# Supplementary material for: Sensitive Determination of Proteolytic Proteoforms in Limited Microscale Proteome Samples
Source: Mol Cell Proteomics. 2019 Aug 30;18(11):2335–47. doi: 10.1074/mcp.TIR119.001560 (PMC6823850; doi:10.1074/mcp.TIR119.001560)
Supplement: Supplementary Tables S3-S12 [file 152783_1_supp_375360_pvxqtn.xlsx]

## Sheet: Index
Table S3. Identified N termini on HeLa samples with Data-dependent acquisition (DDA) mode
Table S4. Identified N termini on high-pH fractionated HeLa samples with Data-dependent acquisition (DDA) mode
Table S5. Identified N termini on HeLa samples with Data-independent acquisition (DIA) mode
Table S6. N termini identification from automated post-HUNTER commercially-available plasma samples
Table S7. Peptide identification in B-ALL patient plasma (BP) and bone marrow interstitial fluid (BM) pre-HUNTER samples
Table S8. N termini identification in B-ALL patient plasma (BP) and bone marrow interstitial fluid (BM) post-HUNTER samples
Table S9. N termini identification on peripheral blood mononuclear cells post-HUNTER samples
Table S10. List of mitochondrial N terminome from 2.5 million cells by HUNTER
Table S11. N termini identification on single VPE0 quadruple mutant seedlings
Table S12. N termini identification on three VPE0 quadruple mutant seedlings

## Sheet: Supplementary table 3
Table S3. Identified N termini on HeLa samples with Data-dependent acquisition (DDA) mode Number of N termini observed in a range of post-HUNTER HeLa samples from 10K to 1M cells.			back to index
Termini Information								Identification Information																																	Raw Intensities
Peptide	Modification	Preferred razor protein	Name	Start Pos	End Pos	AA before	K Count	Set1_1M_1	Set1_1M_2	Set1_1M_3	Set1_500K_1	Set1_500K_2	Set1_500K_3	Set1_100K_1	Set1_100K_2	Set1_100K_3	Set1_20K_1	Set1_20K_2	Set1_20K_3	Set1_10K_1	Set1_10K_2	Set1_10K_3	Set2_1M_1	Set2_1M_2	Set2_1M_3	Set2_500K_1	Set2_500K_2	Set2_500K_3	Set2_100K_1	Set2_100K_2	Set2_100K_3	Set2_20K_1	Set2_20K_2	Set2_20K_3	Set2_10K_1	Set2_10K_2	Set2_10K_3	Fract_Set2_20K_1	Fract_Set2_20K_2	Fract_Set2_20K_3	Quantified?	Set1_1M_1_q	Set1_1M_2_q	Set1_1M_3_q	Set1_500K_1_q	Set1_500K_2_q	Set1_500K_3_q	Set1_100K_1_q	Set1_100K_2_q
EVQLVESGGGLVKPGGSLR	Dimethyl (N-term)	sp|A0A0B4J1V1|HV321_HUMAN	sp|A0A0B4J1V1|HV321_HUMAN Immunoglobulin heavy variable 3-21 OS=Homo sapiens OX=9606 GN=IGHV3-21 PE=1 SV=1	20	38	C	1	0	0	0	0	0	0	0	0	0	0	0	0	1	0	0	0	0	0	0	0	0	0	0	0	0	0	0	0	0	0	0	0	0	1
MNSSDEEKQLQLITSLKEQAIGEYEDLR	Oxidation (M);Acetyl (N-term)	sp|A0MZ66|SHOT1_HUMAN	sp|A0MZ66|SHOT1_HUMAN Shootin-1 OS=Homo sapiens OX=9606 GN=SHTN1 PE=1 SV=4	1	28	-	2	1	1	1	1	1	0	0	0	0	0	0	0	0	0	0	1	0	1	0	0	1	1	1	0	0	0	0	1	1	0	1	1	0	1	35073000	9564400	4694300	3956700	6282600
AAEALAAEAVASR	Acetyl (N-term)	sp|A2RTX5|SYTC2_HUMAN	sp|A2RTX5|SYTC2_HUMAN Probable threonine--tRNA ligase 2, cytoplasmic OS=Homo sapiens OX=9606 GN=TARSL2 PE=1 SV=1	2	14	M	0	0	0	0	1	1	0	1	0	1	0	0	0	0	0	0	0	0	0	0	0	1	0	1	1	0	0	0	0	0	0	1	1	0	0
AGQHLPVPR	Acetyl (N-term)	sp|A2RUC4|TYW5_HUMAN	sp|A2RUC4|TYW5_HUMAN tRNA wybutosine-synthesizing protein 5 OS=Homo sapiens OX=9606 GN=TYW5 PE=1 SV=1	2	10	M	0	1	0	0	0	0	0	0	0	0	0	0	0	0	0	0	1	0	1	0	0	0	0	0	0	0	0	0	0	0	0	0	0	0	0
AAAEAGGDDAR	Acetyl (N-term)	sp|A6NDG6|PGP_HUMAN	sp|A6NDG6|PGP_HUMAN Glycerol-3-phosphate phosphatase OS=Homo sapiens OX=9606 GN=PGP PE=1 SV=1	2	12	M	0	0	0	0	1	0	0	0	0	0	0	0	0	0	0	0	1	1	1	1	1	1	0	0	0	0	0	0	0	0	0	0	0	0	0
AAAVSSVVR	Acetyl (N-term)	sp|A6NDU8|CE051_HUMAN	sp|A6NDU8|CE051_HUMAN UPF0600 protein C5orf51 OS=Homo sapiens OX=9606 GN=C5orf51 PE=1 SV=1	2	10	M	0	1	1	1	1	1	1	1	1	1	1	1	1	0	1	0	1	1	0	1	1	1	1	1	1	1	1	1	0	0	1	1	1	1	0
AAADGGGPGGASVGTEEDGGGVGHR	Acetyl (N-term)	sp|A6NHR9|SMHD1_HUMAN	sp|A6NHR9|SMHD1_HUMAN Structural maintenance of chromosomes flexible hinge domain-containing protein 1 OS=Homo sapiens OX=9606 GN=SMCHD1 PE=1 SV=2	2	26	M	0	1	1	1	1	1	1	1	1	1	1	1	1	1	1	1	1	0	1	1	1	1	0	1	1	1	1	1	1	1	1	1	1	1	0
AKPAATAAAASEELSQVPDEELLR	Acetyl (N-term)	sp|A6NKD9|CC85C_HUMAN	sp|A6NKD9|CC85C_HUMAN Coiled-coil domain-containing protein 85C OS=Homo sapiens OX=9606 GN=CCDC85C PE=1 SV=1	2	25	M	1	0	0	0	0	0	0	1	1	0	0	0	0	0	0	0	0	0	1	0	0	0	0	1	1	0	0	0	0	0	0	0	0	0	1							9238300	12441000
MSPAAAAAGAGER	Acetyl (N-term)	sp|A8CG34|P121C_HUMAN	sp|A8CG34|P121C_HUMAN Nuclear envelope pore membrane protein POM 121C OS=Homo sapiens OX=9606 GN=POM121C PE=1 SV=3	1	13	-	0	0	0	0	0	0	0	0	0	0	0	0	0	0	0	0	0	0	0	1	0	0	0	0	0	0	0	0	0	0	0	0	0	0	0
SPAAAAAGAGER	Dimethyl (N-term)	sp|A8CG34|P121C_HUMAN	sp|A8CG34|P121C_HUMAN Nuclear envelope pore membrane protein POM 121C OS=Homo sapiens OX=9606 GN=POM121C PE=1 SV=3	2	13	M	0	0	0	0	0	0	0	0	0	0	0	0	0	0	0	0	0	0	1	0	1	1	0	0	0	0	0	0	0	0	0	0	0	0	1
MDPQEMVVKNPYAHISIPR	Oxidation (M);Acetyl (N-term)	sp|A8MQ03|CRTP1_HUMAN	sp|A8MQ03|CRTP1_HUMAN Cysteine-rich tail protein 1 OS=Homo sapiens OX=9606 GN=CYSRT1 PE=1 SV=1	1	19	-	1	0	0	0	0	0	0	0	0	0	0	0	0	0	0	0	1	1	1	1	1	1	1	0	0	1	1	1	0	0	0	0	0	0	1
SSSLRPGPSR	Acetyl (N-term)	sp|A8MXV4|NUD19_HUMAN	sp|A8MXV4|NUD19_HUMAN Nucleoside diphosphate-linked moiety X motif 19 OS=Homo sapiens OX=9606 GN=NUDT19 PE=1 SV=1	2	11	M	0	1	1	1	0	0	1	1	0	1	0	1	1	0	0	0	1	0	1	1	0	1	0	1	1	0	0	0	0	0	0	0	0	0	0
ADDKDSLPKLKDLAFLKNQLESLQR	Acetyl (N-term)	sp|L0R6Q1|S35U4_HUMAN	sp|L0R6Q1|S35U4_HUMAN SLC35A4 upstream open reading frame protein OS=Homo sapiens OX=9606 GN=SLC35A4 PE=3 SV=1	2	26	M	4	0	0	0	0	0	0	0	0	0	0	0	0	0	0	0	0	1	0	0	0	0	0	0	0	0	0	0	0	0	0	0	0	0	1
LTCYGDSGQPVDWFVVYKLPALR	Dimethyl (N-term)	sp|O00115|DNS2A_HUMAN	sp|O00115|DNS2A_HUMAN Deoxyribonuclease-2-alpha OS=Homo sapiens OX=9606 GN=DNASE2 PE=1 SV=2	17	39	A	1	0	0	0	0	0	0	0	0	0	0	0	0	0	0	0	0	1	0	0	0	0	0	0	0	0	0	0	0	0	0	0	0	0	1
RGLQYKYLDESSGGWR	Dimethyl (N-term)	sp|O00115|DNS2A_HUMAN	sp|O00115|DNS2A_HUMAN Deoxyribonuclease-2-alpha OS=Homo sapiens OX=9606 GN=DNASE2 PE=1 SV=2	47	62	Q	1	1	1	1	1	1	1	0	0	0	1	1	1	1	1	1	1	1	1	1	1	1	1	0	0	1	1	1	1	1	1	1	1	1	1	78137000	50332000	10045000	2222700	18468000	18492000
RGLQYKYLDESSGGWRDGR	Dimethyl (N-term)	sp|O00115|DNS2A_HUMAN	sp|O00115|DNS2A_HUMAN Deoxyribonuclease-2-alpha OS=Homo sapiens OX=9606 GN=DNASE2 PE=1 SV=2	47	65	Q	1	0	0	0	0	0	0	0	0	0	0	0	0	0	0	0	0	0	0	0	0	0	0	0	0	1	0	0	0	0	0	0	0	0	1
AAPTATPAAQESGTIPKKR	Dimethyl (N-term)	sp|O00116|ADAS_HUMAN	sp|O00116|ADAS_HUMAN Alkyldihydroxyacetonephosphate synthase, peroxisomal OS=Homo sapiens OX=9606 GN=AGPS PE=1 SV=1	69	87	T	2	1	0	0	0	1	0	1	1	1	1	0	0	0	1	0	1	1	1	1	1	1	0	1	1	0	1	0	1	0	0	0	0	0	1	17129000				1521300		6961700	16275000
ATPAAQESGTIPKKR	Dimethyl (N-term)	sp|O00116|ADAS_HUMAN	sp|O00116|ADAS_HUMAN Alkyldihydroxyacetonephosphate synthase, peroxisomal OS=Homo sapiens OX=9606 GN=AGPS PE=1 SV=1	73	87	T	2	0	0	0	0	0	0	0	0	0	0	0	0	0	0	0	0	0	0	0	0	0	0	1	0	0	0	0	0	0	0	0	0	0	1
AQESGTIPKKR	Dimethyl (N-term)	sp|O00116|ADAS_HUMAN	sp|O00116|ADAS_HUMAN Alkyldihydroxyacetonephosphate synthase, peroxisomal OS=Homo sapiens OX=9606 GN=AGPS PE=1 SV=1	77	87	A	2	0	0	0	0	1	0	0	0	0	0	0	0	0	0	0	1	1	0	0	0	1	0	0	1	0	1	0	1	0	0	0	0	0	1					3069900
GSYVSIHSSGFR	Dimethyl (N-term)	sp|O00148|DX39A_HUMAN	sp|O00148|DX39A_HUMAN ATP-dependent RNA helicase DDX39A OS=Homo sapiens OX=9606 GN=DDX39A PE=1 SV=2	36	47	K	0	1	1	1	0	1	0	0	1	1	1	1	1	0	1	1	0	0	1	0	1	0	0	1	0	0	0	0	0	0	1	0	1	0	1	30890000	28352000	4196900		1978100			33780000
TTQQIDLQGPGPWGFR	Acetyl (N-term)	sp|O00151|PDLI1_HUMAN	sp|O00151|PDLI1_HUMAN PDZ and LIM domain protein 1 OS=Homo sapiens OX=9606 GN=PDLIM1 PE=1 SV=4	2	17	M	0	1	1	0	0	0	1	1	1	1	1	1	0	1	0	0	0	1	1	1	1	0	1	1	1	0	0	1	1	1	1	1	1	1	0
TASPASSTTAR	Dimethyl (N-term)	sp|O00151|PDLI1_HUMAN	sp|O00151|PDLI1_HUMAN PDZ and LIM domain protein 1 OS=Homo sapiens OX=9606 GN=PDLIM1 PE=1 SV=4	128	138	F	0	1	1	0	0	0	0	0	0	0	0	0	0	0	0	0	0	0	0	0	0	0	0	0	0	0	0	0	0	0	0	0	0	0	1	10564000	10063000
MESALTAR	Acetyl (N-term)	sp|O00159|MYO1C_HUMAN	sp|O00159|MYO1C_HUMAN Unconventional myosin-Ic OS=Homo sapiens OX=9606 GN=MYO1C PE=1 SV=4	36	43	T	0	1	0	0	0	0	0	0	0	0	0	1	1	0	0	0	0	0	1	0	1	0	0	0	0	0	0	0	0	0	0	0	0	0	0
GPVLVSVNPYR	Dimethyl (N-term)	sp|O00159|MYO1C_HUMAN	sp|O00159|MYO1C_HUMAN Unconventional myosin-Ic OS=Homo sapiens OX=9606 GN=MYO1C PE=1 SV=4	81	91	I	0	0	0	0	0	0	0	0	0	0	0	0	0	0	0	0	0	0	0	1	0	0	0	0	0	0	0	0	0	0	0	0	0	0	1
MDNLSSEEIQQR	Oxidation (M);Acetyl (N-term)	sp|O00161|SNP23_HUMAN	sp|O00161|SNP23_HUMAN Synaptosomal-associated protein 23 OS=Homo sapiens OX=9606 GN=SNAP23 PE=1 SV=1	1	12	-	0	1	1	1	1	1	1	1	1	1	1	1	1	1	1	0	1	1	1	1	1	1	1	1	1	0	0	0	0	0	1	0	0	0	0
TAAQAAGEEAPPGVR	Acetyl (N-term)	sp|O00212|RHOD_HUMAN	sp|O00212|RHOD_HUMAN Rho-related GTP-binding protein RhoD OS=Homo sapiens OX=9606 GN=RHOD PE=1 SV=2	2	16	M	0	0	1	1	1	1	1	0	1	0	1	1	0	0	1	1	0	1	0	0	0	0	0	0	0	0	0	0	0	0	0	1	1	0	0
TYKYVNMQDPEMDMKSVTDR	Dimethyl (N-term)	sp|O00217|NDUS8_HUMAN	sp|O00217|NDUS8_HUMAN NADH dehydrogenase [ubiquinone] iron-sulfur protein 8, mitochondrial OS=Homo sapiens OX=9606 GN=NDUFS8 PE=1 SV=1	35	54	A	2	1	1	1	1	1	0	0	0	0	1	0	0	0	0	0	1	1	1	1	1	1	0	1	1	1	1	1	0	0	0	1	1	1	1	24855000	51448000	8648500	4222900	10005000
AAAAVVEFQR	Acetyl (N-term)	sp|O00231|PSD11_HUMAN	sp|O00231|PSD11_HUMAN 26S proteasome non-ATPase regulatory subunit 11 OS=Homo sapiens OX=9606 GN=PSMD11 PE=1 SV=3	2	11	M	0	1	1	1	1	1	1	1	1	1	1	1	1	1	1	1	1	1	1	1	1	1	1	1	1	1	1	1	1	1	1	1	1	1	0
AAAVVEFQR	Acetyl (N-term)	sp|O00231|PSD11_HUMAN	sp|O00231|PSD11_HUMAN 26S proteasome non-ATPase regulatory subunit 11 OS=Homo sapiens OX=9606 GN=PSMD11 PE=1 SV=3	3	11	A	0	0	0	0	0	0	0	1	1	1	0	0	0	0	0	0	0	0	0	0	0	0	0	1	0	0	0	0	0	0	0	1	1	0	0
GLKAAQKTLFPLR	Dimethyl (N-term)	sp|O00255|MEN1_HUMAN	sp|O00255|MEN1_HUMAN Menin OS=Homo sapiens OX=9606 GN=MEN1 PE=1 SV=4	2	14	M	2	0	0	0	0	0	0	0	0	0	0	0	0	0	0	0	1	0	0	0	0	1	0	0	0	0	0	0	0	0	0	0	0	0	1
MEVTGDAGVPESGEIR	Acetyl (N-term)	sp|O00273|DFFA_HUMAN	sp|O00273|DFFA_HUMAN DNA fragmentation factor subunit alpha OS=Homo sapiens OX=9606 GN=DFFA PE=1 SV=1	1	16	-	0	1	1	1	1	1	1	1	1	1	1	1	1	1	1	1	1	1	1	1	0	1	0	1	1	1	1	1	0	1	1	1	1	1	0
AEEQPQVELFVKAGSDGAKIGNCPFSQR	Acetyl (N-term)	sp|O00299|CLIC1_HUMAN	sp|O00299|CLIC1_HUMAN Chloride intracellular channel protein 1 OS=Homo sapiens OX=9606 GN=CLIC1 PE=1 SV=4	2	29	M	2	1	1	0	1	1	0	0	1	0	1	1	1	0	1	1	0	1	1	1	1	1	0	1	1	1	1	1	1	1	1	1	1	1	1	90979000	24898000		5648300	5939900			20213000
SSVQQQPPPPR	Acetyl (N-term)	sp|O00401|WASL_HUMAN	sp|O00401|WASL_HUMAN Neural Wiskott-Aldrich syndrome protein OS=Homo sapiens OX=9606 GN=WASL PE=1 SV=2	2	12	M	0	1	0	0	1	1	1	1	1	1	1	1	1	1	1	1	1	1	1	1	1	1	1	1	1	1	1	1	1	1	1	1	1	1	0
AAAAAEQQQFYLLLGNLLSPDNVVR	Acetyl (N-term)	sp|O00410|IPO5_HUMAN	sp|O00410|IPO5_HUMAN Importin-5 OS=Homo sapiens OX=9606 GN=IPO5 PE=1 SV=4	2	26	M	0	1	1	1	0	0	0	0	0	0	0	0	0	0	1	1	0	0	1	1	0	1	0	0	1	1	0	1	1	1	1	1	1	1	0
SSSASPQEQDQDR	Dimethyl (N-term)	sp|O00411|RPOM_HUMAN	sp|O00411|RPOM_HUMAN DNA-directed RNA polymerase, mitochondrial OS=Homo sapiens OX=9606 GN=POLRMT PE=1 SV=2	41	53	R	0	1	1	1	1	1	1	0	0	0	0	0	0	0	0	0	0	0	1	1	0	0	0	0	0	0	0	0	0	0	0	0	1	0	1	35143000	12325000	3637200	12302000	5797400	6232300
SSSASPQEQDQDRR	Dimethyl (N-term)	sp|O00411|RPOM_HUMAN	sp|O00411|RPOM_HUMAN DNA-directed RNA polymerase, mitochondrial OS=Homo sapiens OX=9606 GN=POLRMT PE=1 SV=2	41	54	R	0	0	0	1	1	1	0	0	0	0	0	0	0	0	0	0	0	0	0	0	0	0	0	0	0	0	0	0	0	0	0	0	0	0	1			4138300	5544300	5999000
ADEDLIFR	Acetyl (N-term)	sp|O00418|EF2K_HUMAN	sp|O00418|EF2K_HUMAN Eukaryotic elongation factor 2 kinase OS=Homo sapiens OX=9606 GN=EEF2K PE=1 SV=2	2	9	M	0	1	1	1	1	1	0	1	1	1	0	0	0	0	0	0	0	0	0	0	0	1	0	0	0	0	0	0	0	0	0	0	0	0	0
ADEDLIFRLEGVDGGQSPR	Acetyl (N-term)	sp|O00418|EF2K_HUMAN	sp|O00418|EF2K_HUMAN Eukaryotic elongation factor 2 kinase OS=Homo sapiens OX=9606 GN=EEF2K PE=1 SV=2	2	20	M	0	0	0	0	0	0	0	0	0	0	0	0	0	0	0	0	0	0	0	0	0	0	0	0	0	1	0	0	0	0	0	0	0	0	0
AQISSNSGFKECPSSHPEPTR	Acetyl (N-term)	sp|O00443|P3C2A_HUMAN	sp|O00443|P3C2A_HUMAN Phosphatidylinositol 4-phosphate 3-kinase C2 domain-containing subunit alpha OS=Homo sapiens OX=9606 GN=PIK3C2A PE=1 SV=2	2	22	M	1	1	1	1	1	1	0	1	1	0	1	0	1	0	0	0	1	0	1	1	0	1	0	1	0	0	0	0	0	0	0	0	0	0	1	19428000	9675300	2706500	1207900	2452000		15258000
ADSEKPSSIPTDKLLVITVATKESDGFHR	Dimethyl (N-term)	sp|O00469|PLOD2_HUMAN	sp|O00469|PLOD2_HUMAN Procollagen-lysine,2-oxoglutarate 5-dioxygenase 2 OS=Homo sapiens OX=9606 GN=PLOD2 PE=1 SV=2	26	54	G	3	0	0	0	0	0	0	0	0	0	0	0	0	0	0	0	1	1	1	1	0	1	0	0	0	0	0	0	0	1	0	0	0	0	1
ATTAELFEEPFVADEYIER	Acetyl (N-term)	sp|O00471|EXOC5_HUMAN	sp|O00471|EXOC5_HUMAN Exocyst complex component 5 OS=Homo sapiens OX=9606 GN=EXOC5 PE=1 SV=1	2	20	M	0	0	1	1	1	1	1	1	1	1	0	0	0	0	0	0	0	0	0	0	0	0	0	0	1	0	0	0	0	0	0	1	0	0	0
AEMGSKGVTAGKIASNVQKKLTR	Acetyl (N-term)	sp|O00499|BIN1_HUMAN	sp|O00499|BIN1_HUMAN Myc box-dependent-interacting protein 1 OS=Homo sapiens OX=9606 GN=BIN1 PE=1 SV=1	2	24	M	4	0	0	0	0	0	0	0	0	0	0	0	0	0	0	0	0	0	0	1	0	0	0	0	0	0	0	0	0	0	0	0	0	0	1
AENPSLENHR	Acetyl (N-term)	sp|O00505|IMA4_HUMAN	sp|O00505|IMA4_HUMAN Importin subunit alpha-4 OS=Homo sapiens OX=9606 GN=KPNA3 PE=1 SV=2	2	11	M	0	1	1	1	1	1	1	1	1	1	1	1	1	0	0	0	1	1	1	1	1	1	1	1	1	1	1	0	0	0	1	1	1	0	0
SSDNQSGGSTASKGR	Dimethyl (N-term)	sp|O00571|DDX3X_HUMAN	sp|O00571|DDX3X_HUMAN ATP-dependent RNA helicase DDX3X OS=Homo sapiens OX=9606 GN=DDX3X PE=1 SV=3	23	37	N	1	1	1	1	1	1	1	0	0	0	0	0	0	0	0	0	0	0	0	0	0	0	0	0	0	0	0	0	0	0	0	0	0	0	1	10272000	4737500	2620700	2624600	3600900	2598000
SSSKDKDAYSSFGSR	Dimethyl (N-term)	sp|O00571|DDX3X_HUMAN	sp|O00571|DDX3X_HUMAN ATP-dependent RNA helicase DDX3X OS=Homo sapiens OX=9606 GN=DDX3X PE=1 SV=3	61	75	W	2	1	1	1	0	1	0	0	0	0	0	0	0	0	0	0	1	1	1	1	1	1	0	0	1	0	0	0	0	0	0	0	0	0	1	36301000	20556000	3319600		1390200
GGADIGQQIR	Dimethyl (N-term)	sp|O00571|DDX3X_HUMAN	sp|O00571|DDX3X_HUMAN ATP-dependent RNA helicase DDX3X OS=Homo sapiens OX=9606 GN=DDX3X PE=1 SV=3	302	311	Y	0	1	1	1	0	0	0	0	0	0	0	0	0	0	0	0	0	1	0	0	0	0	0	0	0	0	0	0	0	0	0	0	0	0	1	16808000	10090000	2458300
RQSSGASSSSFSSSR	Dimethyl (N-term)	sp|O00571|DDX3X_HUMAN	sp|O00571|DDX3X_HUMAN ATP-dependent RNA helicase DDX3X OS=Homo sapiens OX=9606 GN=DDX3X PE=1 SV=3	603	617	Y	0	1	1	1	0	0	0	0	0	0	0	0	0	0	0	0	0	0	0	0	0	0	0	0	0	0	0	0	0	0	0	0	0	0	1	9375700	8696600	2570200
GSSKKVTLSVLSR	Acetyl (N-term)	sp|O00625|PIR_HUMAN	sp|O00625|PIR_HUMAN Pirin OS=Homo sapiens OX=9606 GN=PIR PE=1 SV=1	2	14	M	2	1	1	1	1	1	1	1	1	1	1	1	1	1	1	1	1	1	1	1	1	1	1	1	1	1	1	1	1	1	1	1	1	1	1	35051000	33662000	6508800	2758700	6050500	81489000	112400000	210170000
GSSKKVTLSVLSR	Dimethyl (N-term)	sp|O00625|PIR_HUMAN	sp|O00625|PIR_HUMAN Pirin OS=Homo sapiens OX=9606 GN=PIR PE=1 SV=1	2	14	M	2	0	0	0	0	0	0	0	0	0	1	0	0	0	0	0	0	1	0	1	0	1	0	0	0	0	0	0	0	0	0	0	0	0	1
GSSKKVTLSVLSREQSEGVGAR	Acetyl (N-term)	sp|O00625|PIR_HUMAN	sp|O00625|PIR_HUMAN Pirin OS=Homo sapiens OX=9606 GN=PIR PE=1 SV=1	2	23	M	2	1	1	0	0	0	1	0	0	0	0	0	0	0	0	0	1	0	0	0	0	0	0	0	0	0	0	0	0	0	0	0	0	0	1	24169000	16744000				10273000
SVLSREQSEGVGAR	Dimethyl (N-term)	sp|O00625|PIR_HUMAN	sp|O00625|PIR_HUMAN Pirin OS=Homo sapiens OX=9606 GN=PIR PE=1 SV=1	10	23	L	0	0	0	0	0	0	0	0	0	0	0	0	0	0	0	0	0	0	1	0	0	0	0	0	0	0	0	0	0	0	0	0	0	0	1
ADNEKLDNQR	Acetyl (N-term)	sp|O00629|IMA3_HUMAN	sp|O00629|IMA3_HUMAN Importin subunit alpha-3 OS=Homo sapiens OX=9606 GN=KPNA4 PE=1 SV=1	2	11	M	1	1	1	1	1	1	1	0	0	1	0	1	1	0	0	0	1	1	1	1	1	1	1	1	1	1	0	1	1	1	1	1	1	1	1	322220000	119080000	53343000	40063000	37748000	76009000
NVPHEDICEDSDIDGDYR	Dimethyl (N-term)	sp|O00629|IMA3_HUMAN	sp|O00629|IMA3_HUMAN Importin subunit alpha-3 OS=Homo sapiens OX=9606 GN=KPNA4 PE=1 SV=1	50	67	R	0	0	1	0	0	0	0	0	0	0	0	0	0	0	0	0	0	0	0	0	0	0	0	0	0	0	0	0	0	0	0	0	0	0	1		3590300
MAPLDLDKYVEIAR	Oxidation (M);Acetyl (N-term)	sp|O00743|PPP6_HUMAN	sp|O00743|PPP6_HUMAN Serine/threonine-protein phosphatase 6 catalytic subunit OS=Homo sapiens OX=9606 GN=PPP6C PE=1 SV=1	1	14	-	1	0	0	0	0	0	0	0	1	0	0	0	0	0	0	0	0	0	1	0	0	1	1	0	1	0	0	0	0	0	0	0	0	0	1								8253700
APLDLDKYVEIAR	Dimethyl (N-term)	sp|O00743|PPP6_HUMAN	sp|O00743|PPP6_HUMAN Serine/threonine-protein phosphatase 6 catalytic subunit OS=Homo sapiens OX=9606 GN=PPP6C PE=1 SV=1	2	14	M	1	1	1	1	1	1	1	0	1	1	1	1	1	0	1	1	1	1	1	1	1	1	1	1	1	1	1	1	1	1	1	1	1	1	1	460810000	241850000	34292000	20521000	31900000	118510000		238130000
SGDSAPLNEAMAVLQHHDAVSGTSR	Dimethyl (N-term);Oxidation (M)	sp|O00754|MA2B1_HUMAN	sp|O00754|MA2B1_HUMAN Lysosomal alpha-mannosidase OS=Homo sapiens OX=9606 GN=MAN2B1 PE=1 SV=3	430	454	G	0	0	1	0	0	1	0	0	0	0	0	0	0	0	0	0	0	0	1	0	0	0	1	0	1	0	0	1	1	0	1	1	1	0	1		9457500			3945200
SPALTIENEHIR	Dimethyl (N-term)	sp|O00754|MA2B1_HUMAN	sp|O00754|MA2B1_HUMAN Lysosomal alpha-mannosidase OS=Homo sapiens OX=9606 GN=MAN2B1 PE=1 SV=3	602	613	W	0	1	1	1	1	1	1	1	1	1	1	1	1	1	0	1	1	1	1	1	1	1	1	1	1	1	1	1	1	0	1	0	0	0	1	80605000	37100000	7989600	4596900	5162800	24722000	33265000	65576000
ASQNRDPAATSVAAAR	Acetyl (N-term)	sp|O00762|UBE2C_HUMAN	sp|O00762|UBE2C_HUMAN Ubiquitin-conjugating enzyme E2 C OS=Homo sapiens OX=9606 GN=UBE2C PE=1 SV=1	2	17	M	0	1	0	0	0	1	1	1	1	1	0	0	0	0	0	0	1	1	1	1	1	1	0	1	0	0	1	1	0	0	0	0	0	0	0
TTTTTITAPPSR	Dimethyl (N-term)	sp|O00767|ACOD_HUMAN	sp|O00767|ACOD_HUMAN Acyl-CoA desaturase OS=Homo sapiens OX=9606 GN=SCD PE=1 SV=2	15	26	Y	0	0	0	0	0	0	1	1	0	0	0	0	1	0	0	0	0	0	1	0	1	1	0	0	0	0	0	0	0	0	0	0	0	0	1						5205800	2807200
AAQVAPAAASSLGNPPPPPPSELKKAEQQQR	Acetyl (N-term)	sp|O14497|ARI1A_HUMAN	sp|O14497|ARI1A_HUMAN AT-rich interactive domain-containing protein 1A OS=Homo sapiens OX=9606 GN=ARID1A PE=1 SV=3	2	32	M	2	1	1	1	1	1	0	1	1	1	1	1	1	0	1	0	1	1	1	1	1	1	0	0	0	0	0	0	0	0	0	0	1	1	1	69910000	46665000	4051500	7066300	9309300		38108000	91372000
SYKPNLAAHMPAAALNAAGSVHSPSTSMATSSQYR	Dimethyl (N-term);Oxidation (M)	sp|O14519|CDKA1_HUMAN	sp|O14519|CDKA1_HUMAN Cyclin-dependent kinase 2-associated protein 1 OS=Homo sapiens OX=9606 GN=CDK2AP1 PE=1 SV=1	2	36	M	1	0	0	0	0	0	0	0	0	0	0	0	0	0	0	0	0	0	0	0	0	1	0	0	0	0	0	0	0	0	0	0	0	0	1
SYKPNLAAHMPAAALNAAGSVHSPSTSMATSSQYR	Acetyl (N-term)	sp|O14519|CDKA1_HUMAN	sp|O14519|CDKA1_HUMAN Cyclin-dependent kinase 2-associated protein 1 OS=Homo sapiens OX=9606 GN=CDK2AP1 PE=1 SV=1	2	36	M	1	0	0	0	0	1	0	0	0	0	0	0	0	0	0	0	1	1	1	1	0	0	0	0	0	0	0	0	0	0	0	0	0	0	1					1128700
SGSKAASLHWTSER	Dimethyl (N-term)	sp|O14521|DHSD_HUMAN	sp|O14521|DHSD_HUMAN Succinate dehydrogenase [ubiquinone] cytochrome b small subunit, mitochondrial OS=Homo sapiens OX=9606 GN=SDHD PE=1 SV=1	57	70	H	1	1	0	0	0	0	0	0	0	0	1	0	0	0	0	0	0	1	0	1	0	0	0	0	0	0	0	0	1	0	0	0	0	0	1	19309000
SDMPPLTLEGIQDR	Dimethyl (N-term)	sp|O14561|ACPM_HUMAN	sp|O14561|ACPM_HUMAN Acyl carrier protein, mitochondrial OS=Homo sapiens OX=9606 GN=NDUFAB1 PE=1 SV=3	69	82	Y	0	1	1	1	1	1	1	1	1	1	1	1	1	1	1	1	1	1	1	1	1	1	1	1	1	1	1	1	1	1	1	1	1	1	1	203440000	239925000	53431500	31583000	58621000	156985000	178460000	429960000
AAAGAPDGMEEPGMDTEAETVATEAPAR	Acetyl (N-term)	sp|O14562|UBFD1_HUMAN	sp|O14562|UBFD1_HUMAN Ubiquitin domain-containing protein UBFD1 OS=Homo sapiens OX=9606 GN=UBFD1 PE=1 SV=2	2	29	M	0	0	0	1	0	0	0	0	0	0	0	1	0	0	0	0	0	0	0	0	0	0	0	0	0	0	0	0	0	0	0	0	0	0	0
ALSAETESHIYR	Acetyl (N-term)	sp|O14569|C56D2_HUMAN	sp|O14569|C56D2_HUMAN Cytochrome b561 domain-containing protein 2 OS=Homo sapiens OX=9606 GN=CYB561D2 PE=1 SV=1	2	13	M	0	1	1	1	1	1	1	1	1	1	1	1	1	1	1	1	0	1	0	1	1	1	1	1	1	1	0	1	0	0	0	1	1	1	0
ALSAETESHIYR	Dimethyl (N-term)	sp|O14569|C56D2_HUMAN	sp|O14569|C56D2_HUMAN Cytochrome b561 domain-containing protein 2 OS=Homo sapiens OX=9606 GN=CYB561D2 PE=1 SV=1	2	13	M	0	1	0	0	0	0	1	1	1	1	1	1	1	1	1	1	1	1	1	1	1	1	1	1	1	1	1	1	1	1	1	1	1	1	1	112470000					39538000	56531000	127730000
ALKMVKGSIDR	Acetyl (N-term)	sp|O14617|AP3D1_HUMAN	sp|O14617|AP3D1_HUMAN AP-3 complex subunit delta-1 OS=Homo sapiens OX=9606 GN=AP3D1 PE=1 SV=1	2	12	M	2	1	1	0	1	1	1	1	1	1	0	1	0	0	0	1	1	1	1	1	1	1	0	1	1	1	1	1	0	1	0	0	0	1	1	93141000	28344000		2115700	6690400	19296000	14393000	93548000
VEPISLGLALAGVLTGYIYPR	Dimethyl (N-term)	sp|O14656|TOR1A_HUMAN	sp|O14656|TOR1A_HUMAN Torsin-1A OS=Homo sapiens OX=9606 GN=TOR1A PE=1 SV=1	21	41	A	0	0	0	0	0	0	1	1	0	0	0	0	0	0	0	0	0	0	0	0	0	0	0	0	0	1	1	0	1	0	0	0	1	0	1						4077900	1482200
GQYGNPLNKYIR	Dimethyl (N-term)	sp|O14672|ADA10_HUMAN	sp|O14672|ADA10_HUMAN Disintegrin and metalloproteinase domain-containing protein 10 OS=Homo sapiens OX=9606 GN=ADAM10 PE=1 SV=1	19	30	G	1	0	0	0	0	1	0	0	1	1	1	0	1	0	1	1	1	0	1	0	1	1	1	1	1	0	1	0	1	0	0	1	0	1	1					3376700			26039000
ADSVKTFLQDLAR	Acetyl (N-term)	sp|O14681|EI24_HUMAN	sp|O14681|EI24_HUMAN Etoposide-induced protein 2.4 homolog OS=Homo sapiens OX=9606 GN=EI24 PE=1 SV=4	2	14	M	1	1	1	1	1	1	1	0	1	1	0	1	1	0	1	1	1	0	1	1	1	1	0	0	1	0	0	0	0	1	0	1	1	1	1	33889000	13432000	7511200	3043800	8396700	11032000		39569000
AASSLEQKLSR	Acetyl (N-term)	sp|O14733|MP2K7_HUMAN	sp|O14733|MP2K7_HUMAN Dual specificity mitogen-activated protein kinase kinase 7 OS=Homo sapiens OX=9606 GN=MAP2K7 PE=1 SV=2	2	12	M	1	1	1	1	1	1	1	1	1	1	1	1	1	0	1	1	1	1	1	1	1	1	1	1	1	0	1	1	0	1	1	1	1	1	1	56895000	34349000	6976100	3206400	5556400	23996000	23237000	57455000
SSPQAPEDGQGCGDRGDPPGDLR	Acetyl (N-term)	sp|O14734|ACOT8_HUMAN	sp|O14734|ACOT8_HUMAN Acyl-coenzyme A thioesterase 8 OS=Homo sapiens OX=9606 GN=ACOT8 PE=1 SV=1	2	24	M	0	0	0	0	0	0	0	0	1	0	0	0	0	0	0	0	0	0	0	0	0	0	0	0	0	0	0	0	0	0	0	0	0	0	0
MADEELEALRR	Acetyl (N-term)	sp|O14737|PDCD5_HUMAN	sp|O14737|PDCD5_HUMAN Programmed cell death protein 5 OS=Homo sapiens OX=9606 GN=PDCD5 PE=1 SV=3	1	11	-	0	0	0	0	0	0	0	0	0	0	0	0	0	0	0	0	1	0	0	1	0	1	0	0	0	0	0	0	0	0	0	0	0	0	0
ADEELEALR	Acetyl (N-term)	sp|O14737|PDCD5_HUMAN	sp|O14737|PDCD5_HUMAN Programmed cell death protein 5 OS=Homo sapiens OX=9606 GN=PDCD5 PE=1 SV=3	2	10	M	0	1	1	1	1	1	0	1	1	1	0	1	0	1	0	0	1	0	1	1	1	1	0	1	0	0	0	0	0	0	0	1	1	1	0
ADEELEALRR	Acetyl (N-term)	sp|O14737|PDCD5_HUMAN	sp|O14737|PDCD5_HUMAN Programmed cell death protein 5 OS=Homo sapiens OX=9606 GN=PDCD5 PE=1 SV=3	2	11	M	0	1	1	1	1	1	1	1	1	1	1	1	1	1	1	1	1	1	1	1	1	1	1	1	1	1	1	1	1	1	1	1	1	1	0
ADEELEALRRQR	Acetyl (N-term)	sp|O14737|PDCD5_HUMAN	sp|O14737|PDCD5_HUMAN Programmed cell death protein 5 OS=Homo sapiens OX=9606 GN=PDCD5 PE=1 SV=3	2	13	M	0	0	0	0	0	0	0	0	0	0	0	0	0	0	0	0	0	0	0	0	0	0	0	0	0	1	0	0	0	0	0	0	0	0	0
AAMAVGGAGGSR	Acetyl (N-term)	sp|O14744|ANM5_HUMAN	sp|O14744|ANM5_HUMAN Protein arginine N-methyltransferase 5 OS=Homo sapiens OX=9606 GN=PRMT5 PE=1 SV=4	2	13	M	0	1	1	1	1	1	1	1	1	1	1	0	1	1	1	1	1	1	1	1	1	1	1	1	1	1	1	1	1	1	1	1	1	1	0
SADAAAGAPLPR	Acetyl (N-term)	sp|O14745|NHRF1_HUMAN	sp|O14745|NHRF1_HUMAN Na(+)/H(+) exchange regulatory cofactor NHE-RF1 OS=Homo sapiens OX=9606 GN=SLC9A3R1 PE=1 SV=4	2	13	M	0	1	1	1	1	1	1	1	1	1	1	1	1	0	1	1	1	1	1	1	1	1	1	1	1	1	1	1	0	1	0	1	1	1	0
SYSPEPDQR	Dimethyl (N-term)	sp|O14773|TPP1_HUMAN	sp|O14773|TPP1_HUMAN Tripeptidyl-peptidase 1 OS=Homo sapiens OX=9606 GN=TPP1 PE=1 SV=2	20	28	C	0	1	1	1	0	1	1	0	0	0	0	1	1	0	1	1	0	0	0	1	0	1	1	1	1	0	0	0	1	0	0	0	0	0	1	17307000	13755000	3671400		3306000	9261100
SYSPEPDQRR	Dimethyl (N-term)	sp|O14773|TPP1_HUMAN	sp|O14773|TPP1_HUMAN Tripeptidyl-peptidase 1 OS=Homo sapiens OX=9606 GN=TPP1 PE=1 SV=2	20	29	C	0	0	0	0	0	0	0	0	0	0	0	0	0	0	0	0	0	0	1	0	0	0	0	0	0	1	0	0	0	0	0	0	0	0	1
GLHLGVTPSVIR	Dimethyl (N-term)	sp|O14773|TPP1_HUMAN	sp|O14773|TPP1_HUMAN Tripeptidyl-peptidase 1 OS=Homo sapiens OX=9606 GN=TPP1 PE=1 SV=2	195	206	V	0	0	0	0	0	0	0	0	0	0	0	0	0	0	0	0	0	0	0	0	1	0	0	0	0	1	0	0	0	0	0	0	0	0	1
LHLGVTPSVIR	Dimethyl (N-term)	sp|O14773|TPP1_HUMAN	sp|O14773|TPP1_HUMAN Tripeptidyl-peptidase 1 OS=Homo sapiens OX=9606 GN=TPP1 PE=1 SV=2	196	206	G	0	1	1	1	1	1	1	1	1	1	1	1	1	1	1	1	1	1	1	1	1	1	1	1	1	1	1	1	1	0	1	1	1	1	1	221330000	101860000	26976000	10821000	36888000	139260000	49850000	196330000
HLGVTPSVIR	Dimethyl (N-term)	sp|O14773|TPP1_HUMAN	sp|O14773|TPP1_HUMAN Tripeptidyl-peptidase 1 OS=Homo sapiens OX=9606 GN=TPP1 PE=1 SV=2	197	206	L	0	1	1	1	0	0	1	0	1	1	1	1	1	0	0	1	1	1	1	1	1	1	1	1	1	1	0	0	1	0	0	1	1	1	1	48412000	10747000	3549700			12481000		41158000
LGVTPSVIR	Dimethyl (N-term)	sp|O14773|TPP1_HUMAN	sp|O14773|TPP1_HUMAN Tripeptidyl-peptidase 1 OS=Homo sapiens OX=9606 GN=TPP1 PE=1 SV=2	198	206	H	0	0	0	0	0	0	0	0	0	0	1	0	0	0	1	0	1	0	1	1	0	1	0	1	0	1	0	0	0	0	0	0	0	0	1
MDWQPDEQGLQQVLQLLKDSQSPNTATQR	Acetyl (N-term)	sp|O14787|TNPO2_HUMAN	sp|O14787|TNPO2_HUMAN Transportin-2 OS=Homo sapiens OX=9606 GN=TNPO2 PE=1 SV=3	1	29	-	1	1	1	0	0	0	0	0	0	0	0	0	0	0	0	0	0	0	0	0	0	0	0	0	0	0	0	0	0	0	0	0	0	0	1	11036000	1049500
STQASAAAATAELLKKQEELNR	Dimethyl (N-term)	sp|O14828|SCAM3_HUMAN	sp|O14828|SCAM3_HUMAN Secretory carrier-associated membrane protein 3 OS=Homo sapiens OX=9606 GN=SCAMP3 PE=1 SV=3	87	108	Y	2	1	0	0	0	0	0	0	0	0	0	0	0	0	0	0	0	0	0	0	0	0	0	0	0	0	0	0	0	0	0	0	0	0	1	10516000
ELQHAALGGTATR	Dimethyl (N-term)	sp|O14828|SCAM3_HUMAN	sp|O14828|SCAM3_HUMAN Secretory carrier-associated membrane protein 3 OS=Homo sapiens OX=9606 GN=SCAMP3 PE=1 SV=3	119	131	R	0	1	0	0	0	0	0	0	0	0	0	0	1	0	0	0	0	0	1	0	0	1	0	1	0	0	0	0	0	0	0	0	0	0	1	18262000
SGTISSASFHPQQFQYTLDNNVLTLEQR	Dimethyl (N-term)	sp|O14832|PAHX_HUMAN	sp|O14832|PAHX_HUMAN Phytanoyl-CoA dioxygenase, peroxisomal OS=Homo sapiens OX=9606 GN=PHYH PE=1 SV=1	31	58	T	0	0	0	0	0	0	0	0	0	0	1	0	0	0	0	0	0	0	1	0	0	0	0	0	0	0	0	0	0	0	0	0	0	0	1
AWVPAESAVEELMPR	Acetyl (N-term)	sp|O14893|GEMI2_HUMAN	sp|O14893|GEMI2_HUMAN Gem-associated protein 2 OS=Homo sapiens OX=9606 GN=GEMIN2 PE=1 SV=1	13	27	M	0	1	1	1	0	1	0	0	1	1	1	0	0	0	0	0	0	0	0	0	0	0	0	1	1	0	0	0	0	0	0	1	1	1	0
SYIPGQPVTAVVQR	Acetyl (N-term)	sp|O14907|TX1B3_HUMAN	sp|O14907|TX1B3_HUMAN Tax1-binding protein 3 OS=Homo sapiens OX=9606 GN=TAX1BP3 PE=1 SV=2	2	15	M	0	1	1	1	1	1	1	1	1	1	1	1	1	1	1	1	1	1	1	1	1	0	1	1	1	1	0	1	1	1	0	1	1	1	0
YLVQDTDEFILPTGANKTR	Dimethyl (N-term)	sp|O14925|TIM23_HUMAN	sp|O14925|TIM23_HUMAN Mitochondrial import inner membrane translocase subunit Tim23 OS=Homo sapiens OX=9606 GN=TIMM23 PE=1 SV=1	52	70	R	1	0	1	0	0	0	0	0	1	1	0	0	0	0	0	0	0	0	0	0	0	0	0	1	0	0	0	0	0	0	0	0	1	1	1		6900700						17656000
GREFGNLTR	Dimethyl (N-term)	sp|O14949|QCR8_HUMAN	sp|O14949|QCR8_HUMAN Cytochrome b-c1 complex subunit 8 OS=Homo sapiens OX=9606 GN=UQCRQ PE=1 SV=4	2	10	M	0	1	1	1	1	1	1	1	1	1	1	1	1	1	0	1	1	1	1	1	1	1	1	1	1	1	1	1	1	0	1	1	1	1	1	155710000	68748000	21010000	12914000	25293000	79930000	74985000	51373000
SLSPFEQR	Dimethyl (N-term)	sp|O14949|QCR8_HUMAN	sp|O14949|QCR8_HUMAN Cytochrome b-c1 complex subunit 8 OS=Homo sapiens OX=9606 GN=UQCRQ PE=1 SV=4	18	25	Y	0	1	1	1	1	0	1	1	0	0	0	1	0	0	0	0	1	1	1	1	1	0	0	0	1	1	0	0	0	0	0	0	0	0	1	38918000	31734000	6045900	1385800		13560000	7238300
ADAKQKR	Acetyl (N-term)	sp|O14974|MYPT1_HUMAN	sp|O14974|MYPT1_HUMAN Protein phosphatase 1 regulatory subunit 12A OS=Homo sapiens OX=9606 GN=PPP1R12A PE=1 SV=1	4	10	M	2	0	0	0	0	1	0	0	0	0	0	0	0	0	0	0	0	0	0	0	0	0	0	0	0	0	0	0	0	0	0	0	0	0	1					3200300
KEKDTAGVTR	Acetyl (N-term)	sp|O14974|MYPT1_HUMAN	sp|O14974|MYPT1_HUMAN Protein phosphatase 1 regulatory subunit 12A OS=Homo sapiens OX=9606 GN=PPP1R12A PE=1 SV=1	460	469	Q	2	0	0	0	0	0	0	0	0	0	0	0	0	0	0	0	1	0	0	0	0	1	0	0	0	0	0	0	0	0	0	0	0	0	1
SLLQSALDFLAGPGSLGGASGR	Acetyl (N-term)	sp|O14976|GAK_HUMAN	sp|O14976|GAK_HUMAN Cyclin-G-associated kinase OS=Homo sapiens OX=9606 GN=GAK PE=1 SV=2	2	23	M	0	0	0	0	0	0	0	0	0	0	0	0	0	0	0	0	0	0	0	0	0	0	0	0	0	0	0	0	0	0	0	0	1	1	0
IMTMLADHAAR	Dimethyl (N-term)	sp|O14980|XPO1_HUMAN	sp|O14980|XPO1_HUMAN Exportin-1 OS=Homo sapiens OX=9606 GN=XPO1 PE=1 SV=1	4	14	A	0	0	0	0	0	0	0	0	0	0	0	0	0	0	0	0	0	0	1	1	0	1	0	0	0	0	0	0	0	0	0	0	0	0	1
TMLADHAAR	Acetyl (N-term)	sp|O14980|XPO1_HUMAN	sp|O14980|XPO1_HUMAN Exportin-1 OS=Homo sapiens OX=9606 GN=XPO1 PE=1 SV=1	6	14	M	0	1	1	1	1	1	1	1	1	1	1	1	1	1	1	1	1	1	1	1	1	1	1	1	1	1	1	1	1	1	1	1	1	1	0
MLADHAAR	Acetyl (N-term)	sp|O14980|XPO1_HUMAN	sp|O14980|XPO1_HUMAN Exportin-1 OS=Homo sapiens OX=9606 GN=XPO1 PE=1 SV=1	7	14	T	0	0	0	0	0	0	0	0	0	0	0	0	0	0	0	0	0	0	0	1	0	1	0	0	0	0	0	0	0	0	0	0	0	0	0
SSTLSPTDFDSLEIQGQYSDINNR	Acetyl (N-term)	sp|O15020|SPTN2_HUMAN	sp|O15020|SPTN2_HUMAN Spectrin beta chain, non-erythrocytic 2 OS=Homo sapiens OX=9606 GN=SPTBN2 PE=1 SV=3	2	25	M	0	0	0	0	0	0	0	1	0	0	0	0	0	0	0	0	0	0	0	0	0	0	0	0	0	0	0	0	0	0	0	0	0	0	0
DTTHNLPEFIVKFGSR	Dimethyl (N-term)	sp|O15031|PLXB2_HUMAN	sp|O15031|PLXB2_HUMAN Plexin-B2 OS=Homo sapiens OX=9606 GN=PLXNB2 PE=1 SV=3	1165	1180	R	1	1	0	0	0	0	0	0	0	0	1	0	0	0	0	0	1	1	1	0	1	0	0	0	0	0	0	0	0	0	0	0	1	0	1	15340000
ADKTPGGSQKASSKTR	Acetyl (N-term)	sp|O15042|SR140_HUMAN	sp|O15042|SR140_HUMAN U2 snRNP-associated SURP motif-containing protein OS=Homo sapiens OX=9606 GN=U2SURP PE=1 SV=2	2	17	M	3	1	1	1	0	1	1	1	0	0	0	1	1	0	0	1	1	1	1	1	0	1	1	1	1	1	1	0	1	0	1	0	0	1	1	193780000	31230000	11052000		17857000	60905000	4731700
VRGGVVNAAKEEHETDEKR	Dimethyl (N-term)	sp|O15042|SR140_HUMAN	sp|O15042|SR140_HUMAN U2 snRNP-associated SURP motif-containing protein OS=Homo sapiens OX=9606 GN=U2SURP PE=1 SV=2	136	154	F	2	0	0	0	0	0	0	0	0	0	0	0	0	0	0	0	0	0	1	0	0	0	0	0	0	0	0	0	0	0	0	0	0	0	1
QNTKATNLIAKAR	Dimethyl (N-term)	sp|O15091|MRPP3_HUMAN	sp|O15091|MRPP3_HUMAN Mitochondrial ribonuclease P catalytic subunit OS=Homo sapiens OX=9606 GN=KIAA0391 PE=1 SV=2	54	66	P	2	0	0	0	0	0	0	0	0	0	0	0	0	0	0	0	1	0	0	1	0	1	0	0	0	0	0	0	0	0	0	0	0	0	1
MNYMPGTASLIEDIDKKHLVLLR	Acetyl (N-term)	sp|O15116|LSM1_HUMAN	sp|O15116|LSM1_HUMAN U6 snRNA-associated Sm-like protein LSm1 OS=Homo sapiens OX=9606 GN=LSM1 PE=1 SV=1	1	23	-	2	1	0	0	0	0	0	0	0	0	0	0	0	0	0	0	0	1	0	0	1	0	0	0	0	0	0	0	0	0	0	0	0	0	1	9952900
SDFDSNPFADPDLNNPFKDPSVTQVTR	Acetyl (N-term)	sp|O15126|SCAM1_HUMAN	sp|O15126|SCAM1_HUMAN Secretory carrier-associated membrane protein 1 OS=Homo sapiens OX=9606 GN=SCAMP1 PE=1 SV=2	2	28	M	1	1	1	0	1	1	0	1	1	1	1	0	1	1	1	0	0	1	1	1	1	0	1	0	0	0	0	1	1	1	1	1	1	1	1	124410000	64139000		21757000	36296000		60991000	148700000
AYHSFLVEPISCHAWNKDR	Acetyl (N-term)	sp|O15143|ARC1B_HUMAN	sp|O15143|ARC1B_HUMAN Actin-related protein 2/3 complex subunit 1B OS=Homo sapiens OX=9606 GN=ARPC1B PE=1 SV=3	2	20	M	1	1	1	1	1	1	0	0	0	0	0	0	0	0	0	0	0	0	1	1	1	1	1	0	0	0	1	1	1	1	1	1	0	1	1	44712000	11821000	3190900	1106400	3756000
MILLEVNNR	Dimethyl (N-term)	sp|O15144|ARPC2_HUMAN	sp|O15144|ARPC2_HUMAN Actin-related protein 2/3 complex subunit 2 OS=Homo sapiens OX=9606 GN=ARPC2 PE=1 SV=1	1	9	-	0	1	1	1	1	1	1	1	1	1	1	1	1	1	1	1	0	1	1	1	1	1	1	1	1	0	0	0	1	1	1	1	1	1	1	103348500	76762500	10142850	7184950	12444450	44558000	68972000	246568000
AASQAVEEMR	Acetyl (N-term)	sp|O15160|RPAC1_HUMAN	sp|O15160|RPAC1_HUMAN DNA-directed RNA polymerases I and III subunit RPAC1 OS=Homo sapiens OX=9606 GN=POLR1C PE=1 SV=1	2	11	M	0	1	1	1	1	1	1	1	1	1	1	1	1	1	1	1	1	1	1	1	1	1	1	1	1	1	1	1	1	1	1	1	1	1	0
ASTVEGGDTALLPEFPR	Acetyl (N-term)	sp|O15254|ACOX3_HUMAN	sp|O15254|ACOX3_HUMAN Peroxisomal acyl-coenzyme A oxidase 3 OS=Homo sapiens OX=9606 GN=ACOX3 PE=1 SV=2	2	18	M	0	0	0	0	0	0	0	1	1	1	0	0	0	0	0	0	0	0	0	0	0	0	0	0	0	0	0	0	0	0	0	0	0	1	0
MSEGDSVGESVHGKPSVVYR	Acetyl (N-term)	sp|O15258|RER1_HUMAN	sp|O15258|RER1_HUMAN Protein RER1 OS=Homo sapiens OX=9606 GN=RER1 PE=1 SV=1	1	20	-	1	1	0	0	0	0	0	0	0	0	0	0	0	0	0	0	0	0	0	0	0	0	0	0	0	0	0	0	0	0	0	0	0	0	1	8338100
SEGDSVGESVHGKPSVVYR	Dimethyl (N-term)	sp|O15258|RER1_HUMAN	sp|O15258|RER1_HUMAN Protein RER1 OS=Homo sapiens OX=9606 GN=RER1 PE=1 SV=1	2	20	M	1	1	1	1	1	1	1	1	1	1	1	1	1	1	1	1	1	1	1	1	1	1	1	1	1	1	0	1	1	1	1	1	1	1	1	128640000	69835000	13130000	7767400	12000000	35157000	15086000	41820000
SEGDSVGESVHGKPSVVYR	Acetyl (N-term)	sp|O15258|RER1_HUMAN	sp|O15258|RER1_HUMAN Protein RER1 OS=Homo sapiens OX=9606 GN=RER1 PE=1 SV=1	2	20	M	1	1	1	1	1	1	1	1	1	1	1	1	1	1	1	1	1	1	1	1	1	1	1	1	1	1	1	1	1	1	1	1	1	1	1	412830000	212440000	44341000	29033000	46427000	124570000	220630000	542910000
GQNDLMGTAEDFADQFLR	Dimethyl (N-term);Oxidation (M)	sp|O15260|SURF4_HUMAN	sp|O15260|SURF4_HUMAN Surfeit locus protein 4 OS=Homo sapiens OX=9606 GN=SURF4 PE=1 SV=3	2	19	M	0	1	1	1	1	1	1	0	1	0	1	1	1	1	1	1	1	1	1	1	1	1	1	1	1	1	1	1	1	1	1	1	1	1	1	194030000	59953250	29803500	7039450	55569000	28809000		10327000
GQNDLMGTAEDFADQFLR	Acetyl (N-term)	sp|O15260|SURF4_HUMAN	sp|O15260|SURF4_HUMAN Surfeit locus protein 4 OS=Homo sapiens OX=9606 GN=SURF4 PE=1 SV=3	2	19	M	0	1	1	0	0	0	0	0	0	0	0	0	0	0	0	0	0	0	0	0	0	0	0	0	1	0	0	0	1	0	0	1	1	1	0
GTAEDFADQFLR	Dimethyl (N-term)	sp|O15260|SURF4_HUMAN	sp|O15260|SURF4_HUMAN Surfeit locus protein 4 OS=Homo sapiens OX=9606 GN=SURF4 PE=1 SV=3	8	19	M	0	0	1	0	1	1	1	1	1	1	0	1	0	0	0	0	0	0	0	0	1	0	1	0	1	0	0	1	1	0	0	1	1	1	1		8222000		1601400	1918800	5006600	2869600	13902000
AGVPTMR	Dimethyl (N-term)	sp|O15260|SURF4_HUMAN	sp|O15260|SURF4_HUMAN Surfeit locus protein 4 OS=Homo sapiens OX=9606 GN=SURF4 PE=1 SV=3	143	149	F	0	1	1	0	1	0	1	1	0	1	0	0	0	0	0	0	1	1	0	0	0	1	0	0	0	0	0	0	0	0	0	0	0	0	1	85805000	28363000		2001800		13428000	8819900
ASSVGNVADSTEPTKR	Acetyl (N-term)	sp|O15294|OGT1_HUMAN	sp|O15294|OGT1_HUMAN UDP-N-acetylglucosamine--peptide N-acetylglucosaminyltransferase 110 kDa subunit OS=Homo sapiens OX=9606 GN=OGT PE=1 SV=3	2	17	M	1	1	1	1	1	1	1	1	1	1	1	1	1	1	1	1	1	0	1	1	1	1	1	1	1	1	1	1	1	1	1	1	1	1	1	108750000	99617000	15563000	10682000	11957000	14672000	86689000	149440000
AAPGPALCLFDVDGTLTAPR	Acetyl (N-term)	sp|O15305|PMM2_HUMAN	sp|O15305|PMM2_HUMAN Phosphomannomutase 2 OS=Homo sapiens OX=9606 GN=PMM2 PE=1 SV=1	2	21	M	0	1	1	0	1	1	1	1	1	0	0	0	0	0	0	0	0	0	0	0	0	0	0	0	1	0	0	0	0	0	0	0	0	0	0
GPTAKAYTGFSSNSER	Dimethyl (N-term)	sp|O15355|PPM1G_HUMAN	sp|O15355|PPM1G_HUMAN Protein phosphatase 1G OS=Homo sapiens OX=9606 GN=PPM1G PE=1 SV=1	205	220	N	1	0	0	0	0	0	0	0	0	0	0	0	0	0	0	0	0	0	0	0	0	0	0	0	0	0	1	0	0	0	0	0	0	0	1
ASACGAPGPGGALGSQAPSWYHR	Acetyl (N-term)	sp|O15357|SHIP2_HUMAN	sp|O15357|SHIP2_HUMAN Phosphatidylinositol 3,4,5-trisphosphate 5-phosphatase 2 OS=Homo sapiens OX=9606 GN=INPPL1 PE=1 SV=2	2	24	M	0	1	1	1	1	1	1	1	1	1	1	1	1	1	1	1	1	0	1	0	1	1	0	1	1	1	0	1	1	0	1	1	1	1	0
AKFMTPVIQDNPSGWGPCAVPEQFR	Acetyl (N-term)	sp|O15371|EIF3D_HUMAN	sp|O15371|EIF3D_HUMAN Eukaryotic translation initiation factor 3 subunit D OS=Homo sapiens OX=9606 GN=EIF3D PE=1 SV=1	2	26	M	1	1	1	1	1	1	0	1	1	1	0	0	0	0	1	0	1	1	1	1	0	1	0	1	1	0	0	0	1	1	0	1	1	1	1	80800000	26926000	8519600	3102900	10117000		6581300	38255000
GAPTLPPAWQPFLKDHR	Acetyl (N-term)	sp|O15392|BIRC5_HUMAN	sp|O15392|BIRC5_HUMAN Baculoviral IAP repeat-containing protein 5 OS=Homo sapiens OX=9606 GN=BIRC5 PE=1 SV=3	2	18	M	1	1	1	0	0	0	0	0	0	0	0	0	0	0	0	0	1	0	1	1	0	1	0	1	0	0	0	0	0	0	0	0	0	0	1	27655000
SYTPGVGGDPAQLAQR	Acetyl (N-term)	sp|O15400|STX7_HUMAN	sp|O15400|STX7_HUMAN Syntaxin-7 OS=Homo sapiens OX=9606 GN=STX7 PE=1 SV=4	2	17	M	0	1	1	1	1	1	1	1	1	1	1	1	1	1	1	1	1	0	1	1	0	1	1	1	0	1	1	1	1	0	1	1	1	1	0
ADEEKLPPGWEKR	Acetyl (N-term)	sp|O15428|PINL_HUMAN	sp|O15428|PINL_HUMAN Putative PIN1-like protein OS=Homo sapiens OX=9606 GN=PIN1P1 PE=5 SV=1	2	14	M	2	1	1	1	1	1	1	1	1	1	1	1	1	1	1	1	1	1	1	1	1	1	1	1	1	1	1	1	1	1	1	1	1	1	1	127310000	90215000	20995000	15226000	27247000	68408000	93640000	217420000
MEEPQAGDAAR	Acetyl (N-term)	sp|O15446|RPA34_HUMAN	sp|O15446|RPA34_HUMAN DNA-directed RNA polymerase I subunit RPA34 OS=Homo sapiens OX=9606 GN=CD3EAP PE=1 SV=1	1	11	-	0	1	1	1	1	1	1	0	0	0	0	0	0	0	0	0	0	1	0	0	1	0	1	1	0	0	0	0	0	0	0	0	0	0	0
FGGNPPVTGPR	Dimethyl (N-term)	sp|O15446|RPA34_HUMAN	sp|O15446|RPA34_HUMAN DNA-directed RNA polymerase I subunit RPA34 OS=Homo sapiens OX=9606 GN=CD3EAP PE=1 SV=1	152	162	A	0	0	1	0	0	0	0	1	0	1	0	0	0	0	0	0	0	0	0	0	0	0	0	0	0	0	0	0	0	0	0	0	0	0	1		4807300					5270700
MSKNTVSSAR	Acetyl (N-term)	sp|O15511|ARPC5_HUMAN	sp|O15511|ARPC5_HUMAN Actin-related protein 2/3 complex subunit 5 OS=Homo sapiens OX=9606 GN=ARPC5 PE=1 SV=3	1	10	-	1	0	0	0	0	0	0	0	0	0	0	0	0	0	0	0	1	0	0	1	0	0	0	0	0	0	0	0	0	0	0	0	0	0	1
SKNTVSSAR	Acetyl (N-term)	sp|O15511|ARPC5_HUMAN	sp|O15511|ARPC5_HUMAN Actin-related protein 2/3 complex subunit 5 OS=Homo sapiens OX=9606 GN=ARPC5 PE=1 SV=3	2	10	M	1	1	1	1	0	1	1	0	1	1	1	1	1	1	0	1	1	1	1	0	0	1	0	1	1	1	1	1	0	1	1	1	1	0	1	1917400000	884000000	182070000		176520000	647770000		65183000
GGDLVLGLGALR	Dimethyl (N-term)	sp|O15554|KCNN4_HUMAN	sp|O15554|KCNN4_HUMAN Intermediate conductance calcium-activated potassium channel protein 4 OS=Homo sapiens OX=9606 GN=KCNN4 PE=1 SV=1	2	13	M	0	0	0	1	0	1	1	0	1	1	0	1	0	0	1	0	1	0	0	0	1	0	0	1	1	0	0	0	1	0	1	1	1	1	1			1923900		1551100	5734100		18896000
HRLDLGEDYPSGKKR	Dimethyl (N-term)	sp|O43143|DHX15_HUMAN	sp|O43143|DHX15_HUMAN Pre-mRNA-splicing factor ATP-dependent RNA helicase DHX15 OS=Homo sapiens OX=9606 GN=DHX15 PE=1 SV=2	5	19	R	2	0	0	0	0	0	0	0	0	0	0	0	0	0	0	0	0	0	0	1	0	0	0	0	0	0	0	0	0	0	0	0	0	0	1
DRDRDREDRSKDRDRER	Dimethyl (N-term)	sp|O43143|DHX15_HUMAN	sp|O43143|DHX15_HUMAN Pre-mRNA-splicing factor ATP-dependent RNA helicase DHX15 OS=Homo sapiens OX=9606 GN=DHX15 PE=1 SV=2	28	44	R	1	0	0	0	0	0	0	0	0	0	0	0	0	0	0	0	0	1	0	0	0	0	0	0	0	0	0	0	0	0	0	0	0	0	1
ATAEASGSDGKGQEVETSVTYYR	Acetyl (N-term)	sp|O43169|CYB5B_HUMAN	sp|O43169|CYB5B_HUMAN Cytochrome b5 type B OS=Homo sapiens OX=9606 GN=CYB5B PE=1 SV=2	2	24	M	1	0	0	0	0	0	0	0	0	0	0	0	0	0	0	1	0	0	0	0	0	0	0	0	0	0	0	1	0	1	1	0	1	0	1
AGTGVDNVDLEAATR	Dimethyl (N-term)	sp|O43175|SERA_HUMAN	sp|O43175|SERA_HUMAN D-3-phosphoglycerate dehydrogenase OS=Homo sapiens OX=9606 GN=PHGDH PE=1 SV=4	76	90	R	0	1	1	1	1	1	1	1	1	1	1	1	0	1	1	0	0	1	1	1	1	1	0	1	1	1	1	0	0	0	0	1	1	1	1		12641000	2172400	2043100	3195400	11742000	13269000	26259000
GGIVDEGALLR	Dimethyl (N-term)	sp|O43175|SERA_HUMAN	sp|O43175|SERA_HUMAN D-3-phosphoglycerate dehydrogenase OS=Homo sapiens OX=9606 GN=PHGDH PE=1 SV=4	237	247	R	0	0	0	0	0	0	0	0	0	0	0	0	0	0	0	0	0	0	0	0	0	0	0	1	1	0	0	1	0	0	0	1	0	0	1
DLPLLLFR	Dimethyl (N-term)	sp|O43175|SERA_HUMAN	sp|O43175|SERA_HUMAN D-3-phosphoglycerate dehydrogenase OS=Homo sapiens OX=9606 GN=PHGDH PE=1 SV=4	462	469	R	0	0	0	0	0	0	0	0	0	0	0	0	0	0	0	0	0	0	1	0	0	1	0	0	0	0	0	0	0	0	0	0	0	0	1
AQDQTQDTQLITVDEKLDITTLTGVPEEHIKTR	Dimethyl (N-term)	sp|O43181|NDUS4_HUMAN	sp|O43181|NDUS4_HUMAN NADH dehydrogenase [ubiquinone] iron-sulfur protein 4, mitochondrial OS=Homo sapiens OX=9606 GN=NDUFS4 PE=1 SV=1	43	75	L	2	0	0	0	0	0	0	0	0	0	0	0	0	0	0	0	1	0	0	0	0	1	0	0	0	0	0	1	0	0	0	0	0	0	1
ASFVTEVLAHSGR	Acetyl (N-term)	sp|O43264|ZW10_HUMAN	sp|O43264|ZW10_HUMAN Centromere/kinetochore protein zw10 homolog OS=Homo sapiens OX=9606 GN=ZW10 PE=1 SV=3	2	14	M	0	1	1	1	1	1	1	0	1	1	1	1	1	1	0	0	0	0	1	1	1	1	0	1	1	0	0	0	1	1	1	1	1	0	0
ASFVTEVLAHSGRLEKEDLGTR	Acetyl (N-term)	sp|O43264|ZW10_HUMAN	sp|O43264|ZW10_HUMAN Centromere/kinetochore protein zw10 homolog OS=Homo sapiens OX=9606 GN=ZW10 PE=1 SV=3	2	23	M	1	0	0	0	0	0	0	0	0	0	0	0	0	0	0	0	0	0	0	0	0	0	0	0	0	1	0	0	0	0	0	0	0	0	1
RLEQGGTADGLR	Dimethyl (N-term)	sp|O43290|SNUT1_HUMAN	sp|O43290|SNUT1_HUMAN U4/U6.U5 tri-snRNP-associated protein 1 OS=Homo sapiens OX=9606 GN=SART1 PE=1 SV=1	350	361	F	0	1	0	0	0	0	0	0	0	0	0	0	0	0	0	0	0	0	0	0	0	0	0	0	0	0	0	0	0	0	0	0	0	0	1	11614000
GLLSDPVR	Dimethyl (N-term)	sp|O43292|GPAA1_HUMAN	sp|O43292|GPAA1_HUMAN Glycosylphosphatidylinositol anchor attachment 1 protein OS=Homo sapiens OX=9606 GN=GPAA1 PE=1 SV=3	2	9	M	0	1	1	1	1	1	1	1	1	1	1	0	1	0	1	1	0	1	0	0	0	0	1	1	1	0	1	0	1	0	1	1	1	1	1	125880000	89598000	9660300	7869000	14297000	59014000	78979000	147970000
GLLSDPVRR	Dimethyl (N-term)	sp|O43292|GPAA1_HUMAN	sp|O43292|GPAA1_HUMAN Glycosylphosphatidylinositol anchor attachment 1 protein OS=Homo sapiens OX=9606 GN=GPAA1 PE=1 SV=3	2	10	M	0	0	0	0	0	0	0	0	0	0	0	0	0	0	0	0	0	0	0	0	0	0	0	0	0	0	1	0	0	0	0	0	0	0	1
MEDLDALLSDLETTTSHMPR	Acetyl (N-term)	sp|O43294|TGFI1_HUMAN	sp|O43294|TGFI1_HUMAN Transforming growth factor beta-1-induced transcript 1 protein OS=Homo sapiens OX=9606 GN=TGFB1I1 PE=1 SV=2	1	20	-	0	0	0	0	0	0	0	0	0	0	0	0	0	0	0	0	0	0	0	0	0	0	0	0	0	1	1	1	0	0	1	1	0	1	0
MFSAGAESLLHQAR	Acetyl (N-term)	sp|O43299|AP5Z1_HUMAN	sp|O43299|AP5Z1_HUMAN AP-5 complex subunit zeta-1 OS=Homo sapiens OX=9606 GN=AP5Z1 PE=1 SV=2	1	14	-	0	1	1	0	0	0	0	0	0	0	0	0	0	0	0	0	0	0	0	0	1	0	0	0	1	0	0	0	0	0	0	1	0	1	0
AAAAELSLLEKSLGLSKGNKYSAQGER	Acetyl (N-term)	sp|O43324|MCA3_HUMAN	sp|O43324|MCA3_HUMAN Eukaryotic translation elongation factor 1 epsilon-1 OS=Homo sapiens OX=9606 GN=EEF1E1 PE=1 SV=1	2	28	M	3	1	1	1	1	1	0	0	0	0	1	1	1	1	1	1	0	1	1	1	1	0	0	0	0	1	1	1	0	1	1	1	1	1	1	378180000	430820000	22925000	20177000	35148000
AAVGSGGYAR	Acetyl (N-term)	sp|O43379|WDR62_HUMAN	sp|O43379|WDR62_HUMAN WD repeat-containing protein 62 OS=Homo sapiens OX=9606 GN=WDR62 PE=1 SV=4	2	11	M	0	1	0	0	0	0	0	0	0	0	0	0	0	0	0	0	0	0	0	0	0	0	0	0	0	0	0	0	0	0	0	0	0	0	0
TGYTLDVTTGQR	Dimethyl (N-term)	sp|O43390|HNRPR_HUMAN	sp|O60506|HNRPQ_HUMAN Heterogeneous nuclear ribonucleoprotein Q OS=Homo sapiens OX=9606 GN=SYNCRIP PE=1 SV=2	134	145	R	0	0	0	0	0	0	0	0	0	0	0	0	0	0	0	0	0	0	0	0	0	0	0	0	1	0	0	0	0	0	0	1	1	0	1
TLDVTTGQR	Dimethyl (N-term)	sp|O43390|HNRPR_HUMAN	sp|O60506|HNRPQ_HUMAN Heterogeneous nuclear ribonucleoprotein Q OS=Homo sapiens OX=9606 GN=SYNCRIP PE=1 SV=2	137	145	Y	0	0	1	1	0	0	1	0	0	0	0	0	0	0	0	0	1	0	0	1	0	0	0	0	0	0	0	0	0	0	0	0	0	0	1		28781000	7327100			8452600
GGPPPDSVYSGVQPGIGTEVFVGKIPR	Dimethyl (N-term)	sp|O43390|HNRPR_HUMAN	sp|O43390|HNRPR_HUMAN Heterogeneous nuclear ribonucleoprotein R OS=Homo sapiens OX=9606 GN=HNRNPR PE=1 SV=1	148	174	Y	1	0	0	0	0	0	0	0	0	0	0	0	0	0	0	0	0	0	0	1	0	1	0	0	0	0	0	0	0	0	0	0	0	0	1
SGVQPGIGTEVFVGKIPR	Dimethyl (N-term)	sp|O43390|HNRPR_HUMAN	sp|O43390|HNRPR_HUMAN Heterogeneous nuclear ribonucleoprotein R OS=Homo sapiens OX=9606 GN=HNRNPR PE=1 SV=1	157	174	Y	1	0	0	1	0	0	0	0	0	0	1	0	0	0	0	0	1	0	1	0	1	1	0	0	0	0	0	0	0	0	0	0	0	0	1			1525400
AGPIWDLR	Dimethyl (N-term)	sp|O43390|HNRPR_HUMAN	sp|O60506|HNRPQ_HUMAN Heterogeneous nuclear ribonucleoprotein Q OS=Homo sapiens OX=9606 GN=SYNCRIP PE=1 SV=2	188	195	K	0	0	0	0	0	0	0	0	0	0	0	0	0	0	0	0	0	0	0	0	0	1	0	0	0	0	0	0	0	0	0	0	0	0	1
STAYEDYYYHPPPR	Dimethyl (N-term)	sp|O43390|HNRPR_HUMAN	sp|O43390|HNRPR_HUMAN Heterogeneous nuclear ribonucleoprotein R OS=Homo sapiens OX=9606 GN=HNRNPR PE=1 SV=1	428	441	R	0	0	0	0	0	0	0	0	1	0	0	0	0	0	0	0	0	0	0	0	0	0	0	0	0	0	0	0	0	0	0	0	0	0	1								8070200
MVGVKPVGSDPDFQPELSGAGSR	Acetyl (N-term)	sp|O43396|TXNL1_HUMAN	sp|O43396|TXNL1_HUMAN Thioredoxin-like protein 1 OS=Homo sapiens OX=9606 GN=TXNL1 PE=1 SV=3	1	23	-	1	0	0	0	0	0	0	0	0	0	0	0	0	0	0	0	0	0	0	0	0	1	0	0	0	0	0	0	0	0	0	0	0	0	1
MVGVKPVGSDPDFQPELSGAGSR	Dimethyl (N-term)	sp|O43396|TXNL1_HUMAN	sp|O43396|TXNL1_HUMAN Thioredoxin-like protein 1 OS=Homo sapiens OX=9606 GN=TXNL1 PE=1 SV=3	1	23	-	1	1	1	1	1	1	1	1	1	1	1	1	0	1	1	1	1	1	1	1	1	1	1	1	1	1	1	0	1	1	1	1	1	1	1	116260000	46085000	9955600	3802600	7529500	16097000	11588750	45577000
VGVKPVGSDPDFQPELSGAGSR	Dimethyl (N-term)	sp|O43396|TXNL1_HUMAN	sp|O43396|TXNL1_HUMAN Thioredoxin-like protein 1 OS=Homo sapiens OX=9606 GN=TXNL1 PE=1 SV=3	2	23	M	1	1	1	1	1	1	1	1	1	1	1	1	1	1	1	1	1	1	1	1	1	1	1	1	1	1	0	1	1	1	1	1	1	1	1	481670000	219420000	52497000	38560000	61419000	121990000	130460000	353800000
MDSAGQDINLNSPNKGLLSDSMTDVPVDTGVAAR	2 Oxidation (M);Acetyl (N-term)	sp|O43399|TPD54_HUMAN	sp|O43399|TPD54_HUMAN Tumor protein D54 OS=Homo sapiens OX=9606 GN=TPD52L2 PE=1 SV=2	1	34	-	1	1	1	1	1	1	1	1	1	1	1	1	1	1	1	1	1	1	1	1	1	1	1	0	0	1	1	1	1	1	1	1	1	1	1	225002500	211950000	6515250	4.03723e+07	5.70052e+07	52320000	1.81998e+08	322114000
MDSAGQDINLNSPNKGLLSDSMTDVPVDTGVAAR	Dimethyl (N-term);2 Oxidation (M)	sp|O43399|TPD54_HUMAN	sp|O43399|TPD54_HUMAN Tumor protein D54 OS=Homo sapiens OX=9606 GN=TPD52L2 PE=1 SV=2	1	34	-	1	0	0	1	0	0	0	0	0	0	0	0	0	0	0	0	0	0	0	0	0	0	0	0	0	0	0	0	0	0	0	0	0	0	1
TPAVEGLTEAEEEELR	Dimethyl (N-term)	sp|O43399|TPD54_HUMAN	sp|O43399|TPD54_HUMAN Tumor protein D54 OS=Homo sapiens OX=9606 GN=TPD52L2 PE=1 SV=2	35	50	R	0	0	1	0	0	0	0	0	1	0	0	0	0	0	0	0	0	0	0	0	0	0	0	0	0	0	0	0	0	0	0	0	0	0	1		10860000						14488000
AVANSSPVNPVVFFDVSIGGQEVGR	Acetyl (N-term)	sp|O43447|PPIH_HUMAN	sp|O43447|PPIH_HUMAN Peptidyl-prolyl cis-trans isomerase H OS=Homo sapiens OX=9606 GN=PPIH PE=1 SV=1	2	26	M	0	1	1	1	1	1	0	1	1	1	1	1	1	1	1	1	1	0	1	1	1	1	0	0	1	1	1	1	1	1	1	1	1	1	0
AVPSPPPASPR	Dimethyl (N-term)	sp|O43464|HTRA2_HUMAN	sp|O43464|HTRA2_HUMAN Serine protease HTRA2, mitochondrial OS=Homo sapiens OX=9606 GN=HTRA2 PE=1 SV=2	134	144	A	0	0	1	1	1	1	1	1	1	1	1	1	1	1	0	1	1	1	1	1	1	1	1	1	1	1	1	0	1	0	1	1	0	1	1		52046000	10346000	7724100	12363000	44237000	51213000	62837000
AVSDALLPSFSTFASGPAGR	Acetyl (N-term)	sp|O43474|KLF4_HUMAN	sp|O43474|KLF4_HUMAN Krueppel-like factor 4 OS=Homo sapiens OX=9606 GN=KLF4 PE=1 SV=3	11	30	M	0	0	0	0	0	0	0	1	0	0	0	0	0	0	0	0	0	0	0	0	0	0	0	0	0	0	0	0	0	0	0	0	0	0	0
MSRPPPPR	Acetyl (N-term)	sp|O43488|ARK72_HUMAN	sp|O43488|ARK72_HUMAN Aflatoxin B1 aldehyde reductase member 2 OS=Homo sapiens OX=9606 GN=AKR7A2 PE=1 SV=3	30	37	A	0	0	0	0	0	0	0	1	0	1	0	0	0	0	0	0	1	1	0	0	1	0	0	0	0	0	1	0	0	0	0	0	0	0	0
SRPPPPR	Acetyl (N-term)	sp|O43488|ARK72_HUMAN	sp|O43488|ARK72_HUMAN Aflatoxin B1 aldehyde reductase member 2 OS=Homo sapiens OX=9606 GN=AKR7A2 PE=1 SV=3	31	37	M	0	0	0	1	1	1	1	0	0	0	0	0	1	0	0	0	0	1	1	0	1	1	0	1	1	0	1	0	0	0	0	0	0	0	0
AADISESSGADCKGDPR	Acetyl (N-term)	sp|O43583|DENR_HUMAN	sp|O43583|DENR_HUMAN Density-regulated protein OS=Homo sapiens OX=9606 GN=DENR PE=1 SV=2	2	18	M	1	0	1	1	1	1	1	1	1	1	1	1	1	0	1	1	1	1	1	1	1	1	1	1	0	1	1	0	1	1	1	1	1	1	1		103200000	30101000	14367000	34248000	87109000	23589000	166630000
MDEQALLGLNPNADSDFR	Oxidation (M);Acetyl (N-term)	sp|O43592|XPOT_HUMAN	sp|O43592|XPOT_HUMAN Exportin-T OS=Homo sapiens OX=9606 GN=XPOT PE=1 SV=2	1	18	-	0	1	1	1	1	1	1	1	1	1	1	1	0	1	0	0	1	0	1	1	1	1	1	1	1	0	0	0	1	1	1	1	1	1	0
MDEQALLGLNPNADSDFRQR	Acetyl (N-term)	sp|O43592|XPOT_HUMAN	sp|O43592|XPOT_HUMAN Exportin-T OS=Homo sapiens OX=9606 GN=XPOT PE=1 SV=2	1	20	-	0	0	0	0	0	0	0	0	0	0	0	0	0	0	0	0	0	0	0	1	0	1	0	0	0	1	1	0	0	0	0	0	0	0	0
AAAMVPGR	Oxidation (M);Acetyl (N-term)	sp|O43598|DNPH1_HUMAN	sp|O43598|DNPH1_HUMAN 2-deoxynucleoside 5-phosphate N-hydrolase 1 OS=Homo sapiens OX=9606 GN=DNPH1 PE=1 SV=1	2	9	M	0	1	1	1	0	0	0	1	1	1	0	0	0	0	0	0	0	0	0	0	0	0	0	0	0	0	0	0	0	0	0	0	0	0	0
AAAMVPGRSESWER	Acetyl (N-term)	sp|O43598|DNPH1_HUMAN	sp|O43598|DNPH1_HUMAN 2-deoxynucleoside 5-phosphate N-hydrolase 1 OS=Homo sapiens OX=9606 GN=DNPH1 PE=1 SV=1	2	15	M	0	0	0	0	0	0	0	0	0	0	0	0	0	0	0	0	0	0	0	0	0	0	0	0	0	1	0	0	0	0	0	0	0	0	0
MVEEVQKHSVHTLVFR	Acetyl (N-term)	sp|O43660|PLRG1_HUMAN	sp|O43660|PLRG1_HUMAN Pleiotropic regulator 1 OS=Homo sapiens OX=9606 GN=PLRG1 PE=1 SV=1	1	16	-	1	1	0	0	0	0	0	0	0	0	0	0	0	0	0	0	1	1	1	1	1	1	0	0	0	0	0	0	0	0	0	0	0	0	1	27968000
VEEVQKHSVHTLVFR	Acetyl (N-term)	sp|O43660|PLRG1_HUMAN	sp|O43660|PLRG1_HUMAN Pleiotropic regulator 1 OS=Homo sapiens OX=9606 GN=PLRG1 PE=1 SV=1	2	16	M	1	1	1	1	1	1	0	0	0	0	1	1	0	0	1	0	0	1	1	1	1	1	1	0	1	1	1	1	1	1	1	0	1	0	1	61684000	43728000	8721200	2459000	8029900
AAGVAGWGVEAEEFEDAPDVEPLEPTLSNIIEQR	Acetyl (N-term)	sp|O43681|ASNA_HUMAN	sp|O43681|ASNA_HUMAN ATPase ASNA1 OS=Homo sapiens OX=9606 GN=ASNA1 PE=1 SV=2	2	35	M	0	1	1	1	1	1	0	1	0	0	0	1	0	0	1	0	0	0	0	0	0	0	0	0	0	0	0	0	0	0	0	0	0	0	0
GAGGGGSMGDYMAQEDDWDRDLLLDPAWEKQQR	Dimethyl (N-term)	sp|O43707|ACTN4_HUMAN	sp|O43707|ACTN4_HUMAN Alpha-actinin-4 OS=Homo sapiens OX=9606 GN=ACTN4 PE=1 SV=2	21	53	N	1	0	0	0	0	0	0	0	0	0	0	0	0	0	0	0	0	0	0	0	0	0	0	0	0	0	0	0	1	0	0	0	0	0	1
VEQIAAIAQELNELDYYDSHNVNTR	Dimethyl (N-term)	sp|O43707|ACTN4_HUMAN	sp|O43707|ACTN4_HUMAN Alpha-actinin-4 OS=Homo sapiens OX=9606 GN=ACTN4 PE=1 SV=2	470	494	R	0	0	0	0	0	0	0	0	0	0	0	0	0	0	0	0	0	0	0	0	0	0	0	0	0	0	0	0	0	0	0	0	1	0	1
TINEVENQILTR	Dimethyl (N-term)	sp|O43707|ACTN4_HUMAN	sp|P12814|ACTN1_HUMAN Alpha-actinin-1 OS=Homo sapiens OX=9606 GN=ACTN1 PE=1 SV=2	746	757	R	0	0	0	0	0	0	0	0	0	0	0	0	0	0	0	0	0	0	0	0	0	0	0	1	1	1	0	0	0	0	0	1	1	0	1
GISQEQMQEFR	Dimethyl (N-term)	sp|O43707|ACTN4_HUMAN	sp|O43707|ACTN4_HUMAN Alpha-actinin-4 OS=Homo sapiens OX=9606 GN=ACTN4 PE=1 SV=2	761	771	K	0	1	0	0	0	0	0	0	0	0	0	0	0	0	0	0	0	0	0	0	0	0	0	0	0	0	0	0	0	0	0	0	0	0	1	4846700
MNSVGEACTDMKR	Acetyl (N-term)	sp|O43715|TRIA1_HUMAN	sp|O43715|TRIA1_HUMAN TP53-regulated inhibitor of apoptosis 1 OS=Homo sapiens OX=9606 GN=TRIAP1 PE=1 SV=1	1	13	-	1	0	0	0	0	0	0	0	1	0	0	0	0	0	0	0	0	0	0	0	0	0	0	0	0	0	0	0	0	0	0	0	0	0	1
TSKADPQGSGR	Dimethyl (N-term)	sp|O43716|GATC_HUMAN	sp|O43716|GATC_HUMAN Glutamyl-tRNA(Gln) amidotransferase subunit C, mitochondrial OS=Homo sapiens OX=9606 GN=GATC PE=1 SV=1	21	31	F	1	1	0	0	0	0	0	0	0	0	0	0	0	0	0	0	0	0	0	0	0	0	0	0	1	0	0	0	0	0	0	0	0	0	1	6422200
SGTNLDGNDEFDEQLR	Acetyl (N-term)	sp|O43719|HTSF1_HUMAN	sp|O43719|HTSF1_HUMAN HIV Tat-specific factor 1 OS=Homo sapiens OX=9606 GN=HTATSF1 PE=1 SV=1	2	17	M	0	1	1	1	1	1	0	1	1	1	1	1	1	1	1	1	0	1	1	1	1	1	0	1	1	1	1	1	1	1	1	1	1	1	0
GFSNDGASSSTANVEDVHAR	Dimethyl (N-term)	sp|O43719|HTSF1_HUMAN	sp|O43719|HTSF1_HUMAN HIV Tat-specific factor 1 OS=Homo sapiens OX=9606 GN=HTATSF1 PE=1 SV=1	76	95	Y	0	1	0	0	0	0	0	0	0	0	0	0	0	0	0	0	0	0	0	0	0	0	0	0	0	0	0	0	0	0	0	0	0	0	1	9777600
TAEEPPQEKAPEPTDAR	Dimethyl (N-term)	sp|O43719|HTSF1_HUMAN	sp|O43719|HTSF1_HUMAN HIV Tat-specific factor 1 OS=Homo sapiens OX=9606 GN=HTATSF1 PE=1 SV=1	96	112	R	1	1	0	0	0	0	0	0	0	1	0	0	0	0	0	0	1	0	0	0	0	0	0	0	0	0	0	0	0	0	0	0	0	0	1	18979000
MESGAYGAAKAGGSFDLR	Acetyl (N-term)	sp|O43760|SNG2_HUMAN	sp|O43760|SNG2_HUMAN Synaptogyrin-2 OS=Homo sapiens OX=9606 GN=SYNGR2 PE=1 SV=1	1	18	-	1	1	1	1	1	1	0	1	1	1	1	1	1	0	1	1	0	1	0	0	1	0	1	1	1	1	0	1	1	1	1	1	1	1	1		8279900	4907250	1660800	2340100		6028600	17473000
MESGAYGAAKAGGSFDLRR	Acetyl (N-term)	sp|O43760|SNG2_HUMAN	sp|O43760|SNG2_HUMAN Synaptogyrin-2 OS=Homo sapiens OX=9606 GN=SYNGR2 PE=1 SV=1	1	19	-	1	0	0	0	0	0	0	0	0	0	0	0	0	0	0	0	1	1	1	1	0	1	0	0	0	1	1	1	0	0	1	0	0	0	1
SQKQEEENPAEETGEEKQDTQEKEGILPER	Acetyl (N-term)	sp|O43768|ENSA_HUMAN	sp|O43768|ENSA_HUMAN Alpha-endosulfine OS=Homo sapiens OX=9606 GN=ENSA PE=1 SV=1	2	31	M	3	1	1	1	1	1	1	1	1	1	1	1	1	1	1	1	1	1	1	1	1	1	0	1	1	1	1	1	1	1	1	1	1	1	1	1060400000	687450000	226680000	140160000	236430000	414900000	43055000	1176700000
MVLAELYVSDR	Dimethyl (N-term)	sp|O43776|SYNC_HUMAN	sp|O43776|SYNC_HUMAN Asparagine--tRNA ligase, cytoplasmic OS=Homo sapiens OX=9606 GN=NARS PE=1 SV=1	1	11	-	0	0	0	0	0	0	0	0	0	0	0	0	0	0	0	0	0	0	0	0	0	0	0	0	0	0	0	0	0	0	1	0	0	1	1
MVLAELYVSDR	Acetyl (N-term)	sp|O43776|SYNC_HUMAN	sp|O43776|SYNC_HUMAN Asparagine--tRNA ligase, cytoplasmic OS=Homo sapiens OX=9606 GN=NARS PE=1 SV=1	1	11	-	0	0	0	0	0	0	0	0	0	0	0	0	0	0	0	0	0	0	0	0	0	0	0	0	1	0	0	0	0	0	0	0	0	0	0
VLAELYVSDR	Dimethyl (N-term)	sp|O43776|SYNC_HUMAN	sp|O43776|SYNC_HUMAN Asparagine--tRNA ligase, cytoplasmic OS=Homo sapiens OX=9606 GN=NARS PE=1 SV=1	2	11	M	0	1	1	1	1	1	1	1	1	1	1	1	1	1	1	1	1	1	1	1	1	1	1	1	1	1	1	0	1	0	0	1	1	1	1	633290000	366310000	100680000	40542000	68269000	256100000	289740000	669380000
HREQMKSESR	Dimethyl (N-term)	sp|O43776|SYNC_HUMAN	sp|O43776|SYNC_HUMAN Asparagine--tRNA ligase, cytoplasmic OS=Homo sapiens OX=9606 GN=NARS PE=1 SV=1	71	80	W	1	1	0	0	0	0	0	0	0	0	0	0	0	0	0	0	1	0	0	1	0	0	0	0	0	0	0	0	0	0	0	0	0	0	1	28361000
IFDSEEILAGYKR	Dimethyl (N-term)	sp|O43776|SYNC_HUMAN	sp|O43776|SYNC_HUMAN Asparagine--tRNA ligase, cytoplasmic OS=Homo sapiens OX=9606 GN=NARS PE=1 SV=1	479	491	R	1	0	0	0	0	0	0	0	0	0	0	0	0	0	0	0	0	0	0	0	0	0	0	0	0	0	0	0	0	0	0	0	0	1	1
GNKYIQQTKPLTLER	Dimethyl (N-term)	sp|O43809|CPSF5_HUMAN	sp|O43809|CPSF5_HUMAN Cleavage and polyadenylation specificity factor subunit 5 OS=Homo sapiens OX=9606 GN=NUDT21 PE=1 SV=1	21	35	F	2	0	0	0	0	0	0	0	0	0	0	0	0	0	0	0	0	0	1	1	0	0	0	0	0	0	0	0	0	0	0	0	0	0	1
SRQGPAETGGQGQPQGPGLR	Dimethyl (N-term)	sp|O43819|SCO2_HUMAN	sp|O43819|SCO2_HUMAN Protein SCO2 homolog, mitochondrial OS=Homo sapiens OX=9606 GN=SCO2 PE=1 SV=3	39	58	L	0	1	0	0	0	0	0	1	1	1	0	0	1	0	0	0	1	0	1	1	1	1	0	0	0	1	1	1	1	0	0	0	0	0	1							8354200	7389100
LSKPTEKKDR	Dimethyl (N-term)	sp|O43852|CALU_HUMAN	sp|O43852|CALU_HUMAN Calumenin OS=Homo sapiens OX=9606 GN=CALU PE=1 SV=2	18	27	A	3	0	0	0	0	0	0	0	0	0	0	0	0	0	0	0	0	0	0	0	0	1	0	0	0	0	0	1	0	0	0	0	0	0	1
ILPSDYDHAEAEAR	Dimethyl (N-term)	sp|O43852|CALU_HUMAN	sp|O43852|CALU_HUMAN Calumenin OS=Homo sapiens OX=9606 GN=CALU PE=1 SV=2	258	271	W	0	1	1	1	1	1	1	1	1	1	0	0	0	0	0	0	1	1	1	1	1	1	1	1	1	1	1	0	1	0	1	0	0	0	1	69696000	50683000	17603000	3094000	7331200	21707000	20740000	42663000
AGASVKVAVR	Acetyl (N-term)	sp|O43896|KIF1C_HUMAN	sp|O43896|KIF1C_HUMAN Kinesin-like protein KIF1C OS=Homo sapiens OX=9606 GN=KIF1C PE=1 SV=3	2	11	M	1	1	0	1	0	0	1	1	1	1	1	1	1	0	0	1	1	1	1	1	1	0	0	0	1	0	0	0	0	0	1	1	1	1	1	6976300		1221000				12108000	13265000
TIQSGEQPYKMAGR	Dimethyl (N-term)	sp|O43920|NDUS5_HUMAN	sp|O43920|NDUS5_HUMAN NADH dehydrogenase [ubiquinone] iron-sulfur protein 5 OS=Homo sapiens OX=9606 GN=NDUFS5 PE=1 SV=3	19	32	L	1	0	0	0	0	0	0	1	0	0	0	0	0	0	0	0	0	0	0	0	0	0	0	0	0	0	0	0	0	0	0	0	0	0	1
MDSSSSSSAAGLGAVDPQLQHFIEVETQKQR	Oxidation (M);Acetyl (N-term)	sp|O60220|TIM8A_HUMAN	sp|O60220|TIM8A_HUMAN Mitochondrial import inner membrane translocase subunit Tim8 A OS=Homo sapiens OX=9606 GN=TIMM8A PE=1 SV=1	1	31	-	1	1	1	0	1	1	0	0	0	0	1	1	0	1	1	0	1	0	1	1	1	1	0	0	0	1	1	1	1	1	1	1	1	1	1	91126000	32484000		7216350	12085200
ALNGAEVDDFSWEPPTEAETKVLQAR	Acetyl (N-term)	sp|O60232|SSA27_HUMAN	sp|O60232|SSA27_HUMAN Sjoegren syndrome/scleroderma autoantigen 1 OS=Homo sapiens OX=9606 GN=SSSCA1 PE=1 SV=1	2	27	M	1	1	1	1	1	1	1	1	1	1	0	0	1	1	0	0	1	0	1	1	1	1	1	1	1	0	0	1	1	1	0	1	0	1	1	86082000	65285000	24963000	10994000	18634000	38374000	27743000	114190000
MELEDGVVYQEEPGGSGAVMSER	Acetyl (N-term)	sp|O60271|JIP4_HUMAN	sp|O60271|JIP4_HUMAN C-Jun-amino-terminal kinase-interacting protein 4 OS=Homo sapiens OX=9606 GN=SPAG9 PE=1 SV=4	1	23	-	0	1	0	0	1	0	0	1	1	1	0	0	0	0	0	0	1	0	1	1	0	1	0	0	1	0	0	0	0	0	0	0	0	0	0
SGASVKVAVR	Acetyl (N-term)	sp|O60333|KIF1B_HUMAN	sp|O60333|KIF1B_HUMAN Kinesin-like protein KIF1B OS=Homo sapiens OX=9606 GN=KIF1B PE=1 SV=5	2	11	M	1	0	1	1	0	1	1	1	1	1	1	1	1	1	0	1	1	1	0	1	1	1	1	0	1	0	0	0	1	0	1	1	1	0	1		16838000	2918000		3184200	14463000	23251000	28954000
ASVKVAVR	Acetyl (N-term)	sp|O60333|KIF1B_HUMAN	sp|O60333|KIF1B_HUMAN Kinesin-like protein KIF1B OS=Homo sapiens OX=9606 GN=KIF1B PE=1 SV=5	4	11	G	1	0	0	0	0	0	0	0	0	0	0	0	0	0	0	0	0	0	1	0	0	0	0	0	0	0	0	0	0	0	0	0	0	0	1
GQEALETSLTSQNEKPPR	Dimethyl (N-term)	sp|O60336|MABP1_HUMAN	sp|O60336|MABP1_HUMAN Mitogen-activated protein kinase-binding protein 1 OS=Homo sapiens OX=9606 GN=MAPKBP1 PE=1 SV=4	901	918	H	1	0	0	0	0	0	0	0	0	0	0	0	0	0	0	0	1	0	0	0	0	0	0	0	0	0	0	0	0	0	0	0	0	0	1
MAPDPVAAETAAQGPTPR	Acetyl (N-term)	sp|O60427|FADS1_HUMAN	sp|O60427|FADS1_HUMAN Fatty acid desaturase 1 OS=Homo sapiens OX=9606 GN=FADS1 PE=1 SV=3	1	18	-	0	1	1	1	1	1	1	1	1	1	1	1	1	0	1	1	1	0	1	1	0	0	1	1	1	1	0	1	0	0	0	1	1	0	0
APDPVAAETAAQGPTPR	Dimethyl (N-term)	sp|O60427|FADS1_HUMAN	sp|O60427|FADS1_HUMAN Fatty acid desaturase 1 OS=Homo sapiens OX=9606 GN=FADS1 PE=1 SV=3	2	18	M	0	1	1	1	1	1	1	1	1	1	1	1	1	0	1	1	1	1	1	1	1	1	1	1	1	1	1	1	1	1	1	1	1	1	1	90207000	53025000	12327000	7655400	14515000	33224000	47806000	107420000
DPVAAETAAQGPTPR	Dimethyl (N-term)	sp|O60427|FADS1_HUMAN	sp|O60427|FADS1_HUMAN Fatty acid desaturase 1 OS=Homo sapiens OX=9606 GN=FADS1 PE=1 SV=3	4	18	P	0	0	0	0	0	1	0	1	1	1	1	1	1	0	0	0	0	0	0	1	0	0	0	0	1	0	0	0	0	0	0	0	1	0	1							7616600	8121300
AETVADTR	Acetyl (N-term)	sp|O60493|SNX3_HUMAN	sp|O60493|SNX3_HUMAN Sorting nexin-3 OS=Homo sapiens OX=9606 GN=SNX3 PE=1 SV=3	2	9	M	0	1	1	1	1	1	1	0	0	0	0	0	0	0	0	0	0	0	0	0	0	0	0	1	1	0	0	0	0	0	0	0	1	0	0
AETVADTRR	Acetyl (N-term)	sp|O60493|SNX3_HUMAN	sp|O60493|SNX3_HUMAN Sorting nexin-3 OS=Homo sapiens OX=9606 GN=SNX3 PE=1 SV=3	2	10	M	0	1	1	1	1	1	1	0	0	1	0	0	0	0	0	0	1	1	1	1	1	1	1	0	1	1	1	1	1	0	1	0	1	0	0
SLEDPFFVVR	Acetyl (N-term)	sp|O60499|STX10_HUMAN	sp|O60499|STX10_HUMAN Syntaxin-10 OS=Homo sapiens OX=9606 GN=STX10 PE=1 SV=1	2	11	M	0	1	1	1	1	1	1	1	1	1	0	0	0	0	0	0	0	0	1	1	0	1	0	0	1	0	0	0	0	0	0	0	0	1	0
VQKESQATLEER	Dimethyl (N-term)	sp|O60502|OGA_HUMAN	sp|O60502|OGA_HUMAN Protein O-GlcNAcase OS=Homo sapiens OX=9606 GN=OGA PE=1 SV=2	2	13	M	1	1	1	1	1	1	1	1	1	1	1	1	1	1	0	1	1	1	1	1	1	1	1	1	1	0	1	1	1	1	1	1	1	1	1	157390000	60701000	12693000	11959000	15089000	50869000	5595600	15491000
GGPPPDSVYSGQQPSVGTEIFVGKIPR	Dimethyl (N-term)	sp|O60506|HNRPQ_HUMAN	sp|O60506|HNRPQ_HUMAN Heterogeneous nuclear ribonucleoprotein Q OS=Homo sapiens OX=9606 GN=SYNCRIP PE=1 SV=2	145	171	Y	1	1	0	0	0	0	0	0	0	0	0	0	0	0	0	0	0	0	0	0	0	0	0	0	0	0	0	0	0	0	0	0	0	0	1	10219000
SGQQPSVGTEIFVGKIPR	Dimethyl (N-term)	sp|O60506|HNRPQ_HUMAN	sp|O60506|HNRPQ_HUMAN Heterogeneous nuclear ribonucleoprotein Q OS=Homo sapiens OX=9606 GN=SYNCRIP PE=1 SV=2	154	171	Y	1	0	0	0	0	0	0	0	0	0	0	0	0	0	0	0	1	1	1	0	1	0	0	1	0	0	0	0	0	0	0	0	0	0	1
AAVKKEGGALSEAMSLEGDEWELSKENVQPLR	Dimethyl (N-term);Oxidation (M)	sp|O60566|BUB1B_HUMAN	sp|O60566|BUB1B_HUMAN Mitotic checkpoint serine/threonine-protein kinase BUB1 beta OS=Homo sapiens OX=9606 GN=BUB1B PE=1 SV=3	2	33	M	3	0	0	0	0	0	0	0	0	0	0	0	0	0	0	0	0	0	1	0	0	0	0	0	0	0	0	0	0	0	0	0	0	0	1
AAVKKEGGALSEAMSLEGDEWELSKENVQPLR	Acetyl (N-term)	sp|O60566|BUB1B_HUMAN	sp|O60566|BUB1B_HUMAN Mitotic checkpoint serine/threonine-protein kinase BUB1 beta OS=Homo sapiens OX=9606 GN=BUB1B PE=1 SV=3	2	33	M	3	0	0	0	0	1	0	0	0	0	0	0	0	0	0	0	1	1	1	1	1	1	1	1	1	1	1	1	1	1	1	1	0	0	1					2852100
MEPPGGSLGPGR	Acetyl (N-term)	sp|O60610|DIAP1_HUMAN	sp|O60610|DIAP1_HUMAN Protein diaphanous homolog 1 OS=Homo sapiens OX=9606 GN=DIAPH1 PE=1 SV=2	1	12	-	0	1	1	1	1	1	1	1	1	1	1	1	1	0	0	1	0	0	0	0	0	0	1	0	0	0	0	0	0	0	0	0	0	0	0
MKETDREAVATAVQR	Dimethyl (N-term)	sp|O60645|EXOC3_HUMAN	sp|O60645|EXOC3_HUMAN Exocyst complex component 3 OS=Homo sapiens OX=9606 GN=EXOC3 PE=1 SV=2	12	26	T	1	0	0	0	0	0	0	0	0	0	0	0	0	0	0	0	1	0	0	1	0	0	0	0	0	0	0	0	0	0	0	0	0	0	1
SADGAEADGSTQVTVEEPVQQPSVVDR	Acetyl (N-term)	sp|O60664|PLIN3_HUMAN	sp|O60664|PLIN3_HUMAN Perilipin-3 OS=Homo sapiens OX=9606 GN=PLIN3 PE=1 SV=3	2	28	M	0	0	0	1	1	1	1	1	1	1	0	1	1	0	1	1	0	0	0	0	0	0	1	1	1	0	1	1	1	1	0	1	1	1	0
CSLASGATGGR	Acetyl (N-term)	sp|O60678|ANM3_HUMAN	sp|O60678|ANM3_HUMAN Protein arginine N-methyltransferase 3 OS=Homo sapiens OX=9606 GN=PRMT3 PE=1 SV=4	2	12	M	0	1	1	1	1	1	1	1	1	1	1	1	1	1	1	1	1	1	0	1	1	0	1	0	1	1	1	1	1	1	1	1	1	1	0
METMASPGKDNYR	Oxidation (M);Acetyl (N-term)	sp|O60684|IMA7_HUMAN	sp|O60684|IMA7_HUMAN Importin subunit alpha-7 OS=Homo sapiens OX=9606 GN=KPNA6 PE=1 SV=1	1	13	-	1	1	1	1	1	1	1	1	1	1	1	1	1	1	0	1	1	1	1	1	1	1	1	1	1	1	1	1	1	1	1	1	1	1	1	74332000	38399500	8932700	6432750	12345000	25933500	36084100	90578000
ASPGKDNYR	Acetyl (N-term)	sp|O60684|IMA7_HUMAN	sp|O60684|IMA7_HUMAN Importin subunit alpha-7 OS=Homo sapiens OX=9606 GN=KPNA6 PE=1 SV=1	5	13	M	1	1	0	1	1	1	1	0	0	0	0	1	0	0	0	1	1	1	0	1	1	1	0	1	0	1	1	0	1	1	1	0	1	1	1	38232000		6269800	7036600	7270100	18543000
TISNITAGNR	Dimethyl (N-term)	sp|O60684|IMA7_HUMAN	sp|O60684|IMA7_HUMAN Importin subunit alpha-7 OS=Homo sapiens OX=9606 GN=KPNA6 PE=1 SV=1	359	368	W	0	0	0	0	0	0	0	0	0	0	0	0	0	0	0	0	0	0	0	0	1	0	0	0	0	0	0	0	0	0	0	0	0	0	1
MDDSEVESTASILASVKEQEAQFEKLTR	Acetyl (N-term)	sp|O60716|CTND1_HUMAN	sp|O60716|CTND1_HUMAN Catenin delta-1 OS=Homo sapiens OX=9606 GN=CTNND1 PE=1 SV=1	1	28	-	2	1	1	0	1	1	0	0	0	0	0	0	0	0	0	0	1	0	0	0	1	1	1	1	0	0	0	0	0	1	0	1	1	0	1	46010000	11107000		3271800	11520000
YGMMSDYGTAR	Dimethyl (N-term)	sp|O60716|CTND1_HUMAN	sp|O60716|CTND1_HUMAN Catenin delta-1 OS=Homo sapiens OX=9606 GN=CTNND1 PE=1 SV=1	296	306	D	0	0	0	0	0	0	0	0	0	1	0	0	0	0	0	0	0	0	0	0	0	0	0	0	0	0	0	0	0	0	0	0	0	0	1
STIQNLQSFDPFADATKGDDLLPAGTEDYIHIR	Acetyl (N-term)	sp|O60739|EIF1B_HUMAN	sp|O60739|EIF1B_HUMAN Eukaryotic translation initiation factor 1b OS=Homo sapiens OX=9606 GN=EIF1B PE=1 SV=2	2	34	M	1	1	1	0	1	0	0	0	0	0	0	1	1	1	1	0	1	1	0	1	0	1	1	0	0	1	0	0	0	1	0	1	1	1	1	75601000	19618000		3174200
ASLEVSR	Acetyl (N-term)	sp|O60762|DPM1_HUMAN	sp|O60762|DPM1_HUMAN Dolichol-phosphate mannosyltransferase subunit 1 OS=Homo sapiens OX=9606 GN=DPM1 PE=1 SV=1	2	8	M	0	1	1	0	1	0	1	0	0	0	1	0	0	0	0	0	0	0	1	0	0	0	0	0	0	0	0	0	1	0	0	0	0	0	0
MDFLLGNPFSSPVGQR	Oxidation (M);Acetyl (N-term)	sp|O60784|TOM1_HUMAN	sp|O60784|TOM1_HUMAN Target of Myb protein 1 OS=Homo sapiens OX=9606 GN=TOM1 PE=1 SV=2	1	16	-	0	1	1	1	1	1	1	0	1	1	1	1	1	1	0	1	0	1	1	1	1	1	1	0	0	1	1	0	1	1	1	1	1	1	0
SGASSSEQNNNSYETKTPNLR	Acetyl (N-term)	sp|O60825|F262_HUMAN	sp|O60825|F262_HUMAN 6-phosphofructo-2-kinase/fructose-2,6-bisphosphatase 2 OS=Homo sapiens OX=9606 GN=PFKFB2 PE=1 SV=2	2	22	M	1	1	0	1	1	0	1	1	1	1	1	1	1	0	0	0	0	0	0	0	0	0	1	0	0	0	0	0	0	0	0	0	0	0	1	14940000		2368600	1799900		12859000	12332000	22266000
AESDWDTVTVLR	Acetyl (N-term)	sp|O60869|EDF1_HUMAN	sp|O60869|EDF1_HUMAN Endothelial differentiation-related factor 1 OS=Homo sapiens OX=9606 GN=EDF1 PE=1 SV=1	2	13	M	0	1	1	1	1	1	1	1	1	1	1	1	1	1	1	1	1	1	1	1	1	0	1	1	1	1	1	1	1	1	1	1	1	1	0
AAGQNKQHSITKNTAKLDR	Dimethyl (N-term)	sp|O60869|EDF1_HUMAN	sp|O60869|EDF1_HUMAN Endothelial differentiation-related factor 1 OS=Homo sapiens OX=9606 GN=EDF1 PE=1 SV=1	45	63	W	3	0	0	0	0	0	0	0	0	0	0	0	0	0	0	0	0	0	1	0	0	0	0	0	0	0	0	0	0	0	0	0	0	0	1
MEQPGAAASGAGGGSEEPGGGR	Acetyl (N-term)	sp|O60879|DIAP2_HUMAN	sp|O60879|DIAP2_HUMAN Protein diaphanous homolog 2 OS=Homo sapiens OX=9606 GN=DIAPH2 PE=1 SV=1	1	22	-	0	1	0	1	1	1	1	0	1	1	1	1	0	0	0	0	0	0	0	1	0	0	0	0	0	0	0	0	0	0	0	0	0	1	0
ANVADTKLYDILGVPPGASENELKKAYR	Acetyl (N-term)	sp|O60884|DNJA2_HUMAN	sp|O60884|DNJA2_HUMAN DnaJ homolog subfamily A member 2 OS=Homo sapiens OX=9606 GN=DNAJA2 PE=1 SV=1	2	29	M	3	1	1	1	1	1	1	0	0	0	1	1	1	0	1	1	1	1	1	1	1	1	1	1	1	1	1	1	1	1	1	1	1	1	1	286210000	109520000	27133000	25716000	29135000	41138000
STTQAQAQPQPANAASTNPPPPETSNPNKPKR	Acetyl (N-term)	sp|O60885|BRD4_HUMAN	sp|O60885|BRD4_HUMAN Bromodomain-containing protein 4 OS=Homo sapiens OX=9606 GN=BRD4 PE=1 SV=2	27	58	M	2	1	0	1	1	0	1	1	1	1	1	1	0	0	1	0	0	0	0	0	0	0	0	0	0	0	0	0	0	0	0	0	0	0	1	15251000		2649500	2292700		6742100	19883000	46837000
AEAGAGLSETVTETTVTVTTEPENR	Acetyl (N-term)	sp|O60927|PP1RB_HUMAN	sp|O60927|PP1RB_HUMAN E3 ubiquitin-protein ligase PPP1R11 OS=Homo sapiens OX=9606 GN=PPP1R11 PE=1 SV=1	2	26	M	0	1	1	1	1	1	1	1	1	1	1	1	1	0	1	1	1	0	1	1	1	1	0	1	0	0	1	1	1	1	1	1	1	1	0
MWKLLPAAGPAGGEPYR	Acetyl (N-term)	sp|O60934|NBN_HUMAN	sp|O60934|NBN_HUMAN Nibrin OS=Homo sapiens OX=9606 GN=NBN PE=1 SV=1	1	17	-	1	0	0	0	0	0	0	0	0	0	0	0	0	0	0	0	0	0	0	1	1	0	0	0	0	0	0	0	0	0	0	0	0	0	1
MNLVVIPDSLQTTAMPQTLHR	Dimethyl (N-term)	sp|O75054|IGSF3_HUMAN	sp|O75054|IGSF3_HUMAN Immunoglobulin superfamily member 3 OS=Homo sapiens OX=9606 GN=IGSF3 PE=2 SV=3	137	157	K	0	0	0	0	0	0	0	0	0	0	0	0	0	0	0	0	1	1	1	0	0	1	0	0	0	0	1	0	0	0	0	0	1	0	1
MSRPPPTGKMPGAPETAPGDGAGASR	Acetyl (N-term)	sp|O75116|ROCK2_HUMAN	sp|O75116|ROCK2_HUMAN Rho-associated protein kinase 2 OS=Homo sapiens OX=9606 GN=ROCK2 PE=1 SV=4	1	26	-	1	0	0	0	1	1	1	1	1	1	1	0	0	0	0	0	1	0	0	1	0	0	0	0	0	0	0	0	0	0	0	0	0	0	1				1706000	1501200	6194600	5263000	21575000
MSRPPPTGKMPGAPETAPGDGAGASR	Dimethyl (N-term);Oxidation (M)	sp|O75116|ROCK2_HUMAN	sp|O75116|ROCK2_HUMAN Rho-associated protein kinase 2 OS=Homo sapiens OX=9606 GN=ROCK2 PE=1 SV=4	1	26	-	1	0	1	0	0	0	0	0	0	0	0	0	0	0	0	0	0	0	0	0	0	0	0	0	0	0	0	0	0	0	0	0	0	0	1
SRPPPTGKMPGAPETAPGDGAGASR	Oxidation (M);Acetyl (N-term)	sp|O75116|ROCK2_HUMAN	sp|O75116|ROCK2_HUMAN Rho-associated protein kinase 2 OS=Homo sapiens OX=9606 GN=ROCK2 PE=1 SV=4	2	26	M	1	1	1	1	1	1	1	1	1	1	1	1	1	1	1	1	1	1	1	1	1	1	0	1	0	1	1	1	1	1	1	0	1	1	1	83653000	34474000	6756600	3602300	8469800	24942000	19734900	55901500
SSSSSQLPLGQER	Dimethyl (N-term)	sp|O75127|PTCD1_HUMAN	sp|O75127|PTCD1_HUMAN Pentatricopeptide repeat-containing protein 1, mitochondrial OS=Homo sapiens OX=9606 GN=PTCD1 PE=1 SV=2	47	59	F	0	1	1	0	1	1	1	1	1	1	1	1	0	1	0	1	0	0	1	1	0	1	1	0	1	0	0	0	0	0	0	0	0	0	1	36829000	22993000		2509500	5870000	14622000	25655000	26316000
YTYLISILKDMKQNR	Dimethyl (N-term)	sp|O75127|PTCD1_HUMAN	sp|O75127|PTCD1_HUMAN Pentatricopeptide repeat-containing protein 1, mitochondrial OS=Homo sapiens OX=9606 GN=PTCD1 PE=1 SV=2	603	617	N	2	0	0	0	0	0	0	0	0	0	0	0	0	0	0	0	0	0	0	0	0	0	0	0	1	0	0	0	0	0	0	0	0	0	1
SGPGNKR	Acetyl (N-term)	sp|O75150|BRE1B_HUMAN	sp|O75150|BRE1B_HUMAN E3 ubiquitin-protein ligase BRE1B OS=Homo sapiens OX=9606 GN=RNF40 PE=1 SV=5	2	8	M	1	0	0	0	0	1	0	0	0	0	0	0	0	0	0	0	0	0	0	0	0	0	0	0	0	0	0	0	0	0	0	0	0	0	1					7489900
MDLVKSHLMYAVR	Acetyl (N-term)	sp|O75157|T22D2_HUMAN	sp|O75157|T22D2_HUMAN TSC22 domain family protein 2 OS=Homo sapiens OX=9606 GN=TSC22D2 PE=1 SV=3	694	706	A	1	1	0	0	0	0	0	0	0	0	0	0	0	0	0	0	0	0	1	0	1	1	0	0	0	0	0	0	0	0	0	0	0	0	1	21973000
ASESETLNPSAR	Acetyl (N-term)	sp|O75164|KDM4A_HUMAN	sp|O75164|KDM4A_HUMAN Lysine-specific demethylase 4A OS=Homo sapiens OX=9606 GN=KDM4A PE=1 SV=2	2	13	M	0	1	0	0	0	0	0	0	0	0	0	0	0	0	0	0	0	0	0	0	0	0	0	0	0	0	0	0	0	0	0	0	0	0	0
AHAGGGSGGSGAGGPAGR	Acetyl (N-term)	sp|O75182|SIN3B_HUMAN	sp|O75182|SIN3B_HUMAN Paired amphipathic helix protein Sin3b OS=Homo sapiens OX=9606 GN=SIN3B PE=1 SV=2	2	19	M	0	1	1	1	1	1	1	0	0	0	0	0	1	0	0	0	0	0	0	0	0	0	0	0	0	0	0	0	0	0	0	1	0	0	0
MVDYYEVLGVQR	Dimethyl (N-term)	sp|O75190|DNJB6_HUMAN	sp|O75190|DNJB6_HUMAN DnaJ homolog subfamily B member 6 OS=Homo sapiens OX=9606 GN=DNAJB6 PE=1 SV=2	1	12	-	0	1	1	1	1	1	1	1	1	1	1	0	0	1	0	0	1	1	1	0	1	1	0	1	1	1	1	1	1	1	0	1	1	1	1	29264000	15358000	3592200	1353200	2314800	8448500	8078600	26590000
VDYYEVLGVQR	Dimethyl (N-term)	sp|O75190|DNJB6_HUMAN	sp|O75190|DNJB6_HUMAN DnaJ homolog subfamily B member 6 OS=Homo sapiens OX=9606 GN=DNAJB6 PE=1 SV=2	2	12	M	0	1	1	1	1	1	1	1	1	1	1	1	1	0	1	1	1	1	1	1	1	1	1	1	1	1	1	1	0	1	0	1	1	1	1	43864000	29823000	5992300	3586600	6762100	18374000	20865000	55872000
ANSGCKDVTGPDEESFLYFAYGSNLLTER	Acetyl (N-term)	sp|O75223|GGCT_HUMAN	sp|O75223|GGCT_HUMAN Gamma-glutamylcyclotransferase OS=Homo sapiens OX=9606 GN=GGCT PE=1 SV=1	2	30	M	1	1	1	0	0	1	0	0	0	0	0	0	0	0	0	0	0	0	0	0	0	0	0	1	0	0	0	0	0	1	0	0	1	0	1	37725000	15728000			6925500
VHQSVATDGPSSTQPALPKAR	Dimethyl (N-term)	sp|O75251|NDUS7_HUMAN	sp|O75251|NDUS7_HUMAN NADH dehydrogenase [ubiquinone] iron-sulfur protein 7, mitochondrial OS=Homo sapiens OX=9606 GN=NDUFS7 PE=1 SV=3	30	50	G	1	1	1	1	1	1	1	1	1	1	0	1	1	1	1	1	1	1	1	1	1	1	1	1	1	1	1	1	1	1	1	1	1	1	1	32572000	64060000	14156000	10706000	21460000	51568000	46850000	115800000
GPSSTQPALPKAR	Dimethyl (N-term)	sp|O75251|NDUS7_HUMAN	sp|O75251|NDUS7_HUMAN NADH dehydrogenase [ubiquinone] iron-sulfur protein 7, mitochondrial OS=Homo sapiens OX=9606 GN=NDUFS7 PE=1 SV=3	38	50	D	1	0	1	0	0	0	1	1	0	0	0	0	1	0	0	0	0	0	1	1	0	1	0	1	0	0	0	0	0	0	0	0	0	0	1		7000400				8892800	4615900
AASGAVEPGPPGAAVAPSPAPAPPPAPDHLFR	Acetyl (N-term)	sp|O75312|ZPR1_HUMAN	sp|O75312|ZPR1_HUMAN Zinc finger protein ZPR1 OS=Homo sapiens OX=9606 GN=ZPR1 PE=1 SV=1	2	33	M	0	0	0	0	1	0	0	1	0	0	0	0	0	0	0	0	0	0	0	0	0	0	0	0	1	0	0	0	0	0	0	0	0	0	0
REDSWLKSLFVR	Dimethyl (N-term)	sp|O75323|NIPS2_HUMAN	sp|O75323|NIPS2_HUMAN Protein NipSnap homolog 2 OS=Homo sapiens OX=9606 GN=NIPSNAP2 PE=1 SV=1	41	52	S	1	1	0	1	0	1	0	0	0	0	0	0	0	0	0	0	1	1	1	1	1	1	0	0	0	1	1	1	1	0	1	0	1	0	1	48068000		2334800		1700900
AAYSYRPGPGAGPGPAAGAALPDQSFLWNVFQR	Acetyl (N-term)	sp|O75340|PDCD6_HUMAN	sp|O75340|PDCD6_HUMAN Programmed cell death protein 6 OS=Homo sapiens OX=9606 GN=PDCD6 PE=1 SV=1	2	34	M	0	1	1	1	1	1	0	0	1	1	1	1	1	0	1	0	0	1	1	1	1	1	0	0	0	0	0	0	0	1	0	1	1	1	0
SYRPGPGAGPGPAAGAALPDQSFLWNVFQR	Dimethyl (N-term)	sp|O75340|PDCD6_HUMAN	sp|O75340|PDCD6_HUMAN Programmed cell death protein 6 OS=Homo sapiens OX=9606 GN=PDCD6 PE=1 SV=1	5	34	Y	0	1	1	0	1	1	0	0	0	0	0	0	0	0	0	0	0	1	1	1	0	1	1	1	0	0	0	1	1	1	1	1	1	1	1	110180000	26384000		2520300	10589000
RPGPGAGPGPAAGAALPDQSFLWNVFQR	Dimethyl (N-term)	sp|O75340|PDCD6_HUMAN	sp|O75340|PDCD6_HUMAN Programmed cell death protein 6 OS=Homo sapiens OX=9606 GN=PDCD6 PE=1 SV=1	7	34	Y	0	0	0	0	0	0	0	0	0	0	0	0	0	0	0	0	0	0	0	0	0	0	0	0	0	0	0	0	0	0	0	0	1	0	1
AAEADGPLKR	Acetyl (N-term)	sp|O75352|MPU1_HUMAN	sp|O75352|MPU1_HUMAN Mannose-P-dolichol utilization defect 1 protein OS=Homo sapiens OX=9606 GN=MPDU1 PE=1 SV=2	2	11	M	1	1	1	1	1	1	1	1	1	1	1	1	1	1	1	1	1	1	1	1	1	1	1	1	1	1	1	1	1	1	1	1	1	1	1	422690000	248430000	68162000	35958000	51139000	176030000	37928000	144200000
IGNLQTDLSDGLR	Dimethyl (N-term)	sp|O75369|FLNB_HUMAN	sp|O75369|FLNB_HUMAN Filamin-B OS=Homo sapiens OX=9606 GN=FLNB PE=1 SV=2	37	49	R	0	0	0	0	0	0	0	0	0	0	0	0	0	0	0	0	0	0	0	0	0	0	0	0	0	0	0	0	0	0	0	0	1	0	1
IKVFGPGIEGKDVFR	Dimethyl (N-term)	sp|O75369|FLNB_HUMAN	sp|O75369|FLNB_HUMAN Filamin-B OS=Homo sapiens OX=9606 GN=FLNB PE=1 SV=2	1231	1245	R	2	0	0	0	0	0	0	0	0	0	0	0	0	0	0	0	0	0	1	0	0	0	0	0	0	0	0	0	0	0	0	0	0	0	1
TFEMSDFIVDTR	Dimethyl (N-term)	sp|O75369|FLNB_HUMAN	sp|O75369|FLNB_HUMAN Filamin-B OS=Homo sapiens OX=9606 GN=FLNB PE=1 SV=2	2017	2028	R	0	0	0	0	0	0	0	0	0	0	0	0	0	0	0	0	0	0	0	0	0	0	0	0	0	0	0	0	0	0	0	0	0	1	1
ASSEQAEQPSQPSSTPGSENVLPR	Acetyl (N-term)	sp|O75381|PEX14_HUMAN	sp|O75381|PEX14_HUMAN Peroxisomal membrane protein PEX14 OS=Homo sapiens OX=9606 GN=PEX14 PE=1 SV=1	2	25	M	0	1	1	1	1	1	1	1	1	1	1	1	1	1	1	1	0	0	1	0	0	0	1	0	1	0	1	1	0	0	0	0	1	0	0
ASASSTNLKDILADLIPKEQAR	Dimethyl (N-term)	sp|O75390|CISY_HUMAN	sp|O75390|CISY_HUMAN Citrate synthase, mitochondrial OS=Homo sapiens OX=9606 GN=CS PE=1 SV=2	26	47	H	2	1	1	1	1	1	1	0	0	0	1	1	1	1	1	1	1	1	1	1	1	1	0	0	0	1	1	1	1	1	1	1	1	1	1	793480000	361470000	45316000	28811000	54787000	7274200
ADLLGSILSSMEKPPSLGDQETR	Oxidation (M);Acetyl (N-term)	sp|O75391|SPAG7_HUMAN	sp|O75391|SPAG7_HUMAN Sperm-associated antigen 7 OS=Homo sapiens OX=9606 GN=SPAG7 PE=1 SV=2	2	24	M	1	1	0	0	0	0	0	0	0	0	1	1	1	1	1	1	0	0	0	0	0	0	1	1	0	1	1	1	0	1	1	1	0	0	1	1684300
ADLLGSILSSMEKPPSLGDQETRR	Acetyl (N-term)	sp|O75391|SPAG7_HUMAN	sp|O75391|SPAG7_HUMAN Sperm-associated antigen 7 OS=Homo sapiens OX=9606 GN=SPAG7 PE=1 SV=2	2	25	M	1	0	0	0	0	0	0	0	0	0	0	0	0	0	0	0	0	0	0	0	0	0	0	0	0	1	1	0	0	0	0	0	0	0	1
MVLLTMIAR	Dimethyl (N-term)	sp|O75396|SC22B_HUMAN	sp|O75396|SC22B_HUMAN Vesicle-trafficking protein SEC22b OS=Homo sapiens OX=9606 GN=SEC22B PE=1 SV=4	1	9	-	0	0	0	0	0	0	0	0	0	0	0	0	0	0	0	0	1	1	0	0	1	0	0	0	0	0	1	0	0	0	0	0	0	0	1
VLLTMIAR	Dimethyl (N-term)	sp|O75396|SC22B_HUMAN	sp|O75396|SC22B_HUMAN Vesicle-trafficking protein SEC22b OS=Homo sapiens OX=9606 GN=SEC22B PE=1 SV=4	2	9	M	0	1	1	1	0	1	1	1	1	1	1	1	1	0	1	1	1	1	1	1	1	1	0	1	1	1	1	1	1	0	1	1	1	1	1	520850000	222780000	22364500		22132000	172680000	64347000	322020000
NLGSINTELQDVQR	Dimethyl (N-term)	sp|O75396|SC22B_HUMAN	sp|O75396|SC22B_HUMAN Vesicle-trafficking protein SEC22b OS=Homo sapiens OX=9606 GN=SEC22B PE=1 SV=4	134	147	R	0	0	0	0	0	0	0	0	1	0	0	0	0	0	0	0	0	0	0	0	0	0	0	0	0	0	0	0	0	0	0	0	0	0	1								6730700
IMVANIEEVLQR	Dimethyl (N-term)	sp|O75396|SC22B_HUMAN	sp|O75396|SC22B_HUMAN Vesicle-trafficking protein SEC22b OS=Homo sapiens OX=9606 GN=SEC22B PE=1 SV=4	148	159	R	0	0	0	0	0	0	0	0	0	0	0	0	0	0	0	0	0	0	0	0	0	1	0	1	1	0	0	0	0	0	0	0	0	0	1
AAETLNFGPEWLR	Acetyl (N-term)	sp|O75420|GGYF1_HUMAN	sp|O75420|GGYF1_HUMAN GRB10-interacting GYF protein 1 OS=Homo sapiens OX=9606 GN=GIGYF1 PE=1 SV=2	2	14	M	0	0	0	1	1	1	0	1	0	1	0	0	0	0	0	0	0	0	0	0	0	0	0	0	0	0	0	0	0	0	0	0	0	0	0
AAAVAAPLAAGGEEAAATTSVPGSPGLPGR	Acetyl (N-term)	sp|O75427|LRCH4_HUMAN	sp|O75427|LRCH4_HUMAN Leucine-rich repeat and calponin homology domain-containing protein 4 OS=Homo sapiens OX=9606 GN=LRCH4 PE=1 SV=2	2	31	M	0	0	0	0	0	0	0	1	0	1	0	0	0	0	0	0	0	0	0	0	0	1	0	0	0	0	0	0	0	0	0	0	0	0	0
MVNLLQIVR	Dimethyl (N-term);Oxidation (M)	sp|O75438|NDUB1_HUMAN	sp|O75438|NDUB1_HUMAN NADH dehydrogenase [ubiquinone] 1 beta subcomplex subunit 1 OS=Homo sapiens OX=9606 GN=NDUFB1 PE=1 SV=1	1	9	-	0	1	1	1	0	0	1	0	0	0	0	1	1	0	0	0	1	1	1	1	1	1	0	0	1	0	1	1	0	0	1	1	0	1	1	20103000	7573200				6058100
VNLLQIVR	Dimethyl (N-term)	sp|O75438|NDUB1_HUMAN	sp|O75438|NDUB1_HUMAN NADH dehydrogenase [ubiquinone] 1 beta subcomplex subunit 1 OS=Homo sapiens OX=9606 GN=NDUFB1 PE=1 SV=1	2	9	M	0	1	1	0	0	1	1	0	1	0	1	0	0	0	0	0	1	0	0	1	0	0	0	0	0	0	0	0	0	0	0	0	0	0	1	22227000	15002000			2700500	20039000		16937000
RSTQAATQVVLNVPETR	Dimethyl (N-term)	sp|O75439|MPPB_HUMAN	sp|O75439|MPPB_HUMAN Mitochondrial-processing peptidase subunit beta OS=Homo sapiens OX=9606 GN=PMPCB PE=1 SV=2	43	59	L	0	1	1	1	1	1	0	1	1	0	0	1	0	1	0	1	0	1	0	0	1	1	1	1	1	1	1	1	1	1	1	1	1	1	1	43316000		3585200	2865800	5319900		26218000	50529000
STQAATQVVLNVPETR	Dimethyl (N-term)	sp|O75439|MPPB_HUMAN	sp|O75439|MPPB_HUMAN Mitochondrial-processing peptidase subunit beta OS=Homo sapiens OX=9606 GN=PMPCB PE=1 SV=2	44	59	R	0	1	1	1	1	1	1	1	1	1	1	1	1	1	1	1	1	1	1	1	1	1	1	1	1	1	1	1	1	1	1	1	1	1	1	133230000	69792000	22727000	22973000	29259000	90539000	167970000	441570000
QAATQVVLNVPETR	Dimethyl (N-term)	sp|O75439|MPPB_HUMAN	sp|O75439|MPPB_HUMAN Mitochondrial-processing peptidase subunit beta OS=Homo sapiens OX=9606 GN=PMPCB PE=1 SV=2	46	59	T	0	0	0	0	0	0	0	1	0	0	0	0	0	0	0	0	0	0	0	0	0	0	0	0	0	0	0	0	0	0	0	0	0	0	1							3543800
SLLMISENVKLAR	Acetyl (N-term)	sp|O75449|KTNA1_HUMAN	sp|O75449|KTNA1_HUMAN Katanin p60 ATPase-containing subunit A1 OS=Homo sapiens OX=9606 GN=KATNA1 PE=1 SV=1	2	14	M	1	0	0	0	0	0	0	0	0	0	0	0	0	0	0	0	0	0	0	1	0	1	0	1	1	0	0	0	0	0	0	1	0	1	1
ESAGADTRPTVR	Dimethyl (N-term)	sp|O75489|NDUS3_HUMAN	sp|O75489|NDUS3_HUMAN NADH dehydrogenase [ubiquinone] iron-sulfur protein 3, mitochondrial OS=Homo sapiens OX=9606 GN=NDUFS3 PE=1 SV=1	37	48	R	0	0	1	0	0	0	0	0	0	0	0	1	1	0	0	1	0	0	0	0	0	1	0	0	1	0	0	0	0	0	0	0	0	0	1		31277000
ESAGADTRPTVRPR	Dimethyl (N-term)	sp|O75489|NDUS3_HUMAN	sp|O75489|NDUS3_HUMAN NADH dehydrogenase [ubiquinone] iron-sulfur protein 3, mitochondrial OS=Homo sapiens OX=9606 GN=NDUFS3 PE=1 SV=1	37	50	R	0	1	1	1	1	1	1	1	0	1	1	1	1	0	1	1	1	1	1	1	1	1	1	1	1	1	1	0	1	1	1	1	1	1	1	347960000	46615000	57552000	44295000	75200000	128570000	73869000
VRNVADDTR	Dimethyl (N-term)	sp|O75494|SRS10_HUMAN	sp|O75494|SRS10_HUMAN Serine/arginine-rich splicing factor 10 OS=Homo sapiens OX=9606 GN=SRSF10 PE=1 SV=1	14	22	F	0	1	0	0	0	0	0	0	0	0	0	0	0	0	0	0	1	0	0	0	0	1	0	0	0	0	0	0	0	0	0	0	0	0	1	51790000
AYVQFEDVR	Dimethyl (N-term)	sp|O75494|SRS10_HUMAN	sp|O75494|SRS10_HUMAN Serine/arginine-rich splicing factor 10 OS=Homo sapiens OX=9606 GN=SRSF10 PE=1 SV=1	54	62	F	0	1	1	1	0	0	0	0	0	0	0	0	0	0	0	0	0	0	1	0	1	1	0	0	0	0	0	0	0	0	0	0	0	0	1	23031000	18516000	4486700
MNPSMKQKQEEIKENIKNSSVPR	Acetyl (N-term)	sp|O75496|GEMI_HUMAN	sp|O75496|GEMI_HUMAN Geminin OS=Homo sapiens OX=9606 GN=GMNN PE=1 SV=1	1	23	-	4	0	0	0	0	0	0	0	0	0	0	0	0	0	0	0	0	0	0	0	0	1	0	0	0	0	0	0	0	0	0	0	0	0	1
MEEKYLPELMAEKDSLDPSFTHALR	Acetyl (N-term)	sp|O75525|KHDR3_HUMAN	sp|O75525|KHDR3_HUMAN KH domain-containing, RNA-binding, signal transduction-associated protein 3 OS=Homo sapiens OX=9606 GN=KHDRBS3 PE=1 SV=1	1	25	-	2	0	0	0	0	0	0	0	0	0	0	0	0	0	0	0	0	0	1	0	0	1	0	1	0	0	0	0	0	0	0	0	0	0	1
MTTSQKHR	Acetyl (N-term)	sp|O75531|BAF_HUMAN	sp|O75531|BAF_HUMAN Barrier-to-autointegration factor OS=Homo sapiens OX=9606 GN=BANF1 PE=1 SV=1	1	8	-	1	1	1	0	0	1	0	0	0	0	0	0	1	0	0	0	0	1	1	1	0	1	0	1	1	0	0	0	0	0	0	0	0	1	1	53995000	11743000			1695500
TTSQKHR	Acetyl (N-term)	sp|O75531|BAF_HUMAN	sp|O75531|BAF_HUMAN Barrier-to-autointegration factor OS=Homo sapiens OX=9606 GN=BANF1 PE=1 SV=1	2	8	M	1	0	0	0	0	0	0	0	0	0	0	0	0	0	0	0	1	0	1	0	0	1	0	0	1	0	0	1	0	0	1	0	0	0	1
AKIAKTHEDIEAQIR	Acetyl (N-term)	sp|O75533|SF3B1_HUMAN	sp|O75533|SF3B1_HUMAN Splicing factor 3B subunit 1 OS=Homo sapiens OX=9606 GN=SF3B1 PE=1 SV=3	2	16	M	2	1	1	1	1	1	1	1	1	1	1	1	1	1	1	1	1	1	1	1	1	1	1	1	1	1	1	1	1	1	1	1	1	1	1	708310000	250650000	53633000	33916000	71393000	148600000	52418000	340820000
TATPTPLGGMTGFHMQTEDR	Dimethyl (N-term)	sp|O75533|SF3B1_HUMAN	sp|O75533|SF3B1_HUMAN Splicing factor 3B subunit 1 OS=Homo sapiens OX=9606 GN=SF3B1 PE=1 SV=3	432	451	L	0	0	0	0	0	0	0	0	0	0	0	0	0	0	0	0	0	0	0	1	0	0	0	0	0	0	0	0	0	0	0	0	0	0	1
HMQTEDR	Dimethyl (N-term)	sp|O75533|SF3B1_HUMAN	sp|O75533|SF3B1_HUMAN Splicing factor 3B subunit 1 OS=Homo sapiens OX=9606 GN=SF3B1 PE=1 SV=3	445	451	F	0	1	0	1	1	0	0	0	0	0	0	0	0	0	0	0	0	0	0	0	0	0	0	0	0	0	0	0	0	0	0	0	0	0	1	19284000		1872800	1156000
SFDPNLLHNNGHNGYPNGTSAALR	Acetyl (N-term)	sp|O75534|CSDE1_HUMAN	sp|O75534|CSDE1_HUMAN Cold shock domain-containing protein E1 OS=Homo sapiens OX=9606 GN=CSDE1 PE=1 SV=2	2	25	M	0	1	1	1	1	1	1	1	1	1	1	1	1	0	1	0	1	1	1	1	1	1	1	1	0	1	1	1	1	1	1	1	1	1	0
QSALAQLR	Dimethyl (N-term)	sp|O75600|KBL_HUMAN	sp|O75600|KBL_HUMAN 2-amino-3-ketobutyrate coenzyme A ligase, mitochondrial OS=Homo sapiens OX=9606 GN=GCAT PE=1 SV=1	21	28	A	0	1	1	1	1	1	1	1	0	1	1	1	1	0	0	1	1	0	0	0	0	0	0	1	1	0	1	0	0	0	1	0	0	0	1	31062000	18876000	3602000	1815900	3630700	13079000	17513000
SALAQLR	Dimethyl (N-term)	sp|O75600|KBL_HUMAN	sp|O75600|KBL_HUMAN 2-amino-3-ketobutyrate coenzyme A ligase, mitochondrial OS=Homo sapiens OX=9606 GN=GCAT PE=1 SV=1	22	28	Q	0	0	0	0	0	0	0	1	0	0	0	0	0	0	0	0	1	0	0	1	0	1	0	0	0	0	0	0	0	0	0	0	0	0	1							3963000
AAGTAAALAFLSQESR	Acetyl (N-term)	sp|O75607|NPM3_HUMAN	sp|O75607|NPM3_HUMAN Nucleoplasmin-3 OS=Homo sapiens OX=9606 GN=NPM3 PE=1 SV=3	2	17	M	0	1	1	1	1	1	0	1	1	1	1	0	0	1	1	1	1	0	0	1	1	1	0	0	1	1	0	0	0	1	0	1	1	1	0
AAGTAAALAFLSQESRTR	Acetyl (N-term)	sp|O75607|NPM3_HUMAN	sp|O75607|NPM3_HUMAN Nucleoplasmin-3 OS=Homo sapiens OX=9606 GN=NPM3 PE=1 SV=3	2	19	M	0	0	0	0	0	0	0	0	0	0	0	0	0	0	0	0	0	0	0	0	0	1	0	0	0	0	0	0	0	0	0	0	0	0	0
AFLSQESR	Dimethyl (N-term)	sp|O75607|NPM3_HUMAN	sp|O75607|NPM3_HUMAN Nucleoplasmin-3 OS=Homo sapiens OX=9606 GN=NPM3 PE=1 SV=3	10	17	L	0	0	0	0	0	0	0	0	0	0	0	0	0	0	0	0	0	0	1	0	0	1	0	0	0	0	0	0	0	0	0	0	0	0	1
STPLPAIVPAAR	Acetyl (N-term)	sp|O75608|LYPA1_HUMAN	sp|O75608|LYPA1_HUMAN Acyl-protein thioesterase 1 OS=Homo sapiens OX=9606 GN=LYPLA1 PE=1 SV=1	7	18	M	0	1	1	1	1	1	1	1	1	1	1	1	1	1	1	1	1	0	0	0	1	0	0	1	1	1	0	1	1	1	1	1	1	1	0
MMIHGFQSSHR	Oxidation (M);Acetyl (N-term)	sp|O75663|TIPRL_HUMAN	sp|O75663|TIPRL_HUMAN TIP41-like protein OS=Homo sapiens OX=9606 GN=TIPRL PE=1 SV=2	1	11	-	0	1	1	0	0	0	0	0	1	0	0	0	0	0	0	0	1	1	1	1	1	1	0	1	0	0	0	0	0	0	0	0	0	0	0
MIHGFQSSHR	Acetyl (N-term)	sp|O75663|TIPRL_HUMAN	sp|O75663|TIPRL_HUMAN TIP41-like protein OS=Homo sapiens OX=9606 GN=TIPRL PE=1 SV=2	2	11	M	0	0	0	0	0	0	0	0	0	1	1	0	0	0	0	0	1	0	1	0	0	1	0	0	0	0	0	0	0	0	0	0	0	0	0
LIGFMRPENGNPQQMQQELQR	Dimethyl (N-term)	sp|O75694|NU155_HUMAN	sp|O75694|NU155_HUMAN Nuclear pore complex protein Nup155 OS=Homo sapiens OX=9606 GN=NUP155 PE=1 SV=1	745	765	R	0	1	0	0	0	0	0	0	0	0	0	0	0	0	0	0	0	0	0	0	0	0	0	0	0	0	0	0	0	0	0	0	0	0	1
AVKVQTTKR	Acetyl (N-term)	sp|O75746|CMC1_HUMAN	sp|O75746|CMC1_HUMAN Calcium-binding mitochondrial carrier protein Aralar1 OS=Homo sapiens OX=9606 GN=SLC25A12 PE=1 SV=2	2	10	M	2	1	1	1	1	1	1	1	0	1	0	1	1	0	0	0	1	1	1	1	1	1	1	1	1	1	1	1	1	1	1	0	0	1	1	147930000	68825000	12425000	6127400	17123000	53856000	24873000
MEVLAAETTSQQER	Oxidation (M);Acetyl (N-term)	sp|O75781|PALM_HUMAN	sp|O75781|PALM_HUMAN Paralemmin-1 OS=Homo sapiens OX=9606 GN=PALM PE=1 SV=2	1	14	-	0	0	0	1	1	1	1	1	1	1	1	1	0	0	0	0	0	0	0	0	0	1	0	1	1	0	1	0	0	1	0	1	1	1	0
NEFSILKSPGSVVFR	Dimethyl (N-term)	sp|O75787|RENR_HUMAN	sp|O75787|RENR_HUMAN Renin receptor OS=Homo sapiens OX=9606 GN=ATP6AP2 PE=1 SV=2	17	31	G	1	1	1	1	1	1	1	0	1	1	0	1	1	1	1	0	1	1	1	1	1	0	1	1	1	1	1	1	0	1	1	1	1	1	1	73635000	31268000	7649100	3248300	10835000	25226000		28126000
MDLSELER	Oxidation (M);Acetyl (N-term)	sp|O75792|RNH2A_HUMAN	sp|O75792|RNH2A_HUMAN Ribonuclease H2 subunit A OS=Homo sapiens OX=9606 GN=RNASEH2A PE=1 SV=2	1	8	-	0	1	1	1	1	0	1	1	1	1	0	0	0	0	0	0	0	0	1	0	0	0	1	0	1	0	0	0	0	0	0	0	0	0	0
MDLSELERDNTGR	Acetyl (N-term)	sp|O75792|RNH2A_HUMAN	sp|O75792|RNH2A_HUMAN Ribonuclease H2 subunit A OS=Homo sapiens OX=9606 GN=RNASEH2A PE=1 SV=2	1	13	-	0	0	0	0	0	0	0	0	0	0	0	0	0	0	0	0	0	0	0	0	0	0	0	0	0	1	0	0	0	0	0	0	0	0	0
AAGKFASLPR	Acetyl (N-term)	sp|O75815|BCAR3_HUMAN	sp|O75815|BCAR3_HUMAN Breast cancer anti-estrogen resistance protein 3 OS=Homo sapiens OX=9606 GN=BCAR3 PE=1 SV=1	2	11	M	1	0	0	1	0	0	0	0	1	0	0	0	0	0	0	0	1	0	1	1	1	1	1	1	1	1	1	1	1	0	0	0	0	0	1			2289700					17665000
AAAAAAAGDSDSWDADAFSVEDPVR	Acetyl (N-term)	sp|O75822|EIF3J_HUMAN	sp|O75822|EIF3J_HUMAN Eukaryotic translation initiation factor 3 subunit J OS=Homo sapiens OX=9606 GN=EIF3J PE=1 SV=2	2	26	M	0	1	1	1	1	1	0	1	1	1	1	1	1	1	1	0	1	1	1	1	1	1	1	1	1	0	1	1	1	1	1	1	1	1	0
LQEESDLELAKETFGVNNAVYGIDAMNPSSR	Dimethyl (N-term)	sp|O75822|EIF3J_HUMAN	sp|O75822|EIF3J_HUMAN Eukaryotic translation initiation factor 3 subunit J OS=Homo sapiens OX=9606 GN=EIF3J PE=1 SV=2	123	153	K	1	0	0	0	0	0	0	0	0	0	0	0	0	0	0	0	0	0	1	0	0	1	0	0	0	0	0	0	0	0	0	0	0	0	1
GIDAMNPSSR	Dimethyl (N-term)	sp|O75822|EIF3J_HUMAN	sp|O75822|EIF3J_HUMAN Eukaryotic translation initiation factor 3 subunit J OS=Homo sapiens OX=9606 GN=EIF3J PE=1 SV=2	144	153	Y	0	0	0	0	0	0	0	0	0	0	0	0	0	0	0	0	1	0	0	0	0	0	0	0	0	0	0	0	0	0	0	0	0	0	1
GMWASLDALWEMPAEKR	Dimethyl (N-term);2 Oxidation (M)	sp|O75844|FACE1_HUMAN	sp|O75844|FACE1_HUMAN CAAX prenyl protease 1 homolog OS=Homo sapiens OX=9606 GN=ZMPSTE24 PE=1 SV=2	2	18	M	1	1	0	0	0	0	0	0	0	0	0	0	0	0	0	0	0	0	0	0	0	0	1	1	0	0	0	0	1	0	1	0	1	0	1	21424000
SKKISGGSVVEMQGDEMTR	2 Oxidation (M);Acetyl (N-term)	sp|O75874|IDHC_HUMAN	sp|O75874|IDHC_HUMAN Isocitrate dehydrogenase [NADP] cytoplasmic OS=Homo sapiens OX=9606 GN=IDH1 PE=1 SV=2	2	20	M	2	1	1	1	1	1	1	1	1	1	1	1	1	1	1	1	1	1	1	1	1	1	1	1	1	1	1	1	1	1	1	1	1	1	1	4.47275e+08	203549000	6.01867e+07	3.97943e+07	53837100	1.81626e+08	3.41423e+08	7.97707e+08
DLGIENR	Dimethyl (N-term)	sp|O75874|IDHC_HUMAN	sp|O75874|IDHC_HUMAN Isocitrate dehydrogenase [NADP] cytoplasmic OS=Homo sapiens OX=9606 GN=IDH1 PE=1 SV=2	43	49	Y	0	0	0	1	0	0	0	0	0	0	0	0	0	0	0	0	0	0	0	0	0	0	0	0	0	0	0	0	0	0	0	0	0	0	1
ESSVAQQPLHTAQKTR	Dimethyl (N-term)	sp|O75879|GATB_HUMAN	sp|O75879|GATB_HUMAN Glutamyl-tRNA(Gln) amidotransferase subunit B, mitochondrial OS=Homo sapiens OX=9606 GN=GATB PE=1 SV=1	42	57	G	1	1	1	0	0	1	1	1	1	1	1	1	1	0	1	1	1	1	0	1	1	0	0	1	1	0	1	0	1	0	1	0	1	1	1	52925000	34773000			7746500	13561000	33165000
STARPPPPWSQKGPGDSTR	Dimethyl (N-term)	sp|O75880|SCO1_HUMAN	sp|O75880|SCO1_HUMAN Protein SCO1 homolog, mitochondrial OS=Homo sapiens OX=9606 GN=SCO1 PE=1 SV=1	68	86	L	1	1	1	0	0	1	1	0	0	0	1	0	0	0	0	0	0	0	1	0	0	0	0	0	0	0	0	0	0	0	0	0	0	0	1	39784000	15592000			3338600	9434800
AAAAAAVSGSAAAEAKECDRPCVNGGR	Dimethyl (N-term)	sp|O75882|ATRN_HUMAN	sp|O75882|ATRN_HUMAN Attractin OS=Homo sapiens OX=9606 GN=ATRN PE=1 SV=2	84	110	A	1	0	0	0	0	0	0	0	0	0	0	0	0	1	0	0	0	0	0	0	0	0	0	0	0	0	0	0	0	0	0	0	0	0	1
MDVNIAPLR	Oxidation (M);Acetyl (N-term)	sp|O75915|PRAF3_HUMAN	sp|O75915|PRAF3_HUMAN PRA1 family protein 3 OS=Homo sapiens OX=9606 GN=ARL6IP5 PE=1 SV=1	1	9	-	0	1	1	1	1	1	1	1	1	1	1	1	1	1	1	1	0	1	1	1	1	1	1	1	1	1	1	1	1	1	1	1	1	1	0
MDVNIAPLRAWDDFFPGSDR	Acetyl (N-term)	sp|O75915|PRAF3_HUMAN	sp|O75915|PRAF3_HUMAN PRA1 family protein 3 OS=Homo sapiens OX=9606 GN=ARL6IP5 PE=1 SV=1	1	20	-	0	0	0	0	0	0	0	0	0	0	0	0	0	0	0	0	0	0	0	0	0	0	0	0	0	1	1	1	0	0	0	0	0	0	0
ADSAELKQMVMSLR	Acetyl (N-term)	sp|O75925|PIAS1_HUMAN	sp|O75925|PIAS1_HUMAN E3 SUMO-protein ligase PIAS1 OS=Homo sapiens OX=9606 GN=PIAS1 PE=1 SV=2	2	15	M	1	0	0	0	0	0	0	0	0	0	0	0	0	0	0	0	0	0	0	0	1	0	0	0	0	0	0	0	0	0	0	0	0	0	1
AGTGLVAGEVVVDALPYFDQGYEAPGVR	Acetyl (N-term)	sp|O75934|SPF27_HUMAN	sp|O75934|SPF27_HUMAN Pre-mRNA-splicing factor SPF27 OS=Homo sapiens OX=9606 GN=BCAS2 PE=1 SV=1	2	29	M	0	1	1	1	1	1	1	1	0	1	0	1	1	1	1	1	1	0	1	1	1	1	0	0	1	1	1	1	1	1	1	1	1	1	0
AASGESGTSGGGGSTEEAFMTFYSEVKQIEKR	Acetyl (N-term)	sp|O75937|DNJC8_HUMAN	sp|O75937|DNJC8_HUMAN DnaJ homolog subfamily C member 8 OS=Homo sapiens OX=9606 GN=DNAJC8 PE=1 SV=2	2	33	M	2	1	1	1	1	1	1	0	0	0	1	1	1	1	1	1	0	1	1	1	1	1	1	1	1	1	1	1	1	1	1	1	1	1	1	123079500	71082500	20603000	24243500	37181000	27301000
DSVLTSKNQIER	Dimethyl (N-term)	sp|O75937|DNJC8_HUMAN	sp|O75937|DNJC8_HUMAN DnaJ homolog subfamily C member 8 OS=Homo sapiens OX=9606 GN=DNAJC8 PE=1 SV=2	34	45	R	1	1	1	1	0	0	0	0	1	1	0	0	0	0	0	0	0	0	0	0	0	0	0	0	0	0	0	0	0	0	0	0	0	0	1	13371000	13038000	2386600					15714000
NLNPFEVLQIDPEVTDEEIKKR	Dimethyl (N-term)	sp|O75937|DNJC8_HUMAN	sp|O75937|DNJC8_HUMAN DnaJ homolog subfamily C member 8 OS=Homo sapiens OX=9606 GN=DNAJC8 PE=1 SV=2	55	76	F	2	0	0	0	0	0	0	0	0	0	0	0	0	0	0	0	0	0	0	0	0	1	0	0	0	0	0	0	0	0	0	0	0	0	1
AAGAAEAAVAAVEEVGSAGQFEELLR	Acetyl (N-term)	sp|O76003|GLRX3_HUMAN	sp|O76003|GLRX3_HUMAN Glutaredoxin-3 OS=Homo sapiens OX=9606 GN=GLRX3 PE=1 SV=2	2	27	M	0	0	1	0	0	0	0	0	0	0	0	0	0	0	0	0	0	0	1	0	0	0	0	0	0	1	1	1	1	1	1	1	1	1	0
MEDSASASLSSAAATGTSTSTPAAPTAR	Oxidation (M);Acetyl (N-term)	sp|O76021|RL1D1_HUMAN	sp|O76021|RL1D1_HUMAN Ribosomal L1 domain-containing protein 1 OS=Homo sapiens OX=9606 GN=RSL1D1 PE=1 SV=3	1	28	-	0	1	1	1	1	1	1	1	1	1	1	1	1	1	1	1	1	1	1	1	1	1	1	1	1	1	1	1	1	1	1	1	1	1	0
MEDSASASLSSAAATGTSTSTPAAPTAR	Dimethyl (N-term);Oxidation (M)	sp|O76021|RL1D1_HUMAN	sp|O76021|RL1D1_HUMAN Ribosomal L1 domain-containing protein 1 OS=Homo sapiens OX=9606 GN=RSL1D1 PE=1 SV=3	1	28	-	0	0	0	0	0	0	0	0	0	0	0	0	0	0	0	0	1	0	0	0	0	0	0	0	0	0	0	0	0	0	0	0	0	0	1
TKDEPNSTPEKTEQFYR	Dimethyl (N-term)	sp|O76021|RL1D1_HUMAN	sp|O76021|RL1D1_HUMAN Ribosomal L1 domain-containing protein 1 OS=Homo sapiens OX=9606 GN=RSL1D1 PE=1 SV=3	99	115	F	2	1	1	1	0	0	0	0	0	0	0	0	0	0	0	0	0	0	0	0	0	0	0	0	0	0	0	0	0	0	0	0	0	0	1	20155000	10766000	3308500
TDATNPPEGPQDR	Dimethyl (N-term)	sp|O76061|STC2_HUMAN	sp|O76061|STC2_HUMAN Stanniocalcin-2 OS=Homo sapiens OX=9606 GN=STC2 PE=1 SV=1	25	37	G	0	1	1	1	0	0	1	0	0	0	0	0	0	0	0	0	0	0	0	0	0	1	0	0	0	0	0	0	0	0	0	0	0	0	1	15694000	6369200	2664900
MKDSLVLLGR	Dimethyl (N-term)	sp|O76071|CIAO1_HUMAN	sp|O76071|CIAO1_HUMAN Probable cytosolic iron-sulfur protein assembly protein CIAO1 OS=Homo sapiens OX=9606 GN=CIAO1 PE=1 SV=1	1	10	-	1	1	1	1	1	1	1	1	1	1	1	1	1	1	1	1	1	1	1	1	1	1	0	1	1	1	1	1	1	0	1	1	1	1	1	133410000	40074000	11212000	7853700	18781000	28672000	9117000	104800000
ASGGSGGVSVPALWSEVNR	Acetyl (N-term)	sp|O76094|SRP72_HUMAN	sp|O76094|SRP72_HUMAN Signal recognition particle subunit SRP72 OS=Homo sapiens OX=9606 GN=SRP72 PE=1 SV=3	2	20	M	0	1	0	1	1	1	0	1	1	1	1	1	0	1	0	0	0	1	1	1	1	0	1	1	1	0	0	0	1	0	0	1	1	1	0
AGLGHPAAFGR	Acetyl (N-term)	sp|O94760|DDAH1_HUMAN	sp|O94760|DDAH1_HUMAN N(G),N(G)-dimethylarginine dimethylaminohydrolase 1 OS=Homo sapiens OX=9606 GN=DDAH1 PE=1 SV=3	2	12	M	0	1	1	1	1	0	1	1	1	1	1	1	1	1	0	1	1	1	1	1	1	1	1	1	1	1	1	1	1	1	1	1	1	1	0
MEAPTVETPPDPSPPSAPAPALVPLR	Oxidation (M);Acetyl (N-term)	sp|O94763|RMP_HUMAN	sp|O94763|RMP_HUMAN Unconventional prefoldin RPB5 interactor 1 OS=Homo sapiens OX=9606 GN=URI1 PE=1 SV=3	1	26	-	0	0	0	0	1	0	0	1	0	0	0	0	0	0	0	0	0	0	0	0	0	0	0	0	1	0	0	0	0	0	0	0	0	0	0
SGVGGGGTAGPGTGGLPR	Dimethyl (N-term)	sp|O94826|TOM70_HUMAN	sp|O94826|TOM70_HUMAN Mitochondrial import receptor subunit TOM70 OS=Homo sapiens OX=9606 GN=TOMM70 PE=1 SV=1	21	38	G	0	0	0	0	0	0	0	1	0	1	0	0	0	0	0	0	0	0	0	0	0	0	0	0	0	0	0	0	0	0	0	0	0	0	1							3786500
ASPAPGSGHPEGPGAHLDMNSLDR	Dimethyl (N-term)	sp|O94826|TOM70_HUMAN	sp|O94826|TOM70_HUMAN Mitochondrial import receptor subunit TOM70 OS=Homo sapiens OX=9606 GN=TOMM70 PE=1 SV=1	90	113	R	0	1	1	0	0	0	0	0	0	0	0	0	0	0	0	0	1	1	1	1	1	1	0	0	0	0	0	0	0	0	0	0	0	0	1	29068000	12279000
ADAWEEIR	Acetyl (N-term)	sp|O94874|UFL1_HUMAN	sp|O94874|UFL1_HUMAN E3 UFM1-protein ligase 1 OS=Homo sapiens OX=9606 GN=UFL1 PE=1 SV=2	2	9	M	0	1	1	0	1	1	1	0	1	0	0	0	0	0	0	0	0	0	0	0	0	0	0	0	0	0	0	0	0	0	0	0	0	0	0
ADAWEEIRR	Acetyl (N-term)	sp|O94874|UFL1_HUMAN	sp|O94874|UFL1_HUMAN E3 UFM1-protein ligase 1 OS=Homo sapiens OX=9606 GN=UFL1 PE=1 SV=2	2	10	M	0	1	1	1	1	1	1	0	1	1	1	1	1	0	0	1	1	1	1	1	1	1	1	1	1	0	1	1	1	0	1	0	1	1	0
MQHGTSLDSTDTYPQHAQSLDGTTSSSIPLYR	Acetyl (N-term)	sp|O94875|SRBS2_HUMAN	sp|O94875|SRBS2_HUMAN Sorbin and SH3 domain-containing protein 2 OS=Homo sapiens OX=9606 GN=SORBS2 PE=1 SV=3	25	56	V	0	1	0	0	1	0	0	0	0	0	0	0	0	0	0	0	0	0	0	0	0	0	0	0	0	0	0	1	1	0	0	1	0	0	0
MQHGTSLDSTDTYPQHAQSLDGTTSSSIPLYR	Dimethyl (N-term);Oxidation (M)	sp|O94875|SRBS2_HUMAN	sp|O94875|SRBS2_HUMAN Sorbin and SH3 domain-containing protein 2 OS=Homo sapiens OX=9606 GN=SORBS2 PE=1 SV=3	25	56	V	0	0	1	0	0	0	0	0	0	0	0	0	0	0	0	0	0	0	0	0	0	0	0	0	0	0	0	0	0	0	0	0	0	0	1
SAELGVGCALR	Acetyl (N-term)	sp|O94903|PLPHP_HUMAN	sp|O94903|PLPHP_HUMAN Pyridoxal phosphate homeostasis protein OS=Homo sapiens OX=9606 GN=PLPBP PE=1 SV=1	8	18	M	0	0	0	0	1	1	1	1	1	0	0	0	0	0	0	0	1	1	0	0	0	0	0	0	0	0	1	0	0	0	0	0	1	0	0
SEQTPAEAGAAGAR	Acetyl (N-term)	sp|O94913|PCF11_HUMAN	sp|O94913|PCF11_HUMAN Pre-mRNA cleavage complex 2 protein Pcf11 OS=Homo sapiens OX=9606 GN=PCF11 PE=1 SV=3	2	15	M	0	0	0	1	0	0	0	0	0	1	0	1	1	0	0	0	0	0	0	0	0	0	0	0	0	0	0	0	0	0	0	0	0	0	0
SIHIVALGNEGDTFHQDNRPSGLIR	Acetyl (N-term)	sp|O94955|RHBT3_HUMAN	sp|O94955|RHBT3_HUMAN Rho-related BTB domain-containing protein 3 OS=Homo sapiens OX=9606 GN=RHOBTB3 PE=1 SV=2	2	26	M	0	0	0	0	0	0	0	0	0	0	0	0	0	0	0	0	0	0	0	0	0	0	0	0	0	0	1	0	0	0	0	0	0	0	0
SGGASATGPR	Acetyl (N-term)	sp|O94966|UBP19_HUMAN	sp|O94966|UBP19_HUMAN Ubiquitin carboxyl-terminal hydrolase 19 OS=Homo sapiens OX=9606 GN=USP19 PE=1 SV=2	2	11	M	0	0	0	0	0	0	0	0	0	0	0	0	0	0	0	0	0	0	0	0	0	0	0	0	0	0	0	0	0	1	0	0	0	0	0
AKVAVPTGPTPLDSTPPGGAPHPLTGQEEAR	Dimethyl (N-term)	sp|O94966|UBP19_HUMAN	sp|O94966|UBP19_HUMAN Ubiquitin carboxyl-terminal hydrolase 19 OS=Homo sapiens OX=9606 GN=USP19 PE=1 SV=2	393	423	G	1	1	0	0	0	1	0	0	1	0	0	0	0	0	0	0	0	1	0	0	0	0	0	0	0	0	0	0	0	0	0	0	0	0	1	23126000				1858300			18036000
VAVPTGPTPLDSTPPGGAPHPLTGQEEAR	Dimethyl (N-term)	sp|O94966|UBP19_HUMAN	sp|O94966|UBP19_HUMAN Ubiquitin carboxyl-terminal hydrolase 19 OS=Homo sapiens OX=9606 GN=USP19 PE=1 SV=2	395	423	K	0	0	0	0	0	0	0	0	0	0	0	0	0	0	0	0	0	0	0	0	0	0	0	0	1	0	0	0	0	0	0	0	0	0	1
MKLKEVDR	Dimethyl (N-term)	sp|O94979|SC31A_HUMAN	sp|O94979|SC31A_HUMAN Protein transport protein Sec31A OS=Homo sapiens OX=9606 GN=SEC31A PE=1 SV=3	1	8	-	2	0	0	0	0	0	0	0	0	0	0	0	0	0	0	0	0	0	0	0	0	0	0	0	0	0	0	0	0	0	0	0	1	0	1
AYHSGYGAHGSKHR	Acetyl (N-term)	sp|O95070|YIF1A_HUMAN	sp|O95070|YIF1A_HUMAN Protein YIF1A OS=Homo sapiens OX=9606 GN=YIF1A PE=1 SV=2	2	15	M	1	1	1	1	0	1	0	0	0	0	0	1	1	0	1	0	1	1	1	1	0	1	0	0	0	1	1	1	0	0	0	1	1	1	1	102510000	33812000	8970600		8623900
TSIHFVVHPLPGTEDQLNDR	Acetyl (N-term)	sp|O95071|UBR5_HUMAN	sp|O95071|UBR5_HUMAN E3 ubiquitin-protein ligase UBR5 OS=Homo sapiens OX=9606 GN=UBR5 PE=1 SV=2	2	21	M	0	1	1	1	1	1	1	0	1	1	1	1	1	1	1	1	0	0	1	1	0	1	0	1	1	0	0	0	1	1	0	1	1	1	0
TSIHFVVHPLPGTEDQLNDRLR	Acetyl (N-term)	sp|O95071|UBR5_HUMAN	sp|O95071|UBR5_HUMAN E3 ubiquitin-protein ligase UBR5 OS=Homo sapiens OX=9606 GN=UBR5 PE=1 SV=2	2	23	M	0	0	0	0	0	0	0	0	0	0	0	0	0	0	0	0	0	0	0	1	0	0	0	0	0	0	0	0	0	0	0	0	0	0	0
SSGVGGSGGGSSGR	Dimethyl (N-term)	sp|O95071|UBR5_HUMAN	sp|O95071|UBR5_HUMAN E3 ubiquitin-protein ligase UBR5 OS=Homo sapiens OX=9606 GN=UBR5 PE=1 SV=2	133	146	W	0	1	1	1	0	0	1	0	0	0	0	0	0	0	0	0	0	0	0	0	0	0	0	0	0	0	0	0	0	0	0	0	0	0	1		972280				582660
MTGYTPDEKLR	Acetyl (N-term)	sp|O95139|NDUB6_HUMAN	sp|O95139|NDUB6_HUMAN NADH dehydrogenase [ubiquinone] 1 beta subcomplex subunit 6 OS=Homo sapiens OX=9606 GN=NDUFB6 PE=1 SV=3	1	11	-	1	1	0	0	0	0	0	1	0	1	1	1	1	0	0	0	0	0	1	1	0	0	0	1	0	0	0	0	0	0	0	0	0	0	1							4517100
TGYTPDEKLR	Dimethyl (N-term)	sp|O95139|NDUB6_HUMAN	sp|O95139|NDUB6_HUMAN NADH dehydrogenase [ubiquinone] 1 beta subcomplex subunit 6 OS=Homo sapiens OX=9606 GN=NDUFB6 PE=1 SV=3	2	11	M	1	1	1	1	1	1	1	1	1	1	1	1	1	1	0	1	1	1	1	1	1	1	1	1	1	1	1	0	1	1	1	1	1	1	1	198140000	74582000	25538000	11742000	24025000	81579000	104640000	142590000
TGYTPDEKLR	Acetyl (N-term)	sp|O95139|NDUB6_HUMAN	sp|O95139|NDUB6_HUMAN NADH dehydrogenase [ubiquinone] 1 beta subcomplex subunit 6 OS=Homo sapiens OX=9606 GN=NDUFB6 PE=1 SV=3	2	11	M	1	1	1	1	1	1	1	1	1	1	1	1	1	1	1	1	1	1	1	1	1	1	1	1	1	1	1	1	1	1	1	1	1	1	1	291270000	189240000	49246000	27728000	42611000	154730000	207960000	436620000
MEELSQALASSFSVSQDLNSTAAPHPR	Acetyl (N-term)	sp|O95149|SPN1_HUMAN	sp|O95149|SPN1_HUMAN Snurportin-1 OS=Homo sapiens OX=9606 GN=SNUPN PE=1 SV=1	1	27	-	0	1	1	0	0	1	0	0	0	0	0	0	0	0	0	1	1	0	0	0	0	0	0	0	1	1	0	0	0	0	1	0	0	0	0
MEELSADEIR	Acetyl (N-term)	sp|O95155|UBE4B_HUMAN	sp|O95155|UBE4B_HUMAN Ubiquitin conjugation factor E4 B OS=Homo sapiens OX=9606 GN=UBE4B PE=1 SV=1	1	10	-	0	1	1	1	1	1	0	0	0	0	0	0	0	0	0	0	0	0	1	0	0	0	1	0	0	0	0	0	0	0	0	0	0	0	0
MEELSADEIRR	Oxidation (M);Acetyl (N-term)	sp|O95155|UBE4B_HUMAN	sp|O95155|UBE4B_HUMAN Ubiquitin conjugation factor E4 B OS=Homo sapiens OX=9606 GN=UBE4B PE=1 SV=1	1	11	-	0	1	1	1	1	1	1	1	1	1	0	0	0	0	0	0	1	1	1	1	1	1	0	1	1	1	1	0	0	0	0	0	1	0	0
MKFVYKEEHPFEKR	Dimethyl (N-term)	sp|O95166|GBRAP_HUMAN	sp|O95166|GBRAP_HUMAN Gamma-aminobutyric acid receptor-associated protein OS=Homo sapiens OX=9606 GN=GABARAP PE=1 SV=1	1	14	-	3	1	0	0	0	0	0	0	0	0	0	0	0	0	0	0	1	1	1	1	0	0	0	0	0	0	0	0	0	0	0	0	0	0	1	14664000
MKFVYKEEHPFEKRR	Dimethyl (N-term)	sp|O95166|GBRAP_HUMAN	sp|O95166|GBRAP_HUMAN Gamma-aminobutyric acid receptor-associated protein OS=Homo sapiens OX=9606 GN=GABARAP PE=1 SV=1	1	15	-	3	0	0	0	0	0	0	0	0	0	0	0	0	0	0	0	0	0	0	0	1	0	0	0	0	0	0	0	0	0	0	0	0	0	1
SFPKYKPSSLR	Acetyl (N-term)	sp|O95168|NDUB4_HUMAN	sp|O95168|NDUB4_HUMAN NADH dehydrogenase [ubiquinone] 1 beta subcomplex subunit 4 OS=Homo sapiens OX=9606 GN=NDUFB4 PE=1 SV=3	2	12	M	2	1	1	1	0	1	1	1	1	1	1	1	1	1	1	1	1	1	1	1	1	1	0	1	1	1	1	0	0	1	0	1	1	1	1	51037000	54897000	5602400		11141000	80511000	44310000	131920000
ASHMTKDMFPGPYPR	Dimethyl (N-term)	sp|O95169|NDUB8_HUMAN	sp|O95169|NDUB8_HUMAN NADH dehydrogenase [ubiquinone] 1 beta subcomplex subunit 8, mitochondrial OS=Homo sapiens OX=9606 GN=NDUFB8 PE=1 SV=1	29	43	T	1	1	1	1	0	1	0	0	0	0	1	0	0	0	0	0	1	1	1	1	1	1	1	0	0	1	0	1	0	0	0	0	1	1	1	58625000	14597000	2914500		4224100
AGGGVHIEPR	Dimethyl (N-term)	sp|O95178|NDUB2_HUMAN	sp|O95178|NDUB2_HUMAN NADH dehydrogenase [ubiquinone] 1 beta subcomplex subunit 2, mitochondrial OS=Homo sapiens OX=9606 GN=NDUFB2 PE=1 SV=1	34	43	H	0	1	0	0	0	0	0	0	0	0	0	0	0	0	0	0	0	1	1	1	1	0	0	0	1	1	0	0	0	0	1	0	0	1	1	17066000
MISAAQLLDELMGR	Acetyl (N-term)	sp|O95232|LC7L3_HUMAN	sp|O95232|LC7L3_HUMAN Luc7-like protein 3 OS=Homo sapiens OX=9606 GN=LUC7L3 PE=1 SV=2	1	14	-	0	1	0	0	0	0	0	0	0	0	0	0	0	0	0	0	1	0	0	1	0	0	0	1	1	1	1	0	1	1	1	1	1	1	0
MISAAQLLDELMGRDR	Acetyl (N-term)	sp|O95232|LC7L3_HUMAN	sp|O95232|LC7L3_HUMAN Luc7-like protein 3 OS=Homo sapiens OX=9606 GN=LUC7L3 PE=1 SV=2	1	16	-	0	0	0	0	0	0	0	0	0	0	0	0	0	0	0	0	0	0	0	0	0	0	0	0	0	1	1	1	0	0	0	0	0	0	0
MKEEVKGIPVR	Dimethyl (N-term)	sp|O95239|KIF4A_HUMAN	sp|O95239|KIF4A_HUMAN Chromosome-associated kinesin KIF4A OS=Homo sapiens OX=9606 GN=KIF4A PE=1 SV=3	1	11	-	2	0	0	0	0	0	0	0	0	0	0	0	0	0	0	0	1	0	1	1	1	1	0	0	0	0	0	0	0	0	0	0	0	0	1
GTTGLESLSLGDR	Acetyl (N-term)	sp|O95243|MBD4_HUMAN	sp|O95243|MBD4_HUMAN Methyl-CpG-binding domain protein 4 OS=Homo sapiens OX=9606 GN=MBD4 PE=1 SV=1	2	14	M	0	0	0	0	1	0	0	0	0	0	0	0	0	0	0	0	0	0	0	0	0	0	0	0	1	0	0	0	0	0	0	0	0	0	0
AAGTSSYWEDLR	Acetyl (N-term)	sp|O95249|GOSR1_HUMAN	sp|O95249|GOSR1_HUMAN Golgi SNAP receptor complex member 1 OS=Homo sapiens OX=9606 GN=GOSR1 PE=1 SV=1	2	13	M	0	1	1	1	1	1	1	1	1	1	1	1	0	1	0	0	0	1	0	0	0	0	1	1	1	0	0	0	1	1	1	1	1	1	0
AAGTSSYWEDLRKQAR	Acetyl (N-term)	sp|O95249|GOSR1_HUMAN	sp|O95249|GOSR1_HUMAN Golgi SNAP receptor complex member 1 OS=Homo sapiens OX=9606 GN=GOSR1 PE=1 SV=1	2	17	M	1	0	0	0	0	0	0	0	0	0	0	0	0	0	0	0	1	0	1	1	0	1	0	0	0	1	1	1	0	0	0	0	0	0	1
AFWAGGSPSVVDYFPSEDFYR	Acetyl (N-term)	sp|O95260|ATE1_HUMAN	sp|O95260|ATE1_HUMAN Arginyl-tRNA--protein transferase 1 OS=Homo sapiens OX=9606 GN=ATE1 PE=1 SV=2	2	22	M	0	1	1	0	1	1	1	0	0	1	0	0	0	0	0	0	0	0	1	0	1	1	0	0	0	0	0	0	0	0	0	0	0	0	0
ASATAPAAAVPTLASPLEQLR	Acetyl (N-term)	sp|O95273|CCDB1_HUMAN	sp|O95273|CCDB1_HUMAN Cyclin-D1-binding protein 1 OS=Homo sapiens OX=9606 GN=CCNDBP1 PE=1 SV=2	2	22	M	0	0	0	1	1	1	0	1	0	1	0	0	0	0	0	0	1	0	1	0	0	0	1	0	1	0	0	0	0	0	0	0	0	1	0
AKVEQVLSLEPQHELKFR	Acetyl (N-term)	sp|O95292|VAPB_HUMAN	sp|O95292|VAPB_HUMAN Vesicle-associated membrane protein-associated protein B/C OS=Homo sapiens OX=9606 GN=VAPB PE=1 SV=3	2	19	M	2	1	1	1	1	1	1	0	1	0	1	1	1	1	1	1	1	1	1	1	1	1	1	1	1	1	1	1	1	1	1	1	1	1	1	850700000	226390000	44307000	25198000	46337000	78519000		15303000
AGAGSAAVSGAGTPVAGPTGR	Acetyl (N-term)	sp|O95295|SNAPN_HUMAN	sp|O95295|SNAPN_HUMAN SNARE-associated protein Snapin OS=Homo sapiens OX=9606 GN=SNAPIN PE=1 SV=1	2	22	M	0	1	1	1	1	1	1	1	1	1	1	0	1	1	1	0	1	0	1	1	1	1	1	1	1	1	1	0	1	1	1	1	1	1	0
APVAGLGSDAELQIER	Dimethyl (N-term)	sp|O95302|FKBP9_HUMAN	sp|O95302|FKBP9_HUMAN Peptidyl-prolyl cis-trans isomerase FKBP9 OS=Homo sapiens OX=9606 GN=FKBP9 PE=1 SV=2	25	40	A	0	0	0	0	0	0	0	1	1	1	0	0	0	0	0	0	0	0	0	0	0	0	0	0	0	0	0	0	0	0	0	0	0	0	1							2963200	9174400
LGSDAELQIER	Dimethyl (N-term)	sp|O95302|FKBP9_HUMAN	sp|O95302|FKBP9_HUMAN Peptidyl-prolyl cis-trans isomerase FKBP9 OS=Homo sapiens OX=9606 GN=FKBP9 PE=1 SV=2	30	40	G	0	1	1	1	1	1	1	1	1	1	0	1	1	0	1	0	1	1	1	1	1	1	1	1	1	1	1	1	1	1	1	1	1	1	1	177940000	126550000	25844000	19739000	30499000	105820000	148670000	334440000
LGSDAELQIERR	Dimethyl (N-term)	sp|O95302|FKBP9_HUMAN	sp|O95302|FKBP9_HUMAN Peptidyl-prolyl cis-trans isomerase FKBP9 OS=Homo sapiens OX=9606 GN=FKBP9 PE=1 SV=2	30	41	G	0	0	0	0	0	0	0	0	0	0	0	0	0	0	0	0	0	0	0	0	0	0	0	0	0	1	0	0	0	0	0	0	0	0	1
AAPAPGLISVFSSSQELGAALAQLVAQR	Acetyl (N-term)	sp|O95336|6PGL_HUMAN	sp|O95336|6PGL_HUMAN 6-phosphogluconolactonase OS=Homo sapiens OX=9606 GN=PGLS PE=1 SV=2	2	29	M	0	0	0	0	0	0	0	0	0	0	0	0	0	0	0	0	0	0	0	0	0	0	0	0	0	1	0	0	0	0	1	1	1	0	0
MHIKSIILEGFKSYAQR	Dimethyl (N-term)	sp|O95347|SMC2_HUMAN	sp|O95347|SMC2_HUMAN Structural maintenance of chromosomes protein 2 OS=Homo sapiens OX=9606 GN=SMC2 PE=1 SV=2	1	17	-	2	0	0	0	0	0	0	0	0	0	0	0	0	0	0	0	0	0	1	1	0	0	0	0	0	0	0	0	0	0	0	0	0	0	1
AELDLMAPGPLPR	Oxidation (M);Acetyl (N-term)	sp|O95361|TRI16_HUMAN	sp|O95361|TRI16_HUMAN Tripartite motif-containing protein 16 OS=Homo sapiens OX=9606 GN=TRIM16 PE=1 SV=3	2	14	M	0	1	1	1	1	1	1	1	1	1	1	1	0	1	1	0	0	1	1	1	1	1	1	1	1	0	1	0	1	1	1	1	1	1	0
TSKPEPSTR	Dimethyl (N-term)	sp|O95361|TRI16_HUMAN	sp|O95361|TRI16_HUMAN Tripartite motif-containing protein 16 OS=Homo sapiens OX=9606 GN=TRIM16 PE=1 SV=3	357	365	W	1	1	0	0	0	0	0	0	0	0	0	0	0	0	0	0	0	0	0	0	0	0	0	0	0	0	0	0	0	0	0	0	0	0	1	43275000
SVPLLTDAATVSGAER	Acetyl (N-term)	sp|O95372|LYPA2_HUMAN	sp|O95372|LYPA2_HUMAN Acyl-protein thioesterase 2 OS=Homo sapiens OX=9606 GN=LYPLA2 PE=1 SV=1	7	22	M	0	1	1	1	1	1	1	1	1	1	1	1	1	1	1	0	1	1	1	1	1	1	1	1	1	0	0	1	1	1	1	1	1	1	0
MDPNTIIEALR	Acetyl (N-term)	sp|O95373|IPO7_HUMAN	sp|O95373|IPO7_HUMAN Importin-7 OS=Homo sapiens OX=9606 GN=IPO7 PE=1 SV=1	1	11	-	0	1	1	1	1	1	1	1	1	1	1	1	1	0	1	1	1	1	1	1	1	1	1	0	1	0	1	1	0	1	1	0	0	0	0
SATVVDAVNAAPLSGSKEMSLEEPKKMTR	Oxidation (M);Acetyl (N-term)	sp|O95391|SLU7_HUMAN	sp|O95391|SLU7_HUMAN Pre-mRNA-splicing factor SLU7 OS=Homo sapiens OX=9606 GN=SLU7 PE=1 SV=2	2	30	M	3	1	0	0	0	0	0	0	0	0	0	0	0	0	0	0	1	1	1	1	1	1	0	1	1	1	1	1	1	0	0	0	0	0	1	35216000
MDLGAITKYSALHAKPNGLILQYGTAGFR	Acetyl (N-term)	sp|O95394|AGM1_HUMAN	sp|O95394|AGM1_HUMAN Phosphoacetylglucosamine mutase OS=Homo sapiens OX=9606 GN=PGM3 PE=1 SV=1	1	29	-	2	0	0	0	0	0	0	0	0	0	0	0	0	0	0	0	1	1	1	1	1	1	0	0	0	0	0	0	1	0	0	0	0	0	1
ISSEENTDDNITVQGEIMKEDR	Dimethyl (N-term)	sp|O95397|PKHA9_HUMAN	sp|O95397|PKHA9_HUMAN Putative protein PLEKHA9 OS=Homo sapiens OX=9606 GN=PLEKHA8P1 PE=5 SV=1	138	159	S	1	0	0	0	0	0	0	0	0	0	0	0	1	0	0	0	0	1	0	0	1	0	0	0	0	0	0	0	0	0	0	0	0	0	1
AATFFGEVVKAPCR	Acetyl (N-term)	sp|O95456|PSMG1_HUMAN	sp|O95456|PSMG1_HUMAN Proteasome assembly chaperone 1 OS=Homo sapiens OX=9606 GN=PSMG1 PE=1 SV=1	2	15	M	1	1	1	1	1	1	1	1	1	1	1	1	1	1	1	1	0	1	1	1	1	1	1	1	1	1	1	1	1	1	1	1	1	1	1	133630000	61548000	19379000	6677900	16383000	41434000	33029000	130800000
SAPAGSSHPAASAR	Acetyl (N-term)	sp|O95487|SC24B_HUMAN	sp|O95487|SC24B_HUMAN Protein transport protein Sec24B OS=Homo sapiens OX=9606 GN=SEC24B PE=1 SV=2	2	15	M	0	1	0	1	1	0	1	1	0	1	1	1	1	0	0	0	1	1	1	1	1	1	1	1	1	1	1	1	1	1	1	1	1	1	0
MELGSCLEGGR	Acetyl (N-term)	sp|O95551|TYDP2_HUMAN	sp|O95551|TYDP2_HUMAN Tyrosyl-DNA phosphodiesterase 2 OS=Homo sapiens OX=9606 GN=TDP2 PE=1 SV=1	1	11	-	0	0	0	0	1	1	0	0	0	0	0	0	0	0	0	0	1	0	1	1	0	1	0	0	0	0	0	0	0	0	0	0	0	1	0
MDKLKKVLSGQDTEDR	Acetyl (N-term)	sp|O95562|SFT2B_HUMAN	sp|O95562|SFT2B_HUMAN Vesicle transport protein SFT2B OS=Homo sapiens OX=9606 GN=SFT2D2 PE=1 SV=1	1	16	-	3	1	1	0	0	1	0	0	0	0	1	0	0	0	0	0	1	0	0	1	0	1	0	0	1	0	1	0	0	1	1	0	1	0	1	39952000	18960000			2607100
MLISKNMPWR	Acetyl (N-term)	sp|O95602|RPA1_HUMAN	sp|O95602|RPA1_HUMAN DNA-directed RNA polymerase I subunit RPA1 OS=Homo sapiens OX=9606 GN=POLR1A PE=1 SV=2	1	10	-	1	0	0	0	0	0	0	0	1	1	0	0	0	0	0	0	1	0	0	0	1	0	0	0	1	0	0	0	0	0	0	0	0	0	1
SDHGDVSLPPEDR	Acetyl (N-term)	sp|O95630|STABP_HUMAN	sp|O95630|STABP_HUMAN STAM-binding protein OS=Homo sapiens OX=9606 GN=STAMBP PE=1 SV=1	2	14	M	0	1	1	1	1	1	1	0	1	1	1	0	1	0	0	0	0	0	0	1	1	0	0	1	1	0	0	0	0	0	0	0	1	1	0
ASQSQGIQQLLQAEKR	Acetyl (N-term)	sp|O95670|VATG2_HUMAN	sp|O95670|VATG2_HUMAN V-type proton ATPase subunit G 2 OS=Homo sapiens OX=9606 GN=ATP6V1G2 PE=1 SV=1	2	17	M	1	1	1	1	1	1	1	1	1	1	1	1	1	1	1	1	1	1	1	1	1	1	1	1	1	1	1	1	1	1	1	1	1	1	1	181600000	151790000	30550000	20361000	41239000	115860000	114200000	349280000
MEDSQDLNEQSVKKTCTESDVSQSQNSR	Acetyl (N-term)	sp|O95677|EYA4_HUMAN	sp|O95677|EYA4_HUMAN Eyes absent homolog 4 OS=Homo sapiens OX=9606 GN=EYA4 PE=1 SV=2	1	28	-	2	1	1	0	1	1	0	1	1	1	1	1	0	0	0	0	1	0	1	1	0	1	0	0	0	1	1	0	1	0	0	0	0	0	1	23711000	13786000		3466700	7314000		11509300	54338000
AATAAAVVAEEDTELR	Acetyl (N-term)	sp|O95684|FR1OP_HUMAN	sp|O95684|FR1OP_HUMAN FGFR1 oncogene partner OS=Homo sapiens OX=9606 GN=FGFR1OP PE=1 SV=1	2	17	M	0	0	0	0	0	0	0	1	0	1	1	0	0	0	0	0	0	0	0	0	0	0	0	0	1	0	0	0	0	0	0	1	0	0	0
AATAAAVVAEEDTELRDLLVQTLENSGVLNR	Acetyl (N-term)	sp|O95684|FR1OP_HUMAN	sp|O95684|FR1OP_HUMAN FGFR1 oncogene partner OS=Homo sapiens OX=9606 GN=FGFR1OP PE=1 SV=1	2	32	M	0	0	0	0	0	0	0	0	0	0	0	0	0	0	0	0	0	0	0	0	0	0	0	0	0	0	0	0	0	0	0	0	1	0	0
MKSVIYHALSQKEANDSDVQPSGAQR	Dimethyl (N-term)	sp|O95707|RPP29_HUMAN	sp|O95707|RPP29_HUMAN Ribonuclease P protein subunit p29 OS=Homo sapiens OX=9606 GN=POP4 PE=1 SV=2	1	26	-	2	1	0	0	0	0	0	0	0	0	0	0	0	0	0	0	1	1	1	1	1	1	0	0	0	1	1	1	1	0	0	0	0	0	1	29483000
ASAGDTQAGPR	Acetyl (N-term)	sp|O95716|RAB3D_HUMAN	sp|O95716|RAB3D_HUMAN Ras-related protein Rab-3D OS=Homo sapiens OX=9606 GN=RAB3D PE=1 SV=1	2	12	M	0	1	1	1	1	1	1	0	0	1	0	1	1	0	0	0	0	1	0	1	1	1	1	1	1	1	0	0	0	0	0	1	0	0	0
TITTAYYR	Dimethyl (N-term)	sp|O95716|RAB3D_HUMAN	sp|O95716|RAB3D_HUMAN Ras-related protein Rab-3D OS=Homo sapiens OX=9606 GN=RAB3D PE=1 SV=1	86	93	R	0	0	0	0	0	0	0	1	0	1	0	0	0	0	0	1	0	0	0	0	0	0	0	0	0	0	0	0	0	0	0	0	0	0	1							7612100
SAYPKSYNPFDDDGEDEGAR	Acetyl (N-term)	sp|O95721|SNP29_HUMAN	sp|O95721|SNP29_HUMAN Synaptosomal-associated protein 29 OS=Homo sapiens OX=9606 GN=SNAP29 PE=1 SV=1	2	21	M	1	0	0	0	1	0	0	1	1	0	0	0	0	0	0	0	0	0	0	0	0	0	0	0	0	0	0	0	0	0	0	0	0	0	1				1014200			4433700	11510000
SAYPKSYNPFDDDGEDEGARPAPWR	Acetyl (N-term)	sp|O95721|SNP29_HUMAN	sp|O95721|SNP29_HUMAN Synaptosomal-associated protein 29 OS=Homo sapiens OX=9606 GN=SNAP29 PE=1 SV=1	2	26	M	1	1	1	1	1	1	0	1	1	1	1	1	1	0	1	1	1	0	0	1	0	1	0	1	0	1	1	1	1	1	1	0	1	0	1	43292000	25817000	8051700	4384100	9875800		5367800	35302000
SEDSSALPWSINR	Acetyl (N-term)	sp|O95747|OXSR1_HUMAN	sp|O95747|OXSR1_HUMAN Serine/threonine-protein kinase OSR1 OS=Homo sapiens OX=9606 GN=OXSR1 PE=1 SV=1	2	14	M	0	1	1	1	1	1	1	1	1	1	1	0	1	1	1	1	0	0	0	0	0	0	0	1	1	0	0	0	1	1	0	1	1	1	0
MEKTQETVQR	Acetyl (N-term)	sp|O95749|GGPPS_HUMAN	sp|O95749|GGPPS_HUMAN Geranylgeranyl pyrophosphate synthase OS=Homo sapiens OX=9606 GN=GGPS1 PE=1 SV=1	1	10	-	1	1	1	1	1	1	1	1	1	1	1	1	1	1	1	1	1	1	1	1	1	1	1	1	1	1	1	1	1	0	1	1	1	0	1	70874000	26823000	8706900	3546300	9536500	14370000	22494000	17177000
TSALENYINR	Acetyl (N-term)	sp|O95777|LSM8_HUMAN	sp|O95777|LSM8_HUMAN U6 snRNA-associated Sm-like protein LSm8 OS=Homo sapiens OX=9606 GN=LSM8 PE=1 SV=3	2	11	M	0	1	1	1	1	0	1	1	1	1	1	1	1	1	0	0	1	0	1	0	1	0	1	1	1	1	1	1	1	1	0	1	1	1	0
MEQPGQDPTSDDVMDSFLEKFQSQPYR	Oxidation (M);Acetyl (N-term)	sp|O95801|TTC4_HUMAN	sp|O95801|TTC4_HUMAN Tetratricopeptide repeat protein 4 OS=Homo sapiens OX=9606 GN=TTC4 PE=1 SV=3	1	27	-	1	1	1	1	1	1	0	0	0	1	0	0	0	0	0	0	0	0	0	0	0	0	0	0	0	0	0	0	0	0	0	0	0	0	1	33025000	19702000	7728300	4849600	10984000
MEQPGQDPTSDDVMDSFLEKFQSQPYR	Dimethyl (N-term);Oxidation (M)	sp|O95801|TTC4_HUMAN	sp|O95801|TTC4_HUMAN Tetratricopeptide repeat protein 4 OS=Homo sapiens OX=9606 GN=TTC4 PE=1 SV=3	1	27	-	1	0	0	0	0	0	1	0	0	0	0	0	0	0	0	0	0	0	0	0	0	0	0	0	0	0	0	0	0	0	0	0	0	0	1
AQAKINAKANEGR	Acetyl (N-term)	sp|O95816|BAG2_HUMAN	sp|O95816|BAG2_HUMAN BAG family molecular chaperone regulator 2 OS=Homo sapiens OX=9606 GN=BAG2 PE=1 SV=1	2	14	M	2	1	1	1	1	1	1	1	1	1	1	1	1	1	1	1	1	1	1	1	1	1	1	1	1	1	1	1	1	1	1	1	1	1	1	696620000	355610000	69364000	52105000	83435000	277080000	380610000	124270000
RTEAAAAAPQR	Dimethyl (N-term)	sp|O95817|BAG3_HUMAN	sp|O95817|BAG3_HUMAN BAG family molecular chaperone regulator 3 OS=Homo sapiens OX=9606 GN=BAG3 PE=1 SV=3	123	133	F	0	0	0	1	0	0	0	0	0	0	0	0	0	0	0	0	0	0	0	0	0	0	0	0	0	0	0	0	0	0	0	0	0	0	1			4271700
RSSVQGASSR	Dimethyl (N-term)	sp|O95817|BAG3_HUMAN	sp|O95817|BAG3_HUMAN BAG family molecular chaperone regulator 3 OS=Homo sapiens OX=9606 GN=BAG3 PE=1 SV=3	267	276	F	0	0	1	0	0	0	0	0	0	0	0	0	0	0	0	0	0	0	0	0	0	0	0	0	0	0	0	0	0	0	0	0	0	0	1		8807600
ASGQAAGALER	Dimethyl (N-term)	sp|O95822|DCMC_HUMAN	sp|O95822|DCMC_HUMAN Malonyl-CoA decarboxylase, mitochondrial OS=Homo sapiens OX=9606 GN=MLYCD PE=1 SV=3	28	38	L	0	1	1	1	0	1	0	0	0	0	0	1	1	0	0	1	1	1	1	1	1	1	1	1	1	0	1	1	0	1	1	1	0	1	1	26941000	18897000	3738000		4383000
SSFGAGKTKEVIFSVEDGSVKMFLR	Acetyl (N-term)	sp|O95834|EMAL2_HUMAN	sp|O95834|EMAL2_HUMAN Echinoderm microtubule-associated protein-like 2 OS=Homo sapiens OX=9606 GN=EML2 PE=1 SV=1	2	26	M	3	0	0	0	0	0	0	0	0	0	0	0	0	0	0	0	0	0	0	0	0	0	0	0	0	0	0	1	1	0	1	1	0	0	1
ASSNTVLMR	Acetyl (N-term)	sp|O95861|BPNT1_HUMAN	sp|O95861|BPNT1_HUMAN 3(2),5-bisphosphate nucleotidase 1 OS=Homo sapiens OX=9606 GN=BPNT1 PE=1 SV=1	2	10	M	0	1	1	1	0	1	1	1	1	1	1	1	1	1	0	1	0	0	1	1	0	0	1	1	1	0	1	0	1	1	1	0	0	0	0
GKGGNQGEGAAER	Dimethyl (N-term)	sp|O95864|FADS2_HUMAN	sp|O95864|FADS2_HUMAN Fatty acid desaturase 2 OS=Homo sapiens OX=9606 GN=FADS2 PE=1 SV=1	2	14	M	1	1	1	1	1	1	1	0	0	0	0	0	0	0	0	0	1	1	1	1	1	1	0	1	1	0	1	0	1	1	1	0	1	1	1	152910000	24099000	22482000	19044000	32062000	1969800
HNGLGKGFGDHIHWR	Dimethyl (N-term)	sp|O95881|TXD12_HUMAN	sp|O95881|TXD12_HUMAN Thioredoxin domain-containing protein 12 OS=Homo sapiens OX=9606 GN=TXNDC12 PE=1 SV=1	27	41	G	1	1	1	0	0	0	0	0	0	0	0	0	0	0	0	0	1	1	1	1	1	1	0	0	0	1	0	0	0	0	0	0	0	0	1	36176000	12234000
AAIAASEVLVDSAEEGSLAAAAELAAQKR	Acetyl (N-term)	sp|O95926|SYF2_HUMAN	sp|O95926|SYF2_HUMAN Pre-mRNA-splicing factor SYF2 OS=Homo sapiens OX=9606 GN=SYF2 PE=1 SV=1	2	30	M	1	1	1	1	0	1	0	0	1	0	1	0	1	1	1	0	0	1	0	0	1	0	0	0	1	1	1	1	0	1	1	0	0	0	1	10633000	4474500	2277300		1817600			1016800
ATLIYVDKENGEPGTR	Acetyl (N-term)	sp|O95997|PTTG1_HUMAN	sp|O95997|PTTG1_HUMAN Securin OS=Homo sapiens OX=9606 GN=PTTG1 PE=1 SV=1	2	17	M	1	1	1	1	1	1	1	1	1	1	1	1	0	0	0	0	1	1	1	1	1	1	1	1	1	1	1	1	1	0	1	1	1	1	1	24394000	13614000	4157900	3118800	3605600	12600000	11849000	35845000
MEPTAPSLTEEDLTEVKKDALENLR	Acetyl (N-term)	sp|O95999|BCL10_HUMAN	sp|O95999|BCL10_HUMAN B-cell lymphoma/leukemia 10 OS=Homo sapiens OX=9606 GN=BCL10 PE=1 SV=1	1	25	-	2	0	0	1	0	0	0	0	1	0	0	1	0	0	0	0	0	0	1	0	0	0	0	1	0	0	0	0	0	0	0	0	0	0	1			4208100					22602000
MEPTAPSLTEEDLTEVKKDALENLR	Dimethyl (N-term);Oxidation (M)	sp|O95999|BCL10_HUMAN	sp|O95999|BCL10_HUMAN B-cell lymphoma/leukemia 10 OS=Homo sapiens OX=9606 GN=BCL10 PE=1 SV=1	1	25	-	2	0	0	0	1	0	0	0	0	0	0	0	0	0	0	0	0	0	0	0	0	0	0	0	0	0	0	0	0	0	0	0	0	0	1
AAAQEADGAR	Acetyl (N-term)	sp|O96005|CLPT1_HUMAN	sp|O96005|CLPT1_HUMAN Cleft lip and palate transmembrane protein 1 OS=Homo sapiens OX=9606 GN=CLPTM1 PE=1 SV=1	2	11	M	0	1	0	0	1	1	1	0	0	0	0	0	0	0	0	0	0	0	0	0	0	1	1	0	1	0	0	0	0	0	0	0	0	0	0
SAVVAAGGGSSGQVTSNGSIGR	Dimethyl (N-term)	sp|O96005|CLPT1_HUMAN	sp|O96005|CLPT1_HUMAN Cleft lip and palate transmembrane protein 1 OS=Homo sapiens OX=9606 GN=CLPTM1 PE=1 SV=1	12	33	R	0	0	0	0	0	0	0	0	0	0	0	0	0	0	0	0	0	0	0	0	0	0	0	0	0	0	0	0	0	0	0	0	1	1	1
SGGVYGGDEVGALVFDIGSYTVR	Acetyl (N-term)	sp|O96019|ACL6A_HUMAN	sp|O96019|ACL6A_HUMAN Actin-like protein 6A OS=Homo sapiens OX=9606 GN=ACTL6A PE=1 SV=1	2	24	M	0	1	1	1	1	1	0	1	0	1	1	1	1	0	1	1	1	0	1	1	1	0	0	0	1	1	1	1	0	1	1	1	1	1	0
VIGSGCNLDSAR	Dimethyl (N-term)	sp|P00338|LDHA_HUMAN	sp|P00338|LDHA_HUMAN L-lactate dehydrogenase A chain OS=Homo sapiens OX=9606 GN=LDHA PE=1 SV=2	158	169	R	0	0	1	0	0	0	0	0	0	0	0	0	0	0	0	0	0	0	0	0	0	0	0	0	0	0	0	0	0	0	0	0	0	0	1		10049000
LKKSADTLWGIQKELQF	Dimethyl (N-term)	sp|P00338|LDHA_HUMAN	sp|P00338|LDHA_HUMAN L-lactate dehydrogenase A chain OS=Homo sapiens OX=9606 GN=LDHA PE=1 SV=2	316	332	R	3	0	0	0	0	0	0	0	0	0	0	0	0	0	0	0	0	0	0	0	0	0	0	0	0	0	0	0	0	0	0	0	1	0	1
SEAVADREDDPNFFKMVEGFFDR	Dimethyl (N-term);Oxidation (M)	sp|P00367|DHE3_HUMAN	sp|P00367|DHE3_HUMAN Glutamate dehydrogenase 1, mitochondrial OS=Homo sapiens OX=9606 GN=GLUD1 PE=1 SV=2	54	76	Y	1	1	1	1	0	1	0	0	0	0	0	0	0	0	0	0	0	1	0	1	1	0	1	0	0	0	0	0	1	1	1	1	1	1	1	145700000	12033000	6315750		3244400
QEPQPQGPPPAAGAVASYDYLVIGGGSGGLASAR	Dimethyl (N-term)	sp|P00390|GSHR_HUMAN	sp|P00390|GSHR_HUMAN Glutathione reductase, mitochondrial OS=Homo sapiens OX=9606 GN=GSR PE=1 SV=2	48	81	R	0	0	0	0	0	0	0	1	1	1	0	0	0	0	0	0	0	0	1	0	0	0	0	0	0	0	0	0	0	0	0	0	0	0	1							6210700	14431000
MENGYTYEDYKNTAEWLLSHTKHR	Acetyl (N-term)	sp|P00491|PNPH_HUMAN	sp|P00491|PNPH_HUMAN Purine nucleoside phosphorylase OS=Homo sapiens OX=9606 GN=PNP PE=1 SV=2	1	24	-	2	0	0	0	0	0	0	0	0	0	0	0	0	0	0	0	0	0	0	0	0	1	0	0	0	0	0	0	1	0	0	1	0	0	1
MENGYTYEDYKNTAEWLLSHTKHR	Dimethyl (N-term);Oxidation (M)	sp|P00491|PNPH_HUMAN	sp|P00491|PNPH_HUMAN Purine nucleoside phosphorylase OS=Homo sapiens OX=9606 GN=PNP PE=1 SV=2	1	24	-	2	0	0	0	0	0	0	0	0	0	0	0	0	0	0	0	0	0	0	1	0	0	0	0	0	0	0	0	0	0	0	0	0	0	1
SSWWTHVEMGPPDPILGVTEAFKR	Dimethyl (N-term)	sp|P00505|AATM_HUMAN	sp|P00505|AATM_HUMAN Aspartate aminotransferase, mitochondrial OS=Homo sapiens OX=9606 GN=GOT2 PE=1 SV=3	30	53	A	1	1	1	1	0	1	0	0	0	0	0	0	0	0	1	0	1	1	1	1	1	1	1	0	0	1	1	1	1	1	1	1	1	1	1	272855000	29267500	19065500		9363750
SLSNKLTLDKLDVKGKR	Acetyl (N-term)	sp|P00558|PGK1_HUMAN	sp|P00558|PGK1_HUMAN Phosphoglycerate kinase 1 OS=Homo sapiens OX=9606 GN=PGK1 PE=1 SV=3	2	18	M	4	0	1	0	0	0	1	0	0	0	0	0	0	0	0	1	0	1	0	0	0	1	0	0	0	0	0	0	0	0	0	0	0	0	1
NVPMKNNQITNNQR	Dimethyl (N-term)	sp|P00558|PGK1_HUMAN	sp|P00558|PGK1_HUMAN Phosphoglycerate kinase 1 OS=Homo sapiens OX=9606 GN=PGK1 PE=1 SV=3	26	39	F	1	0	0	0	0	0	0	0	0	0	0	0	0	0	0	0	1	0	1	0	0	0	0	0	0	0	0	0	0	0	0	0	0	0	1
VNDAFGTAHR	Dimethyl (N-term)	sp|P00558|PGK1_HUMAN	sp|P00558|PGK1_HUMAN Phosphoglycerate kinase 1 OS=Homo sapiens OX=9606 GN=PGK1 PE=1 SV=3	162	171	Y	0	0	0	0	0	0	0	0	0	0	0	0	0	0	0	0	0	0	0	0	0	1	0	0	0	0	0	0	0	0	0	0	0	0	1
GTKALMDEVVKATSR	Oxidation (M);Acetyl (N-term)	sp|P00558|PGK1_HUMAN	sp|P00558|PGK1_HUMAN Phosphoglycerate kinase 1 OS=Homo sapiens OX=9606 GN=PGK1 PE=1 SV=3	351	365	R	2	0	0	0	0	0	0	0	1	0	1	1	1	0	1	1	0	0	0	0	0	0	0	0	0	0	0	0	0	0	0	0	0	0	1								14116000
VLPGVDALSNI	Dimethyl (N-term)	sp|P00558|PGK1_HUMAN	sp|P00558|PGK1_HUMAN Phosphoglycerate kinase 1 OS=Homo sapiens OX=9606 GN=PGK1 PE=1 SV=3	407	417	K	0	0	0	0	0	0	0	1	0	0	0	0	0	0	0	0	0	0	0	0	0	0	0	0	0	0	0	0	0	0	0	0	0	0	1							3948400
EVQLVESGGGLVQPGGSLR	Dimethyl (N-term)	sp|P01766|HV313_HUMAN	sp|P01766|HV313_HUMAN Immunoglobulin heavy variable 3-13 OS=Homo sapiens OX=9606 GN=IGHV3-13 PE=1 SV=2	20	38	C	0	0	0	0	0	0	0	0	0	0	0	0	0	1	0	0	0	0	0	0	0	0	0	0	0	0	0	0	0	0	0	0	0	0	1
EVQLVESGGGLVQPGR	Dimethyl (N-term)	sp|P01782|HV309_HUMAN	sp|P01782|HV309_HUMAN Immunoglobulin heavy variable 3-9 OS=Homo sapiens OX=9606 GN=IGHV3-9 PE=1 SV=2	20	35	C	0	0	0	0	0	0	0	0	0	0	0	0	0	1	0	0	0	0	0	0	0	0	0	0	0	0	0	0	0	0	0	0	0	0	1
METPSQR	Acetyl (N-term)	sp|P02545|LMNA_HUMAN	sp|P02545|LMNA_HUMAN Prelamin-A/C OS=Homo sapiens OX=9606 GN=LMNA PE=1 SV=1	1	7	-	0	0	0	1	1	1	0	0	0	1	1	1	0	0	1	1	1	0	0	0	0	0	0	0	0	1	1	0	1	1	1	1	1	0	0
METPSQRR	Acetyl (N-term)	sp|P02545|LMNA_HUMAN	sp|P02545|LMNA_HUMAN Prelamin-A/C OS=Homo sapiens OX=9606 GN=LMNA PE=1 SV=1	1	8	-	0	0	0	0	0	0	0	0	0	0	0	0	0	0	0	0	0	0	0	0	0	1	0	0	0	0	0	0	0	0	0	0	0	0	0
SGAQASSTPLSPTR	Dimethyl (N-term)	sp|P02545|LMNA_HUMAN	sp|P02545|LMNA_HUMAN Prelamin-A/C OS=Homo sapiens OX=9606 GN=LMNA PE=1 SV=1	12	25	R	0	1	1	1	1	1	1	1	0	1	1	1	1	1	1	1	1	1	1	1	1	1	0	1	1	1	1	1	1	1	1	1	1	1	1	199050000	112440000	32960000	14310000	25173000	64107000	76235000
LQEKEDLQELNDR	Dimethyl (N-term)	sp|P02545|LMNA_HUMAN	sp|P02545|LMNA_HUMAN Prelamin-A/C OS=Homo sapiens OX=9606 GN=LMNA PE=1 SV=1	29	41	R	1	1	1	1	0	1	1	1	1	1	1	1	1	1	1	1	1	1	1	1	1	0	1	1	1	0	1	1	1	1	0	0	1	1	1	142190000	82802000	19484000		5403500	25130000	16710000	158810000
SLETENAGLR	Dimethyl (N-term)	sp|P02545|LMNA_HUMAN	sp|P02545|LMNA_HUMAN Prelamin-A/C OS=Homo sapiens OX=9606 GN=LMNA PE=1 SV=1	51	60	R	0	0	0	0	0	0	0	0	0	0	0	0	0	0	0	0	0	0	0	0	0	0	0	0	1	0	0	0	0	0	0	0	0	0	1
ITESEEVVSR	Dimethyl (N-term)	sp|P02545|LMNA_HUMAN	sp|P02545|LMNA_HUMAN Prelamin-A/C OS=Homo sapiens OX=9606 GN=LMNA PE=1 SV=1	63	72	R	0	1	0	0	0	0	0	0	0	0	0	0	0	0	0	0	0	0	0	1	0	0	0	0	0	0	0	0	0	0	0	0	0	0	1	17010000
EVSGIKAAYEAELGDAR	Dimethyl (N-term)	sp|P02545|LMNA_HUMAN	sp|P02545|LMNA_HUMAN Prelamin-A/C OS=Homo sapiens OX=9606 GN=LMNA PE=1 SV=1	73	89	R	1	0	0	0	0	0	0	0	0	0	0	0	0	0	0	0	0	0	0	0	0	0	0	0	0	0	0	0	0	0	0	0	0	1	1
TLEGELHDLR	Dimethyl (N-term)	sp|P02545|LMNA_HUMAN	sp|P02545|LMNA_HUMAN Prelamin-A/C OS=Homo sapiens OX=9606 GN=LMNA PE=1 SV=1	157	166	R	0	0	1	1	1	0	0	0	0	0	0	0	0	0	0	0	0	0	0	0	0	0	0	0	1	0	0	0	1	0	0	1	1	1	1		10493000	2071900
LVEIDNGKQR	Dimethyl (N-term)	sp|P02545|LMNA_HUMAN	sp|P02545|LMNA_HUMAN Prelamin-A/C OS=Homo sapiens OX=9606 GN=LMNA PE=1 SV=1	226	235	R	1	0	0	0	0	0	0	1	0	1	0	0	0	0	0	1	1	0	1	1	1	1	0	0	0	0	1	0	0	0	0	0	0	1	1							9973700
LADALQELR	Dimethyl (N-term)	sp|P02545|LMNA_HUMAN	sp|P02545|LMNA_HUMAN Prelamin-A/C OS=Homo sapiens OX=9606 GN=LMNA PE=1 SV=1	241	249	R	0	0	0	0	0	0	0	0	0	0	0	0	0	0	0	0	1	0	1	0	0	1	0	0	0	0	0	0	0	0	0	0	0	0	1
SAKLDNAR	Dimethyl (N-term)	sp|P02545|LMNA_HUMAN	sp|P02545|LMNA_HUMAN Prelamin-A/C OS=Homo sapiens OX=9606 GN=LMNA PE=1 SV=1	268	275	Y	1	1	0	0	0	0	0	0	0	0	0	0	0	0	0	0	1	1	1	0	0	1	0	0	0	0	0	0	0	0	0	0	0	0	1	43017000
NSNLVGAAHEELQQSR	Dimethyl (N-term)	sp|P02545|LMNA_HUMAN	sp|P02545|LMNA_HUMAN Prelamin-A/C OS=Homo sapiens OX=9606 GN=LMNA PE=1 SV=1	281	296	R	0	1	0	1	0	0	0	1	1	1	0	0	1	0	0	1	0	0	1	1	1	0	1	1	1	1	1	0	0	0	0	0	1	1	1	51812000		6980200				15178000	46292000
RKLLEGEEER	Dimethyl (N-term)	sp|P02545|LMNA_HUMAN	sp|Q03252|LMNB2_HUMAN Lamin-B2 OS=Homo sapiens OX=9606 GN=LMNB2 PE=1 SV=4	377	386	Y	1	0	0	1	1	0	0	0	0	0	0	0	0	0	0	0	0	1	0	1	0	1	0	0	0	0	0	0	0	0	0	0	0	0	1			7487500
KLLEGEEER	Dimethyl (N-term)	sp|P02545|LMNA_HUMAN	sp|Q03252|LMNB2_HUMAN Lamin-B2 OS=Homo sapiens OX=9606 GN=LMNB2 PE=1 SV=4	378	386	R	1	0	0	0	0	0	0	0	0	0	0	0	0	0	0	0	0	0	0	0	0	0	0	0	0	0	1	0	0	0	0	0	0	0	1
ASSHSSQTQGGGSVTKKR	Dimethyl (N-term)	sp|P02545|LMNA_HUMAN	sp|P02545|LMNA_HUMAN Prelamin-A/C OS=Homo sapiens OX=9606 GN=LMNA PE=1 SV=1	402	419	R	2	0	0	0	0	0	0	0	0	0	0	0	0	0	0	0	0	1	0	1	0	0	0	0	0	0	0	0	0	0	0	0	0	0	1
VAVEEVDEEGKFVR	Dimethyl (N-term)	sp|P02545|LMNA_HUMAN	sp|P02545|LMNA_HUMAN Prelamin-A/C OS=Homo sapiens OX=9606 GN=LMNA PE=1 SV=1	440	453	R	1	1	0	1	0	0	0	0	1	1	0	0	0	0	0	0	1	1	0	0	0	0	1	0	0	0	1	1	0	1	1	0	0	0	1	32446000		3558000					19797000
TALINSTGEEVAMR	Dimethyl (N-term)	sp|P02545|LMNA_HUMAN	sp|P02545|LMNA_HUMAN Prelamin-A/C OS=Homo sapiens OX=9606 GN=LMNA PE=1 SV=1	528	541	R	0	0	0	0	0	0	0	0	0	0	0	0	0	0	0	0	0	0	0	0	0	0	0	0	0	0	0	0	0	0	0	0	1	1	1
SSGDPAEYNLR	Dimethyl (N-term)	sp|P02545|LMNA_HUMAN	sp|P02545|LMNA_HUMAN Prelamin-A/C OS=Homo sapiens OX=9606 GN=LMNA PE=1 SV=1	572	582	S	0	0	0	0	0	0	0	1	0	1	1	0	1	0	0	0	1	0	0	1	1	0	0	0	0	0	0	0	0	0	0	0	0	0	1							5519600
TCGQPADKASASGSGAQVGGPISSGSSASSVTVTR	Dimethyl (N-term)	sp|P02545|LMNA_HUMAN	sp|P02545|LMNA_HUMAN Prelamin-A/C OS=Homo sapiens OX=9606 GN=LMNA PE=1 SV=1	590	624	G	1	1	0	0	0	1	0	1	1	0	0	0	0	0	1	0	0	0	0	0	0	0	0	0	0	0	1	0	0	0	0	0	0	0	1	12681000				3468300		7183200	14623000
RSVGGSGGGSFGDNLVTR	Dimethyl (N-term)	sp|P02545|LMNA_HUMAN	sp|P02545|LMNA_HUMAN Prelamin-A/C OS=Homo sapiens OX=9606 GN=LMNA PE=1 SV=1	627	644	Y	0	0	0	0	0	0	0	0	0	0	0	0	0	0	0	0	0	0	1	0	1	1	0	0	0	0	0	0	0	0	0	0	0	0	1
DEPPQSPWDR	Dimethyl (N-term)	sp|P02647|APOA1_HUMAN	sp|P02647|APOA1_HUMAN Apolipoprotein A-I OS=Homo sapiens OX=9606 GN=APOA1 PE=1 SV=1	25	34	Q	0	0	0	0	0	0	0	0	0	0	0	0	0	1	0	0	0	0	0	0	0	0	0	0	0	0	0	0	0	0	0	0	0	0	1
ADSGEGDFLAEGGGVR	Dimethyl (N-term)	sp|P02671|FIBA_HUMAN	sp|P02671|FIBA_HUMAN Fibrinogen alpha chain OS=Homo sapiens OX=9606 GN=FGA PE=1 SV=2	20	35	T	0	0	0	1	0	1	0	0	0	0	0	0	0	1	1	0	0	0	0	0	0	0	0	0	0	0	0	0	0	0	0	0	0	0	1			3003500		1355800
DNENVVNEYSSELEKHQLYIDETVNSNIPTNLR	Dimethyl (N-term)	sp|P02675|FIBB_HUMAN	sp|P02675|FIBB_HUMAN Fibrinogen beta chain OS=Homo sapiens OX=9606 GN=FGB PE=1 SV=2	164	196	K	1	0	0	0	0	0	0	0	0	0	0	0	0	1	0	0	0	0	0	0	0	0	0	0	0	0	0	0	0	0	0	0	0	0	1
GGEPLSYTR	Dimethyl (N-term)	sp|P02786|TFR1_HUMAN	sp|P02786|TFR1_HUMAN Transferrin receptor protein 1 OS=Homo sapiens OX=9606 GN=TFRC PE=1 SV=2	14	22	F	0	0	0	0	0	0	0	1	0	0	0	0	0	0	0	0	0	0	0	0	0	0	0	0	0	0	0	0	0	0	0	0	0	0	1							2526300
LAVDEEENADNNTKANVTKPKR	Dimethyl (N-term)	sp|P02786|TFR1_HUMAN	sp|P02786|TFR1_HUMAN Transferrin receptor protein 1 OS=Homo sapiens OX=9606 GN=TFRC PE=1 SV=2	40	61	K	3	0	0	0	0	0	0	0	0	0	0	0	0	0	0	0	1	1	1	1	1	1	0	0	1	0	0	0	0	0	0	0	0	0	1
RLYWDDLKR	Dimethyl (N-term)	sp|P02786|TFR1_HUMAN	sp|P02786|TFR1_HUMAN Transferrin receptor protein 1 OS=Homo sapiens OX=9606 GN=TFRC PE=1 SV=2	121	129	R	1	1	1	1	0	0	0	0	0	0	0	0	0	0	0	0	1	0	0	0	1	1	0	0	0	0	0	0	0	1	1	0	0	0	1	52553000	17759000	5420200
LYWDDLKR	Dimethyl (N-term)	sp|P02786|TFR1_HUMAN	sp|P02786|TFR1_HUMAN Transferrin receptor protein 1 OS=Homo sapiens OX=9606 GN=TFRC PE=1 SV=2	122	129	R	1	0	1	1	0	0	1	0	0	0	0	0	0	0	0	0	0	0	1	0	0	1	0	0	0	0	0	0	0	0	0	0	0	0	1		11646000	1851800
SSGLPNIPVQTISR	Dimethyl (N-term)	sp|P02786|TFR1_HUMAN	sp|P02786|TFR1_HUMAN Transferrin receptor protein 1 OS=Homo sapiens OX=9606 GN=TFRC PE=1 SV=2	326	339	R	0	0	0	0	0	0	0	1	0	0	0	0	0	0	0	0	0	0	0	0	0	0	0	0	0	0	0	0	0	0	0	0	0	1	1							3294800
TTASTSQVR	Acetyl (N-term)	sp|P02794|FRIH_HUMAN	sp|P02794|FRIH_HUMAN Ferritin heavy chain OS=Homo sapiens OX=9606 GN=FTH1 PE=1 SV=2	2	10	M	0	1	1	1	1	1	1	1	1	1	1	1	1	1	1	1	1	1	1	1	1	1	1	0	1	1	1	1	1	0	1	1	1	1	0
QNYHQDSEAAINR	Dimethyl (N-term)	sp|P02794|FRIH_HUMAN	sp|P02794|FRIH_HUMAN Ferritin heavy chain OS=Homo sapiens OX=9606 GN=FTH1 PE=1 SV=2	11	23	R	0	0	0	0	0	0	0	0	0	0	0	0	0	0	0	0	0	0	0	0	0	0	0	0	1	0	0	0	0	0	0	0	0	1	1
QDSEAAINR	Dimethyl (N-term)	sp|P02794|FRIH_HUMAN	sp|P02794|FRIH_HUMAN Ferritin heavy chain OS=Homo sapiens OX=9606 GN=FTH1 PE=1 SV=2	15	23	H	0	1	0	0	0	0	0	0	0	0	0	0	0	0	0	0	0	0	0	0	0	0	0	0	0	0	0	0	0	0	0	0	0	0	1	8534200
ADSRDPASDQMQHWKEQR	Acetyl (N-term)	sp|P04040|CATA_HUMAN	sp|P04040|CATA_HUMAN Catalase OS=Homo sapiens OX=9606 GN=CAT PE=1 SV=3	2	19	M	1	0	0	0	0	0	0	0	0	0	0	0	0	0	0	0	1	0	0	1	0	0	0	0	0	1	1	0	0	0	0	0	0	0	1
YQYPALTPEQKKELSDIAHR	Dimethyl (N-term)	sp|P04075|ALDOA_HUMAN	sp|P04075|ALDOA_HUMAN Fructose-bisphosphate aldolase A OS=Homo sapiens OX=9606 GN=ALDOA PE=1 SV=2	3	22	P	2	1	0	0	0	0	0	0	0	0	0	0	0	0	0	0	0	1	0	1	1	0	0	0	0	0	0	0	0	0	0	0	0	0	1	32798000
IVAPGKGILAADESTGSIAKR	Dimethyl (N-term)	sp|P04075|ALDOA_HUMAN	sp|P04075|ALDOA_HUMAN Fructose-bisphosphate aldolase A OS=Homo sapiens OX=9606 GN=ALDOA PE=1 SV=2	23	43	R	2	1	1	1	0	0	0	0	0	0	0	0	0	0	0	0	0	1	1	0	1	1	1	1	1	0	0	1	0	0	0	0	0	0	1	26227000	19519000	2888100
LQSIGTENTEENRR	Dimethyl (N-term)	sp|P04075|ALDOA_HUMAN	sp|P04075|ALDOA_HUMAN Fructose-bisphosphate aldolase A OS=Homo sapiens OX=9606 GN=ALDOA PE=1 SV=2	44	57	R	0	1	1	1	0	1	1	1	0	1	1	0	1	0	0	0	1	0	1	0	1	1	1	1	1	0	0	0	0	0	0	0	0	0	1	27877000	26224000	9280200		6980000	17974000	7740100
QLLLTADDR	Dimethyl (N-term)	sp|P04075|ALDOA_HUMAN	sp|P04075|ALDOA_HUMAN Fructose-bisphosphate aldolase A OS=Homo sapiens OX=9606 GN=ALDOA PE=1 SV=2	61	69	R	0	0	0	0	0	0	0	0	0	1	0	0	0	0	0	0	0	0	0	0	0	0	0	0	1	0	0	0	0	0	0	0	0	0	1
ALTFSYGR	Dimethyl (N-term)	sp|P04075|ALDOA_HUMAN	sp|P04075|ALDOA_HUMAN Fructose-bisphosphate aldolase A OS=Homo sapiens OX=9606 GN=ALDOA PE=1 SV=2	297	304	W	0	0	0	0	0	0	0	0	0	0	0	0	0	0	0	0	0	0	1	0	0	1	0	0	0	0	0	0	0	0	0	0	0	0	1
GGKKENLKAAQEEYVKR	Dimethyl (N-term)	sp|P04075|ALDOA_HUMAN	sp|P04075|ALDOA_HUMAN Fructose-bisphosphate aldolase A OS=Homo sapiens OX=9606 GN=ALDOA PE=1 SV=2	315	331	W	4	0	0	0	0	0	0	0	0	0	0	0	0	0	0	0	1	0	1	0	1	1	0	0	0	0	0	0	0	0	0	0	0	0	1
MMCGAPSATQPATAETQHIADQVR	Dimethyl (N-term);2 Oxidation (M)	sp|P04080|CYTB_HUMAN	sp|P04080|CYTB_HUMAN Cystatin-B OS=Homo sapiens OX=9606 GN=CSTB PE=1 SV=2	1	24	-	0	0	0	1	0	0	0	0	0	0	0	0	0	1	0	1	0	0	0	0	0	0	0	0	0	0	0	0	0	0	0	0	0	0	1
MMCGAPSATQPATAETQHIADQVR	Acetyl (N-term)	sp|P04080|CYTB_HUMAN	sp|P04080|CYTB_HUMAN Cystatin-B OS=Homo sapiens OX=9606 GN=CSTB PE=1 SV=2	1	24	-	0	1	1	1	1	1	1	1	1	1	1	1	1	1	1	1	1	1	1	1	1	1	1	1	1	1	1	1	1	1	1	1	1	1	0
KGVDEATIIDILTKR	Dimethyl (N-term)	sp|P04083|ANXA1_HUMAN	sp|P04083|ANXA1_HUMAN Annexin A1 OS=Homo sapiens OX=9606 GN=ANXA1 PE=1 SV=2	58	72	V	2	0	0	0	0	0	0	0	0	0	0	0	0	0	0	0	0	0	0	0	1	0	0	0	0	0	0	0	0	0	0	0	0	0	1
DLAKDITSDTSGDFR	Dimethyl (N-term)	sp|P04083|ANXA1_HUMAN	sp|P04083|ANXA1_HUMAN Annexin A1 OS=Homo sapiens OX=9606 GN=ANXA1 PE=1 SV=2	163	177	R	1	0	0	0	0	0	0	0	0	0	0	0	0	0	0	0	0	0	0	0	0	0	0	0	0	0	0	0	0	0	0	0	0	1	1
ALYEAGER	Dimethyl (N-term)	sp|P04083|ANXA1_HUMAN	sp|P04083|ANXA1_HUMAN Annexin A1 OS=Homo sapiens OX=9606 GN=ANXA1 PE=1 SV=2	205	212	R	0	0	0	1	0	0	0	0	0	0	0	0	0	0	0	0	0	0	1	1	0	0	0	0	0	0	0	0	0	0	0	0	0	0	1			4393800
KGTDVNVFNTILTTR	Dimethyl (N-term)	sp|P04083|ANXA1_HUMAN	sp|P04083|ANXA1_HUMAN Annexin A1 OS=Homo sapiens OX=9606 GN=ANXA1 PE=1 SV=2	214	228	R	1	0	0	0	0	0	0	0	0	0	0	0	0	0	0	0	0	0	0	0	0	0	0	0	0	0	0	0	0	0	0	0	1	1	1
MDSKESLTPGR	Oxidation (M);Acetyl (N-term)	sp|P04150|GCR_HUMAN	sp|P04150|GCR_HUMAN Glucocorticoid receptor OS=Homo sapiens OX=9606 GN=NR3C1 PE=1 SV=1	1	11	-	1	1	0	1	0	1	1	1	1	0	0	1	1	0	1	0	1	1	1	1	1	1	0	1	0	0	0	0	0	0	0	1	1	0	1	20434500		3176500		3338800	7832550	11618300	36421000
MDSKESLTPGREENPSSVLAQER	Oxidation (M);Acetyl (N-term)	sp|P04150|GCR_HUMAN	sp|P04150|GCR_HUMAN Glucocorticoid receptor OS=Homo sapiens OX=9606 GN=NR3C1 PE=1 SV=1	1	23	-	1	1	0	0	0	0	0	0	1	1	0	1	0	0	0	0	0	0	0	1	1	1	1	1	0	0	0	0	0	0	0	0	0	0	1								33709000
TSVATKKTVQGPPTSDDIFER	Dimethyl (N-term)	sp|P04181|OAT_HUMAN	sp|P04181|OAT_HUMAN Ornithine aminotransferase, mitochondrial OS=Homo sapiens OX=9606 GN=OAT PE=1 SV=1	26	46	A	2	1	1	1	1	1	1	1	1	1	1	1	1	1	1	1	1	1	1	1	1	1	1	1	1	1	1	1	1	1	1	1	1	1	1	301390000	107630000	23147000	13561000	29231000	71058000	38499000	184920000
SCINLPTVLPGSPSKTR	Acetyl (N-term)	sp|P04183|KITH_HUMAN	sp|P04183|KITH_HUMAN Thymidine kinase, cytosolic OS=Homo sapiens OX=9606 GN=TK1 PE=1 SV=2	2	18	M	1	0	0	0	0	0	0	0	1	1	0	0	0	0	0	0	1	0	0	0	0	0	0	1	1	0	0	0	0	0	0	0	0	0	1								12233000
MGKVKVGVNGFGR	Acetyl (N-term)	sp|P04406|G3P_HUMAN	sp|P04406|G3P_HUMAN Glyceraldehyde-3-phosphate dehydrogenase OS=Homo sapiens OX=9606 GN=GAPDH PE=1 SV=3	1	13	-	2	0	0	0	0	0	0	0	0	0	1	0	0	0	0	0	0	0	0	0	0	0	0	0	0	0	0	0	0	0	0	0	0	0	1
MGKVKVGVNGFGR	Dimethyl (N-term);Oxidation (M)	sp|P04406|G3P_HUMAN	sp|P04406|G3P_HUMAN Glyceraldehyde-3-phosphate dehydrogenase OS=Homo sapiens OX=9606 GN=GAPDH PE=1 SV=3	1	13	-	2	0	0	0	0	0	0	0	0	0	1	1	0	0	0	0	1	1	1	1	1	1	0	0	1	1	1	1	0	0	0	0	0	0	1
GKVKVGVNGFGR	Dimethyl (N-term)	sp|P04406|G3P_HUMAN	sp|P04406|G3P_HUMAN Glyceraldehyde-3-phosphate dehydrogenase OS=Homo sapiens OX=9606 GN=GAPDH PE=1 SV=3	2	13	M	2	1	1	1	1	1	1	1	1	1	1	1	1	1	1	1	1	1	1	1	1	1	1	1	1	1	1	1	1	1	1	1	1	1	1	751990000	634480000	85111000	26590000	72717000	537250000	195490000	506350000
GKVKVGVNGFGR	Acetyl (N-term)	sp|P04406|G3P_HUMAN	sp|P04406|G3P_HUMAN Glyceraldehyde-3-phosphate dehydrogenase OS=Homo sapiens OX=9606 GN=GAPDH PE=1 SV=3	2	13	M	2	1	1	1	1	1	1	1	1	1	1	1	1	0	1	1	1	1	1	1	1	1	1	1	1	1	1	1	1	1	1	1	1	1	1	54384000	51830000	6068800	1803400	5554300	66552000	67590000	138420000
GKVKVGVNGFGRIGR	Dimethyl (N-term)	sp|P04406|G3P_HUMAN	sp|P04406|G3P_HUMAN Glyceraldehyde-3-phosphate dehydrogenase OS=Homo sapiens OX=9606 GN=GAPDH PE=1 SV=3	2	16	M	2	0	0	0	0	0	0	0	0	0	0	0	0	0	0	0	1	1	1	1	1	1	0	0	0	0	1	0	0	0	0	0	0	0	1
KVKVGVNGFGR	Dimethyl (N-term)	sp|P04406|G3P_HUMAN	sp|P04406|G3P_HUMAN Glyceraldehyde-3-phosphate dehydrogenase OS=Homo sapiens OX=9606 GN=GAPDH PE=1 SV=3	3	13	G	2	0	0	0	0	0	0	0	0	0	0	0	0	0	0	0	0	0	1	0	0	1	0	0	0	0	0	0	0	0	0	0	0	0	1
VKVGVNGFGR	Dimethyl (N-term)	sp|P04406|G3P_HUMAN	sp|P04406|G3P_HUMAN Glyceraldehyde-3-phosphate dehydrogenase OS=Homo sapiens OX=9606 GN=GAPDH PE=1 SV=3	4	13	K	1	0	0	0	0	0	0	0	0	0	0	0	0	0	0	0	0	0	0	1	1	1	0	0	0	0	0	0	0	0	0	0	0	0	1
GKLVINGNPITIFQER	Dimethyl (N-term)	sp|P04406|G3P_HUMAN	sp|P04406|G3P_HUMAN Glyceraldehyde-3-phosphate dehydrogenase OS=Homo sapiens OX=9606 GN=GAPDH PE=1 SV=3	65	80	N	1	0	0	0	0	0	0	0	0	0	0	0	0	0	0	0	0	0	0	0	1	0	0	0	0	0	0	0	0	0	0	1	0	0	1
LVINGNPITIFQER	Dimethyl (N-term)	sp|P04406|G3P_HUMAN	sp|P04406|G3P_HUMAN Glyceraldehyde-3-phosphate dehydrogenase OS=Homo sapiens OX=9606 GN=GAPDH PE=1 SV=3	67	80	K	0	0	0	0	0	0	0	1	0	0	0	0	0	0	0	0	0	0	0	0	0	0	0	0	0	0	0	0	0	0	0	0	0	0	1							6161400
GNPITIFQER	Dimethyl (N-term)	sp|P04406|G3P_HUMAN	sp|P04406|G3P_HUMAN Glyceraldehyde-3-phosphate dehydrogenase OS=Homo sapiens OX=9606 GN=GAPDH PE=1 SV=3	71	80	N	0	1	0	0	0	0	0	0	0	0	0	0	0	0	0	0	0	0	0	0	0	0	0	0	0	0	0	0	0	0	0	0	0	0	1
TTMEKAGAHLQGGAKR	Dimethyl (N-term)	sp|P04406|G3P_HUMAN	sp|P04406|G3P_HUMAN Glyceraldehyde-3-phosphate dehydrogenase OS=Homo sapiens OX=9606 GN=GAPDH PE=1 SV=3	103	118	F	2	0	0	0	0	0	0	0	0	0	0	0	0	0	0	0	1	1	1	1	1	1	0	0	0	0	0	0	0	0	0	0	0	0	1
TVDGPSGKLWR	Dimethyl (N-term)	sp|P04406|G3P_HUMAN	sp|P04406|G3P_HUMAN Glyceraldehyde-3-phosphate dehydrogenase OS=Homo sapiens OX=9606 GN=GAPDH PE=1 SV=3	187	197	K	1	1	1	1	0	1	1	1	1	0	0	0	0	0	0	0	1	1	1	1	1	1	0	0	0	1	0	0	0	0	0	0	0	0	1	61678000	31408000	6816000		4113400	9708300	9123700	31548000
AVGKVIPELNGKLTGMAFR	Dimethyl (N-term)	sp|P04406|G3P_HUMAN	sp|P04406|G3P_HUMAN Glyceraldehyde-3-phosphate dehydrogenase OS=Homo sapiens OX=9606 GN=GAPDH PE=1 SV=3	216	234	K	2	0	0	0	0	0	0	0	0	0	0	0	0	0	0	0	1	1	1	1	1	1	0	0	0	0	0	0	0	0	0	0	0	0	1
VIPELNGKLTGMAFR	Dimethyl (N-term)	sp|P04406|G3P_HUMAN	sp|P04406|G3P_HUMAN Glyceraldehyde-3-phosphate dehydrogenase OS=Homo sapiens OX=9606 GN=GAPDH PE=1 SV=3	220	234	K	1	0	0	0	0	0	0	0	0	0	0	0	0	0	0	0	1	0	1	1	1	1	0	0	0	0	0	0	0	0	0	0	0	0	1
VPTANVSVVDLTCR	Dimethyl (N-term)	sp|P04406|G3P_HUMAN	sp|P04406|G3P_HUMAN Glyceraldehyde-3-phosphate dehydrogenase OS=Homo sapiens OX=9606 GN=GAPDH PE=1 SV=3	235	248	R	0	0	0	0	0	0	0	0	0	1	0	0	0	0	0	0	0	0	0	0	0	0	0	0	0	0	0	0	0	0	0	0	0	0	1
HFVKLISWYDNEFGYSNR	Dimethyl (N-term)	sp|P04406|G3P_HUMAN	sp|P04406|G3P_HUMAN Glyceraldehyde-3-phosphate dehydrogenase OS=Homo sapiens OX=9606 GN=GAPDH PE=1 SV=3	306	323	D	1	0	0	1	0	0	0	0	0	0	0	0	0	0	0	0	0	0	0	0	0	0	0	0	0	0	0	0	0	0	0	0	0	0	1			54656000
VVDLMAHMASKE	Dimethyl (N-term)	sp|P04406|G3P_HUMAN	sp|P04406|G3P_HUMAN Glyceraldehyde-3-phosphate dehydrogenase OS=Homo sapiens OX=9606 GN=GAPDH PE=1 SV=3	324	335	R	1	0	0	0	0	0	0	0	0	0	0	0	0	0	0	0	0	1	1	1	0	1	0	0	1	0	0	0	0	0	0	0	0	0	1
ASESGKLWGGR	Acetyl (N-term)	sp|P04424|ARLY_HUMAN	sp|P04424|ARLY_HUMAN Argininosuccinate lyase OS=Homo sapiens OX=9606 GN=ASL PE=1 SV=4	2	12	M	1	1	1	1	1	1	1	1	1	1	1	0	0	0	0	0	0	1	1	0	0	1	0	1	0	1	1	1	0	1	0	0	1	0	1	20411000	15996000	3271700	1562500	3346300	10844000	12652000	17331000
DIQMTQSPSSLSASVGDR	Dimethyl (N-term)	sp|P04432|KVD39_HUMAN	sp|P04432|KVD39_HUMAN Immunoglobulin kappa variable 1D-39 OS=Homo sapiens OX=9606 GN=IGKV1D-39 PE=3 SV=2	23	40	C	0	0	0	0	0	0	0	0	0	0	0	0	0	1	0	0	0	0	0	0	0	0	0	0	0	0	0	0	0	0	0	0	0	0	1
ILGGVISAISEAAAQYNPEPPPPR	Dimethyl (N-term)	sp|P04632|CPNS1_HUMAN	sp|P04632|CPNS1_HUMAN Calpain small subunit 1 OS=Homo sapiens OX=9606 GN=CAPNS1 PE=1 SV=1	61	84	R	0	1	1	1	0	0	0	0	0	0	0	0	0	0	0	0	1	1	1	1	0	1	0	0	1	0	0	0	0	0	0	0	0	1	1	29264000	13591000	5838200
THYSNIEANESEEVR	Dimethyl (N-term)	sp|P04632|CPNS1_HUMAN	sp|P04632|CPNS1_HUMAN Calpain small subunit 1 OS=Homo sapiens OX=9606 GN=CAPNS1 PE=1 SV=1	85	99	R	0	0	0	0	0	0	0	0	0	0	0	0	0	0	0	0	0	0	0	0	0	0	0	0	0	0	0	0	0	0	0	0	1	1	1
SNIEANESEEVR	Dimethyl (N-term)	sp|P04632|CPNS1_HUMAN	sp|P04632|CPNS1_HUMAN Calpain small subunit 1 OS=Homo sapiens OX=9606 GN=CAPNS1 PE=1 SV=1	88	99	Y	0	1	0	1	0	0	0	0	0	0	0	0	0	0	0	0	1	1	1	1	0	1	0	0	0	0	0	0	0	0	0	0	0	0	1	12817000		2218000
LFDQAFGLPR	Dimethyl (N-term)	sp|P04792|HSPB1_HUMAN	sp|P04792|HSPB1_HUMAN Heat shock protein beta-1 OS=Homo sapiens OX=9606 GN=HSPB1 PE=1 SV=2	28	37	R	0	0	0	0	0	0	0	0	0	0	0	0	0	0	0	0	0	0	0	0	0	1	0	1	1	0	0	0	0	0	0	0	0	0	1
SQWLGGSSWPGYVRPLPPAAIESPAVAAPAYSR	Dimethyl (N-term)	sp|P04792|HSPB1_HUMAN	sp|P04792|HSPB1_HUMAN Heat shock protein beta-1 OS=Homo sapiens OX=9606 GN=HSPB1 PE=1 SV=2	43	75	W	0	0	0	0	0	0	0	0	0	0	0	0	0	0	0	0	0	0	1	1	0	1	0	0	0	0	0	0	0	0	0	0	0	0	1
LGGSSWPGYVRPLPPAAIESPAVAAPAYSR	Dimethyl (N-term)	sp|P04792|HSPB1_HUMAN	sp|P04792|HSPB1_HUMAN Heat shock protein beta-1 OS=Homo sapiens OX=9606 GN=HSPB1 PE=1 SV=2	46	75	W	0	1	0	0	0	0	0	0	0	0	0	0	0	0	0	0	1	0	1	1	0	1	0	0	0	0	0	0	0	0	0	0	0	0	1	12835000
GGSSWPGYVRPLPPAAIESPAVAAPAYSR	Dimethyl (N-term)	sp|P04792|HSPB1_HUMAN	sp|P04792|HSPB1_HUMAN Heat shock protein beta-1 OS=Homo sapiens OX=9606 GN=HSPB1 PE=1 SV=2	47	75	L	0	1	0	0	0	1	1	0	0	0	0	0	0	0	0	0	1	0	0	0	0	1	0	0	0	0	0	0	0	0	0	0	0	0	1	16685000				2353900
VRPLPPAAIESPAVAAPAYSR	Dimethyl (N-term)	sp|P04792|HSPB1_HUMAN	sp|P04792|HSPB1_HUMAN Heat shock protein beta-1 OS=Homo sapiens OX=9606 GN=HSPB1 PE=1 SV=2	55	75	Y	0	0	0	0	0	0	0	0	0	0	0	0	0	0	0	0	1	0	1	0	1	1	0	0	0	0	0	0	0	0	0	0	0	0	1
SPAVAAPAYSR	Dimethyl (N-term)	sp|P04792|HSPB1_HUMAN	sp|P04792|HSPB1_HUMAN Heat shock protein beta-1 OS=Homo sapiens OX=9606 GN=HSPB1 PE=1 SV=2	65	75	E	0	1	1	1	0	0	0	0	0	0	0	0	0	0	0	0	1	0	0	0	1	0	0	0	0	0	0	0	0	0	0	0	0	0	1	13056000	9076400
SRQLSSGVSEIR	Dimethyl (N-term)	sp|P04792|HSPB1_HUMAN	sp|P04792|HSPB1_HUMAN Heat shock protein beta-1 OS=Homo sapiens OX=9606 GN=HSPB1 PE=1 SV=2	78	89	L	0	0	0	0	0	0	0	0	0	0	0	0	0	0	0	0	0	0	0	0	0	0	0	0	0	1	0	0	0	0	0	0	0	0	1
QLSSGVSEIR	Dimethyl (N-term)	sp|P04792|HSPB1_HUMAN	sp|P04792|HSPB1_HUMAN Heat shock protein beta-1 OS=Homo sapiens OX=9606 GN=HSPB1 PE=1 SV=2	80	89	R	0	1	1	1	1	1	1	1	1	1	0	1	1	1	0	1	1	0	1	0	0	0	1	1	1	0	1	0	0	1	1	1	1	0	1	190520000	116770000	22427000	11368000	14186000	54469000	71152000	89988000
SSGVSEIR	Dimethyl (N-term)	sp|P04792|HSPB1_HUMAN	sp|P04792|HSPB1_HUMAN Heat shock protein beta-1 OS=Homo sapiens OX=9606 GN=HSPB1 PE=1 SV=2	82	89	L	0	1	1	0	1	1	1	0	0	0	0	0	1	0	0	0	1	1	0	0	1	1	0	0	0	0	1	0	0	0	0	0	0	0	1	110240000	62635000		8819500	11500000	32081000
TKDGVVEITGKHEER	Dimethyl (N-term)	sp|P04792|HSPB1_HUMAN	sp|P04792|HSPB1_HUMAN Heat shock protein beta-1 OS=Homo sapiens OX=9606 GN=HSPB1 PE=1 SV=2	113	127	K	2	0	0	0	0	0	0	0	0	0	0	0	0	0	0	0	1	0	1	0	0	0	0	0	0	0	0	0	0	0	0	0	0	0	1
LATQSNEITIPVTFESR	Dimethyl (N-term)	sp|P04792|HSPB1_HUMAN	sp|P04792|HSPB1_HUMAN Heat shock protein beta-1 OS=Homo sapiens OX=9606 GN=HSPB1 PE=1 SV=2	172	188	K	0	0	0	0	0	0	0	0	0	0	0	0	0	0	0	0	0	0	0	0	0	0	0	0	0	0	0	0	0	0	0	0	0	1	1
AQLGGPEAAKSDETAAK	Dimethyl (N-term)	sp|P04792|HSPB1_HUMAN	sp|P04792|HSPB1_HUMAN Heat shock protein beta-1 OS=Homo sapiens OX=9606 GN=HSPB1 PE=1 SV=2	189	205	R	2	0	0	0	0	0	0	0	0	0	0	0	0	0	0	0	0	1	0	0	0	0	0	1	1	0	1	0	0	0	0	0	0	1	1
SASSEAPPLINEDVKR	Dimethyl (N-term)	sp|P04843|RPN1_HUMAN	sp|P04843|RPN1_HUMAN Dolichyl-diphosphooligosaccharide--protein glycosyltransferase subunit 1 OS=Homo sapiens OX=9606 GN=RPN1 PE=1 SV=1	23	38	G	1	1	1	1	1	1	0	1	1	1	0	0	0	0	0	0	1	0	1	0	1	0	0	0	0	1	1	0	0	0	1	0	0	0	1	28292000	11856000	4337600	2157200	4146800		17883000	36871000
SSEAPPLINEDVKR	Dimethyl (N-term)	sp|P04843|RPN1_HUMAN	sp|P04843|RPN1_HUMAN Dolichyl-diphosphooligosaccharide--protein glycosyltransferase subunit 1 OS=Homo sapiens OX=9606 GN=RPN1 PE=1 SV=1	25	38	A	1	1	1	1	1	1	1	1	1	1	1	1	1	1	1	1	1	1	1	1	1	1	1	1	1	1	1	1	1	1	1	1	1	1	1	2210800000	1193700000	279060000	213740000	314660000	850140000	1517400000	2802000000
SEAPPLINEDVKR	Dimethyl (N-term)	sp|P04843|RPN1_HUMAN	sp|P04843|RPN1_HUMAN Dolichyl-diphosphooligosaccharide--protein glycosyltransferase subunit 1 OS=Homo sapiens OX=9606 GN=RPN1 PE=1 SV=1	26	38	S	1	0	0	0	0	0	0	0	0	0	0	0	0	0	0	0	0	0	0	0	0	0	0	1	0	0	0	0	0	0	0	0	0	0	1
LLALEPELEAR	Dimethyl (N-term)	sp|P04843|RPN1_HUMAN	sp|P04843|RPN1_HUMAN Dolichyl-diphosphooligosaccharide--protein glycosyltransferase subunit 1 OS=Homo sapiens OX=9606 GN=RPN1 PE=1 SV=1	70	80	F	0	0	0	0	0	0	0	0	0	0	0	0	0	0	0	0	1	0	1	0	0	0	0	0	0	0	0	0	0	0	0	0	0	0	1
LTPTHYLTKHDVER	Dimethyl (N-term)	sp|P04844|RPN2_HUMAN	sp|P04844|RPN2_HUMAN Dolichyl-diphosphooligosaccharide--protein glycosyltransferase subunit 2 OS=Homo sapiens OX=9606 GN=RPN2 PE=1 SV=3	23	36	A	1	1	1	1	1	1	1	0	0	0	1	1	1	1	1	1	1	1	1	1	1	1	1	0	1	1	1	1	1	0	1	1	1	1	1	521490000	284400000	30295000	12804000	44483000	81232000
EVSMDDHKLSLDELHR	Dimethyl (N-term)	sp|P05023|AT1A1_HUMAN	sp|P05023|AT1A1_HUMAN Sodium/potassium-transporting ATPase subunit alpha-1 OS=Homo sapiens OX=9606 GN=ATP1A1 PE=1 SV=1	38	53	K	1	1	0	0	0	0	0	0	0	0	0	0	0	0	0	0	0	0	0	0	0	0	0	0	0	0	0	0	0	0	0	0	0	0	1	16312000
LSAAATQAVPAPNQQPEVFCNQIFINNEWHDAVSR	Dimethyl (N-term)	sp|P05091|ALDH2_HUMAN	sp|P05091|ALDH2_HUMAN Aldehyde dehydrogenase, mitochondrial OS=Homo sapiens OX=9606 GN=ALDH2 PE=1 SV=2	17	51	L	0	0	0	0	0	0	0	0	0	0	0	0	0	0	0	0	1	1	1	1	0	1	0	0	0	1	0	0	0	0	0	0	0	0	1
SAAATQAVPAPNQQPEVFCNQIFINNEWHDAVSR	Dimethyl (N-term)	sp|P05091|ALDH2_HUMAN	sp|P05091|ALDH2_HUMAN Aldehyde dehydrogenase, mitochondrial OS=Homo sapiens OX=9606 GN=ALDH2 PE=1 SV=2	18	51	L	0	0	0	0	0	0	0	0	0	0	0	0	0	0	0	0	0	0	1	0	0	1	0	0	0	0	0	0	0	0	0	1	1	0	1
MTDAAVSFAKDFLAGGVAAAISKTAVAPIER	Oxidation (M);Acetyl (N-term)	sp|P05141|ADT2_HUMAN	sp|P05141|ADT2_HUMAN ADP/ATP translocase 2 OS=Homo sapiens OX=9606 GN=SLC25A5 PE=1 SV=7	1	31	-	2	0	0	0	0	0	1	1	0	0	0	1	0	0	0	1	0	0	0	0	0	0	0	0	0	1	1	1	0	1	1	1	1	1	1						45305000	50227000
MTDAAVSFAKDFLAGGVAAAISKTAVAPIER	Dimethyl (N-term)	sp|P05141|ADT2_HUMAN	sp|P05141|ADT2_HUMAN ADP/ATP translocase 2 OS=Homo sapiens OX=9606 GN=SLC25A5 PE=1 SV=7	1	31	-	2	0	0	0	0	0	0	0	0	0	0	0	0	0	0	0	0	0	0	0	0	0	0	0	0	0	0	0	0	0	0	0	1	0	1
TDAAVSFAKDFLAGGVAAAISKTAVAPIER	Acetyl (N-term)	sp|P05141|ADT2_HUMAN	sp|P05141|ADT2_HUMAN ADP/ATP translocase 2 OS=Homo sapiens OX=9606 GN=SLC25A5 PE=1 SV=7	2	31	M	2	1	0	0	0	1	1	1	0	1	1	1	0	0	0	1	0	0	0	0	1	0	0	0	1	1	1	1	0	1	1	1	1	1	1	271940000				7722700	484310000	826170000
GNLANVIR	Dimethyl (N-term)	sp|P05141|ADT2_HUMAN	sp|P12236|ADT3_HUMAN ADP/ATP translocase 3 OS=Homo sapiens OX=9606 GN=SLC25A6 PE=1 SV=4	73	80	R	0	0	0	0	0	0	0	0	0	0	0	0	0	0	0	0	0	0	0	0	0	0	1	1	0	0	0	0	0	0	0	0	0	1	1
VYPLDFAR	Dimethyl (N-term)	sp|P05141|ADT2_HUMAN	sp|P12236|ADT3_HUMAN ADP/ATP translocase 3 OS=Homo sapiens OX=9606 GN=SLC25A6 PE=1 SV=4	131	138	F	0	0	0	0	0	0	0	0	0	0	0	0	0	0	0	0	0	0	0	0	0	1	0	0	0	0	0	0	0	0	0	0	0	0	1
LAADVGKAGAER	Dimethyl (N-term)	sp|P05141|ADT2_HUMAN	sp|P05141|ADT2_HUMAN ADP/ATP translocase 2 OS=Homo sapiens OX=9606 GN=SLC25A5 PE=1 SV=7	141	152	R	1	0	1	0	0	0	0	0	0	0	0	0	0	0	0	0	0	0	0	0	0	0	0	0	0	0	0	0	0	0	1	0	0	0	1		20472000
LGSVGYDPNEKTFDKILVANR	Dimethyl (N-term)	sp|P05165|PCCA_HUMAN	sp|P05165|PCCA_HUMAN Propionyl-CoA carboxylase alpha chain, mitochondrial OS=Homo sapiens OX=9606 GN=PCCA PE=1 SV=4	51	71	N	2	0	0	0	0	0	0	0	0	0	0	0	0	0	0	0	0	0	0	0	0	0	0	1	1	0	0	0	0	0	0	0	0	0	1
KEESEESDDDMGFGLFD	Dimethyl (N-term)	sp|P05386|RLA1_HUMAN	sp|P05386|RLA1_HUMAN 60S acidic ribosomal protein P1 OS=Homo sapiens OX=9606 GN=RPLP1 PE=1 SV=1	98	114	K	1	0	1	0	0	0	0	0	0	1	0	0	0	0	0	0	0	0	0	0	0	0	0	0	0	0	0	0	0	0	0	0	0	0	1
SEGNAAGEPSTPGGPRPLLTGAR	Acetyl (N-term)	sp|P05423|RPC4_HUMAN	sp|P05423|RPC4_HUMAN DNA-directed RNA polymerase III subunit RPC4 OS=Homo sapiens OX=9606 GN=POLR3D PE=1 SV=2	2	24	M	0	0	0	1	0	1	1	1	0	1	0	0	0	0	0	0	0	0	0	1	0	0	0	0	0	1	0	0	0	0	0	0	0	0	0
AREETDKEEPASKQQKTENGAGDQ	Dimethyl (N-term)	sp|P05455|LA_HUMAN	sp|P05455|LA_HUMAN Lupus La protein OS=Homo sapiens OX=9606 GN=SSB PE=1 SV=2	385	408	R	3	1	0	0	0	0	0	0	0	0	0	0	0	0	0	0	0	0	0	0	0	0	0	0	0	0	0	0	0	0	0	0	0	0	1	10055000
LKPEDITQIQPQQLVLR	Dimethyl (N-term)	sp|P05556|ITB1_HUMAN	sp|P05556|ITB1_HUMAN Integrin beta-1 OS=Homo sapiens OX=9606 GN=ITGB1 PE=1 SV=2	106	122	K	1	1	1	1	1	1	1	1	1	1	1	1	1	1	1	1	1	1	1	1	1	1	1	1	1	1	1	1	1	1	1	1	1	1	1	1366500000	559580000	148780000	78277000	206410000	486590000	131830000	1069800000
MEANGLGPQGFPELKNDTFLR	Acetyl (N-term)	sp|P06132|DCUP_HUMAN	sp|P06132|DCUP_HUMAN Uroporphyrinogen decarboxylase OS=Homo sapiens OX=9606 GN=UROD PE=1 SV=2	1	21	-	1	1	1	1	1	1	1	1	1	1	1	1	0	1	1	1	1	1	1	1	1	1	1	1	1	1	1	1	1	1	1	1	1	1	1	180080000	50082500	15428450	2823000	5020300	21188450	9749800	93200000
SDAAVDTSSEITTKDLKEKKEVVEEAENGR	Acetyl (N-term)	sp|P06454|PTMA_HUMAN	sp|P06454|PTMA_HUMAN Prothymosin alpha OS=Homo sapiens OX=9606 GN=PTMA PE=1 SV=2	2	31	M	4	1	1	1	1	1	1	1	1	1	1	1	0	1	1	1	1	1	1	1	1	1	1	0	1	1	1	1	1	1	1	1	1	1	1	5814000000	2855500000	776130000	460600000	932900000	70712000	9739500	183890000
DLKEKKEVVEEAENGR	Dimethyl (N-term)	sp|P06454|PTMA_HUMAN	sp|P06454|PTMA_HUMAN Prothymosin alpha OS=Homo sapiens OX=9606 GN=PTMA PE=1 SV=2	16	31	K	3	1	1	1	0	1	0	0	0	0	1	0	1	0	0	0	1	1	1	1	1	1	1	0	1	0	1	1	1	0	1	0	0	1	1	83984000	43871000	4843600		2428100
EKKEVVEEAENGR	Dimethyl (N-term)	sp|P06454|PTMA_HUMAN	sp|P06454|PTMA_HUMAN Prothymosin alpha OS=Homo sapiens OX=9606 GN=PTMA PE=1 SV=2	19	31	K	2	1	1	1	1	1	0	0	0	0	1	1	1	0	0	0	1	1	1	1	1	1	1	1	1	1	1	1	1	0	1	1	1	1	1	54953000	40820000	12516000	2922200	2957000
KEVVEEAENGR	Dimethyl (N-term)	sp|P06454|PTMA_HUMAN	sp|P06454|PTMA_HUMAN Prothymosin alpha OS=Homo sapiens OX=9606 GN=PTMA PE=1 SV=2	21	31	K	1	0	0	0	0	0	0	0	0	0	0	0	0	0	0	0	1	0	1	1	1	0	0	1	0	0	0	0	0	0	0	0	0	1	1
EVVEEAENGR	Dimethyl (N-term)	sp|P06454|PTMA_HUMAN	sp|P06454|PTMA_HUMAN Prothymosin alpha OS=Homo sapiens OX=9606 GN=PTMA PE=1 SV=2	22	31	K	0	1	1	1	0	0	0	0	0	0	0	0	0	0	0	0	1	1	1	1	1	1	0	1	1	0	0	0	0	0	0	0	0	0	1	25536000	12286000	5030700
AAEDDEDDDVDTKKQKTDEDD	Dimethyl (N-term)	sp|P06454|PTMA_HUMAN	sp|P06454|PTMA_HUMAN Prothymosin alpha OS=Homo sapiens OX=9606 GN=PTMA PE=1 SV=2	91	111	R	3	1	0	0	0	0	0	1	0	0	0	0	0	0	0	0	0	0	0	0	0	0	0	0	0	0	0	0	0	0	0	0	0	0	1	10692000						1572800
MEDYTKIEKIGEGTYGVVYKGR	Acetyl (N-term)	sp|P06493|CDK1_HUMAN	sp|P06493|CDK1_HUMAN Cyclin-dependent kinase 1 OS=Homo sapiens OX=9606 GN=CDK1 PE=1 SV=3	1	22	-	3	1	1	1	1	1	1	0	0	0	1	0	0	0	1	1	1	1	1	1	1	1	1	1	1	1	1	0	1	1	1	1	0	1	1	132240000	42107500	10778100	4201050	8623300	19680000
AAQTSPSPKAGAATGR	Dimethyl (N-term)	sp|P06576|ATPB_HUMAN	sp|P06576|ATPB_HUMAN ATP synthase subunit beta, mitochondrial OS=Homo sapiens OX=9606 GN=ATP5F1B PE=1 SV=3	47	62	Y	1	1	0	1	0	1	1	1	1	1	1	1	1	1	1	1	1	1	1	1	1	1	1	1	1	1	1	1	1	1	1	1	1	1	1	3604100000		730840000		940060000	1879900000	836340000	449700000
AQTSPSPKAGAATGR	Dimethyl (N-term)	sp|P06576|ATPB_HUMAN	sp|P06576|ATPB_HUMAN ATP synthase subunit beta, mitochondrial OS=Homo sapiens OX=9606 GN=ATP5F1B PE=1 SV=3	48	62	A	1	1	1	0	1	0	0	0	0	0	0	0	0	0	0	0	0	0	0	0	0	0	0	0	0	0	0	0	0	0	0	0	0	0	1	33507000	18871000		4727500
QTSPSPKAGAATGR	Dimethyl (N-term)	sp|P06576|ATPB_HUMAN	sp|P06576|ATPB_HUMAN ATP synthase subunit beta, mitochondrial OS=Homo sapiens OX=9606 GN=ATP5F1B PE=1 SV=3	49	62	A	1	0	0	0	0	1	0	1	0	1	0	0	1	0	0	0	0	0	0	0	0	0	1	1	1	0	0	0	0	0	0	0	0	0	1					5829400		10822000
TIAMDGTEGLVR	Dimethyl (N-term)	sp|P06576|ATPB_HUMAN	sp|P06576|ATPB_HUMAN ATP synthase subunit beta, mitochondrial OS=Homo sapiens OX=9606 GN=ATP5F1B PE=1 SV=3	110	121	R	0	0	0	0	0	0	0	0	0	0	0	0	0	0	0	0	0	0	0	0	0	0	1	1	1	1	0	0	0	0	0	0	1	0	1
IMNVIGEPIDER	Dimethyl (N-term);Oxidation (M)	sp|P06576|ATPB_HUMAN	sp|P06576|ATPB_HUMAN ATP synthase subunit beta, mitochondrial OS=Homo sapiens OX=9606 GN=ATP5F1B PE=1 SV=3	144	155	R	0	1	1	1	0	0	0	0	0	0	0	0	0	0	0	0	1	1	1	0	1	1	0	1	1	0	1	1	1	1	1	1	1	1	1	24463000	15209000	2410800
VALTGLTVAEYFR	Dimethyl (N-term)	sp|P06576|ATPB_HUMAN	sp|P06576|ATPB_HUMAN ATP synthase subunit beta, mitochondrial OS=Homo sapiens OX=9606 GN=ATP5F1B PE=1 SV=3	282	294	R	0	0	0	0	0	0	0	0	0	0	0	0	0	0	0	0	0	0	0	0	0	0	0	0	0	0	0	0	0	0	0	0	0	1	1
FTQAGSEVSALLGR	Dimethyl (N-term)	sp|P06576|ATPB_HUMAN	sp|P06576|ATPB_HUMAN ATP synthase subunit beta, mitochondrial OS=Homo sapiens OX=9606 GN=ATP5F1B PE=1 SV=3	311	324	R	0	0	0	0	0	0	0	0	0	0	0	0	0	0	0	0	0	0	0	0	0	0	0	0	1	0	0	0	0	0	0	0	0	1	1
AIAELGIYPAVDPLDSTSR	Dimethyl (N-term)	sp|P06576|ATPB_HUMAN	sp|P06576|ATPB_HUMAN ATP synthase subunit beta, mitochondrial OS=Homo sapiens OX=9606 GN=ATP5F1B PE=1 SV=3	388	406	R	0	0	0	0	0	0	0	0	0	0	0	0	0	0	0	0	0	0	0	0	0	0	0	0	0	0	0	1	0	0	0	1	1	1	1
IMDPNIVGSEHYDVAR	Dimethyl (N-term)	sp|P06576|ATPB_HUMAN	sp|P06576|ATPB_HUMAN ATP synthase subunit beta, mitochondrial OS=Homo sapiens OX=9606 GN=ATP5F1B PE=1 SV=3	407	422	R	0	1	1	1	1	1	1	1	1	1	1	1	1	0	0	0	1	1	1	1	1	1	1	1	1	1	1	1	0	1	0	1	1	1	1	31829550	21010550	4677500	1319900	4347500	12505000	7938300	28592000
ACPLDQAIGLLVAIFHKYSGR	Acetyl (N-term)	sp|P06703|S10A6_HUMAN	sp|P06703|S10A6_HUMAN Protein S100-A6 OS=Homo sapiens OX=9606 GN=S100A6 PE=1 SV=1	2	22	M	1	0	0	0	0	0	1	0	0	0	0	0	0	0	0	0	0	0	0	0	0	0	0	0	0	1	0	0	1	0	0	1	1	0	1						20399000
LMEDLDR	Dimethyl (N-term)	sp|P06703|S10A6_HUMAN	sp|P06703|S10A6_HUMAN Protein S100-A6 OS=Homo sapiens OX=9606 GN=S100A6 PE=1 SV=1	56	62	R	0	0	0	0	0	0	0	0	0	0	0	0	0	0	0	0	0	0	0	0	0	0	0	0	0	0	0	0	0	0	0	0	0	1	1
MSILKIHAR	Acetyl (N-term)	sp|P06733|ENOA_HUMAN	sp|P06733|ENOA_HUMAN Alpha-enolase OS=Homo sapiens OX=9606 GN=ENO1 PE=1 SV=2	1	9	-	1	0	0	0	0	0	1	0	1	1	0	1	0	0	0	0	1	1	1	1	1	1	0	0	1	0	0	0	0	0	0	0	0	0	1						15259000		32872000
SILKIHAR	Acetyl (N-term)	sp|P06733|ENOA_HUMAN	sp|P06733|ENOA_HUMAN Alpha-enolase OS=Homo sapiens OX=9606 GN=ENO1 PE=1 SV=2	2	9	M	1	1	1	1	1	1	1	1	1	1	1	1	1	1	1	1	1	1	1	1	1	1	1	1	1	1	1	1	1	1	1	1	1	1	1	1224500000	760690000	57268000	11878000	51524000	785510000	131660000	859190000
SILKIHAREIFDSR	Acetyl (N-term)	sp|P06733|ENOA_HUMAN	sp|P06733|ENOA_HUMAN Alpha-enolase OS=Homo sapiens OX=9606 GN=ENO1 PE=1 SV=2	2	15	M	1	1	1	1	0	1	0	0	0	0	0	0	0	0	1	0	1	0	1	1	1	1	0	0	0	1	1	0	0	0	0	0	0	0	1	62852000	7364900	3022600		2318400
EIFDSR	Dimethyl (N-term)	sp|P06733|ENOA_HUMAN	sp|P06733|ENOA_HUMAN Alpha-enolase OS=Homo sapiens OX=9606 GN=ENO1 PE=1 SV=2	10	15	R	0	0	1	0	0	0	0	0	0	0	0	0	0	0	0	0	0	0	0	0	0	0	0	0	0	0	1	0	1	0	0	0	0	0	1		14881000
GNPTVEVDLFTSKGLFR	Dimethyl (N-term)	sp|P06733|ENOA_HUMAN	sp|P06733|ENOA_HUMAN Alpha-enolase OS=Homo sapiens OX=9606 GN=ENO1 PE=1 SV=2	16	32	R	1	0	0	1	0	1	0	0	0	0	0	0	0	0	0	0	0	0	1	0	0	0	0	1	1	0	1	1	1	1	0	1	1	1	1			2982000		2531500
GNPTVEVDLFTSKGLFR	Acetyl (N-term)	sp|P06733|ENOA_HUMAN	sp|P06733|ENOA_HUMAN Alpha-enolase OS=Homo sapiens OX=9606 GN=ENO1 PE=1 SV=2	16	32	R	1	0	0	0	0	0	0	0	0	0	0	0	0	0	0	0	0	0	0	0	0	0	0	0	0	0	0	0	0	0	0	0	0	1	1
RAAVPSGASTGIYEALELRDNDKTR	Dimethyl (N-term)	sp|P06733|ENOA_HUMAN	sp|P06733|ENOA_HUMAN Alpha-enolase OS=Homo sapiens OX=9606 GN=ENO1 PE=1 SV=2	32	56	F	1	0	0	0	0	0	0	0	0	0	0	0	0	0	0	0	1	1	0	1	0	1	0	0	0	0	0	0	0	0	0	0	0	0	1
AAVPSGASTGIYEALELRDNDKTR	Dimethyl (N-term)	sp|P06733|ENOA_HUMAN	sp|P06733|ENOA_HUMAN Alpha-enolase OS=Homo sapiens OX=9606 GN=ENO1 PE=1 SV=2	33	56	R	1	0	0	0	0	0	0	0	0	0	0	0	0	0	0	0	0	0	0	0	0	0	0	0	0	1	1	1	0	0	0	0	0	0	1
LAMQEFMILPVGAANFR	Dimethyl (N-term);2 Oxidation (M)	sp|P06733|ENOA_HUMAN	sp|P06733|ENOA_HUMAN Alpha-enolase OS=Homo sapiens OX=9606 GN=ENO1 PE=1 SV=2	163	179	K	0	0	0	0	0	0	0	1	0	1	0	0	0	0	0	0	0	0	0	0	0	0	0	0	0	0	0	0	0	0	0	0	0	0	1							4269000
MILPVGAANFR	Dimethyl (N-term)	sp|P06733|ENOA_HUMAN	sp|P06733|ENOA_HUMAN Alpha-enolase OS=Homo sapiens OX=9606 GN=ENO1 PE=1 SV=2	169	179	F	0	0	0	0	0	0	0	0	0	0	0	0	0	0	0	0	1	1	0	0	1	0	0	0	0	0	0	0	0	0	0	0	0	0	1
SGKYDLDFKSPDDPSR	Dimethyl (N-term)	sp|P06733|ENOA_HUMAN	sp|P06733|ENOA_HUMAN Alpha-enolase OS=Homo sapiens OX=9606 GN=ENO1 PE=1 SV=2	254	269	R	2	0	0	0	0	0	0	0	0	0	0	0	0	0	0	0	0	0	0	0	0	0	0	0	1	0	0	0	0	0	0	0	0	0	1
DLDFKSPDDPSR	Dimethyl (N-term)	sp|P06733|ENOA_HUMAN	sp|P06733|ENOA_HUMAN Alpha-enolase OS=Homo sapiens OX=9606 GN=ENO1 PE=1 SV=2	258	269	Y	1	0	1	1	0	0	0	0	0	1	0	0	0	0	0	0	1	1	1	1	1	1	0	0	0	0	0	0	0	0	0	0	0	0	1		7561400	12450000
TASAGIQVVGDDLTVTNPKR	Dimethyl (N-term)	sp|P06733|ENOA_HUMAN	sp|P06733|ENOA_HUMAN Alpha-enolase OS=Homo sapiens OX=9606 GN=ENO1 PE=1 SV=2	308	327	F	1	1	1	1	1	1	1	0	0	0	0	0	0	0	0	0	1	1	1	1	1	1	0	0	1	0	0	0	0	0	0	0	0	1	1	82018000	42588000	12166000	2968000	5996900	17722000
LAKYNQLLR	Acetyl (N-term)	sp|P06733|ENOA_HUMAN	sp|P06733|ENOA_HUMAN Alpha-enolase OS=Homo sapiens OX=9606 GN=ENO1 PE=1 SV=2	404	412	R	1	0	0	0	0	0	1	0	0	1	0	0	0	0	0	0	0	0	0	0	0	0	0	0	0	0	0	0	0	0	0	0	0	0	1						5073200
LAKYNQLLR	Dimethyl (N-term)	sp|P06733|ENOA_HUMAN	sp|P06733|ENOA_HUMAN Alpha-enolase OS=Homo sapiens OX=9606 GN=ENO1 PE=1 SV=2	404	412	R	1	0	0	0	0	0	0	0	0	0	0	0	0	0	0	0	1	0	1	1	0	1	0	0	1	0	0	0	0	0	0	0	0	0	1
IEEELGSKAKFAGR	Dimethyl (N-term)	sp|P06733|ENOA_HUMAN	sp|P06733|ENOA_HUMAN Alpha-enolase OS=Homo sapiens OX=9606 GN=ENO1 PE=1 SV=2	413	426	R	2	0	0	0	0	0	0	0	0	0	0	0	0	0	0	0	0	0	1	1	1	1	0	0	0	0	0	0	0	0	0	0	1	0	1
AKPLTDQEKR	Acetyl (N-term)	sp|P06737|PYGL_HUMAN	sp|P06737|PYGL_HUMAN Glycogen phosphorylase, liver form OS=Homo sapiens OX=9606 GN=PYGL PE=1 SV=4	2	11	M	2	1	1	1	1	1	1	1	1	1	1	1	1	1	1	1	1	1	1	1	1	1	1	1	1	1	1	1	1	1	1	1	1	1	1	409820000	187630000	33555000	47260000	58872000	163480000	55558000	68699000
AKPLTDQEKRR	Acetyl (N-term)	sp|P06737|PYGL_HUMAN	sp|P06737|PYGL_HUMAN Glycogen phosphorylase, liver form OS=Homo sapiens OX=9606 GN=PYGL PE=1 SV=4	2	12	M	2	0	0	0	0	0	1	0	0	0	0	0	0	0	0	0	1	0	1	1	1	1	0	0	0	0	1	1	0	0	0	0	0	0	1						5204900
YMNNTVNTMR	Dimethyl (N-term);Oxidation (M)	sp|P06737|PYGL_HUMAN	sp|P06737|PYGL_HUMAN Glycogen phosphorylase, liver form OS=Homo sapiens OX=9606 GN=PYGL PE=1 SV=4	234	243	G	0	0	0	0	0	0	0	1	0	1	1	1	1	0	0	1	0	0	0	0	0	0	0	0	1	0	0	0	0	0	0	0	0	1	1							16524000
AALTRDPQFQKLQQWYR	Acetyl (N-term)	sp|P06744|G6PI_HUMAN	sp|P06744|G6PI_HUMAN Glucose-6-phosphate isomerase OS=Homo sapiens OX=9606 GN=GPI PE=1 SV=4	2	18	M	1	0	0	1	0	0	0	0	1	0	0	0	0	0	0	0	1	1	1	1	1	0	1	1	1	1	1	1	1	0	0	0	0	0	1			2161600					15950000
AALTRDPQFQKLQQWYREHR	Acetyl (N-term)	sp|P06744|G6PI_HUMAN	sp|P06744|G6PI_HUMAN Glucose-6-phosphate isomerase OS=Homo sapiens OX=9606 GN=GPI PE=1 SV=4	2	21	M	1	0	0	0	0	0	0	0	0	0	0	0	0	0	0	0	0	0	0	0	0	0	0	0	0	1	0	0	0	0	0	0	0	0	1
LIPVQTQHPIR	Dimethyl (N-term)	sp|P06744|G6PI_HUMAN	sp|P06744|G6PI_HUMAN Glucose-6-phosphate isomerase OS=Homo sapiens OX=9606 GN=GPI PE=1 SV=4	407	417	F	0	1	0	0	0	0	0	0	0	0	0	0	0	0	0	0	0	0	0	1	0	0	0	0	0	0	0	0	0	0	0	0	0	0	1	10434000
HFKVDNDENEHQLSLR	Dimethyl (N-term)	sp|P06748|NPM_HUMAN	sp|P06748|NPM_HUMAN Nucleophosmin OS=Homo sapiens OX=9606 GN=NPM1 PE=1 SV=2	30	45	Y	1	1	0	0	0	0	0	0	0	0	0	0	0	0	0	0	0	0	0	0	0	0	0	0	0	0	0	0	0	0	0	0	0	0	1	22042000
DENEHQLSLR	Dimethyl (N-term)	sp|P06748|NPM_HUMAN	sp|P06748|NPM_HUMAN Nucleophosmin OS=Homo sapiens OX=9606 GN=NPM1 PE=1 SV=2	36	45	N	0	1	0	0	0	0	0	0	0	0	0	0	0	0	0	0	0	0	0	0	0	0	0	0	0	0	0	0	0	0	0	0	0	0	1	14319000
SVQPTVSLGGFEITPPVVLR	Acetyl (N-term)	sp|P06748|NPM_HUMAN	sp|P06748|NPM_HUMAN Nucleophosmin OS=Homo sapiens OX=9606 GN=NPM1 PE=1 SV=2	82	101	M	0	0	0	0	0	0	0	0	0	1	0	0	0	0	0	0	0	0	0	0	0	0	0	0	0	0	0	0	0	0	0	0	0	0	0
AQKSNQNGKDSKPSSTPR	Dimethyl (N-term)	sp|P06748|NPM_HUMAN	sp|P06748|NPM_HUMAN Nucleophosmin OS=Homo sapiens OX=9606 GN=NPM1 PE=1 SV=2	204	221	N	3	0	0	0	0	0	0	0	0	0	0	0	0	0	0	0	1	1	0	1	0	1	0	0	1	0	0	0	0	0	0	0	0	0	1
SNQNGKDSKPSSTPR	Dimethyl (N-term)	sp|P06748|NPM_HUMAN	sp|P06748|NPM_HUMAN Nucleophosmin OS=Homo sapiens OX=9606 GN=NPM1 PE=1 SV=2	207	221	K	2	0	0	0	0	0	0	0	0	0	0	0	0	0	0	0	1	0	0	0	0	0	0	0	0	0	0	0	0	0	0	0	0	0	1
QNGKDSKPSSTPR	Dimethyl (N-term)	sp|P06748|NPM_HUMAN	sp|P06748|NPM_HUMAN Nucleophosmin OS=Homo sapiens OX=9606 GN=NPM1 PE=1 SV=2	209	221	N	2	0	0	0	0	0	0	0	0	0	0	0	0	0	0	0	1	0	0	0	0	0	0	1	1	0	0	0	0	0	0	0	0	0	1
GKDSKPSSTPR	Dimethyl (N-term)	sp|P06748|NPM_HUMAN	sp|P06748|NPM_HUMAN Nucleophosmin OS=Homo sapiens OX=9606 GN=NPM1 PE=1 SV=2	211	221	N	2	1	1	1	1	1	0	0	0	0	0	0	0	0	0	0	1	1	1	1	0	1	0	1	1	0	0	1	0	0	0	0	0	0	1	89945000	30192000	9746000	21051000	25860000
MTDQEAIQDLWQWR	Dimethyl (N-term)	sp|P06748|NPM_HUMAN	sp|P06748|NPM_HUMAN Nucleophosmin OS=Homo sapiens OX=9606 GN=NPM1 PE=1 SV=2	278	291	R	0	0	0	0	0	0	0	0	0	0	0	0	0	0	0	0	0	0	0	0	0	0	0	0	1	0	0	0	0	0	0	0	0	1	1
MEAIKKKMQMLKLDKENALDR	Acetyl (N-term)	sp|P06753|TPM3_HUMAN	sp|P06753|TPM3_HUMAN Tropomyosin alpha-3 chain OS=Homo sapiens OX=9606 GN=TPM3 PE=1 SV=2	2	22	M	5	0	0	0	0	0	0	0	0	0	0	0	0	0	0	0	1	1	0	0	0	1	0	0	0	0	0	0	0	0	0	0	0	0	1
AADAEAEVASLNR	Dimethyl (N-term)	sp|P06753|TPM3_HUMAN	sp|P06753|TPM3_HUMAN Tropomyosin alpha-3 chain OS=Homo sapiens OX=9606 GN=TPM3 PE=1 SV=2	79	91	K	0	0	0	0	0	0	0	0	1	0	0	0	0	0	0	0	0	0	0	0	0	0	0	1	1	1	1	1	1	0	0	0	0	1	1								9209200
LWPWPQNFQTSDQR	Dimethyl (N-term)	sp|P06865|HEXA_HUMAN	sp|P06865|HEXA_HUMAN Beta-hexosaminidase subunit alpha OS=Homo sapiens OX=9606 GN=HEXA PE=1 SV=2	23	36	A	0	1	1	1	1	1	1	1	1	1	1	0	0	0	1	0	1	1	0	0	1	0	1	1	1	0	1	0	1	0	1	1	1	1	1	73567000	40198000	7904800	4703700	12905000	33216000	9949200	71577000
SQAEFEKAAEEVR	Acetyl (N-term)	sp|P07108|ACBP_HUMAN	sp|P07108|ACBP_HUMAN Acyl-CoA-binding protein OS=Homo sapiens OX=9606 GN=DBI PE=1 SV=2	2	14	M	1	1	1	1	1	1	1	1	1	1	1	1	1	1	1	1	1	1	1	1	1	1	1	1	1	1	1	1	1	1	1	1	1	1	1	1016400000	1185800000	253760000	273160000	444610000	1179300000	1509800000	2783400000
DAPEEEDHVLVLR	Dimethyl (N-term)	sp|P07237|PDIA1_HUMAN	sp|P07237|PDIA1_HUMAN Protein disulfide-isomerase OS=Homo sapiens OX=9606 GN=P4HB PE=1 SV=3	18	30	A	0	1	1	1	1	1	1	1	1	1	1	1	1	1	1	1	1	1	1	1	1	1	1	1	1	1	1	1	1	1	1	1	1	1	1	3378300000	2090200000	593000000	413220000	464180000	1273100000	1652200000	581510000
LAKVDATEESDLAQQYGVR	Dimethyl (N-term)	sp|P07237|PDIA1_HUMAN	sp|P07237|PDIA1_HUMAN Protein disulfide-isomerase OS=Homo sapiens OX=9606 GN=P4HB PE=1 SV=3	79	97	R	1	0	0	0	0	0	0	0	0	0	0	0	0	0	0	0	0	0	0	0	0	0	0	1	1	1	1	1	0	1	0	1	1	1	1
LITLEEEMTKYKPESEELTAER	Dimethyl (N-term)	sp|P07237|PDIA1_HUMAN	sp|P07237|PDIA1_HUMAN Protein disulfide-isomerase OS=Homo sapiens OX=9606 GN=P4HB PE=1 SV=3	317	338	R	2	1	1	1	1	0	0	0	0	0	0	0	0	0	0	0	1	1	1	1	1	1	0	0	0	0	0	0	0	0	0	0	0	0	1	71644000	20888000	3757600	1928700
TVIDYNGER	Dimethyl (N-term)	sp|P07237|PDIA1_HUMAN	sp|P07237|PDIA1_HUMAN Protein disulfide-isomerase OS=Homo sapiens OX=9606 GN=P4HB PE=1 SV=3	453	461	R	0	0	0	0	0	0	0	0	0	0	0	0	0	0	0	0	0	0	0	0	0	0	0	0	1	0	0	0	0	0	0	0	0	0	1
MTENSTSAPAAKPKR	Oxidation (M);Acetyl (N-term)	sp|P07305|H10_HUMAN	sp|P07305|H10_HUMAN Histone H1.0 OS=Homo sapiens OX=9606 GN=H1F0 PE=1 SV=3	1	15	-	2	1	1	1	1	1	1	1	1	1	1	1	1	1	1	1	1	1	1	1	1	1	1	1	1	1	1	1	1	1	1	0	1	1	1	119450500	61051500	16805000	16044000	21787000	61248500	59150500	23625850
TENSTSAPAAKPKR	Acetyl (N-term)	sp|P07305|H10_HUMAN	sp|P07305|H10_HUMAN Histone H1.0 OS=Homo sapiens OX=9606 GN=H1F0 PE=1 SV=3	2	15	M	2	1	1	1	1	1	1	1	1	1	0	1	1	0	0	1	1	1	1	1	1	1	1	1	1	1	1	1	1	1	1	1	1	1	1	244730000	190690000	70885000	64766000	54139000	200780000	47718000	26111000
TENSTSAPAAKPKR	Dimethyl (N-term)	sp|P07305|H10_HUMAN	sp|P07305|H10_HUMAN Histone H1.0 OS=Homo sapiens OX=9606 GN=H1F0 PE=1 SV=3	2	15	M	2	1	1	1	1	1	1	0	0	0	0	0	1	1	0	0	1	1	1	1	0	1	1	1	1	1	1	1	1	0	1	1	1	1	1	259520000	165470000	32933000	62316000	41043000	74505000
AEGNTLISVDYEIFGKVQGVFFR	Acetyl (N-term)	sp|P07311|ACYP1_HUMAN	sp|P07311|ACYP1_HUMAN Acylphosphatase-1 OS=Homo sapiens OX=9606 GN=ACYP1 PE=1 SV=2	2	24	M	1	0	0	0	0	0	0	0	0	0	0	0	0	0	1	0	0	0	0	0	0	0	0	0	0	0	1	1	0	1	1	0	0	0	1
LSLEGDHSTPPSAYGSVKAYTNFDAER	Dimethyl (N-term)	sp|P07355|ANXA2_HUMAN	sp|P07355|ANXA2_HUMAN Annexin A2 OS=Homo sapiens OX=9606 GN=ANXA2 PE=1 SV=2	11	37	K	1	1	1	1	0	0	0	0	0	0	1	0	0	0	1	0	1	1	1	1	1	1	0	0	0	0	0	0	0	0	1	0	0	0	1	47222000	20644000	4924000
GSVKAYTNFDAER	Dimethyl (N-term)	sp|P07355|ANXA2_HUMAN	sp|P07355|ANXA2_HUMAN Annexin A2 OS=Homo sapiens OX=9606 GN=ANXA2 PE=1 SV=2	25	37	Y	1	1	1	1	0	0	0	1	1	1	1	0	1	0	0	0	1	1	1	1	1	1	0	1	0	0	0	0	1	0	1	0	0	0	1	40355000	22016000	4039700				9709800	33671000
AYTNFDAER	Dimethyl (N-term)	sp|P07355|ANXA2_HUMAN	sp|P07355|ANXA2_HUMAN Annexin A2 OS=Homo sapiens OX=9606 GN=ANXA2 PE=1 SV=2	29	37	K	0	1	0	1	0	0	0	0	0	1	1	1	1	0	1	0	0	1	0	1	0	1	0	0	1	0	0	0	0	0	0	1	0	1	1	89635000		10390000
TNFDAER	Dimethyl (N-term)	sp|P07355|ANXA2_HUMAN	sp|P07355|ANXA2_HUMAN Annexin A2 OS=Homo sapiens OX=9606 GN=ANXA2 PE=1 SV=2	31	37	Y	0	1	1	1	1	1	0	0	0	0	0	0	0	0	0	0	0	0	1	1	1	1	0	0	0	0	0	0	0	0	0	0	0	0	1	120620000	62651000	25364000	8892000	6789500
QDIAFAYQR	Dimethyl (N-term)	sp|P07355|ANXA2_HUMAN	sp|P07355|ANXA2_HUMAN Annexin A2 OS=Homo sapiens OX=9606 GN=ANXA2 PE=1 SV=2	69	77	R	0	0	0	0	0	0	0	0	0	0	0	0	0	0	0	0	0	0	0	0	0	0	0	1	0	0	0	0	0	0	0	0	1	1	1
TNQELQEINR	Dimethyl (N-term)	sp|P07355|ANXA2_HUMAN	sp|P07355|ANXA2_HUMAN Annexin A2 OS=Homo sapiens OX=9606 GN=ANXA2 PE=1 SV=2	136	145	R	0	0	0	0	0	0	0	0	0	1	0	0	1	0	0	0	1	0	0	0	1	0	1	1	1	0	0	0	1	1	1	1	1	1	1
VYKEMYKTDLEKDIISDTSGDFR	Dimethyl (N-term)	sp|P07355|ANXA2_HUMAN	sp|P07355|ANXA2_HUMAN Annexin A2 OS=Homo sapiens OX=9606 GN=ANXA2 PE=1 SV=2	146	168	R	3	0	0	0	0	0	0	0	0	0	0	0	0	0	0	0	0	0	0	0	0	0	0	0	0	0	0	0	0	0	0	1	0	0	1
YKTDLEKDIISDTSGDFR	Dimethyl (N-term)	sp|P07355|ANXA2_HUMAN	sp|P07355|ANXA2_HUMAN Annexin A2 OS=Homo sapiens OX=9606 GN=ANXA2 PE=1 SV=2	151	168	M	2	0	0	0	0	0	0	0	0	0	0	0	0	0	0	0	0	0	0	0	0	0	0	0	0	0	0	0	0	0	0	0	0	1	1
KTDLEKDIISDTSGDFR	Dimethyl (N-term)	sp|P07355|ANXA2_HUMAN	sp|P07355|ANXA2_HUMAN Annexin A2 OS=Homo sapiens OX=9606 GN=ANXA2 PE=1 SV=2	152	168	Y	2	1	1	1	0	0	0	0	0	0	0	0	0	0	0	0	1	1	1	1	1	1	0	0	0	0	0	0	0	0	0	0	0	0	1	37766000	17890000	5048800
RAEDGSVIDYELIDQDAR	Dimethyl (N-term)	sp|P07355|ANXA2_HUMAN	sp|P07355|ANXA2_HUMAN Annexin A2 OS=Homo sapiens OX=9606 GN=ANXA2 PE=1 SV=2	179	196	R	0	0	0	0	0	0	0	1	0	0	1	0	0	0	0	0	0	0	0	0	0	0	0	1	1	0	1	0	1	1	1	1	1	1	1							7146800
AEDGSVIDYELIDQDAR	Dimethyl (N-term)	sp|P07355|ANXA2_HUMAN	sp|P07355|ANXA2_HUMAN Annexin A2 OS=Homo sapiens OX=9606 GN=ANXA2 PE=1 SV=2	180	196	R	0	0	0	0	0	0	0	0	0	0	0	0	0	0	0	0	0	0	0	0	0	0	0	0	0	0	0	0	0	0	0	0	0	1	1
SVIDYELIDQDAR	Dimethyl (N-term)	sp|P07355|ANXA2_HUMAN	sp|P07355|ANXA2_HUMAN Annexin A2 OS=Homo sapiens OX=9606 GN=ANXA2 PE=1 SV=2	184	196	G	0	0	0	0	0	0	0	0	0	0	0	0	0	0	0	0	0	0	0	0	0	0	1	0	0	0	0	0	0	0	0	0	0	0	1
ELIDQDAR	Dimethyl (N-term)	sp|P07355|ANXA2_HUMAN	sp|P07355|ANXA2_HUMAN Annexin A2 OS=Homo sapiens OX=9606 GN=ANXA2 PE=1 SV=2	189	196	Y	0	1	1	1	0	0	0	0	0	0	0	0	0	0	0	0	0	0	0	0	0	0	0	0	0	0	0	0	0	0	0	0	0	0	1	20789000	10817000	3781400
DLYDAGVKR	Dimethyl (N-term)	sp|P07355|ANXA2_HUMAN	sp|P07355|ANXA2_HUMAN Annexin A2 OS=Homo sapiens OX=9606 GN=ANXA2 PE=1 SV=2	197	205	R	1	0	0	0	0	0	0	0	0	0	0	0	0	0	0	0	1	0	0	0	1	1	0	0	1	1	1	0	0	0	1	0	0	1	1
KGTDVPKWISIMTER	Dimethyl (N-term)	sp|P07355|ANXA2_HUMAN	sp|P07355|ANXA2_HUMAN Annexin A2 OS=Homo sapiens OX=9606 GN=ANXA2 PE=1 SV=2	206	220	R	2	1	1	0	0	0	0	0	0	0	0	0	0	0	0	0	1	1	1	1	1	1	0	0	0	0	0	1	0	0	0	0	0	0	1	31508000
GTDVPKWISIMTER	Dimethyl (N-term)	sp|P07355|ANXA2_HUMAN	sp|P07355|ANXA2_HUMAN Annexin A2 OS=Homo sapiens OX=9606 GN=ANXA2 PE=1 SV=2	207	220	K	1	1	0	0	0	0	0	0	0	0	0	0	0	0	0	0	0	1	0	1	1	0	0	0	0	0	0	0	0	0	0	0	0	0	1	18757000
SEEIITPVYCTGVSAQVQKQR	Acetyl (N-term)	sp|P07384|CAN1_HUMAN	sp|P07384|CAN1_HUMAN Calpain-1 catalytic subunit OS=Homo sapiens OX=9606 GN=CAPN1 PE=1 SV=1	2	22	M	1	1	1	1	1	1	1	1	1	1	1	1	1	0	1	1	1	0	1	1	1	1	1	1	1	1	0	1	1	0	1	1	1	1	1	50503000	22547000	5373700	3098300	7089500	10664000	24580000	61151000
EVISDEHGIDPTGTYHGDSDLQLDR	Dimethyl (N-term)	sp|P07437|TBB5_HUMAN	sp|P07437|TBB5_HUMAN Tubulin beta chain OS=Homo sapiens OX=9606 GN=TUBB PE=1 SV=2	22	46	W	0	0	0	0	0	0	0	0	0	0	0	0	0	0	0	0	0	0	0	0	0	0	0	0	0	0	1	0	0	0	0	0	0	0	1
TYHGDSDLQLDR	Dimethyl (N-term)	sp|P07437|TBB5_HUMAN	sp|P07437|TBB5_HUMAN Tubulin beta chain OS=Homo sapiens OX=9606 GN=TUBB PE=1 SV=2	35	46	G	0	0	1	0	0	0	0	1	1	1	0	0	0	0	0	0	0	0	0	0	0	0	0	0	0	0	0	0	0	0	0	0	0	0	1							3958800	8512400
HGDSDLQLDR	Dimethyl (N-term)	sp|P07437|TBB5_HUMAN	sp|P07437|TBB5_HUMAN Tubulin beta chain OS=Homo sapiens OX=9606 GN=TUBB PE=1 SV=2	37	46	Y	0	0	0	0	0	0	0	0	0	0	0	0	0	0	0	0	1	1	1	1	0	0	0	0	1	0	0	0	0	0	0	0	0	0	1
ISVYYNEATGGKYVPR	Dimethyl (N-term)	sp|P07437|TBB5_HUMAN	sp|P07437|TBB5_HUMAN Tubulin beta chain OS=Homo sapiens OX=9606 GN=TUBB PE=1 SV=2	47	62	R	1	0	0	0	0	0	0	0	0	0	0	0	0	0	0	0	0	0	1	0	0	1	1	1	0	0	0	1	0	1	0	0	0	1	1
YNEATGGKYVPR	Dimethyl (N-term)	sp|P07437|TBB5_HUMAN	sp|P68371|TBB4B_HUMAN Tubulin beta-4B chain OS=Homo sapiens OX=9606 GN=TUBB4B PE=1 SV=1	51	62	Y	1	1	1	1	1	1	1	0	0	1	0	0	1	0	0	0	1	1	1	1	1	1	0	0	1	0	0	0	0	0	0	0	0	0	1	104860000	51147000	14350000	4208500	7208400	14659000
AILVDLEPGTMDSVR	Dimethyl (N-term)	sp|P07437|TBB5_HUMAN	sp|P07437|TBB5_HUMAN Tubulin beta chain OS=Homo sapiens OX=9606 GN=TUBB PE=1 SV=2	63	77	R	0	0	1	1	1	1	1	1	1	1	0	0	1	0	0	0	1	0	0	1	1	1	1	1	1	1	1	1	0	0	0	1	1	1	1		13265550	2758250	1169100	1660600	8037400	4803850	15638000
VFGQSGAGNNWAKGHYTEGAELVDSVLDVVR	Dimethyl (N-term)	sp|P07437|TBB5_HUMAN	sp|P68371|TBB4B_HUMAN Tubulin beta-4B chain OS=Homo sapiens OX=9606 GN=TUBB4B PE=1 SV=1	91	121	F	1	0	0	0	0	0	0	0	0	0	0	0	0	0	0	0	0	0	0	0	0	0	0	0	0	0	0	0	1	1	1	0	1	0	1
AKGHYTEGAELVDSVLDVVR	Dimethyl (N-term)	sp|P07437|TBB5_HUMAN	sp|P68371|TBB4B_HUMAN Tubulin beta-4B chain OS=Homo sapiens OX=9606 GN=TUBB4B PE=1 SV=1	102	121	W	1	1	1	1	0	0	0	0	0	0	0	0	0	0	1	0	1	0	0	1	0	0	0	0	0	0	1	0	1	1	1	1	1	1	1	122130000	56975000	4205400
GHYTEGAELVDSVLDVVR	Dimethyl (N-term)	sp|P07437|TBB5_HUMAN	sp|P68371|TBB4B_HUMAN Tubulin beta-4B chain OS=Homo sapiens OX=9606 GN=TUBB4B PE=1 SV=1	104	121	K	0	0	0	0	0	1	0	0	0	0	1	1	0	1	1	0	0	1	0	1	1	0	0	0	0	0	0	1	1	1	1	0	0	0	1					9125200
TEGAELVDSVLDVVR	Dimethyl (N-term)	sp|P07437|TBB5_HUMAN	sp|P68371|TBB4B_HUMAN Tubulin beta-4B chain OS=Homo sapiens OX=9606 GN=TUBB4B PE=1 SV=1	107	121	Y	0	0	0	0	0	0	0	0	1	0	0	0	1	0	0	0	0	0	0	0	0	0	1	1	0	0	0	0	1	1	0	1	1	1	1								11517000
SVLDVVR	Dimethyl (N-term)	sp|P07437|TBB5_HUMAN	sp|P68371|TBB4B_HUMAN Tubulin beta-4B chain OS=Homo sapiens OX=9606 GN=TUBB4B PE=1 SV=1	115	121	D	0	0	1	0	0	0	1	1	0	1	0	0	1	0	0	0	0	0	0	0	0	1	0	0	0	0	0	0	0	0	0	0	0	0	1		11279000				12345000	9834300
YLTVAAVFR	Dimethyl (N-term)	sp|P07437|TBB5_HUMAN	sp|P68371|TBB4B_HUMAN Tubulin beta-4B chain OS=Homo sapiens OX=9606 GN=TUBB4B PE=1 SV=1	310	318	R	0	0	0	0	0	0	0	0	0	0	0	0	0	0	0	0	0	0	0	0	0	0	1	0	1	0	0	0	0	0	0	0	0	1	1
IGNSTAIQELFKR	Dimethyl (N-term)	sp|P07437|TBB5_HUMAN	sp|Q9BUF5|TBB6_HUMAN Tubulin beta-6 chain OS=Homo sapiens OX=9606 GN=TUBB6 PE=1 SV=1	368	380	F	1	0	0	0	0	1	0	0	1	1	0	0	0	0	0	1	1	1	1	1	1	1	0	1	0	0	1	0	1	0	1	0	1	0	1					2738300			15399000
TFVNITPAEVGVLVGKDR	Dimethyl (N-term)	sp|P07737|PROF1_HUMAN	sp|P07737|PROF1_HUMAN Profilin-1 OS=Homo sapiens OX=9606 GN=PFN1 PE=1 SV=2	39	56	K	1	1	0	0	0	1	0	0	1	0	0	0	0	0	0	0	0	1	1	1	0	1	0	1	1	0	1	0	0	0	0	1	1	1	1	34180000							17598000
VNITPAEVGVLVGKDR	Dimethyl (N-term)	sp|P07737|PROF1_HUMAN	sp|P07737|PROF1_HUMAN Profilin-1 OS=Homo sapiens OX=9606 GN=PFN1 PE=1 SV=2	41	56	F	1	1	1	1	1	1	1	0	1	1	0	0	0	0	0	0	1	1	1	1	1	1	0	1	0	0	0	0	0	0	0	0	0	0	1	28835000	13270000	3324100	994440	2058100	7467800		19794000
NITPAEVGVLVGKDR	Dimethyl (N-term)	sp|P07737|PROF1_HUMAN	sp|P07737|PROF1_HUMAN Profilin-1 OS=Homo sapiens OX=9606 GN=PFN1 PE=1 SV=2	42	56	V	1	0	0	0	0	0	0	0	0	0	0	0	0	0	0	0	0	0	0	0	0	1	0	0	0	0	0	0	0	0	0	0	0	0	1
AEVGVLVGKDR	Dimethyl (N-term)	sp|P07737|PROF1_HUMAN	sp|P07737|PROF1_HUMAN Profilin-1 OS=Homo sapiens OX=9606 GN=PFN1 PE=1 SV=2	46	56	P	1	0	0	0	0	0	0	0	0	0	0	1	1	0	0	0	0	0	0	0	0	0	0	0	0	0	0	0	0	0	0	0	0	0	1
DSLLQDGEFSMDLR	Dimethyl (N-term)	sp|P07737|PROF1_HUMAN	sp|P07737|PROF1_HUMAN Profilin-1 OS=Homo sapiens OX=9606 GN=PFN1 PE=1 SV=2	76	89	R	0	0	0	0	0	0	0	0	0	0	0	0	0	0	0	0	0	0	0	0	0	0	0	0	0	0	0	0	0	1	0	1	1	1	1
ADSELQLVEQR	Acetyl (N-term)	sp|P07741|APT_HUMAN	sp|P07741|APT_HUMAN Adenine phosphoribosyltransferase OS=Homo sapiens OX=9606 GN=APRT PE=1 SV=2	2	12	M	0	1	1	1	1	1	1	1	1	1	1	1	1	1	1	1	1	1	1	1	1	1	1	1	1	1	1	1	1	1	1	1	1	1	0
ADSELQLVEQRIR	Acetyl (N-term)	sp|P07741|APT_HUMAN	sp|P07741|APT_HUMAN Adenine phosphoribosyltransferase OS=Homo sapiens OX=9606 GN=APRT PE=1 SV=2	2	14	M	0	1	1	1	1	1	1	1	1	1	0	0	0	0	0	0	0	0	0	0	0	0	0	0	0	0	0	0	0	0	0	0	0	0	0
ELISNSSDALDKIR	Acetyl (N-term)	sp|P07900|HS90A_HUMAN	sp|P07900|HS90A_HUMAN Heat shock protein HSP 90-alpha OS=Homo sapiens OX=9606 GN=HSP90AA1 PE=1 SV=5	47	60	R	1	0	0	0	1	0	0	0	0	1	1	0	1	0	0	1	0	0	0	0	0	1	0	0	0	0	0	0	0	0	0	0	0	0	1				2469900
ELISNSSDALDKIR	Dimethyl (N-term)	sp|P07900|HS90A_HUMAN	sp|P07900|HS90A_HUMAN Heat shock protein HSP 90-alpha OS=Homo sapiens OX=9606 GN=HSP90AA1 PE=1 SV=5	47	60	R	1	0	0	0	0	0	0	0	0	0	0	0	0	0	0	0	0	0	0	0	0	0	0	1	1	0	1	1	1	1	1	1	1	1	1
HINLIPNKQDR	Dimethyl (N-term)	sp|P07900|HS90A_HUMAN	sp|P07900|HS90A_HUMAN Heat shock protein HSP 90-alpha OS=Homo sapiens OX=9606 GN=HSP90AA1 PE=1 SV=5	77	87	L	1	0	0	0	0	0	0	0	0	0	0	0	0	0	0	0	0	0	0	0	1	0	0	0	0	0	0	0	0	0	0	0	0	0	1
TDTGEPMGR	Dimethyl (N-term)	sp|P07900|HS90A_HUMAN	sp|P07900|HS90A_HUMAN Heat shock protein HSP 90-alpha OS=Homo sapiens OX=9606 GN=HSP90AA1 PE=1 SV=5	174	182	R	0	0	0	0	0	0	0	0	0	0	0	0	0	0	0	0	1	0	0	1	1	0	0	1	0	0	0	0	0	0	0	0	0	0	1
IGYPITLFVEKER	Dimethyl (N-term)	sp|P07900|HS90A_HUMAN	sp|P07900|HS90A_HUMAN Heat shock protein HSP 90-alpha OS=Homo sapiens OX=9606 GN=HSP90AA1 PE=1 SV=5	214	226	F	1	0	0	0	0	0	0	0	0	0	0	0	0	0	0	0	1	0	0	0	1	0	0	0	0	0	0	0	0	0	0	0	0	0	1
YITGETKDQVANSAFVER	Dimethyl (N-term)	sp|P07900|HS90A_HUMAN	sp|P07900|HS90A_HUMAN Heat shock protein HSP 90-alpha OS=Homo sapiens OX=9606 GN=HSP90AA1 PE=1 SV=5	493	510	Y	1	1	1	1	0	1	0	1	1	1	0	0	1	0	0	1	1	1	1	0	1	0	0	0	0	0	0	0	0	0	0	0	0	0	1	37827000	27819000	4847600		2126200		7641300	21343000
ITGETKDQVANSAFVER	Dimethyl (N-term)	sp|P07900|HS90A_HUMAN	sp|P07900|HS90A_HUMAN Heat shock protein HSP 90-alpha OS=Homo sapiens OX=9606 GN=HSP90AA1 PE=1 SV=5	494	510	Y	1	0	1	0	0	0	0	0	0	0	0	0	0	0	0	0	1	0	0	0	0	0	0	0	0	0	0	0	0	0	0	0	0	0	1		26968000
MAAKKHLEINPDHSIIETLR	Dimethyl (N-term);Oxidation (M)	sp|P07900|HS90A_HUMAN	sp|P07900|HS90A_HUMAN Heat shock protein HSP 90-alpha OS=Homo sapiens OX=9606 GN=HSP90AA1 PE=1 SV=5	628	647	Y	2	1	0	0	0	0	0	0	0	0	0	0	0	0	0	1	1	1	0	1	1	1	0	0	0	0	1	0	0	0	0	0	0	0	1	12187000
AAKKHLEINPDHSIIETLR	Dimethyl (N-term)	sp|P07900|HS90A_HUMAN	sp|P07900|HS90A_HUMAN Heat shock protein HSP 90-alpha OS=Homo sapiens OX=9606 GN=HSP90AA1 PE=1 SV=5	629	647	M	2	0	0	0	0	0	0	0	0	0	0	0	0	0	0	0	1	0	0	0	1	0	0	0	0	0	0	0	0	0	0	0	0	0	1
SLEDPQTHANR	Dimethyl (N-term)	sp|P07900|HS90A_HUMAN	sp|P07900|HS90A_HUMAN Heat shock protein HSP 90-alpha OS=Homo sapiens OX=9606 GN=HSP90AA1 PE=1 SV=5	677	687	F	0	0	1	1	1	1	0	0	0	0	0	0	0	0	0	0	0	0	0	0	0	0	0	0	0	0	0	0	0	0	0	0	0	0	1		17008000	5930900	946230	1459800
LGLGIDEDDPTADDTSAAVTEEMPPLEGDDDTSR	Dimethyl (N-term)	sp|P07900|HS90A_HUMAN	sp|P07900|HS90A_HUMAN Heat shock protein HSP 90-alpha OS=Homo sapiens OX=9606 GN=HSP90AA1 PE=1 SV=5	694	727	K	0	0	0	0	0	0	0	1	1	1	0	0	0	0	0	0	0	0	0	0	0	0	0	0	0	0	0	0	0	0	0	0	0	0	1							8270400	11097000
ASNVTNKTDPR	Acetyl (N-term)	sp|P07910|HNRPC_HUMAN	sp|P07910|HNRPC_HUMAN Heterogeneous nuclear ribonucleoproteins C1/C2 OS=Homo sapiens OX=9606 GN=HNRNPC PE=1 SV=4	2	12	M	1	1	1	1	1	1	1	1	1	1	1	1	1	1	1	1	1	1	1	1	1	1	1	1	1	1	1	1	1	1	1	1	1	1	1	7970100000	5017100000	1426200000	1146100000	1148500000	3550100000	1509100000	1199300000
ASNVTNKTDPRSMNSR	Acetyl (N-term)	sp|P07910|HNRPC_HUMAN	sp|P07910|HNRPC_HUMAN Heterogeneous nuclear ribonucleoproteins C1/C2 OS=Homo sapiens OX=9606 GN=HNRNPC PE=1 SV=4	2	17	M	1	1	0	1	1	0	1	1	1	1	0	0	0	0	0	0	0	0	0	1	0	1	0	0	0	0	0	0	0	0	0	0	0	0	1	30662000		3309700	2294500		8885900	10446000	14430000
AAVAGEDGR	Dimethyl (N-term)	sp|P07910|HNRPC_HUMAN	sp|P07910|HNRPC_HUMAN Heterogeneous nuclear ribonucleoproteins C1/C2 OS=Homo sapiens OX=9606 GN=HNRNPC PE=1 SV=4	65	73	R	0	0	0	0	0	0	0	0	0	0	0	0	0	0	0	0	0	0	1	0	0	1	0	0	0	0	0	0	0	0	0	0	0	0	1
MIAGQVLDINLAAEPKVNR	Dimethyl (N-term)	sp|P07910|HNRPC_HUMAN	sp|P07910|HNRPC_HUMAN Heterogeneous nuclear ribonucleoproteins C1/C2 OS=Homo sapiens OX=9606 GN=HNRNPC PE=1 SV=4	74	92	R	1	0	0	0	0	0	0	0	0	0	0	0	0	0	0	0	0	1	0	1	0	0	0	1	1	0	0	0	0	0	0	0	0	0	1
GLEDEQKMLTESGDPEEEEEEEEELVDPLTTVR	Dimethyl (N-term);Oxidation (M)	sp|P07919|QCR6_HUMAN	sp|P07919|QCR6_HUMAN Cytochrome b-c1 complex subunit 6, mitochondrial OS=Homo sapiens OX=9606 GN=UQCRH PE=1 SV=2	2	34	M	1	1	1	0	1	1	0	0	1	0	1	1	0	1	1	0	0	0	1	1	0	1	0	0	0	0	1	1	0	1	1	1	1	1	1	30665000	22005500		7535050	9704000			19498500
EDEQKMLTESGDPEEEEEEEEELVDPLTTVR	Dimethyl (N-term);Oxidation (M)	sp|P07919|QCR6_HUMAN	sp|P07919|QCR6_HUMAN Cytochrome b-c1 complex subunit 6, mitochondrial OS=Homo sapiens OX=9606 GN=UQCRH PE=1 SV=2	4	34	L	1	0	1	0	1	1	0	1	0	0	0	0	0	0	0	0	0	0	0	1	0	0	1	0	0	0	0	0	1	0	0	1	1	0	1		16520000		3495400	4521300		4569100
MLTESGDPEEEEEEEEELVDPLTTVR	Dimethyl (N-term)	sp|P07919|QCR6_HUMAN	sp|P07919|QCR6_HUMAN Cytochrome b-c1 complex subunit 6, mitochondrial OS=Homo sapiens OX=9606 GN=UQCRH PE=1 SV=2	9	34	K	0	0	0	0	0	0	0	1	0	0	0	0	0	0	0	0	0	0	0	0	0	0	0	0	0	0	0	0	0	0	0	0	0	0	1							8945800
TESGDPEEEEEEEEELVDPLTTVR	Dimethyl (N-term)	sp|P07919|QCR6_HUMAN	sp|P07919|QCR6_HUMAN Cytochrome b-c1 complex subunit 6, mitochondrial OS=Homo sapiens OX=9606 GN=UQCRH PE=1 SV=2	11	34	L	0	0	1	1	1	1	1	0	1	1	0	0	0	0	0	0	1	0	0	1	0	0	0	1	0	0	0	0	0	0	0	0	1	0	1		8076600	4531000	3405600	5120700	10886000		56792000
ESGDPEEEEEEEEELVDPLTTVR	Dimethyl (N-term)	sp|P07919|QCR6_HUMAN	sp|P07919|QCR6_HUMAN Cytochrome b-c1 complex subunit 6, mitochondrial OS=Homo sapiens OX=9606 GN=UQCRH PE=1 SV=2	12	34	T	0	0	0	0	0	0	0	0	1	1	0	0	0	0	0	0	0	0	0	0	0	0	0	0	0	0	0	0	0	0	0	0	0	0	1								20517000
SGDPEEEEEEEEELVDPLTTVR	Dimethyl (N-term)	sp|P07919|QCR6_HUMAN	sp|P07919|QCR6_HUMAN Cytochrome b-c1 complex subunit 6, mitochondrial OS=Homo sapiens OX=9606 GN=UQCRH PE=1 SV=2	13	34	E	0	1	1	1	1	1	1	1	1	1	1	1	1	1	1	1	1	0	1	1	1	1	1	1	0	1	0	1	0	1	1	1	1	1	1	72094000	67312000	11657000	16871000	21995000	34383000	15199000	209830000
GDPEEEEEEEEELVDPLTTVR	Dimethyl (N-term)	sp|P07919|QCR6_HUMAN	sp|P07919|QCR6_HUMAN Cytochrome b-c1 complex subunit 6, mitochondrial OS=Homo sapiens OX=9606 GN=UQCRH PE=1 SV=2	14	34	S	0	1	1	1	1	1	1	1	1	1	1	1	1	1	1	1	1	0	1	1	0	1	1	1	1	1	1	1	1	1	1	1	1	1	1	359070000	317470000	65118000	96101000	93430000	155220000	78325000	944220000
ASAPGLGGAAVPSFWPPNAAR	Dimethyl (N-term)	sp|P07954|FUMH_HUMAN	sp|P07954|FUMH_HUMAN Fumarate hydratase, mitochondrial OS=Homo sapiens OX=9606 GN=FH PE=1 SV=3	23	43	L	0	0	0	0	0	0	0	0	1	0	0	0	0	0	0	0	0	0	0	0	0	0	0	0	0	0	0	0	0	0	0	0	0	0	1								13065000
ASQNSFR	Acetyl (N-term)	sp|P07954|FUMH_HUMAN	sp|P07954|FUMH_HUMAN Fumarate hydratase, mitochondrial OS=Homo sapiens OX=9606 GN=FH PE=1 SV=3	45	51	M	0	1	1	1	1	1	1	0	0	0	0	1	1	0	0	1	0	0	0	0	0	0	0	0	0	0	0	0	0	0	0	0	0	0	0
ASQNSFR	Dimethyl (N-term)	sp|P07954|FUMH_HUMAN	sp|P07954|FUMH_HUMAN Fumarate hydratase, mitochondrial OS=Homo sapiens OX=9606 GN=FH PE=1 SV=3	45	51	M	0	0	1	1	1	1	0	1	0	1	1	1	0	0	1	0	0	0	0	1	1	0	1	0	1	1	1	1	1	1	0	1	1	1	1		338700000	96863000	90303000	77609000		3402000
ASQNSFRIEYDTFGELKVPNDKYYGAQTVR	Dimethyl (N-term)	sp|P07954|FUMH_HUMAN	sp|P07954|FUMH_HUMAN Fumarate hydratase, mitochondrial OS=Homo sapiens OX=9606 GN=FH PE=1 SV=3	45	74	M	2	0	0	0	0	0	0	0	0	0	0	0	0	0	0	0	0	0	0	0	0	0	0	0	0	1	0	0	0	0	0	0	0	0	1
ASQNSFRIEYDTFGELKVPNDKYYGAQTVR	Acetyl (N-term)	sp|P07954|FUMH_HUMAN	sp|P07954|FUMH_HUMAN Fumarate hydratase, mitochondrial OS=Homo sapiens OX=9606 GN=FH PE=1 SV=3	45	74	M	2	0	0	0	0	0	0	0	0	0	0	0	0	0	0	0	0	0	0	0	0	0	0	0	0	1	1	0	0	0	0	0	0	0	1
MDPGKDKEGVPQPSGPPAR	Acetyl (N-term)	sp|P07992|ERCC1_HUMAN	sp|P07992|ERCC1_HUMAN DNA excision repair protein ERCC-1 OS=Homo sapiens OX=9606 GN=ERCC1 PE=1 SV=1	1	19	-	2	1	1	0	0	1	1	1	1	1	0	0	1	0	1	0	1	1	0	1	1	1	0	0	1	0	1	0	0	0	1	0	0	0	1	37474000	16685000			4082900	11604000	19907000	53250000
AKPAQGAKYR	Acetyl (N-term)	sp|P08133|ANXA6_HUMAN	sp|P08133|ANXA6_HUMAN Annexin A6 OS=Homo sapiens OX=9606 GN=ANXA6 PE=1 SV=3	2	11	M	2	1	1	1	1	1	1	1	1	1	1	1	1	1	1	1	1	1	1	1	1	1	1	1	1	1	1	1	1	1	1	1	1	1	1	542670000	346120000	90284000	50784000	110440000	27112000	100080000	59736000
DCGLPPDVPNAQPALEGR	Dimethyl (N-term)	sp|P08174|DAF_HUMAN	sp|P08174|DAF_HUMAN Complement decay-accelerating factor OS=Homo sapiens OX=9606 GN=CD55 PE=1 SV=4	35	52	G	0	1	1	1	1	1	1	1	1	1	1	1	1	1	1	1	1	1	1	1	1	1	1	1	1	1	1	1	1	1	1	1	1	1	1	438420000	324540000	27012000	61149000	83857000	107660000	348990000	597200000
MELQPPEASIAVVSIPR	Acetyl (N-term)	sp|P08195|4F2_HUMAN	sp|P08195|4F2_HUMAN 4F2 cell-surface antigen heavy chain OS=Homo sapiens OX=9606 GN=SLC3A2 PE=1 SV=3	1	17	-	0	1	1	1	1	1	1	1	1	1	1	1	1	1	1	1	0	1	1	1	1	1	1	1	1	1	1	1	1	1	1	1	1	1	0
RIGDLQAFQGHGAGNLAGLKGR	Dimethyl (N-term)	sp|P08195|4F2_HUMAN	sp|P08195|4F2_HUMAN 4F2 cell-surface antigen heavy chain OS=Homo sapiens OX=9606 GN=SLC3A2 PE=1 SV=3	226	247	Y	1	1	0	1	0	0	0	0	0	0	0	0	0	0	0	0	1	1	1	1	1	1	0	0	0	0	0	0	0	0	0	0	0	0	1	34790000		4503500
IGDLQAFQGHGAGNLAGLKGR	Dimethyl (N-term)	sp|P08195|4F2_HUMAN	sp|P08195|4F2_HUMAN 4F2 cell-surface antigen heavy chain OS=Homo sapiens OX=9606 GN=SLC3A2 PE=1 SV=3	227	247	R	1	0	0	0	0	0	0	0	0	0	0	0	0	0	0	0	0	0	1	0	1	1	0	0	0	0	0	0	0	0	0	0	0	0	1
VILDLTPNYR	Dimethyl (N-term)	sp|P08195|4F2_HUMAN	sp|P08195|4F2_HUMAN 4F2 cell-surface antigen heavy chain OS=Homo sapiens OX=9606 GN=SLC3A2 PE=1 SV=3	304	313	R	0	0	1	0	0	0	0	0	0	0	0	0	0	0	0	0	0	0	0	0	0	0	0	0	0	0	0	0	0	0	0	0	0	0	1
LLTSFLPAQLLR	Dimethyl (N-term)	sp|P08195|4F2_HUMAN	sp|P08195|4F2_HUMAN 4F2 cell-surface antigen heavy chain OS=Homo sapiens OX=9606 GN=SLC3A2 PE=1 SV=3	440	451	R	0	0	0	0	0	0	0	0	0	0	0	0	0	0	0	0	0	0	0	0	0	0	0	0	1	0	0	0	0	0	0	0	0	1	1
LQGGMLYPQESPSR	Dimethyl (N-term)	sp|P08236|BGLR_HUMAN	sp|P08236|BGLR_HUMAN Beta-glucuronidase OS=Homo sapiens OX=9606 GN=GUSB PE=1 SV=2	23	36	G	0	1	1	1	1	1	1	1	1	1	1	1	1	1	1	1	1	1	1	1	1	1	1	1	1	1	1	1	1	0	1	1	1	1	1	72538000	21946200	4540400	7331500	6695300	24524500	26814000	77002000
ELISNASDALDKIR	Dimethyl (N-term)	sp|P08238|HS90B_HUMAN	sp|Q58FF8|H90B2_HUMAN Putative heat shock protein HSP 90-beta 2 OS=Homo sapiens OX=9606 GN=HSP90AB2P PE=1 SV=2	42	55	R	1	0	0	0	0	0	0	0	0	0	0	0	0	0	0	0	0	0	0	0	0	1	1	0	1	1	1	1	1	1	1	1	1	1	1
YESLTDPSKLDSGKELKIDIIPNPQER	Dimethyl (N-term)	sp|P08238|HS90B_HUMAN	sp|P08238|HS90B_HUMAN Heat shock protein HSP 90-beta OS=Homo sapiens OX=9606 GN=HSP90AB1 PE=1 SV=4	56	82	R	3	0	0	0	0	0	0	0	0	0	0	0	0	0	0	0	0	0	0	0	0	0	0	0	0	0	0	1	0	0	0	0	0	1	1
IDIIPNPQER	Dimethyl (N-term)	sp|P08238|HS90B_HUMAN	sp|P08238|HS90B_HUMAN Heat shock protein HSP 90-beta OS=Homo sapiens OX=9606 GN=HSP90AB1 PE=1 SV=4	73	82	K	0	0	0	0	0	0	0	1	0	0	0	0	0	0	0	0	0	0	0	0	0	0	0	0	0	0	0	0	0	0	0	0	0	0	1							5887300
ADHGEPIGR	Dimethyl (N-term)	sp|P08238|HS90B_HUMAN	sp|P08238|HS90B_HUMAN Heat shock protein HSP 90-beta OS=Homo sapiens OX=9606 GN=HSP90AB1 PE=1 SV=4	169	177	R	0	0	0	0	0	0	0	0	0	0	0	0	0	0	0	0	0	0	0	0	0	0	0	1	0	0	0	0	0	0	0	0	0	0	1
GTKVILHLKEDQTEYLEER	Dimethyl (N-term)	sp|P08238|HS90B_HUMAN	sp|P08238|HS90B_HUMAN Heat shock protein HSP 90-beta OS=Homo sapiens OX=9606 GN=HSP90AB1 PE=1 SV=4	178	196	R	2	0	0	0	0	0	0	0	0	0	0	0	0	0	0	0	0	0	0	0	0	0	0	0	0	0	0	0	0	0	0	0	0	1	1
EKYIDQEELNKTKPIWTR	Dimethyl (N-term)	sp|P08238|HS90B_HUMAN	sp|Q58FF8|H90B2_HUMAN Putative heat shock protein HSP 90-beta 2 OS=Homo sapiens OX=9606 GN=HSP90AB2P PE=1 SV=2	274	291	K	3	1	1	0	0	0	0	0	0	0	0	0	0	0	0	0	1	1	1	1	1	1	0	0	0	0	1	1	1	0	1	0	0	0	1	39794000	12110000
YIDQEELNKTKPIWTR	Dimethyl (N-term)	sp|P08238|HS90B_HUMAN	sp|Q58FF8|H90B2_HUMAN Putative heat shock protein HSP 90-beta 2 OS=Homo sapiens OX=9606 GN=HSP90AB2P PE=1 SV=2	276	291	K	2	1	1	1	0	0	0	0	0	0	1	1	1	0	1	1	1	1	1	1	1	1	1	0	0	1	1	1	1	0	0	1	1	1	1	498800000	178580000	42139000
SVEGQLEFR	Dimethyl (N-term)	sp|P08238|HS90B_HUMAN	sp|P08238|HS90B_HUMAN Heat shock protein HSP 90-beta OS=Homo sapiens OX=9606 GN=HSP90AB1 PE=1 SV=4	322	330	F	0	1	1	1	1	0	0	0	1	1	0	0	0	0	0	0	1	1	1	1	1	1	0	0	0	0	0	0	0	0	0	0	0	0	1	34001000	19690000	4901300	1253900				12804000
GVVDSEDLPLNISR	Dimethyl (N-term)	sp|P08238|HS90B_HUMAN	sp|P08238|HS90B_HUMAN Heat shock protein HSP 90-beta OS=Homo sapiens OX=9606 GN=HSP90AB1 PE=1 SV=4	379	392	R	0	1	1	1	0	1	1	0	0	1	0	0	0	0	0	0	0	0	1	0	0	1	0	1	0	1	1	1	1	1	1	1	1	1	1	29054000	26788000	6967100		4512000
EMLQQSKILKVIR	Dimethyl (N-term)	sp|P08238|HS90B_HUMAN	sp|P08238|HS90B_HUMAN Heat shock protein HSP 90-beta OS=Homo sapiens OX=9606 GN=HSP90AB1 PE=1 SV=4	393	405	R	2	1	1	0	0	0	0	0	0	0	1	0	0	0	0	0	1	1	1	1	1	1	0	1	0	0	1	0	0	0	1	0	0	1	1	25313000	13104000
EMLQQSKILKVIR	Oxidation (M);Acetyl (N-term)	sp|P08238|HS90B_HUMAN	sp|P08238|HS90B_HUMAN Heat shock protein HSP 90-beta OS=Homo sapiens OX=9606 GN=HSP90AB1 PE=1 SV=4	393	405	R	2	0	0	0	0	1	1	0	1	1	1	0	1	0	0	0	0	0	0	0	0	0	0	0	0	0	0	0	0	0	0	0	0	0	1					1461100	5066600		14793000
YHTSQSGDEMTSLSEYVSR	Dimethyl (N-term)	sp|P08238|HS90B_HUMAN	sp|P08238|HS90B_HUMAN Heat shock protein HSP 90-beta OS=Homo sapiens OX=9606 GN=HSP90AB1 PE=1 SV=4	457	475	R	0	0	0	0	0	0	0	0	0	0	0	0	0	0	0	0	0	0	0	0	0	0	0	0	1	0	1	0	0	0	0	1	1	1	1
MKETQKSIYYITGESKEQVANSAFVER	Dimethyl (N-term)	sp|P08238|HS90B_HUMAN	sp|P08238|HS90B_HUMAN Heat shock protein HSP 90-beta OS=Homo sapiens OX=9606 GN=HSP90AB1 PE=1 SV=4	476	502	R	3	0	0	0	0	0	0	0	0	0	0	0	0	0	0	0	0	0	0	0	0	0	0	0	0	0	0	0	0	0	0	0	0	1	1
YITGESKEQVANSAFVER	Dimethyl (N-term)	sp|P08238|HS90B_HUMAN	sp|P08238|HS90B_HUMAN Heat shock protein HSP 90-beta OS=Homo sapiens OX=9606 GN=HSP90AB1 PE=1 SV=4	485	502	Y	1	1	1	1	0	1	1	1	1	1	1	1	1	0	1	0	1	1	1	1	1	1	0	1	0	1	0	0	1	0	1	0	0	0	1	40140000	42455000	8921000		3448400	9783000	11333000	58487000
ITGESKEQVANSAFVER	Dimethyl (N-term)	sp|P08238|HS90B_HUMAN	sp|P08238|HS90B_HUMAN Heat shock protein HSP 90-beta OS=Homo sapiens OX=9606 GN=HSP90AB1 PE=1 SV=4	486	502	Y	1	0	1	0	0	0	0	0	1	0	0	0	0	0	0	0	1	1	1	1	1	1	0	0	0	0	0	0	0	0	0	0	0	0	1		25741000						25384000
EQVANSAFVER	Dimethyl (N-term)	sp|P08238|HS90B_HUMAN	sp|P08238|HS90B_HUMAN Heat shock protein HSP 90-beta OS=Homo sapiens OX=9606 GN=HSP90AB1 PE=1 SV=4	492	502	K	0	0	0	0	0	0	0	0	0	1	0	0	0	0	0	0	0	0	0	0	0	0	0	0	0	0	0	0	0	0	0	0	0	0	1
GWTANMER	Dimethyl (N-term)	sp|P08238|HS90B_HUMAN	sp|P08238|HS90B_HUMAN Heat shock protein HSP 90-beta OS=Homo sapiens OX=9606 GN=HSP90AB1 PE=1 SV=4	597	604	Y	0	1	1	1	1	1	1	1	1	1	1	1	1	0	0	1	1	1	1	1	1	1	0	0	1	0	0	0	0	0	0	0	0	0	1	87000000	48519000	6968500	1792600	3247100	13496000	12637000	11491000
DNSTMGYMMAKKHLEINPDHPIVETLR	Dimethyl (N-term)	sp|P08238|HS90B_HUMAN	sp|P08238|HS90B_HUMAN Heat shock protein HSP 90-beta OS=Homo sapiens OX=9606 GN=HSP90AB1 PE=1 SV=4	613	639	R	2	0	0	0	0	0	0	0	0	0	0	0	0	0	0	0	0	0	0	1	0	0	0	0	0	0	0	0	0	0	0	0	0	0	1
MMAKKHLEINPDHPIVETLR	Dimethyl (N-term);Oxidation (M)	sp|P08238|HS90B_HUMAN	sp|P08238|HS90B_HUMAN Heat shock protein HSP 90-beta OS=Homo sapiens OX=9606 GN=HSP90AB1 PE=1 SV=4	620	639	Y	2	0	0	0	0	0	0	0	0	0	0	0	0	0	0	1	1	1	1	1	1	1	0	0	0	0	0	0	0	0	0	0	0	0	1
KHLEINPDHPIVETLR	Dimethyl (N-term)	sp|P08238|HS90B_HUMAN	sp|P08238|HS90B_HUMAN Heat shock protein HSP 90-beta OS=Homo sapiens OX=9606 GN=HSP90AB1 PE=1 SV=4	624	639	K	1	1	0	0	0	0	0	0	0	0	0	0	0	0	0	0	0	0	1	0	0	0	0	0	0	0	1	0	0	0	0	0	0	0	1	19754000
HLEINPDHPIVETLR	Dimethyl (N-term)	sp|P08238|HS90B_HUMAN	sp|P08238|HS90B_HUMAN Heat shock protein HSP 90-beta OS=Homo sapiens OX=9606 GN=HSP90AB1 PE=1 SV=4	625	639	K	0	1	0	0	0	0	0	0	0	0	0	0	0	0	0	0	0	0	0	1	0	0	0	0	0	0	0	0	0	0	0	0	0	0	1	11500000
SLEDPQTHSNR	Dimethyl (N-term)	sp|P08238|HS90B_HUMAN	sp|P08238|HS90B_HUMAN Heat shock protein HSP 90-beta OS=Homo sapiens OX=9606 GN=HSP90AB1 PE=1 SV=4	669	679	F	0	1	1	1	1	0	1	0	0	0	0	0	1	0	0	0	1	0	1	1	1	0	0	0	0	0	0	0	0	0	0	0	0	0	1	21472000	26081000	6665600	2017900		7267700
LGLGIDEDEVAAEEPNAAVPDEIPPLEGDEDASR	Dimethyl (N-term)	sp|P08238|HS90B_HUMAN	sp|P08238|HS90B_HUMAN Heat shock protein HSP 90-beta OS=Homo sapiens OX=9606 GN=HSP90AB1 PE=1 SV=4	686	719	K	0	0	1	0	0	1	0	1	1	1	0	1	0	1	0	0	1	0	0	0	0	0	0	1	0	0	1	0	0	0	0	1	1	0	1		17350000			3749500		58139000	49430000
AIGMEDSPDLLAAR	Dimethyl (N-term)	sp|P08243|ASNS_HUMAN	sp|P08243|ASNS_HUMAN Asparagine synthetase [glutamine-hydrolyzing] OS=Homo sapiens OX=9606 GN=ASNS PE=1 SV=4	287	300	F	0	1	0	0	0	0	0	0	0	0	0	0	0	0	0	0	0	0	0	0	0	0	0	0	0	0	0	0	0	0	0	0	0	0	1	6978600
TTAAHGLELR	Dimethyl (N-term)	sp|P08243|ASNS_HUMAN	sp|P08243|ASNS_HUMAN Asparagine synthetase [glutamine-hydrolyzing] OS=Homo sapiens OX=9606 GN=ASNS PE=1 SV=4	408	417	R	0	0	0	0	0	0	0	0	0	0	0	0	0	0	0	0	0	0	0	0	0	0	0	0	1	0	0	0	0	0	0	0	0	0	1
SGNGNAAATAEENSPKMR	Oxidation (M);Acetyl (N-term)	sp|P08397|HEM3_HUMAN	sp|P08397|HEM3_HUMAN Porphobilinogen deaminase OS=Homo sapiens OX=9606 GN=HMBS PE=1 SV=2	2	19	M	1	1	1	1	1	1	1	1	1	1	1	1	1	1	1	1	1	1	1	0	1	1	0	1	1	1	1	1	1	1	1	1	1	0	1	18101000	8048700	3540700	1295700	2565100	5267300	11113000	25388000
FANDATFEIKKCDLHR	Dimethyl (N-term)	sp|P08559|ODPA_HUMAN	sp|P08559|ODPA_HUMAN Pyruvate dehydrogenase E1 component subunit alpha, somatic form, mitochondrial OS=Homo sapiens OX=9606 GN=PDHA1 PE=1 SV=3	30	45	N	2	1	1	1	0	1	0	0	0	0	0	0	0	0	0	0	1	1	1	1	1	1	0	0	0	0	1	0	1	0	1	0	1	0	1	41628000	12813000	2309500		2384000
SDLELHPPSYPWSHR	Dimethyl (N-term)	sp|P08574|CY1_HUMAN	sp|P08574|CY1_HUMAN Cytochrome c1, heme protein, mitochondrial OS=Homo sapiens OX=9606 GN=CYC1 PE=1 SV=3	85	99	A	0	1	1	1	1	1	1	0	0	0	1	1	1	1	1	1	1	1	1	1	1	1	1	0	1	1	1	1	1	1	1	1	1	1	1	339200000	213670000	41935000	17189000	38843000	69817000
MDIRPNHTIYINNMNDKIKKEELKR	Acetyl (N-term)	sp|P08579|RU2B_HUMAN	sp|P08579|RU2B_HUMAN U2 small nuclear ribonucleoprotein B OS=Homo sapiens OX=9606 GN=SNRPB2 PE=1 SV=1	1	25	-	4	0	0	0	0	0	0	0	0	0	0	0	0	0	0	0	0	0	1	1	0	1	0	0	0	0	0	0	0	0	0	0	0	0	1
TQFLPPNLLALFAPR	Acetyl (N-term)	sp|P08621|RU17_HUMAN	sp|P08621|RU17_HUMAN U1 small nuclear ribonucleoprotein 70 kDa OS=Homo sapiens OX=9606 GN=SNRNP70 PE=1 SV=2	2	16	M	0	0	0	0	0	0	0	0	0	0	0	0	0	0	0	0	0	0	0	0	0	0	0	0	0	1	1	1	0	1	1	1	1	0	0
AFIEYEHER	Dimethyl (N-term)	sp|P08621|RU17_HUMAN	sp|P08621|RU17_HUMAN U1 small nuclear ribonucleoprotein 70 kDa OS=Homo sapiens OX=9606 GN=SNRNP70 PE=1 SV=2	147	155	Y	0	1	1	1	0	0	1	0	0	0	0	0	0	0	0	0	0	0	0	1	0	0	0	0	0	0	0	0	0	0	0	0	0	0	1	43210000	25729000	6353600			6365300
LLESSLSSSEGEEPVEYKSLQWFGATVR	Dimethyl (N-term)	sp|P08648|ITA5_HUMAN	sp|P08648|ITA5_HUMAN Integrin alpha-5 OS=Homo sapiens OX=9606 GN=ITGA5 PE=1 SV=2	120	147	R	1	0	0	0	0	0	0	0	0	0	0	0	0	0	0	0	0	0	1	1	0	1	0	0	0	0	0	0	0	0	0	0	0	0	1
SSASSGPQILKCPEAECFR	Dimethyl (N-term)	sp|P08648|ITA5_HUMAN	sp|P08648|ITA5_HUMAN Integrin alpha-5 OS=Homo sapiens OX=9606 GN=ITGA5 PE=1 SV=2	900	918	R	1	0	0	0	0	0	0	1	1	1	0	0	0	0	0	0	0	0	0	0	0	0	0	0	0	0	0	0	0	0	0	0	0	0	1								19463000
STRSVSSSSYR	Acetyl (N-term)	sp|P08670|VIME_HUMAN	sp|P08670|VIME_HUMAN Vimentin OS=Homo sapiens OX=9606 GN=VIM PE=1 SV=4	2	12	M	0	1	1	1	1	1	0	1	0	1	0	0	1	0	0	0	1	0	1	1	1	0	0	0	0	0	0	0	0	0	0	0	0	0	0
SVSSSSYR	Dimethyl (N-term)	sp|P08670|VIME_HUMAN	sp|P08670|VIME_HUMAN Vimentin OS=Homo sapiens OX=9606 GN=VIM PE=1 SV=4	5	12	R	0	1	1	1	1	1	1	1	0	1	0	0	1	0	0	1	1	1	1	1	1	1	1	1	1	1	1	0	1	0	1	0	1	1	1	236320000	189490000	44835000	23201000	18015000	80135000	2378700
MFGGPGTASR	Dimethyl (N-term)	sp|P08670|VIME_HUMAN	sp|P08670|VIME_HUMAN Vimentin OS=Homo sapiens OX=9606 GN=VIM PE=1 SV=4	14	23	R	0	0	1	0	0	0	1	0	0	1	0	0	0	0	0	0	0	0	0	0	0	0	0	0	0	0	0	0	0	0	0	0	0	1	1		15629000
MFGGPGTASR	Acetyl (N-term)	sp|P08670|VIME_HUMAN	sp|P08670|VIME_HUMAN Vimentin OS=Homo sapiens OX=9606 GN=VIM PE=1 SV=4	14	23	R	0	0	0	0	0	0	0	1	0	0	0	0	0	0	0	0	0	0	0	0	0	0	0	0	0	0	0	0	0	0	0	0	0	0	0
MFGGPGTASRPSSSR	Acetyl (N-term)	sp|P08670|VIME_HUMAN	sp|P08670|VIME_HUMAN Vimentin OS=Homo sapiens OX=9606 GN=VIM PE=1 SV=4	14	28	R	0	0	0	0	0	0	0	0	0	0	0	0	0	0	0	0	1	0	0	0	0	0	0	0	0	0	0	0	0	0	0	0	0	0	0
GGPGTASR	Dimethyl (N-term)	sp|P08670|VIME_HUMAN	sp|P08670|VIME_HUMAN Vimentin OS=Homo sapiens OX=9606 GN=VIM PE=1 SV=4	16	23	F	0	1	0	1	0	1	1	0	0	0	0	0	0	0	0	0	0	0	0	0	0	0	0	0	0	0	0	0	0	0	0	0	0	0	1	14710000		4589700		4134500	6121100
SYVTTSTR	Dimethyl (N-term)	sp|P08670|VIME_HUMAN	sp|P08670|VIME_HUMAN Vimentin OS=Homo sapiens OX=9606 GN=VIM PE=1 SV=4	29	36	R	0	1	1	1	1	0	0	0	0	0	0	0	0	0	0	0	0	0	0	0	0	0	0	0	1	0	0	0	0	0	0	0	0	0	1	40354000	25201000	6217100	2900700
YVTTSTR	Dimethyl (N-term)	sp|P08670|VIME_HUMAN	sp|P08670|VIME_HUMAN Vimentin OS=Homo sapiens OX=9606 GN=VIM PE=1 SV=4	30	36	S	0	0	0	1	0	0	0	0	0	0	0	0	0	0	0	0	0	0	0	0	0	0	0	0	0	0	0	0	0	0	0	0	0	0	1			5578900
TYSLGSALRPSTSR	Dimethyl (N-term)	sp|P08670|VIME_HUMAN	sp|P08670|VIME_HUMAN Vimentin OS=Homo sapiens OX=9606 GN=VIM PE=1 SV=4	37	50	R	0	0	1	1	0	0	0	0	0	1	0	0	0	0	0	0	0	0	0	1	0	0	1	1	1	0	0	0	0	0	0	0	0	0	1		11098000	2262000
YSLGSALRPSTSR	Dimethyl (N-term)	sp|P08670|VIME_HUMAN	sp|P08670|VIME_HUMAN Vimentin OS=Homo sapiens OX=9606 GN=VIM PE=1 SV=4	38	50	T	0	0	0	0	0	0	0	0	0	1	0	0	0	0	0	0	0	0	0	0	0	0	0	0	0	0	0	0	0	0	0	0	0	0	1
SLGSALR	Dimethyl (N-term)	sp|P08670|VIME_HUMAN	sp|P08670|VIME_HUMAN Vimentin OS=Homo sapiens OX=9606 GN=VIM PE=1 SV=4	39	45	Y	0	1	0	1	0	1	0	0	0	0	0	0	0	0	0	0	0	0	0	0	0	0	0	0	0	0	0	0	0	0	0	0	0	0	1	37823000		3230900		1167700
SLGSALRPSTSR	Dimethyl (N-term)	sp|P08670|VIME_HUMAN	sp|P08670|VIME_HUMAN Vimentin OS=Homo sapiens OX=9606 GN=VIM PE=1 SV=4	39	50	Y	0	1	1	1	1	1	1	1	1	1	1	1	1	0	0	1	1	1	1	1	1	0	1	1	1	0	1	1	1	0	0	0	1	0	1	543880000	304670000	61298000	18993000	43666000	155800000	64007000	90797000
SLYASSPGGVYATR	Dimethyl (N-term)	sp|P08670|VIME_HUMAN	sp|P08670|VIME_HUMAN Vimentin OS=Homo sapiens OX=9606 GN=VIM PE=1 SV=4	51	64	R	0	1	1	1	1	1	1	1	1	1	1	1	1	0	0	1	0	0	1	1	0	1	1	0	0	1	1	0	0	0	0	1	1	1	1	65625000	45162000	9498000	3509200	7296200	23695000	15111000	32774000
ASSPGGVYATR	Dimethyl (N-term)	sp|P08670|VIME_HUMAN	sp|P08670|VIME_HUMAN Vimentin OS=Homo sapiens OX=9606 GN=VIM PE=1 SV=4	54	64	Y	0	1	1	1	1	1	1	1	0	1	1	1	1	0	0	1	1	1	1	1	1	1	1	0	1	1	1	1	1	0	1	1	1	1	1	668600000	383940000	145350000	51340000	43006000	146910000	61715000
SSVPGVR	Dimethyl (N-term)	sp|P08670|VIME_HUMAN	sp|P08670|VIME_HUMAN Vimentin OS=Homo sapiens OX=9606 GN=VIM PE=1 SV=4	72	78	R	0	1	1	1	1	1	1	1	0	0	0	0	0	0	0	0	1	0	0	0	1	0	1	0	0	1	0	1	0	0	0	1	1	1	1	140360000	82722000	25685000	20105000	23730000	81532000	25820000
LLQDSVDFSLADAINTEFKNTR	Dimethyl (N-term)	sp|P08670|VIME_HUMAN	sp|P08670|VIME_HUMAN Vimentin OS=Homo sapiens OX=9606 GN=VIM PE=1 SV=4	79	100	R	1	1	0	0	0	1	0	0	0	0	0	1	0	0	0	0	1	1	1	1	0	1	1	1	1	1	1	1	1	1	1	1	1	1	1	106400000				19666000
QDSVDFSLADAINTEFKNTR	Dimethyl (N-term)	sp|P08670|VIME_HUMAN	sp|P08670|VIME_HUMAN Vimentin OS=Homo sapiens OX=9606 GN=VIM PE=1 SV=4	81	100	L	1	0	0	1	0	1	0	0	0	0	0	0	0	0	0	0	0	0	1	0	0	0	0	0	0	0	0	0	0	0	0	0	0	0	1			3891500		3625600
FSLADAINTEFKNTR	Dimethyl (N-term)	sp|P08670|VIME_HUMAN	sp|P08670|VIME_HUMAN Vimentin OS=Homo sapiens OX=9606 GN=VIM PE=1 SV=4	86	100	D	1	1	1	1	1	1	1	0	1	1	1	1	1	1	1	1	1	1	1	1	1	1	1	1	1	1	0	1	1	1	1	1	1	1	1	72600000	55003000	16144000	10168000	16286000	43596000		67579000
SLADAINTEFKNTR	Dimethyl (N-term)	sp|P08670|VIME_HUMAN	sp|P08670|VIME_HUMAN Vimentin OS=Homo sapiens OX=9606 GN=VIM PE=1 SV=4	87	100	F	1	0	1	1	1	1	0	0	0	1	1	0	0	0	1	1	1	1	1	1	1	1	0	0	0	0	0	0	0	0	0	0	0	1	1		142550000	28862000	10132000	11894000
TRTNEKVELQELNDR	Dimethyl (N-term)	sp|P08670|VIME_HUMAN	sp|P08670|VIME_HUMAN Vimentin OS=Homo sapiens OX=9606 GN=VIM PE=1 SV=4	99	113	N	1	0	0	0	0	0	0	0	0	0	0	0	0	0	0	0	0	0	0	0	1	0	0	0	0	0	0	0	0	0	0	0	0	0	1
TNEKVELQELNDR	Acetyl (N-term)	sp|P08670|VIME_HUMAN	sp|P08670|VIME_HUMAN Vimentin OS=Homo sapiens OX=9606 GN=VIM PE=1 SV=4	101	113	R	1	0	0	0	0	0	0	0	0	0	0	0	0	0	0	0	0	0	0	0	0	0	1	1	1	0	0	0	0	0	0	0	0	0	1
TNEKVELQELNDR	Dimethyl (N-term)	sp|P08670|VIME_HUMAN	sp|P08670|VIME_HUMAN Vimentin OS=Homo sapiens OX=9606 GN=VIM PE=1 SV=4	101	113	R	1	1	1	1	1	1	1	1	1	1	1	1	1	0	1	1	1	1	1	1	1	1	1	1	1	0	1	1	1	1	1	1	1	1	1	383370000	203340000	60461000	11119000	32277000	69457000	56399000	221290000
TNEKVELQELNDRFANYIDKVR	Dimethyl (N-term)	sp|P08670|VIME_HUMAN	sp|P08670|VIME_HUMAN Vimentin OS=Homo sapiens OX=9606 GN=VIM PE=1 SV=4	101	122	R	2	0	0	0	0	0	0	0	0	0	0	0	0	0	0	0	1	0	0	0	0	0	0	0	0	0	1	0	0	0	0	0	0	0	1
LGDLYEEEMR	Dimethyl (N-term);Oxidation (M)	sp|P08670|VIME_HUMAN	sp|P08670|VIME_HUMAN Vimentin OS=Homo sapiens OX=9606 GN=VIM PE=1 SV=4	146	155	R	0	1	1	1	1	1	1	1	0	1	0	1	1	0	1	1	1	1	1	1	1	1	1	1	1	0	1	1	1	1	1	1	0	1	1	22400000	114490000	14327800	6397000	9170000	29566000	29622000
QVDQLTNDKAR	Dimethyl (N-term)	sp|P08670|VIME_HUMAN	sp|P08670|VIME_HUMAN Vimentin OS=Homo sapiens OX=9606 GN=VIM PE=1 SV=4	160	170	R	1	0	1	0	0	0	0	0	0	1	0	0	0	0	0	0	0	0	1	1	0	0	1	1	1	1	1	0	0	1	1	0	1	1	1		19983000
DNLAEDIMR	Dimethyl (N-term)	sp|P08670|VIME_HUMAN	sp|P08670|VIME_HUMAN Vimentin OS=Homo sapiens OX=9606 GN=VIM PE=1 SV=4	176	184	R	0	0	0	0	0	0	0	0	0	0	0	0	0	0	0	0	0	0	0	0	0	0	0	1	1	0	1	0	0	1	1	1	1	1	1
EKLQEEMLQR	Dimethyl (N-term)	sp|P08670|VIME_HUMAN	sp|P08670|VIME_HUMAN Vimentin OS=Homo sapiens OX=9606 GN=VIM PE=1 SV=4	187	196	R	1	1	0	0	0	0	0	0	1	1	0	0	0	0	0	0	0	0	0	0	0	0	0	0	1	0	0	0	1	0	1	1	1	1	1	13740000							19643000
EEAENTLQSFR	Dimethyl (N-term)	sp|P08670|VIME_HUMAN	sp|P08670|VIME_HUMAN Vimentin OS=Homo sapiens OX=9606 GN=VIM PE=1 SV=4	197	207	R	0	0	1	1	0	0	0	0	1	1	0	0	0	0	0	0	0	0	0	0	0	0	1	1	1	0	0	1	1	1	0	1	1	1	1		5573200	1023800					12137000
EEAENTLQSFRQDVDNASLAR	Dimethyl (N-term)	sp|P08670|VIME_HUMAN	sp|P08670|VIME_HUMAN Vimentin OS=Homo sapiens OX=9606 GN=VIM PE=1 SV=4	197	217	R	0	0	0	0	0	0	0	0	0	0	0	0	0	0	0	0	0	0	0	0	0	0	0	0	0	0	0	1	0	0	0	0	0	0	1
RQDVDNASLAR	Dimethyl (N-term)	sp|P08670|VIME_HUMAN	sp|P08670|VIME_HUMAN Vimentin OS=Homo sapiens OX=9606 GN=VIM PE=1 SV=4	207	217	F	0	0	1	0	0	0	0	0	0	0	0	0	0	0	0	0	0	0	0	0	0	0	0	0	0	0	0	0	0	0	0	0	1	0	1		11600000
QDVDNASLAR	Dimethyl (N-term)	sp|P08670|VIME_HUMAN	sp|P08670|VIME_HUMAN Vimentin OS=Homo sapiens OX=9606 GN=VIM PE=1 SV=4	208	217	R	0	0	1	1	0	0	0	0	0	0	0	0	1	0	0	0	1	0	0	1	0	0	0	1	1	0	1	1	1	0	1	0	1	1	1		9118800
QIDVDVSKPDLTAALR	Dimethyl (N-term)	sp|P08670|VIME_HUMAN	sp|P08670|VIME_HUMAN Vimentin OS=Homo sapiens OX=9606 GN=VIM PE=1 SV=4	255	270	V	1	0	1	0	0	0	0	0	0	0	0	0	0	0	0	0	0	0	0	0	0	0	0	0	0	0	0	0	0	0	0	0	0	0	1
VDVSKPDLTAALR	Dimethyl (N-term)	sp|P08670|VIME_HUMAN	sp|P08670|VIME_HUMAN Vimentin OS=Homo sapiens OX=9606 GN=VIM PE=1 SV=4	258	270	D	1	1	0	0	1	1	0	1	1	1	1	1	1	1	1	1	1	1	1	1	1	1	1	1	1	1	1	1	1	1	1	1	1	1	1	78032000			9750300	18159000		181880000	487660000
VDVSKPDLTAALR	Acetyl (N-term)	sp|P08670|VIME_HUMAN	sp|P08670|VIME_HUMAN Vimentin OS=Homo sapiens OX=9606 GN=VIM PE=1 SV=4	258	270	D	1	0	0	0	0	0	0	1	1	0	0	0	1	0	0	0	0	0	0	0	0	0	0	1	0	0	0	0	0	0	0	0	0	1	1							12989000	21476000
VSKPDLTAALR	Dimethyl (N-term)	sp|P08670|VIME_HUMAN	sp|P08670|VIME_HUMAN Vimentin OS=Homo sapiens OX=9606 GN=VIM PE=1 SV=4	260	270	D	1	0	0	0	0	0	1	1	0	1	0	1	1	0	1	1	0	0	0	0	0	1	0	1	1	0	1	0	1	0	0	1	1	0	1						19306000	40465000
NLQEAEEWYKSKFADLSEAANR	Dimethyl (N-term)	sp|P08670|VIME_HUMAN	sp|P08670|VIME_HUMAN Vimentin OS=Homo sapiens OX=9606 GN=VIM PE=1 SV=4	283	304	K	2	1	0	0	0	0	0	0	0	0	0	0	0	0	0	0	0	0	1	0	0	1	0	0	0	0	0	0	0	0	0	0	0	0	1	17282000
YKSKFADLSEAANR	Dimethyl (N-term)	sp|P08670|VIME_HUMAN	sp|P08670|VIME_HUMAN Vimentin OS=Homo sapiens OX=9606 GN=VIM PE=1 SV=4	291	304	W	2	0	0	0	0	0	0	0	0	0	0	0	0	0	0	0	1	0	0	0	0	0	0	0	0	0	0	0	0	0	0	0	0	0	1
SKFADLSEAANR	Dimethyl (N-term)	sp|P08670|VIME_HUMAN	sp|P08670|VIME_HUMAN Vimentin OS=Homo sapiens OX=9606 GN=VIM PE=1 SV=4	293	304	K	1	0	0	0	0	0	0	1	0	0	0	0	0	0	0	0	0	0	1	1	1	1	1	0	0	0	0	0	0	0	0	0	0	0	1							4044200
FADLSEAANR	Dimethyl (N-term)	sp|P08670|VIME_HUMAN	sp|P08670|VIME_HUMAN Vimentin OS=Homo sapiens OX=9606 GN=VIM PE=1 SV=4	295	304	K	0	1	1	0	1	1	1	1	1	1	1	0	0	0	0	1	1	1	1	1	1	1	1	1	1	1	1	0	1	0	1	1	1	0	1	74734000	62262000		1811700	4656000	12373000	40105000	76799000
FADLSEAANRNNDALR	Dimethyl (N-term)	sp|P08670|VIME_HUMAN	sp|P08670|VIME_HUMAN Vimentin OS=Homo sapiens OX=9606 GN=VIM PE=1 SV=4	295	310	K	0	0	0	0	0	0	0	0	0	0	0	0	0	0	0	0	0	0	0	0	0	0	0	0	0	1	0	0	0	0	0	0	0	0	1
QAKQESTEYR	Dimethyl (N-term)	sp|P08670|VIME_HUMAN	sp|P08670|VIME_HUMAN Vimentin OS=Homo sapiens OX=9606 GN=VIM PE=1 SV=4	311	320	R	1	1	1	0	1	0	0	0	0	0	0	0	0	0	0	0	0	0	0	0	0	0	0	0	0	0	0	0	0	0	0	1	0	1	1	64250000	40586000		6578600
QVQSLTCEVDALKGTNESLER	Dimethyl (N-term)	sp|P08670|VIME_HUMAN	sp|P08670|VIME_HUMAN Vimentin OS=Homo sapiens OX=9606 GN=VIM PE=1 SV=4	322	342	R	1	1	1	1	1	1	1	0	1	1	0	0	0	0	0	0	1	1	0	1	0	1	1	1	1	1	1	1	1	1	1	0	1	1	1	22856000	15077000	4915500	1333600	3032700	9825300		21132000
EVDALKGTNESLER	Dimethyl (N-term)	sp|P08670|VIME_HUMAN	sp|P08670|VIME_HUMAN Vimentin OS=Homo sapiens OX=9606 GN=VIM PE=1 SV=4	329	342	C	1	0	0	0	0	0	0	0	0	0	0	0	0	0	0	0	0	1	0	0	0	0	0	0	0	0	0	0	0	0	0	0	0	0	1
EMEENFAVEAANYQDTIGR	Dimethyl (N-term)	sp|P08670|VIME_HUMAN	sp|P08670|VIME_HUMAN Vimentin OS=Homo sapiens OX=9606 GN=VIM PE=1 SV=4	346	364	R	0	1	1	1	1	1	1	1	1	1	1	1	1	1	1	0	1	0	1	1	1	1	0	0	0	1	0	1	1	1	1	1	1	1	1	33469000	27505000	3072200	3250700	6881100	8557100	14762000	50177000
EMEENFAVEAANYQDTIGR	Oxidation (M);Acetyl (N-term)	sp|P08670|VIME_HUMAN	sp|P08670|VIME_HUMAN Vimentin OS=Homo sapiens OX=9606 GN=VIM PE=1 SV=4	346	364	R	0	0	0	0	0	0	0	1	0	0	0	0	0	0	0	0	0	0	0	0	0	0	0	0	0	0	0	0	0	0	0	0	0	0	0
AVEAANYQDTIGR	Dimethyl (N-term)	sp|P08670|VIME_HUMAN	sp|P08670|VIME_HUMAN Vimentin OS=Homo sapiens OX=9606 GN=VIM PE=1 SV=4	352	364	F	0	1	0	0	0	0	0	0	0	0	0	0	0	0	0	0	1	0	0	0	0	0	0	0	0	0	0	0	0	0	1	0	1	1	1	15413000
LQDEIQNMKEEMAR	Dimethyl (N-term)	sp|P08670|VIME_HUMAN	sp|P08670|VIME_HUMAN Vimentin OS=Homo sapiens OX=9606 GN=VIM PE=1 SV=4	365	378	R	1	0	0	0	0	0	0	0	0	0	0	0	0	0	0	0	0	0	0	0	0	1	0	0	0	0	1	1	0	1	1	0	0	1	1
KMALDIEIATYR	Oxidation (M);Acetyl (N-term)	sp|P08670|VIME_HUMAN	sp|P08670|VIME_HUMAN Vimentin OS=Homo sapiens OX=9606 GN=VIM PE=1 SV=4	390	401	V	1	0	0	0	0	0	0	0	0	0	0	0	0	0	0	0	0	0	0	0	0	0	0	0	0	0	0	0	0	0	0	0	0	1	1
RETNLDSLPLVDTHSKR	Dimethyl (N-term)	sp|P08670|VIME_HUMAN	sp|P08670|VIME_HUMAN Vimentin OS=Homo sapiens OX=9606 GN=VIM PE=1 SV=4	424	440	L	1	0	0	0	0	0	0	0	0	0	0	0	0	0	0	0	0	0	0	1	0	0	0	0	0	0	0	0	0	0	0	0	0	0	1
ETNLDSLPLVDTHSKR	Dimethyl (N-term)	sp|P08670|VIME_HUMAN	sp|P08670|VIME_HUMAN Vimentin OS=Homo sapiens OX=9606 GN=VIM PE=1 SV=4	425	440	R	1	1	1	1	1	1	0	0	0	0	0	0	0	0	0	0	1	0	0	0	0	1	0	1	0	0	1	0	0	0	0	0	0	1	1	19884000	14945000	3811800	1385200	4013600
TLLIKTVETR	Dimethyl (N-term)	sp|P08670|VIME_HUMAN	sp|P08670|VIME_HUMAN Vimentin OS=Homo sapiens OX=9606 GN=VIM PE=1 SV=4	441	450	R	1	1	1	1	0	0	1	0	0	1	0	0	0	0	0	0	0	0	0	1	0	0	1	0	1	0	0	0	0	0	0	0	0	0	1	47330000	35032000	5980500			25511000
DGQVINETSQHHDDLE	Dimethyl (N-term)	sp|P08670|VIME_HUMAN	sp|P08670|VIME_HUMAN Vimentin OS=Homo sapiens OX=9606 GN=VIM PE=1 SV=4	451	466	R	0	1	1	1	0	0	0	1	1	1	1	1	1	0	0	0	0	1	0	0	1	0	1	1	1	1	1	1	1	1	1	0	1	1	1	19662000	15803000	6015000				5907300	17049000
AQVLRGTVTDFPGFDER	Acetyl (N-term)	sp|P08758|ANXA5_HUMAN	sp|P08758|ANXA5_HUMAN Annexin A5 OS=Homo sapiens OX=9606 GN=ANXA5 PE=1 SV=2	2	18	M	0	0	0	0	0	0	0	0	0	0	0	0	0	0	0	0	0	0	1	0	1	1	1	1	0	0	0	0	0	0	0	0	0	0	0
GTVTDFPGFDER	Dimethyl (N-term)	sp|P08758|ANXA5_HUMAN	sp|P08758|ANXA5_HUMAN Annexin A5 OS=Homo sapiens OX=9606 GN=ANXA5 PE=1 SV=2	7	18	R	0	0	0	0	0	0	0	0	0	0	0	0	0	0	0	0	0	0	0	0	0	0	0	1	1	0	0	0	0	0	0	1	1	1	1
AIKQVYEEEYGSSLEDDVVGDTSGYYQR	Dimethyl (N-term)	sp|P08758|ANXA5_HUMAN	sp|P08758|ANXA5_HUMAN Annexin A5 OS=Homo sapiens OX=9606 GN=ANXA5 PE=1 SV=2	124	151	R	1	0	0	0	0	0	0	0	0	0	0	0	0	0	0	0	0	0	0	0	0	0	0	0	0	0	0	0	0	0	0	0	1	0	1
KFAAATGATPIAGR	Dimethyl (N-term)	sp|P08865|RSSA_HUMAN	sp|P08865|RSSA_HUMAN 40S ribosomal protein SA OS=Homo sapiens OX=9606 GN=RPSA PE=1 SV=4	89	102	L	1	0	1	1	0	0	0	0	0	0	0	0	0	0	0	0	1	1	1	0	0	0	0	0	0	0	0	0	0	0	0	0	0	0	1		11100000	2534400
AAATGATPIAGR	Dimethyl (N-term)	sp|P08865|RSSA_HUMAN	sp|P08865|RSSA_HUMAN 40S ribosomal protein SA OS=Homo sapiens OX=9606 GN=RPSA PE=1 SV=4	91	102	F	0	1	1	1	0	0	0	0	0	0	0	0	0	0	0	0	0	0	1	1	0	0	0	0	1	0	0	0	0	0	0	0	0	0	1	23530000	9876900	3126300
FTPGTFTNQIQAAFR	Dimethyl (N-term)	sp|P08865|RSSA_HUMAN	sp|P08865|RSSA_HUMAN 40S ribosomal protein SA OS=Homo sapiens OX=9606 GN=RPSA PE=1 SV=4	103	117	R	0	0	0	0	0	0	0	0	0	0	0	0	0	0	0	0	0	0	0	0	1	0	1	1	1	0	0	0	0	0	0	0	0	1	1
TNQIQAAFR	Dimethyl (N-term)	sp|P08865|RSSA_HUMAN	sp|P08865|RSSA_HUMAN 40S ribosomal protein SA OS=Homo sapiens OX=9606 GN=RPSA PE=1 SV=4	109	117	F	0	0	1	0	0	0	0	1	1	1	0	0	0	0	0	0	0	1	0	0	1	0	0	0	0	0	0	0	0	0	0	0	0	0	1							10160000	15405000
LLVVTDPR	Dimethyl (N-term)	sp|P08865|RSSA_HUMAN	sp|P08865|RSSA_HUMAN 40S ribosomal protein SA OS=Homo sapiens OX=9606 GN=RPSA PE=1 SV=4	121	128	R	0	0	0	0	0	0	0	0	0	0	0	0	0	0	0	0	0	0	0	1	1	0	1	0	1	0	0	0	0	0	0	0	0	0	1
AKTDSDIIAKMKGTFVER	Dimethyl (N-term)	sp|P09012|SNRPA_HUMAN	sp|P09012|SNRPA_HUMAN U1 small nuclear ribonucleoprotein A OS=Homo sapiens OX=9606 GN=SNRPA PE=1 SV=3	87	104	Y	3	0	0	0	0	0	0	0	0	0	0	0	0	0	0	0	0	0	0	0	0	1	0	0	0	0	0	0	0	0	0	0	0	0	1
AAGSITTLPALPEDGGSGAFPPGHFKDPKR	Acetyl (N-term)	sp|P09038|FGF2_HUMAN	sp|P09038|FGF2_HUMAN Fibroblast growth factor 2 OS=Homo sapiens OX=9606 GN=FGF2 PE=1 SV=3	135	164	M	2	1	0	0	0	0	0	0	0	0	0	0	0	0	0	0	0	0	0	0	0	0	0	0	0	0	0	0	0	0	0	0	0	0	1	19291000
MSIEKIWAR	Acetyl (N-term)	sp|P09104|ENOG_HUMAN	sp|P09104|ENOG_HUMAN Gamma-enolase OS=Homo sapiens OX=9606 GN=ENO2 PE=1 SV=3	1	9	-	1	0	1	0	0	1	1	1	1	1	0	0	1	0	0	0	0	1	0	0	0	0	0	1	1	0	0	0	0	0	0	0	0	0	1		6994400			1430000	7119600	4028700	16496000
SIEKIWAR	Acetyl (N-term)	sp|P09104|ENOG_HUMAN	sp|P09104|ENOG_HUMAN Gamma-enolase OS=Homo sapiens OX=9606 GN=ENO2 PE=1 SV=3	2	9	M	1	1	1	1	1	1	1	1	1	1	1	1	1	1	1	1	1	1	1	1	1	0	1	1	1	1	1	1	1	0	1	1	1	1	1	212220000	149390000	27410000	15239000	35231000	109290000	110600000	366280000
LSGAPQASAADVVVVHGR	Dimethyl (N-term)	sp|P09110|THIK_HUMAN	sp|P09110|THIK_HUMAN 3-ketoacyl-CoA thiolase, peroxisomal OS=Homo sapiens OX=9606 GN=ACAA1 PE=1 SV=2	27	44	C	0	0	1	1	0	1	1	1	1	1	1	1	1	1	1	1	0	0	1	1	0	1	0	0	1	1	0	1	1	1	1	1	1	1	1		75176000	13434000		17272000	48501000	86518000	193650000
LSGAPQASAADVVVVHGRR	Dimethyl (N-term)	sp|P09110|THIK_HUMAN	sp|P09110|THIK_HUMAN 3-ketoacyl-CoA thiolase, peroxisomal OS=Homo sapiens OX=9606 GN=ACAA1 PE=1 SV=2	27	45	C	0	0	0	0	0	0	0	0	0	0	0	0	0	0	0	0	0	0	0	0	0	0	0	0	0	1	0	0	0	0	0	0	0	0	1
MPPYTVVYFPVR	Dimethyl (N-term)	sp|P09211|GSTP1_HUMAN	sp|P09211|GSTP1_HUMAN Glutathione S-transferase P OS=Homo sapiens OX=9606 GN=GSTP1 PE=1 SV=2	1	12	-	0	1	1	1	1	1	1	1	1	1	1	1	1	1	1	1	1	1	1	1	1	1	1	1	1	1	1	1	1	1	1	1	1	1	1	740455000	454340000	103650500	46018500	126317500	405920000	262540000	769980000
MPPYTVVYFPVRGR	Dimethyl (N-term)	sp|P09211|GSTP1_HUMAN	sp|P09211|GSTP1_HUMAN Glutathione S-transferase P OS=Homo sapiens OX=9606 GN=GSTP1 PE=1 SV=2	1	14	-	0	1	0	0	0	0	0	0	1	1	0	1	1	0	0	0	1	0	1	1	0	1	0	0	0	1	0	0	0	0	0	0	0	0	1	14406000							15733000
YTVVYFPVR	Dimethyl (N-term)	sp|P09211|GSTP1_HUMAN	sp|P09211|GSTP1_HUMAN Glutathione S-transferase P OS=Homo sapiens OX=9606 GN=GSTP1 PE=1 SV=2	4	12	P	0	1	1	1	0	1	1	1	1	1	0	0	0	0	0	0	1	0	1	1	0	1	0	0	0	0	0	0	0	0	0	0	1	0	1	15827000	11272000	2134700		2235400	10713000	5042800	23482000
TVVYFPVR	Dimethyl (N-term)	sp|P09211|GSTP1_HUMAN	sp|P09211|GSTP1_HUMAN Glutathione S-transferase P OS=Homo sapiens OX=9606 GN=GSTP1 PE=1 SV=2	5	12	Y	0	1	1	1	0	0	1	1	0	1	0	0	0	0	0	0	0	0	1	0	0	0	0	0	1	0	0	0	0	0	0	0	0	0	1	24221000	15185000	1807500			5921800	3929600
GQLPKFQDGDLTLYQSNTILR	Dimethyl (N-term)	sp|P09211|GSTP1_HUMAN	sp|P09211|GSTP1_HUMAN Glutathione S-transferase P OS=Homo sapiens OX=9606 GN=GSTP1 PE=1 SV=2	51	71	Y	1	0	0	0	0	0	0	0	0	0	0	0	0	0	0	0	1	0	1	0	0	0	0	0	0	0	0	0	0	0	0	0	0	0	1
TLGLYGKDQQEAALVDMVNDGVEDLR	Dimethyl (N-term)	sp|P09211|GSTP1_HUMAN	sp|P09211|GSTP1_HUMAN Glutathione S-transferase P OS=Homo sapiens OX=9606 GN=GSTP1 PE=1 SV=2	76	101	R	1	0	0	0	0	0	0	0	0	0	0	0	0	0	0	0	0	0	0	0	0	0	0	0	0	0	0	0	0	1	0	0	0	1	1
ACGLVASNLNLKPGECLR	Acetyl (N-term)	sp|P09382|LEG1_HUMAN	sp|P09382|LEG1_HUMAN Galectin-1 OS=Homo sapiens OX=9606 GN=LGALS1 PE=1 SV=2	2	19	M	1	1	1	1	1	1	1	1	1	1	1	1	1	1	1	1	1	1	1	1	1	1	1	1	0	1	1	1	1	0	1	1	1	1	1	128770000	76430000	20798000	6506800	18068000	40283000	44516000	56743000
AAAAAAGEAR	Acetyl (N-term)	sp|P09417|DHPR_HUMAN	sp|P09417|DHPR_HUMAN Dihydropteridine reductase OS=Homo sapiens OX=9606 GN=QDPR PE=1 SV=2	2	11	M	0	1	1	1	0	1	0	0	0	1	0	0	1	1	0	1	1	1	1	1	1	1	1	1	1	1	1	0	1	1	1	1	1	0	0
AAAAAAGEARR	Acetyl (N-term)	sp|P09417|DHPR_HUMAN	sp|P09417|DHPR_HUMAN Dihydropteridine reductase OS=Homo sapiens OX=9606 GN=QDPR PE=1 SV=2	2	12	M	0	0	0	0	0	0	0	0	0	0	0	0	0	0	0	0	0	0	0	1	0	0	0	0	0	0	1	0	0	0	0	0	0	0	0
GKGDPKKPR	Dimethyl (N-term)	sp|P09429|HMGB1_HUMAN	sp|P09429|HMGB1_HUMAN High mobility group protein B1 OS=Homo sapiens OX=9606 GN=HMGB1 PE=1 SV=3	2	10	M	3	0	0	0	0	0	0	0	0	0	0	0	0	0	0	0	1	0	0	0	1	0	0	0	0	0	0	0	0	0	0	0	0	0	1
AFFVQTCR	Dimethyl (N-term)	sp|P09429|HMGB1_HUMAN	sp|P26583|HMGB2_HUMAN High mobility group protein B2 OS=Homo sapiens OX=9606 GN=HMGB2 PE=1 SV=2	17	24	Y	0	1	0	1	0	1	0	1	0	1	0	1	0	0	0	1	1	0	1	1	1	1	0	0	0	0	0	0	0	0	0	0	0	0	1	52052000		9313600		4387700		7662000
SAKEKGKFEDMAKADKAR	Dimethyl (N-term)	sp|P09429|HMGB1_HUMAN	sp|P09429|HMGB1_HUMAN High mobility group protein B1 OS=Homo sapiens OX=9606 GN=HMGB1 PE=1 SV=3	53	70	M	5	0	0	0	0	0	0	0	0	0	0	0	0	0	0	0	1	1	1	1	1	1	0	0	0	0	0	0	0	0	0	0	0	0	1
GVMNGEYYQESNGPTDSYAAISQVDR	Dimethyl (N-term);Oxidation (M)	sp|P09496|CLCA_HUMAN	sp|P09496|CLCA_HUMAN Clathrin light chain A OS=Homo sapiens OX=9606 GN=CLTA PE=1 SV=1	77	102	D	0	0	0	0	0	0	0	1	1	1	1	1	1	1	1	1	0	0	0	0	0	0	1	1	1	0	1	1	1	1	1	1	1	1	1							24423000	24406500
GPTDSYAAISQVDR	Dimethyl (N-term)	sp|P09496|CLCA_HUMAN	sp|P09496|CLCA_HUMAN Clathrin light chain A OS=Homo sapiens OX=9606 GN=CLTA PE=1 SV=1	89	102	N	0	0	0	0	0	0	0	1	1	1	0	0	0	0	0	0	0	0	0	0	0	0	0	0	0	0	0	0	0	0	0	0	0	0	1							4607300	11087000
AAISQVDR	Dimethyl (N-term)	sp|P09496|CLCA_HUMAN	sp|P09496|CLCA_HUMAN Clathrin light chain A OS=Homo sapiens OX=9606 GN=CLTA PE=1 SV=1	95	102	Y	0	0	0	0	0	0	0	0	0	0	0	0	0	0	0	0	0	0	1	0	1	0	0	1	0	0	0	0	0	0	0	0	0	0	1
ATKGGTVKAASGFNAMEDAQTLR	Oxidation (M);Acetyl (N-term)	sp|P09525|ANXA4_HUMAN	sp|P09525|ANXA4_HUMAN Annexin A4 OS=Homo sapiens OX=9606 GN=ANXA4 PE=1 SV=4	2	24	M	2	1	1	0	1	1	1	1	1	1	1	1	1	1	1	0	1	1	1	1	1	0	1	1	1	1	1	1	1	1	1	1	1	1	1	35394000	19480000		3510000	5812200	12354000	10609350	38349000
MERPQPDSMPQDLSEALKEATKEVHTQAENAEFMR	Acetyl (N-term)	sp|P09601|HMOX1_HUMAN	sp|P09601|HMOX1_HUMAN Heme oxygenase 1 OS=Homo sapiens OX=9606 GN=HMOX1 PE=1 SV=1	1	35	-	2	1	0	0	0	0	0	0	0	0	0	0	0	0	0	0	0	0	0	0	0	0	0	0	0	0	1	0	0	0	0	0	0	0	1	13902000
MSKSESPKEPEQLR	Oxidation (M);Acetyl (N-term)	sp|P09651|ROA1_HUMAN	sp|P09651|ROA1_HUMAN Heterogeneous nuclear ribonucleoprotein A1 OS=Homo sapiens OX=9606 GN=HNRNPA1 PE=1 SV=5	1	14	-	2	1	1	1	1	1	1	1	1	1	1	1	1	1	1	1	1	1	1	1	1	1	1	1	1	0	1	0	0	0	1	1	1	1	1	231540000	107990000	10451900	11720000	35973000	59590000	64563500	162808000
SKSESPKEPEQLR	Acetyl (N-term)	sp|P09651|ROA1_HUMAN	sp|P09651|ROA1_HUMAN Heterogeneous nuclear ribonucleoprotein A1 OS=Homo sapiens OX=9606 GN=HNRNPA1 PE=1 SV=5	2	14	M	2	1	1	1	1	1	1	1	1	1	1	1	1	1	1	1	1	1	1	1	1	1	1	1	1	1	1	1	1	1	1	1	1	1	1	9707500000	5307500000	1908900000	2147600000	1538100000	4217100000	1409100000	4259900000
SESPKEPEQLR	Dimethyl (N-term)	sp|P09651|ROA1_HUMAN	sp|P09651|ROA1_HUMAN Heterogeneous nuclear ribonucleoprotein A1 OS=Homo sapiens OX=9606 GN=HNRNPA1 PE=1 SV=5	4	14	K	1	1	1	1	1	1	1	0	0	1	0	0	1	0	0	0	1	1	1	1	1	1	0	1	0	1	0	0	0	0	0	0	1	0	1	107870000	50876000	12177000	10896000	10242000	28147000
KLFIGGLSFETTDESLR	Dimethyl (N-term)	sp|P09651|ROA1_HUMAN	sp|P09651|ROA1_HUMAN Heterogeneous nuclear ribonucleoprotein A1 OS=Homo sapiens OX=9606 GN=HNRNPA1 PE=1 SV=5	15	31	R	1	0	0	0	0	0	0	0	0	0	0	0	0	0	0	0	0	0	0	0	0	0	0	0	0	0	0	0	0	1	0	1	1	1	1
IGGLSFETTDESLR	Dimethyl (N-term)	sp|P09651|ROA1_HUMAN	sp|P09651|ROA1_HUMAN Heterogeneous nuclear ribonucleoprotein A1 OS=Homo sapiens OX=9606 GN=HNRNPA1 PE=1 SV=5	18	31	F	0	1	0	0	0	0	0	0	0	0	0	0	0	0	0	0	0	0	0	0	0	0	0	0	0	0	0	0	0	0	0	0	0	0	1	14311000
ATVEEVDAAMNAR	Dimethyl (N-term);Oxidation (M)	sp|P09651|ROA1_HUMAN	sp|P09651|ROA1_HUMAN Heterogeneous nuclear ribonucleoprotein A1 OS=Homo sapiens OX=9606 GN=HNRNPA1 PE=1 SV=5	63	75	Y	0	1	1	1	1	0	1	0	1	1	1	1	1	0	1	1	0	1	1	1	1	1	0	0	0	0	0	0	0	0	0	1	1	1	1	115050000	68541000	6974850	3185800		17508000		26056000
ATVEEVDAAMNARPHKVDGR	Dimethyl (N-term)	sp|P09651|ROA1_HUMAN	sp|P09651|ROA1_HUMAN Heterogeneous nuclear ribonucleoprotein A1 OS=Homo sapiens OX=9606 GN=HNRNPA1 PE=1 SV=5	63	82	Y	1	1	0	0	0	0	0	0	0	0	0	0	0	0	0	0	1	1	1	1	1	1	0	0	0	0	0	0	0	0	0	0	0	0	1	28836000
HTVNGHNCEVR	Dimethyl (N-term)	sp|P09651|ROA1_HUMAN	sp|P09651|ROA1_HUMAN Heterogeneous nuclear ribonucleoprotein A1 OS=Homo sapiens OX=9606 GN=HNRNPA1 PE=1 SV=5	168	178	Y	0	0	1	0	0	0	0	0	0	0	0	0	0	0	0	0	0	0	0	0	0	0	0	0	0	0	0	0	0	0	0	0	0	0	1		10891000
FGGGGSYNDFGNYNNQSSNFGPMKGGNFGGR	Dimethyl (N-term)	sp|P09651|ROA1_HUMAN	sp|P09651|ROA1_HUMAN Heterogeneous nuclear ribonucleoprotein A1 OS=Homo sapiens OX=9606 GN=HNRNPA1 PE=1 SV=5	306	336	N	1	0	0	0	0	1	0	0	0	0	0	0	0	0	0	0	0	0	0	0	0	0	0	0	0	0	0	0	0	0	0	0	0	0	1					1705500
GPMKGGNFGGR	Dimethyl (N-term)	sp|P09651|ROA1_HUMAN	sp|P09651|ROA1_HUMAN Heterogeneous nuclear ribonucleoprotein A1 OS=Homo sapiens OX=9606 GN=HNRNPA1 PE=1 SV=5	326	336	F	1	0	0	0	0	0	0	0	0	0	0	0	0	0	0	0	0	0	1	1	1	0	0	0	0	0	0	0	0	0	0	0	0	0	1
SSGPYGGGGQYFAKPR	Dimethyl (N-term)	sp|P09651|ROA1_HUMAN	sp|P09651|ROA1_HUMAN Heterogeneous nuclear ribonucleoprotein A1 OS=Homo sapiens OX=9606 GN=HNRNPA1 PE=1 SV=5	337	352	R	1	0	1	1	0	1	1	1	1	1	1	0	1	0	1	0	1	1	1	1	0	0	1	1	1	1	1	0	0	0	1	0	1	1	1		14007000	2296000			6520000	4645000	17016000
GGGGQYFAKPR	Dimethyl (N-term)	sp|P09651|ROA1_HUMAN	sp|P09651|ROA1_HUMAN Heterogeneous nuclear ribonucleoprotein A1 OS=Homo sapiens OX=9606 GN=HNRNPA1 PE=1 SV=5	342	352	Y	1	0	0	0	0	0	0	0	0	0	0	0	0	0	0	0	1	0	1	1	0	1	0	0	0	0	0	0	0	0	0	0	0	0	1
NQGGYGGSSSSSSYGSGR	Dimethyl (N-term)	sp|P09651|ROA1_HUMAN	sp|P09651|ROA1_HUMAN Heterogeneous nuclear ribonucleoprotein A1 OS=Homo sapiens OX=9606 GN=HNRNPA1 PE=1 SV=5	353	370	R	0	0	0	0	0	0	0	0	0	0	0	0	0	0	0	0	0	0	0	0	0	0	1	0	1	1	0	1	0	0	0	1	1	1	1
MVKLTAELIEQAAQYTNAVR	Acetyl (N-term)	sp|P09661|RU2A_HUMAN	sp|P09661|RU2A_HUMAN U2 small nuclear ribonucleoprotein A OS=Homo sapiens OX=9606 GN=SNRPA1 PE=1 SV=2	1	20	-	1	0	0	0	0	0	0	0	0	0	0	0	0	0	0	0	0	0	0	0	0	0	0	0	0	0	0	0	0	0	0	0	1	0	1
VKLTAELIEQAAQYTNAVR	Dimethyl (N-term)	sp|P09661|RU2A_HUMAN	sp|P09661|RU2A_HUMAN U2 small nuclear ribonucleoprotein A OS=Homo sapiens OX=9606 GN=SNRPA1 PE=1 SV=2	2	20	M	1	1	1	1	1	1	1	0	1	0	1	1	1	1	1	1	1	1	1	1	1	1	1	1	1	1	1	1	1	1	1	1	1	1	1	556570000	253100000	59629000	30594000	78549000	126790000		49266000
VKLTAELIEQAAQYTNAVRDR	Dimethyl (N-term)	sp|P09661|RU2A_HUMAN	sp|P09661|RU2A_HUMAN U2 small nuclear ribonucleoprotein A OS=Homo sapiens OX=9606 GN=SNRPA1 PE=1 SV=2	2	22	M	1	0	0	0	0	0	0	0	0	0	0	0	0	0	0	0	0	0	0	0	0	0	0	0	0	1	0	0	0	0	0	0	0	0	1
VKLTAELIEQAAQYTNAVRDRELDLR	Dimethyl (N-term)	sp|P09661|RU2A_HUMAN	sp|P09661|RU2A_HUMAN U2 small nuclear ribonucleoprotein A OS=Homo sapiens OX=9606 GN=SNRPA1 PE=1 SV=2	2	27	M	1	0	0	0	0	0	0	0	0	0	0	0	0	0	0	0	0	0	0	0	0	0	0	0	0	1	0	0	0	0	0	0	0	0	1
MAPEVLPKPR	Dimethyl (N-term);Oxidation (M)	sp|P09669|COX6C_HUMAN	sp|P09669|COX6C_HUMAN Cytochrome c oxidase subunit 6C OS=Homo sapiens OX=9606 GN=COX6C PE=1 SV=2	1	10	-	1	1	1	1	1	1	1	1	1	1	1	1	1	0	0	1	1	1	1	1	1	1	0	1	1	1	1	1	1	1	1	1	1	1	1	185063500	75028500	15361500	5259800	11017200	64067000	93859000	371080000
MAPEVLPKPR	Acetyl (N-term)	sp|P09669|COX6C_HUMAN	sp|P09669|COX6C_HUMAN Cytochrome c oxidase subunit 6C OS=Homo sapiens OX=9606 GN=COX6C PE=1 SV=2	1	10	-	1	0	0	0	0	0	0	0	0	0	0	0	0	0	0	0	1	0	1	1	0	0	0	0	0	0	0	0	0	0	0	0	0	0	1
APEVLPKPR	Dimethyl (N-term)	sp|P09669|COX6C_HUMAN	sp|P09669|COX6C_HUMAN Cytochrome c oxidase subunit 6C OS=Homo sapiens OX=9606 GN=COX6C PE=1 SV=2	2	10	M	1	1	1	1	1	1	1	1	1	1	1	1	1	0	0	1	1	0	0	1	0	1	1	0	0	1	0	0	1	0	1	1	1	1	1	412970000	226930000	44367000	30048000	101590000	207640000	304890000	242890000
AESSDKLYR	Acetyl (N-term)	sp|P09874|PARP1_HUMAN	sp|P09874|PARP1_HUMAN Poly [ADP-ribose] polymerase 1 OS=Homo sapiens OX=9606 GN=PARP1 PE=1 SV=4	2	10	M	1	1	1	1	1	1	1	1	1	1	1	1	1	1	1	1	1	1	1	1	1	1	1	1	1	1	1	1	1	1	1	1	1	1	1	874520000	546220000	133460000	101950000	153170000	429430000	131410000	296440000
AESSDKLYRVEYAKSGR	Acetyl (N-term)	sp|P09874|PARP1_HUMAN	sp|P09874|PARP1_HUMAN Poly [ADP-ribose] polymerase 1 OS=Homo sapiens OX=9606 GN=PARP1 PE=1 SV=4	2	18	M	2	0	0	0	1	0	1	0	0	0	1	0	0	0	0	0	0	0	1	1	0	1	0	0	0	1	1	0	0	0	0	0	0	0	1				2472200		17555000
AGGKAGKDSGKAKTKAVSR	Acetyl (N-term)	sp|P0C0S5|H2AZ_HUMAN	sp|P0C0S5|H2AZ_HUMAN Histone H2A.Z OS=Homo sapiens OX=9606 GN=H2AFZ PE=1 SV=2	2	20	M	5	0	0	0	0	0	0	0	0	0	0	0	0	0	0	1	1	1	1	1	0	1	0	0	0	0	0	0	0	0	0	0	0	0	1
AGGKAGKDSGKAKTKAVSR	Dimethyl (N-term)	sp|P0C0S5|H2AZ_HUMAN	sp|P0C0S5|H2AZ_HUMAN Histone H2A.Z OS=Homo sapiens OX=9606 GN=H2AFZ PE=1 SV=2	2	20	M	5	0	0	0	0	0	0	0	0	0	0	0	0	0	0	0	0	0	0	0	1	0	0	0	0	0	0	0	0	0	0	0	0	0	1
ISSWLAQWFPR	Dimethyl (N-term)	sp|P0C7P0|CISD3_HUMAN	sp|P0C7P0|CISD3_HUMAN CDGSH iron-sulfur domain-containing protein 3, mitochondrial OS=Homo sapiens OX=9606 GN=CISD3 PE=1 SV=1	24	34	D	0	0	0	0	0	0	0	0	0	0	1	0	0	0	0	0	1	0	1	1	0	0	0	0	0	0	0	0	0	0	0	0	0	0	1
GLELFLDLVSQPSR	Dimethyl (N-term)	sp|P0CG30|GSTT2_HUMAN	sp|P0CG30|GSTT2_HUMAN Glutathione S-transferase theta-2B OS=Homo sapiens OX=9606 GN=GSTT2B PE=1 SV=1	2	15	M	0	0	0	0	0	0	0	0	0	0	1	1	1	1	1	1	1	1	1	1	1	0	0	0	1	1	0	1	1	1	1	1	1	1	1
AKAAAIGIDLGTTYSCVGVFQHGKVEIIANDQGNR	Acetyl (N-term)	sp|P0DMV9|HS71B_HUMAN	sp|P0DMV9|HS71B_HUMAN Heat shock 70 kDa protein 1B OS=Homo sapiens OX=9606 GN=HSPA1B PE=1 SV=1	2	36	M	2	0	0	0	0	0	0	0	0	0	0	0	0	0	0	1	0	0	0	0	0	0	0	0	0	0	0	0	0	1	1	0	0	0	1
LIGDAAKNQVALNPQNTVFDAKR	Dimethyl (N-term)	sp|P0DMV9|HS71B_HUMAN	sp|P0DMV9|HS71B_HUMAN Heat shock 70 kDa protein 1B OS=Homo sapiens OX=9606 GN=HSPA1B PE=1 SV=1	50	72	R	2	0	0	0	0	0	0	0	0	0	0	0	0	0	0	0	0	1	0	0	0	1	0	1	0	0	0	0	0	0	0	0	0	0	1
NQVALNPQNTVFDAKR	Dimethyl (N-term)	sp|P0DMV9|HS71B_HUMAN	sp|P0DMV9|HS71B_HUMAN Heat shock 70 kDa protein 1B OS=Homo sapiens OX=9606 GN=HSPA1B PE=1 SV=1	57	72	K	1	0	0	0	0	0	0	0	0	0	0	0	0	0	0	0	0	0	1	0	0	0	0	0	0	0	0	0	0	0	0	0	0	0	1
QATKDAGVIAGLNVLR	Dimethyl (N-term)	sp|P0DMV9|HS71B_HUMAN	sp|P0DMV9|HS71B_HUMAN Heat shock 70 kDa protein 1B OS=Homo sapiens OX=9606 GN=HSPA1B PE=1 SV=1	156	171	R	1	0	0	1	0	0	1	0	1	1	0	0	0	0	0	0	0	1	0	0	0	0	0	1	1	0	0	0	0	0	0	0	0	1	1			2346000			7351000		17863000
DAGVIAGLNVLR	Dimethyl (N-term)	sp|P0DMV9|HS71B_HUMAN	sp|P0DMV9|HS71B_HUMAN Heat shock 70 kDa protein 1B OS=Homo sapiens OX=9606 GN=HSPA1B PE=1 SV=1	160	171	K	0	0	1	1	1	1	0	1	0	1	0	0	0	0	0	0	0	0	0	0	1	0	0	1	1	0	0	0	0	0	0	0	0	1	1		6510700	1146700	925400	1353000		5221000
IINEPTAAAIAYGLDR	Dimethyl (N-term)	sp|P0DMV9|HS71B_HUMAN	sp|P17066|HSP76_HUMAN Heat shock 70 kDa protein 6 OS=Homo sapiens OX=9606 GN=HSPA6 PE=1 SV=2	172	187	R	0	0	1	0	0	0	0	0	0	0	0	0	0	0	0	0	0	1	1	0	1	0	1	1	1	1	0	1	1	1	1	1	1	1	1		10512000
ATAGDTHLGGEDFDNR	Dimethyl (N-term)	sp|P0DMV9|HS71B_HUMAN	sp|P17066|HSP76_HUMAN Heat shock 70 kDa protein 6 OS=Homo sapiens OX=9606 GN=HSPA6 PE=1 SV=2	221	236	K	0	1	1	1	0	1	0	1	1	1	1	0	0	0	0	0	1	1	1	1	1	1	1	1	0	0	0	0	0	0	0	0	1	0	1	36278000	31290000	8857500		6286700		6592400	21408000
LVNHFVEEFKR	Dimethyl (N-term)	sp|P0DMV9|HS71B_HUMAN	sp|P0DMV9|HS71B_HUMAN Heat shock 70 kDa protein 1B OS=Homo sapiens OX=9606 GN=HSPA1B PE=1 SV=1	237	247	R	1	0	0	0	0	0	0	0	0	0	0	0	0	0	0	0	0	0	0	0	0	0	0	0	0	0	0	0	0	0	0	0	0	1	1
DAKLDKAQIHDLVLVGGSTR	Dimethyl (N-term)	sp|P0DMV9|HS71B_HUMAN	sp|P0DMV9|HS71B_HUMAN Heat shock 70 kDa protein 1B OS=Homo sapiens OX=9606 GN=HSPA1B PE=1 SV=1	323	342	R	2	0	0	0	0	0	0	0	0	0	0	0	0	0	0	0	0	0	0	0	0	0	0	0	0	0	0	0	0	0	0	0	1	0	1
SLGLETAGGVMTALIKR	Dimethyl (N-term)	sp|P0DMV9|HS71B_HUMAN	sp|P0DMV9|HS71B_HUMAN Heat shock 70 kDa protein 1B OS=Homo sapiens OX=9606 GN=HSPA1B PE=1 SV=1	400	416	L	1	0	0	0	0	0	0	0	0	0	0	0	0	0	0	0	0	1	0	0	0	0	0	0	0	0	0	0	0	0	0	0	0	0	1
NSTIPTKQTQIFTTYSDNQPGVLIQVYEGER	Dimethyl (N-term)	sp|P0DMV9|HS71B_HUMAN	sp|P0DMV9|HS71B_HUMAN Heat shock 70 kDa protein 1B OS=Homo sapiens OX=9606 GN=HSPA1B PE=1 SV=1	417	447	R	1	0	0	0	0	0	0	0	0	0	0	0	0	0	0	0	1	0	0	1	0	0	0	1	0	0	0	0	0	0	0	0	1	1	1
MVQEAEKYKAEDEVQR	Dimethyl (N-term)	sp|P0DMV9|HS71B_HUMAN	sp|P0DMV9|HS71B_HUMAN Heat shock 70 kDa protein 1B OS=Homo sapiens OX=9606 GN=HSPA1B PE=1 SV=1	518	533	R	2	0	0	0	0	0	0	0	0	0	0	0	0	0	0	0	0	0	0	0	0	0	0	1	1	0	0	1	0	0	0	0	0	0	1
MVQEAEKYKAEDEVQR	Oxidation (M);Acetyl (N-term)	sp|P0DMV9|HS71B_HUMAN	sp|P0DMV9|HS71B_HUMAN Heat shock 70 kDa protein 1B OS=Homo sapiens OX=9606 GN=HSPA1B PE=1 SV=1	518	533	R	2	0	0	0	0	1	0	1	1	0	1	1	1	0	1	0	0	0	0	0	0	0	0	0	0	0	0	0	0	0	0	0	0	0	1							5606200	16491000
EVQLVESGGVVVQPGGSLR	Dimethyl (N-term)	sp|P0DP04|HV43D_HUMAN	sp|P0DP04|HV43D_HUMAN Immunoglobulin heavy variable 3-43D OS=Homo sapiens OX=9606 GN=IGHV3-43D PE=3 SV=1	20	38	C	0	0	0	0	0	0	0	0	0	0	1	0	0	1	0	0	0	0	0	0	0	0	0	0	0	0	0	0	0	0	0	0	0	0	1
VFDKDGNGYISAAELR	Dimethyl (N-term)	sp|P0DP25|CALM3_HUMAN	sp|P0DP25|CALM3_HUMAN Calmodulin-3 OS=Homo sapiens OX=9606 GN=CALM3 PE=1 SV=1	92	107	R	1	0	0	0	0	0	0	0	0	0	0	0	0	0	0	0	0	0	0	0	0	0	0	0	0	0	0	0	0	1	1	1	0	1	1
SSSEDKITVHFINR	Dimethyl (N-term)	sp|P10109|ADX_HUMAN	sp|P10109|ADX_HUMAN Adrenodoxin, mitochondrial OS=Homo sapiens OX=9606 GN=FDX1 PE=1 SV=1	61	74	R	1	1	1	1	1	1	1	0	0	0	1	1	1	0	1	1	1	0	1	1	0	1	1	0	1	1	1	1	1	0	0	0	0	0	1	79634000	35416000	6953700	2625600	7070400	16415000
MEESVNQMQPLNEKQIANSQDGYVWQVTDMNR	Oxidation (M);Acetyl (N-term)	sp|P10155|RO60_HUMAN	sp|P10155|RO60_HUMAN 60 kDa SS-A/Ro ribonucleoprotein OS=Homo sapiens OX=9606 GN=TROVE2 PE=1 SV=2	1	32	-	1	0	1	1	1	1	0	1	1	1	1	0	0	0	0	0	0	0	1	1	0	1	0	0	0	0	0	0	0	0	0	1	0	1	1		14445000	4978000	3340500	4949600		9643800	21272000
SSGAASGTGR	Acetyl (N-term)	sp|P10301|RRAS_HUMAN	sp|P10301|RRAS_HUMAN Ras-related protein R-Ras OS=Homo sapiens OX=9606 GN=RRAS PE=1 SV=1	2	11	M	0	1	0	0	1	0	0	0	0	0	0	0	0	0	0	0	0	0	1	0	0	0	0	0	0	0	0	0	0	0	0	0	0	0	0
MSETAPAAPAAPAPAEKTPVKKKAR	Acetyl (N-term)	sp|P10412|H14_HUMAN	sp|P10412|H14_HUMAN Histone H1.4 OS=Homo sapiens OX=9606 GN=HIST1H1E PE=1 SV=2	1	25	-	4	0	0	0	0	0	0	0	0	0	0	0	0	0	0	0	1	1	1	1	1	0	0	0	0	0	0	0	0	0	0	0	0	0	1
SETAPAAPAAPAPAEKTPVKKKAR	Acetyl (N-term)	sp|P10412|H14_HUMAN	sp|P10412|H14_HUMAN Histone H1.4 OS=Homo sapiens OX=9606 GN=HIST1H1E PE=1 SV=2	2	25	M	4	1	1	1	1	1	1	0	1	0	1	0	1	0	1	1	0	1	0	0	1	0	0	0	0	1	0	1	0	0	0	0	0	0	1
KASGPPVSELITKAVAASKER	Acetyl (N-term)	sp|P10412|H14_HUMAN	sp|P10412|H14_HUMAN Histone H1.4 OS=Homo sapiens OX=9606 GN=HIST1H1E PE=1 SV=2	34	54	R	3	0	0	0	0	0	0	0	0	0	0	0	0	0	0	0	0	0	0	0	0	0	0	0	0	0	1	0	0	0	0	0	0	0	1
KASGPPVSELITKAVAASKER	Dimethyl (N-term)	sp|P10412|H14_HUMAN	sp|P10412|H14_HUMAN Histone H1.4 OS=Homo sapiens OX=9606 GN=HIST1H1E PE=1 SV=2	34	54	R	3	0	0	0	0	0	0	0	0	0	0	0	0	0	0	0	1	0	1	0	0	0	0	0	0	0	1	0	0	0	0	0	0	0	1
ASGPPVSELITKAVAASKER	Dimethyl (N-term)	sp|P10412|H14_HUMAN	sp|P10412|H14_HUMAN Histone H1.4 OS=Homo sapiens OX=9606 GN=HIST1H1E PE=1 SV=2	35	54	K	2	1	1	0	0	1	0	0	0	0	0	0	0	0	0	0	1	1	1	1	0	1	0	1	1	0	0	1	0	0	0	0	0	0	1	29288000	6607700			2153500
SGPPVSELITKAVAASKER	Dimethyl (N-term)	sp|P10412|H14_HUMAN	sp|P10412|H14_HUMAN Histone H1.4 OS=Homo sapiens OX=9606 GN=HIST1H1E PE=1 SV=2	36	54	A	2	1	0	0	0	0	0	0	0	0	0	0	0	0	0	0	1	1	1	1	1	0	0	0	0	1	1	0	0	0	0	0	0	0	1	11432000
SGVSLAALKKALAAAGYDVEKNNSR	Dimethyl (N-term)	sp|P10412|H14_HUMAN	sp|P10412|H14_HUMAN Histone H1.4 OS=Homo sapiens OX=9606 GN=HIST1H1E PE=1 SV=2	55	79	R	3	0	0	0	0	0	0	0	0	0	0	0	0	0	0	0	0	1	1	1	0	0	0	0	0	1	1	0	0	0	0	0	0	0	1
AALKKALAAAGYDVEKNNSR	Dimethyl (N-term)	sp|P10412|H14_HUMAN	sp|P10412|H14_HUMAN Histone H1.4 OS=Homo sapiens OX=9606 GN=HIST1H1E PE=1 SV=2	60	79	L	3	0	0	0	0	0	0	0	0	0	0	0	0	0	0	0	1	0	0	0	0	0	0	0	0	0	0	0	0	0	0	0	0	0	1
AAAGYDVEKNNSR	Acetyl (N-term)	sp|P10412|H14_HUMAN	sp|P10412|H14_HUMAN Histone H1.4 OS=Homo sapiens OX=9606 GN=HIST1H1E PE=1 SV=2	67	79	L	1	1	0	0	0	0	1	0	1	1	1	0	0	0	0	0	1	1	0	1	1	1	0	0	1	0	1	0	0	0	0	0	0	0	1	9865500					8473500		7571100
YSLPPHQKVPLPSLSPTMQAGTIAR	Dimethyl (N-term)	sp|P10515|ODP2_HUMAN	sp|P10515|ODP2_HUMAN Dihydrolipoyllysine-residue acetyltransferase component of pyruvate dehydrogenase complex, mitochondrial OS=Homo sapiens OX=9606 GN=DLAT PE=1 SV=3	86	110	Y	1	1	0	0	0	0	0	0	0	0	1	0	0	0	1	0	1	1	1	1	1	1	1	1	1	1	1	1	1	0	1	1	1	1	1	26195000
SLPPHQKVPLPSLSPTMQAGTIAR	Dimethyl (N-term);Oxidation (M)	sp|P10515|ODP2_HUMAN	sp|P10515|ODP2_HUMAN Dihydrolipoyllysine-residue acetyltransferase component of pyruvate dehydrogenase complex, mitochondrial OS=Homo sapiens OX=9606 GN=DLAT PE=1 SV=3	87	110	Y	1	1	1	0	0	0	0	0	0	0	0	0	0	0	0	0	1	1	1	1	1	0	1	1	0	1	1	0	0	0	0	1	0	1	1	22830000	12462000
AMVVSSWR	Acetyl (N-term)	sp|P10589|COT1_HUMAN	sp|P10589|COT1_HUMAN COUP transcription factor 1 OS=Homo sapiens OX=9606 GN=NR2F1 PE=1 SV=1	2	9	M	0	0	0	0	0	0	0	1	0	1	0	0	0	0	0	0	0	0	0	0	1	1	0	0	1	0	0	0	0	0	0	0	0	0	0
AMVVSSWRDPQDDVAGGNPGGPNPAAQAAR	Acetyl (N-term)	sp|P10589|COT1_HUMAN	sp|P10589|COT1_HUMAN COUP transcription factor 1 OS=Homo sapiens OX=9606 GN=NR2F1 PE=1 SV=1	2	31	M	0	0	0	0	0	0	0	0	0	0	0	0	0	0	0	0	0	0	0	0	0	0	0	0	0	1	0	0	0	0	0	0	0	0	0
MASGGGVPTDEEQATGLER	Dimethyl (N-term);Oxidation (M)	sp|P10606|COX5B_HUMAN	sp|P10606|COX5B_HUMAN Cytochrome c oxidase subunit 5B, mitochondrial OS=Homo sapiens OX=9606 GN=COX5B PE=1 SV=2	31	49	S	0	1	1	1	1	1	1	1	1	1	1	1	1	0	1	1	1	1	1	1	1	1	0	1	0	0	0	1	0	0	0	0	1	1	1	24889000	17888000	3321750	4077400	7121900	14844000	20403000	50188000
ASGGGVPTDEEQATGLER	Dimethyl (N-term)	sp|P10606|COX5B_HUMAN	sp|P10606|COX5B_HUMAN Cytochrome c oxidase subunit 5B, mitochondrial OS=Homo sapiens OX=9606 GN=COX5B PE=1 SV=2	32	49	M	0	1	1	1	1	1	1	1	1	1	1	1	1	1	1	1	1	1	1	1	1	1	1	1	1	1	1	1	1	1	1	1	1	0	1	1055300000	776480000	230420000	149740000	228930000	719550000	174070000	2251100000
SGGGVPTDEEQATGLER	Dimethyl (N-term)	sp|P10606|COX5B_HUMAN	sp|P10606|COX5B_HUMAN Cytochrome c oxidase subunit 5B, mitochondrial OS=Homo sapiens OX=9606 GN=COX5B PE=1 SV=2	33	49	A	0	1	0	1	1	1	1	0	1	1	1	0	0	0	0	0	0	0	0	0	0	0	0	0	0	0	0	0	0	0	0	0	0	0	1			1672800		1885600	5082300		19106000
APDQDEIQR	Dimethyl (N-term)	sp|P10619|PPGB_HUMAN	sp|P10619|PPGB_HUMAN Lysosomal protective protein OS=Homo sapiens OX=9606 GN=CTSA PE=1 SV=2	29	37	A	0	1	1	1	1	1	1	0	0	1	0	0	0	0	0	0	1	1	1	1	1	1	1	1	1	1	1	0	1	1	1	1	1	1	1	236500000	86194000	41748000	27400000	38432000	77882000
APDQDEIQRLPGLAKQPSFR	Dimethyl (N-term)	sp|P10619|PPGB_HUMAN	sp|P10619|PPGB_HUMAN Lysosomal protective protein OS=Homo sapiens OX=9606 GN=CTSA PE=1 SV=2	29	48	A	1	0	0	0	0	0	0	0	0	0	0	0	0	0	0	0	0	0	0	0	0	0	0	0	0	0	1	0	0	0	0	0	0	0	1
LRTDDR	Dimethyl (N-term)	sp|P10620|MGST1_HUMAN	sp|P10620|MGST1_HUMAN Microsomal glutathione S-transferase 1 OS=Homo sapiens OX=9606 GN=MGST1 PE=1 SV=1	63	68	Y	0	1	0	0	0	0	0	0	0	0	0	0	0	0	0	0	0	0	0	0	0	0	0	0	0	0	0	0	0	0	0	0	0	0	1	78494000
LRTDDRVER	Dimethyl (N-term)	sp|P10620|MGST1_HUMAN	sp|P10620|MGST1_HUMAN Microsomal glutathione S-transferase 1 OS=Homo sapiens OX=9606 GN=MGST1 PE=1 SV=1	63	71	Y	0	0	0	0	0	0	0	0	0	0	0	0	0	0	0	0	0	0	0	0	0	0	0	0	0	1	1	0	0	0	0	0	0	0	1
MESGSTAASEEAR	Oxidation (M);Acetyl (N-term)	sp|P10644|KAP0_HUMAN	sp|P10644|KAP0_HUMAN cAMP-dependent protein kinase type I-alpha regulatory subunit OS=Homo sapiens OX=9606 GN=PRKAR1A PE=1 SV=1	1	13	-	0	1	1	1	1	1	1	0	1	1	0	0	0	0	0	0	1	1	0	0	0	0	1	1	0	1	1	1	1	1	0	1	1	1	0
YAKDVKFGADAR	Dimethyl (N-term)	sp|P10809|CH60_HUMAN	sp|P10809|CH60_HUMAN 60 kDa heat shock protein, mitochondrial OS=Homo sapiens OX=9606 GN=HSPD1 PE=1 SV=2	26	37	A	2	1	1	1	1	1	1	1	1	1	1	1	1	1	1	1	1	1	1	1	1	1	1	1	1	1	1	1	1	1	1	1	1	1	1	1582800000	514590000	536270000	41647000	382020000	295620000	24529000	69417000
AKDVKFGADAR	Dimethyl (N-term)	sp|P10809|CH60_HUMAN	sp|P10809|CH60_HUMAN 60 kDa heat shock protein, mitochondrial OS=Homo sapiens OX=9606 GN=HSPD1 PE=1 SV=2	27	37	Y	2	1	1	1	1	1	1	1	0	1	1	1	1	1	1	1	1	1	1	1	1	1	1	1	1	1	1	1	1	1	1	1	1	1	1	6797400000	2067100000	586090000	493880000	711180000	1377300000	893070000
ALMLQGVDLLADAVAVTMGPKGR	Dimethyl (N-term);Oxidation (M)	sp|P10809|CH60_HUMAN	sp|P10809|CH60_HUMAN 60 kDa heat shock protein, mitochondrial OS=Homo sapiens OX=9606 GN=HSPD1 PE=1 SV=2	38	60	R	1	0	0	0	0	0	0	0	0	0	0	0	0	0	0	0	0	0	0	0	0	0	0	0	0	0	1	1	1	0	1	0	1	1	1
MLQGVDLLADAVAVTMGPKGR	Dimethyl (N-term)	sp|P10809|CH60_HUMAN	sp|P10809|CH60_HUMAN 60 kDa heat shock protein, mitochondrial OS=Homo sapiens OX=9606 GN=HSPD1 PE=1 SV=2	40	60	L	1	1	0	0	0	0	0	0	0	0	0	0	0	0	0	0	0	0	0	0	0	0	0	0	0	0	0	0	0	0	0	0	0	0	1	4863800
NIGAKLVQDVANNTNEEAGDGTTTATVLAR	Dimethyl (N-term)	sp|P10809|CH60_HUMAN	sp|P10809|CH60_HUMAN 60 kDa heat shock protein, mitochondrial OS=Homo sapiens OX=9606 GN=HSPD1 PE=1 SV=2	92	121	K	1	0	0	0	0	0	0	0	0	0	0	0	0	0	0	0	0	0	0	0	0	0	0	1	0	0	0	0	0	0	0	1	1	1	1
LVQDVANNTNEEAGDGTTTATVLAR	Dimethyl (N-term)	sp|P10809|CH60_HUMAN	sp|P10809|CH60_HUMAN 60 kDa heat shock protein, mitochondrial OS=Homo sapiens OX=9606 GN=HSPD1 PE=1 SV=2	97	121	K	0	1	1	1	1	1	1	1	1	1	1	1	1	0	0	1	0	0	0	0	0	0	1	1	1	1	1	1	1	1	1	1	1	1	1	27822000	11782000	5231800	2529400	2597600	10480000	34301000	68177000
NTNEEAGDGTTTATVLAR	Dimethyl (N-term)	sp|P10809|CH60_HUMAN	sp|P10809|CH60_HUMAN 60 kDa heat shock protein, mitochondrial OS=Homo sapiens OX=9606 GN=HSPD1 PE=1 SV=2	104	121	N	0	0	0	0	0	0	0	0	0	0	0	0	0	0	0	0	0	0	0	0	0	0	0	1	0	0	0	0	0	0	0	0	1	0	1
TNEEAGDGTTTATVLAR	Dimethyl (N-term)	sp|P10809|CH60_HUMAN	sp|P10809|CH60_HUMAN 60 kDa heat shock protein, mitochondrial OS=Homo sapiens OX=9606 GN=HSPD1 PE=1 SV=2	105	121	N	0	0	0	0	1	0	0	1	1	1	1	1	1	0	0	0	0	0	0	0	0	0	1	1	0	0	1	1	1	0	0	1	1	0	1							7861300	15362000
EEAGDGTTTATVLAR	Dimethyl (N-term)	sp|P10809|CH60_HUMAN	sp|P10809|CH60_HUMAN 60 kDa heat shock protein, mitochondrial OS=Homo sapiens OX=9606 GN=HSPD1 PE=1 SV=2	107	121	N	0	0	0	0	0	0	0	1	0	0	0	0	0	0	0	0	0	0	0	0	0	0	0	1	1	0	1	1	1	1	0	1	1	0	1							5236700
SIAKEGFEKISKGANPVEIR	Dimethyl (N-term)	sp|P10809|CH60_HUMAN	sp|P10809|CH60_HUMAN 60 kDa heat shock protein, mitochondrial OS=Homo sapiens OX=9606 GN=HSPD1 PE=1 SV=2	122	141	R	3	0	0	0	0	0	0	0	0	0	0	0	0	0	0	0	1	1	1	0	1	1	1	0	0	0	0	1	1	1	1	1	1	1	1
GANPVEIR	Dimethyl (N-term)	sp|P10809|CH60_HUMAN	sp|P10809|CH60_HUMAN 60 kDa heat shock protein, mitochondrial OS=Homo sapiens OX=9606 GN=HSPD1 PE=1 SV=2	134	141	K	0	0	0	0	0	0	0	0	0	0	0	0	0	0	0	0	0	0	0	0	0	0	0	1	0	0	0	0	0	0	0	0	0	0	1
GVITVKDGKTLNDELEIIEGMKFDR	Dimethyl (N-term)	sp|P10809|CH60_HUMAN	sp|P10809|CH60_HUMAN 60 kDa heat shock protein, mitochondrial OS=Homo sapiens OX=9606 GN=HSPD1 PE=1 SV=2	197	221	K	3	0	0	0	0	0	0	0	0	0	0	0	0	0	0	0	0	0	0	0	0	1	0	0	0	0	0	0	0	0	0	0	0	0	1
TLNDELEIIEGMKFDR	Dimethyl (N-term)	sp|P10809|CH60_HUMAN	sp|P10809|CH60_HUMAN 60 kDa heat shock protein, mitochondrial OS=Homo sapiens OX=9606 GN=HSPD1 PE=1 SV=2	206	221	K	1	1	0	1	0	0	0	0	0	0	0	0	0	0	0	0	0	0	1	0	0	0	0	1	0	0	0	0	0	0	0	1	0	1	1	21639000		2263000
KPLVIIAEDVDGEALSTLVLNR	Dimethyl (N-term)	sp|P10809|CH60_HUMAN	sp|P10809|CH60_HUMAN 60 kDa heat shock protein, mitochondrial OS=Homo sapiens OX=9606 GN=HSPD1 PE=1 SV=2	269	290	R	1	0	0	0	0	0	0	0	0	0	0	0	0	0	0	0	0	0	0	0	0	0	0	0	0	0	0	0	1	1	0	0	1	1	1
LKVGLQVVAVKAPGFGDNR	Dimethyl (N-term)	sp|P10809|CH60_HUMAN	sp|P10809|CH60_HUMAN 60 kDa heat shock protein, mitochondrial OS=Homo sapiens OX=9606 GN=HSPD1 PE=1 SV=2	291	309	R	2	0	0	0	0	0	0	0	0	0	0	0	0	0	0	0	0	1	0	0	0	0	0	0	0	0	0	0	0	0	0	0	0	1	1
IQEIIEQLDVTTSEYEKEKLNER	Dimethyl (N-term)	sp|P10809|CH60_HUMAN	sp|P10809|CH60_HUMAN 60 kDa heat shock protein, mitochondrial OS=Homo sapiens OX=9606 GN=HSPD1 PE=1 SV=2	371	393	R	2	1	1	0	0	1	0	0	0	0	0	0	0	0	0	0	0	0	1	0	1	0	1	1	1	1	1	1	1	1	1	1	1	1	1	19585000	19668000			4047400
KVGGTSDVEVNEKKDR	Dimethyl (N-term)	sp|P10809|CH60_HUMAN	sp|P10809|CH60_HUMAN 60 kDa heat shock protein, mitochondrial OS=Homo sapiens OX=9606 GN=HSPD1 PE=1 SV=2	405	420	L	3	1	1	1	0	0	0	0	0	0	0	0	0	0	0	0	1	1	1	1	1	1	0	0	0	1	1	0	1	0	0	0	1	1	1	156820000	57579000	12056000
VGGTSDVEVNEKKDR	Dimethyl (N-term)	sp|P10809|CH60_HUMAN	sp|P10809|CH60_HUMAN 60 kDa heat shock protein, mitochondrial OS=Homo sapiens OX=9606 GN=HSPD1 PE=1 SV=2	406	420	K	2	1	0	0	0	0	0	0	0	0	0	0	0	0	0	0	0	0	1	0	0	0	0	0	0	0	0	0	0	0	0	0	0	0	1	14282000
TSDVEVNEKKDR	Dimethyl (N-term)	sp|P10809|CH60_HUMAN	sp|P10809|CH60_HUMAN 60 kDa heat shock protein, mitochondrial OS=Homo sapiens OX=9606 GN=HSPD1 PE=1 SV=2	409	420	G	2	0	0	0	0	1	0	0	0	0	0	0	0	0	0	0	0	0	0	0	0	0	0	0	0	0	0	0	0	0	0	0	0	0	1					2037600
VTDALNATR	Dimethyl (N-term)	sp|P10809|CH60_HUMAN	sp|P10809|CH60_HUMAN 60 kDa heat shock protein, mitochondrial OS=Homo sapiens OX=9606 GN=HSPD1 PE=1 SV=2	421	429	R	0	0	0	1	0	0	1	0	0	0	0	0	0	0	0	0	0	1	0	0	0	1	0	0	1	1	0	1	0	0	0	0	0	0	1			3995400			16098000
ELDESLQVAER	Dimethyl (N-term)	sp|P10909|CLUS_HUMAN	sp|P10909|CLUS_HUMAN Clusterin OS=Homo sapiens OX=9606 GN=CLU PE=1 SV=1	326	336	R	0	0	0	0	0	1	0	0	1	0	0	0	0	0	0	0	0	0	0	0	0	0	0	0	0	0	0	0	0	0	0	0	0	0	1								13496000
EEEDKKEDVGTVVGIDLGTTYSCVGVFKNGR	Dimethyl (N-term)	sp|P11021|BIP_HUMAN	sp|P11021|BIP_HUMAN Endoplasmic reticulum chaperone BiP OS=Homo sapiens OX=9606 GN=HSPA5 PE=1 SV=2	19	49	A	3	1	0	1	0	0	0	0	0	0	0	0	0	0	0	0	0	0	1	1	1	1	0	0	0	0	1	1	1	1	1	1	1	1	1	34283000		3058100
ITPSYVAFTPEGER	Dimethyl (N-term)	sp|P11021|BIP_HUMAN	sp|P11021|BIP_HUMAN Endoplasmic reticulum chaperone BiP OS=Homo sapiens OX=9606 GN=HSPA5 PE=1 SV=2	61	74	R	0	0	1	0	0	0	0	0	0	0	0	0	0	0	0	0	0	1	1	0	0	1	1	1	0	0	0	1	0	1	1	1	1	1	1		13205000
LIGDAAKNQLTSNPENTVFDAKR	Dimethyl (N-term)	sp|P11021|BIP_HUMAN	sp|P11021|BIP_HUMAN Endoplasmic reticulum chaperone BiP OS=Homo sapiens OX=9606 GN=HSPA5 PE=1 SV=2	75	97	R	2	0	0	0	0	0	0	0	0	0	0	0	0	0	0	0	0	1	0	0	0	0	0	1	1	0	1	1	0	1	0	0	0	1	1
QATKDAGTIAGLNVMR	Dimethyl (N-term);Oxidation (M)	sp|P11021|BIP_HUMAN	sp|P11021|BIP_HUMAN Endoplasmic reticulum chaperone BiP OS=Homo sapiens OX=9606 GN=HSPA5 PE=1 SV=2	182	197	R	1	1	1	0	0	0	0	0	0	0	0	0	0	0	0	0	0	0	0	0	0	0	1	0	1	0	0	0	0	0	0	0	0	1	1	9789300	7175200
IINEPTAAAIAYGLDKR	Dimethyl (N-term)	sp|P11021|BIP_HUMAN	sp|P11021|BIP_HUMAN Endoplasmic reticulum chaperone BiP OS=Homo sapiens OX=9606 GN=HSPA5 PE=1 SV=2	198	214	R	1	1	1	1	1	1	1	0	1	1	0	0	0	0	0	0	1	1	1	1	1	1	1	1	1	1	1	1	0	1	1	0	1	1	1	35421000	25112000	1871600	1252100	4007300	10082000		14733000
GDTHLGGEDFDQR	Dimethyl (N-term)	sp|P11021|BIP_HUMAN	sp|P11021|BIP_HUMAN Endoplasmic reticulum chaperone BiP OS=Homo sapiens OX=9606 GN=HSPA5 PE=1 SV=2	249	261	N	0	0	0	0	0	0	0	0	0	1	0	0	0	0	0	0	0	0	0	0	0	0	0	0	0	0	0	0	0	0	0	0	0	0	1
AKFEELNMDLFR	Oxidation (M);Acetyl (N-term)	sp|P11021|BIP_HUMAN	sp|P11021|BIP_HUMAN Endoplasmic reticulum chaperone BiP OS=Homo sapiens OX=9606 GN=HSPA5 PE=1 SV=2	325	336	R	1	0	0	0	0	0	0	0	0	1	0	0	0	0	0	0	0	0	0	0	0	0	0	0	0	0	0	0	0	0	0	0	0	0	1
VTAEDKGTGNKNKITITNDQNR	Dimethyl (N-term)	sp|P11021|BIP_HUMAN	sp|P11021|BIP_HUMAN Endoplasmic reticulum chaperone BiP OS=Homo sapiens OX=9606 GN=HSPA5 PE=1 SV=2	511	532	R	3	0	0	0	0	0	0	0	0	0	0	0	0	0	0	0	0	1	0	0	0	0	0	0	0	0	0	0	0	0	0	0	0	0	1
VTAEDKGTGNKNKITITNDQNR	Acetyl (N-term)	sp|P11021|BIP_HUMAN	sp|P11021|BIP_HUMAN Endoplasmic reticulum chaperone BiP OS=Homo sapiens OX=9606 GN=HSPA5 PE=1 SV=2	511	532	R	3	1	0	0	0	0	0	0	0	0	0	0	0	0	0	0	0	0	0	0	0	0	0	0	0	0	0	0	0	0	0	0	0	0	1	5791600
AMDECTDEGGRPQR	Dimethyl (N-term)	sp|P11047|LAMC1_HUMAN	sp|P11047|LAMC1_HUMAN Laminin subunit gamma-1 OS=Homo sapiens OX=9606 GN=LAMC1 PE=1 SV=3	36	49	A	0	1	1	1	1	1	1	0	0	1	0	0	0	0	0	0	0	1	1	1	1	1	0	1	0	0	0	0	0	0	0	0	0	0	1	20708000	14264000	2684600	3993000		12482000
SKGPAVGIDLGTTYSCVGVFQHGKVEIIANDQGNR	Acetyl (N-term)	sp|P11142|HSP7C_HUMAN	sp|P11142|HSP7C_HUMAN Heat shock cognate 71 kDa protein OS=Homo sapiens OX=9606 GN=HSPA8 PE=1 SV=1	2	36	M	2	0	1	0	0	0	1	0	0	0	0	0	0	0	0	1	0	0	1	1	0	1	0	0	0	1	1	1	1	1	1	1	1	0	1		22618000				13939000
QHGKVEIIANDQGNR	Dimethyl (N-term)	sp|P11142|HSP7C_HUMAN	sp|P11142|HSP7C_HUMAN Heat shock cognate 71 kDa protein OS=Homo sapiens OX=9606 GN=HSPA8 PE=1 SV=1	22	36	F	1	1	1	1	0	0	0	0	0	0	0	0	0	0	0	0	1	1	0	0	0	1	0	0	0	0	0	0	0	0	0	0	0	0	1	23587000	16602000	3723800
TTPSYVAFTDTER	Dimethyl (N-term)	sp|P11142|HSP7C_HUMAN	sp|P17066|HSP76_HUMAN Heat shock 70 kDa protein 6 OS=Homo sapiens OX=9606 GN=HSPA6 PE=1 SV=2	37	49	R	0	0	0	0	0	0	0	0	0	0	0	0	1	0	0	1	0	0	0	0	0	0	0	1	1	0	0	0	1	1	1	1	1	1	1
LIGDAAKNQVAMNPTNTVFDAKR	Dimethyl (N-term);Oxidation (M)	sp|P11142|HSP7C_HUMAN	sp|P11142|HSP7C_HUMAN Heat shock cognate 71 kDa protein OS=Homo sapiens OX=9606 GN=HSPA8 PE=1 SV=1	50	72	R	2	0	0	0	0	0	0	0	0	0	0	0	0	0	0	0	0	0	1	0	0	0	0	1	1	0	0	0	0	0	0	0	0	0	1
NQVAMNPTNTVFDAKR	Dimethyl (N-term)	sp|P11142|HSP7C_HUMAN	sp|P11142|HSP7C_HUMAN Heat shock cognate 71 kDa protein OS=Homo sapiens OX=9606 GN=HSPA8 PE=1 SV=1	57	72	K	1	1	0	0	0	0	0	0	0	0	0	0	0	0	0	0	0	0	0	0	0	0	0	0	0	0	0	0	0	0	0	0	0	0	1	10901000
PTNTVFDAKR	Acetyl (N-term)	sp|P11142|HSP7C_HUMAN	sp|P11142|HSP7C_HUMAN Heat shock cognate 71 kDa protein OS=Homo sapiens OX=9606 GN=HSPA8 PE=1 SV=1	63	72	N	1	0	0	0	0	0	0	0	0	0	0	0	0	0	0	0	0	1	0	0	0	0	0	0	0	0	0	0	0	0	0	0	0	0	1
QATKDAGTIAGLNVLR	Dimethyl (N-term)	sp|P11142|HSP7C_HUMAN	sp|P11142|HSP7C_HUMAN Heat shock cognate 71 kDa protein OS=Homo sapiens OX=9606 GN=HSPA8 PE=1 SV=1	156	171	R	1	0	0	0	0	0	0	0	0	0	0	0	0	0	0	0	1	1	1	1	1	1	1	1	1	1	0	0	0	1	0	1	1	0	1
DAGTIAGLNVLR	Dimethyl (N-term)	sp|P11142|HSP7C_HUMAN	sp|P11142|HSP7C_HUMAN Heat shock cognate 71 kDa protein OS=Homo sapiens OX=9606 GN=HSPA8 PE=1 SV=1	160	171	K	0	1	1	1	1	1	1	1	1	1	0	0	0	0	0	0	1	1	0	0	1	0	0	0	1	0	0	0	0	0	0	0	1	1	1		6622900	2140700	1665800	1536300		3849700	8021100
IINEPTAAAIAYGLDKKVGAER	Dimethyl (N-term)	sp|P11142|HSP7C_HUMAN	sp|P11142|HSP7C_HUMAN Heat shock cognate 71 kDa protein OS=Homo sapiens OX=9606 GN=HSPA8 PE=1 SV=1	172	193	R	2	1	1	0	0	0	0	0	0	0	0	0	0	0	0	0	1	1	0	1	1	1	0	1	0	0	0	0	0	0	0	0	1	1	1	42104000	21467000
GLDKKVGAER	Dimethyl (N-term)	sp|P11142|HSP7C_HUMAN	sp|P11142|HSP7C_HUMAN Heat shock cognate 71 kDa protein OS=Homo sapiens OX=9606 GN=HSPA8 PE=1 SV=1	184	193	Y	2	0	0	0	0	0	0	0	0	0	0	0	0	0	0	0	1	1	1	0	0	1	0	0	0	0	0	0	0	0	0	0	0	0	1
STAGDTHLGGEDFDNR	Dimethyl (N-term)	sp|P11142|HSP7C_HUMAN	sp|P11142|HSP7C_HUMAN Heat shock cognate 71 kDa protein OS=Homo sapiens OX=9606 GN=HSPA8 PE=1 SV=1	221	236	K	0	1	1	1	1	1	1	0	1	1	0	0	1	0	0	0	1	0	1	1	1	1	0	0	0	0	0	0	0	0	0	0	0	0	1	39397000	25540000	3571300	1744200		7655300		18949000
GTLDPVEKALR	Dimethyl (N-term)	sp|P11142|HSP7C_HUMAN	sp|P11142|HSP7C_HUMAN Heat shock cognate 71 kDa protein OS=Homo sapiens OX=9606 GN=HSPA8 PE=1 SV=1	312	322	R	1	0	0	1	0	0	0	0	0	0	0	0	0	0	0	0	0	0	0	0	0	0	0	0	1	0	0	0	0	0	0	0	0	0	1			992640
DAKLDKSQIHDIVLVGGSTR	Acetyl (N-term)	sp|P11142|HSP7C_HUMAN	sp|P11142|HSP7C_HUMAN Heat shock cognate 71 kDa protein OS=Homo sapiens OX=9606 GN=HSPA8 PE=1 SV=1	323	342	R	2	0	0	0	0	1	0	0	0	0	0	0	0	0	0	0	0	0	0	0	0	0	0	0	0	0	0	0	0	0	0	1	1	1	1					1974100
NTTIPTKQTQTFTTYSDNQPGVLIQVYEGER	Dimethyl (N-term)	sp|P11142|HSP7C_HUMAN	sp|P11142|HSP7C_HUMAN Heat shock cognate 71 kDa protein OS=Homo sapiens OX=9606 GN=HSPA8 PE=1 SV=1	417	447	R	1	0	0	0	0	0	0	0	0	0	0	0	0	0	0	0	0	0	0	0	0	0	0	0	0	0	0	0	0	0	0	0	1	1	1
TTYSDNQPGVLIQVYEGER	Dimethyl (N-term)	sp|P11142|HSP7C_HUMAN	sp|P11142|HSP7C_HUMAN Heat shock cognate 71 kDa protein OS=Homo sapiens OX=9606 GN=HSPA8 PE=1 SV=1	429	447	F	0	1	1	1	1	1	0	0	0	1	0	0	0	0	0	0	0	0	0	0	0	0	0	0	0	0	0	0	0	0	0	0	0	0	1	15339000	10691000	3362700	1074900	1336600
SDNQPGVLIQVYEGER	Dimethyl (N-term)	sp|P11142|HSP7C_HUMAN	sp|P11142|HSP7C_HUMAN Heat shock cognate 71 kDa protein OS=Homo sapiens OX=9606 GN=HSPA8 PE=1 SV=1	432	447	Y	0	0	1	1	0	0	0	0	0	0	0	0	0	0	0	0	0	0	0	0	0	0	0	0	0	0	0	0	0	0	0	0	0	0	1			4721400
MVQEAEKYKAEDEKQR	Dimethyl (N-term)	sp|P11142|HSP7C_HUMAN	sp|P11142|HSP7C_HUMAN Heat shock cognate 71 kDa protein OS=Homo sapiens OX=9606 GN=HSPA8 PE=1 SV=1	518	533	R	3	0	0	0	0	0	0	0	0	0	0	0	0	0	0	0	0	0	0	0	0	0	0	0	0	0	0	0	0	0	0	0	0	1	1
MVQEAEKYKAEDEKQR	Oxidation (M);Acetyl (N-term)	sp|P11142|HSP7C_HUMAN	sp|P11142|HSP7C_HUMAN Heat shock cognate 71 kDa protein OS=Homo sapiens OX=9606 GN=HSPA8 PE=1 SV=1	518	533	R	3	0	0	0	0	0	0	0	0	0	1	0	0	0	0	0	0	0	0	0	0	0	0	0	0	0	0	0	0	0	0	0	0	0	1
MEPSSKKLTGR	Oxidation (M);Acetyl (N-term)	sp|P11166|GTR1_HUMAN	sp|P11166|GTR1_HUMAN Solute carrier family 2, facilitated glucose transporter member 1 OS=Homo sapiens OX=9606 GN=SLC2A1 PE=1 SV=2	1	11	-	2	1	0	0	0	0	0	1	0	1	0	1	1	0	0	1	1	1	1	1	1	1	1	1	1	0	1	0	0	0	0	0	0	0	1	227760000						10712000
EKKVTILELFR	Dimethyl (N-term)	sp|P11166|GTR1_HUMAN	sp|P11166|GTR1_HUMAN Solute carrier family 2, facilitated glucose transporter member 1 OS=Homo sapiens OX=9606 GN=SLC2A1 PE=1 SV=2	254	264	R	2	0	0	0	0	0	0	0	0	0	0	0	0	0	0	0	1	0	1	0	1	1	0	0	0	0	0	0	0	0	0	0	0	0	1
LQVTVR	Dimethyl (N-term)	sp|P11177|ODPB_HUMAN	sp|P11177|ODPB_HUMAN Pyruvate dehydrogenase E1 component subunit beta, mitochondrial OS=Homo sapiens OX=9606 GN=PDHB PE=1 SV=3	31	36	A	0	1	0	1	1	1	0	1	0	1	1	1	0	0	0	0	0	0	0	0	0	0	0	0	0	1	1	0	0	1	1	1	1	1	1	929840000		108780000	49502000	140700000		425730000
GQVVQFKLSDIGEGIR	Dimethyl (N-term)	sp|P11182|ODB2_HUMAN	sp|P11182|ODB2_HUMAN Lipoamide acyltransferase component of branched-chain alpha-keto acid dehydrogenase complex, mitochondrial OS=Homo sapiens OX=9606 GN=DBT PE=1 SV=3	62	77	R	1	1	0	0	1	0	1	0	1	1	1	1	1	1	1	1	0	1	0	0	1	0	1	1	1	0	1	1	1	1	1	1	1	1	1	36690000			1415800		11120000		19669000
AKPLTDSEKR	Acetyl (N-term)	sp|P11216|PYGB_HUMAN	sp|P11216|PYGB_HUMAN Glycogen phosphorylase, brain form OS=Homo sapiens OX=9606 GN=PYGB PE=1 SV=5	2	11	M	2	1	1	1	1	1	1	1	1	1	0	1	1	1	0	0	1	1	1	1	1	1	1	1	1	1	1	1	1	1	1	1	1	1	1	122290000	60010000	11153000	8627600	13538000	41652000	15405000	12518000
MVDPVGFAEAWKAQFPDSEPPR	Acetyl (N-term)	sp|P11274|BCR_HUMAN	sp|P11274|BCR_HUMAN Breakpoint cluster region protein OS=Homo sapiens OX=9606 GN=BCR PE=1 SV=2	1	22	-	1	0	0	0	0	0	0	0	0	1	0	0	0	0	0	0	0	0	0	0	0	0	0	0	1	0	0	0	0	0	0	0	0	0	1
TSDPSLVIAFGR	Dimethyl (N-term)	sp|P11279|LAMP1_HUMAN	sp|P11279|LAMP1_HUMAN Lysosome-associated membrane glycoprotein 1 OS=Homo sapiens OX=9606 GN=LAMP1 PE=1 SV=3	85	96	N	0	1	1	0	0	0	0	0	0	0	0	0	0	0	0	0	0	1	0	0	1	0	1	0	0	0	0	0	0	0	0	0	0	0	1		5725600
SGDHLHNDSQIEADFR	Acetyl (N-term)	sp|P11387|TOP1_HUMAN	sp|P11387|TOP1_HUMAN DNA topoisomerase 1 OS=Homo sapiens OX=9606 GN=TOP1 PE=1 SV=2	2	17	M	0	1	1	1	1	1	1	1	1	1	1	1	1	1	1	1	1	1	1	1	1	1	1	1	1	1	1	1	0	1	1	1	1	1	0
AEQVALSR	Acetyl (N-term)	sp|P11413|G6PD_HUMAN	sp|P11413|G6PD_HUMAN Glucose-6-phosphate 1-dehydrogenase OS=Homo sapiens OX=9606 GN=G6PD PE=1 SV=4	2	9	M	0	1	1	1	1	1	1	1	1	1	1	1	1	1	1	1	1	1	1	1	1	1	1	1	1	1	0	1	1	1	0	1	1	1	0
NSYVAGQYDDAASYQR	Dimethyl (N-term)	sp|P11413|G6PD_HUMAN	sp|P11413|G6PD_HUMAN Glucose-6-phosphate 1-dehydrogenase OS=Homo sapiens OX=9606 GN=G6PD PE=1 SV=4	105	120	R	0	0	0	0	0	0	0	0	0	0	0	0	0	0	0	0	0	0	0	0	0	0	0	0	0	0	0	0	0	0	0	0	0	1	1
GGYFDEFGIIR	Dimethyl (N-term)	sp|P11413|G6PD_HUMAN	sp|P11413|G6PD_HUMAN Glucose-6-phosphate 1-dehydrogenase OS=Homo sapiens OX=9606 GN=G6PD PE=1 SV=4	247	257	R	0	0	0	0	0	0	0	0	0	0	0	0	0	0	0	0	0	0	0	0	0	0	0	0	0	0	0	0	0	0	0	1	1	1	1
TSTAPAASPNVR	Dimethyl (N-term)	sp|P11498|PYC_HUMAN	sp|P11498|PYC_HUMAN Pyruvate carboxylase, mitochondrial OS=Homo sapiens OX=9606 GN=PC PE=1 SV=2	19	30	R	0	1	1	1	1	1	1	1	1	1	1	1	1	1	1	1	1	1	1	1	1	1	1	1	1	1	1	1	1	1	1	1	1	1	1	373970000	226150000	48385000	57142000	53752000	196210000	135320000
STAPAASPNVR	Dimethyl (N-term)	sp|P11498|PYC_HUMAN	sp|P11498|PYC_HUMAN Pyruvate carboxylase, mitochondrial OS=Homo sapiens OX=9606 GN=PC PE=1 SV=2	20	30	T	0	0	0	0	0	0	0	0	0	0	0	0	0	0	0	0	0	0	0	0	0	0	0	0	1	0	0	0	0	0	0	0	0	0	1
GPKIAEEFEVELER	Dimethyl (N-term)	sp|P11498|PYC_HUMAN	sp|P11498|PYC_HUMAN Pyruvate carboxylase, mitochondrial OS=Homo sapiens OX=9606 GN=PC PE=1 SV=2	1041	1054	Q	1	1	0	0	0	0	1	1	0	0	0	0	0	0	0	0	0	1	1	0	0	0	0	1	0	1	1	0	1	1	0	1	1	1	1	28316000					16206000	21304000
MAPAEILNGKEISAQIR	Oxidation (M);Acetyl (N-term)	sp|P11586|C1TC_HUMAN	sp|P11586|C1TC_HUMAN C-1-tetrahydrofolate synthase, cytoplasmic OS=Homo sapiens OX=9606 GN=MTHFD1 PE=1 SV=3	1	17	-	1	1	1	1	1	1	1	1	1	1	1	1	1	1	1	1	1	1	1	1	1	1	1	1	1	1	1	1	1	1	1	1	1	1	1	113798500	64400500	14790000	8487750	14079000	32457000	43495000	190025000
MAPAEILNGKEISAQIR	Dimethyl (N-term)	sp|P11586|C1TC_HUMAN	sp|P11586|C1TC_HUMAN C-1-tetrahydrofolate synthase, cytoplasmic OS=Homo sapiens OX=9606 GN=MTHFD1 PE=1 SV=3	1	17	-	1	1	1	1	1	1	1	1	1	1	0	0	0	0	0	0	1	1	1	1	1	1	0	1	1	1	1	0	1	1	1	1	0	0	1	55069000	20040000	3604100	1765200	5164600	8516800	6717400
APAEILNGKEISAQIR	Dimethyl (N-term)	sp|P11586|C1TC_HUMAN	sp|P11586|C1TC_HUMAN C-1-tetrahydrofolate synthase, cytoplasmic OS=Homo sapiens OX=9606 GN=MTHFD1 PE=1 SV=3	2	17	M	1	1	1	1	1	1	1	1	1	1	1	1	1	1	1	1	1	1	1	1	1	1	1	1	1	1	1	1	1	1	1	1	1	1	1	708190000	397400000	85910000	50572000	113870000	270640000	234540000	689290000
KVVGDVAYDEAKER	Dimethyl (N-term)	sp|P11586|C1TC_HUMAN	sp|P11586|C1TC_HUMAN C-1-tetrahydrofolate synthase, cytoplasmic OS=Homo sapiens OX=9606 GN=MTHFD1 PE=1 SV=3	251	264	R	2	0	0	0	0	0	0	0	0	0	0	0	0	0	0	0	0	0	0	1	0	0	0	0	1	0	0	0	0	0	0	0	0	0	1
AYVNFQQPADAER	Dimethyl (N-term)	sp|P11940|PABP1_HUMAN	sp|P11940|PABP1_HUMAN Polyadenylate-binding protein 1 OS=Homo sapiens OX=9606 GN=PABPC1 PE=1 SV=2	55	67	Y	0	1	1	1	1	1	1	0	1	0	0	0	0	0	0	0	1	1	0	1	1	1	0	0	0	0	0	0	0	0	0	0	0	0	1	36729000	17613000	4013300	1136300	1924300			10863000
QGVNLYVKNLDDGIDDER	Dimethyl (N-term)	sp|P11940|PABP1_HUMAN	sp|P11940|PABP1_HUMAN Polyadenylate-binding protein 1 OS=Homo sapiens OX=9606 GN=PABPC1 PE=1 SV=2	292	309	Y	1	1	1	1	0	0	0	0	0	0	0	0	0	0	0	0	0	0	0	0	0	0	0	0	0	0	0	0	0	0	0	0	0	0	1	14154000	8852000	1445800
VKNLDDGIDDER	Dimethyl (N-term)	sp|P11940|PABP1_HUMAN	sp|P11940|PABP1_HUMAN Polyadenylate-binding protein 1 OS=Homo sapiens OX=9606 GN=PABPC1 PE=1 SV=2	298	309	Y	1	0	1	0	0	0	0	0	0	0	0	0	0	0	0	0	0	0	0	1	0	0	0	0	0	0	0	0	0	0	0	0	0	0	1		20545000
VKNLDDGIDDERLR	Dimethyl (N-term)	sp|P11940|PABP1_HUMAN	sp|P11940|PABP1_HUMAN Polyadenylate-binding protein 1 OS=Homo sapiens OX=9606 GN=PABPC1 PE=1 SV=2	298	311	Y	1	0	0	0	0	0	0	0	0	0	0	0	0	0	0	0	1	0	0	1	0	0	0	0	0	0	0	0	0	0	0	0	0	0	1
TVPQYKYAAGVR	Dimethyl (N-term)	sp|P11940|PABP1_HUMAN	sp|P11940|PABP1_HUMAN Polyadenylate-binding protein 1 OS=Homo sapiens OX=9606 GN=PABPC1 PE=1 SV=2	507	518	R	1	0	0	0	0	0	0	0	0	0	0	0	0	0	0	0	1	0	0	0	0	0	0	0	0	0	0	0	0	0	0	0	0	0	1
MSSGAHGEEGSAR	Dimethyl (N-term);Oxidation (M)	sp|P12074|CX6A1_HUMAN	sp|P12074|CX6A1_HUMAN Cytochrome c oxidase subunit 6A1, mitochondrial OS=Homo sapiens OX=9606 GN=COX6A1 PE=1 SV=4	24	36	P	0	1	1	1	1	1	1	0	0	0	0	0	0	0	0	0	0	0	0	0	0	1	0	0	1	0	0	0	0	0	0	0	0	0	1	41303300	33624000	5288400	18376000	12932000	17541000
SSGAHGEEGSAR	Dimethyl (N-term)	sp|P12074|CX6A1_HUMAN	sp|P12074|CX6A1_HUMAN Cytochrome c oxidase subunit 6A1, mitochondrial OS=Homo sapiens OX=9606 GN=COX6A1 PE=1 SV=4	25	36	M	0	0	1	0	0	1	1	0	0	0	0	0	0	0	0	0	1	1	1	1	0	1	1	1	1	0	1	1	1	1	1	1	1	0	1		3860700			2450200	1937200
AERAALEELVKLQGER	Acetyl (N-term)	sp|P12081|SYHC_HUMAN	sp|P12081|SYHC_HUMAN Histidine--tRNA ligase, cytoplasmic OS=Homo sapiens OX=9606 GN=HARS PE=1 SV=2	2	17	M	1	0	0	0	0	0	0	0	0	0	0	0	0	0	0	0	0	0	0	0	0	0	0	0	0	1	0	0	0	0	0	0	0	0	1
AERAALEELVKLQGERVR	Acetyl (N-term)	sp|P12081|SYHC_HUMAN	sp|P12081|SYHC_HUMAN Histidine--tRNA ligase, cytoplasmic OS=Homo sapiens OX=9606 GN=HARS PE=1 SV=2	2	19	M	1	0	0	0	0	0	0	0	0	0	0	0	0	0	0	0	0	0	0	0	0	0	0	0	0	1	0	0	0	0	0	0	0	0	1
GDHAWSFLKDFLAGGVAAAVSKTAVAPIER	Acetyl (N-term)	sp|P12235|ADT1_HUMAN	sp|P12235|ADT1_HUMAN ADP/ATP translocase 1 OS=Homo sapiens OX=9606 GN=SLC25A4 PE=1 SV=4	2	31	M	2	0	0	0	0	0	1	0	0	0	0	0	0	0	0	1	0	0	0	0	0	0	0	0	0	1	0	1	1	0	0	1	1	1	1						7290700
MTEQAISFAKDFLAGGIAAAISKTAVAPIER	Oxidation (M);Acetyl (N-term)	sp|P12236|ADT3_HUMAN	sp|P12236|ADT3_HUMAN ADP/ATP translocase 3 OS=Homo sapiens OX=9606 GN=SLC25A6 PE=1 SV=4	1	31	-	2	0	0	0	0	0	0	1	0	0	0	1	0	0	0	0	0	0	0	0	0	0	0	0	0	0	1	1	0	0	0	1	1	0	1							15635000
TEQAISFAKDFLAGGIAAAISKTAVAPIER	Acetyl (N-term)	sp|P12236|ADT3_HUMAN	sp|P12236|ADT3_HUMAN ADP/ATP translocase 3 OS=Homo sapiens OX=9606 GN=SLC25A6 PE=1 SV=4	2	31	M	2	0	0	0	0	0	1	1	0	0	1	1	0	0	0	1	0	0	0	0	0	0	0	0	0	0	0	1	1	0	1	1	1	1	1						87505000	167890000
AAVLQQVLER	Acetyl (N-term)	sp|P12270|TPR_HUMAN	sp|P12270|TPR_HUMAN Nucleoprotein TPR OS=Homo sapiens OX=9606 GN=TPR PE=1 SV=3	2	11	M	0	1	1	1	1	1	1	1	1	1	1	1	1	0	1	1	1	0	1	1	0	0	0	0	1	0	0	0	0	1	0	1	1	1	0
AKVLTPELYAELR	Acetyl (N-term)	sp|P12277|KCRB_HUMAN	sp|P12277|KCRB_HUMAN Creatine kinase B-type OS=Homo sapiens OX=9606 GN=CKB PE=1 SV=1	31	43	M	1	0	0	0	0	0	0	0	1	0	0	0	0	0	0	0	0	0	0	0	0	0	0	1	1	0	0	0	0	0	0	1	1	0	1
ALKSMTEAEQQQLIDDHFLFDKPVSPLLLASGMAR	Dimethyl (N-term)	sp|P12277|KCRB_HUMAN	sp|P12277|KCRB_HUMAN Creatine kinase B-type OS=Homo sapiens OX=9606 GN=CKB PE=1 SV=1	175	209	Y	2	0	0	0	0	0	0	0	0	0	0	0	0	0	0	0	1	0	0	1	0	0	0	0	0	0	0	0	0	0	0	0	0	0	1
ASIWVGHR	Acetyl (N-term)	sp|P12429|ANXA3_HUMAN	sp|P12429|ANXA3_HUMAN Annexin A3 OS=Homo sapiens OX=9606 GN=ANXA3 PE=1 SV=3	2	9	M	0	1	1	1	1	1	1	1	1	1	1	1	1	1	1	1	1	1	1	1	1	1	1	1	1	1	1	1	1	1	1	1	1	1	0
MDHYDSQQTNDYMQPEEDWDR	Acetyl (N-term)	sp|P12814|ACTN1_HUMAN	sp|P12814|ACTN1_HUMAN Alpha-actinin-1 OS=Homo sapiens OX=9606 GN=ACTN1 PE=1 SV=2	1	21	-	0	0	1	0	0	0	1	0	0	1	0	0	0	0	0	0	0	0	0	0	0	0	0	0	0	0	0	0	0	0	0	0	0	0	0
MDHYDSQQTNDYMQPEEDWDR	Dimethyl (N-term);Oxidation (M)	sp|P12814|ACTN1_HUMAN	sp|P12814|ACTN1_HUMAN Alpha-actinin-1 OS=Homo sapiens OX=9606 GN=ACTN1 PE=1 SV=2	1	21	-	0	1	0	0	1	0	0	0	1	0	0	0	0	0	0	0	0	0	0	0	0	0	0	0	0	0	0	0	0	0	0	0	0	0	1
MDHYDSQQTNDYMQPEEDWDRDLLLDPAWEKQQR	2 Oxidation (M);Acetyl (N-term)	sp|P12814|ACTN1_HUMAN	sp|P12814|ACTN1_HUMAN Alpha-actinin-1 OS=Homo sapiens OX=9606 GN=ACTN1 PE=1 SV=2	1	34	-	1	1	1	1	1	1	0	0	0	0	0	0	0	0	0	0	1	1	1	1	1	1	0	0	0	1	1	1	1	1	0	1	1	1	1	74472000	36319000	7332950	6737800	14740400
AAATGPSFWLGNETLKVPLALFALNR	Acetyl (N-term)	sp|P12955|PEPD_HUMAN	sp|P12955|PEPD_HUMAN Xaa-Pro dipeptidase OS=Homo sapiens OX=9606 GN=PEPD PE=1 SV=3	2	27	M	1	0	0	0	0	0	0	0	0	0	0	0	0	0	0	0	0	0	0	0	0	0	0	0	0	1	1	1	0	0	1	0	0	0	1
SGWESYYKTEGDEEAEEEQEENLEASGDYKYSGR	Acetyl (N-term)	sp|P12956|XRCC6_HUMAN	sp|P12956|XRCC6_HUMAN X-ray repair cross-complementing protein 6 OS=Homo sapiens OX=9606 GN=XRCC6 PE=1 SV=2	2	35	M	2	1	1	1	1	1	0	1	1	1	1	1	1	1	1	0	1	0	1	1	0	1	1	0	1	1	1	1	1	1	1	1	1	1	1	246420000	168910000	27016000	42590000	61222000		122750000	269850000
YKTEGDEEAEEEQEENLEASGDYKYSGR	Dimethyl (N-term)	sp|P12956|XRCC6_HUMAN	sp|P12956|XRCC6_HUMAN X-ray repair cross-complementing protein 6 OS=Homo sapiens OX=9606 GN=XRCC6 PE=1 SV=2	8	35	Y	2	0	0	0	0	0	0	0	0	0	0	0	0	0	0	0	0	0	0	0	0	0	0	0	0	0	0	0	0	0	0	0	1	1	1
ILELDQFKGQQGQKR	Dimethyl (N-term)	sp|P12956|XRCC6_HUMAN	sp|P12956|XRCC6_HUMAN X-ray repair cross-complementing protein 6 OS=Homo sapiens OX=9606 GN=XRCC6 PE=1 SV=2	116	130	R	2	1	0	0	0	0	0	0	0	0	0	0	0	0	0	0	0	0	0	0	0	0	0	0	1	0	0	0	0	0	0	0	0	0	1	12235000
DIISIAEDEDLR	Dimethyl (N-term)	sp|P12956|XRCC6_HUMAN	sp|P12956|XRCC6_HUMAN X-ray repair cross-complementing protein 6 OS=Homo sapiens OX=9606 GN=XRCC6 PE=1 SV=2	219	230	R	0	0	0	0	0	0	0	0	0	0	0	0	0	0	0	0	0	0	0	0	0	0	0	0	0	0	0	0	0	0	0	0	0	1	1
RETNEPVKTKTR	Dimethyl (N-term)	sp|P12956|XRCC6_HUMAN	sp|P12956|XRCC6_HUMAN X-ray repair cross-complementing protein 6 OS=Homo sapiens OX=9606 GN=XRCC6 PE=1 SV=2	290	301	Y	2	0	0	0	0	0	0	0	0	0	0	0	0	0	0	0	1	0	0	0	0	0	0	0	0	0	0	0	0	0	0	0	0	0	1
TFNTSTGGLLLPSDTKR	Dimethyl (N-term)	sp|P12956|XRCC6_HUMAN	sp|P12956|XRCC6_HUMAN X-ray repair cross-complementing protein 6 OS=Homo sapiens OX=9606 GN=XRCC6 PE=1 SV=2	302	318	R	1	1	1	0	0	1	1	0	0	0	0	0	0	0	0	0	0	0	0	1	1	1	1	1	1	0	0	0	0	0	0	0	0	1	1	11906000	6661200			1635000	9481000
NTSTGGLLLPSDTKR	Dimethyl (N-term)	sp|P12956|XRCC6_HUMAN	sp|P12956|XRCC6_HUMAN X-ray repair cross-complementing protein 6 OS=Homo sapiens OX=9606 GN=XRCC6 PE=1 SV=2	304	318	F	1	1	1	1	0	0	1	0	0	1	0	0	0	0	0	0	1	0	1	1	1	1	0	0	0	0	0	0	0	0	0	0	0	0	1	39292000	20405000	4629200			7635500
QIILEKEETEELKR	Dimethyl (N-term)	sp|P12956|XRCC6_HUMAN	sp|P12956|XRCC6_HUMAN X-ray repair cross-complementing protein 6 OS=Homo sapiens OX=9606 GN=XRCC6 PE=1 SV=2	326	339	R	2	1	0	0	0	0	0	0	0	0	0	0	0	0	0	0	1	1	0	1	0	0	0	1	0	0	0	0	0	0	0	0	0	0	1	25988000
SVSSLAEGSVTSVGSVNPAENFR	Dimethyl (N-term)	sp|P13010|XRCC5_HUMAN	sp|P13010|XRCC5_HUMAN X-ray repair cross-complementing protein 5 OS=Homo sapiens OX=9606 GN=XRCC5 PE=1 SV=3	577	599	F	0	1	1	1	1	1	0	1	1	1	0	1	1	0	1	1	1	1	1	1	0	1	1	1	1	1	1	1	0	0	1	1	1	0	1	31749000	33435000	6209500	1866100	5306000		17724000	52662000
MIGQKTLYSFFSPSPAR	Acetyl (N-term)	sp|P13051|UNG_HUMAN	sp|P13051|UNG_HUMAN Uracil-DNA glycosylase OS=Homo sapiens OX=9606 GN=UNG PE=1 SV=2	1	17	-	1	0	0	0	0	0	0	0	0	0	0	0	0	0	0	0	1	1	1	1	1	1	0	0	0	0	0	0	0	0	0	0	0	0	1
AHESVVKSEDFSLPAYMDR	Dimethyl (N-term);Oxidation (M)	sp|P13073|COX41_HUMAN	sp|P13073|COX41_HUMAN Cytochrome c oxidase subunit 4 isoform 1, mitochondrial OS=Homo sapiens OX=9606 GN=COX4I1 PE=1 SV=1	23	41	R	1	1	1	1	1	1	1	0	1	0	1	1	1	1	1	1	1	1	1	1	1	1	1	1	1	1	1	1	1	1	1	1	1	1	1	866850000	313425000	77857000	32507500	82783000	128242500		11881000
AHESVVKSEDFSLPAYMDRR	Dimethyl (N-term)	sp|P13073|COX41_HUMAN	sp|P13073|COX41_HUMAN Cytochrome c oxidase subunit 4 isoform 1, mitochondrial OS=Homo sapiens OX=9606 GN=COX4I1 PE=1 SV=1	23	42	R	1	0	0	0	0	0	0	0	0	0	0	0	0	0	0	0	1	1	1	1	0	1	0	0	0	1	1	1	0	0	0	0	0	0	1
SEDFSLPAYMDR	Dimethyl (N-term)	sp|P13073|COX41_HUMAN	sp|P13073|COX41_HUMAN Cytochrome c oxidase subunit 4 isoform 1, mitochondrial OS=Homo sapiens OX=9606 GN=COX4I1 PE=1 SV=1	30	41	K	0	1	0	1	1	0	0	0	1	1	0	0	0	0	0	0	0	0	0	0	0	0	0	0	0	0	0	0	0	0	0	0	0	0	1	6325000			563320				11118000
SPLQALDFFGNGPPVNYKTGNLYLR	Dimethyl (N-term)	sp|P13284|GILT_HUMAN	sp|P13284|GILT_HUMAN Gamma-interferon-inducible lysosomal thiol reductase OS=Homo sapiens OX=9606 GN=IFI30 PE=1 SV=3	27	51	A	1	0	0	0	0	0	0	0	0	0	0	0	0	0	0	0	1	1	1	0	0	0	0	0	0	0	0	0	0	0	0	0	0	0	1
SLDIQSLDIQCEELSDAR	Acetyl (N-term)	sp|P13489|RINI_HUMAN	sp|P13489|RINI_HUMAN Ribonuclease inhibitor OS=Homo sapiens OX=9606 GN=RNH1 PE=1 SV=2	2	19	M	0	0	0	1	1	0	0	1	1	1	0	0	0	0	0	0	0	0	1	1	0	0	0	1	1	0	0	1	0	0	1	0	1	1	0
MVNFTVDQIR	Oxidation (M);Acetyl (N-term)	sp|P13639|EF2_HUMAN	sp|P13639|EF2_HUMAN Elongation factor 2 OS=Homo sapiens OX=9606 GN=EEF2 PE=1 SV=4	1	10	-	0	1	1	1	1	1	1	1	1	1	1	1	1	1	0	1	0	1	1	0	1	1	1	1	1	0	0	1	1	1	1	1	1	1	0
MVNFTVDQIR	Dimethyl (N-term);Oxidation (M)	sp|P13639|EF2_HUMAN	sp|P13639|EF2_HUMAN Elongation factor 2 OS=Homo sapiens OX=9606 GN=EEF2 PE=1 SV=4	1	10	-	0	1	1	1	1	1	1	1	1	1	1	1	1	1	1	1	1	1	1	1	1	1	1	1	1	1	1	1	1	1	1	1	1	1	1	238039000	127050500	33860000	11038400	26541000	72160500	69438000	255575000
VNFTVDQIR	Dimethyl (N-term)	sp|P13639|EF2_HUMAN	sp|P13639|EF2_HUMAN Elongation factor 2 OS=Homo sapiens OX=9606 GN=EEF2 PE=1 SV=4	2	10	M	0	1	1	1	1	1	1	1	1	1	1	1	1	1	1	1	1	1	1	1	1	1	1	1	1	1	1	1	1	1	1	1	1	1	1	5899000000	3846400000	991090000	708760000	689190000	2581800000	2662900000	4349500000
SSEVTAALR	Dimethyl (N-term)	sp|P13639|EF2_HUMAN	sp|P13639|EF2_HUMAN Elongation factor 2 OS=Homo sapiens OX=9606 GN=EEF2 PE=1 SV=4	112	120	F	0	0	0	0	0	0	0	0	0	0	0	0	0	0	0	0	0	0	0	0	1	0	0	0	0	0	0	0	0	0	0	0	0	0	1
ALLELQLEPEELYQTFQR	Dimethyl (N-term)	sp|P13639|EF2_HUMAN	sp|P13639|EF2_HUMAN Elongation factor 2 OS=Homo sapiens OX=9606 GN=EEF2 PE=1 SV=4	163	180	R	0	0	0	0	0	0	0	0	0	0	0	0	0	0	0	0	0	0	0	0	0	0	0	0	0	0	0	0	0	0	0	1	1	1	1
AAKGEGQLGPAER	Dimethyl (N-term)	sp|P13639|EF2_HUMAN	sp|P13639|EF2_HUMAN Elongation factor 2 OS=Homo sapiens OX=9606 GN=EEF2 PE=1 SV=4	237	249	F	1	1	0	0	0	0	0	0	0	0	0	0	0	0	0	0	0	0	0	0	0	0	0	0	0	0	0	0	0	0	0	0	0	0	1	37426000
GEGQLGPAER	Dimethyl (N-term)	sp|P13639|EF2_HUMAN	sp|P13639|EF2_HUMAN Elongation factor 2 OS=Homo sapiens OX=9606 GN=EEF2 PE=1 SV=4	240	249	K	0	1	1	1	0	0	0	0	0	0	0	0	0	0	0	0	1	0	0	0	0	0	0	0	0	0	0	0	0	0	0	0	0	0	1	12734000	8080700	1930400
SKSATSPEGKKLPR	Dimethyl (N-term)	sp|P13639|EF2_HUMAN	sp|P13639|EF2_HUMAN Elongation factor 2 OS=Homo sapiens OX=9606 GN=EEF2 PE=1 SV=4	274	287	F	3	0	0	0	0	0	0	0	0	0	0	0	0	0	0	0	1	0	0	0	0	0	0	0	0	0	0	0	0	0	0	0	0	0	1
SDPVVSYR	Dimethyl (N-term)	sp|P13639|EF2_HUMAN	sp|P13639|EF2_HUMAN Elongation factor 2 OS=Homo sapiens OX=9606 GN=EEF2 PE=1 SV=4	573	580	K	0	0	1	0	0	0	0	0	0	1	0	0	1	0	0	0	1	1	0	0	1	1	0	1	1	0	0	0	0	0	0	0	0	0	1		25684000
PFPDGLAEDIDKGEVSAR	Acetyl (N-term)	sp|P13639|EF2_HUMAN	sp|P13639|EF2_HUMAN Elongation factor 2 OS=Homo sapiens OX=9606 GN=EEF2 PE=1 SV=4	608	625	R	1	1	1	0	0	1	0	1	1	1	1	0	0	0	0	0	1	0	1	0	0	0	1	0	1	1	1	0	1	0	1	0	0	0	1	19957000	15724000			1718900		6303300	19337000
GGGQIIPTAR	Dimethyl (N-term)	sp|P13639|EF2_HUMAN	sp|P13639|EF2_HUMAN Elongation factor 2 OS=Homo sapiens OX=9606 GN=EEF2 PE=1 SV=4	717	726	R	0	0	0	0	1	1	1	0	0	1	0	0	0	0	0	0	0	0	0	0	0	0	0	0	1	0	0	0	0	1	0	1	1	0	1				381750
ASVLTAQPR	Dimethyl (N-term)	sp|P13639|EF2_HUMAN	sp|P13639|EF2_HUMAN Elongation factor 2 OS=Homo sapiens OX=9606 GN=EEF2 PE=1 SV=4	731	739	Y	0	0	0	0	0	0	0	0	0	0	0	0	0	0	0	0	1	0	0	0	0	0	0	0	0	0	0	0	0	0	0	0	0	0	1
LMEPIYLVEIQCPEQVVGGIYGVLNR	Dimethyl (N-term)	sp|P13639|EF2_HUMAN	sp|P13639|EF2_HUMAN Elongation factor 2 OS=Homo sapiens OX=9606 GN=EEF2 PE=1 SV=4	740	765	R	0	1	0	0	0	0	0	0	0	0	0	0	0	0	0	0	0	0	0	0	0	0	0	0	0	0	0	0	0	0	0	0	0	0	1
AEGPDEDSSNR	Dimethyl (N-term)	sp|P13667|PDIA4_HUMAN	sp|P13667|PDIA4_HUMAN Protein disulfide-isomerase A4 OS=Homo sapiens OX=9606 GN=PDIA4 PE=1 SV=2	24	34	G	0	0	1	1	1	1	0	0	0	0	0	0	0	0	0	0	0	1	1	1	1	1	0	0	0	0	0	0	0	0	0	0	0	0	1		11732000		11715000	2516200
EGPDEDSSNR	Dimethyl (N-term)	sp|P13667|PDIA4_HUMAN	sp|P13667|PDIA4_HUMAN Protein disulfide-isomerase A4 OS=Homo sapiens OX=9606 GN=PDIA4 PE=1 SV=2	25	34	A	0	1	1	1	1	1	1	0	0	0	0	0	0	0	0	0	1	1	1	1	0	1	0	0	0	0	0	0	0	0	0	0	0	0	1	26304000	14745000	4434800	15886000	2299500	4448300
MIIYRDLISHDEMFSDIYKIR	Dimethyl (N-term)	sp|P13693|TCTP_HUMAN	sp|P13693|TCTP_HUMAN Translationally-controlled tumor protein OS=Homo sapiens OX=9606 GN=TPT1 PE=1 SV=1	1	21	-	1	0	0	0	0	0	0	0	0	0	0	0	0	0	0	0	0	0	0	0	0	0	0	0	0	0	1	0	0	0	0	0	0	0	1
MQPQSVLHSGYFHPLLR	Oxidation (M);Acetyl (N-term)	sp|P13716|HEM2_HUMAN	sp|P13716|HEM2_HUMAN Delta-aminolevulinic acid dehydratase OS=Homo sapiens OX=9606 GN=ALAD PE=1 SV=1	1	17	-	0	0	1	0	0	0	0	0	0	0	0	0	0	0	0	0	1	0	0	1	0	1	0	0	0	0	1	1	0	0	0	1	0	0	0
QVLLSEPEEAAALYR	Dimethyl (N-term)	sp|P13798|ACPH_HUMAN	sp|P13798|ACPH_HUMAN Acylamino-acid-releasing enzyme OS=Homo sapiens OX=9606 GN=APEH PE=1 SV=4	4	18	R	0	0	1	0	0	0	0	1	1	1	0	0	0	0	0	0	0	0	0	0	0	0	0	0	1	0	0	0	0	0	0	0	1	0	1		9488200					3819800	10398000
QSTLVIAEHANDSLAPITLNTITAATR	Dimethyl (N-term)	sp|P13804|ETFA_HUMAN	sp|P13804|ETFA_HUMAN Electron transfer flavoprotein subunit alpha, mitochondrial OS=Homo sapiens OX=9606 GN=ETFA PE=1 SV=1	20	46	F	0	1	1	1	1	1	1	0	0	0	1	1	1	1	1	1	0	1	1	1	1	1	0	1	1	1	1	1	1	1	1	1	1	1	1	201250000	121090000	32738000	18574000	36465000	40182000
SHIQIPPGLTELLQGYTVEVLR	Acetyl (N-term)	sp|P13861|KAP2_HUMAN	sp|P13861|KAP2_HUMAN cAMP-dependent protein kinase type II-alpha regulatory subunit OS=Homo sapiens OX=9606 GN=PRKAR2A PE=1 SV=2	2	23	M	0	1	1	0	0	1	0	0	0	0	1	1	1	1	1	1	0	0	0	0	0	0	0	0	1	1	1	1	1	0	1	1	1	1	0
MPMFIVNTNVPR	Dimethyl (N-term);Oxidation (M)	sp|P14174|MIF_HUMAN	sp|P14174|MIF_HUMAN Macrophage migration inhibitory factor OS=Homo sapiens OX=9606 GN=MIF PE=1 SV=4	1	12	-	0	1	1	0	0	1	1	1	1	1	1	0	1	0	0	0	1	1	1	1	1	1	0	1	1	1	1	0	1	0	0	0	0	0	1	63738500	27842000			1903500	9820800	5461300	22486500
MFIVNTNVPR	Dimethyl (N-term);Oxidation (M)	sp|P14174|MIF_HUMAN	sp|P14174|MIF_HUMAN Macrophage migration inhibitory factor OS=Homo sapiens OX=9606 GN=MIF PE=1 SV=4	3	12	P	0	1	1	1	1	1	1	1	1	1	1	1	1	0	1	1	1	0	1	1	1	1	0	1	1	1	1	0	0	0	1	1	0	1	1	10309000	16759050	4637650	1386600	4293850	14898800	8195700	49588000
MNGDQNSDVYAQEKQDFVQHFSQIVR	Acetyl (N-term)	sp|P14324|FPPS_HUMAN	sp|P14324|FPPS_HUMAN Farnesyl pyrophosphate synthase OS=Homo sapiens OX=9606 GN=FDPS PE=1 SV=4	67	92	R	1	1	1	1	1	1	1	0	1	1	1	1	1	1	1	1	1	1	1	1	1	1	0	0	0	1	1	1	1	1	1	1	1	1	1	289920000	147365000	9084000	29523000	48224000	10600000		183075000
GDQNSDVYAQEKQDFVQHFSQIVR	Dimethyl (N-term)	sp|P14324|FPPS_HUMAN	sp|P14324|FPPS_HUMAN Farnesyl pyrophosphate synthase OS=Homo sapiens OX=9606 GN=FDPS PE=1 SV=4	69	92	N	1	1	0	0	1	0	0	0	0	0	0	0	0	0	0	0	0	1	1	1	0	1	1	1	0	1	1	1	1	0	0	0	1	0	1	19733000			4078100
VLTEDEMGHPEIGDAIAR	Dimethyl (N-term)	sp|P14324|FPPS_HUMAN	sp|P14324|FPPS_HUMAN Farnesyl pyrophosphate synthase OS=Homo sapiens OX=9606 GN=FDPS PE=1 SV=4	93	110	R	0	0	0	0	0	0	0	0	0	0	0	0	0	0	0	0	0	0	1	0	0	0	0	0	0	0	0	0	0	0	0	0	0	0	1
SKPHSEAGTAFIQTQQLHAAMADTFLEHMCR	Acetyl (N-term)	sp|P14618|KPYM_HUMAN	sp|P14618|KPYM_HUMAN Pyruvate kinase PKM OS=Homo sapiens OX=9606 GN=PKM PE=1 SV=4	2	32	M	1	1	1	0	0	0	0	0	0	0	0	0	0	0	0	1	1	1	1	1	1	1	1	0	0	1	1	1	1	1	1	1	1	1	1	184437500	29871000
ADTFLEHMCR	Acetyl (N-term)	sp|P14618|KPYM_HUMAN	sp|P14618|KPYM_HUMAN Pyruvate kinase PKM OS=Homo sapiens OX=9606 GN=PKM PE=1 SV=4	23	32	M	0	1	1	0	0	1	1	1	1	0	0	0	1	0	0	0	1	0	1	1	0	0	0	0	1	0	0	0	0	0	0	0	0	1	0
LDIDSPPITAR	Dimethyl (N-term)	sp|P14618|KPYM_HUMAN	sp|P14618|KPYM_HUMAN Pyruvate kinase PKM OS=Homo sapiens OX=9606 GN=PKM PE=1 SV=4	33	43	R	0	0	1	1	0	0	0	1	1	1	0	0	0	0	0	0	0	0	0	0	0	0	0	0	1	1	0	1	0	0	0	1	1	1	1		10988000	1418800				4653100	11844000
NTGIICTIGPASR	Dimethyl (N-term)	sp|P14618|KPYM_HUMAN	sp|P14618|KPYM_HUMAN Pyruvate kinase PKM OS=Homo sapiens OX=9606 GN=PKM PE=1 SV=4	44	56	R	0	0	0	0	0	0	0	0	0	1	0	0	0	0	0	0	0	0	0	0	0	0	0	0	0	0	0	0	0	0	0	0	0	0	1
LNFSHGTHEYHAETIKNVR	Dimethyl (N-term)	sp|P14618|KPYM_HUMAN	sp|P14618|KPYM_HUMAN Pyruvate kinase PKM OS=Homo sapiens OX=9606 GN=PKM PE=1 SV=4	74	92	R	1	0	0	0	0	0	0	0	0	0	0	0	0	0	0	0	0	1	0	0	0	0	0	0	0	0	0	0	0	0	0	0	0	0	1
NFSHGTHEYHAETIKNVR	Dimethyl (N-term)	sp|P14618|KPYM_HUMAN	sp|P14618|KPYM_HUMAN Pyruvate kinase PKM OS=Homo sapiens OX=9606 GN=PKM PE=1 SV=4	75	92	L	1	1	0	0	0	0	0	0	0	0	0	0	0	0	0	0	1	1	1	1	1	1	0	0	0	0	0	0	0	0	0	0	0	0	1	18845000
SHGTHEYHAETIKNVR	Dimethyl (N-term)	sp|P14618|KPYM_HUMAN	sp|P14618|KPYM_HUMAN Pyruvate kinase PKM OS=Homo sapiens OX=9606 GN=PKM PE=1 SV=4	77	92	F	1	1	0	0	0	0	0	0	0	0	0	0	0	0	0	0	1	0	0	0	0	1	0	0	0	0	0	0	0	0	0	0	0	0	1	24518000
HAETIKNVR	Dimethyl (N-term)	sp|P14618|KPYM_HUMAN	sp|P14618|KPYM_HUMAN Pyruvate kinase PKM OS=Homo sapiens OX=9606 GN=PKM PE=1 SV=4	84	92	Y	1	1	0	0	0	0	0	0	0	0	0	0	0	0	0	0	1	1	0	1	0	1	0	0	0	0	0	0	0	0	0	0	0	0	1	37471000
TATESFASDPILYR	Dimethyl (N-term)	sp|P14618|KPYM_HUMAN	sp|P14618|KPYM_HUMAN Pyruvate kinase PKM OS=Homo sapiens OX=9606 GN=PKM PE=1 SV=4	93	106	R	0	1	1	0	0	0	0	1	1	1	1	1	0	0	1	1	0	0	0	0	0	0	1	1	1	0	0	0	1	0	1	1	1	1	1	11641000	14294000					13509000	36391000
TATESFASDPILYRPVAVALDTKGPEIR	Dimethyl (N-term)	sp|P14618|KPYM_HUMAN	sp|P14618|KPYM_HUMAN Pyruvate kinase PKM OS=Homo sapiens OX=9606 GN=PKM PE=1 SV=4	93	120	R	1	1	1	0	0	1	0	0	0	0	1	0	0	0	1	0	1	1	1	1	1	1	1	1	1	0	1	1	1	1	1	1	1	1	1	74745000	26162000			3388100
RPVAVALDTKGPEIR	Dimethyl (N-term)	sp|P14618|KPYM_HUMAN	sp|P14618|KPYM_HUMAN Pyruvate kinase PKM OS=Homo sapiens OX=9606 GN=PKM PE=1 SV=4	106	120	Y	1	1	1	1	0	0	0	0	1	0	1	0	0	0	0	0	0	0	0	0	0	0	0	1	0	0	0	0	0	0	0	0	0	0	1	36070000	16939000	2531900					15089000
KASDVHEVR	Dimethyl (N-term)	sp|P14618|KPYM_HUMAN	sp|P14618|KPYM_HUMAN Pyruvate kinase PKM OS=Homo sapiens OX=9606 GN=PKM PE=1 SV=4	247	255	R	1	0	0	0	0	0	0	0	0	0	0	0	0	0	0	0	0	0	0	0	0	0	0	0	0	0	0	0	0	0	0	0	0	1	1
RFDEILEASDGIMVAR	Dimethyl (N-term)	sp|P14618|KPYM_HUMAN	sp|P14618|KPYM_HUMAN Pyruvate kinase PKM OS=Homo sapiens OX=9606 GN=PKM PE=1 SV=4	279	294	R	0	0	0	0	0	0	0	0	0	0	0	0	0	0	0	0	0	1	0	0	1	0	0	0	0	0	0	0	0	1	0	1	1	1	1
FDEILEASDGIMVAR	Dimethyl (N-term)	sp|P14618|KPYM_HUMAN	sp|P14618|KPYM_HUMAN Pyruvate kinase PKM OS=Homo sapiens OX=9606 GN=PKM PE=1 SV=4	280	294	R	0	0	0	0	0	0	0	0	0	0	0	0	0	0	0	0	0	0	0	0	0	0	0	0	0	0	0	0	0	0	0	1	1	0	1
GDLGIEIPAEKVFLAQKMMIGR	Dimethyl (N-term)	sp|P14618|KPYM_HUMAN	sp|P14618|KPYM_HUMAN Pyruvate kinase PKM OS=Homo sapiens OX=9606 GN=PKM PE=1 SV=4	295	316	R	2	0	0	0	0	0	0	0	0	0	0	0	0	0	0	0	0	1	1	1	0	1	0	0	0	0	0	0	0	0	0	0	0	0	1
AEGSDVANAVLDGADCIMLSGETAKGDYPLEAVR	Dimethyl (N-term)	sp|P14618|KPYM_HUMAN	sp|P14618|KPYM_HUMAN Pyruvate kinase PKM OS=Homo sapiens OX=9606 GN=PKM PE=1 SV=4	343	376	R	1	0	0	0	0	0	0	0	0	0	0	0	0	0	0	0	0	0	0	0	1	0	0	1	1	0	0	0	0	0	0	0	0	0	1
SGETAKGDYPLEAVR	Dimethyl (N-term)	sp|P14618|KPYM_HUMAN	sp|P14618|KPYM_HUMAN Pyruvate kinase PKM OS=Homo sapiens OX=9606 GN=PKM PE=1 SV=4	362	376	L	1	1	0	0	0	0	0	1	1	0	0	0	0	0	0	0	0	0	0	0	0	0	0	0	0	0	0	0	0	0	0	0	0	0	1	13641000						9912000	19311000
MQHLIAR	Oxidation (M);Acetyl (N-term)	sp|P14618|KPYM_HUMAN	sp|P14618|KPYM_HUMAN Pyruvate kinase PKM OS=Homo sapiens OX=9606 GN=PKM PE=1 SV=4	377	383	R	0	0	0	0	0	0	0	1	1	1	0	1	1	0	0	0	0	0	0	0	0	0	0	0	0	0	0	0	0	0	0	0	0	0	0
EAEAAIYHLQLFEELR	Dimethyl (N-term)	sp|P14618|KPYM_HUMAN	sp|P14618|KPYM_HUMAN Pyruvate kinase PKM OS=Homo sapiens OX=9606 GN=PKM PE=1 SV=4	384	399	R	0	0	0	0	0	0	0	0	0	0	0	0	0	0	0	0	0	0	0	0	0	0	0	0	0	0	0	0	0	0	0	1	1	1	1
EAEAAIYHLQLFEELRR	Dimethyl (N-term)	sp|P14618|KPYM_HUMAN	sp|P14618|KPYM_HUMAN Pyruvate kinase PKM OS=Homo sapiens OX=9606 GN=PKM PE=1 SV=4	384	400	R	0	0	0	0	0	0	0	0	0	0	0	0	0	0	0	0	0	0	0	0	0	0	0	0	0	0	0	0	0	0	0	0	1	1	1
HLQLFEELR	Dimethyl (N-term)	sp|P14618|KPYM_HUMAN	sp|P14618|KPYM_HUMAN Pyruvate kinase PKM OS=Homo sapiens OX=9606 GN=PKM PE=1 SV=4	391	399	Y	0	1	1	1	0	0	0	0	0	0	0	0	0	0	0	0	0	0	0	0	0	0	0	0	0	0	0	0	0	0	0	0	0	0	1	14977000	8617400	1359500
HLQLFEELRR	Dimethyl (N-term)	sp|P14618|KPYM_HUMAN	sp|P14618|KPYM_HUMAN Pyruvate kinase PKM OS=Homo sapiens OX=9606 GN=PKM PE=1 SV=4	391	400	Y	0	1	0	0	0	0	0	0	0	0	0	0	0	0	0	0	0	1	1	1	1	1	0	0	0	1	1	1	0	0	0	0	0	0	1	15815000
QAHLYR	Dimethyl (N-term)	sp|P14618|KPYM_HUMAN	sp|P14618|KPYM_HUMAN Pyruvate kinase PKM OS=Homo sapiens OX=9606 GN=PKM PE=1 SV=4	462	467	R	0	1	0	0	0	0	0	0	0	0	0	0	0	0	0	0	0	0	0	1	0	0	0	1	0	0	0	0	0	0	0	0	0	0	1	15651000
GIFPVLCKDPVQEAWAEDVDLR	Dimethyl (N-term)	sp|P14618|KPYM_HUMAN	sp|P14618|KPYM_HUMAN Pyruvate kinase PKM OS=Homo sapiens OX=9606 GN=PKM PE=1 SV=4	468	489	R	1	0	0	0	0	0	0	0	0	0	0	0	0	0	0	0	0	0	0	0	0	0	0	1	0	0	0	0	0	1	0	0	1	1	1
VNFAMNVGKAR	Dimethyl (N-term)	sp|P14618|KPYM_HUMAN	sp|P14618|KPYM_HUMAN Pyruvate kinase PKM OS=Homo sapiens OX=9606 GN=PKM PE=1 SV=4	490	500	R	1	0	0	0	0	0	0	0	0	0	0	0	0	0	0	0	0	0	0	0	0	0	0	1	1	0	0	0	0	0	0	0	1	1	1
STAQSLKSVDYEVFGR	Acetyl (N-term)	sp|P14621|ACYP2_HUMAN	sp|P14621|ACYP2_HUMAN Acylphosphatase-2 OS=Homo sapiens OX=9606 GN=ACYP2 PE=1 SV=2	2	17	M	1	1	1	1	1	1	1	1	1	1	1	0	1	1	1	1	0	0	1	1	0	0	1	1	1	1	1	1	1	1	1	1	1	1	1	25019000	19602000	5683500	3077100	4604700	11501000	23562000	51174000
DDEVDVDGTVEEDLGKSR	Dimethyl (N-term)	sp|P14625|ENPL_HUMAN	sp|P14625|ENPL_HUMAN Endoplasmin OS=Homo sapiens OX=9606 GN=HSP90B1 PE=1 SV=1	22	39	A	1	1	1	1	1	1	1	1	1	1	1	1	1	1	1	1	1	1	1	1	1	1	1	1	1	1	1	1	1	1	1	1	1	1	1	1467000000	1052100000	339970000	301280000	408720000	696800000	106220000	3484100000
TDDEVVQREEEAIQLDGLNASQIR	Dimethyl (N-term)	sp|P14625|ENPL_HUMAN	sp|P14625|ENPL_HUMAN Endoplasmin OS=Homo sapiens OX=9606 GN=HSP90B1 PE=1 SV=1	44	67	R	0	0	0	0	0	0	0	0	0	0	0	0	0	0	0	0	0	0	0	0	0	0	0	0	0	0	0	0	0	0	0	0	1	1	1
EEEAIQLDGLNASQIR	Dimethyl (N-term)	sp|P14625|ENPL_HUMAN	sp|P14625|ENPL_HUMAN Endoplasmin OS=Homo sapiens OX=9606 GN=HSP90B1 PE=1 SV=1	52	67	R	0	0	0	0	0	0	0	0	0	0	0	0	0	0	0	0	0	0	0	0	0	0	0	0	0	0	0	1	0	0	0	0	0	1	1
AFQAEVNR	Dimethyl (N-term)	sp|P14625|ENPL_HUMAN	sp|P14625|ENPL_HUMAN Endoplasmin OS=Homo sapiens OX=9606 GN=HSP90B1 PE=1 SV=1	77	84	F	0	0	1	0	0	0	0	0	0	0	0	0	0	0	0	0	0	0	0	0	0	0	0	0	0	0	0	0	0	0	0	0	0	0	1		6980200
GWSGNMER	Dimethyl (N-term)	sp|P14625|ENPL_HUMAN	sp|P14625|ENPL_HUMAN Endoplasmin OS=Homo sapiens OX=9606 GN=HSP90B1 PE=1 SV=1	653	660	Y	0	0	1	0	0	0	0	0	0	0	0	0	0	0	0	0	0	0	0	0	0	0	0	0	0	0	0	0	0	0	0	0	0	0	1		6048300
QTGKDISTNYYASQKKTFEINPR	Dimethyl (N-term)	sp|P14625|ENPL_HUMAN	sp|P14625|ENPL_HUMAN Endoplasmin OS=Homo sapiens OX=9606 GN=HSP90B1 PE=1 SV=1	668	690	Y	3	1	0	0	0	0	0	0	0	0	0	0	0	0	0	0	1	0	1	1	0	1	0	0	0	0	0	0	0	0	0	0	0	0	1	11395000
YASQKKTFEINPR	Dimethyl (N-term)	sp|P14625|ENPL_HUMAN	sp|P14625|ENPL_HUMAN Endoplasmin OS=Homo sapiens OX=9606 GN=HSP90B1 PE=1 SV=1	678	690	Y	2	1	1	0	0	0	0	0	0	0	0	0	0	0	0	0	1	0	0	0	1	0	0	0	0	0	0	0	0	0	0	0	0	0	1	53755000	50091000
ASQKKTFEINPR	Dimethyl (N-term)	sp|P14625|ENPL_HUMAN	sp|P14625|ENPL_HUMAN Endoplasmin OS=Homo sapiens OX=9606 GN=HSP90B1 PE=1 SV=1	679	690	Y	2	0	0	0	0	0	0	0	0	0	0	0	0	0	0	0	1	1	1	1	0	1	0	0	0	0	0	0	0	0	0	0	0	0	1
LLPDTKAYGDR	Dimethyl (N-term)	sp|P14625|ENPL_HUMAN	sp|P14625|ENPL_HUMAN Endoplasmin OS=Homo sapiens OX=9606 GN=HSP90B1 PE=1 SV=1	728	738	Y	1	0	0	0	0	0	0	0	0	0	0	0	0	0	0	0	0	0	1	1	0	0	0	0	0	0	0	0	0	0	0	0	0	0	1
AEDMETKIKNYKTAPFDSR	Acetyl (N-term)	sp|P14854|CX6B1_HUMAN	sp|P14854|CX6B1_HUMAN Cytochrome c oxidase subunit 6B1 OS=Homo sapiens OX=9606 GN=COX6B1 PE=1 SV=2	2	20	M	3	1	1	1	1	1	1	1	1	1	1	1	1	1	1	1	1	1	1	1	1	1	1	1	1	1	1	1	1	1	1	1	1	1	1	169295000	165270000	54996000	22627800	64331150	88319000	29409000	262380000
AEDMETKIKNYKTAPFDSRFPNQNQTR	Acetyl (N-term)	sp|P14854|CX6B1_HUMAN	sp|P14854|CX6B1_HUMAN Cytochrome c oxidase subunit 6B1 OS=Homo sapiens OX=9606 GN=COX6B1 PE=1 SV=2	2	28	M	3	0	0	0	0	0	0	0	0	0	0	0	0	0	0	0	1	0	1	1	0	1	0	0	0	1	1	1	0	0	0	0	0	0	1
MVKMAAAGGGGGGGR	Acetyl (N-term)	sp|P14866|HNRPL_HUMAN	sp|P14866|HNRPL_HUMAN Heterogeneous nuclear ribonucleoprotein L OS=Homo sapiens OX=9606 GN=HNRNPL PE=1 SV=2	32	46	A	1	1	0	0	0	1	0	1	1	1	1	1	1	0	0	0	1	1	1	1	1	1	0	0	1	0	1	0	0	0	0	0	0	0	1	17205000				1457300		13253000	34038000
VKMAAAGGGGGGGR	Dimethyl (N-term)	sp|P14866|HNRPL_HUMAN	sp|P14866|HNRPL_HUMAN Heterogeneous nuclear ribonucleoprotein L OS=Homo sapiens OX=9606 GN=HNRNPL PE=1 SV=2	33	46	M	1	1	1	1	1	1	1	1	1	1	1	1	1	1	1	1	1	1	1	1	1	1	1	1	1	1	1	1	1	1	1	1	1	1	1	930750000	596390000	175755000	123515000	183840000	568160000	148067000	69067000
MAAAGGGGGGGR	Dimethyl (N-term);Oxidation (M)	sp|P14866|HNRPL_HUMAN	sp|P14866|HNRPL_HUMAN Heterogeneous nuclear ribonucleoprotein L OS=Homo sapiens OX=9606 GN=HNRNPL PE=1 SV=2	35	46	K	0	1	1	1	1	1	1	0	0	0	0	0	0	0	0	0	0	0	0	0	0	0	0	0	1	0	0	0	0	0	0	0	0	0	1	28883000	9783500	1240100	4844000	2874700	8176000
AAAGGGGGGGR	Acetyl (N-term)	sp|P14866|HNRPL_HUMAN	sp|P14866|HNRPL_HUMAN Heterogeneous nuclear ribonucleoprotein L OS=Homo sapiens OX=9606 GN=HNRNPL PE=1 SV=2	36	46	M	0	1	0	1	1	1	1	0	0	0	0	0	0	0	0	0	0	0	1	0	1	0	0	0	0	1	1	1	1	0	1	0	1	0	0
YGGGSEGGR	Dimethyl (N-term)	sp|P14866|HNRPL_HUMAN	sp|P14866|HNRPL_HUMAN Heterogeneous nuclear ribonucleoprotein L OS=Homo sapiens OX=9606 GN=HNRNPL PE=1 SV=2	48	56	Y	0	1	0	1	0	0	0	0	0	0	0	0	0	0	0	0	0	0	0	0	0	0	0	0	0	0	0	0	0	0	0	0	0	0	1	20790000		4370300
DYTNPNLSGQGDPGSNPNKR	Dimethyl (N-term)	sp|P14866|HNRPL_HUMAN	sp|P14866|HNRPL_HUMAN Heterogeneous nuclear ribonucleoprotein L OS=Homo sapiens OX=9606 GN=HNRNPL PE=1 SV=2	284	303	W	1	1	1	1	1	1	1	1	1	0	0	0	1	0	0	0	1	0	0	0	1	1	0	0	0	0	0	0	0	0	0	0	0	0	1	37028000	20673000	7558200	2807700	4232900	9467100	5867900	11528000
MDAAEDYAKER	Oxidation (M);Acetyl (N-term)	sp|P14868|SYDC_HUMAN	sp|P14868|SYDC_HUMAN Aspartate--tRNA ligase, cytoplasmic OS=Homo sapiens OX=9606 GN=DARS PE=1 SV=2	18	28	I	1	1	1	1	1	1	1	1	1	1	1	1	1	1	1	0	1	1	1	1	1	1	1	1	1	1	1	1	1	1	1	1	1	1	1	87015000	59993000	6507400	6836300	14120000	30570000	26622000	65507650
AGKQAVSASGKWLDGIR	Acetyl (N-term)	sp|P14927|QCR7_HUMAN	sp|P14927|QCR7_HUMAN Cytochrome b-c1 complex subunit 7 OS=Homo sapiens OX=9606 GN=UQCRB PE=1 SV=2	2	18	M	2	1	1	1	1	1	1	1	1	1	1	1	1	1	1	1	1	1	1	1	1	1	1	1	1	1	1	1	1	1	1	1	1	1	1	464480000	396510000	81343000	37197000	108330000	342600000	144970000	1420400000
MNDFGIKNMDQVAPVANSYR	Acetyl (N-term)	sp|P15036|ETS2_HUMAN	sp|P15036|ETS2_HUMAN Protein C-ets-2 OS=Homo sapiens OX=9606 GN=ETS2 PE=1 SV=1	1	20	-	1	0	0	0	0	0	0	0	0	0	0	0	0	0	0	0	0	0	1	0	0	1	0	0	0	0	0	0	0	0	0	0	0	0	1
RKPDTIEVQQMKAQAR	Dimethyl (N-term)	sp|P15311|EZRI_HUMAN	sp|P26038|MOES_HUMAN Moesin OS=Homo sapiens OX=9606 GN=MSN PE=1 SV=3	295	310	R	2	0	0	0	0	0	0	0	0	0	0	0	0	0	0	0	0	1	0	0	0	1	0	0	0	0	0	0	0	0	0	0	0	0	1
ALQLEEER	Dimethyl (N-term)	sp|P15311|EZRI_HUMAN	sp|P15311|EZRI_HUMAN Ezrin OS=Homo sapiens OX=9606 GN=EZR PE=1 SV=4	372	379	R	0	0	1	1	0	0	0	0	0	1	0	0	0	0	0	0	1	0	0	0	0	1	0	0	0	0	0	0	0	0	0	0	0	0	1		14422000	2745400
TLSSELSQAR	Dimethyl (N-term)	sp|P15311|EZRI_HUMAN	sp|P15311|EZRI_HUMAN Ezrin OS=Homo sapiens OX=9606 GN=EZR PE=1 SV=4	533	542	L	0	0	1	1	0	0	0	1	0	1	0	0	0	0	0	0	0	1	1	1	0	1	0	0	0	0	0	0	0	0	0	0	0	0	1		17780000	2626900				4616900
CEEPPTFEAMELIGKPKPYYEIGER	Dimethyl (N-term)	sp|P15529|MCP_HUMAN	sp|P15529|MCP_HUMAN Membrane cofactor protein OS=Homo sapiens OX=9606 GN=CD46 PE=1 SV=3	35	59	A	2	1	1	0	1	1	0	0	0	0	1	0	0	0	0	0	1	1	1	1	1	1	1	1	1	1	1	1	1	1	1	1	1	1	1	64661000	21995000		3079800	5895900
ADDAGAAGGPGGPGGPGMGNR	Acetyl (N-term)	sp|P15880|RS2_HUMAN	sp|P15880|RS2_HUMAN 40S ribosomal protein S2 OS=Homo sapiens OX=9606 GN=RPS2 PE=1 SV=2	2	22	M	0	0	0	1	0	0	0	0	0	0	0	0	0	0	0	0	0	0	0	0	0	0	0	0	0	0	0	0	0	0	0	0	0	0	0
VINSGNGAVEDR	Dimethyl (N-term)	sp|P16070|CD44_HUMAN	sp|P16070|CD44_HUMAN CD44 antigen OS=Homo sapiens OX=9606 GN=CD44 PE=1 SV=3	683	694	L	0	0	1	0	0	0	0	0	0	0	0	0	0	0	0	0	1	0	0	1	1	1	0	0	0	0	0	0	0	0	0	0	0	0	1		11307000
SSGIHVALVTGGNKGIGLAIVR	Acetyl (N-term)	sp|P16152|CBR1_HUMAN	sp|P16152|CBR1_HUMAN Carbonyl reductase [NADPH] 1 OS=Homo sapiens OX=9606 GN=CBR1 PE=1 SV=3	2	23	M	1	1	1	1	0	1	1	0	0	0	1	1	1	1	1	1	1	1	1	1	1	1	1	1	1	1	1	1	1	1	1	1	1	1	1	69848000	59129000	7740000		9202500	41697000
FHQLDIDDLQSIR	Dimethyl (N-term)	sp|P16152|CBR1_HUMAN	sp|P16152|CBR1_HUMAN Carbonyl reductase [NADPH] 1 OS=Homo sapiens OX=9606 GN=CBR1 PE=1 SV=3	59	71	R	0	1	0	0	0	0	0	0	0	0	0	0	0	0	0	0	0	0	0	0	0	0	0	0	0	0	0	0	0	0	0	0	1	0	1	6533100
AEEVVVVAKFDYVAQQEQELDIKKNER	Acetyl (N-term)	sp|P16333|NCK1_HUMAN	sp|P16333|NCK1_HUMAN Cytoplasmic protein NCK1 OS=Homo sapiens OX=9606 GN=NCK1 PE=1 SV=1	2	28	M	3	0	0	0	0	0	0	0	0	0	0	0	0	0	0	0	0	0	1	1	0	1	0	1	0	0	0	0	0	0	1	0	0	0	1
KATGPPVSELITKAVAASKER	Dimethyl (N-term)	sp|P16401|H15_HUMAN	sp|P16401|H15_HUMAN Histone H1.5 OS=Homo sapiens OX=9606 GN=HIST1H1B PE=1 SV=3	37	57	R	3	0	0	0	0	0	0	0	0	0	0	0	0	0	0	0	1	1	0	1	1	0	0	0	0	0	0	0	0	0	0	0	0	0	1
ATGPPVSELITKAVAASKER	Dimethyl (N-term)	sp|P16401|H15_HUMAN	sp|P16401|H15_HUMAN Histone H1.5 OS=Homo sapiens OX=9606 GN=HIST1H1B PE=1 SV=3	38	57	K	2	1	0	0	0	0	0	0	0	0	0	0	0	0	0	0	1	0	1	0	0	0	0	0	0	0	0	0	0	0	0	0	0	0	1	8003200
TSMSKMFVKGAPEGVIDR	Dimethyl (N-term)	sp|P16615|AT2A2_HUMAN	sp|P16615|AT2A2_HUMAN Sarcoplasmic/endoplasmic reticulum calcium ATPase 2 OS=Homo sapiens OX=9606 GN=ATP2A2 PE=1 SV=1	506	523	R	2	1	0	0	0	0	0	0	0	0	0	0	0	0	0	0	0	0	1	1	1	0	0	0	0	0	0	0	0	0	0	0	0	0	1	20116000
SFIPVAEDSDFPIHNLPYGVFSTR	Acetyl (N-term)	sp|P16930|FAAA_HUMAN	sp|P16930|FAAA_HUMAN Fumarylacetoacetase OS=Homo sapiens OX=9606 GN=FAH PE=1 SV=2	2	25	M	0	1	1	1	1	1	1	0	1	1	1	0	0	1	1	0	0	0	1	1	0	1	0	0	1	0	0	1	0	1	1	1	1	1	0
ASSDIQVKELEKR	Acetyl (N-term)	sp|P16949|STMN1_HUMAN	sp|P16949|STMN1_HUMAN Stathmin OS=Homo sapiens OX=9606 GN=STMN1 PE=1 SV=3	2	14	M	2	1	1	1	1	1	1	1	1	1	1	1	1	1	1	1	1	1	1	1	1	1	1	1	1	1	1	1	1	1	1	1	1	1	1	2117900000	1708100000	358870000	373220000	515200000	1448600000	2249900000	5080400000
ASSDIQVKELEKRASGQAFELILSPR	Acetyl (N-term)	sp|P16949|STMN1_HUMAN	sp|P16949|STMN1_HUMAN Stathmin OS=Homo sapiens OX=9606 GN=STMN1 PE=1 SV=3	2	27	M	2	0	0	0	0	0	0	0	0	0	0	0	0	0	0	0	0	0	0	0	0	0	0	0	0	1	0	0	0	0	0	0	0	0	1
DLSLEEIQKKLEAAEER	Dimethyl (N-term)	sp|P16949|STMN1_HUMAN	sp|P16949|STMN1_HUMAN Stathmin OS=Homo sapiens OX=9606 GN=STMN1 PE=1 SV=3	44	60	K	2	0	0	1	0	0	0	0	0	0	0	0	0	0	0	0	0	0	0	0	0	0	0	1	0	0	0	0	0	0	1	0	0	1	1			1512400
LDNGLLQTPPMGWLAWER	Dimethyl (N-term);Oxidation (M)	sp|P17050|NAGAB_HUMAN	sp|P17050|NAGAB_HUMAN Alpha-N-acetylgalactosaminidase OS=Homo sapiens OX=9606 GN=NAGA PE=1 SV=2	18	35	M	0	0	0	0	0	0	0	0	0	0	0	0	0	0	0	0	0	1	0	1	1	0	1	0	0	0	0	0	0	0	0	0	0	0	1
VEILANDQGNR	Dimethyl (N-term)	sp|P17066|HSP76_HUMAN	sp|P17066|HSP76_HUMAN Heat shock 70 kDa protein 6 OS=Homo sapiens OX=9606 GN=HSPA6 PE=1 SV=2	28	38	R	0	0	0	0	0	0	0	0	0	0	0	0	0	0	0	0	1	1	1	1	1	0	0	0	0	0	1	1	1	1	1	1	1	1	1
EILANDQGNR	Dimethyl (N-term)	sp|P17066|HSP76_HUMAN	sp|P17066|HSP76_HUMAN Heat shock 70 kDa protein 6 OS=Homo sapiens OX=9606 GN=HSPA6 PE=1 SV=2	29	38	V	0	0	0	0	0	0	0	0	0	0	0	0	1	0	0	0	0	0	0	0	0	0	0	0	0	0	0	0	0	0	0	0	0	0	1
QATKDAGAIAGLNVLR	Dimethyl (N-term)	sp|P17066|HSP76_HUMAN	sp|P17066|HSP76_HUMAN Heat shock 70 kDa protein 6 OS=Homo sapiens OX=9606 GN=HSPA6 PE=1 SV=2	158	173	R	1	0	0	0	0	0	0	0	0	0	0	0	0	0	0	0	0	0	0	0	0	0	0	0	0	0	0	0	0	0	1	0	0	0	1
SESSSKSSQPLASKQEKDGTEKR	Acetyl (N-term)	sp|P17096|HMGA1_HUMAN	sp|P17096|HMGA1_HUMAN High mobility group protein HMG-I/HMG-Y OS=Homo sapiens OX=9606 GN=HMGA1 PE=1 SV=3	2	24	M	4	1	1	1	0	1	1	1	1	1	1	1	1	1	1	1	1	1	1	1	0	1	1	1	1	1	1	1	1	1	1	1	1	1	1	1779100000	699550000	204320000		877770000	321160000	27650000	6390900
SSQPLASKQEKDGTEKR	Dimethyl (N-term)	sp|P17096|HMGA1_HUMAN	sp|P17096|HMGA1_HUMAN High mobility group protein HMG-I/HMG-Y OS=Homo sapiens OX=9606 GN=HMGA1 PE=1 SV=3	8	24	K	3	1	0	0	0	0	0	0	0	0	0	0	0	0	0	0	1	1	1	0	0	1	1	0	1	1	1	1	0	0	1	1	0	0	1	21784000
ASKQEKDGTEKR	Dimethyl (N-term)	sp|P17096|HMGA1_HUMAN	sp|P17096|HMGA1_HUMAN High mobility group protein HMG-I/HMG-Y OS=Homo sapiens OX=9606 GN=HMGA1 PE=1 SV=3	13	24	L	3	0	0	0	0	0	0	0	0	0	0	0	0	0	0	0	0	0	0	0	0	1	0	0	0	0	0	0	0	0	0	0	0	0	1
SQKEPSEVPTPKRPR	Dimethyl (N-term)	sp|P17096|HMGA1_HUMAN	sp|P17096|HMGA1_HUMAN High mobility group protein HMG-I/HMG-Y OS=Homo sapiens OX=9606 GN=HMGA1 PE=1 SV=3	44	58	G	2	1	0	0	0	0	0	0	0	0	0	0	0	0	0	0	0	0	0	0	0	0	0	0	0	0	0	0	0	0	0	0	0	0	1	7057500
TTTTPGR	Dimethyl (N-term)	sp|P17096|HMGA1_HUMAN	sp|P17096|HMGA1_HUMAN High mobility group protein HMG-I/HMG-Y OS=Homo sapiens OX=9606 GN=HMGA1 PE=1 SV=3	75	81	K	0	0	1	0	0	0	0	0	0	0	0	0	0	0	0	0	0	0	0	0	0	0	0	0	0	0	0	0	0	0	0	0	0	0	1		18306000
KLEKEEEEGISQESSEEEQ	Dimethyl (N-term)	sp|P17096|HMGA1_HUMAN	sp|P17096|HMGA1_HUMAN High mobility group protein HMG-I/HMG-Y OS=Homo sapiens OX=9606 GN=HMGA1 PE=1 SV=3	89	107	K	2	1	1	1	0	0	0	0	0	1	0	0	0	0	0	0	1	0	1	1	0	0	0	1	0	0	0	0	0	0	0	0	0	0	1	22456000	9105700	7287200
APPSVFAEVPQAQPVLVFKLTADFR	Dimethyl (N-term)	sp|P17174|AATC_HUMAN	sp|P17174|AATC_HUMAN Aspartate aminotransferase, cytoplasmic OS=Homo sapiens OX=9606 GN=GOT1 PE=1 SV=3	2	26	M	1	1	1	1	0	1	1	0	0	0	0	1	1	1	1	0	0	1	0	0	1	0	0	0	0	0	0	0	0	1	0	1	1	1	1	54225000	6637700	7301300		2635000	33544000
APPSVFAEVPQAQPVLVFKLTADFREDPDPR	Dimethyl (N-term)	sp|P17174|AATC_HUMAN	sp|P17174|AATC_HUMAN Aspartate aminotransferase, cytoplasmic OS=Homo sapiens OX=9606 GN=GOT1 PE=1 SV=3	2	32	M	1	1	0	0	0	0	0	0	0	0	0	0	0	0	0	0	1	1	0	0	0	0	0	0	0	0	0	0	0	1	1	0	0	0	1	24602000
ADVFPGNDSTASQDVANR	Acetyl (N-term)	sp|P17252|KPCA_HUMAN	sp|P17252|KPCA_HUMAN Protein kinase C alpha type OS=Homo sapiens OX=9606 GN=PRKCA PE=1 SV=4	2	19	M	0	1	1	1	1	1	1	1	1	1	1	1	1	1	1	1	1	1	1	1	1	1	0	1	1	1	1	1	1	1	1	1	1	1	0
ADVFPGNDSTASQDVANRFAR	Acetyl (N-term)	sp|P17252|KPCA_HUMAN	sp|P17252|KPCA_HUMAN Protein kinase C alpha type OS=Homo sapiens OX=9606 GN=PRKCA PE=1 SV=4	2	22	M	0	0	0	0	0	0	0	0	0	0	0	0	0	0	0	0	0	0	0	0	0	0	0	0	0	1	0	0	0	0	0	0	0	0	0
MEQPFYHDDSYTATGYGR	Dimethyl (N-term);Oxidation (M)	sp|P17275|JUNB_HUMAN	sp|P17275|JUNB_HUMAN Transcription factor jun-B OS=Homo sapiens OX=9606 GN=JUNB PE=1 SV=1	5	22	K	0	0	0	0	0	0	0	0	0	0	0	0	0	0	0	0	0	0	1	0	0	0	0	0	0	0	0	0	0	0	0	0	0	0	1
MEQPFYHDDSYTATGYGR	Acetyl (N-term)	sp|P17275|JUNB_HUMAN	sp|P17275|JUNB_HUMAN Transcription factor jun-B OS=Homo sapiens OX=9606 GN=JUNB PE=1 SV=1	5	22	K	0	1	1	0	1	1	1	1	1	1	1	1	0	0	0	0	0	0	0	0	0	0	0	1	0	0	0	1	0	0	0	1	1	1	0
TGGGGVGGGGGGAGIGGGR	Dimethyl (N-term)	sp|P17342|ANPRC_HUMAN	sp|P17342|ANPRC_HUMAN Atrial natriuretic peptide receptor 3 OS=Homo sapiens OX=9606 GN=NPR3 PE=1 SV=2	24	42	G	0	0	0	0	0	0	0	0	0	0	0	0	0	0	0	0	0	0	0	1	0	0	0	0	0	0	0	0	0	0	0	0	0	0	1
AAPKGQDR	Acetyl (N-term)	sp|P17480|UBF1_HUMAN	sp|P17480|UBF1_HUMAN Nucleolar transcription factor 1 OS=Homo sapiens OX=9606 GN=UBTF PE=1 SV=1	14	21	M	1	0	0	0	1	1	0	0	0	0	0	0	0	0	0	0	0	0	0	0	0	0	0	0	0	0	0	0	0	0	0	0	0	0	1				12457000	5617000
MDPKYQRVELNDGHFMPVLGFGTYAPPEVPR	Dimethyl (N-term);Oxidation (M)	sp|P17516|AK1C4_HUMAN	sp|P17516|AK1C4_HUMAN Aldo-keto reductase family 1 member C4 OS=Homo sapiens OX=9606 GN=AKR1C4 PE=1 SV=3	1	31	-	1	0	0	0	0	0	0	0	0	0	0	0	0	0	0	0	0	1	0	0	0	0	0	0	0	0	0	0	0	0	0	0	0	0	1
MDPKYQRVELNDGHFMPVLGFGTYAPPEVPR	Acetyl (N-term)	sp|P17516|AK1C4_HUMAN	sp|P17516|AK1C4_HUMAN Aldo-keto reductase family 1 member C4 OS=Homo sapiens OX=9606 GN=AKR1C4 PE=1 SV=3	1	31	-	1	0	0	0	0	0	0	0	0	0	0	0	0	0	0	0	0	0	0	0	0	1	0	0	0	0	0	0	0	0	0	0	0	0	1
VELNDGHFMPVLGFGTYAPPEVPR	Acetyl (N-term)	sp|P17516|AK1C4_HUMAN	sp|P17516|AK1C4_HUMAN Aldo-keto reductase family 1 member C4 OS=Homo sapiens OX=9606 GN=AKR1C4 PE=1 SV=3	8	31	R	0	0	0	0	0	0	0	0	0	0	0	0	0	0	0	0	1	0	0	0	0	0	0	0	0	0	0	0	0	0	0	0	0	0	0
AGIAAKLAKDR	Acetyl (N-term)	sp|P17655|CAN2_HUMAN	sp|P17655|CAN2_HUMAN Calpain-2 catalytic subunit OS=Homo sapiens OX=9606 GN=CAPN2 PE=1 SV=6	2	12	M	2	1	1	1	1	1	1	1	1	1	1	1	1	1	1	1	1	1	1	1	1	1	1	1	1	1	1	1	1	1	1	1	1	1	1	939580000	450760000	92117000	25516000	69434000	40077000	187420000	709920000
AGIAAKLAKDREAAEGLGSHDR	Acetyl (N-term)	sp|P17655|CAN2_HUMAN	sp|P17655|CAN2_HUMAN Calpain-2 catalytic subunit OS=Homo sapiens OX=9606 GN=CAPN2 PE=1 SV=6	2	23	M	2	0	0	0	0	0	0	0	0	0	0	0	0	0	0	0	0	0	0	0	0	0	0	0	0	1	1	0	0	0	0	0	0	0	1
ETVHCDLQPVGPER	Dimethyl (N-term)	sp|P17813|EGLN_HUMAN	sp|P17813|EGLN_HUMAN Endoglin OS=Homo sapiens OX=9606 GN=ENG PE=1 SV=2	26	39	A	0	1	1	1	1	1	1	1	1	1	1	1	1	1	1	1	1	1	1	1	1	1	1	1	1	1	1	1	1	0	0	1	1	1	1	101850000	56095000	14052000	8107200	10946000	35691000	64054000	121390000
GFKLPDTPQGLLGEAR	Dimethyl (N-term)	sp|P17813|EGLN_HUMAN	sp|P17813|EGLN_HUMAN Endoglin OS=Homo sapiens OX=9606 GN=ENG PE=1 SV=2	289	304	R	1	1	1	1	1	1	1	0	1	1	1	0	1	1	1	0	1	1	1	1	1	0	1	1	1	1	1	1	0	1	1	1	1	1	1	45128000	31230000	5506500	3747400	4253600	12570000		34084000
SGYSSDRDR	Acetyl (N-term)	sp|P17844|DDX5_HUMAN	sp|P17844|DDX5_HUMAN Probable ATP-dependent RNA helicase DDX5 OS=Homo sapiens OX=9606 GN=DDX5 PE=1 SV=1	2	10	M	0	1	0	1	0	1	0	0	0	0	0	0	0	0	0	0	1	1	1	1	1	1	1	1	1	1	1	1	1	1	1	1	1	1	0
TTYLVLDEADR	Dimethyl (N-term)	sp|P17844|DDX5_HUMAN	sp|P17844|DDX5_HUMAN Probable ATP-dependent RNA helicase DDX5 OS=Homo sapiens OX=9606 GN=DDX5 PE=1 SV=1	242	252	R	0	0	0	0	0	0	0	0	0	0	0	0	0	0	0	0	0	0	0	0	0	0	0	0	1	0	0	0	0	0	0	0	0	0	1
GLDVEDVKFVINYDYPNSSEDYIHR	Dimethyl (N-term)	sp|P17844|DDX5_HUMAN	sp|P17844|DDX5_HUMAN Probable ATP-dependent RNA helicase DDX5 OS=Homo sapiens OX=9606 GN=DDX5 PE=1 SV=1	404	428	R	1	0	0	0	0	0	0	0	0	0	0	0	0	0	0	0	0	1	0	0	0	0	0	0	0	0	0	0	0	0	0	0	0	0	1
AAVDLEKLR	Acetyl (N-term)	sp|P17858|PFKAL_HUMAN	sp|P17858|PFKAL_HUMAN ATP-dependent 6-phosphofructokinase, liver type OS=Homo sapiens OX=9606 GN=PFKL PE=1 SV=6	2	10	M	1	1	1	1	1	1	1	1	1	1	1	1	1	1	1	0	1	1	1	1	1	1	1	0	1	1	1	1	1	1	1	1	1	1	1	163350000	111130000	18739000	18202000	25161000	90601000	117300000	275710000
TSGGDAQGMNAAVR	Dimethyl (N-term)	sp|P17858|PFKAL_HUMAN	sp|Q01813|PFKAP_HUMAN ATP-dependent 6-phosphofructokinase, platelet type OS=Homo sapiens OX=9606 GN=PFKP PE=1 SV=2	22	35	L	0	1	0	0	0	0	0	0	0	0	0	0	0	0	0	0	0	0	0	0	0	0	0	0	0	0	0	0	0	0	0	0	0	0	1	8198300
MNLLPNIESPVTR	Oxidation (M);Acetyl (N-term)	sp|P17980|PRS6A_HUMAN	sp|P17980|PRS6A_HUMAN 26S proteasome regulatory subunit 6A OS=Homo sapiens OX=9606 GN=PSMC3 PE=1 SV=3	1	13	-	0	1	1	1	1	1	1	1	1	1	0	0	0	0	0	0	1	0	1	1	0	1	1	1	1	0	0	0	0	0	0	0	0	0	0
ATVWDEAEQDGIGEEVLKMSTEEIIQR	Oxidation (M);Acetyl (N-term)	sp|P17980|PRS6A_HUMAN	sp|P17980|PRS6A_HUMAN 26S proteasome regulatory subunit 6A OS=Homo sapiens OX=9606 GN=PSMC3 PE=1 SV=3	18	44	M	1	1	1	1	1	1	0	0	0	0	1	1	0	1	1	0	1	0	0	1	1	0	0	1	1	0	1	1	1	1	1	1	1	1	1	142610000	51485000	8018100	5490000	13614800
MEGPLSVFGDR	Oxidation (M);Acetyl (N-term)	sp|P17987|TCPA_HUMAN	sp|P17987|TCPA_HUMAN T-complex protein 1 subunit alpha OS=Homo sapiens OX=9606 GN=TCP1 PE=1 SV=1	1	11	-	0	1	1	1	1	1	1	1	1	1	1	1	1	1	1	1	1	1	1	1	1	1	1	1	1	1	1	1	1	1	1	1	1	1	0
LGVQVVITDPEKLDQIR	Dimethyl (N-term)	sp|P17987|TCPA_HUMAN	sp|P17987|TCPA_HUMAN T-complex protein 1 subunit alpha OS=Homo sapiens OX=9606 GN=TCP1 PE=1 SV=1	248	264	K	1	0	0	0	0	0	0	0	0	0	0	0	0	0	0	0	0	0	0	0	0	0	0	0	0	0	0	0	0	0	0	0	1	1	1
GVQVVITDPEKLDQIR	Dimethyl (N-term)	sp|P17987|TCPA_HUMAN	sp|P17987|TCPA_HUMAN T-complex protein 1 subunit alpha OS=Homo sapiens OX=9606 GN=TCP1 PE=1 SV=1	249	264	L	1	0	0	0	0	0	0	0	0	0	0	0	0	0	0	0	0	1	0	0	0	0	0	0	0	1	0	0	0	0	0	0	0	0	1
MEMEKEFEQIDKSGSWAAIYQDIR	Acetyl (N-term)	sp|P18031|PTN1_HUMAN	sp|P18031|PTN1_HUMAN Tyrosine-protein phosphatase non-receptor type 1 OS=Homo sapiens OX=9606 GN=PTPN1 PE=1 SV=1	1	24	-	2	1	1	0	1	1	0	0	0	0	0	0	0	0	0	0	0	0	0	0	1	0	0	1	0	0	0	0	0	0	0	1	1	1	1	59517000	11667000		1683600	5083500
SGRLWSKAIFAGYKR	Acetyl (N-term)	sp|P18077|RL35A_HUMAN	sp|P18077|RL35A_HUMAN 60S ribosomal protein L35a OS=Homo sapiens OX=9606 GN=RPL35A PE=1 SV=2	2	16	M	2	0	0	0	0	0	0	0	0	0	0	0	0	0	0	0	0	0	0	0	1	0	0	0	0	0	0	0	0	0	0	0	0	0	1
KAKNNTVTPGGKPNKTR	Dimethyl (N-term)	sp|P18077|RL35A_HUMAN	sp|P18077|RL35A_HUMAN 60S ribosomal protein L35a OS=Homo sapiens OX=9606 GN=RPL35A PE=1 SV=2	52	68	Y	4	0	0	0	0	0	0	0	0	0	0	0	0	0	0	0	1	0	0	0	0	1	0	0	0	0	0	0	0	0	0	0	0	0	1
MEGVEEKKKEVPAVPETLKKKR	Acetyl (N-term)	sp|P18124|RL7_HUMAN	sp|P18124|RL7_HUMAN 60S ribosomal protein L7 OS=Homo sapiens OX=9606 GN=RPL7 PE=1 SV=1	1	22	-	6	0	0	0	0	0	0	0	0	0	0	0	0	0	0	0	1	0	0	0	0	0	0	0	0	0	0	0	0	0	0	0	0	0	1
EVPAVPETLKKKR	Dimethyl (N-term)	sp|P18124|RL7_HUMAN	sp|P18124|RL7_HUMAN 60S ribosomal protein L7 OS=Homo sapiens OX=9606 GN=RPL7 PE=1 SV=1	10	22	K	3	1	0	0	0	0	0	0	0	0	0	0	0	0	0	0	0	0	0	1	0	1	0	0	0	0	0	0	0	0	0	0	0	0	1	21540000
YVPAEPKLAFVIR	Dimethyl (N-term)	sp|P18124|RL7_HUMAN	sp|P18124|RL7_HUMAN 60S ribosomal protein L7 OS=Homo sapiens OX=9606 GN=RPL7 PE=1 SV=1	82	94	F	1	0	0	0	0	0	0	0	0	0	0	0	0	0	0	0	1	1	1	0	1	1	0	1	0	1	0	0	0	0	0	0	0	0	1
IALTDNALIAR	Dimethyl (N-term)	sp|P18124|RL7_HUMAN	sp|P18124|RL7_HUMAN 60S ribosomal protein L7 OS=Homo sapiens OX=9606 GN=RPL7 PE=1 SV=1	167	177	R	0	0	0	0	0	0	0	0	0	0	0	0	0	0	0	0	0	1	0	0	1	0	0	0	1	0	0	0	0	0	0	0	0	0	1
SSKGNDIIAAAKR	Dimethyl (N-term)	sp|P18206|VINC_HUMAN	sp|P18206|VINC_HUMAN Vinculin OS=Homo sapiens OX=9606 GN=VCL PE=1 SV=4	981	993	W	2	0	0	0	0	0	0	0	0	0	0	0	0	0	0	0	0	0	0	1	0	0	0	0	0	0	0	0	0	0	0	0	0	0	1
ATNIEQIFR	Acetyl (N-term)	sp|P18583|SON_HUMAN	sp|P18583|SON_HUMAN Protein SON OS=Homo sapiens OX=9606 GN=SON PE=1 SV=4	2	10	M	0	1	1	1	1	1	1	1	1	1	1	1	0	1	1	0	0	1	0	1	1	1	0	1	1	1	0	1	1	0	1	0	0	1	0
VRYSLDPENPTKSCKSR	Dimethyl (N-term)	sp|P18621|RL17_HUMAN	sp|P18621|RL17_HUMAN 60S ribosomal protein L17 OS=Homo sapiens OX=9606 GN=RPL17 PE=1 SV=3	2	18	M	2	1	1	1	0	1	0	0	0	0	0	0	0	0	0	0	1	1	1	1	1	1	0	0	0	1	0	1	1	0	0	0	0	1	1	69449000	15755000	5927300		9448600
SLDPENPTKSCKSR	Dimethyl (N-term)	sp|P18621|RL17_HUMAN	sp|P18621|RL17_HUMAN 60S ribosomal protein L17 OS=Homo sapiens OX=9606 GN=RPL17 PE=1 SV=3	5	18	Y	2	1	1	1	1	0	0	0	0	0	0	0	0	0	0	0	0	1	1	1	1	0	0	0	0	0	0	0	0	0	0	0	0	0	1	51501000	28554000	5989100	2053600
RRYNGGVGR	Dimethyl (N-term)	sp|P18621|RL17_HUMAN	sp|P18621|RL17_HUMAN 60S ribosomal protein L17 OS=Homo sapiens OX=9606 GN=RPL17 PE=1 SV=3	61	69	F	0	0	0	0	0	0	0	0	0	0	0	0	0	0	0	0	1	1	1	1	0	1	0	0	0	0	0	0	0	0	0	0	0	0	1
GWTQGR	Dimethyl (N-term)	sp|P18621|RL17_HUMAN	sp|P18621|RL17_HUMAN 60S ribosomal protein L17 OS=Homo sapiens OX=9606 GN=RPL17 PE=1 SV=3	77	82	W	0	1	0	1	0	0	0	0	0	0	0	0	0	0	0	0	0	0	0	1	0	0	1	0	0	0	0	0	0	0	0	1	0	0	1	79322000		12137000
AAYKLVLIR	Acetyl (N-term)	sp|P18669|PGAM1_HUMAN	sp|P18669|PGAM1_HUMAN Phosphoglycerate mutase 1 OS=Homo sapiens OX=9606 GN=PGAM1 PE=1 SV=2	2	10	M	1	1	1	1	1	1	1	1	1	1	1	1	1	1	1	1	1	1	1	1	1	1	1	1	1	1	1	1	1	1	1	1	1	1	1	2107600000	1180300000	255810000	54533000	248360000	1532400000	722650000	2154500000
AAYKLVLIRHGESAWNLENR	Acetyl (N-term)	sp|P18669|PGAM1_HUMAN	sp|P18669|PGAM1_HUMAN Phosphoglycerate mutase 1 OS=Homo sapiens OX=9606 GN=PGAM1 PE=1 SV=2	2	21	M	1	1	0	0	0	0	0	0	0	0	0	0	0	0	0	0	0	0	0	0	0	0	0	0	0	0	0	1	0	0	0	0	0	0	1	23523000
AYKLVLIR	Acetyl (N-term)	sp|P18669|PGAM1_HUMAN	sp|P18669|PGAM1_HUMAN Phosphoglycerate mutase 1 OS=Homo sapiens OX=9606 GN=PGAM1 PE=1 SV=2	3	10	A	1	0	0	0	0	0	0	0	0	0	0	0	0	0	0	0	1	1	1	1	1	0	1	1	1	0	0	0	0	0	0	0	0	0	1
SFGCNDEGALGR	Dimethyl (N-term)	sp|P18754|RCC1_HUMAN	sp|P18754|RCC1_HUMAN Regulator of chromosome condensation OS=Homo sapiens OX=9606 GN=RCC1 PE=1 SV=1	90	101	Y	0	1	0	0	0	0	0	0	0	0	0	0	0	0	0	0	0	0	0	0	0	0	0	0	0	0	0	0	0	0	0	0	0	0	1	10054000
NQSPVDQGATGASQGLLDR	Dimethyl (N-term)	sp|P18827|SDC1_HUMAN	sp|P18827|SDC1_HUMAN Syndecan-1 OS=Homo sapiens OX=9606 GN=SDC1 PE=1 SV=3	231	249	R	0	1	0	1	1	1	1	1	1	0	0	1	0	0	0	0	0	0	0	0	0	0	0	0	1	0	0	0	0	0	0	0	1	0	1	10961000		1620700		2773700		4668500	10354000
NKELDPIQKLFVDKIR	Dimethyl (N-term)	sp|P18859|ATP5J_HUMAN	sp|P18859|ATP5J_HUMAN ATP synthase-coupling factor 6, mitochondrial OS=Homo sapiens OX=9606 GN=ATP5PF PE=1 SV=1	33	48	F	3	1	0	0	0	0	0	0	0	0	0	0	0	0	0	0	0	0	0	0	1	1	1	0	0	0	0	0	0	0	0	0	0	0	1
DWVIPPINLPENSR	Dimethyl (N-term)	sp|P19022|CADH2_HUMAN	sp|P19022|CADH2_HUMAN Cadherin-2 OS=Homo sapiens OX=9606 GN=CDH2 PE=1 SV=4	160	173	R	0	0	0	0	0	0	0	0	0	0	0	0	0	0	0	0	0	0	0	0	0	1	0	0	0	0	0	0	0	0	0	0	0	0	1
KIDPVNGQITTIAVLDR	Dimethyl (N-term)	sp|P19022|CADH2_HUMAN	sp|P19022|CADH2_HUMAN Cadherin-2 OS=Homo sapiens OX=9606 GN=CDH2 PE=1 SV=4	545	561	L	1	0	0	0	0	0	0	0	0	0	0	0	0	0	0	0	0	0	0	0	0	0	0	0	0	0	0	0	0	0	0	0	0	1	1
AMFDQSQIQEFKEAFNMIDQNR	Dimethyl (N-term)	sp|P19105|ML12A_HUMAN	sp|P19105|ML12A_HUMAN Myosin regulatory light chain 12A OS=Homo sapiens OX=9606 GN=MYL12A PE=1 SV=2	23	44	F	1	0	0	0	0	0	0	0	0	0	0	0	0	0	0	0	0	0	0	0	1	0	0	0	0	0	0	0	0	0	0	0	0	0	1
TMFLTMFGEKLNGTDPEDVIR	Dimethyl (N-term)	sp|P19105|ML12A_HUMAN	sp|P19105|ML12A_HUMAN Myosin regulatory light chain 12A OS=Homo sapiens OX=9606 GN=MYL12A PE=1 SV=2	83	103	F	1	0	0	0	0	0	0	0	0	0	0	0	0	0	0	0	0	0	0	1	0	0	0	0	0	0	0	0	0	0	0	0	0	0	1
ELLTTMGDRFTDEEVDELYR	Dimethyl (N-term)	sp|P19105|ML12A_HUMAN	sp|P19105|ML12A_HUMAN Myosin regulatory light chain 12A OS=Homo sapiens OX=9606 GN=MYL12A PE=1 SV=2	124	143	R	0	0	0	0	0	0	0	0	0	0	0	0	0	0	0	0	0	0	0	0	0	0	0	0	0	0	0	1	0	0	0	0	0	0	1
TGISDVFAKNDLAVVDVR	Dimethyl (N-term)	sp|P19338|NUCL_HUMAN	sp|P19338|NUCL_HUMAN Nucleolin OS=Homo sapiens OX=9606 GN=NCL PE=1 SV=3	325	342	K	1	1	1	0	0	1	0	0	1	0	0	0	0	0	0	0	1	0	1	0	0	0	0	0	0	0	0	0	0	0	0	0	0	0	1	17152000	9677200			2523600			10672000
KVTQDELKEVFEDAAEIR	Dimethyl (N-term)	sp|P19338|NUCL_HUMAN	sp|P19338|NUCL_HUMAN Nucleolin OS=Homo sapiens OX=9606 GN=NCL PE=1 SV=3	403	420	Y	2	1	1	0	0	0	0	0	0	0	0	0	0	0	0	0	1	1	0	1	1	1	0	0	0	0	0	0	0	0	0	0	0	0	1	44408000	37027000
SISLYYTGEKGQNQDYR	Dimethyl (N-term)	sp|P19338|NUCL_HUMAN	sp|P19338|NUCL_HUMAN Nucleolin OS=Homo sapiens OX=9606 GN=NCL PE=1 SV=3	458	474	R	1	1	1	1	1	1	1	0	0	0	1	0	0	0	0	0	0	0	0	0	0	0	0	0	0	0	0	0	0	0	0	0	1	0	1	29081000	24286000	4930200	935950	2543700	6771900
YTGEKGQNQDYR	Dimethyl (N-term)	sp|P19338|NUCL_HUMAN	sp|P19338|NUCL_HUMAN Nucleolin OS=Homo sapiens OX=9606 GN=NCL PE=1 SV=3	463	474	Y	1	1	0	0	0	0	0	0	0	0	0	0	0	0	0	0	0	0	1	0	0	1	0	0	0	0	0	0	0	0	0	0	0	0	1	101170000
SQPSKTLFVKGLSEDTTEETLKESFDGSVR	Dimethyl (N-term)	sp|P19338|NUCL_HUMAN	sp|P19338|NUCL_HUMAN Nucleolin OS=Homo sapiens OX=9606 GN=NCL PE=1 SV=3	568	597	R	3	0	0	0	0	0	0	0	0	0	0	0	0	0	0	0	1	0	0	0	0	0	0	0	0	1	1	0	0	0	0	0	0	0	1
VKGLSEDTTEETLKESFDGSVR	Dimethyl (N-term)	sp|P19338|NUCL_HUMAN	sp|P19338|NUCL_HUMAN Nucleolin OS=Homo sapiens OX=9606 GN=NCL PE=1 SV=3	576	597	F	2	1	1	1	1	0	0	0	0	0	0	0	0	0	0	0	1	1	1	1	1	1	0	0	1	0	0	0	0	0	0	1	1	0	1	74983000	29047000	5724600	1952900
GAGGALFVHR	Dimethyl (N-term)	sp|P19404|NDUV2_HUMAN	sp|P19404|NDUV2_HUMAN NADH dehydrogenase [ubiquinone] flavoprotein 2, mitochondrial OS=Homo sapiens OX=9606 GN=NDUFV2 PE=1 SV=2	33	42	N	0	1	1	1	0	0	1	1	1	1	0	0	1	1	0	0	1	0	1	1	1	1	1	1	1	0	1	1	1	0	0	1	1	1	1	36298000	13567000	1492400			8604200	6463400	12570000
AGDLSAGFFMEELNTYR	Acetyl (N-term)	sp|P19525|E2AK2_HUMAN	sp|P19525|E2AK2_HUMAN Interferon-induced, double-stranded RNA-activated protein kinase OS=Homo sapiens OX=9606 GN=EIF2AK2 PE=1 SV=2	2	18	M	0	1	1	1	1	1	1	0	1	1	0	0	0	0	0	1	0	0	1	0	1	1	0	0	1	0	0	0	0	0	0	1	1	1	0
MEPGPDGPAASGPAAIR	Oxidation (M);Acetyl (N-term)	sp|P19623|SPEE_HUMAN	sp|P19623|SPEE_HUMAN Spermidine synthase OS=Homo sapiens OX=9606 GN=SRM PE=1 SV=1	1	17	-	0	1	1	1	1	1	1	1	1	1	1	1	1	1	1	1	1	1	1	1	1	1	1	1	1	1	1	1	1	1	1	1	1	1	0
MDTKHFLPLDFSTQVNSSLTSPTGR	Acetyl (N-term)	sp|P19793|RXRA_HUMAN	sp|P19793|RXRA_HUMAN Retinoic acid receptor RXR-alpha OS=Homo sapiens OX=9606 GN=RXRA PE=1 SV=1	1	25	-	1	0	0	0	0	0	0	0	0	0	0	0	0	0	0	0	0	0	1	1	0	1	0	0	0	0	0	0	0	0	0	0	0	0	1
GDMANNSVAYSGVKNSLKEANHDGDFGITLAELR	Acetyl (N-term)	sp|P20020|AT2B1_HUMAN	sp|P20020|AT2B1_HUMAN Plasma membrane calcium-transporting ATPase 1 OS=Homo sapiens OX=9606 GN=ATP2B1 PE=1 SV=4	2	35	M	2	0	0	0	0	0	0	0	0	0	0	0	0	0	0	0	0	0	1	1	0	1	0	0	0	0	1	0	0	0	0	0	0	0	1
ANNSVAYSGVKNSLKEANHDGDFGITLAELR	Acetyl (N-term)	sp|P20020|AT2B1_HUMAN	sp|P20020|AT2B1_HUMAN Plasma membrane calcium-transporting ATPase 1 OS=Homo sapiens OX=9606 GN=ATP2B1 PE=1 SV=4	5	35	M	2	0	0	0	0	0	0	0	0	0	0	0	0	0	0	0	0	1	1	1	1	1	0	0	0	1	1	1	1	0	1	1	1	1	1
SNQTGPAWAGSER	Dimethyl (N-term)	sp|P20042|IF2B_HUMAN	sp|P20042|IF2B_HUMAN Eukaryotic translation initiation factor 2 subunit 2 OS=Homo sapiens OX=9606 GN=EIF2S2 PE=1 SV=2	160	172	F	0	0	0	0	0	0	0	1	0	0	0	0	0	0	0	0	0	0	0	0	0	0	0	0	1	0	0	0	0	0	0	0	0	0	1							3382300
MLGNSAPGPATR	Acetyl (N-term)	sp|P20248|CCNA2_HUMAN	sp|P20248|CCNA2_HUMAN Cyclin-A2 OS=Homo sapiens OX=9606 GN=CCNA2 PE=1 SV=2	1	12	-	0	0	0	0	0	0	0	1	1	0	0	0	0	0	0	0	0	0	0	0	0	0	0	0	0	0	0	0	0	0	0	0	0	0	0
MLGNSAPGPATR	Dimethyl (N-term)	sp|P20248|CCNA2_HUMAN	sp|P20248|CCNA2_HUMAN Cyclin-A2 OS=Homo sapiens OX=9606 GN=CCNA2 PE=1 SV=2	1	12	-	0	0	0	0	0	0	0	0	0	0	0	0	0	0	0	0	0	0	1	1	1	0	0	0	0	0	0	0	0	0	0	0	0	0	1
MKETIMNQEKLAKLQAQVR	Oxidation (M);Acetyl (N-term)	sp|P20290|BTF3_HUMAN	sp|P20290|BTF3_HUMAN Transcription factor BTF3 OS=Homo sapiens OX=9606 GN=BTF3 PE=1 SV=1	45	63	Q	3	1	1	1	1	1	0	0	1	0	0	0	0	0	0	0	1	1	1	1	1	1	0	1	1	0	0	1	1	0	0	0	0	0	1	45791500	21133000	3734200	2602300	4230700			21581000
MKETIMNQEKLAKLQAQVR	Dimethyl (N-term)	sp|P20290|BTF3_HUMAN	sp|P20290|BTF3_HUMAN Transcription factor BTF3 OS=Homo sapiens OX=9606 GN=BTF3 PE=1 SV=1	45	63	Q	3	1	1	1	1	1	1	0	0	0	1	0	0	0	0	0	1	1	1	1	1	1	1	0	1	1	1	1	1	1	1	1	1	1	1	211040000	58584500	18327000	3524150	12484000	16599500
ETIMNQEKLAKLQAQVR	Dimethyl (N-term)	sp|P20290|BTF3_HUMAN	sp|P20290|BTF3_HUMAN Transcription factor BTF3 OS=Homo sapiens OX=9606 GN=BTF3 PE=1 SV=1	47	63	K	2	0	0	0	0	0	0	0	0	0	0	0	0	0	0	0	0	0	0	0	1	1	0	1	0	0	0	0	0	0	0	0	0	0	1
MNQEKLAKLQAQVR	Acetyl (N-term)	sp|P20290|BTF3_HUMAN	sp|P20290|BTF3_HUMAN Transcription factor BTF3 OS=Homo sapiens OX=9606 GN=BTF3 PE=1 SV=1	50	63	I	2	1	1	1	1	1	1	1	1	1	1	1	1	1	1	1	1	1	1	1	1	1	1	1	1	1	1	1	1	1	1	1	1	1	1	419445000	157873000	40642000	18131000	38894500	96094500	134097500	387935000
GKAPLATGEDDDDEVPDLVENFDEASKNEAN	Dimethyl (N-term)	sp|P20290|BTF3_HUMAN	sp|P20290|BTF3_HUMAN Transcription factor BTF3 OS=Homo sapiens OX=9606 GN=BTF3 PE=1 SV=1	176	206	D	2	0	0	0	0	0	0	0	1	1	0	0	0	0	0	0	0	0	0	0	0	0	0	1	0	0	1	1	0	0	0	0	0	0	1								26143000
STGGDFGNPLR	Acetyl (N-term)	sp|P20340|RAB6A_HUMAN	sp|P20340|RAB6A_HUMAN Ras-related protein Rab-6A OS=Homo sapiens OX=9606 GN=RAB6A PE=1 SV=3	2	12	M	0	1	0	0	0	0	1	1	0	1	0	1	1	1	1	0	0	1	0	0	1	1	0	1	1	0	1	0	1	1	0	1	1	1	0
MLSSTAMYSAPGR	Acetyl (N-term)	sp|P20618|PSB1_HUMAN	sp|P20618|PSB1_HUMAN Proteasome subunit beta type-1 OS=Homo sapiens OX=9606 GN=PSMB1 PE=1 SV=2	1	13	-	0	0	0	0	0	0	0	0	0	1	0	0	0	0	0	0	0	0	0	0	0	0	0	0	0	0	0	0	0	0	0	0	0	0	0
RFSPYVFNGGTILAIAGEDFAIVASDTR	Dimethyl (N-term)	sp|P20618|PSB1_HUMAN	sp|P20618|PSB1_HUMAN Proteasome subunit beta type-1 OS=Homo sapiens OX=9606 GN=PSMB1 PE=1 SV=2	29	56	L	0	0	0	1	0	0	1	1	0	0	0	0	0	1	1	1	0	0	0	0	0	0	0	0	0	1	1	1	0	1	1	1	1	1	1			5292100			11691000	19055000
TEEKTCDLVGEKGKESEKELALVKR	Dimethyl (N-term)	sp|P20645|MPRD_HUMAN	sp|P20645|MPRD_HUMAN Cation-dependent mannose-6-phosphate receptor OS=Homo sapiens OX=9606 GN=M6PR PE=1 SV=1	27	51	Q	5	0	0	0	0	0	0	0	0	0	0	0	0	0	0	0	1	0	0	1	0	1	0	0	0	1	0	0	0	0	0	0	0	0	1
YSHGSQETDEEFDAR	Dimethyl (N-term)	sp|P20674|COX5A_HUMAN	sp|P20674|COX5A_HUMAN Cytochrome c oxidase subunit 5A, mitochondrial OS=Homo sapiens OX=9606 GN=COX5A PE=1 SV=2	41	55	C	0	1	1	1	1	1	1	1	1	1	0	1	1	0	0	1	1	1	1	1	1	1	1	1	1	1	1	1	1	0	1	1	1	1	1	34210000	29252000	13891000	9144000	19868000	33387000	5795500	29013000
SHGSQETDEEFDAR	Dimethyl (N-term)	sp|P20674|COX5A_HUMAN	sp|P20674|COX5A_HUMAN Cytochrome c oxidase subunit 5A, mitochondrial OS=Homo sapiens OX=9606 GN=COX5A PE=1 SV=2	42	55	Y	0	1	1	1	1	1	1	1	1	1	1	1	1	1	1	1	1	1	1	1	1	1	1	1	1	1	1	1	1	1	1	1	1	1	1	556380000	340540000	127950000	176200000	140960000	196740000	37182000	280320000
SHGSQETDEEFDARWVTYFNKPDIDAWELR	Dimethyl (N-term)	sp|P20674|COX5A_HUMAN	sp|P20674|COX5A_HUMAN Cytochrome c oxidase subunit 5A, mitochondrial OS=Homo sapiens OX=9606 GN=COX5A PE=1 SV=2	42	71	Y	1	0	0	0	0	0	0	0	0	0	0	0	0	0	0	0	0	0	0	0	0	0	0	0	0	1	0	0	0	0	0	0	0	0	1
ATATPVPPR	Acetyl (N-term)	sp|P20700|LMNB1_HUMAN	sp|P20700|LMNB1_HUMAN Lamin-B1 OS=Homo sapiens OX=9606 GN=LMNB1 PE=1 SV=2	2	10	M	0	1	1	1	1	1	1	1	1	1	1	1	0	1	1	1	1	1	1	1	1	1	1	1	1	1	1	1	1	1	1	1	1	1	0
AGGPTTPLSPTR	Dimethyl (N-term)	sp|P20700|LMNB1_HUMAN	sp|P20700|LMNB1_HUMAN Lamin-B1 OS=Homo sapiens OX=9606 GN=LMNB1 PE=1 SV=2	15	26	R	0	1	1	1	1	1	1	1	1	1	1	1	1	0	0	1	1	1	1	1	1	1	1	1	1	1	1	0	1	1	1	1	1	1	1	95804000	48381000	9326900	4277100	8680100	28041000	47946000	35125000
LAVYIDKVR	Dimethyl (N-term)	sp|P20700|LMNB1_HUMAN	sp|P20700|LMNB1_HUMAN Lamin-B1 OS=Homo sapiens OX=9606 GN=LMNB1 PE=1 SV=2	43	51	R	1	0	0	0	0	0	0	0	0	0	0	0	0	0	0	0	0	0	0	0	1	0	0	0	0	0	0	0	0	0	0	0	0	0	1
ELTGLKALYETELADAR	Dimethyl (N-term)	sp|P20700|LMNB1_HUMAN	sp|P20700|LMNB1_HUMAN Lamin-B1 OS=Homo sapiens OX=9606 GN=LMNB1 PE=1 SV=2	74	90	R	1	0	0	0	0	0	0	0	0	0	0	0	0	0	0	0	0	0	0	0	0	0	0	0	0	0	0	0	0	0	0	0	1	0	1
LSSEMNTSTVNSAR	Dimethyl (N-term)	sp|P20700|LMNB1_HUMAN	sp|P20700|LMNB1_HUMAN Lamin-B1 OS=Homo sapiens OX=9606 GN=LMNB1 PE=1 SV=2	277	290	R	0	1	1	1	0	0	0	1	1	1	0	0	0	0	0	0	1	0	1	1	1	1	0	0	0	0	0	0	0	0	0	0	0	0	1	9641300	7608000	1583800				7303100	12789000
DAHNKKAVSR	Dimethyl (N-term)	sp|P20810|ICAL_HUMAN	sp|P20810|ICAL_HUMAN Calpastatin OS=Homo sapiens OX=9606 GN=CAST PE=1 SV=4	77	86	N	2	0	0	0	0	0	0	0	0	0	0	0	0	0	0	0	1	0	0	0	0	0	0	0	0	0	0	0	0	0	0	0	0	0	1
SAAPPQEKKR	Dimethyl (N-term)	sp|P20810|ICAL_HUMAN	sp|P20810|ICAL_HUMAN Calpastatin OS=Homo sapiens OX=9606 GN=CAST PE=1 SV=4	270	279	R	2	0	0	0	0	0	0	0	0	0	0	0	0	0	0	0	0	0	0	0	0	0	0	0	0	0	1	0	0	0	0	0	0	0	1
SESELIDELSEDFDR	Dimethyl (N-term)	sp|P20810|ICAL_HUMAN	sp|P20810|ICAL_HUMAN Calpastatin OS=Homo sapiens OX=9606 GN=CAST PE=1 SV=4	364	378	R	0	0	0	0	0	0	0	0	0	0	0	0	0	0	0	0	0	0	0	0	0	0	1	1	0	0	0	0	0	0	0	1	0	0	1
LAAAISEVVSQTPASTTQAGAPPR	Dimethyl (N-term)	sp|P20810|ICAL_HUMAN	sp|P20810|ICAL_HUMAN Calpastatin OS=Homo sapiens OX=9606 GN=CAST PE=1 SV=4	535	558	K	0	0	0	0	0	0	0	1	0	0	0	0	0	0	0	0	0	0	0	0	0	0	0	0	0	0	0	0	0	0	0	0	0	0	1							2958200
SEKSVEAAAELSAKDLKEKKEKVEEKASR	Acetyl (N-term)	sp|P20962|PTMS_HUMAN	sp|P20962|PTMS_HUMAN Parathymosin OS=Homo sapiens OX=9606 GN=PTMS PE=1 SV=2	2	30	M	7	0	0	0	0	0	0	0	0	0	0	0	0	0	0	0	1	0	0	0	0	0	0	0	0	0	0	0	0	0	0	0	0	0	1
AAEEEDEADPKR	Dimethyl (N-term)	sp|P20962|PTMS_HUMAN	sp|P20962|PTMS_HUMAN Parathymosin OS=Homo sapiens OX=9606 GN=PTMS PE=1 SV=2	82	93	R	1	0	0	0	0	0	0	0	0	0	0	0	0	0	0	0	1	1	1	0	0	0	0	0	0	0	0	0	0	0	0	0	0	0	1
SCESSMVLGYWDIR	Oxidation (M);Acetyl (N-term)	sp|P21266|GSTM3_HUMAN	sp|P21266|GSTM3_HUMAN Glutathione S-transferase Mu 3 OS=Homo sapiens OX=9606 GN=GSTM3 PE=1 SV=3	2	15	M	0	1	1	1	1	1	0	1	1	1	0	0	0	0	0	0	0	0	1	0	0	1	1	1	1	0	0	0	0	1	0	0	0	1	0
SSSHSRAGQSAAGAAPGGGVDTR	Acetyl (N-term)	sp|P21333|FLNA_HUMAN	sp|P21333|FLNA_HUMAN Filamin-A OS=Homo sapiens OX=9606 GN=FLNA PE=1 SV=4	2	24	M	0	0	0	0	0	0	0	1	0	0	0	0	0	0	0	0	0	0	0	0	0	0	0	0	0	0	0	0	0	0	0	0	0	0	0
AGQSAAGAAPGGGVDTR	Dimethyl (N-term)	sp|P21333|FLNA_HUMAN	sp|P21333|FLNA_HUMAN Filamin-A OS=Homo sapiens OX=9606 GN=FLNA PE=1 SV=4	8	24	R	0	1	1	1	1	1	1	1	0	1	1	1	1	1	1	1	1	1	1	1	1	1	1	1	1	1	1	1	1	1	1	1	1	1	1	79608000	46705000	11543000	3603300	7651200	15290000	5961700
QSAAGAAPGGGVDTR	Dimethyl (N-term)	sp|P21333|FLNA_HUMAN	sp|P21333|FLNA_HUMAN Filamin-A OS=Homo sapiens OX=9606 GN=FLNA PE=1 SV=4	10	24	G	0	0	0	0	0	0	0	0	0	0	0	0	1	0	0	0	0	0	0	0	0	0	0	0	0	0	0	0	0	0	0	0	0	0	1
IANLQTDLSDGLR	Dimethyl (N-term)	sp|P21333|FLNA_HUMAN	sp|P21333|FLNA_HUMAN Filamin-A OS=Homo sapiens OX=9606 GN=FLNA PE=1 SV=4	64	76	R	0	1	1	1	0	1	0	0	0	1	0	0	0	0	0	0	1	0	0	0	1	0	0	0	0	0	0	0	0	0	0	1	0	1	1	8432700	14213000			2217300
SRDWQSGR	Dimethyl (N-term)	sp|P21333|FLNA_HUMAN	sp|P21333|FLNA_HUMAN Filamin-A OS=Homo sapiens OX=9606 GN=FLNA PE=1 SV=4	189	196	F	0	0	0	0	0	0	0	0	0	0	0	0	0	0	0	0	1	1	1	1	0	1	0	0	0	0	0	0	0	0	0	0	0	0	1
DASKPVTNAR	Dimethyl (N-term)	sp|P21333|FLNA_HUMAN	sp|P21333|FLNA_HUMAN Filamin-A OS=Homo sapiens OX=9606 GN=FLNA PE=1 SV=4	217	226	W	1	1	0	0	0	0	0	0	0	0	0	0	0	0	0	0	1	0	0	1	0	1	0	0	0	0	0	0	0	0	0	0	0	0	1	21950000
GTVEPQLEAR	Dimethyl (N-term)	sp|P21333|FLNA_HUMAN	sp|P21333|FLNA_HUMAN Filamin-A OS=Homo sapiens OX=9606 GN=FLNA PE=1 SV=4	428	437	K	0	1	1	0	0	0	0	0	0	0	0	0	0	0	0	0	0	0	0	0	0	0	0	0	0	0	0	0	0	0	0	0	0	0	1	6630100	3920200
RGDSTYRCSYQPTMEGVHTVHVTFAGVPIPR	Oxidation (M);Acetyl (N-term)	sp|P21333|FLNA_HUMAN	sp|P21333|FLNA_HUMAN Filamin-A OS=Homo sapiens OX=9606 GN=FLNA PE=1 SV=4	437	467	A	0	0	1	0	0	0	0	0	0	0	0	0	0	0	0	0	0	0	0	0	0	0	0	0	0	0	0	0	0	0	0	0	0	0	0
AFGPGLQGGSAGSPAR	Dimethyl (N-term)	sp|P21333|FLNA_HUMAN	sp|P21333|FLNA_HUMAN Filamin-A OS=Homo sapiens OX=9606 GN=FLNA PE=1 SV=4	1072	1087	K	0	0	0	0	0	0	0	1	0	0	0	0	0	0	0	0	1	0	1	0	1	0	0	0	0	0	0	0	0	0	0	0	0	0	1							4627700
EATTEFSVDAR	Dimethyl (N-term)	sp|P21333|FLNA_HUMAN	sp|P21333|FLNA_HUMAN Filamin-A OS=Homo sapiens OX=9606 GN=FLNA PE=1 SV=4	1273	1283	R	0	0	0	0	0	0	0	0	0	0	0	0	0	0	0	0	0	0	0	0	0	0	0	1	0	1	0	1	0	0	0	0	1	0	1
VANPSGNLTETYVQDR	Dimethyl (N-term)	sp|P21333|FLNA_HUMAN	sp|P21333|FLNA_HUMAN Filamin-A OS=Homo sapiens OX=9606 GN=FLNA PE=1 SV=4	1297	1312	R	0	1	1	0	0	0	0	1	0	0	0	0	0	0	0	0	0	0	0	0	0	0	0	0	0	0	0	0	0	0	0	0	1	1	1	59461000	53397000					7949200
VHGPGIQSGTTNKPNKFTVETR	Dimethyl (N-term)	sp|P21333|FLNA_HUMAN	sp|P21333|FLNA_HUMAN Filamin-A OS=Homo sapiens OX=9606 GN=FLNA PE=1 SV=4	1360	1381	R	2	0	0	0	0	0	0	0	0	0	0	0	0	0	0	0	1	0	0	0	0	1	0	0	0	0	0	0	0	0	0	0	0	0	1
SISVLYGDEEVPR	Dimethyl (N-term)	sp|P21333|FLNA_HUMAN	sp|P21333|FLNA_HUMAN Filamin-A OS=Homo sapiens OX=9606 GN=FLNA PE=1 SV=4	1520	1532	Y	0	0	0	1	0	0	0	0	0	0	0	0	0	0	0	0	0	0	0	0	0	0	0	0	0	0	0	0	0	0	0	0	0	0	1			959700
YTILIKYGGDEIPFSPYR	Dimethyl (N-term)	sp|P21333|FLNA_HUMAN	sp|P21333|FLNA_HUMAN Filamin-A OS=Homo sapiens OX=9606 GN=FLNA PE=1 SV=4	1616	1633	R	1	0	0	0	0	0	0	0	0	0	0	0	0	0	0	0	0	0	0	0	0	0	0	0	0	0	0	0	0	0	0	0	0	1	1
FGGEHVPNSPFQVTALAGDQPSVQPPLR	Dimethyl (N-term)	sp|P21333|FLNA_HUMAN	sp|P21333|FLNA_HUMAN Filamin-A OS=Homo sapiens OX=9606 GN=FLNA PE=1 SV=4	1726	1753	R	0	0	0	0	0	0	0	0	0	0	0	0	0	0	0	0	0	0	0	0	0	0	0	0	1	0	0	0	0	0	0	0	0	1	1
TIKKGEITGEVR	Dimethyl (N-term)	sp|P21333|FLNA_HUMAN	sp|P21333|FLNA_HUMAN Filamin-A OS=Homo sapiens OX=9606 GN=FLNA PE=1 SV=4	1798	1809	F	2	0	0	0	0	0	0	0	0	0	0	0	0	0	0	0	0	0	0	0	1	0	0	0	0	0	0	0	0	0	0	0	0	0	1
YAPSEAGLHEMDIR	Dimethyl (N-term)	sp|P21333|FLNA_HUMAN	sp|P21333|FLNA_HUMAN Filamin-A OS=Homo sapiens OX=9606 GN=FLNA PE=1 SV=4	1832	1845	R	0	1	1	0	0	0	0	0	0	0	0	0	0	0	0	0	0	0	0	0	0	0	0	0	1	0	0	0	0	0	0	0	0	0	1	14254000	8787000
VSGQGLHEGHTFEPAEFIIDTR	Dimethyl (N-term)	sp|P21333|FLNA_HUMAN	sp|P21333|FLNA_HUMAN Filamin-A OS=Homo sapiens OX=9606 GN=FLNA PE=1 SV=4	2052	2073	R	0	0	0	0	0	0	0	0	0	0	0	0	0	0	0	0	0	0	0	0	0	0	0	0	0	0	1	1	0	0	0	0	0	0	1
DAGYGGLSLSIEGPSKVDINTEDLEDGTCR	Dimethyl (N-term)	sp|P21333|FLNA_HUMAN	sp|P21333|FLNA_HUMAN Filamin-A OS=Homo sapiens OX=9606 GN=FLNA PE=1 SV=4	2074	2103	R	1	0	0	0	0	0	0	0	0	0	0	0	0	0	0	0	0	0	0	0	0	0	0	0	0	0	0	0	0	0	0	0	1	1	1
EAGAGGLAIAVEGPSKAEISFEDR	Dimethyl (N-term)	sp|P21333|FLNA_HUMAN	sp|P21333|FLNA_HUMAN Filamin-A OS=Homo sapiens OX=9606 GN=FLNA PE=1 SV=4	2265	2288	R	1	0	0	0	0	0	0	0	0	0	0	0	0	0	0	0	0	0	0	0	0	0	0	0	0	0	0	0	0	0	0	1	1	1	1
AAHRPVEWVQAVVSR	Acetyl (N-term)	sp|P21359|NF1_HUMAN	sp|P21359|NF1_HUMAN Neurofibromin OS=Homo sapiens OX=9606 GN=NF1 PE=1 SV=2	2	16	M	0	1	1	1	0	1	0	0	0	0	1	0	0	0	0	0	0	1	0	0	0	0	0	0	0	0	0	0	0	0	0	0	0	0	0
SNPFAHLAEPLDPVQPGKKFFNLNKLEDSR	Acetyl (N-term)	sp|P21399|ACOC_HUMAN	sp|P21399|ACOC_HUMAN Cytoplasmic aconitate hydratase OS=Homo sapiens OX=9606 GN=ACO1 PE=1 SV=3	2	31	M	3	0	0	0	0	0	0	0	0	0	0	0	0	0	0	0	1	1	1	1	1	1	0	0	0	1	1	1	0	1	1	1	1	0	1
AEQVLPQALYLSNMR	Acetyl (N-term)	sp|P21580|TNAP3_HUMAN	sp|P21580|TNAP3_HUMAN Tumor necrosis factor alpha-induced protein 3 OS=Homo sapiens OX=9606 GN=TNFAIP3 PE=1 SV=1	2	16	M	0	0	1	0	0	1	0	1	0	0	0	0	0	0	0	0	1	0	1	1	0	1	1	1	1	0	0	0	0	0	0	0	0	1	0
WELTILHTNDVHSR	Dimethyl (N-term)	sp|P21589|5NTD_HUMAN	sp|P21589|5NTD_HUMAN 5-nucleotidase OS=Homo sapiens OX=9606 GN=NT5E PE=1 SV=1	27	40	A	0	1	0	0	0	0	0	0	0	0	0	0	0	0	0	0	1	0	0	0	1	0	0	0	0	0	0	0	0	0	0	0	0	0	1	31144000
AVPPTYADLGKSAR	Acetyl (N-term)	sp|P21796|VDAC1_HUMAN	sp|P21796|VDAC1_HUMAN Voltage-dependent anion-selective channel protein 1 OS=Homo sapiens OX=9606 GN=VDAC1 PE=1 SV=2	2	15	M	1	1	1	1	1	1	1	1	1	1	1	1	1	1	1	1	1	1	1	1	1	1	1	1	1	1	1	1	1	1	1	1	1	1	1	2082100000	1501800000	462380000	339450000	451440000	1223100000	1821000000	3064300000
AQTAAATAPR	Dimethyl (N-term)	sp|P21912|SDHB_HUMAN	sp|P21912|SDHB_HUMAN Succinate dehydrogenase [ubiquinone] iron-sulfur subunit, mitochondrial OS=Homo sapiens OX=9606 GN=SDHB PE=1 SV=3	29	38	G	0	1	1	1	1	1	1	1	1	0	1	1	1	1	1	1	1	1	1	1	1	1	0	1	1	1	1	1	1	1	1	1	0	1	1	992000000	843120000	212770000	139900000	154100000	657070000	4400400	73390000
VAHFTFQPDPEPR	Dimethyl (N-term)	sp|P21953|ODBB_HUMAN	sp|P21953|ODBB_HUMAN 2-oxoisovalerate dehydrogenase subunit beta, mitochondrial OS=Homo sapiens OX=9606 GN=BCKDHB PE=1 SV=2	51	63	Q	0	1	0	0	0	0	0	0	0	0	1	1	1	0	1	0	1	1	1	1	1	1	1	1	1	1	1	1	1	1	1	1	1	1	1	128090000
AWKSGGASHSELIHNLR	Acetyl (N-term)	sp|P22061|PIMT_HUMAN	sp|P22061|PIMT_HUMAN Protein-L-isoaspartate(D-aspartate) O-methyltransferase OS=Homo sapiens OX=9606 GN=PCMT1 PE=1 SV=4	2	18	M	1	1	1	1	1	1	1	0	0	0	1	1	1	1	1	1	1	1	1	1	1	1	1	1	1	1	1	1	1	1	1	1	1	1	1	427780000	173850000	26127000	17243000	36619000	74821000
VSISEGDDKIEYR	Dimethyl (N-term)	sp|P22087|FBRL_HUMAN	sp|P22087|FBRL_HUMAN rRNA 2-O-methyltransferase fibrillarin OS=Homo sapiens OX=9606 GN=FBL PE=1 SV=2	123	135	R	1	0	0	0	0	0	0	0	0	0	0	0	0	0	0	0	0	0	1	0	0	0	0	0	0	0	0	0	0	0	0	0	0	0	1
LGAASGTTVSHVSDIVGPDGLVYAVEFSHR	Dimethyl (N-term)	sp|P22087|FBRL_HUMAN	sp|P22087|FBRL_HUMAN rRNA 2-O-methyltransferase fibrillarin OS=Homo sapiens OX=9606 GN=FBL PE=1 SV=2	166	195	Y	0	0	0	0	0	0	0	0	0	0	0	0	0	0	0	0	0	0	0	1	0	0	0	0	0	0	0	0	0	0	0	0	0	0	1
SSSPLSKKR	Acetyl (N-term)	sp|P22314|UBA1_HUMAN	sp|P22314|UBA1_HUMAN Ubiquitin-like modifier-activating enzyme 1 OS=Homo sapiens OX=9606 GN=UBA1 PE=1 SV=3	2	10	M	2	1	1	0	1	0	0	0	0	1	0	0	1	0	0	0	0	0	0	1	0	0	0	0	0	0	1	0	0	0	0	0	0	1	1	11826000	12669000		7572600
AKNGSEADIDEGLYSR	Acetyl (N-term)	sp|P22314|UBA1_HUMAN	sp|P22314|UBA1_HUMAN Ubiquitin-like modifier-activating enzyme 1 OS=Homo sapiens OX=9606 GN=UBA1 PE=1 SV=3	42	57	M	1	1	1	1	1	1	1	1	1	1	1	1	1	1	1	1	1	1	1	1	1	1	1	1	1	1	1	1	1	1	1	1	1	1	1	306310000	239350000	49425000	36618000	60049000	164980000	205320000	537700000
GSEADIDEGLYSR	Dimethyl (N-term)	sp|P22314|UBA1_HUMAN	sp|P22314|UBA1_HUMAN Ubiquitin-like modifier-activating enzyme 1 OS=Homo sapiens OX=9606 GN=UBA1 PE=1 SV=3	45	57	N	0	0	0	0	0	0	0	0	0	0	0	0	0	0	0	0	0	0	0	0	0	0	0	0	0	0	0	0	0	0	0	0	0	1	1
LQTSSVLVSGLR	Dimethyl (N-term)	sp|P22314|UBA1_HUMAN	sp|P22314|UBA1_HUMAN Ubiquitin-like modifier-activating enzyme 1 OS=Homo sapiens OX=9606 GN=UBA1 PE=1 SV=3	70	81	R	0	0	0	0	0	0	0	0	0	0	0	0	0	0	0	0	0	0	0	0	0	0	0	0	1	0	0	0	0	0	0	0	0	0	1
NEEDAAELVALAQAVNAR	Dimethyl (N-term)	sp|P22314|UBA1_HUMAN	sp|P22314|UBA1_HUMAN Ubiquitin-like modifier-activating enzyme 1 OS=Homo sapiens OX=9606 GN=UBA1 PE=1 SV=3	351	368	R	0	0	0	0	0	0	0	0	0	0	0	0	0	0	0	0	0	0	0	0	0	0	0	0	0	0	0	0	0	0	0	0	0	1	1
ALPAVQQNNLDEDLIR	Dimethyl (N-term)	sp|P22314|UBA1_HUMAN	sp|P22314|UBA1_HUMAN Ubiquitin-like modifier-activating enzyme 1 OS=Homo sapiens OX=9606 GN=UBA1 PE=1 SV=3	369	384	R	0	1	1	1	1	1	1	1	1	1	1	0	1	0	0	0	1	1	1	1	1	1	1	0	0	0	0	0	0	0	0	1	1	1	1	26464000	25060000	5565500	1311300	3038700	6969100	7779000	20029000
DVTKLKSDTAAAAVR	Dimethyl (N-term)	sp|P22314|UBA1_HUMAN	sp|P22314|UBA1_HUMAN Ubiquitin-like modifier-activating enzyme 1 OS=Homo sapiens OX=9606 GN=UBA1 PE=1 SV=3	523	537	W	2	0	0	0	0	0	0	0	0	0	0	0	0	0	0	0	1	0	0	0	0	0	0	0	0	0	0	0	0	0	0	0	0	0	1
LAGTQPLEVLEAVQR	Dimethyl (N-term)	sp|P22314|UBA1_HUMAN	sp|P22314|UBA1_HUMAN Ubiquitin-like modifier-activating enzyme 1 OS=Homo sapiens OX=9606 GN=UBA1 PE=1 SV=3	679	693	R	0	0	0	0	0	0	0	0	0	0	0	0	0	0	0	0	0	0	1	1	0	0	0	0	1	0	0	0	0	0	0	0	0	0	1
IHVSDQELQSANASVDDSR	Dimethyl (N-term)	sp|P22314|UBA1_HUMAN	sp|P22314|UBA1_HUMAN Ubiquitin-like modifier-activating enzyme 1 OS=Homo sapiens OX=9606 GN=UBA1 PE=1 SV=3	807	825	K	0	0	0	0	0	0	0	0	0	0	0	0	0	0	0	0	0	0	0	0	0	0	0	0	0	0	0	0	0	0	0	1	0	0	1
ANLERTFIAIKPDGVQR	Acetyl (N-term)	sp|P22392|NDKB_HUMAN	sp|P22392|NDKB_HUMAN Nucleoside diphosphate kinase B OS=Homo sapiens OX=9606 GN=NME2 PE=1 SV=1	2	18	M	1	1	0	1	1	1	0	0	0	0	0	0	0	0	0	0	0	0	0	0	0	0	1	0	0	0	0	0	0	0	1	0	0	0	1	102760000		15637000	6060800	14776000
TFIAIKPDGVQR	Dimethyl (N-term)	sp|P22392|NDKB_HUMAN	sp|P22392|NDKB_HUMAN Nucleoside diphosphate kinase B OS=Homo sapiens OX=9606 GN=NME2 PE=1 SV=1	7	18	R	1	1	1	0	0	0	0	0	1	1	0	0	0	0	0	0	0	0	0	0	0	0	1	1	1	0	1	0	0	0	0	0	0	1	1	31126000	14450000						20974000
GLVGEIIKR	Dimethyl (N-term)	sp|P22392|NDKB_HUMAN	sp|P22392|NDKB_HUMAN Nucleoside diphosphate kinase B OS=Homo sapiens OX=9606 GN=NME2 PE=1 SV=1	19	27	R	1	0	0	0	0	0	0	0	0	0	0	0	0	0	0	0	0	0	0	0	0	0	0	0	1	0	0	0	0	0	0	0	0	0	1
VMLGETNPADSKPGTIR	Dimethyl (N-term)	sp|P22392|NDKB_HUMAN	sp|P22392|NDKB_HUMAN Nucleoside diphosphate kinase B OS=Homo sapiens OX=9606 GN=NME2 PE=1 SV=1	89	105	R	1	0	0	0	0	0	0	0	1	0	0	0	0	0	0	0	0	1	0	0	1	0	0	0	0	0	0	0	0	0	0	0	0	1	1								7602600
KSGAAAAAVTTETAQHAQGAKPQVQPQKR	Dimethyl (N-term)	sp|P22830|HEMH_HUMAN	sp|P22830|HEMH_HUMAN Ferrochelatase, mitochondrial OS=Homo sapiens OX=9606 GN=FECH PE=1 SV=2	37	65	W	3	1	1	0	0	0	1	0	0	0	0	0	0	0	0	1	1	1	1	1	1	1	0	0	0	0	0	0	0	0	0	0	0	0	1	26539000	13473000				11184000
AAADGALPEAAALEQPAELPASVR	Acetyl (N-term)	sp|P23025|XPA_HUMAN	sp|P23025|XPA_HUMAN DNA repair protein complementing XP-A cells OS=Homo sapiens OX=9606 GN=XPA PE=1 SV=1	2	25	M	0	0	1	1	0	0	0	0	0	1	1	0	0	0	0	0	1	0	0	0	0	1	0	0	0	0	0	0	0	0	0	0	0	0	0
RSPPPGMGLNQNR	Dimethyl (N-term)	sp|P23246|SFPQ_HUMAN	sp|P23246|SFPQ_HUMAN Splicing factor, proline- and glutamine-rich OS=Homo sapiens OX=9606 GN=SFPQ PE=1 SV=2	32	44	F	0	1	0	1	0	1	0	1	0	1	1	0	0	0	0	0	0	1	1	1	1	1	0	0	0	0	0	0	0	0	0	0	0	0	1	14608000		2803700		1654400		3997400
LFVGNLPADITEDEFKR	Dimethyl (N-term)	sp|P23246|SFPQ_HUMAN	sp|P23246|SFPQ_HUMAN Splicing factor, proline- and glutamine-rich OS=Homo sapiens OX=9606 GN=SFPQ PE=1 SV=2	299	315	R	1	0	1	1	0	1	0	0	0	0	0	0	0	0	0	0	0	0	0	0	0	0	0	1	1	0	0	0	0	1	0	0	1	1	1		9439800	4186300		1904700
VGNLPADITEDEFKR	Dimethyl (N-term)	sp|P23246|SFPQ_HUMAN	sp|P23246|SFPQ_HUMAN Splicing factor, proline- and glutamine-rich OS=Homo sapiens OX=9606 GN=SFPQ PE=1 SV=2	301	315	F	1	0	0	0	0	0	0	0	0	0	0	0	0	0	0	0	0	0	1	0	0	0	0	0	0	0	0	0	0	0	0	0	0	0	1
SVFPNQDEMSDVVVQPYNSLLTLKR	Dimethyl (N-term)	sp|P23258|TBG1_HUMAN	sp|P23258|TBG1_HUMAN Tubulin gamma-1 chain OS=Homo sapiens OX=9606 GN=TUBG1 PE=1 SV=2	170	194	Y	1	0	0	0	0	0	0	0	0	0	0	0	0	0	0	0	0	0	0	1	0	0	0	0	0	0	0	0	0	0	0	0	0	0	1
MIQGGDFTR	Dimethyl (N-term)	sp|P23284|PPIB_HUMAN	sp|P23284|PPIB_HUMAN Peptidyl-prolyl cis-trans isomerase B OS=Homo sapiens OX=9606 GN=PPIB PE=1 SV=2	101	109	F	0	0	0	0	0	0	0	0	0	0	0	0	0	0	0	0	0	0	0	1	0	0	0	0	0	0	0	0	0	0	0	0	0	0	1
AVQISKKR	Acetyl (N-term)	sp|P23396|RS3_HUMAN	sp|P23396|RS3_HUMAN 40S ribosomal protein S3 OS=Homo sapiens OX=9606 GN=RPS3 PE=1 SV=2	2	9	M	2	1	1	1	1	1	1	1	1	1	1	1	1	0	0	1	1	1	1	1	1	1	1	1	1	1	0	1	1	1	1	1	1	1	1	235580000	96997000	5670700	3158700	8608100	130640000	43947000	7079900
VADGIFKAELNEFLTR	Dimethyl (N-term)	sp|P23396|RS3_HUMAN	sp|P23396|RS3_HUMAN 40S ribosomal protein S3 OS=Homo sapiens OX=9606 GN=RPS3 PE=1 SV=2	12	27	F	1	1	1	0	0	0	0	0	0	0	0	0	0	0	0	0	0	0	0	0	1	0	0	1	0	0	0	1	0	0	1	1	0	0	1	35186000	14330000
ELAEDGYSGVEVR	Dimethyl (N-term)	sp|P23396|RS3_HUMAN	sp|P23396|RS3_HUMAN 40S ribosomal protein S3 OS=Homo sapiens OX=9606 GN=RPS3 PE=1 SV=2	28	40	R	0	1	1	1	1	0	0	1	1	1	1	1	1	0	0	0	0	0	0	0	1	0	0	1	1	1	1	1	1	1	1	1	1	1	1	10039000	10798000	1872000	1748900			5945200	29986000
FGFPEGSVELYAEKVATR	Dimethyl (N-term)	sp|P23396|RS3_HUMAN	sp|P23396|RS3_HUMAN 40S ribosomal protein S3 OS=Homo sapiens OX=9606 GN=RPS3 PE=1 SV=2	77	94	R	1	0	0	0	0	0	0	0	1	0	0	0	1	0	0	0	0	0	0	0	1	1	0	1	1	0	0	0	0	0	0	0	0	1	1								10130000
YVDTAVR	Dimethyl (N-term)	sp|P23396|RS3_HUMAN	sp|P23396|RS3_HUMAN 40S ribosomal protein S3 OS=Homo sapiens OX=9606 GN=RPS3 PE=1 SV=2	167	173	Y	0	0	0	0	0	0	0	0	0	0	0	0	0	0	0	0	1	0	0	0	0	0	0	0	0	0	0	0	0	0	0	0	0	0	1
AGGGGDLSTR	Acetyl (N-term)	sp|P23497|SP100_HUMAN	sp|P23497|SP100_HUMAN Nuclear autoantigen Sp-100 OS=Homo sapiens OX=9606 GN=SP100 PE=1 SV=3	2	11	M	0	1	1	1	1	1	1	0	0	0	0	0	0	0	0	0	0	0	0	0	0	1	0	0	0	1	0	0	0	0	0	0	0	0	0
TGENSFR	Dimethyl (N-term)	sp|P23497|SP100_HUMAN	sp|P23497|SP100_HUMAN Nuclear autoantigen Sp-100 OS=Homo sapiens OX=9606 GN=SP100 PE=1 SV=3	176	182	G	0	0	0	0	1	0	0	0	0	0	0	0	0	0	0	0	0	0	0	0	0	0	0	0	0	0	0	0	0	0	0	0	0	0	1				6012900
SDKLPYKVADIGLAAWGR	Acetyl (N-term)	sp|P23526|SAHH_HUMAN	sp|P23526|SAHH_HUMAN Adenosylhomocysteinase OS=Homo sapiens OX=9606 GN=AHCY PE=1 SV=4	2	19	M	2	1	1	1	1	1	1	0	1	1	1	1	1	1	1	1	0	1	1	1	1	1	1	1	1	1	1	1	1	1	1	1	1	1	1	1279800000	557300000	125080000	73160000	140650000	256760000		205080000
ASGVAVSDGVIKVFNDMKVR	Acetyl (N-term)	sp|P23528|COF1_HUMAN	sp|P23528|COF1_HUMAN Cofilin-1 OS=Homo sapiens OX=9606 GN=CFL1 PE=1 SV=3	2	21	M	2	1	1	1	1	1	1	1	1	1	1	1	1	1	1	1	1	1	1	1	1	1	1	1	1	1	1	1	1	1	1	1	1	1	1	4869750000	1369490000	543670000	134190000	684970000	924225000	8892300	269445000
VSKPVSWADETDDLEGDVSTTWHSNDDDVYR	Dimethyl (N-term)	sp|P23588|IF4B_HUMAN	sp|P23588|IF4B_HUMAN Eukaryotic translation initiation factor 4B OS=Homo sapiens OX=9606 GN=EIF4B PE=1 SV=2	34	64	Y	1	1	1	1	0	0	0	0	0	0	0	0	0	0	0	0	1	0	1	1	0	1	0	0	0	0	1	0	1	0	1	0	0	0	1	54767000	24463000	7551000
DLEGDVSTTWHSNDDDVYR	Dimethyl (N-term)	sp|P23588|IF4B_HUMAN	sp|P23588|IF4B_HUMAN Eukaryotic translation initiation factor 4B OS=Homo sapiens OX=9606 GN=EIF4B PE=1 SV=2	46	64	D	0	0	0	0	0	0	0	1	1	0	1	0	1	0	0	0	0	0	0	0	0	0	0	0	1	0	1	1	1	0	0	1	1	1	1							7448500
LGNLPYDVTEESIKEFFR	Dimethyl (N-term)	sp|P23588|IF4B_HUMAN	sp|P23588|IF4B_HUMAN Eukaryotic translation initiation factor 4B OS=Homo sapiens OX=9606 GN=EIF4B PE=1 SV=2	100	117	F	1	0	0	0	0	0	0	0	0	0	0	0	0	0	0	0	0	1	0	0	1	0	0	0	0	0	0	0	0	0	0	0	0	0	1
SLNEESLGNRR	Dimethyl (N-term)	sp|P23588|IF4B_HUMAN	sp|P23588|IF4B_HUMAN Eukaryotic translation initiation factor 4B OS=Homo sapiens OX=9606 GN=EIF4B PE=1 SV=2	155	165	L	0	0	0	0	0	0	0	0	0	0	0	0	0	0	0	0	0	0	0	0	0	1	0	0	0	0	0	0	0	0	0	0	0	0	1
STPKEDDSSASTSQSTR	Dimethyl (N-term)	sp|P23588|IF4B_HUMAN	sp|P23588|IF4B_HUMAN Eukaryotic translation initiation factor 4B OS=Homo sapiens OX=9606 GN=EIF4B PE=1 SV=2	340	356	R	1	1	1	1	1	1	1	0	0	0	0	0	1	0	0	0	0	0	0	0	0	1	0	1	0	0	0	0	1	0	0	0	1	1	1	31027000	19714000	5123600	8054600	2762000	8484900
AASIFGGAKPVDTAAR	Dimethyl (N-term)	sp|P23588|IF4B_HUMAN	sp|P23588|IF4B_HUMAN Eukaryotic translation initiation factor 4B OS=Homo sapiens OX=9606 GN=EIF4B PE=1 SV=2	357	372	R	1	0	1	0	0	0	0	1	1	1	0	0	1	0	0	0	1	1	0	0	1	1	1	1	1	0	0	0	0	0	0	0	0	0	1		14967000					9169600	13533000
GGAKPVDTAAR	Dimethyl (N-term)	sp|P23588|IF4B_HUMAN	sp|P23588|IF4B_HUMAN Eukaryotic translation initiation factor 4B OS=Homo sapiens OX=9606 GN=EIF4B PE=1 SV=2	362	372	F	1	1	0	0	0	0	0	0	0	0	0	0	0	0	0	0	0	1	0	0	0	0	0	0	0	0	0	0	0	0	0	0	0	0	1	33750000
TGSESSQTGTSTTSSR	Dimethyl (N-term)	sp|P23588|IF4B_HUMAN	sp|P23588|IF4B_HUMAN Eukaryotic translation initiation factor 4B OS=Homo sapiens OX=9606 GN=EIF4B PE=1 SV=2	420	435	R	0	1	1	1	0	0	0	0	0	0	0	0	0	0	0	0	0	0	0	0	0	0	0	0	0	0	0	0	0	0	0	0	0	0	1	8394800	6712800	2452500
SQSSDTEQQSPTSGGGKVAPAQPSEEGPGR	Dimethyl (N-term)	sp|P23588|IF4B_HUMAN	sp|P23588|IF4B_HUMAN Eukaryotic translation initiation factor 4B OS=Homo sapiens OX=9606 GN=EIF4B PE=1 SV=2	495	524	R	1	1	1	1	0	0	0	1	1	1	0	0	0	0	1	0	1	0	1	0	0	0	0	0	0	0	0	0	0	0	0	0	0	0	1	11829000	7418500	3119700				12145000	17117000
GMNAPKGQTGNSSR	Dimethyl (N-term)	sp|P23588|IF4B_HUMAN	sp|P23588|IF4B_HUMAN Eukaryotic translation initiation factor 4B OS=Homo sapiens OX=9606 GN=EIF4B PE=1 SV=2	532	545	D	1	0	0	0	0	0	0	0	0	0	0	1	1	1	0	0	0	0	0	0	0	0	0	0	0	0	1	0	0	0	0	0	0	1	1
SSASKYAALSVDGEDENEGEDYAE	Dimethyl (N-term)	sp|P23588|IF4B_HUMAN	sp|P23588|IF4B_HUMAN Eukaryotic translation initiation factor 4B OS=Homo sapiens OX=9606 GN=EIF4B PE=1 SV=2	588	611	F	1	0	1	0	0	0	0	0	0	0	0	0	0	0	0	0	0	0	0	0	0	0	0	0	0	0	0	0	0	0	0	0	0	0	1
AALSVDGEDENEGEDYAE	Dimethyl (N-term)	sp|P23588|IF4B_HUMAN	sp|P23588|IF4B_HUMAN Eukaryotic translation initiation factor 4B OS=Homo sapiens OX=9606 GN=EIF4B PE=1 SV=2	594	611	Y	0	0	0	1	1	0	0	0	0	0	0	0	0	0	0	0	0	0	0	0	0	0	0	0	0	0	0	0	0	0	0	0	0	0	1			2412300	2210500
AAAAAGLGGGGAGPGPEAGDFLAR	Acetyl (N-term)	sp|P23610|F8I2_HUMAN	sp|P23610|F8I2_HUMAN Factor VIII intron 22 protein OS=Homo sapiens OX=9606 GN=F8A1 PE=1 SV=2	2	25	M	0	0	1	1	1	1	1	1	1	1	1	0	1	0	0	1	1	0	1	1	1	1	1	1	1	0	0	0	0	1	0	1	1	1	0
LSAGSGPGQYLQR	Dimethyl (N-term)	sp|P23786|CPT2_HUMAN	sp|P23786|CPT2_HUMAN Carnitine O-palmitoyltransferase 2, mitochondrial OS=Homo sapiens OX=9606 GN=CPT2 PE=1 SV=2	25	37	P	0	1	1	1	1	1	1	1	1	1	1	1	1	0	1	1	1	1	1	1	1	1	1	1	1	1	0	1	1	0	0	1	1	1	1	115970000	80615000	13629000	8332900	15525000	66907000	85807000	163750000
SAGSGPGQYLQR	Dimethyl (N-term)	sp|P23786|CPT2_HUMAN	sp|P23786|CPT2_HUMAN Carnitine O-palmitoyltransferase 2, mitochondrial OS=Homo sapiens OX=9606 GN=CPT2 PE=1 SV=2	26	37	L	0	1	0	0	0	1	1	1	1	1	1	1	1	0	1	1	0	1	1	0	0	1	1	1	1	1	1	0	1	1	1	0	1	0	1	19697000				2332200	8172700	13589000	24034000
VSKPTLKEVVIVSATR	Dimethyl (N-term)	sp|P24752|THIL_HUMAN	sp|P24752|THIL_HUMAN Acetyl-CoA acetyltransferase, mitochondrial OS=Homo sapiens OX=9606 GN=ACAT1 PE=1 SV=1	34	49	Y	2	0	0	0	0	0	1	0	0	0	0	1	1	1	1	0	0	1	1	0	0	1	0	0	0	0	0	0	0	0	0	0	0	0	1
MHGGGPPSGDSACPLR	Dimethyl (N-term)	sp|P24928|RPB1_HUMAN	sp|P24928|RPB1_HUMAN DNA-directed RNA polymerase II subunit RPB1 OS=Homo sapiens OX=9606 GN=POLR2A PE=1 SV=2	1	16	-	0	0	0	0	0	0	0	0	0	0	0	0	0	0	0	0	0	0	1	0	0	0	0	0	0	0	0	0	0	0	0	0	0	0	1
MHGGGPPSGDSACPLR	Acetyl (N-term)	sp|P24928|RPB1_HUMAN	sp|P24928|RPB1_HUMAN DNA-directed RNA polymerase II subunit RPB1 OS=Homo sapiens OX=9606 GN=POLR2A PE=1 SV=2	1	16	-	0	0	1	1	0	0	0	1	0	1	0	0	0	0	0	0	0	0	0	1	0	0	0	0	0	0	0	0	0	0	0	0	0	0	0
MENFQKVEKIGEGTYGVVYKAR	Oxidation (M);Acetyl (N-term)	sp|P24941|CDK2_HUMAN	sp|P24941|CDK2_HUMAN Cyclin-dependent kinase 2 OS=Homo sapiens OX=9606 GN=CDK2 PE=1 SV=2	1	22	-	3	0	0	0	0	0	0	0	0	0	0	0	0	0	0	0	1	1	1	1	1	1	1	1	1	1	1	0	0	0	0	0	0	1	1
AGTVVLDDVELR	Acetyl (N-term)	sp|P25205|MCM3_HUMAN	sp|P25205|MCM3_HUMAN DNA replication licensing factor MCM3 OS=Homo sapiens OX=9606 GN=MCM3 PE=1 SV=3	2	13	M	0	1	1	1	1	1	1	1	1	0	1	1	1	1	1	1	0	1	1	1	1	1	1	1	0	1	1	1	1	1	1	0	1	1	0
AGTVVLDDVELREAQR	Acetyl (N-term)	sp|P25205|MCM3_HUMAN	sp|P25205|MCM3_HUMAN DNA replication licensing factor MCM3 OS=Homo sapiens OX=9606 GN=MCM3 PE=1 SV=3	2	17	M	0	0	0	0	0	0	0	0	0	0	0	0	0	0	0	0	0	0	0	1	0	0	0	0	0	1	1	1	0	0	0	0	0	0	0
SVDVILDDDLVDKAKPGDR	Dimethyl (N-term)	sp|P25205|MCM3_HUMAN	sp|P25205|MCM3_HUMAN DNA replication licensing factor MCM3 OS=Homo sapiens OX=9606 GN=MCM3 PE=1 SV=3	216	234	R	2	1	1	1	0	0	0	0	0	0	0	0	0	0	0	0	0	1	1	0	1	0	0	0	0	0	0	0	0	0	0	0	0	0	1	26322000	8790200	1398300
AEEGIAAGGVMDVNTALQEVLKTALIHDGLAR	Oxidation (M);Acetyl (N-term)	sp|P25398|RS12_HUMAN	sp|P25398|RS12_HUMAN 40S ribosomal protein S12 OS=Homo sapiens OX=9606 GN=RPS12 PE=1 SV=3	2	33	M	1	1	1	1	0	0	0	1	0	0	1	1	0	0	0	1	0	0	0	1	0	1	0	0	0	1	1	1	1	1	1	1	1	1	1	2720200	721820	5158400				186910000
MDVNTALQEVLKTALIHDGLAR	Oxidation (M);Acetyl (N-term)	sp|P25398|RS12_HUMAN	sp|P25398|RS12_HUMAN 40S ribosomal protein S12 OS=Homo sapiens OX=9606 GN=RPS12 PE=1 SV=3	12	33	V	1	1	1	1	0	0	1	1	0	0	0	0	0	0	0	0	0	1	0	0	1	0	0	0	1	1	1	1	1	1	1	1	1	1	1	10461000	642860	681280			19607000	9721000
MLQNVTPHNKLPGEGNAGLLGLGPEAAAPGKR	Acetyl (N-term)	sp|P25440|BRD2_HUMAN	sp|P25440|BRD2_HUMAN Bromodomain-containing protein 2 OS=Homo sapiens OX=9606 GN=BRD2 PE=1 SV=2	1	32	-	2	0	0	0	0	0	0	0	0	0	0	0	0	0	0	0	1	1	1	1	1	1	0	0	0	0	1	1	0	0	0	0	0	0	1
GKDYYQTLGLAR	Dimethyl (N-term)	sp|P25685|DNJB1_HUMAN	sp|P25685|DNJB1_HUMAN DnaJ homolog subfamily B member 1 OS=Homo sapiens OX=9606 GN=DNAJB1 PE=1 SV=4	2	13	M	1	1	1	1	1	1	1	1	1	1	1	1	1	1	1	1	1	1	1	1	1	1	1	1	1	1	1	1	1	1	1	1	1	1	1	749580000	355750000	91094000	44758000	71736000	281820000	280860000	944400000
SAQEPAR	Dimethyl (N-term)	sp|P25685|DNJB1_HUMAN	sp|P25685|DNJB1_HUMAN DnaJ homolog subfamily B member 1 OS=Homo sapiens OX=9606 GN=DNAJB1 PE=1 SV=4	151	157	R	0	1	0	0	0	0	0	0	0	0	0	0	0	0	0	0	0	0	0	0	0	0	0	0	0	0	0	0	0	0	0	0	0	0	1	55961000
ASYYEILDVPR	Acetyl (N-term)	sp|P25686|DNJB2_HUMAN	sp|P25686|DNJB2_HUMAN DnaJ homolog subfamily B member 2 OS=Homo sapiens OX=9606 GN=DNAJB2 PE=1 SV=3	2	12	M	0	0	0	1	1	0	0	1	1	1	0	0	0	0	0	0	0	0	1	0	0	1	1	0	0	0	0	0	0	0	0	0	0	0	0
QKTGTAEMSSILEER	Dimethyl (N-term);Oxidation (M)	sp|P25705|ATPA_HUMAN	sp|P25705|ATPA_HUMAN ATP synthase subunit alpha, mitochondrial OS=Homo sapiens OX=9606 GN=ATP5F1A PE=1 SV=1	44	58	L	1	1	1	1	1	1	1	1	1	1	1	1	1	1	1	1	1	1	1	1	1	1	1	1	1	1	1	1	1	1	1	1	1	1	1	956528000	557080000	131707500	83923500	134589500	316785000	428750000	1150430000
QKTGTAEMSSILEERILGADTSVDLEETGR	Dimethyl (N-term)	sp|P25705|ATPA_HUMAN	sp|P25705|ATPA_HUMAN ATP synthase subunit alpha, mitochondrial OS=Homo sapiens OX=9606 GN=ATP5F1A PE=1 SV=1	44	73	L	1	1	0	0	0	0	0	0	0	0	0	0	0	0	0	0	0	0	0	0	0	0	0	0	0	1	0	0	0	0	0	0	0	0	1	24039000
KTGTAEMSSILEER	Dimethyl (N-term);Oxidation (M)	sp|P25705|ATPA_HUMAN	sp|P25705|ATPA_HUMAN ATP synthase subunit alpha, mitochondrial OS=Homo sapiens OX=9606 GN=ATP5F1A PE=1 SV=1	45	58	Q	1	1	0	0	0	0	0	1	1	1	1	0	1	0	1	1	1	1	0	0	0	0	1	0	1	1	1	0	1	0	0	0	1	1	1	14262000						10167000	33583000
TGTAEMSSILEER	Dimethyl (N-term);Oxidation (M)	sp|P25705|ATPA_HUMAN	sp|P25705|ATPA_HUMAN ATP synthase subunit alpha, mitochondrial OS=Homo sapiens OX=9606 GN=ATP5F1A PE=1 SV=1	46	58	K	0	0	0	0	0	0	0	0	1	1	1	0	0	0	0	0	0	0	0	0	0	0	1	0	0	0	0	0	0	0	0	1	0	1	1								20618000
ILGADTSVDLEETGR	Dimethyl (N-term)	sp|P25705|ATPA_HUMAN	sp|P25705|ATPA_HUMAN ATP synthase subunit alpha, mitochondrial OS=Homo sapiens OX=9606 GN=ATP5F1A PE=1 SV=1	59	73	R	0	0	0	1	0	0	1	1	1	1	1	1	1	0	1	1	1	1	0	1	0	1	1	1	1	0	1	0	1	0	1	1	0	1	1			3899500			7499900	18988000	43136000
ILGADTSVDLEETGRVLSIGDGIAR	Dimethyl (N-term)	sp|P25705|ATPA_HUMAN	sp|P25705|ATPA_HUMAN ATP synthase subunit alpha, mitochondrial OS=Homo sapiens OX=9606 GN=ATP5F1A PE=1 SV=1	59	83	R	0	0	0	0	0	0	0	0	0	0	0	0	0	0	0	0	0	0	0	0	0	0	0	0	0	1	0	0	0	0	0	0	0	0	1
TGAIVDVPVGEELLGR	Dimethyl (N-term)	sp|P25705|ATPA_HUMAN	sp|P25705|ATPA_HUMAN ATP synthase subunit alpha, mitochondrial OS=Homo sapiens OX=9606 GN=ATP5F1A PE=1 SV=1	134	149	R	0	0	0	0	0	0	0	0	1	0	0	0	0	0	0	0	0	1	0	1	0	0	1	1	1	0	1	1	0	1	1	1	1	1	1								10548000
AVDSLVPIGR	Dimethyl (N-term)	sp|P25705|ATPA_HUMAN	sp|P25705|ATPA_HUMAN ATP synthase subunit alpha, mitochondrial OS=Homo sapiens OX=9606 GN=ATP5F1A PE=1 SV=1	195	204	K	0	0	0	0	0	0	0	0	0	0	0	0	0	0	0	0	1	0	1	1	1	0	0	0	0	0	0	0	0	0	0	0	0	0	1
EVAAFAQFGSDLDAATQQLLSR	Dimethyl (N-term)	sp|P25705|ATPA_HUMAN	sp|P25705|ATPA_HUMAN ATP synthase subunit alpha, mitochondrial OS=Homo sapiens OX=9606 GN=ATP5F1A PE=1 SV=1	442	463	R	0	0	0	0	0	0	0	0	0	0	0	0	0	0	0	0	0	0	0	0	0	0	0	0	0	0	0	0	0	0	0	1	0	0	1
LTELLKQGQYSPMAIEEQVAVIYAGVR	Dimethyl (N-term)	sp|P25705|ATPA_HUMAN	sp|P25705|ATPA_HUMAN ATP synthase subunit alpha, mitochondrial OS=Homo sapiens OX=9606 GN=ATP5F1A PE=1 SV=1	467	493	R	1	0	0	0	0	0	0	0	0	0	0	0	0	0	0	0	0	0	0	0	0	0	0	0	0	0	0	0	0	0	0	0	1	1	1
AQPAQPADEPAEKADEPMEH	Dimethyl (N-term)	sp|P25786|PSA1_HUMAN	sp|P25786|PSA1_HUMAN Proteasome subunit alpha type-1 OS=Homo sapiens OX=9606 GN=PSMA1 PE=1 SV=1	244	263	K	1	0	0	0	0	0	0	0	0	1	0	0	0	0	0	0	0	0	0	0	0	0	0	0	0	0	0	0	0	0	0	0	0	0	1
SSIGTGYDLSASTFSPDGR	Acetyl (N-term)	sp|P25788|PSA3_HUMAN	sp|P25788|PSA3_HUMAN Proteasome subunit alpha type-3 OS=Homo sapiens OX=9606 GN=PSMA3 PE=1 SV=2	2	20	M	0	1	1	0	1	1	1	1	1	1	1	1	1	1	1	0	1	0	1	0	1	1	1	1	1	1	1	1	1	1	1	1	1	1	0
MTELETAMGMIIDVFSR	Dimethyl (N-term);Oxidation (M)	sp|P25815|S100P_HUMAN	sp|P25815|S100P_HUMAN Protein S100-P OS=Homo sapiens OX=9606 GN=S100P PE=1 SV=2	1	17	-	0	0	0	0	0	0	0	0	0	0	0	0	0	0	0	0	0	0	0	0	0	0	0	0	0	0	0	0	0	0	1	0	1	1	1
TELETAMGMIIDVFSR	Acetyl (N-term)	sp|P25815|S100P_HUMAN	sp|P25815|S100P_HUMAN Protein S100-P OS=Homo sapiens OX=9606 GN=S100P PE=1 SV=2	2	17	M	0	0	0	0	0	0	0	0	0	0	0	0	0	0	0	0	0	0	0	0	0	0	0	0	0	0	0	0	0	0	0	1	1	1	0
MFQAAERPQEWAMEGPR	Acetyl (N-term)	sp|P25963|IKBA_HUMAN	sp|P25963|IKBA_HUMAN NF-kappa-B inhibitor alpha OS=Homo sapiens OX=9606 GN=NFKBIA PE=1 SV=1	1	17	-	0	0	0	0	0	1	0	0	0	0	0	0	0	0	0	0	0	0	1	1	0	1	0	0	0	0	0	0	0	0	0	0	0	0	0
FNLDTR	Dimethyl (N-term)	sp|P26006|ITA3_HUMAN	sp|P26006|ITA3_HUMAN Integrin alpha-3 OS=Homo sapiens OX=9606 GN=ITGA3 PE=1 SV=5	33	38	A	0	1	0	1	0	1	0	1	0	1	0	0	0	0	0	0	0	0	0	1	0	1	0	0	0	0	0	1	0	0	0	1	0	1	1	365890000		42294000		37663000		205150000
ALELEQER	Dimethyl (N-term)	sp|P26038|MOES_HUMAN	sp|P26038|MOES_HUMAN Moesin OS=Homo sapiens OX=9606 GN=MSN PE=1 SV=3	372	379	R	0	0	0	0	0	0	0	0	0	0	0	0	0	0	0	0	0	0	0	1	0	0	0	0	0	0	1	0	0	0	0	0	0	0	1
QEAEEAKEALLQASR	Dimethyl (N-term)	sp|P26038|MOES_HUMAN	sp|P26038|MOES_HUMAN Moesin OS=Homo sapiens OX=9606 GN=MSN PE=1 SV=3	394	408	R	1	0	0	0	0	0	0	0	0	0	0	0	0	0	0	0	0	0	0	0	0	0	0	0	0	0	1	1	0	0	0	0	0	0	1
DQKKTQEQLALEMAELTAR	Dimethyl (N-term)	sp|P26038|MOES_HUMAN	sp|P26038|MOES_HUMAN Moesin OS=Homo sapiens OX=9606 GN=MSN PE=1 SV=3	409	427	R	2	0	0	0	0	0	0	0	0	0	0	0	0	0	0	0	0	0	0	0	0	0	0	0	0	0	0	1	0	0	0	0	0	0	1
TAMSTPHVAEPAENEQDEQDENGAEASADLR	Dimethyl (N-term)	sp|P26038|MOES_HUMAN	sp|P26038|MOES_HUMAN Moesin OS=Homo sapiens OX=9606 GN=MSN PE=1 SV=3	465	495	K	0	0	0	0	0	0	0	0	0	0	1	0	0	0	0	0	0	0	0	0	0	0	0	0	0	0	0	0	0	0	0	0	0	0	1
SDFDEFER	Acetyl (N-term)	sp|P26368|U2AF2_HUMAN	sp|P26368|U2AF2_HUMAN Splicing factor U2AF 65 kDa subunit OS=Homo sapiens OX=9606 GN=U2AF2 PE=1 SV=4	2	9	M	0	1	1	1	1	1	1	0	0	1	0	0	0	0	0	0	1	1	1	1	1	1	1	1	1	1	0	0	0	0	1	0	0	0	0
SDFDEFERQLNENKQER	Acetyl (N-term)	sp|P26368|U2AF2_HUMAN	sp|P26368|U2AF2_HUMAN Splicing factor U2AF 65 kDa subunit OS=Homo sapiens OX=9606 GN=U2AF2 PE=1 SV=4	2	18	M	1	0	0	0	0	0	0	0	0	0	0	0	0	0	0	0	0	0	0	0	0	0	0	0	0	1	0	0	0	0	0	0	0	0	1
GLAVTPTPVPVVGSQMTR	Dimethyl (N-term)	sp|P26368|U2AF2_HUMAN	sp|P26368|U2AF2_HUMAN Splicing factor U2AF 65 kDa subunit OS=Homo sapiens OX=9606 GN=U2AF2 PE=1 SV=4	129	146	D	0	0	0	0	0	0	0	1	1	0	0	0	0	0	0	0	0	0	0	0	0	0	0	0	0	0	0	0	0	0	0	0	0	0	1							3140700	10286000
VATWFNQPAR	Dimethyl (N-term)	sp|P26373|RL13_HUMAN	sp|P26373|RL13_HUMAN 60S ribosomal protein L13 OS=Homo sapiens OX=9606 GN=RPL13 PE=1 SV=4	22	31	R	0	0	0	0	0	0	0	0	0	0	0	0	0	0	0	0	1	0	0	1	0	1	0	0	0	0	0	0	0	0	0	0	0	0	1
SLEELR	Dimethyl (N-term)	sp|P26373|RL13_HUMAN	sp|P78527|PRKDC_HUMAN DNA-dependent protein kinase catalytic subunit OS=Homo sapiens OX=9606 GN=PRKDC PE=1 SV=3	77	82	F	0	1	1	1	1	0	0	0	0	0	0	0	0	0	0	0	1	1	1	1	1	1	0	0	0	0	0	0	0	0	0	0	0	0	1	48905000	35115000	5572700	1780600
TIGISVDPR	Dimethyl (N-term)	sp|P26373|RL13_HUMAN	sp|P26373|RL13_HUMAN 60S ribosomal protein L13 OS=Homo sapiens OX=9606 GN=RPL13 PE=1 SV=4	93	101	R	0	0	0	0	0	0	0	0	0	0	0	0	0	0	0	0	0	0	0	0	1	0	1	0	0	0	0	0	0	0	0	0	0	1	1
NKSTESLQANVQR	Dimethyl (N-term)	sp|P26373|RL13_HUMAN	sp|P26373|RL13_HUMAN 60S ribosomal protein L13 OS=Homo sapiens OX=9606 GN=RPL13 PE=1 SV=4	104	116	R	1	0	0	0	0	0	0	0	0	1	0	0	0	0	0	0	1	0	0	1	0	1	0	0	1	1	0	0	1	0	0	0	1	0	1
STESLQANVQR	Dimethyl (N-term)	sp|P26373|RL13_HUMAN	sp|P26373|RL13_HUMAN 60S ribosomal protein L13 OS=Homo sapiens OX=9606 GN=RPL13 PE=1 SV=4	106	116	K	0	0	0	0	0	0	0	0	0	0	0	0	0	0	0	0	0	0	0	1	0	1	0	0	0	0	0	0	0	0	0	0	0	0	1
VITEEEKNFKAFASLR	Dimethyl (N-term)	sp|P26373|RL13_HUMAN	sp|P26373|RL13_HUMAN 60S ribosomal protein L13 OS=Homo sapiens OX=9606 GN=RPL13 PE=1 SV=4	168	183	R	2	0	0	0	0	0	0	0	0	0	0	0	0	0	0	0	0	0	1	1	0	0	0	0	0	0	0	0	0	0	0	0	0	0	1
HSLLPVDDAINGLSEEQR	Dimethyl (N-term)	sp|P26440|IVD_HUMAN	sp|P26440|IVD_HUMAN Isovaleryl-CoA dehydrogenase, mitochondrial OS=Homo sapiens OX=9606 GN=IVD PE=1 SV=2	33	50	A	0	1	1	1	1	1	1	0	1	1	1	1	1	1	1	1	1	1	1	1	1	1	1	1	1	1	1	1	1	1	1	1	1	1	1	309760000	165930000	51709000	21686000	33686000	77982000		167240000
TDEAAFQKLMSNLDSNR	Dimethyl (N-term)	sp|P26447|S10A4_HUMAN	sp|P26447|S10A4_HUMAN Protein S100-A4 OS=Homo sapiens OX=9606 GN=S100A4 PE=1 SV=1	50	66	R	1	0	0	0	0	0	0	0	0	0	0	0	0	0	0	0	0	0	0	0	0	0	0	0	0	0	0	0	0	0	0	0	1	1	1
GKGDPNKPR	Dimethyl (N-term)	sp|P26583|HMGB2_HUMAN	sp|P26583|HMGB2_HUMAN High mobility group protein B2 OS=Homo sapiens OX=9606 GN=HMGB2 PE=1 SV=2	2	10	M	2	1	0	0	1	1	0	0	0	0	0	0	0	0	0	0	1	0	1	1	1	1	1	1	1	0	1	1	0	0	1	0	0	0	1	13423000			95043000	164580000
SAKEKSKFEDMAKSDKAR	Dimethyl (N-term)	sp|P26583|HMGB2_HUMAN	sp|P26583|HMGB2_HUMAN High mobility group protein B2 OS=Homo sapiens OX=9606 GN=HMGB2 PE=1 SV=2	53	70	M	5	0	0	0	0	0	0	0	0	0	0	0	0	0	0	0	0	1	0	0	0	0	0	0	0	0	0	0	0	0	0	0	0	0	1
MDGIVPDIAVGTKR	Acetyl (N-term)	sp|P26599|PTBP1_HUMAN	sp|P26599|PTBP1_HUMAN Polypyrimidine tract-binding protein 1 OS=Homo sapiens OX=9606 GN=PTBP1 PE=1 SV=1	1	14	-	1	1	1	1	1	1	1	1	1	1	1	1	1	1	1	1	1	1	1	1	1	1	1	1	1	1	1	1	1	1	1	1	1	1	1	1005810000	705685000	175865000	108705500	171520000	499640000	543655000	1495240000
SSNSASAANGNDSKKFKGDSR	Acetyl (N-term)	sp|P26599|PTBP1_HUMAN	sp|P26599|PTBP1_HUMAN Polypyrimidine tract-binding protein 1 OS=Homo sapiens OX=9606 GN=PTBP1 PE=1 SV=1	32	52	M	3	1	1	1	1	1	1	1	0	1	1	1	1	1	1	1	1	1	1	1	1	1	1	1	1	1	1	1	1	1	1	1	1	1	1	325230000	146310000	46559000	39936000	62859000	94223000	4588000
SASAANGNDSKKFKGDSR	Dimethyl (N-term)	sp|P26599|PTBP1_HUMAN	sp|P26599|PTBP1_HUMAN Polypyrimidine tract-binding protein 1 OS=Homo sapiens OX=9606 GN=PTBP1 PE=1 SV=1	35	52	N	3	0	0	0	0	0	0	0	0	0	0	0	0	0	0	0	0	1	0	1	0	0	0	0	0	0	0	0	0	0	0	0	0	0	1
GNDSKKFKGDSR	Dimethyl (N-term)	sp|P26599|PTBP1_HUMAN	sp|P26599|PTBP1_HUMAN Polypyrimidine tract-binding protein 1 OS=Homo sapiens OX=9606 GN=PTBP1 PE=1 SV=1	41	52	N	3	1	0	0	0	0	0	0	0	0	0	0	0	0	0	0	1	1	0	0	0	0	0	0	0	0	1	0	0	0	0	1	0	0	1	7804300
SAGVPSR	Dimethyl (N-term)	sp|P26599|PTBP1_HUMAN	sp|P26599|PTBP1_HUMAN Polypyrimidine tract-binding protein 1 OS=Homo sapiens OX=9606 GN=PTBP1 PE=1 SV=1	53	59	R	0	1	0	1	0	0	0	0	0	0	0	0	0	0	0	0	0	0	0	1	0	0	0	0	0	0	1	0	1	0	0	0	0	0	1	139380000		32482000
TSVTPVLR	Dimethyl (N-term)	sp|P26599|PTBP1_HUMAN	sp|P26599|PTBP1_HUMAN Polypyrimidine tract-binding protein 1 OS=Homo sapiens OX=9606 GN=PTBP1 PE=1 SV=1	115	122	Y	0	1	1	1	0	0	0	0	0	0	0	0	0	0	0	0	0	1	0	0	1	1	0	0	0	0	0	0	0	0	0	0	0	0	1	17761000	9907200	1822800
SNHKELKTDSSPNQAR	Dimethyl (N-term)	sp|P26599|PTBP1_HUMAN	sp|P26599|PTBP1_HUMAN Polypyrimidine tract-binding protein 1 OS=Homo sapiens OX=9606 GN=PTBP1 PE=1 SV=1	131	146	F	2	0	1	1	0	0	0	0	0	0	0	0	0	0	0	0	0	1	0	0	0	0	0	0	0	0	0	0	0	0	0	0	0	0	1		6780700	1754500
AGMAMAGQSPVLR	Dimethyl (N-term);Oxidation (M)	sp|P26599|PTBP1_HUMAN	sp|P26599|PTBP1_HUMAN Polypyrimidine tract-binding protein 1 OS=Homo sapiens OX=9606 GN=PTBP1 PE=1 SV=1	173	185	D	0	0	0	0	0	0	0	1	1	1	0	0	0	0	0	0	1	1	1	1	1	1	1	1	1	0	0	0	0	0	0	1	0	1	1							7957300	23943000
GLSVPNVHGALAPLAIPSAAAAAAAAGR	Dimethyl (N-term)	sp|P26599|PTBP1_HUMAN	sp|P26599|PTBP1_HUMAN Polypyrimidine tract-binding protein 1 OS=Homo sapiens OX=9606 GN=PTBP1 PE=1 SV=1	298	325	F	0	0	0	0	0	0	0	0	0	0	0	0	0	0	0	0	1	1	1	1	1	1	0	0	0	0	1	0	0	0	0	0	1	0	1
SVPNVHGALAPLAIPSAAAAAAAAGR	Dimethyl (N-term)	sp|P26599|PTBP1_HUMAN	sp|P26599|PTBP1_HUMAN Polypyrimidine tract-binding protein 1 OS=Homo sapiens OX=9606 GN=PTBP1 PE=1 SV=1	300	325	L	0	0	1	0	0	1	0	0	0	0	1	0	0	0	0	0	1	0	1	1	1	0	0	0	0	0	0	0	0	0	0	0	0	1	1		9924800			1726700
VHGALAPLAIPSAAAAAAAAGR	Dimethyl (N-term)	sp|P26599|PTBP1_HUMAN	sp|P26599|PTBP1_HUMAN Polypyrimidine tract-binding protein 1 OS=Homo sapiens OX=9606 GN=PTBP1 PE=1 SV=1	304	325	N	0	0	0	0	0	0	0	0	0	0	0	0	0	0	0	0	0	0	0	0	0	0	0	0	1	0	0	1	0	0	0	1	1	0	1
AIPSAAAAAAAAGR	Dimethyl (N-term)	sp|P26599|PTBP1_HUMAN	sp|P26599|PTBP1_HUMAN Polypyrimidine tract-binding protein 1 OS=Homo sapiens OX=9606 GN=PTBP1 PE=1 SV=1	312	325	L	0	0	0	0	0	0	0	0	0	0	0	0	0	0	0	0	1	0	0	0	1	1	0	1	1	1	0	0	0	0	0	0	0	0	1
IAIPGLAGAGNSVLLVSNLNPER	Dimethyl (N-term)	sp|P26599|PTBP1_HUMAN	sp|P26599|PTBP1_HUMAN Polypyrimidine tract-binding protein 1 OS=Homo sapiens OX=9606 GN=PTBP1 PE=1 SV=1	326	348	R	0	1	1	1	1	1	1	0	1	1	1	1	1	1	1	0	1	1	1	1	1	1	0	0	1	0	0	0	1	1	1	1	1	1	1	107880000	34321000	13314000	2652000	8001700	23002000		55746000
EGQEDQGLTKDYGNSPLHR	Dimethyl (N-term)	sp|P26599|PTBP1_HUMAN	sp|P26599|PTBP1_HUMAN Polypyrimidine tract-binding protein 1 OS=Homo sapiens OX=9606 GN=PTBP1 PE=1 SV=1	419	437	R	1	1	1	1	0	1	0	0	0	0	0	0	0	0	0	0	0	0	0	0	0	0	0	0	0	0	0	0	0	0	0	0	0	0	1	22321000	12013000	2484500		2198600
MGGEEKPIGAGEEKQKEGGKKKNKEGSGDGGR	Acetyl (N-term)	sp|P26639|SYTC_HUMAN	sp|P26639|SYTC_HUMAN Threonine--tRNA ligase, cytoplasmic OS=Homo sapiens OX=9606 GN=TARS PE=1 SV=3	13	44	K	7	0	0	0	0	0	0	0	0	0	0	0	0	0	0	0	0	0	0	0	1	0	0	0	0	0	0	0	0	0	0	0	0	0	1
GGEEKPIGAGEEKQKEGGKKKNKEGSGDGGR	Dimethyl (N-term)	sp|P26639|SYTC_HUMAN	sp|P26639|SYTC_HUMAN Threonine--tRNA ligase, cytoplasmic OS=Homo sapiens OX=9606 GN=TARS PE=1 SV=3	14	44	M	7	0	0	0	0	0	0	0	0	0	0	0	0	0	0	0	0	0	1	0	1	1	0	0	0	0	0	0	0	0	0	0	0	0	1
ILNEKVNTPTTTVYR	Dimethyl (N-term)	sp|P26639|SYTC_HUMAN	sp|P26639|SYTC_HUMAN Threonine--tRNA ligase, cytoplasmic OS=Homo sapiens OX=9606 GN=TARS PE=1 SV=3	239	253	R	1	0	0	0	0	0	0	0	0	0	0	0	0	0	0	0	0	0	0	0	0	1	0	0	0	0	0	0	0	0	0	0	0	0	1
KIHKNSSTYWEGKADMETLQR	Dimethyl (N-term)	sp|P26639|SYTC_HUMAN	sp|P26639|SYTC_HUMAN Threonine--tRNA ligase, cytoplasmic OS=Homo sapiens OX=9606 GN=TARS PE=1 SV=3	276	296	L	3	0	0	0	0	0	0	0	0	0	0	0	0	0	0	0	0	0	1	0	0	0	0	0	0	0	0	0	0	0	0	0	0	0	1
LADFGVLHR	Dimethyl (N-term)	sp|P26639|SYTC_HUMAN	sp|P26639|SYTC_HUMAN Threonine--tRNA ligase, cytoplasmic OS=Homo sapiens OX=9606 GN=TARS PE=1 SV=3	434	442	R	0	0	0	0	0	0	0	0	0	0	0	0	0	0	0	0	0	0	0	0	0	1	0	0	0	0	0	0	0	0	0	0	0	0	1
STLYVSPHPDAFPSLR	Acetyl (N-term)	sp|P26640|SYVC_HUMAN	sp|P26640|SYVC_HUMAN Valine--tRNA ligase OS=Homo sapiens OX=9606 GN=VARS PE=1 SV=4	2	17	M	0	1	1	1	1	1	1	1	1	1	1	1	1	1	1	1	1	1	1	1	1	1	1	1	1	1	1	1	1	1	1	1	1	1	0
SSAQDPQAVLGALGR	Dimethyl (N-term)	sp|P26640|SYVC_HUMAN	sp|P26640|SYVC_HUMAN Valine--tRNA ligase OS=Homo sapiens OX=9606 GN=VARS PE=1 SV=4	123	137	R	0	1	0	1	0	0	0	1	1	1	0	0	0	0	0	0	0	0	0	0	0	0	1	1	1	1	1	0	0	0	0	0	0	1	1			1331300				3915200	9089200
AAGTLYTYPENWR	Acetyl (N-term)	sp|P26641|EF1G_HUMAN	sp|P26641|EF1G_HUMAN Elongation factor 1-gamma OS=Homo sapiens OX=9606 GN=EEF1G PE=1 SV=3	2	14	M	0	1	1	1	1	1	1	1	1	1	1	1	1	1	1	1	0	0	1	1	1	1	1	1	1	1	0	1	1	1	1	1	1	1	0
AAGTLYTYPENWR	Dimethyl (N-term)	sp|P26641|EF1G_HUMAN	sp|P26641|EF1G_HUMAN Elongation factor 1-gamma OS=Homo sapiens OX=9606 GN=EEF1G PE=1 SV=3	2	14	M	0	1	0	0	0	0	1	1	0	1	0	1	0	0	1	0	0	0	0	0	0	0	0	0	0	0	0	0	0	0	0	0	0	0	1	13607000					2765600	3859400
AAGTLYTYPENWRAFKALIAAQYSGAQVR	Acetyl (N-term)	sp|P26641|EF1G_HUMAN	sp|P26641|EF1G_HUMAN Elongation factor 1-gamma OS=Homo sapiens OX=9606 GN=EEF1G PE=1 SV=3	2	30	M	1	1	0	1	0	1	0	0	0	0	1	0	1	0	0	1	0	0	1	1	1	1	0	0	0	0	1	0	0	0	0	0	0	0	1	39946000		5095500		4258500
AGTLYTYPENWR	Acetyl (N-term)	sp|P26641|EF1G_HUMAN	sp|P26641|EF1G_HUMAN Elongation factor 1-gamma OS=Homo sapiens OX=9606 GN=EEF1G PE=1 SV=3	3	14	A	0	0	0	0	0	1	0	1	1	1	0	0	0	0	0	0	0	0	0	0	0	0	0	0	0	0	0	0	0	0	0	0	0	0	0
SAPPHFHFGQTNR	Dimethyl (N-term)	sp|P26641|EF1G_HUMAN	sp|P26641|EF1G_HUMAN Elongation factor 1-gamma OS=Homo sapiens OX=9606 GN=EEF1G PE=1 SV=3	33	45	L	0	1	0	0	0	0	0	0	0	0	0	0	0	0	0	0	0	0	0	0	0	0	0	0	0	0	0	0	0	0	0	0	0	0	1	9510100
YVSNEELR	Dimethyl (N-term)	sp|P26641|EF1G_HUMAN	sp|P26641|EF1G_HUMAN Elongation factor 1-gamma OS=Homo sapiens OX=9606 GN=EEF1G PE=1 SV=3	78	85	Y	0	0	1	0	0	0	0	0	0	0	0	0	0	0	0	0	1	0	1	0	0	1	0	0	0	0	0	0	0	0	0	0	0	0	1		17531000
TFLVGER	Dimethyl (N-term)	sp|P26641|EF1G_HUMAN	sp|P26641|EF1G_HUMAN Elongation factor 1-gamma OS=Homo sapiens OX=9606 GN=EEF1G PE=1 SV=3	150	156	R	0	0	0	0	0	0	0	0	0	0	0	0	0	0	0	0	0	0	0	0	0	0	0	0	0	0	0	0	0	0	0	0	0	1	1
DAKKFAETQPKKDTPR	Dimethyl (N-term)	sp|P26641|EF1G_HUMAN	sp|P26641|EF1G_HUMAN Elongation factor 1-gamma OS=Homo sapiens OX=9606 GN=EEF1G PE=1 SV=3	217	232	F	4	0	0	0	0	0	0	0	0	0	0	0	0	0	0	0	1	0	1	1	1	1	0	0	0	0	0	0	0	0	0	0	0	0	1
AKDPFAHLPKSTFVLDEFKR	Dimethyl (N-term)	sp|P26641|EF1G_HUMAN	sp|P26641|EF1G_HUMAN Elongation factor 1-gamma OS=Homo sapiens OX=9606 GN=EEF1G PE=1 SV=3	276	295	K	3	0	0	0	0	0	0	0	0	0	0	0	0	0	0	0	1	1	1	1	1	1	0	0	0	0	0	0	0	0	0	0	0	0	1
STFVLDEFKR	Dimethyl (N-term)	sp|P26641|EF1G_HUMAN	sp|P26641|EF1G_HUMAN Elongation factor 1-gamma OS=Homo sapiens OX=9606 GN=EEF1G PE=1 SV=3	286	295	K	1	0	0	0	0	0	0	0	1	0	0	0	0	0	0	0	0	0	0	0	0	0	0	0	0	0	0	0	0	0	0	0	0	0	1								5640400
KLDPGSEETQTLVR	Dimethyl (N-term)	sp|P26641|EF1G_HUMAN	sp|P26641|EF1G_HUMAN Elongation factor 1-gamma OS=Homo sapiens OX=9606 GN=EEF1G PE=1 SV=3	401	414	R	1	0	0	0	0	0	0	0	0	0	0	0	0	0	0	0	0	0	0	0	0	0	0	0	0	0	0	0	0	0	0	0	0	1	1
MEKTELIQKAKLAEQAER	Acetyl (N-term)	sp|P27348|1433T_HUMAN	sp|P27348|1433T_HUMAN 14-3-3 protein theta OS=Homo sapiens OX=9606 GN=YWHAQ PE=1 SV=1	1	18	-	3	1	1	1	1	1	1	1	1	1	1	1	1	1	1	1	1	1	1	1	1	1	1	1	1	1	1	1	1	1	1	1	1	1	1	1967345000	325320000	90038500	35025500	216125000	389095000	232780000	1709650000
AVTEQGAELSNEER	Dimethyl (N-term)	sp|P27348|1433T_HUMAN	sp|P27348|1433T_HUMAN 14-3-3 protein theta OS=Homo sapiens OX=9606 GN=YWHAQ PE=1 SV=1	28	41	K	0	1	0	1	0	0	0	0	1	1	1	0	0	0	0	0	0	0	0	0	1	0	0	0	0	0	0	0	0	0	0	0	0	1	1	10549000		1294200					7725000
AAAAAQGGGGGEPR	Acetyl (N-term)	sp|P27361|MK03_HUMAN	sp|P27361|MK03_HUMAN Mitogen-activated protein kinase 3 OS=Homo sapiens OX=9606 GN=MAPK3 PE=1 SV=4	2	15	M	0	1	1	1	1	1	1	1	1	1	1	1	1	1	1	1	1	0	0	0	0	0	1	0	0	0	1	1	1	1	0	1	1	1	0
GAFGKPQGTVAR	Dimethyl (N-term)	sp|P27635|RL10_HUMAN	sp|P27635|RL10_HUMAN 60S ribosomal protein L10 OS=Homo sapiens OX=9606 GN=RPL10 PE=1 SV=4	117	128	R	1	0	1	1	1	0	1	1	0	0	0	0	0	0	0	1	1	1	0	1	1	1	1	0	1	0	1	0	0	0	0	0	0	0	1		46438000	9291000	7824900		27139000	24492000
GFTKFNADEFEDMVAEKR	Dimethyl (N-term)	sp|P27635|RL10_HUMAN	sp|P27635|RL10_HUMAN 60S ribosomal protein L10 OS=Homo sapiens OX=9606 GN=RPL10 PE=1 SV=4	172	189	W	2	0	0	0	0	0	0	0	0	0	0	0	0	0	0	0	1	0	1	1	0	1	0	0	0	0	0	0	0	0	0	0	0	0	1
KKGAVAEDGDELR	Dimethyl (N-term)	sp|P27695|APEX1_HUMAN	sp|P27695|APEX1_HUMAN DNA-(apurinic or apyrimidinic site) lyase OS=Homo sapiens OX=9606 GN=APEX1 PE=1 SV=2	6	18	G	2	0	0	0	0	0	0	0	0	0	0	0	0	0	0	0	0	0	1	0	1	0	0	0	0	0	0	0	0	0	0	0	0	0	1
SAPSDKEGYSGVGLLSR	Dimethyl (N-term)	sp|P27695|APEX1_HUMAN	sp|P27695|APEX1_HUMAN DNA-(apurinic or apyrimidinic site) lyase OS=Homo sapiens OX=9606 GN=APEX1 PE=1 SV=2	120	136	W	1	1	1	0	0	0	0	0	0	0	0	0	0	0	0	0	0	0	0	0	0	0	0	0	0	0	0	0	0	0	0	0	0	0	1	27635000	13332000
AALVLEDGSVLR	Acetyl (N-term)	sp|P27708|PYR1_HUMAN	sp|P27708|PYR1_HUMAN CAD protein OS=Homo sapiens OX=9606 GN=CAD PE=1 SV=3	2	13	M	0	1	1	1	1	1	1	1	1	1	1	1	1	1	0	1	1	1	1	1	1	1	1	1	1	0	0	0	1	1	1	1	1	0	0
MAEIGEHVAPSEAANSLEQAQAAAER	Dimethyl (N-term)	sp|P27708|PYR1_HUMAN	sp|P27708|PYR1_HUMAN CAD protein OS=Homo sapiens OX=9606 GN=CAD PE=1 SV=3	522	547	R	0	0	0	0	0	0	0	0	1	0	0	0	0	0	0	0	0	0	0	0	0	0	0	0	0	0	0	0	0	0	0	0	0	0	1
EPAVYFKEQFLDGDGWTSR	Dimethyl (N-term)	sp|P27797|CALR_HUMAN	sp|P27797|CALR_HUMAN Calreticulin OS=Homo sapiens OX=9606 GN=CALR PE=1 SV=1	18	36	A	1	1	1	1	1	1	1	1	1	1	1	1	1	1	1	1	1	1	1	1	1	1	1	1	1	1	1	1	1	1	1	1	1	1	1	4545700000	2387400000	550650000	330880000	592440000	917510000	15532000	778050000
AVYFKEQFLDGDGWTSR	Dimethyl (N-term)	sp|P27797|CALR_HUMAN	sp|P27797|CALR_HUMAN Calreticulin OS=Homo sapiens OX=9606 GN=CALR PE=1 SV=1	20	36	P	1	1	1	1	1	1	1	0	0	0	1	1	0	0	1	0	1	1	1	1	1	1	1	1	1	1	0	1	1	1	1	1	1	1	1	69051000	38790000	11012000	5010200	7128100	25793000
VLSSGKFYGDEEKDKGLQTSQDAR	Dimethyl (N-term)	sp|P27797|CALR_HUMAN	sp|P27797|CALR_HUMAN Calreticulin OS=Homo sapiens OX=9606 GN=CALR PE=1 SV=1	50	73	F	3	1	0	0	0	0	0	0	0	0	0	0	0	0	0	0	1	1	1	1	1	1	0	0	0	0	0	0	0	0	0	0	0	0	1	27014000
GLQTSQDAR	Dimethyl (N-term)	sp|P27797|CALR_HUMAN	sp|P27797|CALR_HUMAN Calreticulin OS=Homo sapiens OX=9606 GN=CALR PE=1 SV=1	65	73	K	0	1	1	0	1	1	0	0	0	0	0	0	0	0	0	0	0	0	0	0	0	0	0	0	1	0	0	0	0	0	1	1	0	1	1	12870000	11070000		2393000	3728700
LKEEEEDKKR	Dimethyl (N-term)	sp|P27797|CALR_HUMAN	sp|P27797|CALR_HUMAN Calreticulin OS=Homo sapiens OX=9606 GN=CALR PE=1 SV=1	367	376	R	3	0	0	0	0	0	0	0	0	0	0	0	0	0	0	0	0	0	0	0	0	0	0	0	0	0	0	0	0	0	0	0	0	1	1
ADLSLADALTEPSPDIEGEIKR	Acetyl (N-term)	sp|P27816|MAP4_HUMAN	sp|P27816|MAP4_HUMAN Microtubule-associated protein 4 OS=Homo sapiens OX=9606 GN=MAP4 PE=1 SV=3	2	23	M	1	1	1	1	1	1	1	1	1	1	1	1	1	1	1	0	0	1	1	1	1	0	1	1	0	0	1	1	1	1	1	1	1	1	1	613720000	432680000	122230000	105540000	232140000	314760000	238830000	1110500000
VVLPTETEVAPAKDVTLLKETER	Dimethyl (N-term)	sp|P27816|MAP4_HUMAN	sp|P27816|MAP4_HUMAN Microtubule-associated protein 4 OS=Homo sapiens OX=9606 GN=MAP4 PE=1 SV=3	334	356	N	2	0	0	0	0	0	0	0	0	0	0	0	0	0	0	0	0	1	0	0	0	0	0	0	0	0	0	0	0	0	0	0	0	0	1
SLASGLVPAAPPKRPAVASAR	Dimethyl (N-term)	sp|P27816|MAP4_HUMAN	sp|P27816|MAP4_HUMAN Microtubule-associated protein 4 OS=Homo sapiens OX=9606 GN=MAP4 PE=1 SV=3	742	762	M	1	0	0	0	0	0	0	0	0	0	0	0	0	0	0	0	0	1	0	0	1	0	0	0	0	0	0	0	0	0	0	0	0	0	1
SGSKSTQTVAKTTTAAAVASTGPSSR	Dimethyl (N-term)	sp|P27816|MAP4_HUMAN	sp|P27816|MAP4_HUMAN Microtubule-associated protein 4 OS=Homo sapiens OX=9606 GN=MAP4 PE=1 SV=3	799	824	R	2	0	0	0	0	0	0	0	0	0	0	0	0	0	0	0	1	0	1	0	0	0	0	0	0	0	0	0	0	0	0	0	0	0	1
TTTAAAVASTGPSSR	Dimethyl (N-term)	sp|P27816|MAP4_HUMAN	sp|P27816|MAP4_HUMAN Microtubule-associated protein 4 OS=Homo sapiens OX=9606 GN=MAP4 PE=1 SV=3	810	824	K	0	0	0	0	0	0	0	1	0	0	0	0	0	0	0	0	0	0	0	0	0	0	0	0	0	0	0	0	0	0	0	0	0	0	1							1269400
SRPKSTSTSSMKKTTTLSGTAPAAGVVPSR	Dimethyl (N-term)	sp|P27816|MAP4_HUMAN	sp|P27816|MAP4_HUMAN Microtubule-associated protein 4 OS=Homo sapiens OX=9606 GN=MAP4 PE=1 SV=3	859	888	L	3	0	0	0	0	0	0	0	0	0	0	0	0	0	0	0	0	0	0	0	0	1	0	0	0	0	0	0	0	0	0	0	0	0	1
SGTAPAAGVVPSR	Dimethyl (N-term)	sp|P27816|MAP4_HUMAN	sp|P27816|MAP4_HUMAN Microtubule-associated protein 4 OS=Homo sapiens OX=9606 GN=MAP4 PE=1 SV=3	876	888	L	0	0	0	0	0	0	0	0	0	0	0	0	0	0	0	0	0	1	1	0	0	1	0	0	0	0	0	0	0	0	0	0	0	0	1
GTAPAAGVVPSR	Dimethyl (N-term)	sp|P27816|MAP4_HUMAN	sp|P27816|MAP4_HUMAN Microtubule-associated protein 4 OS=Homo sapiens OX=9606 GN=MAP4 PE=1 SV=3	877	888	S	0	0	0	0	0	0	0	1	0	1	0	0	1	0	0	0	0	0	0	0	1	1	0	1	0	0	0	0	1	0	0	1	0	1	1							4411300
LATNTSAPDLKNVR	Dimethyl (N-term)	sp|P27816|MAP4_HUMAN	sp|P27816|MAP4_HUMAN Microtubule-associated protein 4 OS=Homo sapiens OX=9606 GN=MAP4 PE=1 SV=3	923	936	R	1	1	0	0	0	0	1	1	1	1	0	0	1	0	0	1	0	1	1	1	0	0	1	1	1	0	1	0	0	0	1	0	0	0	1	31311000					9109900	11915000	38833000
TSAPDLKNVR	Dimethyl (N-term)	sp|P27816|MAP4_HUMAN	sp|P27816|MAP4_HUMAN Microtubule-associated protein 4 OS=Homo sapiens OX=9606 GN=MAP4 PE=1 SV=3	927	936	N	1	0	0	0	0	1	1	1	1	1	1	1	0	0	0	0	0	0	0	0	0	1	1	0	1	0	0	1	0	0	0	0	0	0	1					3844800	10767000	12189000	27362000
KAPVPTGEVYFADSFDR	Dimethyl (N-term)	sp|P27824|CALX_HUMAN	sp|P27824|CALX_HUMAN Calnexin OS=Homo sapiens OX=9606 GN=CANX PE=1 SV=2	61	77	Y	1	1	0	1	0	0	0	0	0	0	0	0	0	0	0	0	0	0	0	1	0	0	0	0	0	0	0	0	1	1	0	1	1	1	1	8391900		3388000
KIPNPDFFEDLEPFR	Dimethyl (N-term)	sp|P27824|CALX_HUMAN	sp|P27824|CALX_HUMAN Calnexin OS=Homo sapiens OX=9606 GN=CANX PE=1 SV=2	401	415	R	1	0	1	0	1	1	0	0	0	0	0	0	0	0	0	0	0	0	0	0	0	0	0	1	0	0	0	0	0	0	0	1	1	0	1		8292100		1883600	5150700
TQNPMVTGTSVLGVKFEGGVVIAADMLGSYGSLAR	Dimethyl (N-term);2 Oxidation (M)	sp|P28070|PSB4_HUMAN	sp|P28070|PSB4_HUMAN Proteasome subunit beta type-4 OS=Homo sapiens OX=9606 GN=PSMB4 PE=1 SV=4	46	80	R	1	0	0	1	0	0	1	1	0	0	0	0	1	0	0	0	0	0	0	0	0	0	0	0	0	1	0	0	0	1	0	1	1	0	1			2818900			30135000	13727000
TTIMAVQFDGGVVLGADSR	Dimethyl (N-term)	sp|P28072|PSB6_HUMAN	sp|P28072|PSB6_HUMAN Proteasome subunit beta type-6 OS=Homo sapiens OX=9606 GN=PSMB6 PE=1 SV=4	35	53	G	0	1	1	1	1	1	1	0	0	0	0	1	0	0	1	1	0	0	0	0	0	1	1	1	0	1	1	1	1	1	1	1	1	1	1	1180100	8193250	4414700	2997000	5276350	17876000
ALASVLERPLPVNQR	Acetyl (N-term)	sp|P28074|PSB5_HUMAN	sp|P28074|PSB5_HUMAN Proteasome subunit beta type-5 OS=Homo sapiens OX=9606 GN=PSMB5 PE=1 SV=3	2	16	M	0	0	0	0	0	1	1	0	1	0	0	0	0	0	0	0	0	1	0	1	1	0	1	1	1	0	0	0	0	0	0	0	0	0	0
TTTLAFKFR	Dimethyl (N-term)	sp|P28074|PSB5_HUMAN	sp|P28074|PSB5_HUMAN Proteasome subunit beta type-5 OS=Homo sapiens OX=9606 GN=PSMB5 PE=1 SV=3	60	68	G	1	1	1	1	1	1	1	1	1	1	1	1	1	1	1	1	1	0	1	1	1	1	0	1	1	1	1	0	0	1	1	1	1	1	1	131590000	155060000	24148000	3798400	25736000	130920000	81082000	279560000
AAFSKYLTAR	Dimethyl (N-term)	sp|P28288|ABCD3_HUMAN	sp|P28288|ABCD3_HUMAN ATP-binding cassette sub-family D member 3 OS=Homo sapiens OX=9606 GN=ABCD3 PE=1 SV=1	2	11	M	1	0	1	1	0	0	0	1	1	1	1	0	1	0	1	1	1	1	1	1	1	1	1	0	0	0	1	0	1	0	0	0	0	0	1		31745000	7286100				28202000	71703000
AAAAAAGAGPEMVR	Acetyl (N-term)	sp|P28482|MK01_HUMAN	sp|P28482|MK01_HUMAN Mitogen-activated protein kinase 1 OS=Homo sapiens OX=9606 GN=MAPK1 PE=1 SV=3	2	15	M	0	1	1	1	1	1	1	1	1	1	1	1	1	1	1	1	1	1	1	1	1	1	1	1	1	1	1	1	1	1	1	1	1	1	0
ADPDVLTEVPAALKR	Acetyl (N-term)	sp|P29083|T2EA_HUMAN	sp|P29083|T2EA_HUMAN General transcription factor IIE subunit 1 OS=Homo sapiens OX=9606 GN=GTF2E1 PE=1 SV=2	2	16	M	1	0	1	1	1	1	1	1	1	1	1	1	1	0	0	1	1	1	1	1	0	1	1	1	1	0	0	1	0	1	1	1	1	1	1		48291000	15610000	10715000	19457000	44787000	55208000	146490000
ATAATEEPFPFHGLLPKKETGAASFLCR	Acetyl (N-term)	sp|P29144|TPP2_HUMAN	sp|P29144|TPP2_HUMAN Tripeptidyl-peptidase 2 OS=Homo sapiens OX=9606 GN=TPP2 PE=1 SV=4	2	29	M	2	1	0	0	0	0	0	0	0	0	0	0	0	0	0	0	0	0	1	1	0	1	0	0	0	0	0	0	0	0	0	0	0	0	1	20130000
TASVSINQTEPPKVR	Dimethyl (N-term)	sp|P29317|EPHA2_HUMAN	sp|P29317|EPHA2_HUMAN Ephrin type-A receptor 2 OS=Homo sapiens OX=9606 GN=EPHA2 PE=1 SV=2	429	443	R	1	1	0	0	0	0	0	0	0	0	0	0	0	0	0	0	0	0	0	0	0	0	0	0	0	0	0	0	0	0	0	0	0	0	1	9575000
MNKLSGGGGR	Acetyl (N-term)	sp|P29353|SHC1_HUMAN	sp|P29353|SHC1_HUMAN SHC-transforming protein 1 OS=Homo sapiens OX=9606 GN=SHC1 PE=1 SV=4	111	120	D	1	0	0	0	0	0	0	0	0	0	0	1	0	0	0	0	1	0	1	1	1	1	0	0	1	0	0	0	0	0	0	0	0	0	1
MESYHKPDQQKLQALKDTANR	Oxidation (M);Acetyl (N-term)	sp|P29401|TKT_HUMAN	sp|P29401|TKT_HUMAN Transketolase OS=Homo sapiens OX=9606 GN=TKT PE=1 SV=3	1	21	-	3	1	1	1	1	1	1	0	1	0	1	1	1	1	1	1	1	1	1	1	1	1	1	1	1	1	1	1	1	1	1	1	1	1	1	1929750000	827670000	146050000	99271000	199241500	344125000		95504000
MESYHKPDQQKLQALKDTANR	Dimethyl (N-term);Oxidation (M)	sp|P29401|TKT_HUMAN	sp|P29401|TKT_HUMAN Transketolase OS=Homo sapiens OX=9606 GN=TKT PE=1 SV=3	1	21	-	3	0	0	0	0	1	0	0	0	0	0	0	0	0	0	0	0	0	0	0	0	0	0	0	0	0	0	0	0	0	0	0	0	0	1
MESYHKPDQQKLQALKDTANRLR	Oxidation (M);Acetyl (N-term)	sp|P29401|TKT_HUMAN	sp|P29401|TKT_HUMAN Transketolase OS=Homo sapiens OX=9606 GN=TKT PE=1 SV=3	1	23	-	3	1	1	0	0	0	0	0	0	0	0	0	0	0	0	1	1	0	0	0	0	0	0	0	0	1	1	1	0	0	0	0	0	0	1	21255000	6608700
ILATPPQEDAPSVDIANIR	Dimethyl (N-term)	sp|P29401|TKT_HUMAN	sp|P29401|TKT_HUMAN Transketolase OS=Homo sapiens OX=9606 GN=TKT PE=1 SV=3	284	302	K	0	1	1	1	1	0	1	1	1	1	1	1	1	0	0	1	1	0	1	1	0	1	1	1	1	1	1	0	0	1	1	1	1	1	1	30918000	27567000	3536500	996480		11011000	12890000	51639000
MPSLPSYKVGDKIATR	Oxidation (M);Acetyl (N-term)	sp|P29401|TKT_HUMAN	sp|P29401|TKT_HUMAN Transketolase OS=Homo sapiens OX=9606 GN=TKT PE=1 SV=3	303	318	R	2	0	0	0	0	0	0	0	1	0	1	0	0	0	0	0	0	0	0	0	0	0	0	0	0	0	0	0	0	0	0	0	0	0	1								14395000
VLDPFTIKPLDR	Dimethyl (N-term)	sp|P29401|TKT_HUMAN	sp|P29401|TKT_HUMAN Transketolase OS=Homo sapiens OX=9606 GN=TKT PE=1 SV=3	531	542	R	1	1	1	0	1	0	1	0	0	0	0	0	0	0	0	0	0	1	1	1	1	0	0	0	0	0	0	0	0	0	0	0	0	0	1	24105000	22413000				7949900
KLILDSAR	Dimethyl (N-term)	sp|P29401|TKT_HUMAN	sp|P29401|TKT_HUMAN Transketolase OS=Homo sapiens OX=9606 GN=TKT PE=1 SV=3	543	550	R	1	0	0	0	0	0	0	0	0	0	0	0	0	0	0	0	0	0	0	0	0	0	1	0	1	0	0	0	0	0	0	0	0	0	1
DAIAQAVR	Dimethyl (N-term)	sp|P29401|TKT_HUMAN	sp|P29401|TKT_HUMAN Transketolase OS=Homo sapiens OX=9606 GN=TKT PE=1 SV=3	610	617	R	0	0	0	0	0	0	0	0	0	0	0	0	0	0	0	0	0	0	0	0	0	0	0	0	0	0	0	0	0	0	0	1	1	1	1
ATNFLAHEKIWFDKFKYDDAER	Acetyl (N-term)	sp|P29692|EF1D_HUMAN	sp|P29692|EF1D_HUMAN Elongation factor 1-delta OS=Homo sapiens OX=9606 GN=EEF1D PE=1 SV=5	2	23	M	3	1	1	1	0	1	1	0	0	0	0	0	1	0	0	0	0	0	1	1	0	1	1	0	0	0	1	1	1	1	1	1	1	1	1	406510000	38902000	8655300		6107800	13291000
ATNFLAHEKIWFDKFKYDDAERR	Acetyl (N-term)	sp|P29692|EF1D_HUMAN	sp|P29692|EF1D_HUMAN Elongation factor 1-delta OS=Homo sapiens OX=9606 GN=EEF1D PE=1 SV=5	2	24	M	3	1	0	0	0	1	0	0	0	0	0	0	0	0	0	0	1	1	1	1	1	1	0	0	0	1	1	1	1	1	0	1	1	1	1	115230000				3404100
FYEQMNGPVAGASR	Dimethyl (N-term);Oxidation (M)	sp|P29692|EF1D_HUMAN	sp|P29692|EF1D_HUMAN Elongation factor 1-delta OS=Homo sapiens OX=9606 GN=EEF1D PE=1 SV=5	25	38	R	0	0	0	0	0	0	0	0	0	0	0	0	0	0	0	0	0	0	0	0	0	0	0	0	0	0	1	1	0	0	0	0	0	1	1
ENIQKSLAGSSGPGASSGTSGDHGELVVR	Dimethyl (N-term)	sp|P29692|EF1D_HUMAN	sp|P29692|EF1D_HUMAN Elongation factor 1-delta OS=Homo sapiens OX=9606 GN=EEF1D PE=1 SV=5	55	83	R	1	0	0	0	0	0	0	0	0	0	0	0	0	0	0	0	0	0	0	0	0	0	1	0	0	0	1	1	0	0	1	1	1	0	1
SLAGSSGPGASSGTSGDHGELVVR	Dimethyl (N-term)	sp|P29692|EF1D_HUMAN	sp|P29692|EF1D_HUMAN Elongation factor 1-delta OS=Homo sapiens OX=9606 GN=EEF1D PE=1 SV=5	60	83	K	0	1	1	1	1	1	1	1	1	1	1	1	1	1	1	1	1	1	1	1	1	1	1	1	1	1	1	1	1	1	1	1	1	1	1	190350000	106640000	22764000	4808300	9897700	25150000	74773000	156100000
AGSSGPGASSGTSGDHGELVVR	Dimethyl (N-term)	sp|P29692|EF1D_HUMAN	sp|P29692|EF1D_HUMAN Elongation factor 1-delta OS=Homo sapiens OX=9606 GN=EEF1D PE=1 SV=5	62	83	L	0	1	1	0	0	0	0	1	1	0	1	0	1	0	0	0	0	0	0	0	0	0	0	0	0	0	0	0	0	0	0	0	0	0	1	15173000	6196800					6032500	9856300
SSGPGASSGTSGDHGELVVR	Dimethyl (N-term)	sp|P29692|EF1D_HUMAN	sp|P29692|EF1D_HUMAN Elongation factor 1-delta OS=Homo sapiens OX=9606 GN=EEF1D PE=1 SV=5	64	83	G	0	0	0	0	0	0	0	1	0	0	0	0	0	0	0	0	0	0	0	0	0	0	0	0	0	0	0	0	0	0	0	0	0	0	1							4537500
IASLEVENQSLR	Dimethyl (N-term)	sp|P29692|EF1D_HUMAN	sp|P29692|EF1D_HUMAN Elongation factor 1-delta OS=Homo sapiens OX=9606 GN=EEF1D PE=1 SV=5	84	95	R	0	0	1	0	0	0	0	0	0	0	0	0	0	0	0	0	0	0	0	0	0	0	0	0	0	0	0	0	0	0	0	0	0	0	1		11799000
MPGGLLLGDVAPNFEANTTVGR	Dimethyl (N-term)	sp|P30041|PRDX6_HUMAN	sp|P30041|PRDX6_HUMAN Peroxiredoxin-6 OS=Homo sapiens OX=9606 GN=PRDX6 PE=1 SV=3	1	22	-	0	0	0	0	0	0	0	0	0	0	0	0	0	0	0	0	0	0	1	0	0	0	0	0	0	0	0	0	0	0	0	0	0	0	1
GGLLLGDVAPNFEANTTVGR	Dimethyl (N-term)	sp|P30041|PRDX6_HUMAN	sp|P30041|PRDX6_HUMAN Peroxiredoxin-6 OS=Homo sapiens OX=9606 GN=PRDX6 PE=1 SV=3	3	22	P	0	1	0	0	0	0	0	0	1	1	0	0	0	0	0	0	0	0	0	1	0	0	0	1	1	0	1	0	0	0	0	0	1	1	1								12068000
GGLLLGDVAPNFEANTTVGR	Acetyl (N-term)	sp|P30041|PRDX6_HUMAN	sp|P30041|PRDX6_HUMAN Peroxiredoxin-6 OS=Homo sapiens OX=9606 GN=PRDX6 PE=1 SV=3	3	22	P	0	0	0	0	0	0	0	0	0	0	0	0	0	0	0	0	0	0	0	0	0	0	0	0	1	0	0	0	0	0	0	0	0	0	0
MPFLELDTNLPANR	Dimethyl (N-term)	sp|P30046|DOPD_HUMAN	sp|P30046|DOPD_HUMAN D-dopachrome decarboxylase OS=Homo sapiens OX=9606 GN=DDT PE=1 SV=3	1	14	-	0	1	0	0	0	0	0	1	1	1	1	0	0	0	0	0	1	0	0	0	1	0	0	1	0	0	0	0	0	0	0	0	1	0	1	27190000							25815000
DYGVLLEGSGLALR	Dimethyl (N-term)	sp|P30048|PRDX3_HUMAN	sp|P30048|PRDX3_HUMAN Thioredoxin-dependent peroxide reductase, mitochondrial OS=Homo sapiens OX=9606 GN=PRDX3 PE=1 SV=3	171	184	R	0	0	0	0	0	0	0	0	0	0	0	0	0	0	0	0	0	0	0	0	0	0	0	0	0	0	0	0	0	0	0	0	1	1	1
AEAAAAPAAASGPNQMSFTFASPTQVFFNGANVR	Dimethyl (N-term);Oxidation (M)	sp|P30049|ATPD_HUMAN	sp|P30049|ATPD_HUMAN ATP synthase subunit delta, mitochondrial OS=Homo sapiens OX=9606 GN=ATP5F1D PE=1 SV=2	23	56	Y	0	1	1	1	1	1	1	1	1	1	1	1	1	1	1	1	1	1	1	1	1	1	1	1	1	1	1	1	1	1	1	1	1	1	1	375530000	248285000	165195000	81406500	180135000	151920000	84901500	490090000
FASGANFEYIIAEKR	Dimethyl (N-term)	sp|P30084|ECHM_HUMAN	sp|P30084|ECHM_HUMAN Enoyl-CoA hydratase, mitochondrial OS=Homo sapiens OX=9606 GN=ECHS1 PE=1 SV=4	27	41	P	1	0	0	0	0	0	0	0	0	0	0	0	0	0	0	0	0	0	1	1	0	0	0	0	0	0	0	0	0	0	0	0	0	0	1
ASGANFEYIIAEKR	Dimethyl (N-term)	sp|P30084|ECHM_HUMAN	sp|P30084|ECHM_HUMAN Enoyl-CoA hydratase, mitochondrial OS=Homo sapiens OX=9606 GN=ECHS1 PE=1 SV=4	28	41	F	1	1	1	1	1	1	1	1	1	1	1	1	1	1	1	1	1	1	1	1	1	1	1	1	1	1	1	1	1	1	1	1	1	1	1	42946000	418240000	69865000	48234000	88950000	268270000	390310000	1036100000
TLVLTDPDAPSR	Dimethyl (N-term)	sp|P30086|PEBP1_HUMAN	sp|P30086|PEBP1_HUMAN Phosphatidylethanolamine-binding protein 1 OS=Homo sapiens OX=9606 GN=PEBP1 PE=1 SV=3	65	76	Y	0	0	1	0	0	0	0	0	0	0	0	0	0	0	0	0	0	0	0	0	1	1	0	0	0	0	0	0	0	0	0	0	0	0	1		11366000
ASDVLELTDDNFESR	Dimethyl (N-term)	sp|P30101|PDIA3_HUMAN	sp|P30101|PDIA3_HUMAN Protein disulfide-isomerase A3 OS=Homo sapiens OX=9606 GN=PDIA3 PE=1 SV=4	24	38	A	0	0	0	1	0	0	1	1	0	1	1	0	0	0	0	0	0	0	0	0	0	0	0	0	0	0	0	0	0	0	0	0	0	0	1			2372600				6607300
SDVLELTDDNFESR	Dimethyl (N-term)	sp|P30101|PDIA3_HUMAN	sp|P30101|PDIA3_HUMAN Protein disulfide-isomerase A3 OS=Homo sapiens OX=9606 GN=PDIA3 PE=1 SV=4	25	38	A	0	1	1	1	1	1	1	1	1	1	1	1	1	1	1	1	1	1	1	1	1	1	1	1	1	1	1	1	1	1	1	1	1	1	1	3719400000	3255900000	834020000	696410000	742760000	338440000	3157700000	5440600000
LAPEYEAAATR	Dimethyl (N-term)	sp|P30101|PDIA3_HUMAN	sp|P30101|PDIA3_HUMAN Protein disulfide-isomerase A3 OS=Homo sapiens OX=9606 GN=PDIA3 PE=1 SV=4	63	73	R	0	0	0	0	0	0	0	0	0	0	0	0	0	0	0	0	1	0	1	0	0	1	0	0	0	0	0	0	0	0	0	0	1	0	1
DGEEAGAYDGPR	Dimethyl (N-term)	sp|P30101|PDIA3_HUMAN	sp|P30101|PDIA3_HUMAN Protein disulfide-isomerase A3 OS=Homo sapiens OX=9606 GN=PDIA3 PE=1 SV=4	108	119	R	0	0	0	0	0	0	0	0	0	0	0	0	0	0	0	0	0	0	0	0	0	0	0	0	0	1	0	0	0	0	0	0	1	0	1
SHELSDFGLESTAGEIPVVAIR	Dimethyl (N-term)	sp|P30101|PDIA3_HUMAN	sp|P30101|PDIA3_HUMAN Protein disulfide-isomerase A3 OS=Homo sapiens OX=9606 GN=PDIA3 PE=1 SV=4	308	329	F	0	1	1	1	1	1	1	0	0	0	0	0	0	0	0	0	0	1	1	1	1	1	0	0	0	0	1	0	0	0	0	1	1	1	1	85425000	35930000	10996000	2853200	4901800
VMQEEFSR	Dimethyl (N-term)	sp|P30101|PDIA3_HUMAN	sp|P30101|PDIA3_HUMAN Protein disulfide-isomerase A3 OS=Homo sapiens OX=9606 GN=PDIA3 PE=1 SV=4	337	344	F	0	1	1	0	0	0	0	0	0	0	0	0	0	0	0	0	1	1	0	1	0	0	0	0	0	0	0	0	0	0	0	0	0	0	1	17916000	14546000
FLQDYFDGNLKR	Dimethyl (N-term)	sp|P30101|PDIA3_HUMAN	sp|P30101|PDIA3_HUMAN Protein disulfide-isomerase A3 OS=Homo sapiens OX=9606 GN=PDIA3 PE=1 SV=4	352	363	R	1	0	0	0	0	0	0	0	0	0	0	0	0	0	0	0	0	0	0	0	0	0	0	0	1	0	0	0	0	0	0	0	0	0	1
ELSDFISYLQR	Dimethyl (N-term)	sp|P30101|PDIA3_HUMAN	sp|P30101|PDIA3_HUMAN Protein disulfide-isomerase A3 OS=Homo sapiens OX=9606 GN=PDIA3 PE=1 SV=4	472	482	R	0	0	0	0	0	0	0	0	0	0	0	0	0	0	0	0	0	0	0	0	0	0	0	1	0	0	0	0	0	0	0	0	0	1	1
AAADGDDSLYPIAVLIDELR	Acetyl (N-term)	sp|P30153|2AAA_HUMAN	sp|P30153|2AAA_HUMAN Serine/threonine-protein phosphatase 2A 65 kDa regulatory subunit A alpha isoform OS=Homo sapiens OX=9606 GN=PPP2R1A PE=1 SV=4	2	21	M	0	0	1	0	0	0	0	0	0	0	0	0	0	0	0	0	0	0	0	0	0	0	0	0	1	0	0	0	0	1	1	1	1	1	0
TVLQEPVQAAIWQALNHYAYR	Dimethyl (N-term)	sp|P30260|CDC27_HUMAN	sp|P30260|CDC27_HUMAN Cell division cycle protein 27 homolog OS=Homo sapiens OX=9606 GN=CDC27 PE=1 SV=2	2	22	M	0	0	0	0	0	0	0	0	0	0	0	0	0	0	0	0	0	1	0	0	0	0	0	0	0	0	0	0	0	0	0	1	1	1	1
SAQDQPVKMNSLPAER	Acetyl (N-term)	sp|P30419|NMT1_HUMAN	sp|P30419|NMT1_HUMAN Glycylpeptide N-tetradecanoyltransferase 1 OS=Homo sapiens OX=9606 GN=NMT1 PE=1 SV=2	73	88	D	1	0	0	0	0	0	0	1	0	1	0	0	0	0	0	0	0	0	0	0	0	0	1	0	0	0	0	0	0	0	0	0	0	0	1							10344000
LGEVVNTHGPVEPDKDNIR	Dimethyl (N-term)	sp|P30419|NMT1_HUMAN	sp|P30419|NMT1_HUMAN Glycylpeptide N-tetradecanoyltransferase 1 OS=Homo sapiens OX=9606 GN=NMT1 PE=1 SV=2	128	146	K	1	1	1	0	0	0	0	0	0	0	0	0	0	0	0	0	0	0	0	0	1	0	0	0	0	0	0	0	0	0	0	0	0	0	1	34677000	12510000
SAEVETSEGVDESEKKNSGALEKENQMR	Oxidation (M);Acetyl (N-term)	sp|P30519|HMOX2_HUMAN	sp|P30519|HMOX2_HUMAN Heme oxygenase 2 OS=Homo sapiens OX=9606 GN=HMOX2 PE=1 SV=2	2	29	M	3	1	1	1	1	1	0	1	1	1	1	1	1	1	1	1	1	1	1	1	1	1	1	1	1	1	1	1	1	1	1	1	1	1	1	129509000	49349000	12702600	9135850	12365750		64751500	139470000
AFAETYPAASSLPNGDCGRPR	Acetyl (N-term)	sp|P30520|PURA2_HUMAN	sp|P30520|PURA2_HUMAN Adenylosuccinate synthetase isozyme 2 OS=Homo sapiens OX=9606 GN=ADSS PE=1 SV=3	2	22	M	0	1	1	1	1	1	1	1	1	1	1	1	0	0	0	0	1	0	1	1	1	1	0	1	0	1	1	1	1	1	0	0	1	1	0
APPWVPAMGFTLAPSLGCFVGSR	Dimethyl (N-term);Oxidation (M)	sp|P30536|TSPO_HUMAN	sp|P30536|TSPO_HUMAN Translocator protein OS=Homo sapiens OX=9606 GN=TSPO PE=1 SV=3	2	24	M	0	0	0	0	0	0	0	0	0	0	0	1	0	0	0	0	1	0	1	1	0	1	0	0	1	0	0	0	0	0	0	1	1	0	1
AAGGDHGSPDSYR	Acetyl (N-term)	sp|P30566|PUR8_HUMAN	sp|P30566|PUR8_HUMAN Adenylosuccinate lyase OS=Homo sapiens OX=9606 GN=ADSL PE=1 SV=2	2	14	M	0	1	1	1	1	1	1	1	1	0	1	1	1	1	1	1	1	1	1	1	1	1	1	1	1	1	1	1	1	1	1	1	1	1	0
AAGGDHGSPDSYRSPLASR	Acetyl (N-term)	sp|P30566|PUR8_HUMAN	sp|P30566|PUR8_HUMAN Adenylosuccinate lyase OS=Homo sapiens OX=9606 GN=ADSL PE=1 SV=2	2	20	M	0	0	0	0	0	0	0	0	0	0	0	0	0	0	0	0	0	0	0	0	0	0	0	0	0	1	1	1	0	0	0	0	0	0	0
MEQLSSANTR	Acetyl (N-term)	sp|P30740|ILEU_HUMAN	sp|P30740|ILEU_HUMAN Leukocyte elastase inhibitor OS=Homo sapiens OX=9606 GN=SERPINB1 PE=1 SV=1	1	10	-	0	1	1	1	0	1	1	1	1	1	1	1	1	1	1	1	1	1	1	1	1	1	1	1	1	0	1	0	0	1	1	1	1	0	0
SKISEAVKR	Acetyl (N-term)	sp|P30838|AL3A1_HUMAN	sp|P30838|AL3A1_HUMAN Aldehyde dehydrogenase, dimeric NADP-preferring OS=Homo sapiens OX=9606 GN=ALDH3A1 PE=1 SV=3	2	10	M	2	1	1	1	1	1	1	1	0	1	0	1	1	0	0	1	1	1	1	1	1	1	1	1	0	1	1	1	0	0	0	1	1	1	1	221900000	89639000	17518000	23407000	30498000	115420000	118220000
FHFTVDGNKR	Dimethyl (N-term)	sp|P31040|SDHA_HUMAN	sp|P31040|SDHA_HUMAN Succinate dehydrogenase [ubiquinone] flavoprotein subunit, mitochondrial OS=Homo sapiens OX=9606 GN=SDHA PE=1 SV=2	33	42	G	1	1	1	1	0	1	0	0	0	0	0	0	1	0	0	0	1	0	1	1	0	1	0	0	0	0	0	0	0	0	0	0	0	0	1	51487000	13722000	2491600		3091000
ASAKVSDSISAQYPVVDHEFDAVVVGAGGAGLR	Dimethyl (N-term)	sp|P31040|SDHA_HUMAN	sp|P31040|SDHA_HUMAN Succinate dehydrogenase [ubiquinone] flavoprotein subunit, mitochondrial OS=Homo sapiens OX=9606 GN=SDHA PE=1 SV=2	43	75	R	1	1	1	1	1	1	1	0	0	0	1	1	1	1	1	1	0	0	1	1	1	1	0	1	1	1	1	0	1	1	1	1	1	1	1	121850000	46710000	16562000	5238100	18762000	17612000
SAKVSDSISAQYPVVDHEFDAVVVGAGGAGLR	Dimethyl (N-term)	sp|P31040|SDHA_HUMAN	sp|P31040|SDHA_HUMAN Succinate dehydrogenase [ubiquinone] flavoprotein subunit, mitochondrial OS=Homo sapiens OX=9606 GN=SDHA PE=1 SV=2	44	75	A	1	1	1	1	1	1	0	0	0	0	1	0	1	0	1	1	1	1	1	1	1	1	1	0	1	0	1	0	1	1	1	1	1	0	1	61187000	28502000	7296100	2217100	5837000
AAAPGVEDEPLLR	Dimethyl (N-term)	sp|P31350|RIR2_HUMAN	sp|P31350|RIR2_HUMAN Ribonucleoside-diphosphate reductase subunit M2 OS=Homo sapiens OX=9606 GN=RRM2 PE=1 SV=1	62	74	K	0	0	0	0	0	0	0	1	0	0	0	0	0	0	0	0	0	0	1	0	0	0	0	0	0	0	0	0	0	0	0	0	0	0	1
MEDEMPKTLYVGNLSR	Acetyl (N-term)	sp|P31483|TIA1_HUMAN	sp|P31483|TIA1_HUMAN Nucleolysin TIA-1 isoform p40 OS=Homo sapiens OX=9606 GN=TIA1 PE=1 SV=3	1	16	-	1	1	1	1	0	0	1	1	1	1	0	0	0	0	0	0	1	1	1	1	1	1	0	1	0	0	0	1	0	0	0	0	0	0	1	23595000	9272200	2846400			8928600	7382600	22582000
TATFAQALQFVPETQVSLLDNGLR	Dimethyl (N-term)	sp|P31930|QCR1_HUMAN	sp|P31930|QCR1_HUMAN Cytochrome b-c1 complex subunit 1, mitochondrial OS=Homo sapiens OX=9606 GN=UQCRC1 PE=1 SV=3	35	58	S	0	1	1	1	1	1	1	0	1	1	1	1	1	1	1	1	0	0	1	1	1	1	0	0	0	1	1	1	1	1	0	1	1	1	1	571980000	307980000	166030000	85975000	137190000	147320000		340760000
AQALQFVPETQVSLLDNGLR	Dimethyl (N-term)	sp|P31930|QCR1_HUMAN	sp|P31930|QCR1_HUMAN Cytochrome b-c1 complex subunit 1, mitochondrial OS=Homo sapiens OX=9606 GN=UQCRC1 PE=1 SV=3	39	58	F	0	0	0	0	0	0	0	0	0	0	0	0	0	0	0	0	1	0	1	1	0	1	0	0	1	0	0	0	0	0	0	0	0	0	1
MAPGQLALFSVSDKTGLVEFAR	Dimethyl (N-term)	sp|P31939|PUR9_HUMAN	sp|P31939|PUR9_HUMAN Bifunctional purine biosynthesis protein PURH OS=Homo sapiens OX=9606 GN=ATIC PE=1 SV=3	1	22	-	1	1	1	1	1	1	1	0	0	0	1	1	1	1	1	1	1	1	1	1	1	1	1	1	1	1	1	1	1	1	1	1	1	1	1	132511000	27309000	9478150	6841500	9747500
MAPGQLALFSVSDKTGLVEFAR	Oxidation (M);Acetyl (N-term)	sp|P31939|PUR9_HUMAN	sp|P31939|PUR9_HUMAN Bifunctional purine biosynthesis protein PURH OS=Homo sapiens OX=9606 GN=ATIC PE=1 SV=3	1	22	-	1	1	1	1	1	1	1	0	1	1	1	1	1	1	1	1	0	1	1	1	1	1	1	1	1	1	1	1	1	1	1	1	1	1	1	136900000	23122050	13424000	4996550	17566000	13479500		56319500
APGQLALFSVSDKTGLVEFAR	Dimethyl (N-term)	sp|P31939|PUR9_HUMAN	sp|P31939|PUR9_HUMAN Bifunctional purine biosynthesis protein PURH OS=Homo sapiens OX=9606 GN=ATIC PE=1 SV=3	2	22	M	1	1	1	1	1	1	1	0	1	0	1	1	1	1	1	1	1	1	1	1	1	1	1	1	1	1	1	1	1	1	1	1	1	1	1	599620000	283550000	65616000	28072000	84334000	126690000		55936000
GQLALFSVSDKTGLVEFAR	Dimethyl (N-term)	sp|P31939|PUR9_HUMAN	sp|P31939|PUR9_HUMAN Bifunctional purine biosynthesis protein PURH OS=Homo sapiens OX=9606 GN=ATIC PE=1 SV=3	4	22	P	1	1	0	0	0	1	1	0	0	0	0	0	0	0	1	0	1	1	1	0	1	0	1	1	0	0	1	1	1	1	1	0	1	1	1	21617000				2610500
NIPEDNADMAR	Dimethyl (N-term)	sp|P31939|PUR9_HUMAN	sp|P31939|PUR9_HUMAN Bifunctional purine biosynthesis protein PURH OS=Homo sapiens OX=9606 GN=ATIC PE=1 SV=3	80	90	R	0	0	0	0	0	0	0	0	0	1	0	0	0	0	0	0	0	0	0	0	0	0	0	0	0	0	0	0	0	0	0	0	0	0	1
AKNGQVIGIGAGQQSR	Dimethyl (N-term)	sp|P31939|PUR9_HUMAN	sp|P31939|PUR9_HUMAN Bifunctional purine biosynthesis protein PURH OS=Homo sapiens OX=9606 GN=ATIC PE=1 SV=3	436	451	Y	1	0	0	0	0	0	0	0	0	0	0	0	0	0	0	0	0	0	1	0	0	0	0	0	0	0	0	0	0	0	0	0	0	0	1
MDWVMKHNGPNDASDGTVR	2 Oxidation (M);Acetyl (N-term)	sp|P31942|HNRH3_HUMAN	sp|P31942|HNRH3_HUMAN Heterogeneous nuclear ribonucleoprotein H3 OS=Homo sapiens OX=9606 GN=HNRNPH3 PE=1 SV=2	1	19	-	1	1	1	1	1	1	1	1	1	1	1	1	1	1	1	1	1	1	1	1	1	1	1	1	1	1	1	1	1	1	1	1	1	1	1	4.00859e+08	178393000	5.78623e+07	2.34984e+07	46654000	93950000	1.08886e+08	3.49105e+08
MDWVMKHNGPNDASDGTVR	Dimethyl (N-term);2 Oxidation (M)	sp|P31942|HNRH3_HUMAN	sp|P31942|HNRH3_HUMAN Heterogeneous nuclear ribonucleoprotein H3 OS=Homo sapiens OX=9606 GN=HNRNPH3 PE=1 SV=2	1	19	-	1	0	0	0	0	0	0	0	0	0	0	0	0	0	0	0	0	0	0	0	0	0	0	1	0	0	0	0	0	0	0	0	0	0	1
VMKHNGPNDASDGTVR	Dimethyl (N-term);Oxidation (M)	sp|P31942|HNRH3_HUMAN	sp|P31942|HNRH3_HUMAN Heterogeneous nuclear ribonucleoprotein H3 OS=Homo sapiens OX=9606 GN=HNRNPH3 PE=1 SV=2	4	19	W	1	1	0	0	0	0	0	0	0	0	0	0	1	0	0	0	0	1	1	1	0	1	1	0	0	0	0	0	1	0	0	0	0	0	1	14840000
HNGPNDASDGTVR	Dimethyl (N-term)	sp|P31942|HNRH3_HUMAN	sp|P31942|HNRH3_HUMAN Heterogeneous nuclear ribonucleoprotein H3 OS=Homo sapiens OX=9606 GN=HNRNPH3 PE=1 SV=2	7	19	K	0	1	1	1	1	1	1	0	0	0	0	0	1	0	0	0	0	0	1	0	0	0	0	0	0	0	0	0	0	0	0	0	0	1	1	54049000	26815000	6666900	3881500	1191800	3783400
ASKEIAENALGKHKER	Dimethyl (N-term)	sp|P31942|HNRH3_HUMAN	sp|P31942|HNRH3_HUMAN Heterogeneous nuclear ribonucleoprotein H3 OS=Homo sapiens OX=9606 GN=HNRNPH3 PE=1 SV=2	65	80	F	3	0	0	0	0	0	0	0	0	0	0	0	0	0	0	0	0	0	1	0	0	0	0	0	0	0	0	0	0	0	0	0	0	0	1
MMLGTEGGEGFVVKVR	Oxidation (M);Acetyl (N-term)	sp|P31943|HNRH1_HUMAN	sp|P31943|HNRH1_HUMAN Heterogeneous nuclear ribonucleoprotein H OS=Homo sapiens OX=9606 GN=HNRNPH1 PE=1 SV=4	1	16	-	1	1	1	1	1	1	1	1	1	1	1	1	1	1	1	1	1	1	1	1	1	1	1	1	1	1	1	1	1	1	1	1	1	1	1	97830000	7.43253e+07	3.42053e+07	1.42766e+07	2.36403e+07	5.80557e+07	4.10887e+07	91475000
MLGTEGGEGFVVKVR	Oxidation (M);Acetyl (N-term)	sp|P31943|HNRH1_HUMAN	sp|P31943|HNRH1_HUMAN Heterogeneous nuclear ribonucleoprotein H OS=Homo sapiens OX=9606 GN=HNRNPH1 PE=1 SV=4	2	16	M	1	1	1	1	1	1	1	1	1	1	1	1	1	1	1	1	1	1	1	1	1	1	1	1	1	1	1	1	1	1	1	1	1	1	1	281540000	172870000	74774000	31046500	47222500	65574000	197545000	402710000
MLGTEGGEGFVVKVR	Dimethyl (N-term);Oxidation (M)	sp|P31943|HNRH1_HUMAN	sp|P31943|HNRH1_HUMAN Heterogeneous nuclear ribonucleoprotein H OS=Homo sapiens OX=9606 GN=HNRNPH1 PE=1 SV=4	2	16	M	1	1	1	1	1	1	1	1	1	1	1	1	1	0	1	1	1	1	1	1	1	1	0	1	1	1	1	1	1	1	1	0	1	1	1	36242500	14024750	5352500	1854750	4227150	12924050	13800000	34055000
SCSADEVQR	Dimethyl (N-term)	sp|P31943|HNRH1_HUMAN	sp|P31943|HNRH1_HUMAN Heterogeneous nuclear ribonucleoprotein H OS=Homo sapiens OX=9606 GN=HNRNPH1 PE=1 SV=4	21	29	W	0	0	0	1	0	0	0	0	0	0	0	0	0	0	0	0	0	0	0	0	0	0	0	0	0	0	0	0	0	0	0	0	0	0	1			906570
KSNNVEMDWVLKHTGPNSPDTANDGFVR	Dimethyl (N-term)	sp|P31943|HNRH1_HUMAN	sp|P31943|HNRH1_HUMAN Heterogeneous nuclear ribonucleoprotein H OS=Homo sapiens OX=9606 GN=HNRNPH1 PE=1 SV=4	87	114	F	2	0	0	0	0	0	0	0	0	0	0	0	0	0	0	0	1	0	0	0	0	1	0	0	0	0	0	0	0	0	0	0	0	0	1
VLKHTGPNSPDTANDGFVR	Dimethyl (N-term)	sp|P31943|HNRH1_HUMAN	sp|P31943|HNRH1_HUMAN Heterogeneous nuclear ribonucleoprotein H OS=Homo sapiens OX=9606 GN=HNRNPH1 PE=1 SV=4	96	114	W	1	1	0	0	0	0	0	0	0	0	0	0	0	0	0	0	0	0	0	0	0	0	0	0	0	0	0	0	0	0	0	0	0	0	1	34675000
AMQRPGPYDR	Dimethyl (N-term)	sp|P31943|HNRH1_HUMAN	sp|P31943|HNRH1_HUMAN Heterogeneous nuclear ribonucleoprotein H OS=Homo sapiens OX=9606 GN=HNRNPH1 PE=1 SV=4	203	212	M	0	0	1	0	0	0	0	0	0	0	0	0	0	0	0	0	0	0	0	0	0	0	0	0	0	0	0	0	0	0	0	0	0	0	1		9242100
RATENDIYNFFSPLNPVR	Dimethyl (N-term)	sp|P31943|HNRH1_HUMAN	sp|P31943|HNRH1_HUMAN Heterogeneous nuclear ribonucleoprotein H OS=Homo sapiens OX=9606 GN=HNRNPH1 PE=1 SV=4	299	316	Y	0	0	1	1	0	0	0	0	0	0	0	0	0	0	0	0	1	1	1	1	0	0	0	0	0	0	0	0	0	0	0	0	1	0	1		20089000	4708700
VHIEIGPDGR	Dimethyl (N-term)	sp|P31943|HNRH1_HUMAN	sp|P52597|HNRPF_HUMAN Heterogeneous nuclear ribonucleoprotein F OS=Homo sapiens OX=9606 GN=HNRNPF PE=1 SV=3	317	326	R	0	0	0	0	0	0	0	0	0	0	0	0	0	0	0	0	0	0	1	1	0	1	0	0	0	0	0	0	0	0	0	0	0	0	1
MTMDKSELVQKAKLAEQAER	Oxidation (M);Acetyl (N-term)	sp|P31946|1433B_HUMAN	sp|P31946|1433B_HUMAN 14-3-3 protein beta/alpha OS=Homo sapiens OX=9606 GN=YWHAB PE=1 SV=3	1	20	-	3	1	1	1	1	1	1	1	1	1	1	1	1	1	1	0	1	1	1	1	1	1	1	1	1	1	1	1	1	1	1	1	1	1	1	328030000	58785000	24664000	12984000	30158500	66208000	20341800	195990000
TMDKSELVQKAKLAEQAER	Acetyl (N-term)	sp|P31946|1433B_HUMAN	sp|P31946|1433B_HUMAN 14-3-3 protein beta/alpha OS=Homo sapiens OX=9606 GN=YWHAB PE=1 SV=3	2	20	M	3	1	1	1	1	1	1	1	1	1	1	1	1	1	1	1	1	1	1	1	1	1	1	1	1	1	1	1	1	1	1	1	1	1	1	304924000	114239000	17289000	14397000	21943550	48731500	50197500	260055000
MDKSELVQKAKLAEQAER	Acetyl (N-term)	sp|P31946|1433B_HUMAN	sp|P31946|1433B_HUMAN 14-3-3 protein beta/alpha OS=Homo sapiens OX=9606 GN=YWHAB PE=1 SV=3	3	20	T	3	1	1	1	1	1	1	1	1	1	1	1	1	1	1	1	1	1	1	1	1	1	1	1	1	1	1	1	1	1	1	1	1	1	1	2165310000	729855000	162533000	70191000	162928000	358250000	353525000	1663760000
LAEQAER	Dimethyl (N-term)	sp|P31946|1433B_HUMAN	sp|Q04917|1433F_HUMAN 14-3-3 protein eta OS=Homo sapiens OX=9606 GN=YWHAH PE=1 SV=4	14	20	K	0	1	0	1	0	0	0	0	0	0	0	0	0	0	0	0	0	0	0	0	0	0	0	0	0	0	0	0	0	0	0	0	0	0	1	42010000		7566700
AVTEQGHELSNEER	Dimethyl (N-term)	sp|P31946|1433B_HUMAN	sp|P31946|1433B_HUMAN 14-3-3 protein beta/alpha OS=Homo sapiens OX=9606 GN=YWHAB PE=1 SV=3	30	43	K	0	0	1	0	0	0	1	0	0	1	0	0	0	0	0	0	0	0	0	0	0	0	0	0	0	0	0	0	0	0	0	0	0	0	1
RVISSIEQKTER	Dimethyl (N-term)	sp|P31946|1433B_HUMAN	sp|P31946|1433B_HUMAN 14-3-3 protein beta/alpha OS=Homo sapiens OX=9606 GN=YWHAB PE=1 SV=3	62	73	W	1	0	1	1	0	0	0	0	0	0	0	0	0	0	0	0	1	1	1	1	1	1	0	0	0	0	0	0	0	0	0	0	0	0	1		21985000	3475700
EMQPTHPIR	Dimethyl (N-term)	sp|P31946|1433B_HUMAN	sp|P63104|1433Z_HUMAN 14-3-3 protein zeta/delta OS=Homo sapiens OX=9606 GN=YWHAZ PE=1 SV=1	161	169	K	0	1	1	0	0	0	0	0	0	0	0	0	0	0	0	0	0	1	0	0	1	0	0	0	0	0	0	0	0	0	0	0	0	0	1	21257000
SRKAAALEFLNR	Dimethyl (N-term)	sp|P31948|STIP1_HUMAN	sp|P31948|STIP1_HUMAN Stress-induced-phosphoprotein 1 OS=Homo sapiens OX=9606 GN=STIP1 PE=1 SV=1	76	87	Y	1	0	0	0	0	0	0	0	0	0	0	0	0	0	0	0	0	0	0	1	0	0	0	0	0	0	0	0	0	0	0	0	0	0	1
TLLSDPTYR	Dimethyl (N-term)	sp|P31948|STIP1_HUMAN	sp|P31948|STIP1_HUMAN Stress-induced-phosphoprotein 1 OS=Homo sapiens OX=9606 GN=STIP1 PE=1 SV=1	145	153	R	0	0	0	0	0	0	0	0	0	0	0	0	0	0	0	0	0	0	0	0	0	0	0	1	1	0	0	0	0	0	0	0	0	0	1
AKISSPTETER	Acetyl (N-term)	sp|P31949|S10AB_HUMAN	sp|P31949|S10AB_HUMAN Protein S100-A11 OS=Homo sapiens OX=9606 GN=S100A11 PE=1 SV=2	2	12	M	1	1	1	1	1	1	1	1	1	1	1	1	1	1	1	1	1	1	1	1	0	1	1	1	1	1	1	1	1	1	1	1	1	1	1	3620700000	2942400000	606770000	599700000	766030000	2625800000	1811700000	3175300000
ISSPTETER	Dimethyl (N-term)	sp|P31949|S10AB_HUMAN	sp|P31949|S10AB_HUMAN Protein S100-A11 OS=Homo sapiens OX=9606 GN=S100A11 PE=1 SV=2	4	12	K	0	0	1	1	0	0	0	0	0	0	0	0	0	0	0	1	1	0	0	0	0	1	0	0	0	0	0	0	0	0	0	0	0	0	1		58413000	10774000
TLSKTEFLSFMNTELAAFTKNQKDPGVLDR	Dimethyl (N-term)	sp|P31949|S10AB_HUMAN	sp|P31949|S10AB_HUMAN Protein S100-A11 OS=Homo sapiens OX=9606 GN=S100A11 PE=1 SV=2	33	62	Y	3	0	0	0	0	0	0	0	0	0	0	0	0	0	0	0	0	1	0	0	0	0	0	0	0	0	0	0	0	0	0	0	0	0	1
AQLLVVGSPGPVPR	Dimethyl (N-term)	sp|P32004|L1CAM_HUMAN	sp|P32004|L1CAM_HUMAN Neural cell adhesion molecule L1 OS=Homo sapiens OX=9606 GN=L1CAM PE=1 SV=2	604	617	R	0	1	0	1	1	1	1	1	1	1	1	0	1	0	0	0	0	0	0	1	0	1	1	1	0	1	1	1	1	0	0	1	1	1	1			2422500	1231400	3080000	7642200	9402500	12737000
GQLSFNLR	Dimethyl (N-term)	sp|P32004|L1CAM_HUMAN	sp|P32004|L1CAM_HUMAN Neural cell adhesion molecule L1 OS=Homo sapiens OX=9606 GN=L1CAM PE=1 SV=2	964	971	K	0	1	1	1	1	1	0	1	1	0	1	1	1	0	1	1	0	1	0	0	1	1	0	0	1	0	0	0	0	0	0	0	0	0	1	46530000	29120000	7596100	1798900	2921800		8925100	22277000
GQLSFNLRDPELR	Dimethyl (N-term)	sp|P32004|L1CAM_HUMAN	sp|P32004|L1CAM_HUMAN Neural cell adhesion molecule L1 OS=Homo sapiens OX=9606 GN=L1CAM PE=1 SV=2	964	976	K	0	0	0	0	0	0	0	0	0	0	0	0	0	0	0	0	1	1	0	1	1	1	0	0	0	1	1	0	0	0	0	0	0	0	1
QVDSEARPMKDETFGEYR	Acetyl (N-term)	sp|P32004|L1CAM_HUMAN	sp|P32004|L1CAM_HUMAN Neural cell adhesion molecule L1 OS=Homo sapiens OX=9606 GN=L1CAM PE=1 SV=2	1160	1177	T	1	0	0	0	0	0	1	0	0	0	0	0	0	0	0	0	0	0	0	0	0	0	0	0	0	0	0	0	0	0	0	0	0	0	1
KEGGLGPLNIPLLADVTR	Dimethyl (N-term)	sp|P32119|PRDX2_HUMAN	sp|P32119|PRDX2_HUMAN Peroxiredoxin-2 OS=Homo sapiens OX=9606 GN=PRDX2 PE=1 SV=5	92	109	R	1	0	0	0	0	0	0	0	0	0	0	0	0	0	0	0	0	0	0	0	1	0	0	1	1	0	0	0	0	1	0	1	1	0	1
LSEDYGVLKTDEGIAYR	Dimethyl (N-term)	sp|P32119|PRDX2_HUMAN	sp|P32119|PRDX2_HUMAN Peroxiredoxin-2 OS=Homo sapiens OX=9606 GN=PRDX2 PE=1 SV=5	111	127	R	1	0	0	0	0	0	0	0	0	0	0	0	0	0	0	0	0	0	0	0	0	0	0	0	0	0	0	0	0	0	0	0	1	1	1
ATGTHAQVEDGR	Dimethyl (N-term)	sp|P32322|P5CR1_HUMAN	sp|P32322|P5CR1_HUMAN Pyrroline-5-carboxylate reductase 1, mitochondrial OS=Homo sapiens OX=9606 GN=PYCR1 PE=1 SV=2	136	147	Y	0	1	1	0	1	0	0	0	0	0	0	0	0	0	0	0	0	0	0	0	0	0	0	0	0	0	0	0	0	0	0	0	0	1	1	76579000	35729000		7072700
ASEIHMTGPMCLIENTNGR	Acetyl (N-term)	sp|P32455|GBP1_HUMAN	sp|P32455|GBP1_HUMAN Guanylate-binding protein 1 OS=Homo sapiens OX=9606 GN=GBP1 PE=1 SV=2	2	20	M	0	0	0	0	0	0	0	0	0	0	0	0	0	0	0	0	0	0	1	1	0	0	0	0	0	0	0	0	0	0	0	0	0	0	0
ATSSEEVLLIVKKVR	Acetyl (N-term)	sp|P32780|TF2H1_HUMAN	sp|P32780|TF2H1_HUMAN General transcription factor IIH subunit 1 OS=Homo sapiens OX=9606 GN=GTF2H1 PE=1 SV=1	2	16	M	2	1	1	1	1	1	1	0	1	0	1	0	1	0	1	0	1	1	0	0	1	1	1	1	1	1	1	0	1	0	1	1	1	1	1	27845000	14904000	2878200	1803400	3773600	9561800		21671000
MQEKDASSQGFLPHFQHFATQAIHVGQDPEQWTSR	Acetyl (N-term)	sp|P32929|CGL_HUMAN	sp|P32929|CGL_HUMAN Cystathionine gamma-lyase OS=Homo sapiens OX=9606 GN=CTH PE=1 SV=3	1	35	-	1	0	0	0	0	0	0	0	0	0	0	0	0	0	0	0	1	0	1	1	0	1	0	0	0	1	0	0	0	0	0	0	0	0	1
MKTILSNQTVDIPENVDITLKGR	Dimethyl (N-term)	sp|P32969|RL9_HUMAN	sp|P32969|RL9_HUMAN 60S ribosomal protein L9 OS=Homo sapiens OX=9606 GN=RPL9 PE=1 SV=1	1	23	-	2	1	1	1	1	1	1	0	1	0	1	1	1	1	1	1	1	1	1	1	1	1	1	1	1	1	1	1	1	1	1	1	1	1	1	1394855000	501815000	99566000	51456500	111704000	175360000		29383000
TILSNQTVDIPENVDITLKGR	Dimethyl (N-term)	sp|P32969|RL9_HUMAN	sp|P32969|RL9_HUMAN 60S ribosomal protein L9 OS=Homo sapiens OX=9606 GN=RPL9 PE=1 SV=1	3	23	K	1	1	1	1	1	1	1	0	1	1	1	1	1	1	1	1	1	1	1	1	1	1	0	1	1	1	1	1	1	1	0	1	1	1	1	25627000	12283000	4046100	3490700	4860300			59125000
SNQTVDIPENVDITLKGR	Dimethyl (N-term)	sp|P32969|RL9_HUMAN	sp|P32969|RL9_HUMAN 60S ribosomal protein L9 OS=Homo sapiens OX=9606 GN=RPL9 PE=1 SV=1	6	23	L	1	1	1	1	1	1	0	1	1	1	0	0	1	0	1	0	1	1	1	0	0	0	1	1	1	1	1	0	1	1	1	1	1	1	1	65420000	28248000	7518700	5109300	9839100		18028000	51719000
AHFPINVVIQENGSLVEIR	Dimethyl (N-term)	sp|P32969|RL9_HUMAN	sp|P32969|RL9_HUMAN 60S ribosomal protein L9 OS=Homo sapiens OX=9606 GN=RPL9 PE=1 SV=1	97	115	Y	0	0	0	0	0	0	0	0	0	0	0	0	0	0	0	0	0	0	0	0	0	0	0	0	0	0	0	0	0	0	0	0	1	0	1
KFLDGIYVSEKGTVQQADE	Dimethyl (N-term)	sp|P32969|RL9_HUMAN	sp|P32969|RL9_HUMAN 60S ribosomal protein L9 OS=Homo sapiens OX=9606 GN=RPL9 PE=1 SV=1	174	192	R	2	0	0	0	0	0	0	0	0	0	0	0	0	0	0	0	0	0	0	0	0	0	0	0	0	0	0	0	0	0	0	1	1	1	1
AGLTVRDPAVDR	Acetyl (N-term)	sp|P33240|CSTF2_HUMAN	sp|P33240|CSTF2_HUMAN Cleavage stimulation factor subunit 2 OS=Homo sapiens OX=9606 GN=CSTF2 PE=1 SV=1	2	13	M	0	0	0	0	0	0	0	0	0	0	0	0	0	0	0	0	0	0	1	1	0	0	0	0	0	0	1	0	0	0	0	0	0	0	0
ASTVGAAGWKGELPKAGGSPAPGPETPAISPSKR	Dimethyl (N-term)	sp|P33316|DUT_HUMAN	sp|P33316|DUT_HUMAN Deoxyuridine 5-triphosphate nucleotidohydrolase, mitochondrial OS=Homo sapiens OX=9606 GN=DUT PE=1 SV=4	70	103	G	3	0	0	0	0	0	0	0	0	0	0	0	0	0	0	0	1	1	1	1	1	1	1	0	1	1	0	1	0	1	0	0	0	0	1
ARPAEVGGMQLR	Dimethyl (N-term)	sp|P33316|DUT_HUMAN	sp|P33316|DUT_HUMAN Deoxyuridine 5-triphosphate nucleotidohydrolase, mitochondrial OS=Homo sapiens OX=9606 GN=DUT PE=1 SV=4	104	115	R	0	1	1	1	1	1	0	1	1	1	1	1	1	1	0	1	1	1	1	1	1	1	0	1	1	1	1	1	1	0	0	1	1	0	1	82422000	35470000	6040000	1478400	2779200		16070000	53845000
IFYPEIEEVQALDDTER	Dimethyl (N-term)	sp|P33316|DUT_HUMAN	sp|P33316|DUT_HUMAN Deoxyuridine 5-triphosphate nucleotidohydrolase, mitochondrial OS=Homo sapiens OX=9606 GN=DUT PE=1 SV=4	225	241	R	0	0	0	0	0	0	0	0	0	0	0	0	0	0	0	0	0	0	0	0	0	0	0	0	0	0	0	0	0	0	0	0	1	1	1
AHKQIYYSDKYFDEHYEYR	Acetyl (N-term)	sp|P33552|CKS2_HUMAN	sp|P33552|CKS2_HUMAN Cyclin-dependent kinases regulatory subunit 2 OS=Homo sapiens OX=9606 GN=CKS2 PE=1 SV=1	2	20	M	2	0	0	0	0	0	0	0	0	0	0	0	0	0	0	0	1	1	0	1	0	0	0	0	0	0	1	1	1	0	1	1	1	0	1
SSPASTPSR	Acetyl (N-term)	sp|P33991|MCM4_HUMAN	sp|P33991|MCM4_HUMAN DNA replication licensing factor MCM4 OS=Homo sapiens OX=9606 GN=MCM4 PE=1 SV=5	2	10	M	0	0	0	0	0	0	0	0	0	0	0	0	0	0	0	0	0	0	0	1	0	0	0	0	0	0	0	0	0	0	0	0	1	1	0
SSPASTPSRR	Acetyl (N-term)	sp|P33991|MCM4_HUMAN	sp|P33991|MCM4_HUMAN DNA replication licensing factor MCM4 OS=Homo sapiens OX=9606 GN=MCM4 PE=1 SV=5	2	11	M	0	0	0	0	0	0	0	0	0	0	0	0	0	0	0	0	0	0	0	0	0	0	0	0	0	0	1	0	0	0	0	0	0	0	0
SGFDDPGIFYSDSFGGDAQADEGQAR	Acetyl (N-term)	sp|P33992|MCM5_HUMAN	sp|P33992|MCM5_HUMAN DNA replication licensing factor MCM5 OS=Homo sapiens OX=9606 GN=MCM5 PE=1 SV=5	2	27	M	0	1	1	1	1	1	0	1	1	1	1	0	0	0	0	0	0	0	1	0	1	0	1	1	1	0	0	0	0	1	1	0	1	0	0
SDSFGGDAQADEGQAR	Dimethyl (N-term)	sp|P33992|MCM5_HUMAN	sp|P33992|MCM5_HUMAN DNA replication licensing factor MCM5 OS=Homo sapiens OX=9606 GN=MCM5 PE=1 SV=5	12	27	Y	0	0	0	1	0	0	0	0	0	1	0	0	0	0	0	0	0	0	0	0	0	0	0	0	0	0	0	0	0	0	0	0	0	0	1
SFAGAVSPQEEEEFRR	Dimethyl (N-term)	sp|P33992|MCM5_HUMAN	sp|P33992|MCM5_HUMAN DNA replication licensing factor MCM5 OS=Homo sapiens OX=9606 GN=MCM5 PE=1 SV=5	309	324	R	0	0	0	0	0	0	0	0	1	1	0	0	0	0	0	0	0	0	0	0	0	0	0	0	0	0	0	0	0	0	0	0	0	0	1								14404000
TSGKGSSAAGLTASVMR	Dimethyl (N-term)	sp|P33992|MCM5_HUMAN	sp|P33992|MCM5_HUMAN DNA replication licensing factor MCM5 OS=Homo sapiens OX=9606 GN=MCM5 PE=1 SV=5	404	420	Y	1	0	0	0	0	0	0	0	0	0	0	0	0	0	0	0	0	0	0	1	0	0	0	0	0	0	0	0	0	0	0	0	0	0	1
LFQVSTLDAALSGTLSGVEGFTSQEDQEMLSR	Dimethyl (N-term)	sp|P33992|MCM5_HUMAN	sp|P33992|MCM5_HUMAN DNA replication licensing factor MCM5 OS=Homo sapiens OX=9606 GN=MCM5 PE=1 SV=5	643	674	R	0	0	0	0	0	0	0	0	0	0	0	0	0	0	0	0	0	0	0	0	0	0	0	0	0	0	0	0	0	0	0	1	1	1	1
QVVQGLLSETYLEAHR	Dimethyl (N-term)	sp|P33993|MCM7_HUMAN	sp|P33993|MCM7_HUMAN DNA replication licensing factor MCM7 OS=Homo sapiens OX=9606 GN=MCM7 PE=1 SV=4	287	302	R	0	0	0	0	0	0	0	0	1	0	0	0	0	0	0	0	0	0	0	0	0	0	1	1	0	0	0	0	0	0	0	0	0	1	1								13299000
TQRPADVIFATVR	Dimethyl (N-term)	sp|P33993|MCM7_HUMAN	sp|P33993|MCM7_HUMAN DNA replication licensing factor MCM7 OS=Homo sapiens OX=9606 GN=MCM7 PE=1 SV=4	654	666	R	0	1	1	0	0	0	0	0	0	0	0	0	0	0	0	0	0	0	0	0	0	1	0	0	0	0	0	0	0	0	0	0	0	0	1	17047000	11851000
QHSNAAQTQTGEANR	Dimethyl (N-term)	sp|P34897|GLYM_HUMAN	sp|P34897|GLYM_HUMAN Serine hydroxymethyltransferase, mitochondrial OS=Homo sapiens OX=9606 GN=SHMT2 PE=1 SV=3	27	41	A	0	1	1	1	1	1	1	1	1	1	0	1	1	1	1	1	1	1	1	1	1	1	1	1	1	1	1	1	1	1	1	1	1	1	1	2284600000	1293800000	278030000	533350000	488530000	726350000	38504000	39314000
HSNAAQTQTGEANR	Dimethyl (N-term)	sp|P34897|GLYM_HUMAN	sp|P34897|GLYM_HUMAN Serine hydroxymethyltransferase, mitochondrial OS=Homo sapiens OX=9606 GN=SHMT2 PE=1 SV=3	28	41	Q	0	1	1	1	1	1	1	0	0	1	0	1	1	0	0	1	1	1	0	1	1	1	1	1	1	1	1	1	1	1	1	1	1	1	1	140910000	25979000	10694000	41129000	35119000	44802000
SNAAQTQTGEANR	Dimethyl (N-term)	sp|P34897|GLYM_HUMAN	sp|P34897|GLYM_HUMAN Serine hydroxymethyltransferase, mitochondrial OS=Homo sapiens OX=9606 GN=SHMT2 PE=1 SV=3	29	41	H	0	0	1	1	1	1	1	0	0	1	0	1	1	0	0	0	1	0	0	1	0	0	1	1	1	0	1	0	0	0	0	1	1	1	1		19700000	4772500	10031000	4503600	12705000
AAQTQTGEANR	Dimethyl (N-term)	sp|P34897|GLYM_HUMAN	sp|P34897|GLYM_HUMAN Serine hydroxymethyltransferase, mitochondrial OS=Homo sapiens OX=9606 GN=SHMT2 PE=1 SV=3	31	41	N	0	0	0	0	1	0	1	0	0	0	0	0	0	0	0	0	1	0	0	1	0	1	1	1	1	0	0	0	1	1	1	1	1	1	1				13527000		17624000
SAITPGGLR	Dimethyl (N-term)	sp|P34897|GLYM_HUMAN	sp|P34897|GLYM_HUMAN Serine hydroxymethyltransferase, mitochondrial OS=Homo sapiens OX=9606 GN=SHMT2 PE=1 SV=3	417	425	R	0	0	0	0	0	0	0	0	0	1	0	0	0	0	0	0	0	0	0	0	1	0	0	0	0	0	0	0	0	0	0	0	0	0	1
TAVHAGNINFKWDPKSLEIR	Acetyl (N-term)	sp|P35221|CTNA1_HUMAN	sp|P35221|CTNA1_HUMAN Catenin alpha-1 OS=Homo sapiens OX=9606 GN=CTNNA1 PE=1 SV=1	2	21	M	2	1	1	1	1	1	1	0	0	0	1	0	1	1	0	0	1	1	1	1	1	1	1	1	0	1	1	1	1	1	0	1	1	1	1	261490000	45927000	10092000	5716000	16321000	14183000
TSVQTEDDQLIAGQSAR	Dimethyl (N-term)	sp|P35221|CTNA1_HUMAN	sp|P35221|CTNA1_HUMAN Catenin alpha-1 OS=Homo sapiens OX=9606 GN=CTNNA1 PE=1 SV=1	654	670	R	0	0	0	0	0	0	0	0	1	1	1	0	0	0	0	0	1	1	1	1	1	1	0	0	0	0	0	0	0	0	0	1	0	1	1								17649000
ATQADLMELDMAMEPDR	3 Oxidation (M);Acetyl (N-term)	sp|P35222|CTNB1_HUMAN	sp|P35222|CTNB1_HUMAN Catenin beta-1 OS=Homo sapiens OX=9606 GN=CTNNB1 PE=1 SV=1	2	18	M	0	0	1	1	1	1	0	1	1	1	0	0	0	0	0	0	0	0	1	1	0	1	1	0	0	0	0	0	0	0	0	0	0	0	0
IFTSIGEDYDER	Dimethyl (N-term)	sp|P35232|PHB_HUMAN	sp|P35232|PHB_HUMAN Prohibitin OS=Homo sapiens OX=9606 GN=PHB PE=1 SV=1	106	117	R	0	0	0	0	0	0	0	0	0	0	0	0	0	0	0	0	0	0	0	0	0	0	0	0	0	0	0	0	0	0	0	0	1	1	1
MVDMMDLPR	Dimethyl (N-term)	sp|P35244|RFA3_HUMAN	sp|P35244|RFA3_HUMAN Replication protein A 14 kDa subunit OS=Homo sapiens OX=9606 GN=RPA3 PE=1 SV=1	1	9	-	0	0	0	0	0	0	0	0	0	0	0	0	0	0	0	0	1	0	1	1	1	1	0	0	0	0	0	0	0	0	0	0	0	0	1
MVDMMDLPR	Acetyl (N-term)	sp|P35244|RFA3_HUMAN	sp|P35244|RFA3_HUMAN Replication protein A 14 kDa subunit OS=Homo sapiens OX=9606 GN=RPA3 PE=1 SV=1	1	9	-	0	0	0	0	0	0	0	0	0	1	0	0	0	0	0	0	0	0	0	0	0	1	0	0	0	0	0	0	0	0	0	0	0	0	0
VDMMDLPR	Acetyl (N-term)	sp|P35244|RFA3_HUMAN	sp|P35244|RFA3_HUMAN Replication protein A 14 kDa subunit OS=Homo sapiens OX=9606 GN=RPA3 PE=1 SV=1	2	9	M	0	0	1	0	0	0	0	0	0	0	1	0	0	0	0	0	0	0	0	0	0	0	0	0	0	0	0	0	0	0	0	0	0	0	0
MQAFLKGTSISTKPPLTKDR	Oxidation (M);Acetyl (N-term)	sp|P35249|RFC4_HUMAN	sp|P35249|RFC4_HUMAN Replication factor C subunit 4 OS=Homo sapiens OX=9606 GN=RFC4 PE=1 SV=2	1	20	-	3	0	0	0	0	0	0	0	0	0	0	0	0	0	0	0	1	1	1	1	1	1	0	1	0	1	1	1	0	0	0	0	0	0	1
AGNLGGGVVTIER	Dimethyl (N-term)	sp|P35268|RL22_HUMAN	sp|P35268|RL22_HUMAN 60S ribosomal protein L22 OS=Homo sapiens OX=9606 GN=RPL22 PE=1 SV=2	53	65	K	0	1	1	0	1	1	0	1	1	1	0	0	0	1	0	0	0	0	1	1	1	1	1	1	1	0	0	0	1	0	0	1	0	0	1	15761000	10546000		1558700	1836800		11883000	27005000
YFQINQDEEEEEDED	Dimethyl (N-term)	sp|P35268|RL22_HUMAN	sp|P35268|RL22_HUMAN 60S ribosomal protein L22 OS=Homo sapiens OX=9606 GN=RPL22 PE=1 SV=2	114	128	R	0	0	0	0	0	0	0	0	0	0	0	1	0	0	0	0	0	0	0	0	0	0	0	0	0	0	0	0	0	0	0	0	0	0	1
AALGPSSQNVTEYVVR	Acetyl (N-term)	sp|P35269|T2FA_HUMAN	sp|P35269|T2FA_HUMAN General transcription factor IIF subunit 1 OS=Homo sapiens OX=9606 GN=GTF2F1 PE=1 SV=2	2	17	M	0	1	1	1	1	1	1	1	1	1	1	1	1	1	1	1	1	0	0	1	1	1	1	1	1	1	1	1	1	0	1	1	1	1	0
MEGGLGR	Acetyl (N-term)	sp|P35270|SPRE_HUMAN	sp|P35270|SPRE_HUMAN Sepiapterin reductase OS=Homo sapiens OX=9606 GN=SPR PE=1 SV=1	1	7	-	0	0	0	0	0	0	0	0	0	0	0	0	0	0	0	0	1	0	0	0	0	0	0	0	0	0	0	0	0	0	0	0	0	0	0
ADANLEAGNVKETR	Dimethyl (N-term)	sp|P35555|FBN1_HUMAN	sp|P35555|FBN1_HUMAN Fibrillin-1 OS=Homo sapiens OX=9606 GN=FBN1 PE=1 SV=3	25	38	G	1	1	1	1	1	1	1	1	1	1	1	1	1	0	0	1	1	1	1	1	1	1	1	1	1	1	1	1	1	0	0	0	0	0	1	108690000	55256000	17579000	8367500	11147000	39732000	15064000	25985000
AITDTAYR	Dimethyl (N-term)	sp|P35579|MYH9_HUMAN	sp|P35579|MYH9_HUMAN Myosin-9 OS=Homo sapiens OX=9606 GN=MYH9 PE=1 SV=4	152	159	Y	0	1	0	0	0	0	0	0	0	0	0	0	0	0	0	0	1	0	1	1	0	0	0	0	0	0	0	0	0	0	0	0	0	0	1	28599000
STAAQQELR	Dimethyl (N-term)	sp|P35579|MYH9_HUMAN	sp|P35579|MYH9_HUMAN Myosin-9 OS=Homo sapiens OX=9606 GN=MYH9 PE=1 SV=4	1154	1162	D	0	1	0	0	0	0	0	0	0	0	0	0	1	0	0	0	0	0	0	0	0	0	0	1	1	1	0	0	0	0	0	0	0	1	1	6823100
LQQELDDLLVDLDHQR	Dimethyl (N-term)	sp|P35579|MYH9_HUMAN	sp|P35579|MYH9_HUMAN Myosin-9 OS=Homo sapiens OX=9606 GN=MYH9 PE=1 SV=4	1418	1433	R	0	0	0	0	0	0	0	0	0	0	0	0	0	0	0	0	0	0	0	0	0	0	0	0	1	0	1	1	0	0	1	1	1	1	1
IAQLEEELEEEQGNTELINDR	Dimethyl (N-term)	sp|P35579|MYH9_HUMAN	sp|P35579|MYH9_HUMAN Myosin-9 OS=Homo sapiens OX=9606 GN=MYH9 PE=1 SV=4	1731	1751	R	0	0	0	1	0	0	0	0	0	1	0	0	0	0	0	0	1	0	0	0	0	0	0	0	0	0	0	0	0	0	0	0	0	0	1			2633800
KASITALEAKIAQLEEQLDNETKER	Dimethyl (N-term)	sp|P35579|MYH9_HUMAN	sp|P35579|MYH9_HUMAN Myosin-9 OS=Homo sapiens OX=9606 GN=MYH9 PE=1 SV=4	1806	1830	Y	3	0	0	0	0	1	0	0	0	0	0	0	0	0	0	0	0	1	0	1	1	0	0	0	0	0	0	0	0	0	0	0	0	0	1					3570200
MVGEEKMSLR	Oxidation (M);Acetyl (N-term)	sp|P35610|SOAT1_HUMAN	sp|P35610|SOAT1_HUMAN Sterol O-acyltransferase 1 OS=Homo sapiens OX=9606 GN=SOAT1 PE=1 SV=3	1	10	-	1	1	0	1	0	0	1	1	0	1	1	1	1	0	1	1	1	1	1	1	1	1	1	1	1	1	1	0	1	1	1	1	1	1	1	56258000		6879600			20444000	31473000
VGEEKMSLR	Dimethyl (N-term)	sp|P35610|SOAT1_HUMAN	sp|P35610|SOAT1_HUMAN Sterol O-acyltransferase 1 OS=Homo sapiens OX=9606 GN=SOAT1 PE=1 SV=3	2	10	M	1	0	0	0	0	0	0	0	0	1	0	0	0	0	0	0	0	0	0	1	0	0	0	0	0	0	0	0	0	0	0	0	0	0	1
APPEQGKIFIAR	Dimethyl (N-term)	sp|P35610|SOAT1_HUMAN	sp|P35610|SOAT1_HUMAN Sterol O-acyltransferase 1 OS=Homo sapiens OX=9606 GN=SOAT1 PE=1 SV=3	114	125	R	1	0	0	0	0	0	0	1	0	0	0	0	0	0	0	0	0	0	0	0	0	0	0	0	0	0	0	0	0	0	0	0	0	0	1							13208000
TANIQLHGPPR	Dimethyl (N-term)	sp|P35613|BASI_HUMAN	sp|P35613|BASI_HUMAN Basigin OS=Homo sapiens OX=9606 GN=BSG PE=1 SV=2	212	222	G	0	0	0	0	0	0	0	0	0	0	0	0	0	0	0	0	0	0	0	0	1	0	0	0	0	0	0	0	0	0	0	0	0	0	1
FFVSSSQGR	Dimethyl (N-term)	sp|P35613|BASI_HUMAN	sp|P35613|BASI_HUMAN Basigin OS=Homo sapiens OX=9606 GN=BSG PE=1 SV=2	274	282	R	0	0	0	0	0	0	0	0	0	0	0	0	0	0	0	0	0	0	0	1	0	0	0	0	0	0	0	0	0	0	0	0	0	0	1
SELHIENLNMEADPGQYR	Dimethyl (N-term)	sp|P35613|BASI_HUMAN	sp|P35613|BASI_HUMAN Basigin OS=Homo sapiens OX=9606 GN=BSG PE=1 SV=2	283	300	R	0	0	0	0	0	0	0	0	0	0	0	0	0	0	0	0	0	0	0	0	0	1	0	1	0	0	0	0	0	0	0	1	0	0	1
SSGQHQNDKGKNVR	Dimethyl (N-term)	sp|P35613|BASI_HUMAN	sp|P35613|BASI_HUMAN Basigin OS=Homo sapiens OX=9606 GN=BSG PE=1 SV=2	367	380	K	2	1	0	0	0	0	0	0	0	0	0	0	0	0	0	0	0	0	0	0	0	0	0	0	0	0	0	0	0	0	0	0	0	0	1	3135800
SASAPAAEGEGTPTQPASEKEPEMPGPR	Oxidation (M);Acetyl (N-term)	sp|P35659|DEK_HUMAN	sp|P35659|DEK_HUMAN Protein DEK OS=Homo sapiens OX=9606 GN=DEK PE=1 SV=1	2	29	M	1	1	1	1	1	1	1	1	1	1	1	1	1	1	1	1	1	1	1	1	1	1	1	1	1	1	1	1	1	1	1	1	1	1	1	378945000	298000000	83414500	62547000	104678500	176346000	226160000	357485000
TMQVSSLQR	Dimethyl (N-term)	sp|P35659|DEK_HUMAN	sp|P35659|DEK_HUMAN Protein DEK OS=Homo sapiens OX=9606 GN=DEK PE=1 SV=1	67	75	L	0	0	0	0	0	0	0	0	0	0	0	0	0	0	0	0	0	0	0	1	0	0	0	0	0	0	0	0	0	0	0	0	0	0	1
VSTSSMGTLPKR	Dimethyl (N-term);Oxidation (M)	sp|P35914|HMGCL_HUMAN	sp|P35914|HMGCL_HUMAN Hydroxymethylglutaryl-CoA lyase, mitochondrial OS=Homo sapiens OX=9606 GN=HMGCL PE=1 SV=2	21	32	A	1	1	1	1	1	1	1	1	1	1	1	1	1	0	1	1	1	1	1	1	1	1	1	1	1	1	0	0	1	0	1	1	1	1	1	110140000	45612000	8927400	4457800	11764000	33654000	48363000	136560000
ALDEGDIALLKTYGQSTYSR	Dimethyl (N-term)	sp|P35998|PRS7_HUMAN	sp|P35998|PRS7_HUMAN 26S proteasome regulatory subunit 7 OS=Homo sapiens OX=9606 GN=PSMC2 PE=1 SV=3	24	43	R	1	0	0	0	0	0	0	0	0	0	0	0	0	0	0	0	0	1	0	0	1	0	0	0	0	0	0	0	0	0	0	0	0	0	1
FDDGAGGDNEVQR	Dimethyl (N-term)	sp|P35998|PRS7_HUMAN	sp|P35998|PRS7_HUMAN 26S proteasome regulatory subunit 7 OS=Homo sapiens OX=9606 GN=PSMC2 PE=1 SV=3	285	297	R	0	0	0	0	0	0	0	0	0	0	0	0	0	0	0	0	0	0	0	0	0	1	0	0	0	0	0	0	0	0	0	0	0	0	1
ATLKDITR	Dimethyl (N-term)	sp|P36542|ATPG_HUMAN	sp|P36542|ATPG_HUMAN ATP synthase subunit gamma, mitochondrial OS=Homo sapiens OX=9606 GN=ATP5F1C PE=1 SV=1	26	33	M	1	1	1	1	1	1	1	1	1	1	1	1	1	0	1	1	1	0	1	1	1	1	1	1	1	1	1	1	1	1	1	1	1	1	1	308310000	115710000	20203000	11171000	19659000	79660000	88692000	66844000
KAPIRPDIVNFVHTNLR	Dimethyl (N-term)	sp|P36578|RL4_HUMAN	sp|P36578|RL4_HUMAN 60S ribosomal protein L4 OS=Homo sapiens OX=9606 GN=RPL4 PE=1 SV=5	29	45	F	1	0	0	0	0	0	0	0	0	0	0	0	0	0	0	0	1	1	1	1	1	1	0	0	0	0	0	0	0	0	0	0	0	0	1
AVSELAGHQTSAESWGTGR	Dimethyl (N-term)	sp|P36578|RL4_HUMAN	sp|P36578|RL4_HUMAN 60S ribosomal protein L4 OS=Homo sapiens OX=9606 GN=RPL4 PE=1 SV=5	53	71	Y	0	1	1	1	1	1	1	1	1	1	1	1	1	1	1	1	1	1	1	1	1	1	1	1	1	1	1	1	1	1	1	0	0	0	1	408460000	188900000	43169000	5474300	16501000	50606000	39479000	99966000
NLPMHKMINTDLSR	Dimethyl (N-term)	sp|P36578|RL4_HUMAN	sp|P36578|RL4_HUMAN 60S ribosomal protein L4 OS=Homo sapiens OX=9606 GN=RPL4 PE=1 SV=5	278	291	Y	1	1	0	0	0	0	0	0	0	0	0	0	0	0	0	0	1	1	1	1	1	1	0	0	0	0	0	0	0	0	0	0	0	0	1	12716000
MINTDLSR	Dimethyl (N-term)	sp|P36578|RL4_HUMAN	sp|P36578|RL4_HUMAN 60S ribosomal protein L4 OS=Homo sapiens OX=9606 GN=RPL4 PE=1 SV=5	284	291	K	0	0	0	0	0	0	0	0	0	0	0	0	0	0	0	0	0	0	0	1	0	0	0	0	0	0	0	0	0	0	0	0	0	0	1
FWEASSR	Dimethyl (N-term)	sp|P36776|LONM_HUMAN	sp|P36776|LONM_HUMAN Lon protease homolog, mitochondrial OS=Homo sapiens OX=9606 GN=LONP1 PE=1 SV=2	68	74	G	0	1	1	1	1	1	1	1	0	1	1	1	1	0	0	1	1	0	1	1	1	1	1	0	0	1	0	0	0	0	0	1	1	1	1	276210000	189850000	48005000	24638000	38540000	138280000	83617000
KIVSGEAESVEVTPENLQDFVGKPVFTVER	Dimethyl (N-term)	sp|P36776|LONM_HUMAN	sp|P36776|LONM_HUMAN Lon protease homolog, mitochondrial OS=Homo sapiens OX=9606 GN=LONP1 PE=1 SV=2	726	755	Y	2	0	0	0	0	0	0	0	0	0	0	0	0	0	0	0	0	0	0	0	0	1	0	0	0	0	0	0	0	0	0	0	0	0	1
MVKIVTVKTQAYQDQKPGTSGLR	Acetyl (N-term)	sp|P36871|PGM1_HUMAN	sp|P36871|PGM1_HUMAN Phosphoglucomutase-1 OS=Homo sapiens OX=9606 GN=PGM1 PE=1 SV=3	1	23	-	3	0	0	0	0	0	0	0	0	0	0	0	0	0	0	0	1	1	1	1	1	1	0	0	0	0	0	0	0	0	0	0	0	0	1
VKIVTVKTQAYQDQKPGTSGLR	Dimethyl (N-term)	sp|P36871|PGM1_HUMAN	sp|P36871|PGM1_HUMAN Phosphoglucomutase-1 OS=Homo sapiens OX=9606 GN=PGM1 PE=1 SV=3	2	23	M	3	0	0	0	0	0	0	0	0	0	0	0	0	0	0	0	0	0	0	1	0	0	0	0	0	0	0	0	0	0	0	0	0	0	1
ADLDKLNIDSIIQR	Acetyl (N-term)	sp|P36873|PP1G_HUMAN	sp|P36873|PP1G_HUMAN Serine/threonine-protein phosphatase PP1-gamma catalytic subunit OS=Homo sapiens OX=9606 GN=PPP1CC PE=1 SV=1	2	15	M	1	1	1	1	1	1	1	1	1	1	1	1	1	1	1	1	1	1	1	1	1	1	1	1	1	0	0	1	1	1	1	1	1	1	1	274330000	199660000	48222000	50034000	64922000	27284000	49086000	438430000
ILQHKDELNADHPFIYIIR	Dimethyl (N-term)	sp|P36952|SPB5_HUMAN	sp|P36952|SPB5_HUMAN Serpin B5 OS=Homo sapiens OX=9606 GN=SERPINB5 PE=1 SV=2	341	359	R	1	0	0	0	0	0	0	0	0	0	0	0	0	0	0	0	0	1	0	1	1	0	0	0	0	0	0	0	0	0	0	0	0	0	1
MEPDGTYEPGFVGIR	Acetyl (N-term)	sp|P36954|RPB9_HUMAN	sp|P36954|RPB9_HUMAN DNA-directed RNA polymerase II subunit RPB9 OS=Homo sapiens OX=9606 GN=POLR2I PE=1 SV=1	1	15	-	0	1	1	1	1	1	1	1	1	1	1	1	0	0	0	0	0	0	0	0	0	1	1	1	1	0	0	0	0	0	0	1	1	0	0
DDLVTVKTPAFAESVTEGDVR	Dimethyl (N-term)	sp|P36957|ODO2_HUMAN	sp|P36957|ODO2_HUMAN Dihydrolipoyllysine-residue succinyltransferase component of 2-oxoglutarate dehydrogenase complex, mitochondrial OS=Homo sapiens OX=9606 GN=DLST PE=1 SV=4	68	88	K	1	1	1	1	1	1	1	1	1	1	1	1	1	1	1	1	1	1	1	1	1	1	1	1	1	1	1	1	1	1	1	1	1	1	1	548050000	371160000	82495000	50034000	103420000	274300000	277680000	988660000
ALQEQPVVNAVIDDTTKEVVYR	Dimethyl (N-term)	sp|P36957|ODO2_HUMAN	sp|P36957|ODO2_HUMAN Dihydrolipoyllysine-residue succinyltransferase component of 2-oxoglutarate dehydrogenase complex, mitochondrial OS=Homo sapiens OX=9606 GN=DLST PE=1 SV=4	291	312	F	1	0	0	0	0	0	0	0	0	0	0	0	0	0	0	0	1	0	0	0	0	0	0	0	0	0	0	0	0	0	0	0	0	0	1
AIGGKVEVR	Dimethyl (N-term)	sp|P36957|ODO2_HUMAN	sp|P36957|ODO2_HUMAN Dihydrolipoyllysine-residue succinyltransferase component of 2-oxoglutarate dehydrogenase complex, mitochondrial OS=Homo sapiens OX=9606 GN=DLST PE=1 SV=4	405	413	V	1	0	0	0	0	0	0	0	0	0	0	0	1	0	0	0	0	0	0	0	0	0	0	0	0	0	0	0	0	0	0	0	0	0	1
MVLLESEQFLTELTR	Dimethyl (N-term)	sp|P37108|SRP14_HUMAN	sp|P37108|SRP14_HUMAN Signal recognition particle 14 kDa protein OS=Homo sapiens OX=9606 GN=SRP14 PE=1 SV=2	1	15	-	0	1	1	1	1	1	1	0	1	1	1	1	1	1	1	1	1	0	1	1	1	1	1	1	1	1	1	1	1	1	1	1	1	1	1	165170000	23885500	17509650	10104850	17622150	56560000		66841500
VLLESEQFLTELTR	Dimethyl (N-term)	sp|P37108|SRP14_HUMAN	sp|P37108|SRP14_HUMAN Signal recognition particle 14 kDa protein OS=Homo sapiens OX=9606 GN=SRP14 PE=1 SV=2	2	15	M	0	1	1	1	1	1	1	1	1	1	1	1	1	1	1	1	0	1	1	1	1	1	0	1	1	1	0	1	1	1	1	1	1	1	1	1405400000	539880000	274720000	195400000	330490000	902310000	34851000	2141000000
ANRGPAYGLSR	Acetyl (N-term)	sp|P37802|TAGL2_HUMAN	sp|P37802|TAGL2_HUMAN Transgelin-2 OS=Homo sapiens OX=9606 GN=TAGLN2 PE=1 SV=3	2	12	M	0	0	0	0	0	0	1	1	1	1	1	0	1	0	0	0	1	1	1	1	0	1	0	1	1	1	1	1	0	1	0	0	0	0	0
RGPAYGLSR	Dimethyl (N-term)	sp|P37802|TAGL2_HUMAN	sp|P37802|TAGL2_HUMAN Transgelin-2 OS=Homo sapiens OX=9606 GN=TAGLN2 PE=1 SV=3	4	12	N	0	1	1	0	1	1	1	1	0	1	1	1	1	0	0	1	1	1	1	1	0	0	1	1	1	1	0	0	0	0	1	1	1	1	1	121820000	69877000		17989000	19428000	73999000	50234000
AFKQMEQISQFLQAAER	Dimethyl (N-term)	sp|P37802|TAGL2_HUMAN	sp|P37802|TAGL2_HUMAN Transgelin-2 OS=Homo sapiens OX=9606 GN=TAGLN2 PE=1 SV=3	86	102	M	1	1	0	1	0	0	0	0	0	0	0	0	0	0	0	0	1	1	0	1	1	1	0	0	0	0	0	0	0	0	0	0	0	0	1	22972000		2945600
TLMNLGGLAVAR	Dimethyl (N-term)	sp|P37802|TAGL2_HUMAN	sp|P37802|TAGL2_HUMAN Transgelin-2 OS=Homo sapiens OX=9606 GN=TAGLN2 PE=1 SV=3	128	139	R	0	0	0	0	0	0	0	0	0	0	0	0	0	0	0	0	0	0	0	0	0	0	0	1	0	0	0	0	0	0	0	0	0	0	1
NFSDNQLQEGKNVIGLQMGTNR	Dimethyl (N-term)	sp|P37802|TAGL2_HUMAN	sp|P37802|TAGL2_HUMAN Transgelin-2 OS=Homo sapiens OX=9606 GN=TAGLN2 PE=1 SV=3	161	182	R	1	0	0	0	0	0	0	0	0	0	0	0	0	0	0	0	0	0	0	0	0	0	0	0	1	0	0	0	0	0	0	0	1	0	1
MVEADRPGKLFIGGLNTETNEKALEAVFGKYGR	Acetyl (N-term)	sp|P38159|RBMX_HUMAN	sp|P38159|RBMX_HUMAN RNA-binding motif protein, X chromosome OS=Homo sapiens OX=9606 GN=RBMX PE=1 SV=3	1	33	-	3	0	0	0	0	0	1	0	0	0	0	0	0	0	0	1	0	0	0	0	0	0	0	0	0	0	1	0	0	0	0	1	0	0	1						19533000
MVEADRPGKLFIGGLNTETNEKALEAVFGKYGR	Dimethyl (N-term)	sp|P38159|RBMX_HUMAN	sp|P38159|RBMX_HUMAN RNA-binding motif protein, X chromosome OS=Homo sapiens OX=9606 GN=RBMX PE=1 SV=3	1	33	-	3	0	0	0	0	0	0	0	0	0	0	0	0	0	0	0	0	0	0	0	1	0	0	0	0	0	0	0	0	0	0	0	0	0	1
VEADRPGKLFIGGLNTETNEKALEAVFGKYGR	Acetyl (N-term)	sp|P38159|RBMX_HUMAN	sp|P38159|RBMX_HUMAN RNA-binding motif protein, X chromosome OS=Homo sapiens OX=9606 GN=RBMX PE=1 SV=3	2	33	M	3	1	1	0	0	1	1	1	0	1	0	1	0	0	0	1	1	1	1	1	1	1	0	0	0	1	1	1	1	1	1	1	1	1	1	46033000	16160000			12199000	81939000	18149000
FIGGLNTETNEKALEAVFGKYGR	Dimethyl (N-term)	sp|P38159|RBMX_HUMAN	sp|P38159|RBMX_HUMAN RNA-binding motif protein, X chromosome OS=Homo sapiens OX=9606 GN=RBMX PE=1 SV=3	11	33	L	2	0	0	0	0	0	0	0	0	0	0	0	0	0	0	0	0	0	1	0	0	0	0	0	0	0	0	0	0	0	0	0	0	0	1
AFVTFESPADAKDAAR	Dimethyl (N-term)	sp|P38159|RBMX_HUMAN	sp|Q96E39|RMXL1_HUMAN RNA binding motif protein, X-linked-like-1 OS=Homo sapiens OX=9606 GN=RBMXL1 PE=1 SV=1	52	67	F	1	1	0	0	0	0	0	1	0	1	0	1	0	0	0	1	1	1	1	1	1	1	1	0	1	0	1	0	0	0	0	0	0	0	1	78043000						5963800
SAPSGPVR	Dimethyl (N-term)	sp|P38159|RBMX_HUMAN	sp|P38159|RBMX_HUMAN RNA-binding motif protein, X chromosome OS=Homo sapiens OX=9606 GN=RBMX PE=1 SV=3	165	172	R	0	0	0	0	0	1	0	0	0	0	0	0	0	0	0	0	1	1	0	1	0	0	0	0	1	0	0	0	0	0	0	0	0	0	1					1776900
DSYESYGNSR	Dimethyl (N-term)	sp|P38159|RBMX_HUMAN	sp|Q96E39|RMXL1_HUMAN RNA binding motif protein, X-linked-like-1 OS=Homo sapiens OX=9606 GN=RBMXL1 PE=1 SV=1	283	292	R	0	0	0	0	0	0	0	0	0	0	0	0	0	0	0	0	0	0	0	0	0	0	0	0	0	0	0	0	0	0	0	0	0	1	1
TTPSVVAFTADGER	Dimethyl (N-term)	sp|P38646|GRP75_HUMAN	sp|P38646|GRP75_HUMAN Stress-70 protein, mitochondrial OS=Homo sapiens OX=9606 GN=HSPA9 PE=1 SV=2	86	99	R	0	0	0	0	0	0	0	0	0	0	0	0	0	0	0	0	0	0	0	1	0	0	1	0	1	1	1	1	1	1	0	0	1	1	1
QAVTNPNNTFYATKR	Dimethyl (N-term)	sp|P38646|GRP75_HUMAN	sp|P38646|GRP75_HUMAN Stress-70 protein, mitochondrial OS=Homo sapiens OX=9606 GN=HSPA9 PE=1 SV=2	108	122	R	1	1	1	0	0	0	1	1	0	1	0	0	0	0	0	0	0	0	0	0	1	1	1	1	1	1	0	0	0	0	0	0	0	0	1	14996000	13770000				3780000	5284400
QATKDAGQISGLNVLR	Dimethyl (N-term)	sp|P38646|GRP75_HUMAN	sp|P38646|GRP75_HUMAN Stress-70 protein, mitochondrial OS=Homo sapiens OX=9606 GN=HSPA9 PE=1 SV=2	203	218	R	1	1	1	1	0	0	1	0	1	1	0	0	1	0	0	0	0	0	1	0	0	1	1	1	1	1	0	0	0	0	0	0	0	1	1	25198000	13193000	3957400			6338200		12188000
DAGQISGLNVLR	Dimethyl (N-term)	sp|P38646|GRP75_HUMAN	sp|P38646|GRP75_HUMAN Stress-70 protein, mitochondrial OS=Homo sapiens OX=9606 GN=HSPA9 PE=1 SV=2	207	218	K	0	0	0	0	0	0	0	0	0	0	0	0	0	0	0	0	1	0	1	1	1	1	0	0	1	0	0	0	0	0	0	0	0	0	1
AQFEGIVTDLIR	Dimethyl (N-term)	sp|P38646|GRP75_HUMAN	sp|P38646|GRP75_HUMAN Stress-70 protein, mitochondrial OS=Homo sapiens OX=9606 GN=HSPA9 PE=1 SV=2	349	360	R	0	0	0	0	0	0	0	0	0	0	0	0	0	0	0	0	0	0	0	0	0	0	1	1	1	0	1	0	0	0	1	1	1	1	1
STAADGQTQVEIKVCQGER	Dimethyl (N-term)	sp|P38646|GRP75_HUMAN	sp|P38646|GRP75_HUMAN Stress-70 protein, mitochondrial OS=Homo sapiens OX=9606 GN=HSPA9 PE=1 SV=2	473	491	F	1	0	0	0	0	0	0	0	0	0	0	0	0	0	0	0	0	1	0	1	0	1	0	0	0	0	0	0	0	0	0	0	0	0	1
KDSETGENIR	Dimethyl (N-term)	sp|P38646|GRP75_HUMAN	sp|P38646|GRP75_HUMAN Stress-70 protein, mitochondrial OS=Homo sapiens OX=9606 GN=HSPA9 PE=1 SV=2	625	634	R	1	0	0	0	0	0	0	0	0	0	0	0	0	0	0	0	0	0	0	0	0	0	0	0	0	0	0	0	0	0	0	0	0	1	1
ATTATMATSGSAR	Acetyl (N-term)	sp|P38919|IF4A3_HUMAN	sp|P38919|IF4A3_HUMAN Eukaryotic initiation factor 4A-III OS=Homo sapiens OX=9606 GN=EIF4A3 PE=1 SV=4	2	14	M	0	1	1	1	1	1	1	1	1	1	1	1	1	1	1	1	1	1	1	1	1	1	1	1	1	1	1	1	1	1	1	1	1	1	0
ASAAVESFVTKQLDLLELER	Acetyl (N-term)	sp|P38935|SMBP2_HUMAN	sp|P38935|SMBP2_HUMAN DNA-binding protein SMUBP-2 OS=Homo sapiens OX=9606 GN=IGHMBP2 PE=1 SV=3	2	21	M	1	1	0	0	0	1	0	0	0	0	0	0	0	0	0	1	0	0	0	0	0	0	0	0	1	0	0	1	0	1	1	1	1	1	1	5563200				1156900
MPGVTVKDVNQQEFVR	Dimethyl (N-term)	sp|P39019|RS19_HUMAN	sp|P39019|RS19_HUMAN 40S ribosomal protein S19 OS=Homo sapiens OX=9606 GN=RPS19 PE=1 SV=2	1	16	-	1	0	1	0	0	1	1	1	1	1	1	1	0	0	1	0	1	0	1	1	0	1	0	1	1	0	0	0	0	0	0	0	0	0	1		34432000			3774900	21888000	8860900	63963000
PGVTVKDVNQQEFVR	Acetyl (N-term)	sp|P39019|RS19_HUMAN	sp|P39019|RS19_HUMAN 40S ribosomal protein S19 OS=Homo sapiens OX=9606 GN=RPS19 PE=1 SV=2	2	16	M	1	0	0	0	0	0	0	0	1	0	0	0	0	0	0	0	0	0	0	0	0	0	0	0	0	0	0	0	0	0	0	0	0	0	1								9596200
GVTVKDVNQQEFVR	Dimethyl (N-term)	sp|P39019|RS19_HUMAN	sp|P39019|RS19_HUMAN 40S ribosomal protein S19 OS=Homo sapiens OX=9606 GN=RPS19 PE=1 SV=2	3	16	P	1	0	0	0	0	0	0	0	0	0	0	1	0	0	0	0	1	1	0	1	1	1	1	1	1	0	0	0	1	0	0	0	1	0	1
LRGGAGVGSMTKIYGGR	Dimethyl (N-term)	sp|P39019|RS19_HUMAN	sp|P39019|RS19_HUMAN 40S ribosomal protein S19 OS=Homo sapiens OX=9606 GN=RPS19 PE=1 SV=2	66	82	Y	1	0	0	0	0	0	0	0	0	0	0	0	0	0	0	0	1	0	0	1	1	1	0	0	0	0	0	0	0	0	0	0	0	0	1
HGSLGFLPR	Dimethyl (N-term)	sp|P39023|RL3_HUMAN	sp|P39023|RL3_HUMAN 60S ribosomal protein L3 OS=Homo sapiens OX=9606 GN=RPL3 PE=1 SV=2	11	19	R	0	1	0	0	0	0	0	0	0	0	0	0	1	0	0	0	1	1	0	1	0	1	0	0	0	0	0	0	0	0	0	0	0	0	1	13137000
GIQGLAKLIADVAPSAIR	Dimethyl (N-term)	sp|P39748|FEN1_HUMAN	sp|P39748|FEN1_HUMAN Flap endonuclease 1 OS=Homo sapiens OX=9606 GN=FEN1 PE=1 SV=1	2	19	M	1	0	0	0	0	0	1	0	0	0	1	1	1	1	1	1	0	1	1	1	1	1	0	0	0	1	1	1	1	1	1	1	1	1	1						8216500
LIADVAPSAIR	Dimethyl (N-term)	sp|P39748|FEN1_HUMAN	sp|P39748|FEN1_HUMAN Flap endonuclease 1 OS=Homo sapiens OX=9606 GN=FEN1 PE=1 SV=1	9	19	K	0	0	0	0	0	0	0	0	0	0	0	0	0	0	0	0	0	0	1	0	0	0	0	0	0	0	0	0	0	0	0	0	0	0	1
MYTAIPQSGSPFPGSVQDPGLHVWR	Oxidation (M);Acetyl (N-term)	sp|P40121|CAPG_HUMAN	sp|P40121|CAPG_HUMAN Macrophage-capping protein OS=Homo sapiens OX=9606 GN=CAPG PE=1 SV=2	1	25	-	0	1	1	1	1	1	1	1	1	1	1	1	1	1	1	0	0	1	1	1	1	1	1	1	1	1	1	1	1	1	1	1	1	1	0
AAVKTLNPKAEVAR	Acetyl (N-term)	sp|P40227|TCPZ_HUMAN	sp|P40227|TCPZ_HUMAN T-complex protein 1 subunit zeta OS=Homo sapiens OX=9606 GN=CCT6A PE=1 SV=3	2	15	M	2	1	1	1	1	1	1	1	1	1	1	1	1	1	1	1	1	1	1	1	1	1	1	1	1	1	1	1	1	1	1	1	1	1	1	3927800000	1488200000	304310000	118960000	265730000	1034400000	1254700000	3275200000
AVKTLNPKAEVAR	Acetyl (N-term)	sp|P40227|TCPZ_HUMAN	sp|P40227|TCPZ_HUMAN T-complex protein 1 subunit zeta OS=Homo sapiens OX=9606 GN=CCT6A PE=1 SV=3	3	15	A	2	1	1	0	1	0	1	1	1	1	0	0	0	0	0	0	1	1	1	1	1	0	0	1	1	0	0	0	0	0	0	0	0	0	1	13504000	10385000		651630		5364900	11436000	20966000
GLQDVLR	Dimethyl (N-term)	sp|P40227|TCPZ_HUMAN	sp|P40227|TCPZ_HUMAN T-complex protein 1 subunit zeta OS=Homo sapiens OX=9606 GN=CCT6A PE=1 SV=3	29	35	R	0	0	0	0	0	0	0	0	0	0	0	0	0	0	0	0	0	0	0	0	0	0	1	1	0	0	0	0	0	0	0	0	0	0	1
MESGFTSKDTYLSHFNPR	Oxidation (M);Acetyl (N-term)	sp|P40261|NNMT_HUMAN	sp|P40261|NNMT_HUMAN Nicotinamide N-methyltransferase OS=Homo sapiens OX=9606 GN=NNMT PE=1 SV=1	1	18	-	1	1	1	1	1	1	1	1	1	1	1	1	1	1	1	1	1	1	1	1	1	1	1	1	1	1	1	1	1	1	1	1	1	1	1	243730000	121237500	35099500	13392600	29898500	74680000	45320500	193820000
MESGFTSKDTYLSHFNPRDYLEKYYKFGSR	Acetyl (N-term)	sp|P40261|NNMT_HUMAN	sp|P40261|NNMT_HUMAN Nicotinamide N-methyltransferase OS=Homo sapiens OX=9606 GN=NNMT PE=1 SV=1	1	30	-	3	0	0	0	0	0	0	0	0	0	0	0	0	0	0	0	0	0	0	1	0	0	0	0	0	0	0	0	0	0	0	0	0	0	1
AEVQVLVLDGR	Acetyl (N-term)	sp|P40429|RL13A_HUMAN	sp|P40429|RL13A_HUMAN 60S ribosomal protein L13a OS=Homo sapiens OX=9606 GN=RPL13A PE=1 SV=2	2	12	M	0	1	1	1	1	1	1	1	1	1	1	1	1	1	1	1	1	1	1	1	1	1	0	1	1	1	1	1	1	1	1	1	1	1	0
AEVQVLVLDGR	Dimethyl (N-term)	sp|P40429|RL13A_HUMAN	sp|P40429|RL13A_HUMAN 60S ribosomal protein L13a OS=Homo sapiens OX=9606 GN=RPL13A PE=1 SV=2	2	12	M	0	1	1	1	1	0	1	1	1	1	1	0	1	1	1	1	1	1	1	1	1	1	1	1	1	0	1	1	1	1	1	1	1	1	1	67855000	57064000	8217000	6067300		27647000	31402000	75143000
AEVQVLVLDGRGHLLGR	Dimethyl (N-term)	sp|P40429|RL13A_HUMAN	sp|P40429|RL13A_HUMAN 60S ribosomal protein L13a OS=Homo sapiens OX=9606 GN=RPL13A PE=1 SV=2	2	18	M	0	0	0	0	0	0	0	0	0	0	0	0	0	0	0	0	0	0	0	0	0	0	0	0	0	1	1	0	0	0	0	0	0	0	1
AEVQVLVLDGRGHLLGR	Acetyl (N-term)	sp|P40429|RL13A_HUMAN	sp|P40429|RL13A_HUMAN 60S ribosomal protein L13a OS=Homo sapiens OX=9606 GN=RPL13A PE=1 SV=2	2	18	M	0	1	1	1	0	1	1	0	0	0	1	1	0	1	1	1	0	1	0	1	1	1	0	1	0	1	1	1	1	0	1	0	0	0	0
MVVPAALKVVR	Dimethyl (N-term)	sp|P40429|RL13A_HUMAN	sp|P40429|RL13A_HUMAN 60S ribosomal protein L13a OS=Homo sapiens OX=9606 GN=RPL13A PE=1 SV=2	118	128	R	1	0	0	0	0	0	0	0	0	0	0	0	0	0	0	0	0	0	1	0	0	0	0	1	0	0	0	0	0	0	0	0	0	0	1
KYQAVTATLEEKR	Dimethyl (N-term)	sp|P40429|RL13A_HUMAN	sp|P40429|RL13A_HUMAN 60S ribosomal protein L13a OS=Homo sapiens OX=9606 GN=RPL13A PE=1 SV=2	148	160	W	2	0	0	0	0	0	0	0	0	0	0	0	0	0	0	0	1	0	0	0	0	0	0	0	0	0	0	0	0	0	0	0	0	0	1
AQWNQLQQLDTR	Acetyl (N-term)	sp|P40763|STAT3_HUMAN	sp|P40763|STAT3_HUMAN Signal transducer and activator of transcription 3 OS=Homo sapiens OX=9606 GN=STAT3 PE=1 SV=2	2	13	M	0	1	1	1	1	1	1	1	1	1	1	1	1	1	1	1	1	1	0	0	1	1	1	1	1	0	0	0	1	1	0	1	1	1	0
AAAEEGCSVGAEADR	Acetyl (N-term)	sp|P40855|PEX19_HUMAN	sp|P40855|PEX19_HUMAN Peroxisomal biogenesis factor 19 OS=Homo sapiens OX=9606 GN=PEX19 PE=1 SV=1	2	16	M	0	0	0	0	0	0	0	0	0	0	0	0	0	0	0	0	0	0	0	0	0	0	0	0	1	0	0	0	0	0	0	0	1	0	0
AKVAVLGASGGIGQPLSLLLKNSPLVSR	Dimethyl (N-term)	sp|P40926|MDHM_HUMAN	sp|P40926|MDHM_HUMAN Malate dehydrogenase, mitochondrial OS=Homo sapiens OX=9606 GN=MDH2 PE=1 SV=3	25	52	N	2	0	0	0	0	0	0	1	0	0	0	0	0	0	1	0	0	1	0	0	0	0	0	0	0	0	0	0	0	0	0	0	0	0	1
METSALKQQEQPAATKIR	Acetyl (N-term)	sp|P40937|RFC5_HUMAN	sp|P40937|RFC5_HUMAN Replication factor C subunit 5 OS=Homo sapiens OX=9606 GN=RFC5 PE=1 SV=1	1	18	-	2	1	1	1	1	1	1	1	1	1	1	1	1	1	1	1	1	1	1	1	1	1	1	1	1	1	1	1	1	1	1	1	1	1	1	255225000	158810000	29283000	15142500	33257000	110724000	98800000	266545000
SLWVDKYR	Acetyl (N-term)	sp|P40938|RFC3_HUMAN	sp|P40938|RFC3_HUMAN Replication factor C subunit 3 OS=Homo sapiens OX=9606 GN=RFC3 PE=1 SV=2	2	9	M	1	0	1	1	1	1	1	1	1	1	0	1	1	0	1	0	0	0	0	0	0	0	1	1	1	0	0	0	0	1	0	1	1	1	1		24765000	3985300	2792800	3973900	9484000	25327000	71556000
SLWVDKYRPCSLGR	Acetyl (N-term)	sp|P40938|RFC3_HUMAN	sp|P40938|RFC3_HUMAN Replication factor C subunit 3 OS=Homo sapiens OX=9606 GN=RFC3 PE=1 SV=2	2	15	M	1	0	1	1	0	1	1	0	0	0	0	0	0	0	0	0	1	1	0	0	1	1	0	0	0	0	1	0	0	0	0	0	0	0	1		11899000	2091200		2781600
TRTHINYGVKGDVAVVR	Dimethyl (N-term)	sp|P40939|ECHA_HUMAN	sp|P40939|ECHA_HUMAN Trifunctional enzyme subunit alpha, mitochondrial OS=Homo sapiens OX=9606 GN=HADHA PE=1 SV=2	37	53	L	1	1	0	1	0	1	1	1	0	0	1	0	1	0	1	1	1	1	1	1	1	1	0	0	0	1	1	1	1	1	1	1	1	1	1	23805000		2032200		5184300	6761000	3426200
ASNFKKANMASSSQR	Acetyl (N-term)	sp|P41208|CETN2_HUMAN	sp|P41208|CETN2_HUMAN Centrin-2 OS=Homo sapiens OX=9606 GN=CETN2 PE=1 SV=1	2	16	M	2	0	0	0	0	0	0	0	0	0	0	0	0	0	0	0	0	1	1	1	1	0	0	0	0	0	1	0	0	0	0	0	0	0	1
SETPAQCSIKQER	Acetyl (N-term)	sp|P41212|ETV6_HUMAN	sp|P41212|ETV6_HUMAN Transcription factor ETV6 OS=Homo sapiens OX=9606 GN=ETV6 PE=1 SV=1	2	14	M	1	0	0	1	0	0	0	0	0	1	0	0	0	0	0	0	0	0	0	0	0	0	0	1	0	0	0	0	0	0	0	0	0	0	1			1223000
SAASCPPISLPAAASR	Dimethyl (N-term)	sp|P41250|GARS_HUMAN	sp|P41250|GARS_HUMAN Glycine--tRNA ligase OS=Homo sapiens OX=9606 GN=GARS PE=1 SV=3	37	52	L	0	0	0	0	0	0	0	0	0	0	0	0	0	0	0	0	0	1	0	0	0	0	0	0	0	0	0	0	0	0	0	0	0	0	1
MDGAGAEEVLAPLR	Acetyl (N-term)	sp|P41250|GARS_HUMAN	sp|P41250|GARS_HUMAN Glycine--tRNA ligase OS=Homo sapiens OX=9606 GN=GARS PE=1 SV=3	55	68	S	0	1	1	1	1	1	1	1	1	1	1	1	1	1	1	1	1	1	1	1	1	1	1	1	1	1	1	1	1	1	1	1	1	1	0
ALQPKDDIVDR	Dimethyl (N-term)	sp|P41250|GARS_HUMAN	sp|P41250|GARS_HUMAN Glycine--tRNA ligase OS=Homo sapiens OX=9606 GN=GARS PE=1 SV=3	111	121	L	1	0	0	0	0	0	0	0	0	0	0	0	0	0	0	0	0	0	1	1	0	1	0	0	0	0	0	0	0	0	0	0	0	0	1
SAIQNLHSFDPFADASKGDDLLPAGTEDYIHIR	Acetyl (N-term)	sp|P41567|EIF1_HUMAN	sp|P41567|EIF1_HUMAN Eukaryotic translation initiation factor 1 OS=Homo sapiens OX=9606 GN=EIF1 PE=1 SV=1	2	34	M	1	1	1	1	1	1	1	0	0	0	1	0	1	1	1	0	1	1	1	0	1	0	1	0	0	0	1	1	1	1	1	1	1	1	1	229260000	42391000	27655000	9335600	24195000	9065500
SHTVAGGGSGDHSHQVR	Acetyl (N-term)	sp|P41743|KPCI_HUMAN	sp|P41743|KPCI_HUMAN Protein kinase C iota type OS=Homo sapiens OX=9606 GN=PRKCI PE=1 SV=2	11	27	M	0	1	0	0	0	0	0	0	0	0	0	0	1	0	0	0	0	0	0	0	0	0	0	0	0	0	0	0	0	0	0	0	0	0	0
SKGPPDFSSDEEREPTPVLGSGAAAAGR	Dimethyl (N-term)	sp|P42167|LAP2B_HUMAN	sp|P42167|LAP2B_HUMAN Lamina-associated polypeptide 2, isoforms beta/gamma OS=Homo sapiens OX=9606 GN=TMPO PE=1 SV=2	59	86	N	1	1	0	0	0	1	0	0	0	0	0	0	0	0	0	0	0	0	0	0	0	0	0	0	1	1	1	1	1	0	1	1	0	0	1	21506000				3606600
SSTPLPTISSSAENTR	Dimethyl (N-term)	sp|P42167|LAP2B_HUMAN	sp|P42167|LAP2B_HUMAN Lamina-associated polypeptide 2, isoforms beta/gamma OS=Homo sapiens OX=9606 GN=TMPO PE=1 SV=2	158	173	R	0	1	1	1	0	0	0	0	0	0	0	0	0	0	0	0	0	0	0	0	0	0	0	0	0	0	0	0	0	0	0	0	0	0	1	8407500	6367200	1763200
SLWGLVSKMPPEKVQR	Acetyl (N-term)	sp|P42226|STAT6_HUMAN	sp|P42226|STAT6_HUMAN Signal transducer and activator of transcription 6 OS=Homo sapiens OX=9606 GN=STAT6 PE=1 SV=1	2	17	M	2	0	0	0	0	0	0	0	0	0	0	0	0	0	0	0	0	0	1	1	1	1	1	0	0	0	1	0	0	0	0	0	0	0	1
AGWIQAQQLQGDALR	Acetyl (N-term)	sp|P42229|STA5A_HUMAN	sp|P42229|STA5A_HUMAN Signal transducer and activator of transcription 5A OS=Homo sapiens OX=9606 GN=STAT5A PE=1 SV=1	2	16	M	0	0	0	0	0	0	0	1	0	0	0	0	0	0	0	0	0	0	0	1	0	0	0	0	0	0	0	0	0	0	0	0	0	1	0
MLGTGPAAATTAATTSSNVSVLQQFASGLKSR	Acetyl (N-term)	sp|P42345|MTOR_HUMAN	sp|P42345|MTOR_HUMAN Serine/threonine-protein kinase mTOR OS=Homo sapiens OX=9606 GN=MTOR PE=1 SV=1	1	32	-	1	0	0	0	0	0	0	0	0	0	0	0	0	0	0	0	1	0	1	1	0	1	1	0	1	0	0	0	0	0	0	0	0	0	1
AAAAQLSLTQLSSGNPVYEKYYR	Acetyl (N-term)	sp|P42566|EPS15_HUMAN	sp|P42566|EPS15_HUMAN Epidermal growth factor receptor substrate 15 OS=Homo sapiens OX=9606 GN=EPS15 PE=1 SV=2	2	24	M	1	1	1	1	1	1	1	1	1	0	1	1	0	0	1	0	1	1	0	1	1	1	1	1	1	1	1	0	1	1	1	1	1	1	1	41350000	31131000	14345000	7654600	7207100	29585000	36568000	60278000
MPLAKDLLHPSPEEEKR	Dimethyl (N-term)	sp|P42677|RS27_HUMAN	sp|P42677|RS27_HUMAN 40S ribosomal protein S27 OS=Homo sapiens OX=9606 GN=RPS27 PE=1 SV=3	1	17	-	2	0	0	0	0	0	0	0	0	0	0	0	0	0	0	0	0	0	0	0	0	1	0	0	0	0	0	0	0	0	0	0	0	0	1
DLLHPSPEEEKR	Dimethyl (N-term)	sp|P42677|RS27_HUMAN	sp|P42677|RS27_HUMAN 40S ribosomal protein S27 OS=Homo sapiens OX=9606 GN=RPS27 PE=1 SV=3	6	17	K	1	0	0	0	0	0	0	0	0	0	0	0	0	0	0	0	0	0	0	0	0	0	0	0	1	0	0	0	0	0	0	0	0	0	1
AIAAKEKDIQEESTFSSR	Dimethyl (N-term)	sp|P42704|LPPRC_HUMAN	sp|P42704|LPPRC_HUMAN Leucine-rich PPR motif-containing protein, mitochondrial OS=Homo sapiens OX=9606 GN=LRPPRC PE=1 SV=3	60	77	Y	2	1	1	1	1	1	1	1	1	1	1	1	1	1	1	1	1	1	1	1	1	1	1	1	1	1	1	1	1	1	1	1	1	1	1	824690000	358940000	78910000	44201000	101320000	207500000	159070000	507640000
ALLRGVFVVAAKR	Acetyl (N-term)	sp|P42765|THIM_HUMAN	sp|P42765|THIM_HUMAN 3-ketoacyl-CoA thiolase, mitochondrial OS=Homo sapiens OX=9606 GN=ACAA2 PE=1 SV=2	2	14	M	1	0	0	0	0	0	0	0	0	0	0	0	0	0	0	0	0	1	0	0	1	0	0	0	0	0	0	0	0	0	0	0	0	0	1
VLTVINQTQKENLR	Dimethyl (N-term)	sp|P42766|RL35_HUMAN	sp|P42766|RL35_HUMAN 60S ribosomal protein L35 OS=Homo sapiens OX=9606 GN=RPL35 PE=1 SV=2	57	70	R	1	0	0	0	0	0	0	0	0	0	0	0	0	0	0	0	0	0	0	0	0	0	0	1	0	0	0	0	0	0	0	0	0	0	1
TVINQTQKENLR	Dimethyl (N-term)	sp|P42766|RL35_HUMAN	sp|P42766|RL35_HUMAN 60S ribosomal protein L35 OS=Homo sapiens OX=9606 GN=RPL35 PE=1 SV=2	59	70	L	1	0	0	0	0	0	0	0	0	0	0	0	0	0	0	0	1	0	0	0	0	1	0	0	0	0	0	0	0	0	0	0	0	0	1
MEPAAGSSMEPSADWLATAAAR	Acetyl (N-term)	sp|P42771|CDN2A_HUMAN	sp|P42771|CDN2A_HUMAN Cyclin-dependent kinase inhibitor 2A OS=Homo sapiens OX=9606 GN=CDKN2A PE=1 SV=2	1	22	-	0	1	1	1	1	1	1	1	1	1	1	1	0	1	0	0	1	1	1	1	0	1	0	1	1	0	0	1	1	1	0	1	1	1	0
AEPWGNELASAAAR	Acetyl (N-term)	sp|P42773|CDN2C_HUMAN	sp|P42773|CDN2C_HUMAN Cyclin-dependent kinase 4 inhibitor C OS=Homo sapiens OX=9606 GN=CDKN2C PE=1 SV=1	2	15	M	0	1	1	1	1	1	1	1	1	1	1	1	1	0	0	0	1	1	0	0	0	0	0	1	1	0	0	0	0	0	0	1	1	0	0
ATLDEEDLVDSLSEGDAYPNGLQVNFHSPR	Dimethyl (N-term)	sp|P42892|ECE1_HUMAN	sp|P42892|ECE1_HUMAN Endothelin-converting enzyme 1 OS=Homo sapiens OX=9606 GN=ECE1 PE=1 SV=2	24	53	R	0	0	0	0	0	0	0	0	0	0	0	0	0	0	0	0	0	0	0	1	0	1	0	0	0	0	0	0	0	0	0	0	0	0	1
SLSEGDAYPNGLQVNFHSPR	Dimethyl (N-term)	sp|P42892|ECE1_HUMAN	sp|P42892|ECE1_HUMAN Endothelin-converting enzyme 1 OS=Homo sapiens OX=9606 GN=ECE1 PE=1 SV=2	34	53	D	0	0	0	0	0	0	0	1	1	1	1	1	0	0	1	1	0	0	0	0	0	0	1	1	1	0	0	0	0	0	1	0	1	1	1							10511000	34525000
MEKSNETNGYLDSAQAGPAAGPGAPGTAAGR	Acetyl (N-term)	sp|P43007|SATT_HUMAN	sp|P43007|SATT_HUMAN Neutral amino acid transporter A OS=Homo sapiens OX=9606 GN=SLC1A4 PE=1 SV=1	1	31	-	1	1	1	1	1	1	1	1	1	1	1	1	0	1	1	1	1	1	1	1	1	1	0	1	1	0	1	1	0	0	0	1	1	1	1	36082000	43357000	10310200	7099650	7407200		33663500	45719500
MVLSQR	Dimethyl (N-term)	sp|P43034|LIS1_HUMAN	sp|P43034|LIS1_HUMAN Platelet-activating factor acetylhydrolase IB subunit alpha OS=Homo sapiens OX=9606 GN=PAFAH1B1 PE=1 SV=2	1	6	-	0	0	0	0	0	1	0	0	0	0	0	1	0	0	0	0	1	0	0	1	1	0	0	0	0	0	1	0	0	0	0	0	0	0	1					4120500
EAEEETTNDNGVLVLEPAR	Dimethyl (N-term)	sp|P43121|MUC18_HUMAN	sp|P43121|MUC18_HUMAN Cell surface glycoprotein MUC18 OS=Homo sapiens OX=9606 GN=MCAM PE=1 SV=2	293	311	R	0	1	1	1	1	1	1	1	1	1	1	1	1	0	0	0	1	0	0	1	1	0	1	0	1	1	0	1	1	1	1	1	1	1	1	30391000	40060000	4877200	10788000	12819000	18162000	8181600	123370000
KLPEPESR	Dimethyl (N-term)	sp|P43121|MUC18_HUMAN	sp|P43121|MUC18_HUMAN Cell surface glycoprotein MUC18 OS=Homo sapiens OX=9606 GN=MCAM PE=1 SV=2	551	558	R	1	0	0	0	0	0	0	0	0	0	0	0	1	0	0	0	0	0	0	0	0	0	0	0	0	0	0	0	0	0	0	0	0	0	1
SKSFQQSSLSR	Acetyl (N-term)	sp|P43243|MATR3_HUMAN	sp|P43243|MATR3_HUMAN Matrin-3 OS=Homo sapiens OX=9606 GN=MATR3 PE=1 SV=2	2	12	M	1	0	1	1	1	1	1	1	1	1	1	1	1	1	1	1	1	1	1	1	1	1	1	0	1	1	1	1	1	1	1	1	1	1	1		982820000	210780000	144560000	309930000	882780000	1044500000	821170000
SQESGYYDR	Dimethyl (N-term)	sp|P43243|MATR3_HUMAN	sp|P43243|MATR3_HUMAN Matrin-3 OS=Homo sapiens OX=9606 GN=MATR3 PE=1 SV=2	208	216	R	0	0	0	0	0	0	0	0	0	0	0	0	0	0	0	0	1	0	0	0	1	0	0	0	0	0	0	0	0	0	0	0	0	0	1
MLQQSTNPAPGILGPPPPSFHLGGPAVGPR	Dimethyl (N-term)	sp|P43243|MATR3_HUMAN	sp|P43243|MATR3_HUMAN Matrin-3 OS=Homo sapiens OX=9606 GN=MATR3 PE=1 SV=2	344	373	F	0	0	0	0	0	0	0	0	0	0	0	0	0	0	0	0	0	0	1	0	0	0	0	0	0	0	0	0	0	0	0	0	0	0	1
GNLGAGNGNLQGPR	Dimethyl (N-term)	sp|P43243|MATR3_HUMAN	sp|P43243|MATR3_HUMAN Matrin-3 OS=Homo sapiens OX=9606 GN=MATR3 PE=1 SV=2	374	387	R	0	0	0	0	0	0	0	0	0	0	0	0	0	0	0	0	0	0	0	0	0	0	0	0	0	0	0	0	0	1	0	0	0	0	1
AVQPKETLQLESAAEVGFVR	Acetyl (N-term)	sp|P43246|MSH2_HUMAN	sp|P43246|MSH2_HUMAN DNA mismatch repair protein Msh2 OS=Homo sapiens OX=9606 GN=MSH2 PE=1 SV=1	2	21	M	1	1	1	1	1	1	1	1	1	1	1	1	1	1	1	0	1	0	1	1	1	1	1	1	1	1	1	1	1	1	1	1	1	1	1	35837000	40896000	8282100	6421900	10457000	25121000	8866600	83559000
MELENIVANTVLLKAR	Acetyl (N-term)	sp|P43250|GRK6_HUMAN	sp|P43250|GRK6_HUMAN G protein-coupled receptor kinase 6 OS=Homo sapiens OX=9606 GN=GRK6 PE=1 SV=2	1	16	-	1	0	0	0	0	0	0	0	1	0	0	0	0	0	0	0	1	0	0	0	0	0	0	0	0	0	0	0	0	0	0	0	0	0	1								4141700
ADCISEPVNR	Dimethyl (N-term)	sp|P43304|GPDM_HUMAN	sp|P43304|GPDM_HUMAN Glycerol-3-phosphate dehydrogenase, mitochondrial OS=Homo sapiens OX=9606 GN=GPD2 PE=1 SV=3	43	52	A	0	1	1	1	1	1	1	1	1	1	1	1	1	0	0	1	1	1	1	1	1	1	1	1	1	0	1	1	1	1	1	1	1	1	1	119330000	67577000	20006000	9547800	15376000	44730000	8312500	36648000
ADCISEPVNREPPSR	Dimethyl (N-term)	sp|P43304|GPDM_HUMAN	sp|P43304|GPDM_HUMAN Glycerol-3-phosphate dehydrogenase, mitochondrial OS=Homo sapiens OX=9606 GN=GPD2 PE=1 SV=3	43	57	A	0	0	0	0	0	0	0	0	0	1	0	0	0	0	0	0	1	0	0	1	0	1	0	0	0	0	1	1	0	0	0	0	0	0	1
MEEIGILVEKAQDEIPALSVSR	Acetyl (N-term)	sp|P43686|PRS6B_HUMAN	sp|P43686|PRS6B_HUMAN 26S proteasome regulatory subunit 6B OS=Homo sapiens OX=9606 GN=PSMC4 PE=1 SV=2	1	22	-	1	1	0	0	0	0	0	0	0	0	0	1	1	1	1	0	0	0	0	0	0	0	0	0	1	0	1	0	1	1	1	1	0	0	1	1413700
MEEIGILVEKAQDEIPALSVSR	Dimethyl (N-term);Oxidation (M)	sp|P43686|PRS6B_HUMAN	sp|P43686|PRS6B_HUMAN 26S proteasome regulatory subunit 6B OS=Homo sapiens OX=9606 GN=PSMC4 PE=1 SV=2	1	22	-	1	0	0	0	0	0	0	0	0	0	0	0	0	1	0	0	0	0	0	0	0	0	0	0	0	0	0	0	0	0	0	0	0	0	1
ASASSKELLMKLR	Dimethyl (N-term)	sp|P43897|EFTS_HUMAN	sp|P43897|EFTS_HUMAN Elongation factor Ts, mitochondrial OS=Homo sapiens OX=9606 GN=TSFM PE=1 SV=2	42	54	S	2	1	1	1	1	1	1	0	0	0	1	1	1	0	1	0	1	1	1	1	1	1	0	0	1	1	0	1	1	0	0	1	0	0	1	63248000	23056000	3180200	1163400	8459100	13111000
SKGFLNSSELSGLPAGPDR	Dimethyl (N-term)	sp|P43897|EFTS_HUMAN	sp|P43897|EFTS_HUMAN Elongation factor Ts, mitochondrial OS=Homo sapiens OX=9606 GN=TSFM PE=1 SV=2	160	178	Y	1	0	0	1	0	0	0	0	0	0	0	0	0	0	0	0	0	1	0	0	1	0	0	0	0	0	0	0	0	0	0	0	0	0	1			1193000
ATHGQTCAR	Acetyl (N-term)	sp|P45880|VDAC2_HUMAN	sp|P45880|VDAC2_HUMAN Voltage-dependent anion-selective channel protein 2 OS=Homo sapiens OX=9606 GN=VDAC2 PE=1 SV=2	2	10	M	0	1	1	1	1	1	1	0	0	1	0	1	1	1	1	1	1	1	1	1	0	1	1	1	1	1	1	1	1	1	1	1	1	1	0
AELSEEALLSVLPTIR	Acetyl (N-term)	sp|P45974|UBP5_HUMAN	sp|P45974|UBP5_HUMAN Ubiquitin carboxyl-terminal hydrolase 5 OS=Homo sapiens OX=9606 GN=USP5 PE=1 SV=2	2	17	M	0	1	1	1	1	1	1	0	1	1	1	1	1	1	1	1	0	1	1	1	1	0	0	0	0	1	1	1	1	1	1	1	1	0	0
SAADSISESVPVGPKVR	Dimethyl (N-term)	sp|P45974|UBP5_HUMAN	sp|P45974|UBP5_HUMAN Ubiquitin carboxyl-terminal hydrolase 5 OS=Homo sapiens OX=9606 GN=USP5 PE=1 SV=2	779	795	R	1	0	0	1	0	0	0	1	0	1	1	0	0	0	0	0	0	0	1	0	0	0	0	0	1	1	0	0	0	0	0	1	0	0	1			3807800				7112000
TLNPNPTGVQNPHIER	Dimethyl (N-term)	sp|P45985|MP2K4_HUMAN	sp|P45985|MP2K4_HUMAN Dual specificity mitogen-activated protein kinase kinase 4 OS=Homo sapiens OX=9606 GN=MAP2K4 PE=1 SV=1	60	75	F	0	1	0	0	0	0	0	0	0	0	0	0	0	0	0	0	0	0	0	0	0	1	0	0	0	0	0	0	0	0	0	0	0	0	1	17750000
TRTSGETTHTHR	Dimethyl (N-term)	sp|P46013|KI67_HUMAN	sp|P46013|KI67_HUMAN Proliferation marker protein Ki-67 OS=Homo sapiens OX=9606 GN=MKI67 PE=1 SV=2	1045	1056	F	0	1	0	0	0	0	0	0	0	0	0	0	0	0	0	0	0	0	0	0	0	0	0	0	0	0	0	0	0	0	0	0	0	0	1	4784800
AGNFDSEER	Acetyl (N-term)	sp|P46108|CRK_HUMAN	sp|P46108|CRK_HUMAN Adapter molecule crk OS=Homo sapiens OX=9606 GN=CRK PE=1 SV=2	2	10	M	0	1	0	1	1	0	1	0	0	0	0	0	0	0	0	0	0	0	0	0	0	0	0	0	0	0	0	0	0	0	0	0	0	0	0
MEPNDSTSTAVEEPDSLEVLVKTLDSQTR	Acetyl (N-term)	sp|P46379|BAG6_HUMAN	sp|P46379|BAG6_HUMAN Large proline-rich protein BAG6 OS=Homo sapiens OX=9606 GN=BAG6 PE=1 SV=2	1	29	-	1	1	0	1	1	1	0	0	1	1	0	0	0	0	0	0	0	0	0	0	0	0	1	1	0	0	0	0	0	0	0	0	0	0	1	26008000		2817700	13601000	7263300			25763000
MESPASSQPASMPQSKGKSKR	Acetyl (N-term)	sp|P46734|MP2K3_HUMAN	sp|P46734|MP2K3_HUMAN Dual specificity mitogen-activated protein kinase kinase 3 OS=Homo sapiens OX=9606 GN=MAP2K3 PE=1 SV=2	1	21	-	3	1	0	0	0	0	0	1	0	0	0	0	0	0	0	0	1	1	1	1	0	1	0	0	0	0	0	0	0	0	0	0	0	0	1	13898000						4757000
TGAAPIIDVVR	Dimethyl (N-term)	sp|P46776|RL27A_HUMAN	sp|P46776|RL27A_HUMAN 60S ribosomal protein L27a OS=Homo sapiens OX=9606 GN=RPL27A PE=1 SV=2	95	105	K	0	0	0	0	0	0	1	1	0	0	0	0	0	0	0	0	1	0	0	1	0	0	0	0	1	0	0	0	0	0	0	0	0	0	1							4208300
GFVKVVKNKAYFKR	Dimethyl (N-term)	sp|P46777|RL5_HUMAN	sp|P46777|RL5_HUMAN 60S ribosomal protein L5 OS=Homo sapiens OX=9606 GN=RPL5 PE=1 SV=3	2	15	M	4	0	0	0	0	0	0	0	0	0	0	0	0	0	0	0	1	1	0	1	0	1	0	0	0	0	0	0	0	0	0	0	0	0	1
LVIQDKNKYNTPKYR	Dimethyl (N-term)	sp|P46777|RL5_HUMAN	sp|P46777|RL5_HUMAN 60S ribosomal protein L5 OS=Homo sapiens OX=9606 GN=RPL5 PE=1 SV=3	36	50	R	3	0	0	0	0	0	0	0	0	0	0	0	0	0	0	0	0	0	1	0	1	0	0	0	0	0	0	0	0	0	0	0	0	0	1
[truncated: 2,718 more rows]
[truncated: 27 more columns]

## Sheet: Supplementary table 4
Table S4. Identified N termini on high-pH fractionated HeLa samples with Data-dependent acquisition (DDA) mode Number of N termini observed in fractionated post-HUNTER HeLa samples from 1M cells.			back to index
[truncated: 8,317 more rows]

[truncated: 8 more sheets: Supplementary table 5, Supplementary table 6, Supplementary table 7, Supplementary table 8, Supplementary table 9, Supplementary table 10, Supplementary table 11, Supplementary table 12]
