# Supplementary material for: Sensitive Determination of Proteolytic Proteoforms in Limited Microscale Proteome Samples
Source: Mol Cell Proteomics. 2019 Aug 30;18(11):2335–47. doi: 10.1074/mcp.TIR119.001560 (PMC6823850; doi:10.1074/mcp.TIR119.001560)
Supplement: Supplementary Datasets 1-11 [file 152783_1_supp_375372_pvwd5g.zip]

Archive with 23 entries (22 files):
- Weng_et_al_Dataset_9_TAILS_MQ_modification_specific_peptides.txt
- __MACOSX/
- __MACOSX/._Weng_et_al_Dataset_9_TAILS_MQ_modification_specific_peptides.txt
- Weng_et_al_Dataset_11_threeVPE0_MQ_modification_specific_peptides.txt
- __MACOSX/._Weng_et_al_Dataset_11_threeVPE0_MQ_modification_specific_peptides.txt
- Weng_et_al_Dataset_8_HUNTER_MQ_modification_specific_peptides.txt
- __MACOSX/._Weng_et_al_Dataset_8_HUNTER_MQ_modification_specific_peptides.txt
- Weng_et_al_Dataset_5_MQ_modification_specific_peptides.txt
- __MACOSX/._Weng_et_al_Dataset_5_MQ_modification_specific_peptides.txt
- Weng_et_al_Dataset_4_MQ_modification_specific_peptides.txt
- __MACOSX/._Weng_et_al_Dataset_4_MQ_modification_specific_peptides.txt
- Weng_et_al_Dataset_6_MQ_modification_specific_peptides.txt
- __MACOSX/._Weng_et_al_Dataset_6_MQ_modification_specific_peptides.txt
- Weng_et_al_Dataset_1_MQ_modification_specific_peptides.txt
- __MACOSX/._Weng_et_al_Dataset_1_MQ_modification_specific_peptides.txt
- Weng_et_al_Dataset_2_MQ_modification_specific_peptides.txt
- __MACOSX/._Weng_et_al_Dataset_2_MQ_modification_specific_peptides.txt
- Weng_et_al_Dataset_3_MQ_modification_specific_peptides.txt
- __MACOSX/._Weng_et_al_Dataset_3_MQ_modification_specific_peptides.txt
- Weng_et_al_Dataset_10_singleVPE0_MQ_modification_specific_peptides.txt
- __MACOSX/._Weng_et_al_Dataset_10_singleVPE0_MQ_modification_specific_peptides.txt
- Weng_et_al_Dataset_7_MQ_modification_specific_peptides.xlsx
- __MACOSX/._Weng_et_al_Dataset_7_MQ_modification_specific_peptides.xlsx
