# Supplementary material for: Sensitive Determination of Proteolytic Proteoforms in Limited Microscale Proteome Samples
Source: Mol Cell Proteomics. 2019 Aug 30;18(11):2335–47. doi: 10.1074/mcp.TIR119.001560 (PMC6823850; doi:10.1074/mcp.TIR119.001560)
Supplement: Supplementary Datasets 1-11 [file 152783_1_supp_375372_pvwd5g.zip › Weng_et_al_Dataset_9_TAILS_MQ_modification_specific_peptides.txt]

Sequence	K Count	Modifications	Mass	Mass Fractional Part	Protein Groups	Proteins	Unique (Groups)	Unique (Proteins)	Acetyl (N-term)	Gln->pyro-Glu	Glu->pyro-Glu	Oxidation (M)	Missed cleavages	Experiment 1	Experiment 10	Experiment 11	Experiment 12	Experiment 13	Experiment 14	Experiment 15	Experiment 2	Experiment 3	Experiment 4	Experiment 5	Experiment 6	Experiment 7	Experiment 8	Experiment 9	Retention time	Calibrated retention time	Charges	PEP	MS/MS scan number	Raw file	Score	Delta score	Intensity	Intensity 1	Intensity 10	Intensity 11	Intensity 12	Intensity 13	Intensity 14	Intensity 15	Intensity 2	Intensity 3	Intensity 4	Intensity 5	Intensity 6
AAAAAAAAAAGAAGGR	0	Acetyl (N-term)	1239.632	0.63199703	1277	sp|Q86U42|PABP2_HUMAN	yes	yes	1	0	0	0	0	1	2	1	1	1	1	1	1	1							43.277	43.277	2	5.7548E-09	20555	TAILS_1Mil_HeLa_exp1_2_pullout	199.67	90.69	3429000000	1020900000	11753000	12477000	741960000	414290000	55123000	100740000	911910000	159870000	0	0	0
AAAAAAAAAGAAGGR	0	Acetyl (N-term)	1168.5949	0.59488324	1277	sp|Q86U42|PABP2_HUMAN	yes	yes	1	0	0	0	0	1			1	1			1	1							38.574	38.574	2	1.8474E-08	18206	TAILS_1Mil_HeLa_exp1_2_pullout	159.79	81.236	139200000	64530000	0	0	0	22864000	0	0	48358000	3445700	0	0	0
AAAAAAAGDSDSWDADAFSVEDPVR	0	Acetyl (N-term)	2506.0884	0.088440254	210	sp|O75822|EIF3J_HUMAN	yes	yes	1	0	0	0	0			1			1				1						53.377	53.377	2;3	3.6984E-08	24620	TAILS_500K_HeLa_exp2_1_pullout	110.44	106.33	75526000	0	0	17203000	0	0	47355000	0	0	0	10968000	0	0
AAAAAAGAGPEMVR	0	Oxidation (M);Acetyl (N-term)	1299.6241	0.62413446	552	sp|P28482|MK01_HUMAN	yes	yes	1	0	0	1	0	1					1	1		1							29.162	29.162	2	0.0051749	10743	TAILS_500K_HeLa_exp2_1_pullout	104.22	85.441	365720000	49641000	0	0	0	0	171460000	105870000	0	38748000	0	0	0
AAAAAAGAGPEMVR	0	Acetyl (N-term)	1283.6292	0.62921983	552	sp|P28482|MK01_HUMAN	yes	yes	1	0	0	0	0	1	1	1	2	1	1		1	1							36.46	36.46	1;2	6.1148E-11	16601	TAILS_500K_HeLa_exp1_1_pullout	204.52	162.41	1852300000	597910000	2372400	2923700	348150000	263670000	32564000	0	548590000	56072000	0	0	0
AAAAAAGEAR	0	Acetyl (N-term)	899.44609	0.44609374	361	sp|P09417|DHPR_HUMAN	yes	yes	1	0	0	0	0					1		1	1	1							22.992	22.992	2	0.0028249	9125	TAILS_500K_HeLa_exp2_2_pullout	185.05	21.381	652240000	0	0	0	0	135510000	0	138440000	313680000	64607000	0	0	0
AAAAAAGPSPGSGPGDSPEGPEGEAPER	0	Acetyl (N-term)	2530.1208	0.12080302	1826	sp|Q9UID3|VPS51_HUMAN	yes	yes	1	0	0	0	0	1						1									32.45	32.45	3	8.9927E-27	13095	TAILS_500K_HeLa_exp2_2_pullout	69.052	67.975	34528000	0	0	0	0	0	0	34528000	0	0	0	0	0
AAAAAAGSGTPR	0	Acetyl (N-term)	1041.5203	0.52032131	1717	sp|Q9NR33|DPOE4_HUMAN	yes	yes	1	0	0	0	0							1		1							23.235	23.235	2	0.00021764	7826	TAILS_1Mil_HeLa_exp2_1_pullout	156.83	6.5596	60222000	0	0	0	0	0	0	34925000	0	25296000	0	0	0
AAAAAATAAAAASIR	0	Acetyl (N-term)	1298.6943	0.69426293	1367	sp|Q8WVM8|SCFD1_HUMAN	yes	yes	1	0	0	0	0	1	1	1	1	1	1	1	2	1					1		51.67	51.67	2	5.1393E-33	23822	TAILS_500K_HeLa_exp2_2_pullout	184.44	135.65	235750000	46859000	3346300	21236000	41052000	0	15701000	0	47218000	48306000	0	0	0
AAAAAAVGPGAGGAGSAVPGGAGPCATVSVFPGAR	0	Acetyl (N-term)	2948.4563	0.45628785	1287	sp|Q86X55|CARM1_HUMAN	yes	yes	1	0	0	0	0				1												51.452	51.452	3	0.00041964	25990	TAILS_500K_HeLa_exp1_1_pullout	71.068	52.77	34561000	0	0	0	34561000	0	0	0	0	0	0	0	0
AAAAAETPEVLR	0	Acetyl (N-term)	1239.6459	0.64591575	1772	sp|Q9NXW9|ALKB4_HUMAN	yes	yes	1	0	0	0	0	1							1	1							41.118	41.118	2	0.0014102	19787	TAILS_1Mil_HeLa_exp1_1_pullout	140.75	82.794	82927000	45124000	0	0	0	0	0	0	33079000	4724400	0	0	0
AAAAAGAGSGPWAAQEKQFPPALLSFFIYNPR	1	Acetyl (N-term)	3345.6935	0.69348165	913	sp|P86791|CCZ1_HUMAN;sp|P86790|CCZ1B_HUMAN	yes	no	1	0	0	0	0								1								58.691	58.691	3	0.00031273	30929	TAILS_1Mil_HeLa_exp1_2_pullout	76.162	58.515	20970000	0	0	0	0	0	0	0	20970000	0	0	0	0
AAAAAGLGGGGAGPGPEAGDFLAR	0	Acetyl (N-term)	2052.0025	0.0024662011	511	sp|P23610|F8I2_HUMAN	yes	yes	1	0	0	0	0	1															51.262	51.262	2	3.2162E-46	26529	TAILS_1Mil_HeLa_exp1_1_pullout	218.4	190.54	28126000	28126000	0	0	0	0	0	0	0	0	0	0	0
AAAAAGTATSQR	0	Acetyl (N-term)	1116.5523	0.55234972	1889	sp|Q9Y2Z0|SGT1_HUMAN	yes	yes	1	0	0	0	0				1	1	1	1	1	2							21.732	21.732	2	5.0965E-19	8943	TAILS_500K_HeLa_exp2_2_pullout	241.61	181.56	2558500000	0	0	0	368680000	383870000	495320000	453490000	559900000	297210000	0	0	0
AAAAAMAEQESAR	0	Acetyl (N-term)	1317.5983	0.59831364	1253	sp|Q7L5D6|GET4_HUMAN	yes	yes	1	0	0	0	0	1				1	1	1	1	1							36.237	36.237	2	1.2904E-06	17944	TAILS_500K_HeLa_exp1_2_pullout	209.73	123.06	498530000	154920000	0	0	0	94450000	14574000	0	213420000	21171000	0	0	0
AAAAAMAEQESAR	0	Oxidation (M);Acetyl (N-term)	1333.5932	0.59322826	1253	sp|Q7L5D6|GET4_HUMAN	yes	yes	1	0	0	1	0						1	1		1							29.13	29.13	2	0.00014253	11193	TAILS_1Mil_HeLa_exp2_1_pullout	148.91	116.07	72251000	0	0	0	0	0	32731000	27520000	0	12001000	0	0	0
AAAAAQGGGGGEPR	0	Acetyl (N-term)	1210.5691	0.56906242	538	sp|P27361|MK03_HUMAN	yes	yes	1	0	0	0	0	1			1		1	1		1							20.433	20.433	2	1.1927E-10	7888	TAILS_500K_HeLa_exp2_2_pullout	198.62	162.23	215780000	108930000	0	0	0	0	0	74818000	0	32031000	0	0	0
AAAAASAPQQLSDEELFSQLR	0	Acetyl (N-term)	2244.1022	0.10223983	1887	sp|Q9Y2U8|MAN1_HUMAN	yes	yes	1	0	0	0	0	1				1	1	1	2	1							53.648	53.648	2;3	1.9055E-27	27872	TAILS_1Mil_HeLa_exp1_1_pullout	236.92	208.11	340860000	59711000	0	0	0	65448000	32691000	25686000	129360000	27968000	0	0	0
AAAAASASQDELNQLER	0	Acetyl (N-term)	1785.8493	0.8493196	1195	sp|Q5VYK3|ECM29_HUMAN	yes	yes	1	0	0	0	0	1			1	1	1	1	1	1							47.012	47.012	2	9.9492E-35	22983	TAILS_500K_HeLa_exp1_1_pullout	300.71	232.99	267850000	89379000	0	0	44407000	32596000	17515000	16655000	47747000	19546000	0	0	0
AAAAASGAGGAAGAGTGGAGPAGR	0	Acetyl (N-term)	1795.8561	0.85613631	1881	sp|Q9Y2K2|SIK3_HUMAN	yes	yes	1	0	0	0	0									1							28.346	28.346	2	5.1972E-17	9961	TAILS_1Mil_HeLa_exp2_1_pullout	156.5	120.76	3699600	0	0	0	0	0	0	0	0	3699600	0	0	0
AAAAASHLNLDALR	0	Acetyl (N-term)	1434.7579	0.75792582	991	sp|Q13049|TRI32_HUMAN	yes	yes	1	0	0	0	0						1			1							46.292	46.292	2	1.6743E-19	21438	TAILS_1Mil_HeLa_exp2_1_pullout	228.12	187.39	40451000	0	0	0	0	0	19863000	0	0	20587000	0	0	0
AAAAAVGNAVPCGAR	0	Acetyl (N-term)	1396.6881	0.6881317	1691	sp|Q9HD20|AT131_HUMAN	yes	yes	1	0	0	0	0	1			1	1			1								35.865	35.865	2	1.1545E-12	16856	TAILS_500K_HeLa_exp1_1_pullout	193.82	149.52	207300000	66998000	0	0	29741000	56547000	0	0	54016000	0	0	0	0
AAAADSFSGGPAGVR	0	Acetyl (N-term)	1374.6528	0.65279205	1443	sp|Q96E14|RMI2_HUMAN	yes	yes	1	0	0	0	0						1		1								35.437	35.437	2	5.7373E-15	17883	TAILS_1Mil_HeLa_exp1_2_pullout	201.84	154.65	59251000	0	0	0	0	0	9640400	0	49610000	0	0	0	0
AAAAECDVVMAATEPELLDDQEAKR	1	Acetyl (N-term)	2744.2633	0.26330985	1518	sp|Q99615|DNJC7_HUMAN	yes	yes	1	0	0	0	0	2			1	1			2								52.631	52.631	2;3	3.8758E-114	27425	TAILS_1Mil_HeLa_exp1_1_pullout	292.8	267.87	493550000	232250000	0	0	87363000	59137000	0	0	114800000	0	0	0	0
AAAAEGVLATR	0	Acetyl (N-term)	1070.572	0.57202253	1231	sp|Q6QNY1|BL1S2_HUMAN	yes	yes	1	0	0	0	0				1				1	1							42.885	42.885	2	0.0012007	19011	TAILS_1Mil_HeLa_exp2_1_pullout	155.42	111.61	143380000	0	0	0	69640000	0	0	0	61164000	12577000	0	0	0
AAAAELSLLEKSLGLSKGNKYSAQGER	3	Acetyl (N-term)	2832.4981	0.49813589	135	sp|O43324|MCA3_HUMAN	yes	yes	1	0	0	0	0	2			1	2	2	2	2	2							52.971	52.971	3;4	9.4093E-76	27220	TAILS_1Mil_HeLa_exp1_2_pullout	246.21	212.2	10351000000	3011800000	0	0	131240000	1787300000	744400000	1016700000	3193200000	466220000	0	0	0
AAAAGAAAAAAAEGEAPAEMGALLLEKETR	1	Acetyl (N-term)	2823.4073	0.40727197	1481	sp|Q96KQ7|EHMT2_HUMAN	yes	yes	1	0	0	0	0	1			1	1		1	1								55.446	55.446	3	1.1604E-71	29315	TAILS_500K_HeLa_exp1_2_pullout	213.11	203.65	574120000	119810000	0	0	103750000	69322000	0	113510000	167740000	0	0	0	0
AAAAGAAAAAAAEGEAPAEMGALLLEKETR	1	Oxidation (M);Acetyl (N-term)	2839.4022	0.4021866	1481	sp|Q96KQ7|EHMT2_HUMAN	yes	yes	1	0	0	1	0						1										51.932	51.932	3	0.0004797	24374	TAILS_500K_HeLa_exp2_1_pullout	75.226	69.064	40331000	0	0	0	0	0	40331000	0	0	0	0	0	0
AAAAGGGAGAAR	0	Acetyl (N-term)	941.46789	0.46789181	1761	sp|Q9NX46|ARHL2_HUMAN	yes	yes	1	0	0	0	0	1					1	1									15.858	15.858	2	0.0039901	5898	TAILS_1Mil_HeLa_exp1_1_pullout	123.98	52.291	193760000	102430000	0	0	0	0	26506000	64821000	0	0	0	0	0
AAAAGGGGPGTAVGATGSGIAAAAAGLAVYR	0	Acetyl (N-term)	2555.3092	0.30921291	1403	sp|Q92922|SMRC1_HUMAN	yes	yes	1	0	0	0	0			1	2		2	2		1							54.385	54.385	2;3	0	24487	TAILS_1Mil_HeLa_exp2_1_pullout	407.65	370	763520000	0	0	36670000	437370000	0	140230000	124080000	0	25167000	0	0	0
AAAAKPNNLSLVVHGPGDLR	1	Acetyl (N-term)	2041.1069	0.10687169	920	sp|Q00796|DHSO_HUMAN	yes	yes	1	0	0	0	0	3		1	2	2	2	4	3	3							40.261	40.261	2;3	3.5801E-114	19428	TAILS_1Mil_HeLa_exp1_2_pullout	305.23	257.94	9814000000	2765600000	0	29304000	1596800000	1444500000	138970000	325880000	3337800000	175150000	0	0	0
AAAAPVAADDDERR	0	Acetyl (N-term)	1468.6906	0.69063412	1661	sp|Q9H5N1|RABE2_HUMAN	yes	yes	1	0	0	0	1	1			1												22.807	22.807	2	9.5651E-08	9587	TAILS_1Mil_HeLa_exp1_1_pullout	172.56	140.04	102100000	60703000	0	0	41398000	0	0	0	0	0	0	0	0
AAAAQLSLTQLSSGNPVYEKYYR	1	Acetyl (N-term)	2571.2969	0.29691689	657	sp|P42566|EPS15_HUMAN	yes	yes	1	0	0	0	0	1			1		1	1	1	1							52.373	52.373	2;3	3.1446E-105	26536	TAILS_500K_HeLa_exp1_1_pullout	120.66	102.92	288700000	70714000	0	0	29354000	0	35520000	36134000	71424000	45558000	0	0	0
AAAATAAAGSTPLLR	0	Unmodified	1340.7412	0.74121312	41		yes	yes	0	0	0	0	0				1	1											26.778	26.778	2	0.018229	11941	TAILS_500K_HeLa_exp1_2_pullout	85.377	17.815	252680000	0	0	0	166160000	86527000	0	0	0	0	0	0	0
AAAATAAEGVPSR	0	Acetyl (N-term)	1212.6099	0.6098646	1349	sp|Q8TBC3|SHKB1_HUMAN	yes	yes	1	0	0	0	0									1							32.473	32.473	2	5.5266E-07	11998	TAILS_1Mil_HeLa_exp2_1_pullout	131.82	91.095	0	0	0	0	0	0	0	0	0	0	0	0	0
AAAATMAAAAR	0	Acetyl (N-term)	1016.5073	0.50731378	1309	sp|Q8N1B4|VPS52_HUMAN	yes	yes	1	0	0	0	0	1								1							35.061	35.061	2	5.3721E-05	15293	TAILS_1Mil_HeLa_exp2_1_pullout	140.5	25.899	45167000	45167000	0	0	0	0	0	0	0	0	0	0	0
AAAAVGAGHGAGGPGAASSSGGAR	0	Acetyl (N-term)	1905.9041	0.90414914	1478	sp|Q96K37|S35E1_HUMAN	yes	yes	1	0	0	0	0	2			1				2								22.894	22.894	2;3	2.724E-51	9071	TAILS_1Mil_HeLa_exp1_2_pullout	194.49	165.15	157290000	124360000	0	0	32930000	0	0	0	0	0	0	0	0
AAAAVQGGR	0	Acetyl (N-term)	841.44061	0.44061443	1077	sp|Q15005|SPCS2_HUMAN	yes	yes	1	0	0	0	0	1			1	1	1	1	1								20.975	20.975	2	0.015307	8665	TAILS_500K_HeLa_exp2_2_pullout	131.3	44.789	3448800000	1602600000	0	0	341520000	371310000	189590000	376190000	567520000	0	0	0	0
AAAAVSESWPELELAER	0	Acetyl (N-term)	1869.9109	0.91085723	1310	sp|Q8N1G4|LRC47_HUMAN	yes	yes	1	0	0	0	0	2			1	1	2	1	1	1							54.852	54.852	2;3	3.4403E-22	25076	TAILS_1Mil_HeLa_exp2_1_pullout	208.27	183.97	1455500000	317090000	0	0	156100000	151080000	223650000	184280000	266540000	156720000	0	0	0
AAAAVSSAKR	1	Acetyl (N-term)	972.53524	0.53524309	725	sp|P49914|MTHFS_HUMAN	yes	yes	1	0	0	0	0	1						1	1	1							20.891	20.891	2	6.2791E-06	7572	TAILS_1Mil_HeLa_exp1_2_pullout	212.58	139.32	1853800000	931950000	0	0	0	0	0	77243000	789370000	55234000	0	0	0
AAAAVVEFQR	0	Acetyl (N-term)	1102.5771	0.57710791	66	sp|O00231|PSD11_HUMAN	yes	yes	1	0	0	0	0	2		1	2	1	2	2	1	1							45.982	45.982	1;2	0.00019837	21069	TAILS_500K_HeLa_exp2_2_pullout	205.7	133.21	1030200000	296640000	0	14213000	53340000	185630000	60124000	51280000	229110000	139900000	0	0	0
AAAAVVVPAEWIKNWEKSGR	2	Acetyl (N-term)	2223.18	0.18003664	1342	sp|Q8NI27|THOC2_HUMAN	yes	yes	1	0	0	0	0	2			1	1	2	2	2	2							54.75	54.75	2;3	6.8288E-32	28698	TAILS_1Mil_HeLa_exp1_1_pullout	210.56	180.87	3447400000	823740000	0	0	327170000	649610000	310090000	450010000	570360000	316350000	0	0	0
AAADAEAVPAR	0	Acetyl (N-term)	1082.5356	0.53563702	1675	sp|Q9H9B1|EHMT1_HUMAN	yes	yes	1	0	0	0	0									1							28.978	28.978	2	0.0094311	10301	TAILS_1Mil_HeLa_exp2_1_pullout	123.35	85.079	7497500	0	0	0	0	0	0	0	0	7497500	0	0	0
AAADGGGPGGASVGTEEDGGGVGHR	0	Acetyl (N-term)	2178.9526	0.95261548	55	sp|A6NHR9|SMHD1_HUMAN	yes	yes	1	0	0	0	0	1								1							26.242	26.242	2	7.4639E-189	10813	TAILS_1Mil_HeLa_exp1_1_pullout	351.22	319.06	51411000	40827000	0	0	0	0	0	0	0	10584000	0	0	0
AAADGSLFDNPR	0	Unmodified	1232.5786	0.57856447	1670	sp|Q9H8H2|DDX31_HUMAN	yes	yes	0	0	0	0	0	1															31.538	31.538	2	0.0068356	14705	TAILS_1Mil_HeLa_exp1_1_pullout	105.52	70.085	0	0	0	0	0	0	0	0	0	0	0	0	0
AAAEAGGDDAR	0	Acetyl (N-term)	1044.4472	0.44721595	51	sp|A6NDG6|PGP_HUMAN	yes	yes	1	0	0	0	0	1			1		1	1	1	1							17.075	17.075	2	0.0044	6295	TAILS_1Mil_HeLa_exp1_1_pullout	132.13	69.417	1219600000	464190000	0	0	140200000	0	108730000	199330000	218030000	89083000	0	0	0
AAAEEEDGGPEGPNR	0	Acetyl (N-term)	1539.6437	0.6437435	1535	sp|Q99942|RNF5_HUMAN	yes	yes	1	0	0	0	0							1		1							26.228	26.228	2	0.00063204	9621	TAILS_500K_HeLa_exp2_2_pullout	136.96	111.57	8271100	0	0	0	0	0	0	0	0	8271100	0	0	0
AAAEEEPKPKKLKVEAPQALR	4	Acetyl (N-term)	2344.3114	0.31144474	791	sp|P55263|ADK_HUMAN	yes	yes	1	0	0	0	0				1												27.131	27.131	3	0.0077146	11319	TAILS_500K_HeLa_exp1_1_pullout	79.568	60.784	0	0	0	0	0	0	0	0	0	0	0	0	0
AAAEGPVGDGELWQTWLPNHVVFLR	0	Acetyl (N-term)	2803.4082	0.40819867	1515	sp|Q99567|NUP88_HUMAN	yes	yes	1	0	0	0	0	2			2	2	2	2	2	2							57.465	57.465	2;3	3.7469E-75	30340	TAILS_1Mil_HeLa_exp1_1_pullout	203.85	173.87	862360000	203010000	0	0	140220000	80243000	127920000	71846000	161160000	77957000	0	0	0
AAAETQSLR	0	Acetyl (N-term)	987.49852	0.49852324	1026	sp|Q13523|PRP4B_HUMAN	yes	yes	1	0	0	0	0	2			1		1	1	1	1							26.498	26.498	1;2	0.012644	9701	TAILS_500K_HeLa_exp2_1_pullout	133.55	53.319	1079700000	355460000	0	0	183000000	0	65028000	80266000	313560000	82380000	0	0	0
AAAGAAATHLEVAR	0	Unmodified	1307.6946	0.69459728	1497	sp|Q96S52|PIGS_HUMAN	yes	yes	0	0	0	0	0	2			1	2			2								22.48	22.48	2;3	1.5745E-19	8884	TAILS_1Mil_HeLa_exp1_2_pullout	271.62	203.72	1073200000	274970000	0	0	35442000	276080000	0	0	486730000	0	0	0	0
AAAGAAATHLEVAR	0	Acetyl (N-term)	1349.7052	0.70516197	1497	sp|Q96S52|PIGS_HUMAN	yes	yes	1	0	0	0	0							1									33.329	33.329	2	0.034929	13570	TAILS_500K_HeLa_exp2_2_pullout	81.525	41.173	0	0	0	0	0	0	0	0	0	0	0	0	0
AAAGGGGGGAAAAGR	0	Acetyl (N-term)	1112.5323	0.53228298	1845	sp|Q9UL25|RAB21_HUMAN	yes	yes	1	0	0	0	0	1						1									15.942	15.942	2	2.903E-15	6110	TAILS_500K_HeLa_exp2_2_pullout	206.23	133.74	130930000	82490000	0	0	0	0	0	48445000	0	0	0	0	0
AAAGGGGGGGR	0	Acetyl (N-term)	828.38383	0.38382783	432	sp|P14866|HNRPL_HUMAN	yes	yes	1	0	0	0	0				1					1							12.596	12.596	2	0.0024791	3718	TAILS_500K_HeLa_exp1_1_pullout	145.34	74.817	41737000	0	0	0	28787000	0	0	0	0	12950000	0	0	0
AAAGYDVEKNNSR	1	Unmodified	1393.6586	0.65860571	379;499	sp|P10412|H14_HUMAN;sp|P16403|H12_HUMAN;sp|P16402|H13_HUMAN;sp|Q02539|H11_HUMAN;sp|P22492|H1T_HUMAN	no	no	0	0	0	0	0	1				1				1							15.813	15.813	2;3	3.6918E-05	5788	TAILS_1Mil_HeLa_exp1_1_pullout	117.02	52.369	88847000	0	0	0	0	73225000	0	0	0	15622000	0	0	0
AAAITDMADLEELSR	0	Acetyl (N-term)	1646.7822	0.78215124	1238	sp|Q6ZN18|AEBP2_HUMAN	yes	yes	1	0	0	0	0	1					1		1	1							56.022	56.022	2	5.6426E-26	26044	TAILS_1Mil_HeLa_exp2_1_pullout	176.8	143.58	26590000	0	0	0	0	0	5853600	0	20736000	0	0	0	0
AAALGASGGAGAGDDDFDQFDKPGAER	1	Acetyl (N-term)	2607.1474	0.14735212	1450	sp|Q96EV2|RBM33_HUMAN	yes	yes	1	0	0	0	0									1							47.088	47.088	3	3.1602E-22	19885	TAILS_1Mil_HeLa_exp2_1_pullout	148.95	132.65	12730000	0	0	0	0	0	0	0	0	12730000	0	0	0
AAAMDVDTPSGTNSGAGKKR	2	Acetyl (N-term)	1974.9429	0.94290241	868	sp|P62877|RBX1_HUMAN	yes	yes	1	0	0	0	0	2			1	2		3	2	1							24.458	24.458	2;3	6.3865E-87	9849	TAILS_500K_HeLa_exp2_2_pullout	222.29	183.66	1934100000	751760000	0	0	263010000	265040000	0	108640000	496630000	48967000	0	0	0
AAAMDVDTPSGTNSGAGKKR	2	Oxidation (M);Acetyl (N-term)	1990.9378	0.93781703	868	sp|P62877|RBX1_HUMAN	yes	yes	1	0	0	1	0							1									18.816	18.816	3	6.1752E-06	6974	TAILS_500K_HeLa_exp2_2_pullout	111.18	92.883	49572000	0	0	0	0	0	0	49572000	0	0	0	0	0
AAANKGNKPR	2	Acetyl (N-term)	1067.5836	0.58359027	1616	sp|Q9GZN8|CT027_HUMAN	yes	yes	1	0	0	0	0	1															9.7036	9.7036	2	0.013663	2754	TAILS_1Mil_HeLa_exp1_1_pullout	126.57	66.088	54671000	54671000	0	0	0	0	0	0	0	0	0	0	0
AAAQEADGAR	0	Acetyl (N-term)	1000.4574	0.4573867	271	sp|O96005|CLPT1_HUMAN	yes	yes	1	0	0	0	0	1				1	1	1		1							17.858	17.858	2	0.0069483	6995	TAILS_500K_HeLa_exp2_2_pullout	136.39	38.594	464600000	196340000	0	0	0	75146000	43427000	111650000	0	38038000	0	0	0
AAASAAAISGAGR	0	Acetyl (N-term)	1114.5731	0.57308516	1072	sp|Q14807|KIF22_HUMAN	yes	yes	1	0	0	0	0							1									33.327	33.327	2	0.015368	13532	TAILS_500K_HeLa_exp2_2_pullout	97.284	56.932	20232000	0	0	0	0	0	0	20232000	0	0	0	0	0
AAASGSVLQR	0	Acetyl (N-term)	1000.5302	0.53015772	1194	sp|Q5VWZ2|LYPL1_HUMAN	yes	yes	1	0	0	0	0	1				1	1	1	1	1							29.613	29.613	2	0.00032834	11423	TAILS_1Mil_HeLa_exp2_1_pullout	202.28	125.22	443060000	124260000	0	0	0	76254000	0	55325000	145180000	42040000	0	0	0
AAASGYTDLR	0	Acetyl (N-term)	1065.5091	0.50908792	1225	sp|Q6P6C2|ALKB5_HUMAN	yes	yes	1	0	0	0	0									1							36.39	36.39	2	0.0071707	14103	TAILS_1Mil_HeLa_exp2_1_pullout	143.45	99.004	19655000	0	0	0	0	0	0	0	0	19655000	0	0	0
AAASYDQLLKQVEALKMENSNLR	2	Acetyl (N-term)	2633.3483	0.34830053	519	sp|P25054|APC_HUMAN	yes	yes	1	0	0	0	0	1															53.584	53.584	3	0.011753	27980	TAILS_1Mil_HeLa_exp1_1_pullout	69.704	48.575	35565000	35565000	0	0	0	0	0	0	0	0	0	0	0
AAATGATPIAGR	0	Unmodified	1055.5724	0.57235688	355	sp|P08865|RSSA_HUMAN	yes	yes	0	0	0	0	0									1							20.753	20.753	2	0.071189	6768	TAILS_1Mil_HeLa_exp2_1_pullout	79.986	33.596	4277200	0	0	0	0	0	0	0	0	4277200	0	0	0
AAATGAVAASAASGQAEGKKITDLR	2	Acetyl (N-term)	2356.2347	0.23465098	1751	sp|Q9NWH9|SLTM_HUMAN	yes	yes	1	0	0	0	0	2	1		1	1	2	2	2	1							39.255	39.255	2;3	2.8552E-54	18203	TAILS_1Mil_HeLa_exp1_2_pullout	233.37	190.34	4185900000	842410000	15356000	0	716640000	681800000	234770000	135180000	1506100000	53659000	0	0	0
AAATLTSKLYSLLFR	1	Unmodified	1653.9454	0.94539224	1809	sp|Q9UDW1|QCR9_HUMAN	yes	yes	0	0	0	0	0	2		1	2	2	2	2	2	2							54.504	54.504	2;3	2.8147E-50	28677	TAILS_500K_HeLa_exp1_2_pullout	267.93	182.12	2721900000	441160000	0	0	473950000	579420000	121440000	296630000	575010000	234350000	0	0	0
AAATQPDAKDTPDEPWAFPAR	1	Unmodified	2254.0655	0.065460388	1244	sp|Q7KZF4|SND1_HUMAN	yes	yes	0	0	0	0	0				1												38.224	38.224	3	3.811E-06	18100	TAILS_500K_HeLa_exp1_1_pullout	107.72	88.031	45842000	0	0	0	45842000	0	0	0	0	0	0	0	0
AAATQVAVSVPKR	1	Acetyl (N-term)	1338.7619	0.76194857	945	sp|Q04637|IF4G1_HUMAN	yes	yes	1	0	0	0	0					1	1			1							29.158	29.158	2	0.030716	12812	TAILS_500K_HeLa_exp1_2_pullout	89.08	26.004	887740000	0	0	0	0	837160000	0	0	0	50583000	0	0	0
AAAVAVAAASR	0	Acetyl (N-term)	998.55089	0.55089316	1269	sp|Q7Z5L9|I2BP2_HUMAN	yes	yes	1	0	0	0	0	1		1	1	1		1	1	1							41.214	41.214	2	9.6936E-05	19863	TAILS_1Mil_HeLa_exp1_1_pullout	191.17	125.29	298810000	100480000	0	3560100	43820000	53322000	0	0	79249000	18378000	0	0	0
AAAVLSGPSAGSAAGVPGGTGGLSAVSSGPR	0	Acetyl (N-term)	2607.3253	0.3252569	1304	sp|Q8IZL8|PELP1_HUMAN	yes	yes	1	0	0	0	0	2			1	1	1	2	1	1							50.516	50.516	2;3	3.2851E-116	23372	TAILS_500K_HeLa_exp2_2_pullout	274.39	237.99	574810000	163380000	0	0	67223000	73079000	14071000	77043000	113690000	66319000	0	0	0
AAAVSSVVR	0	Acetyl (N-term)	900.50288	0.50288033	52	sp|A6NDU8|CE051_HUMAN	yes	yes	1	0	0	0	0	1			1			1	1	1							38.159	38.159	2	0.013248	16342	TAILS_1Mil_HeLa_exp2_1_pullout	132.57	62.568	637880000	209490000	0	0	182320000	0	0	0	220880000	25195000	0	0	0
AAAVVEFQR	0	Acetyl (N-term)	1031.54	0.53999412	66	sp|O00231|PSD11_HUMAN	yes	yes	1	0	0	0	0									1							47.393	47.393	2	1.7494E-05	20101	TAILS_1Mil_HeLa_exp2_1_pullout	161.68	96.878	0	0	0	0	0	0	0	0	0	0	0	0	0
AADAEAEVASLNR	0	Unmodified	1315.6368	0.63680763	322	sp|P06753|TPM3_HUMAN	yes	yes	0	0	0	0	0	1			1	1			1								26.877	26.877	2	4.3678E-14	11980	TAILS_1Mil_HeLa_exp1_1_pullout	219.5	148.95	305180000	105140000	0	0	67846000	56240000	0	0	75947000	0	0	0	0
AADEEAFEDNSEEYIR	0	Unmodified	1886.7806	0.78063091	785	sp|P55060|XPO2_HUMAN	yes	yes	0	0	0	0	0	1															36.415	36.415	2	0.00026504	17706	TAILS_1Mil_HeLa_exp1_1_pullout	105.65	51.506	0	0	0	0	0	0	0	0	0	0	0	0	0
AADISESSGADCKGDPR	1	Acetyl (N-term)	1776.7585	0.75845568	144	sp|O43583|DENR_HUMAN	yes	yes	1	0	0	0	0	1			1	1			1								23.906	23.906	2	2.2912E-08	9640	TAILS_500K_HeLa_exp1_1_pullout	116.54	83.31	191260000	96633000	0	0	0	34216000	0	0	60416000	0	0	0	0
AADKGPAAGPR	1	Unmodified	1009.5305	0.53049207	1354	sp|Q8TDD1|DDX54_HUMAN	yes	yes	0	0	0	0	0	1															10.357	10.357	2	0.0091396	3233	TAILS_1Mil_HeLa_exp1_1_pullout	123.86	63.745	39598000	39598000	0	0	0	0	0	0	0	0	0	0	0
AADKGPAAGPR	1	Acetyl (N-term)	1051.5411	0.54105675	1354	sp|Q8TDD1|DDX54_HUMAN	yes	yes	1	0	0	0	0	1															15.196	15.196	2	0.013863	5691	TAILS_1Mil_HeLa_exp1_1_pullout	117.02	37.116	45976000	45976000	0	0	0	0	0	0	0	0	0	0	0
AADLNLEWISLPR	0	Acetyl (N-term)	1538.8093	0.80929269	1679	sp|Q9HAU0|PKHA5_HUMAN	yes	yes	1	0	0	0	0	1				1	1	1	1	1							57.723	57.723	2	5.7439E-14	30145	TAILS_1Mil_HeLa_exp1_2_pullout	218.18	167.38	216480000	48313000	0	0	0	22664000	41650000	22444000	62145000	19269000	0	0	0
AADTQVSETLKR	1	Unmodified	1317.6888	0.6888432	1389	sp|Q92616|GCN1_HUMAN	yes	yes	0	0	0	0	0	1			2	2			2	1							20.884	20.884	2;3	1.318E-09	7851	TAILS_500K_HeLa_exp1_1_pullout	157.38	80.552	843270000	241500000	0	0	179510000	119210000	0	0	283000000	20041000	0	0	0
AADTQVSETLKR	1	Acetyl (N-term)	1359.6994	0.69940789	1389	sp|Q92616|GCN1_HUMAN	yes	yes	1	0	0	0	0	1			1	1	1	1	1	1							28.662	28.662	2	2.4161E-15	11964	TAILS_500K_HeLa_exp2_2_pullout	236.33	177.35	1947600000	604610000	0	0	266430000	300680000	92953000	107740000	463940000	111280000	0	0	0
AAEAADLGLGAAVPVELR	0	Acetyl (N-term)	1763.9418	0.94176342	1924	sp|Q9Y5Q8|TF3C5_HUMAN	yes	yes	1	0	0	0	0	1			1		1	1	1	1							55.185	55.185	2	3.3415E-22	25195	TAILS_1Mil_HeLa_exp2_1_pullout	214.78	161.54	454100000	133850000	0	0	75108000	0	72388000	45864000	126890000	0	0	0	0
AAEAAGGKYR	1	Acetyl (N-term)	1034.5145	0.51450765	1421	sp|Q96A65|EXOC4_HUMAN	yes	yes	1	0	0	0	0	1			1	1	1	1	1	1							19.625	19.625	2	0.0047914	7509	TAILS_500K_HeLa_exp1_2_pullout	170.05	113.78	1399700000	463890000	0	0	178980000	249110000	16574000	38716000	406670000	45793000	0	0	0
AAEADGPLKR	1	Acetyl (N-term)	1068.5564	0.55637247	192	sp|O75352|MPU1_HUMAN	yes	yes	1	0	0	0	0	2			2	2	1	1	2	1							23.379	23.379	2	0.0069044	9682	TAILS_500K_HeLa_exp2_2_pullout	153.08	96.035	2862600000	819830000	0	0	461160000	478160000	40556000	122340000	898480000	42058000	0	0	0
AAEDDEDDDVDTKKQKTDEDD	3	Unmodified	2395.9623	0.96229627	315	sp|P06454|PTMA_HUMAN	yes	yes	0	0	0	0	0							2	1								14.893	14.893	3;4	1.0737E-08	5527	TAILS_500K_HeLa_exp2_2_pullout	140.16	115.56	65123000	0	0	0	0	0	0	44346000	20777000	0	0	0	0
AAEDELQLPR	0	Acetyl (N-term)	1182.5881	0.58806652	896	sp|P78318|IGBP1_HUMAN	yes	yes	1	0	0	0	0	1			1		1	1	2	1							43.524	43.524	1;2	0.00095694	21172	TAILS_500K_HeLa_exp1_1_pullout	195.27	144.57	418270000	117060000	0	0	91782000	0	8413000	8205800	169750000	23055000	0	0	0
AAEEPQQQKQEPLGSDSEGVNCLAYDEAIMAQQDR	1	Acetyl (N-term)	3946.7585	0.75853862	1456	sp|Q96FW1|OTUB1_HUMAN	yes	yes	1	0	0	0	0	1			1				1								49.166	49.166	3;4	1.9159E-07	24722	TAILS_500K_HeLa_exp1_1_pullout	87.368	77.74	148470000	64392000	0	0	37253000	0	0	0	46823000	0	0	0	0
AAEEVLQTVDHYKTEIER	1	Acetyl (N-term)	2172.0699	0.069877064	1458	sp|Q96G01|BICD1_HUMAN	yes	yes	1	0	0	0	0	1			1				1								53.181	53.181	3	2.774E-22	27523	TAILS_1Mil_HeLa_exp1_2_pullout	206.74	177.87	118890000	48414000	0	0	0	0	0	0	70478000	0	0	0	0
AAEKQVPGGGGGGGSGGGGGSGGGGSGGGR	1	Unmodified	2242.0071	0.0071106616	1816	sp|Q9UHB9|SRP68_HUMAN	yes	yes	0	0	0	0	0	1			1	1		4	1	1							12.148	12.148	3	5.5023E-25	3533	TAILS_1Mil_HeLa_exp1_1_pullout	134.96	118.48	356840000	69211000	0	0	41464000	55317000	0	61162000	90147000	39544000	0	0	0
AAEKQVPGGGGGGGSGGGGGSGGGGSGGGR	1	Acetyl (N-term)	2284.0177	0.017675348	1816	sp|Q9UHB9|SRP68_HUMAN	yes	yes	1	0	0	0	0	2								1							17.449	17.449	3	1.1885E-15	6364	TAILS_1Mil_HeLa_exp1_1_pullout	43.103	40.05	52724000	33833000	0	0	0	0	0	0	0	18891000	0	0	0
AAELVEAKNMVMSFR	1	Acetyl (N-term)	1736.859	0.85896177	1311	sp|Q8N2W9|PIAS4_HUMAN	yes	yes	1	0	0	0	0					1											55.141	55.141	2	0.013038	29452	TAILS_500K_HeLa_exp1_2_pullout	89.959	56.084	29698000	0	0	0	0	29698000	0	0	0	0	0	0	0
AAEPNKTEIQTLFKR	2	Acetyl (N-term)	1786.9577	0.95774784	1319	sp|Q8N6H7|ARFG2_HUMAN	yes	yes	1	0	0	0	0	1			1	1		1	1								39.981	39.981	3	0.0005889	19970	TAILS_500K_HeLa_exp1_2_pullout	133.25	114.79	744760000	206580000	0	0	137160000	160400000	0	18538000	222080000	0	0	0	0
AAEQDPEAR	0	Acetyl (N-term)	1027.4571	0.45705235	1235	sp|Q6XQN6|PNCB_HUMAN	yes	yes	1	0	0	0	0									1							19.524	19.524	2	0.015696	6284	TAILS_1Mil_HeLa_exp2_1_pullout	131.06	34.809	18093000	0	0	0	0	0	0	0	0	18093000	0	0	0
AAESALQVVEKLQAR	1	Unmodified	1611.8944	0.8944193	1054	sp|Q14241|ELOA1_HUMAN	yes	yes	0	0	0	0	0	1				1		1	1	1							44.041	44.041	3	1.3775E-06	19477	TAILS_500K_HeLa_exp2_2_pullout	118.08	92.759	191200000	59610000	0	0	0	41333000	0	0	83472000	6789600	0	0	0
AAESALQVVEKLQAR	1	Acetyl (N-term)	1653.905	0.90498399	1054	sp|Q14241|ELOA1_HUMAN	yes	yes	1	0	0	0	0	1			1	1	2	1	1	1							53.806	53.806	2;3	3.0001E-74	24449	TAILS_1Mil_HeLa_exp2_1_pullout	297.64	250.34	1299800000	243420000	0	0	199580000	197810000	128760000	143980000	272200000	114050000	0	0	0
AAESGSDFQQR	0	Acetyl (N-term)	1236.5371	0.53709359	1431	sp|Q96BP3|PPWD1_HUMAN	yes	yes	1	0	0	0	0	1			1	1		1	1	1							24.92	24.92	2	0.00051752	9838	TAILS_500K_HeLa_exp1_1_pullout	200.54	200.54	229810000	56856000	0	0	41602000	60030000	0	0	52471000	18849000	0	0	0
AAETLNFGPEWLR	0	Acetyl (N-term)	1544.7623	0.7623425	196	sp|O75420|GGYF1_HUMAN	yes	yes	1	0	0	0	0						1	1									57.257	57.257	2	2.5123E-05	26246	TAILS_500K_HeLa_exp2_1_pullout	120.68	71.886	12979000	0	0	0	0	0	0	12979000	0	0	0	0	0
AAETQTLNFGPEWLR	0	Acetyl (N-term)	1773.8686	0.86859848	1237	sp|Q6Y7W6|GGYF2_HUMAN	yes	yes	1	0	0	0	0	1			1	1	1	1	1	1							55.375	55.375	2	1.2012E-19	25245	TAILS_1Mil_HeLa_exp2_1_pullout	258.92	213.76	500100000	138440000	0	0	66665000	42670000	52078000	48969000	105240000	46048000	0	0	0
AAETTLTELR	0	Unmodified	1103.5823	0.58225287	312	sp|P05783|K1C18_HUMAN	yes	yes	0	0	0	0	0				1	1											21.615	21.615	2	0.025546	8474	TAILS_500K_HeLa_exp1_1_pullout	109.71	18.088	21794000	0	0	0	0	21794000	0	0	0	0	0	0	0
AAFGILSYEHR	0	Acetyl (N-term)	1304.6513	0.65133548	1413	sp|Q93074|MED12_HUMAN	yes	yes	1	0	0	0	0	1															50.753	50.753	2	0.0090022	26265	TAILS_1Mil_HeLa_exp1_1_pullout	142.92	83.678	37653000	37653000	0	0	0	0	0	0	0	0	0	0	0
AAFSKYLTAR	1	Unmodified	1126.6135	0.61349341	551	sp|P28288|ABCD3_HUMAN	yes	yes	0	0	0	0	0	1			1					1							32.253	32.253	2;3	0.0072239	14688	TAILS_1Mil_HeLa_exp1_1_pullout	146.48	99.669	163600000	75509000	0	0	77455000	0	0	0	0	10633000	0	0	0
AAGAGTAGPASGPGVVR	0	Unmodified	1394.7266	0.72662569	1110	sp|Q15554|TERF2_HUMAN	yes	yes	0	0	0	0	0								1								21.986	21.986	2	3.4478E-05	8845	TAILS_1Mil_HeLa_exp1_2_pullout	105.03	58.874	0	0	0	0	0	0	0	0	0	0	0	0	0
AAGELEGGKPLSGLLNALAQDTFHGYPGITEELLR	1	Acetyl (N-term)	3678.8893	0.88934051	1318	sp|Q8N668|COMD1_HUMAN	yes	yes	1	0	0	0	0				2	2			1								58.47	58.47	3;4	1.6418E-88	31216	TAILS_500K_HeLa_exp1_2_pullout	223.34	200.95	397190000	0	0	0	93213000	181850000	0	0	122120000	0	0	0	0
AAGESMAQR	0	Acetyl (N-term)	961.42873	0.42872911	1898	sp|Q9Y3B8|ORN_HUMAN	yes	yes	1	0	0	0	0	1					1	1		1							21.246	21.246	2	0.016105	7608	TAILS_1Mil_HeLa_exp2_1_pullout	152.47	99.787	291740000	154090000	0	0	0	0	20933000	52982000	0	63739000	0	0	0
AAGESMAQR	0	Oxidation (M);Acetyl (N-term)	977.42364	0.42364373	1898	sp|Q9Y3B8|ORN_HUMAN	yes	yes	1	0	0	1	0							1									14.395	14.395	2	0.076862	5076	TAILS_500K_HeLa_exp2_2_pullout	98.009	44.842	14461000	0	0	0	0	0	0	14461000	0	0	0	0	0
AAGFKTVEPLEYYR	1	Acetyl (N-term)	1684.8461	0.84607213	1427	sp|Q96B26|EXOS8_HUMAN	yes	yes	1	0	0	0	0	2	1	1	1	1		1	1	1							50.178	50.178	2;3	5.5766E-53	22241	TAILS_1Mil_HeLa_exp2_1_pullout	286.29	222.19	2501900000	757370000	7158500	11363000	313060000	394790000	0	144260000	708070000	165800000	0	0	0
AAGGAVAAAPECR	0	Acetyl (N-term)	1241.5823	0.58226964	1846	sp|Q9UL63|MKLN1_HUMAN	yes	yes	1	0	0	0	0	1															26.361	26.361	2	3.6918E-05	11563	TAILS_1Mil_HeLa_exp1_1_pullout	117.02	81.079	0	0	0	0	0	0	0	0	0	0	0	0	0
AAGGDHGSPDSYR	0	Acetyl (N-term)	1330.5538	0.55380628	571	sp|P30566|PUR8_HUMAN	yes	yes	1	0	0	0	0	1			1	1	1	1	1	1							18.145	18.145	2	4.2857E-65	7168	TAILS_500K_HeLa_exp2_2_pullout	301.09	221.38	1990200000	738610000	0	0	220100000	247390000	52620000	150940000	496790000	83768000	0	0	0
AAGGGGGSSKASSSSASSAGALESSLDR	1	Acetyl (N-term)	2453.1266	0.12661667	1191	sp|Q5VT52|RPRD2_HUMAN	yes	yes	1	0	0	0	0									1							35.03	35.03	3	1.3533E-10	13392	TAILS_1Mil_HeLa_exp2_1_pullout	116.05	95.614	5092700	0	0	0	0	0	0	0	0	5092700	0	0	0
AAGGYDVEKNNSR	1	Unmodified	1379.643	0.64295564	446	sp|P16401|H15_HUMAN	yes	yes	0	0	0	0	0								1								14.531	14.531	3	0.054584	4997	TAILS_1Mil_HeLa_exp1_2_pullout	74.987	49.645	45501000	0	0	0	0	0	0	0	45501000	0	0	0	0
AAGKFASLPR	1	Acetyl (N-term)	1058.5873	0.58727866	209	sp|O75815|BCAR3_HUMAN	yes	yes	1	0	0	0	0					1		1	1								34.334	34.334	2	0.0069179	14349	TAILS_500K_HeLa_exp2_2_pullout	135.43	72.01	211100000	0	0	0	0	75104000	0	13421000	122580000	0	0	0	0
AAGTAAALAFLSQESR	0	Acetyl (N-term)	1604.8158	0.81583463	204	sp|O75607|NPM3_HUMAN	yes	yes	1	0	0	0	0	1		1	2	1	1	1	1	2							56.404	56.404	2	2.4396E-167	26473	TAILS_500K_HeLa_exp2_2_pullout	366.15	298.43	3365400000	581180000	0	19831000	457520000	447280000	571170000	280840000	655820000	351720000	0	0	0
AAGTLYTYPENWR	0	Acetyl (N-term)	1582.7416	0.74160705	534	sp|P26641|EF1G_HUMAN	yes	yes	1	0	0	0	0	1	1	1	1	2	2	1	1	2	1				1		51.693	51.693	1;2	5.0562E-41	23857	TAILS_500K_HeLa_exp2_2_pullout	269.59	234.37	7864000000	1644300000	0	68270000	1210100000	1216300000	491400000	945660000	1192800000	1086200000	5221600	0	0
AAGTLYTYPENWR	0	Unmodified	1540.731	0.73104237	534	sp|P26641|EF1G_HUMAN	yes	yes	0	0	0	0	0								1								40.484	40.484	2	8.8002E-07	20045	TAILS_1Mil_HeLa_exp1_2_pullout	169.37	132.18	25503000	0	0	0	0	0	0	0	25503000	0	0	0	0
AAGTSSYWEDLR	0	Acetyl (N-term)	1396.6259	0.62590859	243	sp|O95249|GOSR1_HUMAN	yes	yes	1	0	0	0	0	1				1			1								48.753	48.753	2	0.0020078	25508	TAILS_500K_HeLa_exp1_2_pullout	136.63	118.77	136420000	0	0	0	0	44696000	0	0	91725000	0	0	0	0
AAGVAGWGVEAEEFEDAPDVEPLEPTLSNIIEQR	0	Acetyl (N-term)	3679.753	0.75296619	148	sp|O43681|ASNA_HUMAN	yes	yes	1	0	0	0	0	1			1	1	2		1								58.278	58.278	3;4	2.8872E-20	30795	TAILS_1Mil_HeLa_exp1_2_pullout	121.5	114.75	310260000	44410000	0	0	35818000	37060000	153190000	0	39787000	0	0	0	0
AAGVTDGNEVAKAQQATPGGAAPTIFSR	1	Unmodified	2684.3518	0.351806	1594	sp|Q9BX68|HINT2_HUMAN	yes	yes	0	0	0	0	0	1			1	1		1	1	1							36.725	36.725	3	6.5515E-87	17663	TAILS_1Mil_HeLa_exp1_1_pullout	254.71	233.1	535860000	184810000	0	0	75534000	60439000	0	37511000	164600000	12971000	0	0	0
AAHRPVEWVQAVVSR	0	Acetyl (N-term)	1745.9325	0.93253614	488	sp|P21359|NF1_HUMAN	yes	yes	1	0	0	0	1								1								42.648	42.648	3	0.0011805	21335	TAILS_1Mil_HeLa_exp1_2_pullout	100.43	50.944	54703000	0	0	0	0	0	0	0	54703000	0	0	0	0
AAHVEYSTAAR	0	Unmodified	1174.5731	0.57308516	708	sp|P49411|EFTU_HUMAN	yes	yes	0	0	0	0	0								1								14.686	14.686	3	0.13229	5066	TAILS_1Mil_HeLa_exp1_2_pullout	53.567	33.805	17980000	0	0	0	0	0	0	0	17980000	0	0	0	0
AAIPSSGSLVATHDYYR	0	Acetyl (N-term)	1848.9006	0.90062689	1649	sp|Q9H3Y8|PPDPF_HUMAN	yes	yes	1	0	0	0	0							1	1								41.984	41.984	2	0.00048451	20426	TAILS_1Mil_HeLa_exp1_2_pullout	112.51	83.207	29489000	0	0	0	0	0	0	3917200	25572000	0	0	0	0
AAIYGGVEGGGTR	0	Acetyl (N-term)	1248.6099	0.6098646	1828	sp|Q9UJ70|NAGK_HUMAN	yes	yes	1	0	0	0	0	1			1		1			1							35.615	35.615	2	1.9113E-07	16380	TAILS_1Mil_HeLa_exp2_1_pullout	137.98	56.428	41795000	0	0	0	33133000	0	8661300	0	0	0	0	0	0
AAKGAHGSYLKVESELER	2	Acetyl (N-term)	1986.0171	0.017053633	1848	sp|Q9ULT0|TTC7A_HUMAN	yes	yes	1	0	0	0	0								1								29.858	29.858	3	3.5133E-22	13445	TAILS_1Mil_HeLa_exp1_2_pullout	205.68	155.6	53942000	0	0	0	0	0	0	0	53942000	0	0	0	0
AAKLAPEFAKR	2	Unmodified	1200.6979	0.69789175	558	sp|P30041|PRDX6_HUMAN	yes	yes	0	0	0	0	0				2	1				1							21.648	21.648	2;3	0.0024899	8272	TAILS_500K_HeLa_exp1_1_pullout	145.25	100.17	213060000	0	0	0	137140000	75920000	0	0	0	0	0	0	0
AAKLNIPKVLLPFTR	2	Unmodified	1680.045	0.045046705	1357	sp|Q8TEM1|PO210_HUMAN	yes	yes	0	0	0	0	0					1		1									49.863	49.863	3	2.1197E-12	22887	TAILS_500K_HeLa_exp2_2_pullout	140.84	113.19	0	0	0	0	0	0	0	0	0	0	0	0	0
AAKSQPNIPKAKSLDGVTNDR	3	Acetyl (N-term)	2251.1921	0.19205789	1801	sp|Q9UBM7|DHCR7_HUMAN	yes	yes	1	0	0	0	0				1	1											26.561	26.561	4	0.0027631	11881	TAILS_500K_HeLa_exp1_2_pullout	82.885	58.844	150230000	0	0	0	86475000	63758000	0	0	0	0	0	0	0
AAKVDLSTSTDWKEAKSFLKGLSDKQR	5	Unmodified	3008.5931	0.59309891	1541	sp|Q9BQ69|MACD1_HUMAN	yes	yes	0	0	0	0	0							1									46.019	46.019	3	3.5444E-24	20177	TAILS_500K_HeLa_exp2_2_pullout	135.01	108.6	0	0	0	0	0	0	0	0	0	0	0	0	0
AAKVLEQLTGQTPVFSKAR	2	Unmodified	2043.1477	0.14767388	872	sp|P62913|RL11_HUMAN	yes	yes	0	0	0	0	0	1			2	2			2	1							38.44	38.44	3;4	4.6367E-28	18911	TAILS_500K_HeLa_exp1_2_pullout	211.89	184.74	734080000	99792000	0	0	239030000	237820000	0	0	150450000	6986700	0	0	0
AALAPLPPLPAQFKSIQHHLR	1	Acetyl (N-term)	2346.3325	0.33245495	1698	sp|Q9NP79|VTA1_HUMAN	yes	yes	1	0	0	0	0	3			2	2	2	3	3	1							50.363	50.363	2;3;4	1.3608E-21	25779	TAILS_1Mil_HeLa_exp1_2_pullout	176.91	146.48	3063500000	630980000	0	0	618390000	501300000	107240000	279060000	817600000	108960000	0	0	0
AALDSLSLFTSLGLSEQKAR	1	Acetyl (N-term)	2148.1426	0.14264808	688	sp|P47897|SYQ_HUMAN	yes	yes	1	0	0	0	0	3		1	2	3	2	4	3	3							58.055	58.055	2;3	3.3939E-172	30228	TAILS_1Mil_HeLa_exp1_2_pullout	352.64	352.64	5599500000	958720000	0	10915000	869370000	674850000	801880000	601450000	1242200000	440040000	0	0	0
AALEALGSCLNNKYSEGYPGKR	2	Unmodified	2397.1747	0.17469326	601	sp|P34897|GLYM_HUMAN	yes	yes	0	0	0	0	0				1												36.041	36.041	4	0.0017968	16774	TAILS_500K_HeLa_exp1_1_pullout	85.518	59.044	48317000	0	0	0	48317000	0	0	0	0	0	0	0	0
AALEELVKLQGER	1	Unmodified	1454.8093	0.80929269	403	sp|P12081|SYHC_HUMAN	yes	yes	0	0	0	0	0									1							44.258	44.258	2	0.0032029	18408	TAILS_1Mil_HeLa_exp2_1_pullout	104.79	66.709	0	0	0	0	0	0	0	0	0	0	0	0	0
AALGPSSQNVTEYVVR	0	Acetyl (N-term)	1731.8792	0.87916317	611	sp|P35269|T2FA_HUMAN	yes	yes	1	0	0	0	0	1		1	1		1	1	1	2							48.505	48.505	2	8.125E-16	24795	TAILS_1Mil_HeLa_exp1_2_pullout	179.6	138.32	181630000	85191000	0	2948400	57769000	0	35719000	0	0	0	0	0	0
AALGSPSHTFR	0	Acetyl (N-term)	1184.5938	0.5938206	1467	sp|Q96HJ9|FMC1_HUMAN	yes	yes	1	0	0	0	0	1			1	1	2	1	1	1							30.257	30.257	2	0.0019853	14275	TAILS_1Mil_HeLa_exp1_1_pullout	149.27	105.46	881510000	215320000	0	0	152220000	135760000	29918000	37188000	299320000	11790000	0	0	0
AALGVAEAVAAPHPAEGAETAEAVELSR	0	Acetyl (N-term)	2728.3668	0.36678737	1289	sp|Q86Y56|DAAF5_HUMAN	yes	yes	1	0	0	0	0	1			1	1	2	2	1								51.926	51.926	2;3	3.2469E-29	26592	TAILS_1Mil_HeLa_exp1_2_pullout	169.26	152.94	520710000	98831000	0	0	132060000	0	48590000	119490000	121740000	0	0	0	0
AALTAEHFAALQSLLKASSKDVVR	2	Acetyl (N-term)	2567.4071	0.40713604	1785	sp|Q9P000|COMD9_HUMAN	yes	yes	1	0	0	0	0	2			1	1	2	2	2	2							53.173	53.173	3;4	8.8769E-99	27714	TAILS_1Mil_HeLa_exp1_1_pullout	277.75	246.39	3293500000	739300000	0	0	395140000	588980000	278060000	345550000	740690000	205750000	0	0	0
AALTTLFKYIDENQDR	1	Acetyl (N-term)	1938.9687	0.96870646	1480	sp|Q96KP4|CNDP2_HUMAN	yes	yes	1	0	0	0	0	2			2	1	2	1	2	1							58.026	58.026	2;3	4.9349E-143	30770	TAILS_1Mil_HeLa_exp1_1_pullout	341.59	297.05	3371200000	794060000	0	0	443440000	81047000	374210000	609070000	1034300000	35003000	0	0	0
AALVDLEPGTMDSVR	0	Unmodified	1572.7818	0.78175731	1568	sp|Q9BUF5|TBB6_HUMAN	yes	yes	0	0	0	0	0	1	1	1	1	1			1								48.508	48.508	2	0.00021293	21510	TAILS_100K_HeLa_exp2_2_pullout	141.73	106.18	547170000	70756000	68397000	50065000	130080000	98590000	0	0	129270000	0	0	0	0
AALVLEDGSVLR	0	Acetyl (N-term)	1283.7085	0.70851601	542	sp|P27708|PYR1_HUMAN	yes	yes	1	0	0	0	0	2		1	3	1	2	1	2	3							55.263	55.263	1;2	3.7375E-07	28423	TAILS_1Mil_HeLa_exp1_1_pullout	203.35	146.62	3937800000	795800000	0	34664000	706410000	441200000	455680000	402000000	647950000	454110000	0	0	0
AALVVSGAAEQGGR	0	Acetyl (N-term)	1326.6892	0.68917755	1610	sp|Q9BZG8|DPH1_HUMAN	yes	yes	1	0	0	0	0	1								1							44.488	44.488	2	0.0028673	21447	TAILS_1Mil_HeLa_exp1_1_pullout	138.22	96.77	34416000	25339000	0	0	0	0	0	0	0	9076800	0	0	0
AAMAVGGAGGSR	0	Acetyl (N-term)	1045.4975	0.49747738	95	sp|O14744|ANM5_HUMAN	yes	yes	1	0	0	0	0				1	1			1	1							29.272	29.272	2	1.4294E-05	11265	TAILS_1Mil_HeLa_exp2_1_pullout	192.26	104.68	890650000	0	0	0	240510000	171430000	0	0	349750000	128960000	0	0	0
AAMAVGGAGGSR	0	Oxidation (M);Acetyl (N-term)	1061.4924	0.492392	95	sp|O14744|ANM5_HUMAN	yes	yes	1	0	0	1	0							1		1							22.469	22.469	2	0.0013718	7501	TAILS_1Mil_HeLa_exp2_1_pullout	141.02	105.66	91356000	0	0	0	0	0	0	61920000	0	29436000	0	0	0
AAMEALVVEVTKQPAIISQLDPVNER	1	Unmodified	2820.5055	0.50552945	964	sp|Q08211|DHX9_HUMAN	yes	yes	0	0	0	0	0					1											53.43	53.43	3	7.7175E-10	28387	TAILS_500K_HeLa_exp1_2_pullout	109.97	84.166	44844000	0	0	0	0	44844000	0	0	0	0	0	0	0
AAMETETAPLTLESLPTDPLLLILSFLDYR	0	Acetyl (N-term)	3374.7571	0.75711227	1835	sp|Q9UK99|FBX3_HUMAN	yes	yes	1	0	0	0	0	1			1												59.348	59.348	3	1.8105E-19	31436	TAILS_1Mil_HeLa_exp1_1_pullout	126.36	109.91	59137000	48773000	0	0	10363000	0	0	0	0	0	0	0	0
AAMKGLGTDEDTLIEILASR	1	Unmodified	2103.0882	0.088169665	290	sp|P04083|ANXA1_HUMAN	yes	yes	0	0	0	0	0	1			1	1		1	1	1							53.615	53.615	3	4.3007E-16	24121	TAILS_1Mil_HeLa_exp2_1_pullout	168.99	126.72	674560000	114930000	0	0	159500000	156940000	0	34209000	130320000	78663000	0	0	0
AANATTNPSQLLPLELVDKCIGSR	1	Acetyl (N-term)	2609.3483	0.34830053	1912	sp|Q9Y4Y9|LSM5_HUMAN	yes	yes	1	0	0	0	0	2			2	2			2								54.845	54.845	2;3	8.5105E-99	28640	TAILS_1Mil_HeLa_exp1_2_pullout	278.19	233.74	761780000	254900000	0	0	116480000	116700000	0	0	273700000	0	0	0	0
AANVGSMFQYWKR	1	Acetyl (N-term)	1598.7664	0.76638202	86	sp|Q13948|CASP_HUMAN;sp|O14529|CUX2_HUMAN	yes	no	1	0	0	0	0							1	1								51.975	51.975	2	1.3275E-57	24257	TAILS_500K_HeLa_exp2_2_pullout	231.38	152.86	45654000	0	0	0	0	0	0	0	45654000	0	0	0	0
AANYSSTSTR	0	Unmodified	1056.4836	0.48360145	1562	sp|Q9BTV4|TMM43_HUMAN	yes	yes	0	0	0	0	0	2							1								11.775	11.775	2	0.025156	3433	TAILS_1Mil_HeLa_exp1_2_pullout	116.37	44.233	180560000	65927000	0	0	0	0	0	0	114630000	0	0	0	0
AANYSSTSTR	0	Acetyl (N-term)	1098.4942	0.49416614	1562	sp|Q9BTV4|TMM43_HUMAN	yes	yes	1	0	0	0	0	1			1	1			1	1							19.919	19.919	2	0.0070425	7782	TAILS_1Mil_HeLa_exp1_1_pullout	167.23	134.34	258570000	89882000	0	0	51060000	39354000	0	0	52420000	25856000	0	0	0
AAPAQQTTQPGGGKR	1	Acetyl (N-term)	1508.7696	0.76955314	1764	sp|Q9NXG2|THUM1_HUMAN	yes	yes	1	0	0	0	0	1			1	1		1	1	2							15.751	15.751	2;3	3.2353E-25	5553	TAILS_1Mil_HeLa_exp1_1_pullout	226.29	179.83	621300000	255010000	0	0	120080000	59667000	0	39869000	97733000	48931000	0	0	0
AAPAVQTKTKKTLAKPNIR	4	Unmodified	2035.2266	0.2265929	788	sp|P55084|ECHB_HUMAN	yes	yes	0	0	0	0	0							1									19.044	19.044	3	1.115E-15	7148	TAILS_500K_HeLa_exp2_2_pullout	139.04	121.67	0	0	0	0	0	0	0	0	0	0	0	0	0
AAPEGSGLGEDAR	0	Acetyl (N-term)	1270.579	0.5789584	1459	sp|Q96G03|PGM2_HUMAN	yes	yes	1	0	0	0	0	1			1		1	1	1								27.522	27.522	2	0.01127	10310	TAILS_500K_HeLa_exp2_1_pullout	109.42	60.001	389210000	115100000	0	0	62419000	0	45357000	59502000	106830000	0	0	0	0
AAPEPLRPR	0	Acetyl (N-term)	1047.5825	0.58252764	1111	sp|Q15599|NHRF2_HUMAN	yes	yes	1	0	0	0	1	1															26.907	26.907	2	0.015361	11792	TAILS_1Mil_HeLa_exp1_1_pullout	131.27	55.413	108990000	108990000	0	0	0	0	0	0	0	0	0	0	0
AAPGAEFAPNKR	1	Unmodified	1227.636	0.63601977	1097	sp|Q15233|NONO_HUMAN	yes	yes	0	0	0	0	0	1			1	1			1	1							21.719	21.719	3	0.0081635	9189	TAILS_1Mil_HeLa_exp1_1_pullout	111.86	76.41	534440000	130980000	0	0	142040000	153730000	0	0	83371000	24318000	0	0	0
AAPGPALCLFDVDGTLTAPR	0	Acetyl (N-term)	2083.0408	0.040825542	120	sp|O15305|PMM2_HUMAN	yes	yes	1	0	0	0	0	1			1	2			1								56.847	56.847	2;3	2.1514E-11	29349	TAILS_500K_HeLa_exp1_1_pullout	146	117.2	243400000	81345000	0	0	39007000	75362000	0	0	47688000	0	0	0	0
AAPGVDLSR	0	Unmodified	884.47158	0.4715802	16	sp|Q04695|K1C17_HUMAN;CON__Q04695;CON__Q9QWL7;sp|P02533|K1C14_HUMAN;CON__P02533;sp|P08779|K1C16_HUMAN;CON__P08779;CON__Q9Z2K1;CON__Q3ZAW8	no	no	0	0	0	0	0	1	1		1	1	1	1	1	1							28.884	28.884	2	0.013804	18124	TAILS_100K_HeLa_exp2_1_pullout	140.09	64.055	4497300000	1026600000	82888000	0	747990000	791520000	100360000	211530000	1378700000	157670000	0	0	0
AAPLSVEVEFGGGAELLFDGIKKHR	2	Acetyl (N-term)	2681.4177	0.41770073	1560	sp|Q9BTM9|URM1_HUMAN	yes	yes	1	0	0	0	0			2													55.475	55.475	3;4	8.5551E-06	25232	TAILS_100K_HeLa_exp2_2_pullout	102.94	93.352	46799000	0	0	46799000	0	0	0	0	0	0	0	0	0
AAPMTPAARPEDYEAALNAALADVPELAR	0	Acetyl (N-term)	3035.5022	0.50223499	944	sp|Q04446|GLGB_HUMAN	yes	yes	1	0	0	0	1	3	1	1	3	2	2	1	2	1							56.689	56.689	2;3;4	7.767E-147	29617	TAILS_1Mil_HeLa_exp1_2_pullout	304.51	278.92	3950000000	1072100000	17287000	8147400	631510000	621990000	243680000	236500000	909040000	209720000	0	0	0
AAPMTPAARPEDYEAALNAALADVPELAR	0	Oxidation (M);Acetyl (N-term)	3051.4971	0.49714961	944	sp|Q04446|GLGB_HUMAN	yes	yes	1	0	0	1	1						3	1		1							55.808	55.808	2;3;4	9.0669E-11	26200	TAILS_500K_HeLa_exp2_2_pullout	113.43	100.75	498600000	0	0	0	0	0	352830000	95051000	0	50720000	0	0	0
AAPPEPGEPEER	0	Acetyl (N-term)	1319.5994	0.59935949	1179	sp|Q5RI15|COX20_HUMAN	yes	yes	1	0	0	0	0				1	1	1	1	1								26.236	26.236	2	0.0070636	10970	TAILS_500K_HeLa_exp1_1_pullout	114.4	83.327	401770000	0	0	0	72212000	68222000	63429000	74388000	123520000	0	0	0	0
AAPRPPPAR	0	Acetyl (N-term)	973.54575	0.5457482	1797	sp|Q9UBB4|ATX10_HUMAN	yes	yes	1	0	0	0	1	1			1			1	1	1							18.315	18.315	2	0.012687	7159	TAILS_500K_HeLa_exp2_2_pullout	133.79	44.241	1973700000	1040100000	0	0	219520000	0	0	154720000	559380000	0	0	0	0
AAPSAGSWSTFQHKELMAADR	1	Acetyl (N-term)	2302.0801	0.080064595	658	sp|P42575|CASP2_HUMAN	yes	yes	1	0	0	0	0	1			1	1			1								40.505	40.505	3	2.9477E-12	19699	TAILS_500K_HeLa_exp1_1_pullout	119.01	96.999	187520000	61738000	0	0	0	42251000	0	0	83530000	0	0	0	0
AAPSDGFKPR	1	Acetyl (N-term)	1086.5458	0.54580778	1408	sp|Q92979|NEP1_HUMAN	yes	yes	1	0	0	0	0	2			2	2	1		2	2							25.183	25.183	2	0.0036185	9538	TAILS_1Mil_HeLa_exp2_1_pullout	178.83	121.55	3550400000	1328700000	0	0	635710000	529440000	50718000	0	903210000	102690000	0	0	0
AAPSEVAAIAPGEGDGGGGGFGSWLDGR	0	Acetyl (N-term)	2599.1939	0.19390838	1483	sp|Q96MW1|CCD43_HUMAN	yes	yes	1	0	0	0	0									1							55.982	55.982	3	3.7969E-07	24981	TAILS_1Mil_HeLa_exp2_1_pullout	98.326	85.451	17115000	0	0	0	0	0	0	0	0	17115000	0	0	0
AAPVPTAPAAGAPLMDFGNDFVPPAPR	0	Unmodified	2646.3264	0.32644288	1709	sp|Q9NQC3|RTN4_HUMAN	yes	yes	0	0	0	0	0	1															53.724	53.724	3	6.6894E-07	28064	TAILS_1Mil_HeLa_exp1_1_pullout	97.542	84.988	81002000	81002000	0	0	0	0	0	0	0	0	0	0	0
AAPVVAPPGVVVSR	0	Acetyl (N-term)	1359.7874	0.78743503	996	sp|Q13144|EI2BE_HUMAN	yes	yes	1	0	0	0	0	1			1			1	1	1							47.402	47.402	2	0.0027767	23563	TAILS_1Mil_HeLa_exp1_1_pullout	110.66	87.342	287710000	84566000	0	0	58278000	0	0	21624000	105400000	17839000	0	0	0
AAQALALLR	0	Acetyl (N-term)	967.58147	0.581465	1131	sp|Q16401|PSMD5_HUMAN	yes	yes	1	0	0	0	0	1		1	1	1	1	1	1	2							55.522	55.522	1;2	0.0024886	28885	TAILS_1Mil_HeLa_exp1_1_pullout	203.49	103.57	3072200000	653330000	0	23497000	443530000	359060000	252670000	331470000	671310000	337370000	0	0	0
AAQKDQQKDAEAEGLSGTTLLPKLIPSGAGR	3	Acetyl (N-term)	3191.6786	0.67861945	1823	sp|Q9UI14|PRAF1_HUMAN	yes	yes	1	0	0	0	0	1			1	1		2	1	1							47.47	47.47	3;4	3.0337E-80	21483	TAILS_500K_HeLa_exp2_2_pullout	231.07	208.76	1189900000	267770000	0	0	243480000	181250000	0	117870000	364670000	14886000	0	0	0
AAQMPPLAHIFR	0	Acetyl (N-term)	1392.7336	0.73362533	1885	sp|Q9Y2T3|GUAD_HUMAN	yes	yes	1	0	0	0	0	1			1	1	1		1								52.087	52.087	2	0.0052947	27258	TAILS_1Mil_HeLa_exp1_1_pullout	118.5	96.258	417940000	77220000	0	0	76711000	110480000	18731000	0	134810000	0	0	0	0
AAQTQTGEANR	0	Unmodified	1145.5425	0.54251332	601	sp|P34897|GLYM_HUMAN	yes	yes	0	0	0	0	0	1															9.8014	9.8014	2	0.00046016	2837	TAILS_1Mil_HeLa_exp1_1_pullout	172.25	55.878	25644000	25644000	0	0	0	0	0	0	0	0	0	0	0
AAQTSPSPKAGAATGR	1	Unmodified	1469.7587	0.7586541	317	sp|P06576|ATPB_HUMAN	yes	yes	0	0	0	0	0	4			2	3	6	3	3	1							12.637	12.637	2;3	1.2659E-50	4147	TAILS_500K_HeLa_exp1_1_pullout	263.83	152.95	17333000000	4723400000	0	0	5581600000	3363600000	325820000	334160000	1982200000	1022600000	0	0	0
AASAAAAELQASGGPR	0	Acetyl (N-term)	1468.727	0.72701962	1690	sp|Q9HCN4|GPN1_HUMAN	yes	yes	1	0	0	0	0	1		1	1		1	1	1	1							40.157	40.157	2	7.977E-51	19392	TAILS_1Mil_HeLa_exp1_1_pullout	268.14	214.05	241160000	75242000	0	2525600	54509000	0	7597200	12435000	72707000	16142000	0	0	0
AASAAAASAAAASAASGSPGPGEGSAGGEKR	1	Acetyl (N-term)	2584.2113	0.21134936	1006	sp|Q13263|TIF1B_HUMAN	yes	yes	1	0	0	0	0	2			2	2	2	2	2	3							34.881	34.881	2;3	2.2283E-249	17032	TAILS_500K_HeLa_exp1_2_pullout	362.96	322.41	3283600000	809730000	0	0	424310000	423220000	331030000	457890000	733400000	103980000	0	0	0
AASELYTKFAR	1	Acetyl (N-term)	1297.6667	0.6666512	1910	sp|Q9Y4I1|MYO5A_HUMAN	yes	yes	1	0	0	0	0							1		1							48.891	48.891	2	0.00021329	20635	TAILS_500K_HeLa_exp2_2_pullout	137.98	69.241	6538400	0	0	0	0	0	0	0	0	6538400	0	0	0
AASGAEPQVLVQYLVLR	0	Acetyl (N-term)	1855.0203	0.020348097	1206	sp|Q6GMV3|PTRD1_HUMAN	yes	yes	1	0	0	0	0	1			1	1	2		1	1							57.852	57.852	2;3	5.4115E-08	26841	TAILS_1Mil_HeLa_exp2_1_pullout	182.35	159.43	301830000	51935000	0	0	34826000	47835000	62628000	0	87718000	16892000	0	0	0
AASGESGTSGGGGSTEEAFMTFYSEVKQIEKR	2	Acetyl (N-term)	3339.5201	0.52012948	219	sp|O75937|DNJC8_HUMAN	yes	yes	1	0	0	0	0	1					2	2		2							54.423	54.423	3;4	7.6239E-147	25288	TAILS_500K_HeLa_exp2_2_pullout	294.68	272.01	304360000	49100000	0	0	0	0	80208000	111080000	0	63972000	0	0	0
AASGKLSTCR	1	Acetyl (N-term)	1091.5393	0.53934219	1366	sp|Q8WVM0|TFB1M_HUMAN	yes	yes	1	0	0	0	0	1				1			1								18.367	18.367	2	0.0043649	7139	TAILS_500K_HeLa_exp1_2_pullout	172.88	111.2	310640000	128900000	0	0	0	78693000	0	0	103040000	0	0	0	0
AASKKAVLGPLVGAVDQGTSSTR	2	Acetyl (N-term)	2254.2281	0.22810904	590	sp|Q14409|GLPK3_HUMAN;sp|P32189|GLPK_HUMAN	yes	no	1	0	0	0	0	1			1			1									41.259	41.259	2;3	2.4923E-05	18054	TAILS_500K_HeLa_exp2_2_pullout	98.694	64.009	133450000	87774000	0	0	45677000	0	0	0	0	0	0	0	0
AASKTQGAVAR	1	Acetyl (N-term)	1100.5938	0.5938206	1723	sp|Q9NRM2|ZN277_HUMAN	yes	yes	1	0	0	0	0	1				1			1								14.189	14.189	2	9.603E-05	5258	TAILS_1Mil_HeLa_exp1_1_pullout	191.24	114.41	205300000	110140000	0	0	0	31689000	0	0	63465000	0	0	0	0
AASKVKQDMPPPGGYGPIDYKR	3	Acetyl (N-term)	2416.2209	0.22091517	1787	sp|Q9P0J0|NDUAD_HUMAN	yes	yes	1	0	0	0	0	2			2	2		2	3								32.642	32.642	3;4	5.4831E-13	14976	TAILS_1Mil_HeLa_exp1_2_pullout	150.91	131.32	1947100000	488100000	0	0	435480000	378320000	0	101920000	543300000	0	0	0	0
AASQAVEEMR	0	Acetyl (N-term)	1132.5183	0.5182724	115	sp|O15160|RPAC1_HUMAN	yes	yes	1	0	0	0	0	1			1	1	1	1	1	1							34.357	34.357	2	1.1576E-28	14345	TAILS_500K_HeLa_exp2_2_pullout	275.33	216.72	1082400000	233160000	0	0	194230000	194730000	0	34161000	358160000	67987000	0	0	0
AASQAVEEMR	0	Oxidation (M);Acetyl (N-term)	1148.5132	0.51318702	115	sp|O15160|RPAC1_HUMAN	yes	yes	1	0	0	1	0							1		1							24.604	24.604	2	0.061125	9292	TAILS_500K_HeLa_exp2_2_pullout	93.098	59.583	53125000	0	0	0	0	0	0	41610000	0	11515000	0	0	0
AASSLEQKLSR	1	Acetyl (N-term)	1230.6568	0.65681479	93	sp|O14733|MP2K7_HUMAN	yes	yes	1	0	0	0	0				1	1	1		1	1							34.301	34.301	2	0.00029007	14777	TAILS_1Mil_HeLa_exp2_1_pullout	180.07	115.65	389550000	0	0	0	99738000	86507000	18231000	0	176610000	8465600	0	0	0
AASSQGNFEGNFESLDLAEFAKKQPWWR	2	Acetyl (N-term)	3254.5421	0.54212597	1589	sp|Q9BWH2|FUND2_HUMAN	yes	yes	1	0	0	0	0	1			2	1	2	1	2	2							53.954	53.954	3;4	6.5144E-114	25212	TAILS_500K_HeLa_exp2_2_pullout	281.28	246.72	1247300000	180650000	0	0	235310000	175050000	100550000	96850000	358870000	100050000	0	0	0
AASSSGEKEKER	2	Acetyl (N-term)	1319.6317	0.63172225	1705	sp|Q9NPJ6|MED4_HUMAN	yes	yes	1	0	0	0	0	1								1							10.435	10.435	2;3	0.00026994	2941	TAILS_1Mil_HeLa_exp1_1_pullout	125.97	75.863	10297000	0	0	0	0	0	0	0	0	10297000	0	0	0
AASSSSLEKSYELPDGQVITIGNER	1	Unmodified	2650.3086	0.30860379	809;884;858;889	sp|P60709|ACTB_HUMAN;sp|P63267|ACTH_HUMAN;sp|Q6S8J3|POTEE_HUMAN;sp|P62736|ACTA_HUMAN;sp|P63261|ACTG_HUMAN;sp|P68133|ACTS_HUMAN;sp|P68032|ACTC_HUMAN	no	no	0	0	0	0	0							1									48.131	48.131	3	0.012962	21318	TAILS_500K_HeLa_exp2_2_pullout	72.532	49.63	0	0	0	0	0	0	0	0	0	0	0	0	0
AASTAAGKQR	1	Acetyl (N-term)	1001.5254	0.52540669	1611	sp|Q9BZJ0|CRNL1_HUMAN	yes	yes	1	0	0	0	0	1			1	1	1		1	1							11.611	11.611	2	0.0066707	3401	TAILS_1Mil_HeLa_exp2_1_pullout	157.91	74.646	744130000	363230000	0	0	105430000	75715000	37011000	0	138720000	24027000	0	0	0
AATAAEAVASGSGEPR	0	Acetyl (N-term)	1485.7059	0.70594983	1753	sp|Q9NWT6|HIF1N_HUMAN	yes	yes	1	0	0	0	0	1			1		1		1	1							35.441	35.441	2	7.4958E-21	16005	TAILS_1Mil_HeLa_exp2_1_pullout	165.7	119.54	70904000	37234000	0	0	23272000	0	10398000	0	0	0	0	0	0
AATALLEAGLAR	0	Unmodified	1155.6612	0.66117189	1362	sp|Q8WUK0|PTPM1_HUMAN	yes	yes	0	0	0	0	0	1			1			1	1								40.944	40.944	2	2.2684E-05	19862	TAILS_500K_HeLa_exp1_1_pullout	188.87	101.72	345550000	145210000	0	0	69415000	0	0	4345500	126580000	0	0	0	0
AATALLEAGLAR	0	Acetyl (N-term)	1197.6717	0.67173657	1362	sp|Q8WUK0|PTPM1_HUMAN	yes	yes	1	0	0	0	0	1		1	1	1	1	1	1	1							55.358	55.358	2	1.9261E-10	25273	TAILS_1Mil_HeLa_exp2_1_pullout	262.63	115.43	396150000	96103000	0	3270500	74318000	44594000	36917000	36703000	64334000	39905000	0	0	0
AATASAGAGGIDGKPR	1	Acetyl (N-term)	1440.7321	0.732105	940	sp|Q02978|M2OM_HUMAN	yes	yes	1	0	0	0	0	4			2	2	5	4	2	2							22.956	22.956	2;3	1.735E-74	8858	TAILS_1Mil_HeLa_exp1_2_pullout	293.94	240.19	4583300000	1468300000	0	0	493550000	784080000	198070000	467110000	1152200000	19915000	0	0	0
AATASAGVPATVSEKQEFYQLLKNLINPSCMVR	2	Acetyl (N-term)	3634.8487	0.84873802	164	sp|O60518|RNBP6_HUMAN	yes	yes	1	0	0	0	0				2	1			1								56.73	56.73	3;4	9.163E-56	30206	TAILS_500K_HeLa_exp1_2_pullout	197.36	171.4	230900000	0	0	0	70630000	45940000	0	0	114330000	0	0	0	0
AATFFGEVVKAPCR	1	Acetyl (N-term)	1593.7973	0.79734779	253	sp|O95456|PSMG1_HUMAN	yes	yes	1	0	0	0	0	1	1	1	1												54.306	54.306	2	4.0318E-15	27205	TAILS_1Mil_HeLa_exp1_1_pullout	220.94	181.92	1578000000	1031200000	20348000	13812000	512630000	0	0	0	0	0	0	0	0
AATGANAEKAESHNDCPVR	1	Acetyl (N-term)	2038.9127	0.91266492	1147	sp|Q16831|UPP1_HUMAN	yes	yes	1	0	0	0	0	1			1	1			1								18.817	18.817	3	8.6346E-24	7354	TAILS_500K_HeLa_exp1_2_pullout	208.13	185.49	189140000	99050000	0	0	0	45387000	0	0	44706000	0	0	0	0
AATLDLKSKEEKDAELDKR	4	Acetyl (N-term)	2201.1539	0.15394104	1905	sp|Q9Y3X0|CCDC9_HUMAN	yes	yes	1	0	0	0	0				1				1								27.425	27.425	3;4	2.9464E-18	11816	TAILS_1Mil_HeLa_exp1_2_pullout	179.95	144.31	98464000	0	0	0	60232000	0	0	0	38232000	0	0	0	0
AATLGAGTPPRPQAR	0	Acetyl (N-term)	1504.811	0.81102402	800	sp|P58107|EPIPL_HUMAN	yes	yes	1	0	0	0	1	1			1	1		2	1	1							28.711	28.711	2;3	2.2399E-14	10835	TAILS_1Mil_HeLa_exp2_1_pullout	74.162	17.599	259060000	80017000	0	0	51620000	36800000	0	23019000	56611000	10989000	0	0	0
AATLILEPAGR	0	Unmodified	1110.6397	0.63970816	720	sp|Q86TX2|ACOT1_HUMAN;sp|P49753|ACOT2_HUMAN	yes	no	0	0	0	0	0	1			1		1	1	1	1							36.072	36.072	2	0.00065799	17714	TAILS_1Mil_HeLa_exp1_1_pullout	163.32	116.89	1067400000	323780000	0	0	254950000	0	49982000	64040000	356580000	18035000	0	0	0
AATLILEPAGR	0	Acetyl (N-term)	1152.6503	0.65027285	720	sp|Q86TX2|ACOT1_HUMAN;sp|P49753|ACOT2_HUMAN	yes	no	1	0	0	0	0								1	1							53.711	53.711	2	0.0044617	26786	TAILS_1Mil_HeLa_exp1_2_pullout	115.71	49.093	7619700	0	0	0	0	0	0	0	0	7619700	0	0	0
AATMKKAAAEDVNVTFEDQQKINKFAR	4	Acetyl (N-term)	3065.5604	0.56041857	1711	sp|Q9NQP4|PFD4_HUMAN	yes	yes	1	0	0	0	0	1								1							42.12	42.12	4	7.5524E-11	18158	TAILS_1Mil_HeLa_exp2_1_pullout	118.67	106.59	123990000	111540000	0	0	0	0	0	0	0	12448000	0	0	0
AATTGSGVKVPR	1	Acetyl (N-term)	1184.6513	0.65133548	1012	sp|Q13404|UB2V1_HUMAN	yes	yes	1	0	0	0	0	1			1	1	1	1	1	1							24.674	24.674	2	5.5251E-07	9851	TAILS_500K_HeLa_exp2_2_pullout	199.81	125.82	5284700000	1578100000	0	0	633710000	608030000	146500000	226230000	1878600000	213560000	0	0	0
AAVAAGGLVGKGR	1	Acetyl (N-term)	1167.6724	0.67240528	1303	sp|Q8IZD4|DCP1B_HUMAN	yes	yes	1	0	0	0	0	1				1		1	1	1							33.586	33.586	2	2.496E-11	15826	TAILS_1Mil_HeLa_exp1_1_pullout	210.37	146.81	320190000	138620000	0	0	0	56787000	0	17042000	97178000	10568000	0	0	0
AAVAATAAAKGNGGGGGR	1	Unmodified	1455.7542	0.75423743	1236	sp|Q6Y1H2|HACD2_HUMAN	yes	yes	0	0	0	0	0	1			1			1	2	1							13.662	13.662	2;3	7.0349E-06	3900	TAILS_1Mil_HeLa_exp2_1_pullout	137.21	89.163	283880000	141850000	0	0	51161000	0	0	0	70126000	20747000	0	0	0
AAVAATAAAKGNGGGGGR	1	Acetyl (N-term)	1497.7648	0.76480211	1236	sp|Q6Y1H2|HACD2_HUMAN	yes	yes	1	0	0	0	0	1							1								25.84	25.84	2	1.6628E-51	11463	TAILS_1Mil_HeLa_exp1_1_pullout	195.25	142.46	33277000	0	0	0	0	0	0	0	33277000	0	0	0	0
AAVADPDEFER	0	Unmodified	1218.5517	0.55168102	684	sp|P47712|PA24A_HUMAN	yes	yes	0	0	0	0	0	1				1	1		1	1							29.735	29.735	2	0.018406	11520	TAILS_1Mil_HeLa_exp2_1_pullout	111.61	93.571	169580000	65757000	0	0	0	36648000	0	0	59485000	7690300	0	0	0
AAVAGEDGR	0	Unmodified	844.40389	0.40389457	337	sp|P07910|HNRPC_HUMAN;sp|P0DMR1|HNRC4_HUMAN;sp|O60812|HNRC1_HUMAN;sp|B7ZW38|HNRC3_HUMAN;sp|B2RXH8|HNRC2_HUMAN	yes	no	0	0	0	0	0					1			1	1							11.58	11.58	2	0.0097347	3594	TAILS_500K_HeLa_exp1_2_pullout	182.13	98.511	263630000	0	0	0	0	176930000	0	0	49301000	37399000	0	0	0
AAVDLEKLR	1	Acetyl (N-term)	1055.5975	0.597509	457	sp|P17858|PFKAL_HUMAN	yes	yes	1	0	0	0	0	1		1	1	1		1	1								40.457	40.457	2	0.012589	19285	TAILS_500K_HeLa_exp1_1_pullout	133.23	46.441	2306800000	784710000	0	11284000	379110000	367330000	0	56574000	707820000	0	0	0	0
AAVDSFYLLYR	0	Acetyl (N-term)	1358.6871	0.68705229	1157	sp|Q3SXM5|HSDL1_HUMAN	yes	yes	1	0	0	0	0						1			1							56.863	56.863	2	0.00056907	26135	TAILS_1Mil_HeLa_exp2_1_pullout	167.33	103.84	15826000	0	0	0	0	0	8641700	0	0	7184100	0	0	0
AAVEEGIVLGGGCALLR	0	Unmodified	1683.8978	0.89779012	384	sp|P10809|CH60_HUMAN	yes	yes	0	0	0	0	0				1	2			1								49.507	49.507	2;3	2.9866E-41	25018	TAILS_500K_HeLa_exp1_1_pullout	244.95	189.55	192830000	0	0	0	80778000	77151000	0	0	34904000	0	0	0	0
AAVENLPTFLVELSR	0	Unmodified	1657.9039	0.90392136	1073	sp|Q14974|IMB1_HUMAN	yes	yes	0	0	0	0	0	1			2	1		1	1	2							55.888	55.888	2;3	1.5344E-08	29309	TAILS_1Mil_HeLa_exp1_1_pullout	191.26	157.3	307250000	53487000	0	0	70829000	84772000	0	20160000	44852000	33150000	0	0	0
AAVKDSCGKGEMATGNGR	2	Acetyl (N-term)	1849.8411	0.84107988	825	sp|P61758|PFD3_HUMAN	yes	yes	1	0	0	0	0	1			1	1			1								18.232	18.232	3	7.6141E-06	7514	TAILS_1Mil_HeLa_exp1_1_pullout	136.48	136.48	281250000	107790000	0	0	33017000	48271000	0	0	92172000	0	0	0	0
AAVKKEGGALSEAMSLEGDEWELSKENVQPLR	3	Acetyl (N-term)	3512.7457	0.74571274	165	sp|O60566|BUB1B_HUMAN	yes	yes	1	0	0	0	0	1			1	1			1								50.181	50.181	4	1.6933E-64	25174	TAILS_500K_HeLa_exp1_1_pullout	199.8	145.95	596160000	213520000	0	0	116110000	86001000	0	0	180530000	0	0	0	0
AAVKTLNPKAEVAR	2	Acetyl (N-term)	1508.8675	0.86747627	642	sp|P40227|TCPZ_HUMAN	yes	yes	1	0	0	0	0	2	1	1	2	2	5	3	2	2							30.081	30.081	2;3	5.2173E-33	11639	TAILS_500K_HeLa_exp2_2_pullout	255.54	178.88	26699000000	6991200000	47470000	30729000	4758800000	5449100000	496640000	1313200000	7011100000	600680000	0	0	0
AAVLKPVLLGLR	1	Acetyl (N-term)	1290.8387	0.83874232	1550	sp|Q9BRP1|PDD2L_HUMAN	yes	yes	1	0	0	0	0	1			1	1	1	1	1	1							55.079	55.079	2	7.377E-19	25330	TAILS_500K_HeLa_exp2_1_pullout	238.03	180.44	1491000000	363890000	0	0	273520000	146790000	109970000	108910000	395090000	92866000	0	0	0
AAVLLEQER	0	Unmodified	1027.5662	0.56620887	1017	sp|Q13435|SF3B2_HUMAN	yes	yes	0	0	0	0	0									1							31.048	31.048	2	0.089782	11350	TAILS_1Mil_HeLa_exp2_1_pullout	93.374	39.217	6620400	0	0	0	0	0	0	0	0	6620400	0	0	0
AAVLQQVLER	0	Acetyl (N-term)	1167.6612	0.66117189	407	sp|P12270|TPR_HUMAN	yes	yes	1	0	0	0	0	1		1	1	1	1	1	1	1							57.105	57.105	2	4.6971E-06	26907	TAILS_500K_HeLa_exp2_2_pullout	215.38	123.53	3985900000	904230000	0	17711000	706400000	515610000	516820000	227790000	838790000	258560000	0	0	0
AAVPELLQQQEEDR	0	Acetyl (N-term)	1666.8162	0.81622856	1926	sp|Q9Y5X3|SNX5_HUMAN	yes	yes	1	0	0	0	0	1				1	1	1	1	1							51.18	51.18	2	1.7317E-08	23051	TAILS_1Mil_HeLa_exp2_1_pullout	188.28	155.95	531530000	164440000	0	0	0	72149000	35420000	55479000	117600000	86439000	0	0	0
AAVPGKTFVNITPAEVGVLVGKDR	2	Unmodified	2437.3693	0.36929397	333	sp|P07737|PROF1_HUMAN	yes	yes	0	0	0	0	0								1	1							49.787	49.787	3	6.3931E-06	22192	TAILS_1Mil_HeLa_exp2_1_pullout	100.92	77.012	0	0	0	0	0	0	0	0	0	0	0	0	0
AAVPSGASTGIYEALELR	0	Unmodified	1803.9367	0.93667805	318;423;357	sp|P06733|ENOA_HUMAN;sp|P09104|ENOG_HUMAN;sp|P13929|ENOB_HUMAN	no	no	0	0	0	0	0	3		1	3	2	3	1	3	3							50.677	50.677	2;3	6.7826E-61	25865	TAILS_1Mil_HeLa_exp1_2_pullout	264.09	264.09	2854600000	589370000	0	12056000	729590000	537670000	101890000	109340000	428420000	346210000	0	0	0
AAVQAAEVKVDGSEPKLSKNELKR	4	Acetyl (N-term)	2608.4184	0.41842901	1086	sp|Q15046|SYK_HUMAN	yes	yes	1	0	0	0	0					1											32.445	32.445	3	0.0054942	15709	TAILS_500K_HeLa_exp1_2_pullout	80.702	65.003	0	0	0	0	0	0	0	0	0	0	0	0	0
AAVQMDPELAKR	1	Acetyl (N-term)	1369.7024	0.70238478	1891	sp|Q9Y312|AAR2_HUMAN	yes	yes	1	0	0	0	0	1			1	1	1	1	1	1							34.854	34.854	2	6.688E-05	14593	TAILS_500K_HeLa_exp2_2_pullout	175.93	133.34	1297600000	405130000	0	0	208970000	244990000	16971000	38524000	363700000	19337000	0	0	0
AAVQMDPELAKR	1	Oxidation (M);Acetyl (N-term)	1385.6973	0.6972994	1891	sp|Q9Y312|AAR2_HUMAN	yes	yes	1	0	0	1	0							1		1							28.199	28.199	2	0.077354	10199	TAILS_1Mil_HeLa_exp2_1_pullout	78.934	61.703	17060000	0	0	0	0	0	0	12111000	0	4949300	0	0	0
AAVQVVGSWPSVQPR	0	Acetyl (N-term)	1621.8576	0.85763986	1203	sp|Q6AI08|HEAT6_HUMAN	yes	yes	1	0	0	0	0					1			1	1							53.383	53.383	2	2.0873E-05	23469	TAILS_1Mil_HeLa_exp2_1_pullout	148.28	119.32	16153000	0	0	0	0	0	0	0	0	16153000	0	0	0
AAVVENVVKLLGEQYYKDAMEQCHNYNAR	2	Acetyl (N-term)	3453.6446	0.64455891	1394	sp|Q92785|REQU_HUMAN	yes	yes	1	0	0	0	0					1											58.108	58.108	4	7.0515E-11	31159	TAILS_500K_HeLa_exp1_2_pullout	114.9	104.75	161610000	0	0	0	0	161610000	0	0	0	0	0	0	0
AAVWQQVLAVDAR	0	Acetyl (N-term)	1467.7834	0.78341229	1638	sp|Q9H1Z4|WDR13_HUMAN	yes	yes	1	0	0	0	0	1					1										56.098	56.098	2	0.0010949	30146	TAILS_1Mil_HeLa_exp1_1_pullout	135.86	88.035	15001000	0	0	0	0	0	15001000	0	0	0	0	0	0
AAWGKVGGHAAEYGAEALER	1	Unmodified	2041.997	0.99698689	7	CON__P01966	yes	yes	0	0	0	0	0								1								32.181	32.181	3	1.3828E-06	14968	TAILS_1Mil_HeLa_exp1_2_pullout	128.01	37.115	46917000	0	0	0	0	0	0	0	46917000	0	0	0	0
AAYKLVLIR	1	Acetyl (N-term)	1087.6754	0.67536539	468	sp|P18669|PGAM1_HUMAN	no	no	1	0	0	0	0	3	1	1	2	2		2	1	1				1			50.596	50.596	1;2	1.4843E-05	24744	TAILS_500K_HeLa_exp1_1_pullout	162.5	62.438	26920000000	5647300000	61067000	177400000	4753600000	5937800000	0	1156500000	7461900000	1716100000	0	0	0
AAYKLVLIRHGESAWNLENR	1	Acetyl (N-term)	2381.2604	0.26041222	468	sp|P18669|PGAM1_HUMAN	yes	yes	1	0	0	0	1	1				1			1								44.985	44.985	4	2.1085E-08	22452	TAILS_1Mil_HeLa_exp1_2_pullout	140.16	122.33	254880000	55465000	0	0	0	76744000	0	0	122670000	0	0	0	0
AAYSYRPGPGAGPGPAAGAALPDQSFLWNVFQR	0	Acetyl (N-term)	3430.6847	0.68470788	190	sp|O75340|PDCD6_HUMAN	yes	yes	1	0	0	0	1	1			1	1	2	1	2	1							55.873	55.873	3;4	9.9133E-65	26252	TAILS_500K_HeLa_exp2_2_pullout	199.7	199.7	982660000	118010000	0	0	90108000	181070000	162650000	108170000	224320000	98325000	0	0	0
ACGLVASNLNLKPGECLR	1	Acetyl (N-term)	2013.0136	0.013564934	360	sp|P09382|LEG1_HUMAN	yes	yes	1	0	0	0	0	5	2	2	5	2			2		1						49.457	49.457	2;3	2.0993E-50	24482	TAILS_1Mil_HeLa_exp1_1_pullout	255.08	223.44	16824000000	7294700000	45435000	138670000	5031200000	4241500000	0	0	52640000	0	20124000	0	0
ADAAASPVGKR	1	Acetyl (N-term)	1083.5673	0.5672715	1255	sp|Q7LBC6|KDM3B_HUMAN	yes	yes	1	0	0	0	0	1					1	1		1							20.811	20.811	2	0.0037134	6990	TAILS_1Mil_HeLa_exp2_1_pullout	139.02	73.768	226810000	184130000	0	0	0	0	0	26031000	0	16647000	0	0	0
ADAAATAGAGGSGTR	0	Acetyl (N-term)	1274.5851	0.58510641	1272	sp|Q7Z7C8|TAF8_HUMAN	yes	yes	1	0	0	0	0	1															20.357	20.357	2	0.0050952	8297	TAILS_1Mil_HeLa_exp1_1_pullout	98.105	58.103	0	0	0	0	0	0	0	0	0	0	0	0	0
ADAAPQLGKR	1	Acetyl (N-term)	1067.5724	0.57235688	1436	sp|Q96C86|DCPS_HUMAN	yes	yes	1	0	0	0	0	1			1	1	1		1	1							23.966	23.966	2	0.012604	9539	TAILS_500K_HeLa_exp1_1_pullout	127.56	83.757	1428200000	428700000	0	0	189920000	204250000	41027000	0	531560000	32709000	0	0	0
ADALQAGASQFETSAAKLKR	2	Unmodified	2062.0807	0.080716522	1126	sp|Q15836|VAMP3_HUMAN;sp|P63027|VAMP2_HUMAN	yes	no	0	0	0	0	0					1											37.238	37.238	4	0.036891	18655	TAILS_500K_HeLa_exp1_2_pullout	64.679	51.254	77448000	0	0	0	0	77448000	0	0	0	0	0	0	0
ADANLEAGNVKETR	1	Unmodified	1486.7376	0.73758431	613	sp|P35555|FBN1_HUMAN	yes	yes	0	0	0	0	0	2			1					1							20.181	20.181	2;3	8.1998E-05	8010	TAILS_1Mil_HeLa_exp1_1_pullout	114.82	68.659	191650000	130470000	0	0	51170000	0	0	0	0	10013000	0	0	0
ADAVWNKIQEENVIPR	1	Unmodified	1880.9745	0.97446054	659	sp|P42704|LPPRC_HUMAN	yes	yes	0	0	0	0	0				1												42.321	42.321	3	0.0083442	20590	TAILS_500K_HeLa_exp1_1_pullout	84.41	61.048	0	0	0	0	0	0	0	0	0	0	0	0	0
ADAWEEIRR	0	Acetyl (N-term)	1186.5731	0.57308516	228	sp|O94874|UFL1_HUMAN	yes	yes	1	0	0	0	1	1				1	1	1		1							37.925	37.925	2	0.014512	19015	TAILS_500K_HeLa_exp1_2_pullout	144.09	73.564	233520000	102110000	0	0	0	88593000	15223000	11550000	0	16050000	0	0	0
ADCISEPVNR	0	Unmodified	1159.5292	0.52917144	663	sp|P43304|GPDM_HUMAN	yes	yes	0	0	0	0	0	1				1			1								21.156	21.156	2	0.0062983	8767	TAILS_500K_HeLa_exp1_2_pullout	160.88	98.88	1296000000	458840000	0	0	0	308370000	0	0	528770000	0	0	0	0
ADDIDIEAMLEAPYKKDENKLSSANGHEER	3	Acetyl (N-term)	3429.5994	0.59944243	1059	sp|Q14498|RBM39_HUMAN	yes	yes	1	0	0	0	0							1									50.349	50.349	4	7.0783E-45	22539	TAILS_500K_HeLa_exp2_2_pullout	176.26	161.1	34361000	0	0	0	0	0	0	34361000	0	0	0	0	0
ADDLDFETGDAGASATFPMQCSALR	0	Acetyl (N-term)	2687.1479	0.14794574	882	sp|P63241|IF5A1_HUMAN;sp|Q6IS14|IF5AL_HUMAN	yes	no	1	0	0	0	0	2		1	3	2			2								53.407	53.407	2;3	5.475E-236	28229	TAILS_500K_HeLa_exp1_2_pullout	366.92	338.62	1202200000	290250000	0	35019000	294750000	306380000	0	0	275820000	0	0	0	0
ADEALFLLLHNEMVSGVYKSAEQGEVENGR	1	Acetyl (N-term)	3346.614	0.61397028	1275	sp|Q86SZ2|TPC6B_HUMAN	yes	yes	1	0	0	0	0					1		1	1	1							56.962	56.962	3	1.4956E-31	25921	TAILS_1Mil_HeLa_exp2_1_pullout	68.101	57.953	136660000	0	0	0	0	41010000	0	17168000	59985000	18498000	0	0	0
ADEDGEGIHPSAPHR	0	Acetyl (N-term)	1628.7179	0.7179115	1482	sp|Q96L92|SNX27_HUMAN	yes	yes	1	0	0	0	0	3				1		2	1								21.507	21.507	2;3	5.1405E-14	8986	TAILS_1Mil_HeLa_exp1_1_pullout	56.936	39.996	325330000	207390000	0	0	0	77012000	0	27890000	13041000	0	0	0	0
ADEEKLPPGWEKR	2	Acetyl (N-term)	1595.7944	0.79437091	126	sp|O15428|PINL_HUMAN;sp|Q13526|PIN1_HUMAN	yes	no	1	0	0	0	0	2			1	1	1	3	2	1							30.566	30.566	2;3	1.2382E-06	12665	TAILS_500K_HeLa_exp2_2_pullout	164.2	143.25	2088200000	699710000	0	0	70145000	314900000	74822000	203880000	710510000	14213000	0	0	0
ADEELEALR	0	Acetyl (N-term)	1086.5193	0.51931826	94	sp|O14737|PDCD5_HUMAN	yes	yes	1	0	0	0	0									1							47.508	47.508	2	0.044958	20169	TAILS_1Mil_HeLa_exp2_1_pullout	123.72	39.623	0	0	0	0	0	0	0	0	0	0	0	0	0
ADEELEALRR	0	Acetyl (N-term)	1242.6204	0.62042929	94	sp|O14737|PDCD5_HUMAN	yes	yes	1	0	0	0	1	1			1		1	1	1	1							36.82	36.82	2	0.0054299	17930	TAILS_1Mil_HeLa_exp1_1_pullout	166.16	116.12	226200000	78289000	0	0	49768000	0	24065000	14193000	52084000	7800100	0	0	0
ADEGKSYSEHDDER	1	Acetyl (N-term)	1678.6707	0.67068653	1807	sp|Q9UBU9|NXF1_HUMAN	yes	yes	1	0	0	0	0	2			1	2		5	2	1							16.09	16.09	2;3	2.1226E-42	5818	TAILS_1Mil_HeLa_exp1_1_pullout	273.74	207.44	1157800000	404020000	0	0	68589000	209640000	0	133390000	321800000	20376000	0	0	0
ADEIAKAQVAR	1	Acetyl (N-term)	1212.6463	0.64625011	722	sp|P49773|HINT1_HUMAN	yes	yes	1	0	0	0	0	4	1	1	3	3	2	1	3	2							30.971	30.971	2;3	4.4202E-26	12024	TAILS_100K_HeLa_exp2_2_pullout	111.17	62.606	39994000000	8999600000	81764000	44838000	5535700000	6226900000	1568400000	2860800000	13381000000	1295000000	0	0	0
ADEIAKAQVARPGGDTIFGKIIR	2	Acetyl (N-term)	2467.3547	0.35470654	722	sp|P49773|HINT1_HUMAN	yes	yes	1	0	0	0	1	1			1	1	1	2	1	1							47.603	47.603	3;4	1.1405E-45	23642	TAILS_1Mil_HeLa_exp1_2_pullout	212.36	190.49	876750000	60919000	0	0	214340000	114630000	78208000	160630000	213700000	34318000	0	0	0
ADELSEKQVYDAHTKEIDLVNR	2	Acetyl (N-term)	2614.2875	0.28747441	942	sp|Q03135|CAV1_HUMAN	yes	yes	1	0	0	0	0	1			2	2			2	1							37.766	37.766	3;4	1.1445E-37	17532	TAILS_500K_HeLa_exp1_1_pullout	222.51	198.44	1078900000	221720000	0	0	184630000	291850000	0	0	372440000	8215000	0	0	0
ADFDTYDDR	0	Acetyl (N-term)	1158.4465	0.44654725	1089	sp|Q15056|IF4H_HUMAN	yes	yes	1	0	0	0	0									1							40.331	40.331	2	0.02326	16183	TAILS_1Mil_HeLa_exp2_1_pullout	126.41	102.64	39490000	0	0	0	0	0	0	0	0	39490000	0	0	0
ADGAAAGAGGSPSLR	0	Acetyl (N-term)	1298.6215	0.62149192	1295	sp|Q8IWC1|MA7D3_HUMAN	yes	yes	1	0	0	0	0									1							29.63	29.63	2	0.019462	10541	TAILS_1Mil_HeLa_exp2_1_pullout	84.289	42.288	5511100	0	0	0	0	0	0	0	0	5511100	0	0	0
ADGEEPEKKR	2	Acetyl (N-term)	1199.5782	0.57823012	1350	sp|Q8TBC4|UBA3_HUMAN	yes	yes	1	0	0	0	0					1		3		2							11.499	11.499	2;3	0.0066685	3746	TAILS_500K_HeLa_exp2_2_pullout	157.96	48.242	92651000	0	0	0	0	25830000	0	28394000	0	38427000	0	0	0
ADGELNVDSLITR	0	Acetyl (N-term)	1443.7205	0.72053726	835	sp|P62140|PP1B_HUMAN	yes	yes	1	0	0	0	0	1		1	1		1	1	1	1							52.861	52.861	1;2	1.4436E-18	24178	TAILS_500K_HeLa_exp2_1_pullout	226.29	117	516110000	94751000	0	12654000	57057000	0	132380000	51833000	55319000	112110000	0	0	0
ADGGGPKDAPSLR	1	Acetyl (N-term)	1281.6313	0.63132832	1646	sp|Q9H330|TM245_HUMAN	yes	yes	1	0	0	0	0	1						1									24.553	24.553	2	1.5969E-07	9756	TAILS_500K_HeLa_exp2_2_pullout	138.51	56.059	237350000	237350000	0	0	0	0	0	0	0	0	0	0	0
ADGKAGDEKPEKSQR	3	Acetyl (N-term)	1656.8067	0.80672651	1368	sp|Q8WW12|PCNP_HUMAN	yes	yes	1	0	0	0	0	3			1	2		4	1	2							10.816	10.816	2;3;4	1.6835E-11	3365	TAILS_500K_HeLa_exp2_2_pullout	178.67	117.32	1812900000	713980000	0	0	121010000	411570000	0	201620000	337700000	26999000	0	0	0
ADGKISEQSDAKLKEIVTNFLAGFEA	3	Unmodified	2780.4232	0.42323961	523	sp|P25705|ATPA_HUMAN	yes	yes	0	0	0	0	0	1			1	2		2	1	1							56.538	56.538	3;4	5.8539E-15	26359	TAILS_500K_HeLa_exp2_2_pullout	129.29	111.57	1126900000	152140000	0	0	243170000	405490000	0	126490000	166120000	33494000	0	0	0
ADGKISEQSDAKLKEIVTNFLAGFEA	3	Glu->pyro-Glu	2762.4127	0.41267493	523	sp|P25705|ATPA_HUMAN	yes	yes	0	0	1	0	0	1			1			1	1								58.309	58.309	3	7.1279E-18	27653	TAILS_500K_HeLa_exp2_2_pullout	139.36	127.53	547450000	202470000	0	0	71075000	0	0	71423000	202490000	0	0	0	0
ADGQVAELLLR	0	Acetyl (N-term)	1225.6667	0.6666512	1876	sp|Q9Y285|SYFA_HUMAN	yes	yes	1	0	0	0	0	2		1	2		1	1	2	1							54.921	54.921	2	2.4078E-13	25778	TAILS_500K_HeLa_exp2_2_pullout	231.38	173.42	2799600000	827930000	0	40297000	663720000	0	0	413430000	843870000	10311000	0	0	0
ADGYVLEGKELEFYLR	1	Glu->pyro-Glu	1882.9465	0.94651445	838	sp|P62241|RS8_HUMAN	yes	yes	0	0	1	0	0	1															53.713	53.713	2	0.014347	28052	TAILS_1Mil_HeLa_exp1_1_pullout	76.262	44.254	0	0	0	0	0	0	0	0	0	0	0	0	0
ADGYVLEGKELEFYLR	1	Unmodified	1900.9571	0.95707914	838	sp|P62241|RS8_HUMAN	yes	yes	0	0	0	0	0				1					1							51.309	51.309	3	4.1594E-06	22741	TAILS_1Mil_HeLa_exp2_1_pullout	151.8	123.22	68472000	0	0	0	41552000	0	0	0	0	26920000	0	0	0
ADHGEPIGR	0	Unmodified	950.45699	0.45699277	345	sp|P08238|HS90B_HUMAN;sp|Q58FF7|H90B3_HUMAN	yes	no	0	0	0	0	0	1			1												13.667	13.667	2	0.015247	4268	TAILS_1Mil_HeLa_exp1_1_pullout	148.04	55.576	174880000	99968000	0	0	74914000	0	0	0	0	0	0	0	0
ADHNPDSDSTPR	0	Acetyl (N-term)	1352.5593	0.55928559	1432	sp|Q96BT3|CENPT_HUMAN	yes	yes	1	0	0	0	0	1						1	1								14.611	14.611	2	0.0088003	5578	TAILS_500K_HeLa_exp2_2_pullout	110.38	86.953	63873000	36113000	0	0	0	0	0	14206000	13553000	0	0	0	0
ADHSFSDGVPSDSVEAAKNASNTEKLTDQVMQNPR	2	Acetyl (N-term)	3786.7391	0.73912381	1526	sp|Q99733|NP1L4_HUMAN	yes	yes	1	0	0	0	0	2			2	1		2	2	1							41.23	41.23	3;4	1.8958E-183	20194	TAILS_1Mil_HeLa_exp1_1_pullout	311.24	286.62	4635300000	1278500000	0	0	840000000	617530000	0	216140000	1604500000	78612000	0	0	0
ADHSFSDGVPSDSVEAAKNASNTEKLTDQVMQNPR	2	Oxidation (M);Acetyl (N-term)	3802.734	0.73403843	1526	sp|Q99733|NP1L4_HUMAN	yes	yes	1	0	0	1	0						1	2									35.656	35.656	3;4	7.5417E-19	15363	TAILS_500K_HeLa_exp2_2_pullout	113.37	102.86	230960000	0	0	0	0	0	129250000	101700000	0	0	0	0	0
ADHVQSLAQLENLCKQLYETTDTTTR	1	Acetyl (N-term)	3076.4771	0.47714245	1825	sp|Q9UIA9|XPO7_HUMAN	yes	yes	1	0	0	0	0	1			1	1			1								52.28	52.28	3	1.8368E-18	27246	TAILS_1Mil_HeLa_exp1_1_pullout	144.26	116.37	265680000	74739000	0	0	45720000	51649000	0	0	93573000	0	0	0	0
ADIDKKYR	2	Unmodified	1007.54	0.53999412	394	sp|P11279|LAMP1_HUMAN	yes	yes	0	0	0	0	0				1												15.1	15.1	2	0.044291	4577	TAILS_500K_HeLa_exp1_1_pullout	127.12	80.051	13493000	0	0	0	13493000	0	0	0	0	0	0	0	0
ADIDNKEQSELDQDLDDVEEVEEEETGEETKLKAR	3	Acetyl (N-term)	4089.851	0.85096149	790	sp|P55209|NP1L1_HUMAN	yes	yes	1	0	0	0	0	2			1	1	2	2	3	1							51.644	51.644	3;4;5	3.2439E-132	22904	TAILS_1Mil_HeLa_exp2_1_pullout	269.9	256.78	3842700000	639070000	0	0	461190000	432150000	485770000	701660000	847580000	275280000	0	0	0
ADILEDKDGKSR	2	Unmodified	1345.6838	0.68375782	751	sp|P52272|HNRPM_HUMAN	yes	yes	0	0	0	0	0					1											17.779	17.779	3	0.0042418	6987	TAILS_500K_HeLa_exp1_2_pullout	122.42	83.157	41324000	0	0	0	0	41324000	0	0	0	0	0	0	0
ADILSQSETLASQDLSGDFKKPALPVSPAAR	2	Acetyl (N-term)	3253.683	0.68303613	1591	sp|Q9BWU0|NADAP_HUMAN	yes	yes	1	0	0	0	0	2					1	1	1	1							53.493	53.493	3;4	2.1278E-115	24882	TAILS_500K_HeLa_exp2_2_pullout	268.28	233.26	413110000	194720000	0	0	0	0	56055000	43558000	78604000	40171000	0	0	0
ADISLDELIR	0	Acetyl (N-term)	1185.6241	0.62411768	1603	sp|Q9BY77|PDIP3_HUMAN	yes	yes	1	0	0	0	0	1			1	1	2	1	1	1							55.47	55.47	1;2	0.0041725	26138	TAILS_500K_HeLa_exp2_2_pullout	198.65	119.5	247080000	39269000	0	0	25892000	25192000	72169000	18684000	37551000	28320000	0	0	0
ADKEAAFDDAVEER	1	Acetyl (N-term)	1606.7111	0.71109479	971	sp|Q09028|RBBP4_HUMAN	yes	yes	1	0	0	0	0	2		1	3	3	2	2	3	2							33.951	33.951	2;3	7.9714E-33	14457	TAILS_500K_HeLa_exp2_2_pullout	251.84	175.61	18037000000	4402100000	0	17070000	3115300000	3359300000	688740000	641150000	5434400000	378420000	0	0	0
ADKEAGGSDGPR	1	Acetyl (N-term)	1200.5371	0.53709359	134	sp|O43301|HS12A_HUMAN	yes	yes	1	0	0	0	0	1				1		1									13.562	13.562	2	0.0022814	4398	TAILS_500K_HeLa_exp1_2_pullout	134.75	29.353	80583000	58527000	0	0	0	13375000	0	8681200	0	0	0	0	0
ADKMDMSLDDIIKLNR	2	Acetyl (N-term)	1918.9492	0.94923334	1282	sp|Q86V81|THOC4_HUMAN	yes	yes	1	0	0	0	0	2		1	2	2	1	2	2	2	1	2		1			52.989	52.989	2;3	5.0718E-143	24077	TAILS_500K_HeLa_exp2_2_pullout	341.27	290.99	5684100000	1296600000	0	39467000	615790000	940150000	120130000	433250000	1603600000	332800000	105470000	192020000	0
ADKMDMSLDDIIKLNR	2	Oxidation (M);Acetyl (N-term)	1934.9441	0.94414797	1282	sp|Q86V81|THOC4_HUMAN	yes	yes	1	0	0	1	0						2	4		2							50.85	50.85	2;3	4.3439E-06	23474	TAILS_500K_HeLa_exp2_2_pullout	151.48	133.98	273310000	0	0	0	0	0	46739000	143590000	0	82985000	0	0	0
ADKTPGGSQKASSKTR	3	Acetyl (N-term)	1659.854	0.85401105	108	sp|O15042|SR140_HUMAN	yes	yes	1	0	0	0	0	2				1		3									10.806	10.806	2;3;4	6.102E-06	3315	TAILS_500K_HeLa_exp2_2_pullout	148.48	102.01	795740000	593720000	0	0	0	78329000	0	123700000	0	0	0	0	0
ADLAECNIKVMCR	1	Acetyl (N-term)	1620.7422	0.74221746	596	sp|P33176|KINH_HUMAN	yes	yes	1	0	0	0	0	1			1	1			1								40.285	40.285	2	6.5726E-10	19545	TAILS_500K_HeLa_exp1_1_pullout	201.33	169.84	244870000	62400000	0	0	53742000	70610000	0	0	58116000	0	0	0	0
ADLDKLNIDSIIQR	1	Acetyl (N-term)	1654.889	0.88899957	625	sp|P36873|PP1G_HUMAN	yes	yes	1	0	0	0	0	2			2	1	2	1	1	2							52.996	52.996	2;3	1.1446E-64	24635	TAILS_500K_HeLa_exp2_2_pullout	295.32	219.18	1854500000	547440000	0	0	352630000	280810000	215000000	209190000	97870000	151570000	0	0	0
ADLEEQLSDEEKVR	1	Acetyl (N-term)	1701.8057	0.80572345	685	sp|P47755|CAZA2_HUMAN	yes	yes	1	0	0	0	0	1		1	1	1	1	1	1	1							42.574	42.574	2	2.4534E-52	21404	TAILS_500K_HeLa_exp1_2_pullout	278.93	220.23	2950000000	815250000	0	13731000	607910000	347520000	68739000	109610000	816420000	170850000	0	0	0
ADLEMQIENLKEELAYLKKNHEEEMNALR	3	Unmodified	3500.728	0.72795418	16	sp|Q04695|K1C17_HUMAN;CON__Q04695;CON__Q9QWL7	yes	no	0	0	0	0	0								1								51.548	51.548	4	1.1511E-15	26618	TAILS_1Mil_HeLa_exp1_2_pullout	128.92	101.23	99380000	0	0	0	0	0	0	0	99380000	0	0	0	0
ADLSELLKEGTKEAHDR	2	Acetyl (N-term)	1952.9803	0.98033378	568	sp|P30519|HMOX2_HUMAN	yes	yes	1	0	0	0	0	1							1								44.594	44.594	4	0.0054518	22790	TAILS_1Mil_HeLa_exp1_1_pullout	85.636	62.833	67936000	25643000	0	0	0	0	0	0	42293000	0	0	0	0
ADLSLADALTEPSPDIEGEIKR	1	Acetyl (N-term)	2381.1962	0.19619979	544	sp|P27816|MAP4_HUMAN	yes	yes	1	0	0	0	0	2		1	2	2	2	2	2	2							53.437	53.437	2;3	8.3392E-246	27129	TAILS_500K_HeLa_exp1_1_pullout	380.59	322.49	3766800000	888260000	0	26292000	482270000	385210000	574810000	360690000	765740000	283490000	0	0	0
ADLTEYLSTHYKAPR	1	Unmodified	1763.8842	0.88424855	581	sp|P31930|QCR1_HUMAN	yes	yes	0	0	0	0	0					1											37.114	37.114	4	0.020357	18581	TAILS_500K_HeLa_exp1_2_pullout	83.499	64.288	56700000	0	0	0	0	56700000	0	0	0	0	0	0	0
ADMQNLVER	0	Acetyl (N-term)	1116.5234	0.52335778	926	sp|Q01518|CAP1_HUMAN	yes	yes	1	0	0	0	0	1		1			1	1		1							41.709	41.709	1;2	0.012796	18375	TAILS_500K_HeLa_exp2_2_pullout	171.46	79.564	921910000	705090000	0	14097000	0	0	26543000	41561000	0	134620000	0	0	0
ADMQNLVER	0	Oxidation (M);Acetyl (N-term)	1132.5183	0.5182724	926	sp|Q01518|CAP1_HUMAN	yes	yes	1	0	0	1	0						1	1		1							28.548	28.548	2	0.071547	11537	TAILS_500K_HeLa_exp2_2_pullout	100.25	39.768	330770000	0	0	0	0	0	164560000	88161000	0	78050000	0	0	0
ADNEKLDNQR	1	Acetyl (N-term)	1243.5793	0.57929275	83	sp|O00629|IMA3_HUMAN	yes	yes	1	0	0	0	0	1			1		1	1	1	1							16.758	16.758	2	0.00035366	6643	TAILS_500K_HeLa_exp2_2_pullout	201.61	127.36	1475600000	474450000	0	0	370750000	0	60759000	104510000	396690000	68476000	0	0	0
ADPDVLTEVPAALKR	1	Acetyl (N-term)	1635.8832	0.88318591	554	sp|P29083|T2EA_HUMAN	yes	yes	1	0	0	0	0	1			1	1		1	1	1							51.137	51.137	2	5.5353E-12	23522	TAILS_500K_HeLa_exp2_2_pullout	183.99	148.57	800430000	210450000	0	0	133500000	152230000	0	49987000	197140000	57138000	0	0	0
ADPHQLFDDTSSAQSR	0	Acetyl (N-term)	1815.8024	0.80236941	1169	sp|Q5BJH7|YIF1B_HUMAN	yes	yes	1	0	0	0	0								1								36.831	36.831	2	5.6357E-05	17814	TAILS_1Mil_HeLa_exp1_2_pullout	113.25	83.954	0	0	0	0	0	0	0	0	0	0	0	0	0
ADPKYADLPGIAR	1	Acetyl (N-term)	1427.7409	0.74087877	1028	sp|Q13561|DCTN2_HUMAN	yes	yes	1	0	0	0	0					1		1									40.717	40.717	2	0.01714	20284	TAILS_500K_HeLa_exp1_2_pullout	95.507	73.501	592850000	0	0	0	0	518010000	0	74837000	0	0	0	0	0
ADPVAGIAGSAAKSVR	1	Acetyl (N-term)	1510.8104	0.81035532	1512	sp|Q99501|GA2L1_HUMAN	yes	yes	1	0	0	0	0	1				1											40.241	40.241	2	0.00094445	19995	TAILS_1Mil_HeLa_exp1_1_pullout	112.08	70.801	48231000	48231000	0	0	0	0	0	0	0	0	0	0	0
ADSEKPSSIPTDKLLVITVATKESDGFHR	3	Unmodified	3140.6354	0.63535765	74	sp|O00469|PLOD2_HUMAN	yes	yes	0	0	0	0	0	2			1	1		2	1	1							43.969	43.969	3;4	1.0312E-52	19605	TAILS_500K_HeLa_exp2_2_pullout	204.5	190.55	752100000	298290000	0	0	141770000	86321000	0	52508000	147430000	25782000	0	0	0
ADSELQLVEQR	0	Acetyl (N-term)	1328.6572	0.65720872	334	sp|P07741|APT_HUMAN	yes	yes	1	0	0	0	0	1	1	1	2	2	2	1	1	1							44.766	44.766	1;2	5.6632E-33	20792	TAILS_500K_HeLa_exp2_2_pullout	269.14	187.49	1466000000	313740000	0	14648000	230000000	282390000	72264000	46513000	390420000	115990000	0	0	0
ADSGLLLKR	1	Acetyl (N-term)	1013.5869	0.58694431	1185	sp|Q5SY16|NOL9_HUMAN	yes	yes	1	0	0	0	0	1			1	1	1	1	1	1							35.402	35.402	2	3.9304E-07	14743	TAILS_500K_HeLa_exp2_2_pullout	236.1	123.93	812070000	219330000	0	0	114650000	135510000	23568000	41373000	258090000	19554000	0	0	0
ADSKEGVLPLTAASTAPISFGFTR	1	Acetyl (N-term)	2477.2802	0.28020419	1402	sp|Q92917|GPKOW_HUMAN	yes	yes	1	0	0	0	0	2			2	2	2	2	2	2							54.337	54.337	2;3	1.0366E-98	28170	TAILS_1Mil_HeLa_exp1_2_pullout	275.96	235.4	904500000	237960000	0	0	107920000	142130000	94955000	86370000	189960000	45209000	0	0	0
ADSSGQQGKGR	1	Acetyl (N-term)	1131.5269	0.52686325	713	sp|P49589|SYCC_HUMAN	yes	yes	1	0	0	0	0	1				1		1		1							9.9485	9.9485	2	7.2448E-07	2551	TAILS_500K_HeLa_exp1_2_pullout	208.25	157.06	955560000	717580000	0	0	0	87214000	0	81678000	0	69090000	0	0	0
ADSVKTFLQDLAR	1	Acetyl (N-term)	1504.7886	0.78855725	92	sp|O14681|EI24_HUMAN	yes	yes	1	0	0	0	0	1							1								55.774	55.774	2	5.525E-41	29146	TAILS_1Mil_HeLa_exp1_2_pullout	269.04	211.49	296870000	159310000	0	0	0	0	0	0	137570000	0	0	0	0
ADTFLEHMCR	0	Acetyl (N-term)	1320.5591	0.55909136	428	sp|P14618|KPYM_HUMAN	yes	yes	1	0	0	0	0	1			1	1											46.822	46.822	2	0.00024916	23401	TAILS_500K_HeLa_exp1_1_pullout	204.36	170.98	291160000	121750000	0	0	84974000	84432000	0	0	0	0	0	0	0
ADVFPGNDSTASQDVANR	0	Acetyl (N-term)	1904.85	0.85004788	453	sp|P17252|KPCA_HUMAN	yes	yes	1	0	0	0	0	1						1		1							41.497	41.497	2	0.00065364	19570	TAILS_1Mil_HeLa_exp1_1_pullout	127.79	93.907	64670000	45604000	0	0	0	0	0	6752600	0	12314000	0	0	0
ADVLDLHEAGGEDFAMDEDGDESIHKLKEKAKKR	5	Acetyl (N-term)	3837.8479	0.84794598	1925	sp|Q9Y5S9|RBM8A_HUMAN	yes	yes	1	0	0	0	0							1		1							39.474	39.474	4;6	5.4107E-31	16119	TAILS_500K_HeLa_exp2_2_pullout	151.34	142.19	58512000	0	0	0	0	0	0	24312000	0	34200000	0	0	0
ADVVVGKDKGGEQR	2	Acetyl (N-term)	1498.774	0.77396981	1722	sp|Q9NRG0|CHRC1_HUMAN	yes	yes	1	0	0	0	0	1			2	1		2	2	1							22.611	22.611	2;3	2.0727E-07	9510	TAILS_1Mil_HeLa_exp1_1_pullout	90.685	24.251	694600000	45891000	0	0	164620000	13193000	0	31996000	425430000	13479000	0	0	0
AEAAAAPAAASGPNQMSFTFASPTQVFFNGANVR	0	Unmodified	3397.615	0.61497334	561	sp|P30049|ATPD_HUMAN	yes	yes	0	0	0	0	0	1	1		1			1									55.458	55.458	3;4	3.8236E-11	28203	TAILS_1Mil_HeLa_exp1_1_pullout	96.598	91.148	705380000	261710000	23361000	0	231090000	0	0	189220000	0	0	0	0	0
AEAAAAPAAASGPNQMSFTFASPTQVFFNGANVR	0	Oxidation (M)	3413.6099	0.60988796	561	sp|P30049|ATPD_HUMAN	yes	yes	0	0	0	1	0							2									54.149	54.149	3;4	3.4914E-31	24640	TAILS_500K_HeLa_exp2_2_pullout	154.02	137.36	145690000	0	0	0	0	0	0	145690000	0	0	0	0	0
AEAALEAVR	0	Acetyl (N-term)	970.50836	0.50835964	371	sp|P0C870|JMJD7_HUMAN	yes	yes	1	0	0	0	0									1							47.477	47.477	2	0.015081	20117	TAILS_1Mil_HeLa_exp2_1_pullout	147.19	52.883	5825700	0	0	0	0	0	0	0	0	5825700	0	0	0
AEAALLLLPEAAAER	0	Acetyl (N-term)	1578.8617	0.86172219	1475	sp|Q96JB2|COG3_HUMAN	yes	yes	1	0	0	0	0	1			1	1	1		1								58.468	58.468	2	0.0017846	30947	TAILS_1Mil_HeLa_exp1_2_pullout	134.99	100.1	402600000	96865000	0	0	81840000	57313000	69561000	0	97024000	0	0	0	0
AEAEAQAEELSFPR	0	Unmodified	1546.7264	0.72635092	399	sp|P11498|PYC_HUMAN	yes	yes	0	0	0	0	0									1							39.727	39.727	2	0.00050327	15954	TAILS_1Mil_HeLa_exp2_1_pullout	112.13	74.039	0	0	0	0	0	0	0	0	0	0	0	0	0
AEAEAWYQTKFETLQAQAGKHGDDLR	2	Unmodified	2962.4209	0.4209482	12	sp|P08729|K2C7_HUMAN;CON__Q3KNV1;CON__P08729;CON__Q9DCV7	yes	no	0	0	0	0	0	1			1	1				2							41.623	41.623	3;4	1.0919E-17	19264	TAILS_500K_HeLa_exp1_1_pullout	135.86	102.67	369720000	77360000	0	0	111090000	142180000	0	0	0	39092000	0	0	0
AEAEESPGDPGTASPR	0	Acetyl (N-term)	1611.7013	0.70125838	1445	sp|Q96EC8|YIPF6_HUMAN	yes	yes	1	0	0	0	0	1				1		1	1	1							24.953	24.953	2	1.0008E-27	9909	TAILS_500K_HeLa_exp2_2_pullout	128.85	88.35	139010000	48129000	0	0	0	16953000	0	27907000	34571000	11446000	0	0	0
AEAELHKER	1	Acetyl (N-term)	1123.5622	0.56218613	1299	sp|Q8IXS6|PALM2_HUMAN	yes	yes	1	0	0	0	0	1			1	1			1	1							17.788	17.788	2;3	0.012571	6418	TAILS_1Mil_HeLa_exp1_2_pullout	133.13	43.436	408200000	146500000	0	0	59722000	74458000	0	0	94614000	32905000	0	0	0
AEAESLETAAEHER	0	Acetyl (N-term)	1583.7063	0.70634376	1878	sp|Q9Y2D4|EXC6B_HUMAN	yes	yes	1	0	0	0	0	1				1	1		1								34.895	34.895	2	1.6771E-07	16465	TAILS_1Mil_HeLa_exp1_2_pullout	166.14	124.14	172940000	45627000	0	0	0	45705000	0	0	81608000	0	0	0	0
AEAESMYQIKYEELQSLAGKHGDDLR	2	Unmodified	2980.4237	0.42365032	11	sp|P05787|K2C8_HUMAN;CON__P05787	yes	no	0	0	0	0	0	2			1	1		2	1	2							43.534	43.534	3;4	1.4556E-66	19289	TAILS_500K_HeLa_exp2_2_pullout	235.68	196.75	718460000	228840000	0	0	90915000	129480000	0	43376000	178650000	47200000	0	0	0
AEAGAGLSETVTETTVTVTTEPENR	0	Acetyl (N-term)	2604.2402	0.24024945	181	sp|O60927|PP1RB_HUMAN	yes	yes	1	0	0	0	0			1													51.598	51.598	3	0.0050438	23008	TAILS_100K_HeLa_exp2_2_pullout	72.532	64.142	5339100	0	0	5339100	0	0	0	0	0	0	0	0	0
AEAGDAALSVAEWLR	0	Acetyl (N-term)	1599.7893	0.78928553	1488	sp|Q96P48|ARAP1_HUMAN	yes	yes	1	0	0	0	0	1		1	1	1	1	1	1	1							57.983	57.983	2	2.8195E-41	26699	TAILS_1Mil_HeLa_exp2_1_pullout	260.6	211.96	252560000	69983000	0	2454300	40409000	0	43399000	21925000	52388000	22002000	0	0	0
AEAGDNLGALVR	0	Unmodified	1184.6149	0.61494998	708	sp|P49411|EFTU_HUMAN	yes	yes	0	0	0	0	0				1	1				1							36.004	36.004	2	0.00085941	17113	TAILS_500K_HeLa_exp1_2_pullout	144.55	86.842	217140000	0	0	0	103990000	104940000	0	0	0	8206600	0	0	0
AEAGVPAEFSIWTR	0	Unmodified	1532.7623	0.7623425	487	sp|P21333|FLNA_HUMAN	yes	yes	0	0	0	0	0	1			1				1								50.859	50.859	2	0.0013801	26308	TAILS_1Mil_HeLa_exp1_1_pullout	152.85	100.58	303050000	96651000	0	0	130730000	0	0	0	75669000	0	0	0	0
AEAHQAVAFQFTVTPDGIDLR	0	Acetyl (N-term)	2327.1546	0.15460975	730	sp|P50416|CPT1A_HUMAN	yes	yes	1	0	0	0	0			1											1		54.974	54.974	3	0.00014463	22263	TAILS_100K_HeLa_exp1_1_pullout	78.987	65.36	24369000	0	0	15020000	0	0	0	0	0	0	0	0	0
AEAMDLGKDPNGPTHSSTLFVR	1	Acetyl (N-term)	2384.1431	0.14305878	1774	sp|Q9NYB0|TE2IP_HUMAN	yes	yes	1	0	0	0	0	1			1	1		1	1	1							42.66	42.66	3	5.9809E-53	21048	TAILS_1Mil_HeLa_exp1_1_pullout	246.22	225.27	564430000	190440000	0	0	111530000	72415000	0	11642000	168520000	9883500	0	0	0
AEASSANLGSGCEEKR	1	Acetyl (N-term)	1706.753	0.75297638	1217	sp|Q6P1K2|PMF1_HUMAN	yes	yes	1	0	0	0	0	1															22.074	22.074	2	3.8293E-13	9145	TAILS_1Mil_HeLa_exp1_1_pullout	193.28	150.65	55677000	55677000	0	0	0	0	0	0	0	0	0	0	0
AEAVTADSEVLEER	0	Unmodified	1517.7209	0.72093119	1706	sp|Q9NPL8|TIDC1_HUMAN	yes	yes	0	0	0	0	0									1							34.279	34.279	2	8.4706E-08	12951	TAILS_1Mil_HeLa_exp2_1_pullout	174.42	127.53	10615000	0	0	0	0	0	0	0	0	10615000	0	0	0
AEDAVYGR	0	Unmodified	879.40865	0.4086456	961	sp|Q07955|SRSF1_HUMAN	yes	yes	0	0	0	0	0					1											16.765	16.765	2	0.028283	6427	TAILS_500K_HeLa_exp1_2_pullout	136.33	73.618	84712000	0	0	0	0	84712000	0	0	0	0	0	0	0
AEDGSVIDYELIDQDAR	0	Unmodified	1907.8749	0.87486565	329	sp|P07355|ANXA2_HUMAN	yes	yes	0	0	0	0	0	1							1	2							46.758	46.758	2	6.4919E-90	21101	TAILS_1Mil_HeLa_exp2_1_pullout	233.24	185.23	87808000	43400000	0	0	0	0	0	0	32038000	12370000	0	0	0
AEDMETKIKNYKTAPFDSR	3	Acetyl (N-term)	2285.0998	0.099796984	431	sp|P14854|CX6B1_HUMAN	yes	yes	1	0	0	0	0	1			2	2		2	1								38.006	38.006	3;4	4.0567E-20	18163	TAILS_1Mil_HeLa_exp1_2_pullout	187.47	158.84	1186600000	389230000	0	0	323520000	286370000	0	40746000	146740000	0	0	0	0
AEEEVAKLEKHLMLLR	2	Acetyl (N-term)	1950.0608	0.060832703	1795	sp|Q9P2R3|ANFY1_HUMAN	yes	yes	1	0	0	0	0				2	2		2	2	2							52.476	52.476	2;3;4	2.2001E-15	24124	TAILS_500K_HeLa_exp2_2_pullout	199.05	174.03	794020000	0	0	0	230840000	183570000	0	42120000	287780000	49722000	0	0	0
AEEGIAAGGVMDVNTALQEVLKTALIHDGLAR	1	Oxidation (M);Acetyl (N-term)	3319.7082	0.70820502	521	sp|P25398|RS12_HUMAN	yes	yes	1	0	0	1	0				1	2	2		1								58.241	58.241	3;4	7.5048E-20	30939	TAILS_1Mil_HeLa_exp1_2_pullout	127.83	103.18	1246000000	0	0	0	13574000	72268000	1099000000	0	61098000	0	0	0	0
AEEGIAAGGVMDVNTALQEVLKTALIHDGLAR	1	Acetyl (N-term)	3303.7133	0.7132904	521	sp|P25398|RS12_HUMAN	yes	yes	1	0	0	0	0					1	2	1									58.813	58.813	3;4	9.7888E-55	31479	TAILS_500K_HeLa_exp1_2_pullout	195.21	179.96	1970200000	0	0	0	0	36123000	1754600000	179530000	0	0	0	0	0
AEELVLER	0	Acetyl (N-term)	999.52368	0.52367535	493	sp|P21980|TGM2_HUMAN	yes	yes	1	0	0	0	0	2		1		1		1		1							46.949	46.949	1;2	0.020479	22977	TAILS_1Mil_HeLa_exp1_1_pullout	148.38	33.78	2040500000	1409200000	0	4952600	0	405130000	0	64183000	0	156970000	0	0	0
AEEQPQVELFVKAGSDGAKIGNCPFSQR	2	Acetyl (N-term)	3103.5033	0.50329762	69	sp|O00299|CLIC1_HUMAN	yes	yes	1	0	0	0	0	2			1	2			2								49.598	49.598	3;4	1.3298E-52	24953	TAILS_500K_HeLa_exp1_1_pullout	207.48	175.15	2828400000	671890000	0	0	544070000	809780000	0	0	802680000	0	0	0	0
AEEVSTLMKATVLMR	1	Acetyl (N-term)	1719.8899	0.88992755	1416	sp|Q969T7|5NT3B_HUMAN	yes	yes	1	0	0	0	0	1															56.055	56.055	2	0.0008628	29484	TAILS_1Mil_HeLa_exp1_1_pullout	128.9	103.24	38041000	38041000	0	0	0	0	0	0	0	0	0	0	0
AEEVVVVAKFDYVAQQEQELDIKKNER	3	Acetyl (N-term)	3218.6459	0.64592234	445	sp|P16333|NCK1_HUMAN	yes	yes	1	0	0	0	0			1													53.002	53.002	4	0.0013039	23844	TAILS_100K_HeLa_exp2_2_pullout	77.19	60.789	27885000	0	0	27885000	0	0	0	0	0	0	0	0	0
AEEYEFLTPVEEAPKGMLAR	1	Unmodified	2279.1144	0.11438442	755	sp|P52565|GDIR1_HUMAN	yes	yes	0	0	0	0	0	1			1	1			1	1							49.718	49.718	3	2.4264E-21	22310	TAILS_1Mil_HeLa_exp2_1_pullout	177.64	147.75	406810000	69562000	0	0	85368000	124860000	0	0	87070000	39946000	0	0	0
AEFSSEACR	0	Unmodified	1055.4342	0.43420842	168	sp|O60613|SEP15_HUMAN	yes	yes	0	0	0	0	0	1				1											18.617	18.617	2	0.011653	7293	TAILS_500K_HeLa_exp1_2_pullout	175.38	95.907	401850000	280210000	0	0	0	121640000	0	0	0	0	0	0	0
AEFTSYKETASSR	1	Acetyl (N-term)	1517.6998	0.69980182	1281	sp|Q86V48|LUZP1_HUMAN	yes	yes	1	0	0	0	0	1			1	1		1	1	1							32.053	32.053	2	1.744E-07	14095	TAILS_500K_HeLa_exp1_1_pullout	184.65	126.57	471710000	153350000	0	0	97046000	47314000	0	23849000	139170000	10987000	0	0	0
AEFTVETR	0	Unmodified	951.46616	0.46616048	487	sp|P21333|FLNA_HUMAN	yes	yes	0	0	0	0	0									1							28.897	28.897	2	0.061289	10317	TAILS_1Mil_HeLa_exp2_1_pullout	119.41	48.494	18874000	0	0	0	0	0	0	0	0	18874000	0	0	0
AEGGAADLDTQR	0	Acetyl (N-term)	1244.5633	0.56330834	1908	sp|Q9Y4E8|UBP15_HUMAN	yes	yes	1	0	0	0	0	1			1	1	1		1	1							27.187	27.187	2	3.6044E-05	10526	TAILS_1Mil_HeLa_exp2_1_pullout	183.95	146.36	279740000	83292000	0	0	43881000	46868000	28807000	0	52421000	24475000	0	0	0
AEGPDEDSSNR	0	Unmodified	1175.4691	0.4690736	416	sp|P13667|PDIA4_HUMAN	yes	yes	0	0	0	0	0	1			1	1	1	1	1								10.892	10.892	2	2.0768E-19	2858	TAILS_1Mil_HeLa_exp1_2_pullout	249.03	187.06	864540000	400410000	0	0	67682000	86312000	34689000	98601000	176840000	0	0	0	0
AEGSAVSDPQHAAR	0	Acetyl (N-term)	1436.6644	0.66441937	1640	sp|Q9H2C0|GAN_HUMAN	yes	yes	1	0	0	0	0	1							1								19.291	19.291	2	9.8367E-08	7820	TAILS_1Mil_HeLa_exp1_1_pullout	172.1	119.01	80179000	48273000	0	0	0	0	0	0	31906000	0	0	0	0
AEGSDVANAVLDGADCIMLSGETAKGDYPLEAVR	1	Unmodified	3493.6341	0.63411338	428	sp|P14618|KPYM_HUMAN	yes	yes	0	0	0	0	0	2			2	2			2								53.76	53.76	3;4	4.298E-91	28190	TAILS_1Mil_HeLa_exp1_1_pullout	243.69	227.55	1815600000	386260000	0	0	492140000	606580000	0	0	330650000	0	0	0	0
AEILNGKEISAQIR	1	Unmodified	1540.8573	0.85730551	400	sp|P11586|C1TC_HUMAN	yes	yes	0	0	0	0	0	1															34.121	34.121	3	0.033236	16194	TAILS_1Mil_HeLa_exp1_1_pullout	82.102	32.792	96473000	96473000	0	0	0	0	0	0	0	0	0	0	0
AEKFDCHYCR	1	Acetyl (N-term)	1426.5758	0.57580405	1035	sp|Q13642|FHL1_HUMAN	yes	yes	1	0	0	0	0	1			1	1			1								23.813	23.813	2	3.4103E-06	10183	TAILS_500K_HeLa_exp1_2_pullout	217.66	172.91	257740000	90016000	0	0	49360000	46544000	0	0	71820000	0	0	0	0
AELDLMAPGPLPR	0	Acetyl (N-term)	1420.7384	0.73843593	248	sp|O95361|TRI16_HUMAN	yes	yes	1	0	0	0	0	1		1	1			1	1	1							55.159	55.159	2	2.5789E-07	28443	TAILS_1Mil_HeLa_exp1_2_pullout	182.65	152.08	576370000	134500000	0	7679000	153780000	0	0	73081000	158200000	49139000	0	0	0
AELDLMAPGPLPR	0	Oxidation (M);Acetyl (N-term)	1436.7334	0.73335055	248	sp|O95361|TRI16_HUMAN	yes	yes	1	0	0	1	0						1			1							51.912	51.912	2	0.0024156	23340	TAILS_1Mil_HeLa_exp2_1_pullout	123.75	101.51	48444000	0	0	0	0	0	37011000	0	0	11433000	0	0	0
AELEEVTLDGKPLQALR	1	Acetyl (N-term)	1923.0313	0.031306714	1843	sp|Q9UKV3|ACINU_HUMAN	yes	yes	1	0	0	0	0	1		1	1	2	2	1	3	2		1					52.579	52.579	2;3	5.7244E-136	24180	TAILS_500K_HeLa_exp2_2_pullout	336.68	269.53	2460500000	395610000	0	7847300	283160000	342990000	251790000	274510000	670320000	229910000	0	4333900	0
AELGAGGDGHR	0	Acetyl (N-term)	1080.4948	0.49483484	1055	sp|Q14244|MAP7_HUMAN	yes	yes	1	0	0	0	0	2			2		1	1	1								20.034	20.034	2	5.096E-09	7946	TAILS_500K_HeLa_exp2_2_pullout	213.85	142.51	1520200000	592240000	0	0	277000000	0	57346000	92266000	501310000	0	0	0	0
AELGLNEHHQNEVINYMR	0	Acetyl (N-term)	2208.0382	0.03819978	1708	sp|Q9NQ48|LZTL1_HUMAN	yes	yes	1	0	0	0	0	1			1	1		2	1	1							40.893	40.893	2;3	1.9197E-17	20039	TAILS_1Mil_HeLa_exp1_1_pullout	183.36	151.02	583560000	136010000	0	0	117190000	110980000	0	15788000	192980000	10618000	0	0	0
AELNPWPEYIYTR	0	Unmodified	1650.8042	0.80420731	532	sp|P26639|SYTC_HUMAN	yes	yes	0	0	0	0	0					1											50.346	50.346	2	0.0076392	26495	TAILS_500K_HeLa_exp1_2_pullout	126.19	80.036	55001000	0	0	0	0	55001000	0	0	0	0	0	0	0
AELQMLLEEEIPGGR	0	Acetyl (N-term)	1725.8607	0.86073591	1775	sp|Q9NYB9|ABI2_HUMAN	yes	yes	1	0	0	0	0	1				1	1		1								58.092	58.092	2	1.8373E-10	30882	TAILS_1Mil_HeLa_exp1_1_pullout	207.88	167.96	134020000	52753000	0	0	0	25497000	21768000	0	33997000	0	0	0	0
AELQMLLEEEIPGGR	0	Oxidation (M);Acetyl (N-term)	1741.8557	0.85565053	1775	sp|Q9NYB9|ABI2_HUMAN	yes	yes	1	0	0	1	0						1										56.634	56.634	2	0.021862	27031	TAILS_500K_HeLa_exp2_1_pullout	82.171	56.954	22171000	0	0	0	0	0	22171000	0	0	0	0	0	0
AELQMLLEEEIPSGKR	1	Acetyl (N-term)	1883.9663	0.96626362	1305	sp|Q8IZP0|ABI1_HUMAN	yes	yes	1	0	0	0	0	2			2	1	2	2	1	2							55.569	55.569	2;3	1.0818E-88	26018	TAILS_500K_HeLa_exp2_2_pullout	302.87	253.89	975540000	333570000	0	0	185140000	74602000	71070000	123910000	99165000	88092000	0	0	0
AELQMLLEEEIPSGKR	1	Oxidation (M);Acetyl (N-term)	1899.9612	0.96117824	1305	sp|Q8IZP0|ABI1_HUMAN	yes	yes	1	0	0	1	0						2	1									54.494	54.494	2;3	0.00082658	25705	TAILS_500K_HeLa_exp2_2_pullout	119.01	89.674	75338000	0	0	0	0	0	51064000	24275000	0	0	0	0	0
AELVQGQSAPVGMKAEGFVDALHR	1	Acetyl (N-term)	2551.2853	0.28530634	1468	sp|Q96I24|FUBP3_HUMAN	yes	yes	1	0	0	0	0	3		1	2	1	1	2	3	3							50.824	50.824	2;3;4	8.8472E-130	26014	TAILS_1Mil_HeLa_exp1_1_pullout	306.82	212.13	6523700000	1532500000	0	14456000	1749900000	704950000	20839000	356810000	1761400000	382880000	0	0	0
AELVQGQSAPVGMKAEGFVDALHR	1	Oxidation (M);Acetyl (N-term)	2567.2802	0.28022097	1468	sp|Q96I24|FUBP3_HUMAN	yes	yes	1	0	0	1	0							1		1							50.873	50.873	3	9.9801E-08	22083	TAILS_1Mil_HeLa_exp2_1_pullout	110.26	91.484	130090000	0	0	0	0	0	0	86321000	0	43769000	0	0	0
AEMEVLLASKAR	1	Unmodified	1316.7122	0.71222118	1094	sp|Q15149|PLEC_HUMAN	yes	yes	0	0	0	0	0	1				1			1								34.489	34.489	3	0.0069254	16870	TAILS_1Mil_HeLa_exp1_1_pullout	114.72	80	167340000	62684000	0	0	0	55904000	0	0	48749000	0	0	0	0
AEMGSKGVTAGKIASNVQKKLTR	4	Acetyl (N-term)	2415.3268	0.32677723	77	sp|O00499|BIN1_HUMAN	yes	yes	1	0	0	0	0								2								32.268	32.268	3;4	1.4718E-36	14950	TAILS_1Mil_HeLa_exp1_2_pullout	49.638	35.476	352950000	0	0	0	0	0	0	0	352950000	0	0	0	0
AENGDNEKMAALEAKICHQIEYYFGDFNLPR	2	Acetyl (N-term)	3684.6977	0.69771669	310	sp|P05455|LA_HUMAN	yes	yes	1	0	0	0	0	1			1	1			1								56.475	56.475	4	3.1246E-20	29961	TAILS_1Mil_HeLa_exp1_1_pullout	131.5	120.49	434550000	120800000	0	0	125650000	99776000	0	0	88336000	0	0	0	0
AENGESSGPPRPSR	0	Acetyl (N-term)	1481.6859	0.68588309	1819	sp|Q9UHD9|UBQL2_HUMAN	yes	yes	1	0	0	0	1	1			1			1	1								16.652	16.652	2	3.966E-08	6724	TAILS_500K_HeLa_exp2_2_pullout	182.08	142.78	308540000	114620000	0	0	82450000	0	0	36301000	75171000	0	0	0	0
AENGKNCDQR	1	Acetyl (N-term)	1232.5204	0.52039767	1461	sp|Q96GC9|VMP1_HUMAN	yes	yes	1	0	0	0	0	1							1								9.8768	9.8768	2	0.0035251	2530	TAILS_1Mil_HeLa_exp1_2_pullout	179.57	111.35	145280000	108330000	0	0	0	0	0	0	36952000	0	0	0	0
AENHAQNKAKLISETR	2	Acetyl (N-term)	1850.9599	0.9598731	1341	sp|Q8NHP6|MSPD2_HUMAN	yes	yes	1	0	0	0	0	1							1								20.161	20.161	3;4	0.016751	8668	TAILS_1Mil_HeLa_exp1_1_pullout	64.52	46.156	65179000	22578000	0	0	0	0	0	0	42601000	0	0	0	0
AENHCELLSPAR	0	Acetyl (N-term)	1437.6671	0.6670619	1769	sp|Q9NXV2|KCTD5_HUMAN	yes	yes	1	0	0	0	0				1	1											29.849	29.849	2	0.0037098	14026	TAILS_500K_HeLa_exp1_2_pullout	125.72	94.226	43703000	0	0	0	0	43703000	0	0	0	0	0	0	0
AENLLDGPPNPKR	1	Acetyl (N-term)	1461.7576	0.75759147	1395	sp|Q92793|CBP_HUMAN	yes	yes	1	0	0	0	0				1			1		1							37.225	37.225	2	4.3589E-07	15592	TAILS_500K_HeLa_exp2_2_pullout	133.81	95.504	26358000	0	0	0	26358000	0	0	0	0	0	0	0	0
AENPSLENHR	0	Acetyl (N-term)	1207.5582	0.55816338	78	sp|O00505|IMA4_HUMAN	yes	yes	1	0	0	0	0	1			1	1		1	1	1							19.781	19.781	2	0.0015948	7749	TAILS_1Mil_HeLa_exp1_1_pullout	191.78	148.56	1141200000	426760000	0	0	123760000	212320000	0	43862000	294670000	39795000	0	0	0
AENSESLGTVPEHER	0	Acetyl (N-term)	1695.77	0.77000665	1344	sp|Q8TAG9|EXOC6_HUMAN	yes	yes	1	0	0	0	0	1			1	1		1	1	1							27.271	27.271	2	1.5903E-15	11433	TAILS_1Mil_HeLa_exp1_2_pullout	208.27	158.76	161200000	50038000	0	0	22925000	27168000	0	0	55227000	5842500	0	0	0
AENSVLTSTTGR	0	Acetyl (N-term)	1276.6259	0.62590859	1672	sp|Q9H8V3|ECT2_HUMAN	yes	yes	1	0	0	0	0								1	1							36.222	36.222	2	0.00040997	15457	TAILS_1Mil_HeLa_exp1_2_pullout	123.42	91.279	5888100	0	0	0	0	0	0	0	0	5888100	0	0	0
AENTEGDLNSNLLHAPYHTGDPQLDTAIGQWLR	0	Acetyl (N-term)	3687.7554	0.75536622	1226	sp|Q6PCE3|PGM2L_HUMAN	yes	yes	1	0	0	0	0							1		1							54.874	54.874	3	1.9798E-147	25105	TAILS_500K_HeLa_exp2_2_pullout	298.4	271.4	78158000	0	0	0	0	0	0	52616000	0	25542000	0	0	0
AENVAVPEAAEER	0	Unmodified	1383.663	0.66302238	795	sp|P55884|EIF3B_HUMAN	yes	yes	0	0	0	0	0	1			1	1	1	1	1	1							26.642	26.642	2	9.1657E-07	11227	TAILS_1Mil_HeLa_exp1_2_pullout	168.85	88.607	199000000	65725000	0	0	36607000	24140000	13240000	10323000	42665000	6304200	0	0	0
AENYDIPSADR	0	Unmodified	1249.5575	0.55749468	498	sp|P22314|UBA1_HUMAN	yes	yes	0	0	0	0	0	1			1	1				1							27.259	27.259	2	0.017971	11131	TAILS_500K_HeLa_exp1_1_pullout	112.13	61.519	165720000	47900000	0	0	45276000	65358000	0	0	0	7185600	0	0	0
AEPASVAAESLAGSR	0	Acetyl (N-term)	1456.7158	0.71578623	1712	sp|Q9NQT5|EXOS3_HUMAN	yes	yes	1	0	0	0	0	1			1	1	1	1	1	1							43.577	43.577	2	2.2468E-19	21499	TAILS_1Mil_HeLa_exp1_1_pullout	213.63	147.04	1415100000	399680000	0	0	257010000	218820000	22009000	39400000	375240000	102940000	0	0	0
AEPSAPESKHKSSLNSSPWSGLMALGNSR	2	Acetyl (N-term)	3066.4829	0.48289653	1351	sp|Q8TCJ2|STT3B_HUMAN	yes	yes	1	0	0	0	0	3			2	2		1	2	1							44.984	44.984	3;4	2.8659E-27	22623	TAILS_500K_HeLa_exp1_2_pullout	88.595	70.192	857240000	212930000	0	0	194170000	203550000	0	22088000	212390000	12122000	0	0	0
AEPSGAETRPPIR	0	Acetyl (N-term)	1421.7263	0.72629134	1724	sp|Q9NRR5|UBQL4_HUMAN	yes	yes	1	0	0	0	1	1			1	1		1	1								25.545	25.545	2	9.1424E-05	10984	TAILS_500K_HeLa_exp1_2_pullout	152.54	84.641	856900000	334950000	0	0	131090000	94185000	0	91540000	205140000	0	0	0	0
AEQQVPLVLWSSDR	0	Unmodified	1626.8366	0.83657007	1127	sp|Q15904|VAS1_HUMAN	yes	yes	0	0	0	0	0								1								49.065	49.065	2	0.011532	25128	TAILS_1Mil_HeLa_exp1_2_pullout	96.067	27.174	0	0	0	0	0	0	0	0	0	0	0	0	0
AEQVALSR	0	Acetyl (N-term)	914.48214	0.48214489	397	sp|P11413|G6PD_HUMAN	yes	yes	1	0	0	0	0	1			1	1	1	1	1	1							30.522	30.522	2	0.021379	13887	TAILS_1Mil_HeLa_exp1_1_pullout	150.4	22.555	7435200000	1559100000	0	0	1156100000	1353900000	284090000	758210000	1881900000	441880000	0	0	0
AERPEDLNLPNAVITR	0	Acetyl (N-term)	1848.9694	0.96937516	1721	sp|Q9NRF9|DPOE3_HUMAN	yes	yes	1	0	0	0	1	2			1	1		1		2							45.36	45.36	2;3	0.00041058	22236	TAILS_1Mil_HeLa_exp1_1_pullout	153.41	106.15	441460000	246740000	0	0	62276000	80720000	0	25364000	0	26356000	0	0	0
AESDWDTVTVLR	0	Acetyl (N-term)	1432.6834	0.68342347	179	sp|O60869|EDF1_HUMAN	yes	yes	1	0	0	0	0										1	1					54.398	54.398	2	0.019306	20631	TAILS_10K_HeLa_exp1_2_pullout	99.653	81.114	75999000	0	0	0	0	0	0	0	0	0	32460000	43539000	0
AESLVFVQTDKPIYKPGQTVQFR	2	Unmodified	2650.4119	0.41188707	3	CON__ENSEMBL:ENSBTAP00000037665	yes	yes	0	0	0	0	0	2			1	1			1								41.96	41.96	3;4	2.6921E-35	20722	TAILS_1Mil_HeLa_exp1_2_pullout	185.9	154.79	779980000	277060000	0	0	132060000	115250000	0	0	255610000	0	0	0	0
AESMLQQADKLGCR	1	Unmodified	1605.7603	0.76031036	420	sp|P13797|PLST_HUMAN	yes	yes	0	0	0	0	0				1												31.842	31.842	3	0.011552	14209	TAILS_500K_HeLa_exp1_1_pullout	95.651	62.242	67157000	0	0	0	67157000	0	0	0	0	0	0	0	0
AESSDKLYR	1	Acetyl (N-term)	1109.5353	0.53530267	367	sp|P09874|PARP1_HUMAN	yes	yes	1	0	0	0	0	2		1	2	1	1	1	2								23.192	23.192	2	0.0036035	9248	TAILS_500K_HeLa_exp2_2_pullout	198.65	121.59	9591500000	3614100000	0	16443000	1136000000	1622200000	230630000	387380000	2584700000	0	0	0	0
AESSESFTMASSPAQR	0	Acetyl (N-term)	1726.7468	0.74682837	718	sp|P49736|MCM2_HUMAN	yes	yes	1	0	0	0	0					1			1								35.909	35.909	2	7.82E-16	17935	TAILS_500K_HeLa_exp1_2_pullout	206.58	156.29	81926000	0	0	0	0	27490000	0	0	54437000	0	0	0	0
AESSESFTMASSPAQR	0	Oxidation (M);Acetyl (N-term)	1742.7417	0.74174299	718	sp|P49736|MCM2_HUMAN	yes	yes	1	0	0	1	0						1	1		2							30.878	30.878	2	3.937E-12	12656	TAILS_500K_HeLa_exp2_2_pullout	180.24	160.48	55012000	0	0	0	0	0	25426000	23588000	0	5997900	0	0	0
AETAAGVGR	0	Acetyl (N-term)	872.43519	0.4351947	978	sp|Q12788|TBL3_HUMAN	yes	yes	1	0	0	0	0					1		1		1							22.936	22.936	2	0.0089397	7986	TAILS_1Mil_HeLa_exp2_1_pullout	184.89	87.822	127380000	0	0	0	0	42925000	0	47127000	0	37333000	0	0	0
AETEALSKLR	1	Acetyl (N-term)	1158.6245	0.62445203	1569	sp|Q9BUP3|HTAI2_HUMAN	yes	yes	1	0	0	0	0	1	1	1	1	1	1	1	1	1							38.766	38.766	2	2.5825E-14	17086	TAILS_500K_HeLa_exp1_1_pullout	248.81	146.09	4599600000	1051300000	22596000	14360000	675180000	948720000	175440000	233830000	1367600000	110560000	0	0	0
AETEQGEQQR	0	Unmodified	1174.5214	0.52144352	1094	sp|Q15149|PLEC_HUMAN	yes	yes	0	0	0	0	0	1															9.7654	9.7654	2	0.0070537	2813	TAILS_1Mil_HeLa_exp1_1_pullout	139.74	90.381	28688000	28688000	0	0	0	0	0	0	0	0	0	0	0
AETLEFNDVYQEVKGSMNDGR	1	Acetyl (N-term)	2443.0962	0.096168169	968	sp|Q08945|SSRP1_HUMAN	yes	yes	1	0	0	0	0	2			2	2	2	2	2	1							53.104	53.104	2;3	1.9425E-245	27960	TAILS_500K_HeLa_exp1_2_pullout	389.93	348.31	3749800000	1028000000	0	0	473870000	646380000	281080000	426100000	894350000	0	0	0	0
AETLEFNDVYQEVKGSMNDGR	1	Oxidation (M);Acetyl (N-term)	2459.0911	0.091082791	968	sp|Q08945|SSRP1_HUMAN	yes	yes	1	0	0	1	0						1	2		2							51.926	51.926	2;3	6.4456E-27	23597	TAILS_500K_HeLa_exp2_2_pullout	186.72	147.06	208810000	0	0	0	0	0	43090000	115050000	0	50675000	0	0	0
AETLPGSGDSGPGTASLGPGVAETGTR	0	Acetyl (N-term)	2483.1776	0.17758961	1045	sp|Q14151|SAFB2_HUMAN	yes	yes	1	0	0	0	0	2						1		2							45.083	45.083	2;3	2.8475E-16	21460	TAILS_1Mil_HeLa_exp1_1_pullout	116.82	95.565	98875000	69050000	0	0	0	0	0	11163000	0	18663000	0	0	0
AETLSGLGDSGAAGAAALSSASSETGTR	0	Acetyl (N-term)	2536.1889	0.18888258	1104	sp|Q15424|SAFB1_HUMAN	yes	yes	1	0	0	0	0	1					1		1	2							50.569	50.569	2;3	7.766E-294	22728	TAILS_1Mil_HeLa_exp2_1_pullout	413.95	373.2	275680000	110200000	0	0	0	0	24084000	0	108050000	33341000	0	0	0
AEVEETLKR	1	Acetyl (N-term)	1115.5823	0.58225287	1359	sp|Q9NP97|DLRB1_HUMAN;sp|Q8TF09|DLRB2_HUMAN	yes	no	1	0	0	0	0	1				1	1	1	1	1							32.238	32.238	2	0.0060513	13480	TAILS_1Mil_HeLa_exp2_1_pullout	192.14	86.569	643180000	171970000	0	0	0	109260000	20307000	45604000	257730000	38305000	0	0	0
AEVEQKKKR	3	Acetyl (N-term)	1156.6564	0.65642086	864	sp|P62841|RS15_HUMAN	yes	yes	1	0	0	0	0	1			1	1	1	1	1	2							10.59	10.59	2;3	0.012649	2849	TAILS_500K_HeLa_exp1_2_pullout	133.57	61.026	2244100000	1203800000	0	0	353780000	96657000	35530000	198200000	125660000	230540000	0	0	0
AEVKVKVQPPDADPVEIENR	2	Acetyl (N-term)	2274.1856	0.18557552	1634	sp|Q9H1D9|RPC6_HUMAN	yes	yes	1	0	0	0	0	1			2	1			1								37.902	37.902	3	3.102E-08	17975	TAILS_500K_HeLa_exp1_1_pullout	137.42	114.77	230880000	66162000	0	0	54506000	43854000	0	0	66360000	0	0	0	0
AEVQKLQMEAPHIIVGTPGR	1	Unmodified	2173.1678	0.16775739	810	sp|P60842|IF4A1_HUMAN	yes	yes	0	0	0	0	0				1	2			1								37.376	37.376	3;4	8.3238E-07	18699	TAILS_500K_HeLa_exp1_2_pullout	130.07	97.071	499260000	0	0	0	126730000	259830000	0	0	112700000	0	0	0	0
AEVQVLVLDGR	0	Unmodified	1197.6717	0.67173657	644	sp|P40429|RL13A_HUMAN	yes	yes	0	0	0	0	0	1			1		1	1	1								41.011	41.011	2	0.00060524	20870	TAILS_1Mil_HeLa_exp1_1_pullout	183.64	114.21	394610000	104830000	0	0	166540000	0	6249700	13279000	103720000	0	0	0	0
AEVQVLVLDGR	0	Acetyl (N-term)	1239.6823	0.68230126	644	sp|P40429|RL13A_HUMAN	yes	yes	1	0	0	0	0	8	2	2	3	3	2	4	7	5							55.632	55.632	2	0.00027045	24637	TAILS_500K_HeLa_exp2_1_pullout	208.25	136.75	6712500000	1127300000	45336000	149450000	926680000	828110000	814490000	639080000	1179000000	1003100000	0	0	0
AEVSIDQSKLPGVKEVCR	2	Acetyl (N-term)	2056.0623	0.062289266	1293	sp|Q8IVM0|CCD50_HUMAN	yes	yes	1	0	0	0	0				1	1			1								37.246	37.246	3	2.0647E-06	18665	TAILS_500K_HeLa_exp1_2_pullout	143.46	120.59	254730000	0	0	0	67125000	77629000	0	0	109980000	0	0	0	0
AEYDLTTR	0	Acetyl (N-term)	1009.4716	0.47163978	805	sp|P60228|EIF3E_HUMAN	yes	yes	1	0	0	0	0	1					2	1		2							34.454	34.454	1;2	0.017726	16123	TAILS_1Mil_HeLa_exp1_1_pullout	143.11	95.191	172670000	0	0	0	0	0	65194000	29192000	0	78282000	0	0	0
AEYLASIFGTEKDKVNCSFYFKIGACR	3	Acetyl (N-term)	3215.542	0.54199132	375	sp|Q01081|U2AF1_HUMAN;sp|P0DN76|U2AF5_HUMAN	yes	no	1	0	0	0	0	1			1	1			1								54.585	54.585	4	1.8204E-22	28763	TAILS_1Mil_HeLa_exp1_1_pullout	153.17	135.07	542760000	133610000	0	0	151420000	164080000	0	0	93651000	0	0	0	0
AFADALEVIPMALSENSGMNPIQTMTEVR	0	Unmodified	3134.5086	0.50864228	695	sp|P48643|TCPE_HUMAN	yes	yes	0	0	0	0	0	1			1	1			1	1							58.549	58.549	3	1.7875E-07	30136	TAILS_500K_HeLa_exp1_1_pullout	96.887	85.884	205030000	52794000	0	0	42140000	77309000	0	0	22090000	10699000	0	0	0
AFADAMEVIPSTLAENAGLNPISTVTELR	0	Unmodified	3029.538	0.53795179	737	sp|P50991|TCPD_HUMAN	yes	yes	0	0	0	0	0	1			1	1		1		1							57.376	57.376	3	1.268E-18	30337	TAILS_500K_HeLa_exp1_2_pullout	139.4	112.77	225150000	39921000	0	0	54430000	90253000	0	15574000	0	24974000	0	0	0
AFAETYPAASSLPNGDCGRPR	0	Acetyl (N-term)	2278.0437	0.043679089	569	sp|P30520|PURA2_HUMAN	yes	yes	1	0	0	0	1	2				1			2								41.055	41.055	2;3	1.2159E-72	20329	TAILS_1Mil_HeLa_exp1_2_pullout	265.95	229.1	167690000	42514000	0	0	0	39601000	0	0	85572000	0	0	0	0
AFDMINR	0	Unmodified	865.41162	0.41162248	31	sp|Q9H3G5|CPVL_HUMAN	yes	no	0	0	0	0	0								1								35.506	35.506	2	0.0031104	16992	TAILS_1Mil_HeLa_exp1_2_pullout	153.67	66.09	0	0	0	0	0	0	0	0	0	0	0	0	0
AFFAGSQR	0	Unmodified	882.4348	0.43480077	1070	sp|Q14697|GANAB_HUMAN	yes	yes	0	0	0	0	0									1							28.706	28.706	2	0.025959	10170	TAILS_1Mil_HeLa_exp2_1_pullout	138.85	24.309	9968100	0	0	0	0	0	0	0	0	9968100	0	0	0
AFGPGLQGGSAGSPAR	0	Unmodified	1428.711	0.71097563	487	sp|P21333|FLNA_HUMAN	yes	yes	0	0	0	0	0								1								28.286	28.286	2	1.0879E-11	12541	TAILS_1Mil_HeLa_exp1_2_pullout	134.98	88.515	0	0	0	0	0	0	0	0	0	0	0	0	0
AFHNEAQVNPER	0	Unmodified	1410.664	0.66402543	460	sp|P17987|TCPA_HUMAN	yes	yes	0	0	0	0	0				1	1											17.907	17.907	2	0.00010552	7212	TAILS_500K_HeLa_exp1_2_pullout	131.83	80.559	0	0	0	0	0	0	0	0	0	0	0	0	0
AFKDTGKTPVEPEVAIHR	2	Acetyl (N-term)	2036.0691	0.069089203	811	sp|P60866|RS20_HUMAN	yes	yes	1	0	0	0	0	3	1	1	3	3	5	4	3	2							32.99	32.99	2;3;4	1.3617E-117	13084	TAILS_500K_HeLa_exp2_2_pullout	322.39	277.78	28191000000	5885600000	12754000	25686000	6526000000	4752600000	439790000	1344700000	9102800000	101470000	0	0	0
AFLASGPYLTHQQKVLR	1	Acetyl (N-term)	1970.0738	0.073780651	1937	sp|Q9Y6M9|NDUB9_HUMAN	yes	yes	1	0	0	0	0			1			1	1	1								46.587	46.587	2;3	1.1583E-08	23090	TAILS_1Mil_HeLa_exp1_2_pullout	122.33	90.317	31793000	0	0	4805400	0	0	9442600	17545000	0	0	0	0	0
AFLDNPTIILAHIR	0	Acetyl (N-term)	1634.9144	0.91442646	1539	sp|Q9BPZ7|SIN1_HUMAN	yes	yes	1	0	0	0	0	1			1	1	1		1	1							56.97	56.97	2	1.9717E-14	26423	TAILS_500K_HeLa_exp2_1_pullout	155.15	126.95	297510000	80622000	0	0	43242000	75658000	0	0	75280000	22710000	0	0	0
AFPHRPDAPELPDFSMLKR	1	Acetyl (N-term)	2265.1365	0.13645726	1639	sp|Q9H267|VP33B_HUMAN	yes	yes	1	0	0	0	1				1	1			2	1							48.327	48.327	3;4	0.00011383	21986	TAILS_1Mil_HeLa_exp2_1_pullout	104.89	95.158	636090000	0	0	0	124190000	185490000	0	0	301020000	25401000	0	0	0
AFPMPGFDEH	0	Unmodified	1146.4804	0.48043033	601	sp|P34897|GLYM_HUMAN	yes	yes	0	0	0	0	0				1	1				1							46.983	46.983	2	0.024943	23541	TAILS_500K_HeLa_exp1_2_pullout	116.54	100.34	75007000	0	0	0	41701000	27493000	0	0	0	5813600	0	0	0
AFSYYGPLR	0	Unmodified	1072.5342	0.53418046	1140	sp|Q16629|SRSF7_HUMAN	yes	yes	0	0	0	0	0									1							42.512	42.512	2	0.098319	17467	TAILS_1Mil_HeLa_exp2_1_pullout	91.626	47.179	3566500	0	0	0	0	0	0	0	0	3566500	0	0	0
AFVHWYVGEGMEEGEFSEAR	0	Unmodified	2329.011	0.010981977	891;1545;892	sp|P68363|TBA1B_HUMAN;sp|Q9NY65|TBA8_HUMAN;sp|P68366|TBA4A_HUMAN;sp|Q9BQE3|TBA1C_HUMAN	no	no	0	0	0	0	0				1												48.039	48.039	3	0.010687	23939	TAILS_500K_HeLa_exp1_1_pullout	74.519	66.205	43848000	0	0	0	43848000	0	0	0	0	0	0	0	0
AGAAAESGR	0	Acetyl (N-term)	830.38824	0.38824451	1448	sp|Q96EN8|MOCOS_HUMAN	yes	yes	1	0	0	0	0									1							16.897	16.897	2	0.015929	5273	TAILS_1Mil_HeLa_exp2_1_pullout	151.56	48.544	17529000	0	0	0	0	0	0	0	0	17529000	0	0	0
AGAATQASLESAPR	0	Acetyl (N-term)	1370.679	0.6790068	1597	sp|Q9BXR0|TGT_HUMAN	yes	yes	1	0	0	0	0	1			1	1	1	1	1	1							32.101	32.101	2	5.4743E-33	14942	TAILS_1Mil_HeLa_exp1_1_pullout	255.19	200.13	574370000	130620000	0	0	95628000	92315000	27763000	51433000	143520000	33096000	0	0	0
AGAGAGAGAR	0	Acetyl (N-term)	799.39366	0.39366423	1783	sp|Q9NZJ7|MTCH1_HUMAN;sp|Q96EU6|RRP36_HUMAN	yes	no	1	0	0	0	0									1							13.817	13.817	2	0.0099793	4150	TAILS_1Mil_HeLa_exp2_1_pullout	130.04	24.839	8958800	0	0	0	0	0	0	0	0	8958800	0	0	0
AGAGPAPGLPGAGGPVVPGPGAGIPGKSGEER	1	Acetyl (N-term)	2775.4304	0.43039068	1557	sp|Q9BTD8|RBM42_HUMAN	yes	yes	1	0	0	0	0	1			1	1		1	1	1							45.279	45.279	3	2.1495E-10	22031	TAILS_500K_HeLa_exp1_1_pullout	95.878	81.863	282510000	74875000	0	0	38448000	60815000	0	20791000	70188000	17391000	0	0	0
AGAGPKRR	1	Acetyl (N-term)	853.48823	0.48823332	928	sp|Q01650|LAT1_HUMAN;sp|Q8MH63|LAT1N_HUMAN;sp|Q9GIP4|LAT1L_HUMAN	yes	no	1	0	0	0	1							1									10.216	10.216	2	0.090831	3107	TAILS_500K_HeLa_exp2_2_pullout	106.76	24.498	119450000	0	0	0	0	0	0	119450000	0	0	0	0	0
AGAGSAAVSGAGTPVAGPTGR	0	Acetyl (N-term)	1752.8755	0.87547477	245	sp|O95295|SNAPN_HUMAN	yes	yes	1	0	0	0	0	1								1							32.983	32.983	2	1.805E-30	12906	TAILS_1Mil_HeLa_exp2_1_pullout	202.13	140.09	36187000	31012000	0	0	0	0	0	0	0	5174600	0	0	0
AGALAGLAAGLQVPR	0	Acetyl (N-term)	1405.8041	0.80414773	1696	sp|Q9NP71|MLXPL_HUMAN	yes	yes	1	0	0	0	0	1			1		1			1							56.917	56.917	2	7.3247E-33	26438	TAILS_500K_HeLa_exp2_1_pullout	180.8	128.52	57879000	20850000	0	0	24965000	0	0	0	0	12064000	0	0	0
AGAQPGVHALQLEPPTVVETLR	0	Acetyl (N-term)	2324.2488	0.24884448	933	sp|Q01970|PLCB3_HUMAN	yes	yes	1	0	0	0	0	1						1	1								51.908	51.908	2	9.512E-18	26762	TAILS_1Mil_HeLa_exp1_1_pullout	231.17	195.43	163150000	65815000	0	0	0	0	0	43933000	53398000	0	0	0	0
AGDLSAGFFMEELNTYR	0	Acetyl (N-term)	1961.8829	0.88292792	474	sp|P19525|E2AK2_HUMAN	yes	yes	1	0	0	0	0			1	1	1	1										58.059	58.059	2	0.00047854	30110	TAILS_500K_HeLa_exp1_1_pullout	139.89	110.08	54355000	0	0	6576200	15605000	13657000	18517000	0	0	0	0	0	0
AGDLSAGFFMEELNTYR	0	Oxidation (M);Acetyl (N-term)	1977.8778	0.87784254	474	sp|P19525|E2AK2_HUMAN	yes	yes	1	0	0	1	0						1										54.943	54.943	2	0.002143	26050	TAILS_500K_HeLa_exp2_1_pullout	95.273	81.016	32749000	0	0	0	0	0	32749000	0	0	0	0	0	0
AGDWKCPNPTCENMNFSWR	1	Unmodified	2368.9776	0.97759013	618	sp|P35637|FUS_HUMAN	yes	yes	0	0	0	0	0					1											41.389	41.389	3	2.0427E-05	21203	TAILS_500K_HeLa_exp1_2_pullout	111.57	97.839	68304000	0	0	0	0	68304000	0	0	0	0	0	0	0
AGEEDAGGPERPGDVVNVVFVDR	0	Unmodified	2383.1404	0.14041625	1223	sp|Q6P4F2|FDX2_HUMAN	yes	yes	0	0	0	0	1	1			1			1	1	1							44.569	44.569	3	2.0018E-10	21938	TAILS_1Mil_HeLa_exp1_1_pullout	138.66	99.772	196810000	69500000	0	0	52470000	0	0	8640800	60511000	5692500	0	0	0
AGELADKKDR	2	Unmodified	1101.5778	0.57783619	1570	sp|Q9BUQ8|DDX23_HUMAN	yes	yes	0	0	0	0	0	1			1	1		1	1								10.821	10.821	2;3	0.0033873	3142	TAILS_1Mil_HeLa_exp1_1_pullout	180.67	98.221	681680000	108820000	0	0	500480000	24406000	0	24896000	23079000	0	0	0	0
AGELTEDEVER	0	Unmodified	1246.5677	0.56772501	844	sp|P62269|RS18_HUMAN	yes	yes	0	0	0	0	0	1			1				1	1							24.583	24.583	2	0.00031433	9604	TAILS_1Mil_HeLa_exp1_2_pullout	178.95	113.79	274060000	97189000	0	0	88753000	0	0	0	69447000	18666000	0	0	0
AGFAGDDAPR	0	Unmodified	975.44101	0.44100836	809;884;858;889	sp|P60709|ACTB_HUMAN;sp|P63267|ACTH_HUMAN;sp|Q6S8J3|POTEE_HUMAN;sp|A5A3E0|POTEF_HUMAN;sp|P62736|ACTA_HUMAN;sp|P63261|ACTG_HUMAN;sp|P68133|ACTS_HUMAN;sp|P68032|ACTC_HUMAN	no	no	0	0	0	0	0					1				1							21.876	21.876	2	0.0056682	7647	TAILS_1Mil_HeLa_exp2_1_pullout	164.71	98.832	165000000	0	0	0	0	137250000	0	0	0	27751000	0	0	0
AGGAAAAASDLGSAAVLLAVHAAVR	0	Unmodified	2189.1917	0.19166395	1627	sp|Q9H0F6|SHRPN_HUMAN	yes	yes	0	0	0	0	0	1															54.284	54.284	3	0.0040937	28417	TAILS_1Mil_HeLa_exp1_1_pullout	74.364	50.802	25270000	25270000	0	0	0	0	0	0	0	0	0	0	0
AGGAAQLALDKSDSHPSDALTR	1	Unmodified	2180.0822	0.082173085	719	sp|P49748|ACADV_HUMAN	yes	yes	0	0	0	0	0	3	1	1	3	3	4	5	3	2							29.99	29.99	2;3;4	7.3924E-133	12407	TAILS_1Mil_HeLa_exp1_2_pullout	319.55	288.32	15301000000	4042200000	10555000	16758000	2195600000	3042100000	292970000	990920000	4233200000	476660000	0	0	0
AGGEAGVTLGQPHLSR	0	Unmodified	1548.8009	0.80085327	650	sp|Q2VIR3|IF2GL_HUMAN;sp|P41091|IF2G_HUMAN	yes	no	0	0	0	0	0	2			1	2	2		1	1							27.713	27.713	2;3	2.7682E-51	11933	TAILS_1Mil_HeLa_exp1_2_pullout	322.81	256.37	1503200000	746800000	0	0	26360000	586420000	21539000	0	90290000	31793000	0	0	0
AGGEAGVTLGQPHLSR	0	Acetyl (N-term)	1590.8114	0.81141795	650	sp|Q2VIR3|IF2GL_HUMAN;sp|P41091|IF2G_HUMAN	yes	no	1	0	0	0	0	3		1	1	2	2	2	3	2							33.972	33.972	2;3	4.1717E-34	16201	TAILS_1Mil_HeLa_exp1_1_pullout	249.2	217.7	7838900000	2245100000	0	12379000	1091200000	1243400000	405880000	517710000	2080800000	242440000	0	0	0
AGGGAGDPGLGAAAAPAPETR	0	Unmodified	1762.8598	0.85982471	1034	sp|Q13637|RAB32_HUMAN	yes	yes	0	0	0	0	0	2			1	1		1		1							28.178	28.178	2;3	5.706E-66	12261	TAILS_1Mil_HeLa_exp1_1_pullout	240.46	218.27	69949000	42082000	0	0	23560000	0	0	0	0	4307400	0	0	0
AGGGAGDPGLGAAAAPAPETR	0	Acetyl (N-term)	1804.8704	0.8703894	1034	sp|Q13637|RAB32_HUMAN	yes	yes	1	0	0	0	0									1							35.803	35.803	2	1.6528E-05	13801	TAILS_1Mil_HeLa_exp2_1_pullout	137.46	114.23	5553400	0	0	0	0	0	0	0	0	5553400	0	0	0
AGGGVHIEPR	0	Unmodified	991.51993	0.51992738	241	sp|O95178|NDUB2_HUMAN	yes	yes	0	0	0	0	0								1								16.276	16.276	2	0.012014	5878	TAILS_1Mil_HeLa_exp1_2_pullout	128.12	59.206	50443000	0	0	0	0	0	0	0	50443000	0	0	0	0
AGGIETIANEFSDR	0	Unmodified	1478.7001	0.70013617	1385	sp|Q92598|HS105_HUMAN	yes	yes	0	0	0	0	0									1							49.521	49.521	2	0.0058295	21261	TAILS_1Mil_HeLa_exp2_1_pullout	103.34	57.345	3396300	0	0	0	0	0	0	0	0	3396300	0	0	0
AGGIETIANEYSDR	0	Unmodified	1494.6951	0.69505079	602	sp|P34932|HSP74_HUMAN	yes	yes	0	0	0	0	0					2			1								36.11	36.11	2	0.010427	17307	TAILS_1Mil_HeLa_exp1_2_pullout	97.163	58.859	70496000	0	0	0	0	24659000	0	0	45837000	0	0	0	0
AGGKAGKDSGKAKAKAVSR	5	Unmodified	1786.0173	0.017328404	1243	sp|Q71UI9|H2AV_HUMAN	yes	yes	0	0	0	0	0							1									10.071	10.071	2	1.6078E-91	3019	TAILS_500K_HeLa_exp2_2_pullout	232.78	194.76	0	0	0	0	0	0	0	0	0	0	0	0	0
AGGKAGKDSGKAKTKAVSR	5	Acetyl (N-term)	1858.0385	0.038457777	369	sp|P0C0S5|H2AZ_HUMAN	yes	yes	1	0	0	0	0							3									10.436	10.436	2;3;4	7.7264E-13	3262	TAILS_500K_HeLa_exp2_2_pullout	163.91	102.47	784800000	0	0	0	0	0	0	784800000	0	0	0	0	0
AGGPTTPLSPTR	0	Unmodified	1153.6091	0.60913632	483	sp|P20700|LMNB1_HUMAN	yes	yes	0	0	0	0	0	1				1			1	1							25.157	25.157	2	0.0080832	10150	TAILS_1Mil_HeLa_exp1_2_pullout	112.04	80.004	178840000	70002000	0	0	0	52534000	0	0	45981000	10317000	0	0	0
AGHNKWSKVR	2	Unmodified	1181.6418	0.64177385	1553	sp|Q9BSH4|TACO1_HUMAN	yes	yes	0	0	0	0	0	1						1									11.528	11.528	2	0.018789	3587	TAILS_1Mil_HeLa_exp1_1_pullout	121.73	88.47	32952000	21269000	0	0	0	0	0	11683000	0	0	0	0	0
AGIAAKLAKDR	2	Acetyl (N-term)	1154.6772	0.6771563	454	sp|P17655|CAN2_HUMAN	yes	yes	1	0	0	0	0	1		1	1	1	1	2	2	1							33.782	33.782	2;3	3.1355E-09	13830	TAILS_500K_HeLa_exp2_2_pullout	217.63	106.24	6474700000	884370000	0	3697000	500900000	613490000	83539000	306030000	3943900000	138770000	0	0	0
AGIIKKQILKHLSR	3	Acetyl (N-term)	1646.0355	0.035544651	47	sp|Q6BDS2|URFB1_HUMAN;sp|A0JNW5|UH1BL_HUMAN	yes	no	1	0	0	0	0	1							1								38.095	38.095	3	0.0047496	17920	TAILS_1Mil_HeLa_exp1_2_pullout	100.54	80.964	0	0	0	0	0	0	0	0	0	0	0	0	0
AGIKVTVAGLAGKDPVQCSR	2	Unmodified	2026.0993	0.099343474	1511	sp|Q99497|PARK7_HUMAN	yes	yes	0	0	0	0	0				1	1											33.95	33.95	3	0.0060222	15662	TAILS_500K_HeLa_exp1_1_pullout	78.957	61.256	107880000	0	0	0	36944000	70940000	0	0	0	0	0	0	0
AGILFEDIFDVKDIDPEGKKFDR	3	Acetyl (N-term)	2708.3697	0.36974748	754	sp|P52434|RPAB3_HUMAN	yes	yes	1	0	0	0	0	2			2	2		2	2	2							56.744	56.744	3;4	8.0133E-36	29867	TAILS_1Mil_HeLa_exp1_1_pullout	194.24	173.58	9637200000	2499100000	0	0	1365300000	1469100000	0	878700000	2901700000	523310000	0	0	0
AGKAAAPGTAVLLVTANVGSLFDDPENLQKNWLR	2	Acetyl (N-term)	3577.8893	0.88928093	1061	sp|Q14642|I5P1_HUMAN	yes	yes	1	0	0	0	0							1	1	1							58.523	58.523	4	2.47E-15	30313	TAILS_1Mil_HeLa_exp1_2_pullout	114	97.86	105840000	0	0	0	0	0	0	21422000	61831000	22583000	0	0	0
AGKDLVSSLTSGLLTIGDR	1	Unmodified	1902.0422	0.042205751	767	sp|P53396|ACLY_HUMAN	yes	yes	0	0	0	0	0	2			1	1				1							53.979	53.979	2;3	8.5426E-06	28178	TAILS_1Mil_HeLa_exp1_1_pullout	125.98	93.029	256640000	110260000	0	0	76453000	29133000	0	0	0	40788000	0	0	0
AGKDSGKAKTKAVSR	4	Unmodified	1502.8529	0.85288884	369	sp|P0C0S5|H2AZ_HUMAN	yes	yes	0	0	0	0	0							1									9.9149	9.9149	3	0.013576	2931	TAILS_500K_HeLa_exp2_2_pullout	89.484	66.764	21465000	0	0	0	0	0	0	21465000	0	0	0	0	0
AGKIVVNLTGR	1	Unmodified	1126.6822	0.68224168	839	sp|P62244|RS15A_HUMAN	yes	yes	0	0	0	0	0	1			2	1			1	1							29.054	29.054	2;3	0.0037744	13035	TAILS_500K_HeLa_exp1_2_pullout	134.13	83.777	369820000	27848000	0	0	136060000	126730000	0	0	65356000	13827000	0	0	0
AGKPVICATQMLESMIKKPR	3	Unmodified	2257.2109	0.21088453	428	sp|P14618|KPYM_HUMAN	yes	yes	0	0	0	0	0	1			2	1			1								47.56	47.56	3;4	7.4326E-16	24461	TAILS_500K_HeLa_exp1_2_pullout	166.91	144.92	488120000	72995000	0	0	189400000	143280000	0	0	82444000	0	0	0	0
AGKQAVSASGKWLDGIR	2	Acetyl (N-term)	1784.9533	0.95333116	434	sp|P14927|QCR7_HUMAN	yes	yes	1	0	0	0	0	1			1	1		2	1	1							39.683	39.683	2;3	1.6562E-18	19468	TAILS_1Mil_HeLa_exp1_1_pullout	187.75	151.99	845330000	298970000	0	0	110100000	104390000	0	15479000	286110000	30288000	0	0	0
AGKSSLFKVILLGDGGVGKSSLMNR	3	Acetyl (N-term)	2575.4156	0.41559224	741	sp|P51151|RAB9A_HUMAN	yes	yes	1	0	0	0	0				1	1			1								50.98	50.98	4	4.6998E-17	26221	TAILS_1Mil_HeLa_exp1_2_pullout	153.06	128.17	355040000	0	0	0	162250000	115810000	0	0	76971000	0	0	0	0
AGLELLSDQGYR	0	Acetyl (N-term)	1362.6779	0.67794416	1701	sp|Q9NPD3|EXOS4_HUMAN	yes	yes	1	0	0	0	0	1		1	1	1	1	1	1	1							53.464	53.464	2	5.4341E-05	27653	TAILS_1Mil_HeLa_exp1_1_pullout	214.83	144.88	1207900000	254950000	0	8564300	148040000	140880000	125100000	125050000	255190000	150080000	0	0	0
AGLGHPAAFGR	0	Acetyl (N-term)	1094.5621	0.56212655	225	sp|O94760|DDAH1_HUMAN	yes	yes	1	0	0	0	0				1	1	1	1	1	1							31.728	31.728	2	0.0021418	14247	TAILS_500K_HeLa_exp1_1_pullout	148.04	106.86	2087600000	0	0	0	522380000	430030000	53832000	68293000	944040000	69018000	0	0	0
AGLGSGLSLSGLVHPELSR	0	Unmodified	1849.0058	0.005760665	719	sp|P49748|ACADV_HUMAN	yes	yes	0	0	0	0	0				1	1											49.667	49.667	3	6.6316E-46	25033	TAILS_500K_HeLa_exp1_1_pullout	138.66	117.57	62258000	0	0	0	21699000	40559000	0	0	0	0	0	0	0
AGLNSLEAVKR	1	Acetyl (N-term)	1198.667	0.66698555	888	sp|P67936|TPM4_HUMAN	yes	yes	1	0	0	0	0	1		1	1		1	1	1	1		1			1		37.783	37.783	2	3.3785E-18	17597	TAILS_1Mil_HeLa_exp1_1_pullout	240.38	130.72	5274300000	1874500000	0	63856000	686840000	0	58702000	111830000	1950100000	23443000	0	485670000	0
AGLQFPVGR	0	Unmodified	943.52395	0.52395013	301;1146;369;1243	sp|Q93077|H2A1C_HUMAN;sp|Q7L7L0|H2A3_HUMAN;sp|P04908|H2A1B_HUMAN;sp|Q99878|H2A1J_HUMAN;sp|Q96KK5|H2A1H_HUMAN;sp|Q9BTM1|H2AJ_HUMAN;sp|Q8IUE6|H2A2B_HUMAN;sp|P20671|H2A1D_HUMAN;sp|P0C0S8|H2A1_HUMAN;sp|P16104|H2AX_HUMAN;sp|Q96QV6|H2A1A_HUMAN;sp|P0C0S5|H2AZ_HUMAN;sp|Q16777|H2A2C_HUMAN;sp|Q6FI13|H2A2A_HUMAN;sp|Q71UI9|H2AV_HUMAN	no	no	0	0	0	0	0	1			1	2	1	1	1	1							37.209	37.209	1;2	0.0082296	16585	TAILS_1Mil_HeLa_exp2_1_pullout	186.67	93.411	3780100000	653060000	0	0	1019800000	1239200000	76326000	68213000	596170000	127260000	0	0	0
AGLSDLELR	0	Acetyl (N-term)	1014.5346	0.53457439	1333	sp|Q8NC56|LEMD2_HUMAN	yes	yes	1	0	0	0	0	1								1							49.643	49.643	2	0.0078949	22848	TAILS_1Mil_HeLa_exp2_1_pullout	139.88	53.783	30061000	30061000	0	0	0	0	0	0	0	0	0	0	0
AGLTLFVGR	0	Acetyl (N-term)	974.55492	0.5549159	1748	sp|Q9NW13|RBM28_HUMAN	yes	yes	1	0	0	0	0	1			1	1	1	1	1	1							55.468	55.468	2	0.0092312	29020	TAILS_1Mil_HeLa_exp1_1_pullout	183.9	69.358	338830000	70096000	0	0	36124000	50628000	45509000	30736000	65922000	39813000	0	0	0
AGMAMAGQSPVLR	0	Unmodified	1287.6428	0.64276141	531	sp|P26599|PTBP1_HUMAN	yes	yes	0	0	0	0	0	1				1			1								32.933	32.933	2	0.0019579	15912	TAILS_500K_HeLa_exp1_2_pullout	169.65	135.47	243400000	99311000	0	0	0	46749000	0	0	97337000	0	0	0	0
AGNFDSEER	0	Acetyl (N-term)	1065.4363	0.43631691	671	sp|P46108|CRK_HUMAN	yes	yes	1	0	0	0	0								1								26.618	26.618	2	0.015101	11480	TAILS_1Mil_HeLa_exp1_2_pullout	147.29	128.51	87684000	0	0	0	0	0	0	0	87684000	0	0	0	0
AGNFWQSSHYLQWILDKQDLLKER	2	Acetyl (N-term)	3016.5195	0.51954003	516	sp|P24863|CCNC_HUMAN	yes	yes	1	0	0	0	0							1									55.516	55.516	4	0.0010391	25457	TAILS_500K_HeLa_exp2_2_pullout	83.245	65.744	22363000	0	0	0	0	0	0	22363000	0	0	0	0	0
AGPELLLDSNIR	0	Unmodified	1296.7038	0.70376498	1786	sp|Q9P0I2|EMC3_HUMAN	yes	yes	0	0	0	0	0	1			1												44.617	44.617	2	0.00019291	22159	TAILS_500K_HeLa_exp1_1_pullout	145.89	66.952	73800000	73800000	0	0	0	0	0	0	0	0	0	0	0
AGPESDAQYQFTGIKKYFNSYTLTGR	2	Unmodified	2941.4246	0.4246366	1472	sp|Q96IX5|USMG5_HUMAN	yes	yes	0	0	0	0	0					1		2	1	1							49.785	49.785	3;4	1.5966E-10	22154	TAILS_1Mil_HeLa_exp2_1_pullout	117.96	111.08	325900000	0	0	0	0	73950000	0	92899000	101300000	57755000	0	0	0
AGPPPIQDGEFTFLLPAGR	0	Unmodified	1982.0262	0.026161756	1019	sp|Q13445|TMED1_HUMAN	yes	yes	0	0	0	0	0	2			2	2	1	2	2	2							54.126	54.126	2;3	1.1994E-23	27922	TAILS_1Mil_HeLa_exp1_2_pullout	244.08	194.58	2380400000	592220000	0	0	249760000	362730000	146970000	250020000	597070000	181630000	0	0	0
AGPTRDEPAESPSETPGPR	0	Gln->pyro-Glu	1932.8813	0.88134801	1784	sp|Q9NZT2|OGFR_HUMAN	yes	yes	0	1	0	0	1	1															23.581	23.581	2	0.0026703	10073	TAILS_1Mil_HeLa_exp1_1_pullout	77.894	53.603	0	0	0	0	0	0	0	0	0	0	0	0	0
AGQSAAGAAPGGGVDTR	0	Unmodified	1441.691	0.69096847	487	sp|P21333|FLNA_HUMAN	yes	yes	0	0	0	0	0				1	1			1	1							16.894	16.894	2	7.0766E-08	6364	TAILS_500K_HeLa_exp1_2_pullout	153.39	119.98	106890000	0	0	0	38349000	35032000	0	0	19673000	13831000	0	0	0
AGSEQQRPR	0	Acetyl (N-term)	1069.5265	0.52646932	1315	sp|Q8N584|TT39C_HUMAN	yes	yes	1	0	0	0	1	1				1		1	1	1							10.905	10.905	2	0.013288	3310	TAILS_1Mil_HeLa_exp2_1_pullout	137.18	71.106	569440000	290930000	0	0	0	50754000	0	23622000	176470000	27659000	0	0	0
AGSQTAAGAMER	0	Unmodified	1148.5244	0.52442041	1211	sp|Q6L8Q7|PDE12_HUMAN	yes	yes	0	0	0	0	0	1				1			1	1							15.904	15.904	2	8.3014E-44	5331	TAILS_1Mil_HeLa_exp1_2_pullout	278.51	178.49	152380000	57388000	0	0	0	32326000	0	0	56207000	6457300	0	0	0
AGSYPEGAPAILADKR	1	Acetyl (N-term)	1656.8471	0.84713476	1218	sp|Q6P1Q9|MET2B_HUMAN	yes	yes	1	0	0	0	0							1	1	1							41.214	41.214	2	0.00053498	17466	TAILS_500K_HeLa_exp2_2_pullout	125.82	99.879	91381000	0	0	0	0	0	0	11614000	72373000	7394300	0	0	0
AGSYPEGAPAVLADKR	1	Acetyl (N-term)	1642.8315	0.83148469	1473	sp|Q96IZ6|MET2A_HUMAN	yes	yes	1	0	0	0	0	1			1	1		1	1	1							37.197	37.197	2	2.6272E-09	15413	TAILS_500K_HeLa_exp2_2_pullout	166.04	166.04	380590000	97092000	0	0	59584000	57138000	0	25952000	128410000	12414000	0	0	0
AGTALKR	1	Acetyl (N-term)	757.44464	0.44463717	807	sp|P60604|UB2G2_HUMAN	yes	yes	1	0	0	0	0						1			1							19.205	19.205	2	0.018115	6166	TAILS_1Mil_HeLa_exp2_1_pullout	77.496	20.043	57615000	0	0	0	0	0	0	0	0	57615000	0	0	0
AGTGLVAGEVVVDALPYFDQGYEAPGVR	0	Acetyl (N-term)	2891.4341	0.43413865	218	sp|O75934|SPF27_HUMAN	yes	yes	1	0	0	0	0				1	1	2		1								58.549	58.549	2;3	9.7814E-36	31529	TAILS_500K_HeLa_exp1_2_pullout	136.4	130.7	465890000	0	0	0	69929000	83263000	221650000	0	91047000	0	0	0	0
AGTGVDNVDLEAATR	0	Unmodified	1487.7216	0.72159989	130	sp|O43175|SERA_HUMAN	yes	yes	0	0	0	0	0	1			1	1	1	1	1	1							32.548	32.548	2	3.78E-25	14382	TAILS_500K_HeLa_exp1_1_pullout	257.76	220.41	563730000	127520000	0	0	158150000	151740000	0	28280000	83010000	15041000	0	0	0
AGTLSITEFADMLSGNAGGFR	0	Unmodified	2114.0103	0.010253695	1094	sp|Q15149|PLEC_HUMAN	yes	yes	0	0	0	0	0	1								1							57.142	57.142	3	3.6411E-09	25912	TAILS_1Mil_HeLa_exp2_1_pullout	143.99	123.05	37233000	28845000	0	0	0	0	0	0	0	8388000	0	0	0
AGTSAPGSKR	1	Acetyl (N-term)	972.49886	0.49885759	1374	sp|Q8WXE1|ATRIP_HUMAN	yes	yes	1	0	0	0	0	1			1	1											11.586	11.586	2	0.0068597	3667	TAILS_500K_HeLa_exp1_2_pullout	133.58	59.917	105230000	83967000	0	0	0	21259000	0	0	0	0	0	0	0
AGTVVLDDVELR	0	Acetyl (N-term)	1327.6983	0.69834526	520	sp|P25205|MCM3_HUMAN	yes	yes	1	0	0	0	0	1	1	1	1	1	1	1	1	1	1	1					53.884	53.884	2	6.7202E-14	24787	TAILS_500K_HeLa_exp2_2_pullout	228.2	160.31	4476700000	830860000	14325000	33422000	505710000	545570000	539710000	426830000	1067000000	504500000	3170100	5556100	0
AGVLAHLEEER	0	Unmodified	1222.6306	0.63060004	614;615	sp|P35579|MYH9_HUMAN;sp|P35580|MYH10_HUMAN	no	no	0	0	0	0	0	1			1	1											30.254	30.254	2;3	0.0069531	13995	TAILS_500K_HeLa_exp1_2_pullout	104.43	38.244	148210000	0	0	0	43921000	104290000	0	0	0	0	0	0	0
AGVSFSGHR	0	Acetyl (N-term)	958.46208	0.46207815	1142	sp|Q16643|DREB_HUMAN	yes	yes	1	0	0	0	0	1			1		1	1		1							25.943	25.943	2	0.0078817	11181	TAILS_1Mil_HeLa_exp1_1_pullout	187.55	93.139	1776700000	828920000	0	0	604320000	0	64239000	137150000	0	142060000	0	0	0
AGVSYAAPWWVSLLHR	0	Acetyl (N-term)	1853.9577	0.95768826	1614	sp|Q9C0H2|TTYH3_HUMAN	yes	yes	1	0	0	0	0	2				1											57.323	57.323	2;3	8.4061E-12	30318	TAILS_1Mil_HeLa_exp1_1_pullout	173.04	146.33	129580000	101980000	0	0	0	27601000	0	0	0	0	0	0	0
AHESVVKSEDFSLPAYMDR	1	Unmodified	2180.0208	0.020818382	413	sp|P13073|COX41_HUMAN	yes	yes	0	0	0	0	0	3			3	3		6	3	2							38.408	38.408	2;3;4	2.7885E-229	18977	TAILS_1Mil_HeLa_exp1_1_pullout	379.84	379.84	15626000000	3531400000	0	0	2819600000	3013800000	0	266560000	5863100000	131260000	0	0	0
AHESVVKSEDFSLPAYMDR	1	Oxidation (M)	2196.0157	0.015733004	413	sp|P13073|COX41_HUMAN	yes	yes	0	0	0	1	0						1	2		1							33.564	33.564	2;3;4	0.0039235	13929	TAILS_500K_HeLa_exp2_2_pullout	82.482	74.012	157530000	0	0	0	0	0	30311000	112930000	0	14288000	0	0	0
AHIAQLCEKAGLLQR	1	Unmodified	1706.925	0.92500792	919	sp|Q00610|CLH1_HUMAN	yes	yes	0	0	0	0	0					1											29.518	29.518	3	0.020139	13827	TAILS_500K_HeLa_exp1_2_pullout	83.692	60.684	47870000	0	0	0	0	47870000	0	0	0	0	0	0	0
AHITINQYLQQVYEAIDSR	0	Acetyl (N-term)	2303.1546	0.15460975	1178	sp|Q5JVF3|PCID2_HUMAN	yes	yes	1	0	0	0	0	2			2	1	2	2	1	1							56.643	56.643	2;3	0	29613	TAILS_1Mil_HeLa_exp1_2_pullout	458.24	406.88	1306700000	459650000	0	0	175810000	96458000	198780000	152720000	163690000	59560000	0	0	0
AHQTGIHATEELKEFFAKAR	2	Acetyl (N-term)	2325.1866	0.18657858	1209	sp|Q6IBS0|TWF2_HUMAN	yes	yes	1	0	0	0	0	2			1	2		3	2	2							44.636	44.636	3;4	4.6102E-16	20051	TAILS_500K_HeLa_exp2_2_pullout	168.79	154.63	2315300000	374800000	0	0	354960000	635890000	0	142270000	733480000	73916000	0	0	0
AHQVVEDGYEFFAKR	1	Unmodified	1794.8689	0.86893283	625;834;835	sp|P36873|PP1G_HUMAN;sp|P62136|PP1A_HUMAN;sp|P62140|PP1B_HUMAN	no	no	0	0	0	0	0					1				1							37.785	37.785	3	0.00065884	17846	TAILS_500K_HeLa_exp1_2_pullout	132.08	115.59	59535000	0	0	0	0	55122000	0	0	0	4413700	0	0	0
AHRPGPLKQQNKAHKGGR	3	Unmodified	1979.1038	0.10379242	1153	sp|Q2NL82|TSR1_HUMAN	yes	yes	0	0	0	0	1							1									10.163	10.163	4	0.00023344	3075	TAILS_500K_HeLa_exp2_2_pullout	115.56	99.251	51953000	0	0	0	0	0	0	51953000	0	0	0	0	0
AHSGAQGLLAAQKAR	1	Unmodified	1477.8114	0.81135837	1890	sp|Q9Y2Z4|SYYM_HUMAN	yes	yes	0	0	0	0	0	2			1	2		1	3	1							19.225	19.225	2;3;4	3.3365E-15	8133	TAILS_1Mil_HeLa_exp1_1_pullout	205.56	177.82	1552400000	433550000	0	0	103030000	427070000	0	33623000	547060000	8091100	0	0	0
AHSIQIMKVEEIAASKCR	2	Unmodified	2070.0714	0.071414164	936	sp|Q02543|RL18A_HUMAN	yes	yes	0	0	0	0	0					1											31.861	31.861	4	0.0041417	15380	TAILS_500K_HeLa_exp1_2_pullout	85.808	69.67	57097000	0	0	0	0	57097000	0	0	0	0	0	0	0
AHSPVAVQVPGMQNNIADPEELFTKLER	1	Acetyl (N-term)	3131.571	0.57098326	1791	sp|Q9P289|STK26_HUMAN	yes	yes	1	0	0	0	0	1			1	1		1	1	1							53.648	53.648	3	6.8754E-29	24919	TAILS_500K_HeLa_exp2_2_pullout	166.35	138.02	598180000	141470000	0	0	113350000	93773000	0	54189000	156090000	39301000	0	0	0
AIAAKEKDIQEESTFSSR	2	Unmodified	2009.0065	0.006548526	659	sp|P42704|LPPRC_HUMAN	yes	yes	0	0	0	0	0	3			3	3	2	6	3	3							25.452	25.452	2;3;4	7.091E-86	11104	TAILS_1Mil_HeLa_exp1_1_pullout	293.35	260.83	8303600000	3155300000	0	0	1037200000	1234100000	49992000	479280000	2118100000	229710000	0	0	0
AIAELGIYPAVDPLDSTSR	0	Unmodified	1987.0262	0.026221336	317	sp|P06576|ATPB_HUMAN	yes	yes	0	0	0	0	0	1				2		1	1	2							52.92	52.92	2;3	9.1152E-35	27361	TAILS_1Mil_HeLa_exp1_1_pullout	228.8	161.42	389380000	77918000	0	0	0	136850000	0	26038000	52423000	96151000	0	0	0
AIAQAESLR	0	Unmodified	957.52434	0.52434406	506	sp|P23396|RS3_HUMAN	yes	yes	0	0	0	0	0	1								1							25.119	25.119	2	0.018365	10344	TAILS_1Mil_HeLa_exp1_1_pullout	129.42	49.192	44541000	39131000	0	0	0	0	0	0	0	5410800	0	0	0
AIEKLAVEALSSLDGDLAGR	1	Unmodified	2027.0899	0.089884225	408	sp|P12277|KCRB_HUMAN	yes	yes	0	0	0	0	0	2			1	2	1	1	1	2							54.095	54.095	2;3	1.6421E-30	24442	TAILS_1Mil_HeLa_exp2_1_pullout	206.74	163.66	561340000	119280000	0	0	104990000	119970000	22234000	30535000	73655000	90679000	0	0	0
AIEKMNGMLLNDR	1	Unmodified	1503.7538	0.75376842	401;1010	sp|P11940|PABP1_HUMAN;sp|Q13310|PABP4_HUMAN	no	no	0	0	0	0	0				1												34.009	34.009	3	0.0407	15529	TAILS_500K_HeLa_exp1_1_pullout	84.946	58.963	37628000	0	0	0	37628000	0	0	0	0	0	0	0	0
AIGLSVADLAESIMKNLR	1	Unmodified	1900.0452	0.045182639	273	sp|P00338|LDHA_HUMAN	yes	yes	0	0	0	0	0						1			2							58.555	58.555	2;3	7.7764E-27	26904	TAILS_1Mil_HeLa_exp2_1_pullout	214.22	153.31	38696000	0	0	0	0	0	19082000	0	0	19613000	0	0	0
AIIESDQEQGR	0	Unmodified	1244.5997	0.59969384	977	sp|Q12765|SCRN1_HUMAN	yes	yes	0	0	0	0	0					1				1							20.994	20.994	2	0.002932	8125	TAILS_500K_HeLa_exp1_2_pullout	120.99	54.731	0	0	0	0	0	0	0	0	0	0	0	0	0
AIKNDSVVAGGGAIEMELSKYLR	2	Unmodified	2420.2733	0.27334467	1534	sp|Q99832|TCPH_HUMAN	yes	yes	0	0	0	0	0				1	1											51.318	51.318	4	3.7161E-10	26981	TAILS_500K_HeLa_exp1_2_pullout	127.92	100.87	120230000	0	0	0	61646000	58584000	0	0	0	0	0	0	0
AIKQVYEEEYGSSLEDDVVGDTSGYYQR	1	Unmodified	3199.4469	0.44694776	354	sp|P08758|ANXA5_HUMAN	yes	yes	0	0	0	0	0									1							49.322	49.322	3	8.2694E-19	21079	TAILS_1Mil_HeLa_exp2_1_pullout	144.23	126.13	32328000	0	0	0	0	0	0	0	0	32328000	0	0	0
AILVDLEPGTMDSVR	0	Unmodified	1614.8287	0.8287075	331;1040	sp|P07437|TBB5_HUMAN;sp|Q13509|TBB3_HUMAN;sp|Q9BVA1|TBB2B_HUMAN;sp|Q13885|TBB2A_HUMAN	no	no	0	0	0	0	0	1			2	2	1	1	1	1							49.987	49.987	2;3	1.2798E-43	22618	TAILS_1Mil_HeLa_exp2_1_pullout	262.54	197.19	1519800000	280400000	0	0	496690000	356690000	14249000	43358000	202770000	125680000	0	0	0
AILVDLEPGTMDSVR	0	Oxidation (M)	1630.8236	0.82362212	331;1040	sp|P07437|TBB5_HUMAN;sp|Q13509|TBB3_HUMAN;sp|Q9BVA1|TBB2B_HUMAN;sp|Q13885|TBB2A_HUMAN	no	no	0	0	0	1	0							1		1							47.333	47.333	2	0.024511	20440	TAILS_1Mil_HeLa_exp2_1_pullout	80.69	48.167	26843000	0	0	0	0	0	0	11410000	0	15433000	0	0	0
AINTEFKNTR	1	Unmodified	1192.62	0.62003536	352	sp|P08670|VIME_HUMAN	yes	yes	0	0	0	0	0	1															21.968	21.968	2	0.077949	9105	TAILS_1Mil_HeLa_exp1_1_pullout	91.584	30.623	0	0	0	0	0	0	0	0	0	0	0	0	0
AITAIKGVGR	1	Unmodified	984.60801	0.60801411	844	sp|P62269|RS18_HUMAN	yes	yes	0	0	0	0	0					1											23.653	23.653	2	0.032156	10254	TAILS_500K_HeLa_exp1_2_pullout	105.52	34.608	0	0	0	0	0	0	0	0	0	0	0	0	0
AITATQKTVDGPSGKLWR	2	Unmodified	1928.048	0.047959831	296	sp|P04406|G3P_HUMAN	yes	yes	0	0	0	0	0	1			1	1			1								29.146	29.146	3	8.5735E-06	13702	TAILS_1Mil_HeLa_exp1_1_pullout	135.27	96.267	310080000	60025000	0	0	92825000	85224000	0	0	72004000	0	0	0	0
AITGASLADIMAKR	1	Unmodified	1416.7759	0.77588407	906	sp|P83731|RL24_HUMAN	yes	yes	0	0	0	0	0	1			1	1		2	1	2							43.789	43.789	2;3	9.0446E-15	18922	TAILS_500K_HeLa_exp2_2_pullout	161.62	106.09	266120000	68747000	0	0	72218000	65807000	0	0	39253000	20099000	0	0	0
AIVAIENPADVSVISSR	0	Unmodified	1739.9418	0.94176342	355	sp|P08865|RSSA_HUMAN	yes	yes	0	0	0	0	0	2			2	2		1	1	2							48.049	48.049	2;3	6.6817E-22	24359	TAILS_500K_HeLa_exp1_2_pullout	255.16	209.99	313750000	42062000	0	0	110020000	83932000	0	18049000	42464000	17220000	0	0	0
AIVFIKQPSSQDALQGR	1	Unmodified	1857.0108	0.010846043	1009	sp|Q13308|PTK7_HUMAN	yes	yes	0	0	0	0	0				1				1								36.407	36.407	3	0.0020898	17298	TAILS_1Mil_HeLa_exp1_2_pullout	95.662	66.321	153990000	0	0	0	67261000	0	0	0	86728000	0	0	0	0
AIYQATYR	0	Unmodified	984.50288	0.50288033	550	sp|P28074|PSB5_HUMAN	yes	yes	0	0	0	0	0									1							27.31	27.31	2	0.11367	9453	TAILS_1Mil_HeLa_exp2_1_pullout	105.2	49.759	6295800	0	0	0	0	0	0	0	0	6295800	0	0	0
AKAAAIGIDLGTTYSCVGVFQHGKVEIIANDQGNR	2	Acetyl (N-term)	3714.8788	0.8787926	374	sp|P0DMV9|HS71B_HUMAN;sp|P0DMV8|HS71A_HUMAN	yes	no	1	0	0	0	0		1	1													55.409	55.409	4	4.6544E-08	19329	TAILS_100K_HeLa_exp2_1_pullout	92.49	15.051	100760000	0	14378000	86378000	0	0	0	0	0	0	0	0	0
AKAGDKSSSSGKKSLKR	5	Unmodified	1733.9748	0.97479489	1677	sp|Q9H9Y2|RPF1_HUMAN	yes	yes	0	0	0	0	0							2									9.9221	9.9221	3;4	0.00028372	2930	TAILS_500K_HeLa_exp2_2_pullout	100.04	77.567	47369000	0	0	0	0	0	0	47369000	0	0	0	0	0
AKATTIKEALAR	2	Acetyl (N-term)	1313.7667	0.76669959	1162	sp|Q4LDG9|DNAL1_HUMAN	yes	yes	1	0	0	0	0				2				2								28.991	28.991	2;3	0.00060325	12783	TAILS_1Mil_HeLa_exp1_2_pullout	147.26	87.239	208960000	0	0	0	37937000	0	0	0	171020000	0	0	0	0
AKDIAKASDEVTR	2	Unmodified	1402.7416	0.74160705	465	sp|P18206|VINC_HUMAN	yes	yes	0	0	0	0	0					1											14.967	14.967	3	0.036954	5537	TAILS_500K_HeLa_exp1_2_pullout	86.497	50.204	26084000	0	0	0	0	26084000	0	0	0	0	0	0	0
AKDVKFGADAR	2	Unmodified	1176.6251	0.62512073	384	sp|P10809|CH60_HUMAN	yes	yes	0	0	0	0	0	5			1	2	6	4		3							15.481	15.481	2;3	0.00054752	6303	TAILS_500K_HeLa_exp2_2_pullout	168.3	104.04	31746000000	12027000000	0	0	5104800000	10860000000	84790000	2097000000	0	1572700000	0	0	0
AKEDGSKQVSVHR	2	Unmodified	1439.7481	0.74808942	1582	sp|Q9BVV7|TIM21_HUMAN	yes	yes	0	0	0	0	0	2				1		3		1							10.532	10.532	2;3;4	0.00024611	3168	TAILS_1Mil_HeLa_exp1_1_pullout	145.43	88.253	349670000	215990000	0	0	0	65613000	0	64352000	0	3714900	0	0	0
AKEEPQSISR	1	Acetyl (N-term)	1185.599	0.59896556	1430	sp|Q96B96|TM159_HUMAN	yes	yes	1	0	0	0	0				1	1			1								18.463	18.463	2	4.4467E-06	7358	TAILS_500K_HeLa_exp1_2_pullout	215.83	86.727	53554000	0	0	0	0	17932000	0	0	35623000	0	0	0	0
AKEFTNVYIKNFGEDMDDER	2	Unmodified	2420.0954	0.095439888	401	sp|P11940|PABP1_HUMAN	yes	yes	0	0	0	0	0				1	1				2							40.047	40.047	3;4	8.2665E-07	19597	TAILS_500K_HeLa_exp1_2_pullout	130.09	110.11	133230000	0	0	0	49212000	76069000	0	0	0	7952100	0	0	0
AKEKDIQEESTFSSR	2	Unmodified	1753.8483	0.84825697	659	sp|P42704|LPPRC_HUMAN	yes	yes	0	0	0	0	0								1								18.795	18.795	3	0.04406	7172	TAILS_1Mil_HeLa_exp1_2_pullout	74.428	46.578	17350000	0	0	0	0	0	0	0	17350000	0	0	0	0
AKFEELNMDLFR	1	Unmodified	1511.7442	0.74424959	386	sp|P11021|BIP_HUMAN	yes	yes	0	0	0	0	0				2			1		2							50.451	50.451	2;3	1.3255E-05	22260	TAILS_1Mil_HeLa_exp2_1_pullout	192.68	104	281350000	0	0	0	190240000	0	0	18235000	0	72881000	0	0	0
AKFFPEDVSEELIQEITQR	1	Unmodified	2278.1481	0.14812739	607	sp|P35241|RADI_HUMAN	yes	yes	0	0	0	0	0	1			1	1		1									54.878	54.878	3	4.3826E-15	25738	TAILS_500K_HeLa_exp2_2_pullout	132.74	92.65	149690000	49074000	0	0	50803000	49808000	0	0	0	0	0	0	0
AKFMTPVIQDNPSGWGPCAVPEQFR	1	Acetyl (N-term)	2873.3629	0.36290474	123	sp|O15371|EIF3D_HUMAN	yes	yes	1	0	0	0	0	2			1	1			2								53.212	53.212	2;3	1.4833E-130	27586	TAILS_1Mil_HeLa_exp1_2_pullout	310.97	275.31	1175700000	376240000	0	0	274800000	241310000	0	0	283310000	0	0	0	0
AKFMTPVIQDNPSGWGPCAVPEQFR	1	Oxidation (M)	2847.3473	0.34725467	123	sp|O15371|EIF3D_HUMAN	yes	yes	0	0	0	1	0				1												53.417	53.417	2	2.8919E-05	27215	TAILS_500K_HeLa_exp1_1_pullout	89.866	58.904	0	0	0	0	0	0	0	0	0	0	0	0	0
AKFYPEDVSEELIQDITQR	1	Unmodified	2280.1274	0.12739194	527	sp|P26038|MOES_HUMAN	yes	yes	0	0	0	0	0	1			2	1	1	2	2	2							53.837	53.837	2;3	3.8562E-24	28038	TAILS_1Mil_HeLa_exp1_1_pullout	209.57	177.07	647480000	43962000	0	0	166420000	172390000	33661000	72600000	83757000	74699000	0	0	0
AKGHYTEGAELVDSVLDVVR	1	Unmodified	2157.1066	0.10659692	331;893;1040	sp|P07437|TBB5_HUMAN;sp|Q13509|TBB3_HUMAN;sp|P68371|TBB4B_HUMAN;sp|Q9BVA1|TBB2B_HUMAN;sp|Q13885|TBB2A_HUMAN	no	no	0	0	0	0	0	1						1	1								50.779	50.779	3	2.0007E-17	23547	TAILS_500K_HeLa_exp2_2_pullout	132.14	98.445	73716000	36103000	0	0	0	0	0	0	37612000	0	0	0	0
AKHHPDLIFCR	1	Acetyl (N-term)	1434.719	0.71903789	1257	sp|Q7RTV0|PHF5A_HUMAN	yes	yes	1	0	0	0	0	3			1	2			2								28.018	28.018	2;3;4	6.3772E-05	13005	TAILS_1Mil_HeLa_exp1_1_pullout	193.52	153.52	1960000000	694270000	0	0	292100000	453180000	0	0	520470000	0	0	0	0
AKIAKTHEDIEAQIR	2	Acetyl (N-term)	1763.953	0.95299681	203	sp|O75533|SF3B1_HUMAN	yes	yes	1	0	0	0	0	3		1	3	3	4	8	3	2							27.819	27.819	2;3;4	1.7458E-50	12808	TAILS_1Mil_HeLa_exp1_1_pullout	270.8	184.18	11491000000	2934100000	0	10083000	2156500000	2264500000	58362000	338080000	3576000000	152990000	0	0	0
AKISSPTETER	1	Acetyl (N-term)	1259.6357	0.635745	588	sp|P31949|S10AB_HUMAN	yes	yes	1	0	0	0	0	1			2	1	1	1	1	1							21.971	21.971	2	8.3587E-19	7771	TAILS_1Mil_HeLa_exp2_1_pullout	247.31	164.86	4267000000	1764500000	0	0	463120000	596680000	147350000	117210000	1013900000	164270000	0	0	0
AKKVEDMMKKLWGDR	4	Unmodified	1833.9593	0.95934452	415	sp|P13639|EF2_HUMAN	yes	yes	0	0	0	0	0	2			2	1			2	1							36.313	36.313	3;4	1.1723E-05	16779	TAILS_500K_HeLa_exp1_1_pullout	152.94	112.71	779270000	217090000	0	0	297000000	63552000	0	0	195680000	5950700	0	0	0
AKLEAAIAEAEER	1	Unmodified	1399.7307	0.73070802	12	sp|P08729|K2C7_HUMAN;CON__Q3KNV1;CON__P08729	yes	no	0	0	0	0	0	1			1	1		1	1	1							32.002	32.002	2	2.0634E-05	15013	TAILS_1Mil_HeLa_exp1_1_pullout	157.56	121.91	1203600000	230130000	0	0	311090000	337990000	0	42117000	239060000	43258000	0	0	0
AKLSELEAALQR	1	Unmodified	1327.746	0.74596415	11	sp|P05787|K2C8_HUMAN;CON__P05787;CON__H-INV:HIT000292931;CON__Q9H552;CON__REFSEQ:XP_092267	yes	no	0	0	0	0	0	1				1			1	2							39.587	39.587	2;3	0.00025141	18299	TAILS_1Mil_HeLa_exp1_2_pullout	155.99	83.664	362530000	109860000	0	0	0	103940000	0	0	111520000	37211000	0	0	0
AKMKVVEEPNAFGVNNPFLPQASR	2	Unmodified	2642.3639	0.36389102	1830	sp|Q9UJJ9|GNPTG_HUMAN	yes	yes	0	0	0	0	0	2							2								43.656	43.656	3;4	1.255E-10	21725	TAILS_1Mil_HeLa_exp1_2_pullout	130.19	111.15	152820000	55555000	0	0	0	0	0	0	97262000	0	0	0	0
AKNFGPKGFGFGQGAGALVHSE	2	Unmodified	2175.0861	0.086136251	486	sp|P21291|CSRP1_HUMAN	yes	yes	0	0	0	0	0					1			1								36.834	36.834	4	3.4171E-07	18469	TAILS_500K_HeLa_exp1_2_pullout	114.34	88.827	189580000	0	0	0	0	127240000	0	0	62342000	0	0	0	0
AKNGSEADIDEGLYSR	1	Acetyl (N-term)	1765.8119	0.81187146	498	sp|P22314|UBA1_HUMAN	yes	yes	1	0	0	0	0	2			2	2	1	2	2	2							32.356	32.356	2;3	6.3963E-301	14508	TAILS_1Mil_HeLa_exp1_2_pullout	419.22	345.72	1882900000	568440000	0	0	303110000	241130000	44617000	150290000	534090000	41265000	0	0	0
AKNTVVATGGYGR	1	Unmodified	1292.6837	0.68369824	576	sp|P31040|SDHA_HUMAN	yes	yes	0	0	0	0	0					2											17.738	17.738	2;3	0.033733	6993	TAILS_500K_HeLa_exp1_2_pullout	87.831	73.052	51460000	0	0	0	0	51460000	0	0	0	0	0	0	0
AKPAQGAKYR	2	Acetyl (N-term)	1130.6196	0.61964142	340	sp|P08133|ANXA6_HUMAN	yes	yes	1	0	0	0	0	2			2	2	3	2	2	2							13.351	13.351	2;3	0.0059699	4371	TAILS_500K_HeLa_exp1_1_pullout	162.88	124.79	11128000000	3420200000	0	0	2139800000	2011100000	55046000	92760000	2867000000	541920000	0	0	0
AKPLTDQEKR	2	Acetyl (N-term)	1226.6619	0.66190017	319	sp|P06737|PYGL_HUMAN	yes	yes	1	0	0	0	0	2		1	2	1	3	3	2	2							16.915	16.915	2;3	8.2492E-05	5341	TAILS_500K_HeLa_exp1_1_pullout	208.75	119.83	3370500000	948880000	0	3876200	1004800000	144450000	30468000	154890000	976390000	106760000	0	0	0
AKPLTDSEKR	2	Acetyl (N-term)	1185.6354	0.63535107	392	sp|P11216|PYGB_HUMAN	yes	yes	1	0	0	0	0	2			1	1			2	1							16.225	16.225	2;3	0.0057055	5442	TAILS_1Mil_HeLa_exp2_1_pullout	164.48	98.984	1133600000	331420000	0	0	257240000	120920000	0	0	397970000	26100000	0	0	0
AKQEELEAALQR	1	Unmodified	1384.731	0.73104237	12	sp|P08729|K2C7_HUMAN;CON__Q3KNV1;CON__P08729	yes	no	0	0	0	0	0	2			2	2		3	1	2							28.298	28.298	2;3	4.0886E-07	11627	TAILS_500K_HeLa_exp1_1_pullout	202.65	202.65	2479300000	628190000	0	0	753510000	782090000	0	52857000	205340000	57321000	0	0	0
AKQIVWNGPVGVFEWEAFAR	1	Unmodified	2303.1851	0.18512201	279	sp|P00558|PGK1_HUMAN	yes	yes	0	0	0	0	0	2			1	1				1							54.185	54.185	2;3	6.3478E-06	27567	TAILS_500K_HeLa_exp1_1_pullout	110.6	101.76	529450000	81721000	0	0	200270000	229450000	0	0	0	18006000	0	0	0
AKSAEVKLAIFGR	2	Acetyl (N-term)	1430.8245	0.82454882	1420	sp|Q96A58|RERG_HUMAN	yes	yes	1	0	0	0	0								1								41.181	41.181	3	0.0021401	20487	TAILS_1Mil_HeLa_exp1_2_pullout	127.36	92.395	54089000	0	0	0	0	0	0	0	54089000	0	0	0	0
AKSETVLTCATGR	1	Unmodified	1392.7031	0.70311306	526	sp|P26006|ITA3_HUMAN	yes	yes	0	0	0	0	0				1												22.01	22.01	3	0.0659	8332	TAILS_500K_HeLa_exp1_1_pullout	71.558	48.089	26492000	0	0	0	26492000	0	0	0	0	0	0	0	0
AKSKFEYVR	2	Acetyl (N-term)	1168.6241	0.6240581	1755	sp|Q9NWX6|THG1_HUMAN	yes	yes	1	0	0	0	0	1							1								24.395	24.395	2;3	0.014316	10819	TAILS_1Mil_HeLa_exp1_1_pullout	142.98	72.457	199040000	36663000	0	0	0	0	0	0	162380000	0	0	0	0
AKSLLKTASLSGR	2	Acetyl (N-term)	1372.8038	0.80381338	1730	sp|Q9NTX5|ECHD1_HUMAN	yes	yes	1	0	0	0	0	2			1	1		3	2	2							33.802	33.802	2;3	7.7947E-15	16154	TAILS_1Mil_HeLa_exp1_1_pullout	222.94	166.73	1180800000	310450000	0	0	84589000	261460000	0	41750000	460360000	22234000	0	0	0
AKSMKFVDGLMIHSGDPVNYYVDTAVR	2	Unmodified	3012.4837	0.48374815	506	sp|P23396|RS3_HUMAN	yes	yes	0	0	0	0	0				2	1			1	1							47.164	47.164	3;4	8.0121E-07	23960	TAILS_500K_HeLa_exp1_2_pullout	95.652	87.882	276690000	0	0	0	116900000	111730000	0	0	37922000	10132000	0	0	0
AKVAVLGASGGIGQPLSLLLKNSPLVSR	2	Unmodified	2744.6276	0.62763392	647	sp|P40926|MDHM_HUMAN	yes	yes	0	0	0	0	0	1															53.513	53.513	2	5.1538E-214	27930	TAILS_1Mil_HeLa_exp1_1_pullout	296.49	264.66	0	0	0	0	0	0	0	0	0	0	0	0	0
AKVEQVLSLEPQHELKFR	2	Acetyl (N-term)	2192.1954	0.19535235	244	sp|O95292|VAPB_HUMAN	yes	yes	1	0	0	0	0	3		1	2	2	3	3	3	3							45.506	45.506	2;3;4	2.2991E-202	22500	TAILS_1Mil_HeLa_exp1_2_pullout	368.32	333.12	10452000000	2274100000	0	12888000	1414800000	1780400000	248530000	663930000	3768500000	288730000	0	0	0
AKVKVDEVGGEALGR	2	Unmodified	1526.8417	0.84165545	20	CON__Q3SX09	yes	yes	0	0	0	0	0			1													26.712	26.712	3	0.17419	9164	TAILS_100K_HeLa_exp2_2_pullout	56.599	37.77	3670900	0	0	3670900	0	0	0	0	0	0	0	0	0
AKVSELYDVTWEEMR	1	Acetyl (N-term)	1896.8928	0.89276432	1078	sp|Q15006|EMC2_HUMAN	yes	yes	1	0	0	0	0	1			1	1	1	1	1	2							52.74	52.74	2;3	2.8146E-123	27012	TAILS_1Mil_HeLa_exp1_2_pullout	338.12	306.52	597710000	124650000	0	0	71573000	97383000	34576000	57685000	144570000	67275000	0	0	0
AKVSVLNVAVLENPSPFHSPFR	1	Acetyl (N-term)	2449.3118	0.31177909	1743	sp|Q9NVP2|ASF1B_HUMAN	yes	yes	1	0	0	0	0	1			1	1	2	1		1							52.971	52.971	3;4	6.5082E-23	24318	TAILS_500K_HeLa_exp2_1_pullout	180.13	150.37	934780000	205900000	0	0	148610000	198390000	175190000	141340000	0	65361000	0	0	0
AKWGEGDPR	1	Acetyl (N-term)	1056.4989	0.49885759	252	sp|O95433|AHSA1_HUMAN	yes	yes	1	0	0	0	0	1					2										23.935	23.935	2	0.074515	9083	TAILS_500K_HeLa_exp2_1_pullout	98.997	52.626	1512500000	1446900000	0	0	0	0	65566000	0	0	0	0	0	0
AKYGEHEASPDNGQNEFSDIIKSR	2	Acetyl (N-term)	2733.2631	0.26305058	680	sp|P46939|UTRO_HUMAN	yes	yes	1	0	0	0	0								1								34.632	34.632	4	9.4525E-28	16498	TAILS_1Mil_HeLa_exp1_2_pullout	173.89	163.2	74100000	0	0	0	0	0	0	0	74100000	0	0	0	0
AKYLAQIIVMGVQVVGR	1	Oxidation (M);Acetyl (N-term)	1902.0761	0.076088837	1903	sp|Q9Y3D7|TIM16_HUMAN	yes	yes	1	0	0	1	0						1										58.122	58.122	3	0.011625	27929	TAILS_500K_HeLa_exp2_1_pullout	78.69	60.325	9410000	0	0	0	0	0	9410000	0	0	0	0	0	0
ALAAAPSSNGSPWR	0	Unmodified	1383.6895	0.6895119	1645	sp|Q9H2W6|RM46_HUMAN	yes	yes	0	0	0	0	0	1				1		1		1							32.762	32.762	2	4.662E-09	15216	TAILS_500K_HeLa_exp1_2_pullout	195.27	116.75	367150000	192280000	0	0	0	127210000	0	38037000	0	9627900	0	0	0
ALAAPAAEEKEEAR	1	Unmodified	1454.7365	0.73652168	928	sp|Q01650|LAT1_HUMAN	yes	yes	0	0	0	0	0	1			2	2		3	2	1							20.704	20.704	2;3	9.8267E-08	7570	TAILS_1Mil_HeLa_exp1_2_pullout	172.11	107.68	1704600000	471230000	0	0	341490000	326510000	0	61857000	471460000	32085000	0	0	0
ALADDDFLTVTGKTVR	1	Unmodified	1720.8996	0.89956426	598	sp|P33991|MCM4_HUMAN	yes	yes	0	0	0	0	0	1				1				1							42.527	42.527	3	0.00083585	20748	TAILS_1Mil_HeLa_exp1_1_pullout	118.47	100.37	128200000	51432000	0	0	0	68799000	0	0	0	7964700	0	0	0
ALAEEAKR	1	Unmodified	886.48723	0.48723027	1094	sp|Q15149|PLEC_HUMAN	yes	yes	0	0	0	0	0				1												14.712	14.712	2	0.026051	4356	TAILS_500K_HeLa_exp1_1_pullout	178.6	48.565	14169000	0	0	0	14169000	0	0	0	0	0	0	0	0
ALAEIAKAELDDTPMR	1	Unmodified	1742.8873	0.88728501	504	sp|P23246|SFPQ_HUMAN	yes	yes	0	0	0	0	0	1			1	1		2	1								42.956	42.956	2;3	4.02E-26	20589	TAILS_500K_HeLa_exp1_1_pullout	172.1	141.55	252120000	100830000	0	0	0	84056000	0	14046000	53182000	0	0	0	0
ALAEKMLKEKMQAVQEATR	3	Unmodified	2174.1551	0.15514379	1094	sp|Q15149|PLEC_HUMAN	yes	yes	0	0	0	0	0					1											35.782	35.782	3	1.6385E-05	17760	TAILS_500K_HeLa_exp1_2_pullout	118.23	103.3	22473000	0	0	0	0	22473000	0	0	0	0	0	0	0
ALAHTQEGEEKKQTSGTSNTR	2	Unmodified	2272.1044	0.10436509	1516	sp|Q99590|SCAFB_HUMAN	yes	yes	0	0	0	0	0							2									10.936	10.936	3;4	1.0767E-06	3519	TAILS_500K_HeLa_exp2_2_pullout	125.28	125.28	25816000	0	0	0	0	0	0	25816000	0	0	0	0	0
ALASIDSKLNQAKGWLR	2	Unmodified	1870.0425	0.042480522	465	sp|P18206|VINC_HUMAN	yes	yes	0	0	0	0	0				2												41.356	41.356	3;4	2.8113E-06	20000	TAILS_500K_HeLa_exp1_1_pullout	144.29	117.85	146230000	0	0	0	146230000	0	0	0	0	0	0	0	0
ALASQLQDSLKDLKAR	2	Unmodified	1755.9843	0.98429694	465	sp|P18206|VINC_HUMAN	yes	yes	0	0	0	0	0				1	1			1								38.849	38.849	4	0.00036598	19484	TAILS_500K_HeLa_exp1_2_pullout	129.38	111.58	194600000	0	0	0	51478000	92494000	0	0	50623000	0	0	0	0
ALDGPEQMELEEGKAGSGLR	1	Acetyl (N-term)	2128.0106	0.010647626	837	sp|P62195|PRS8_HUMAN	yes	yes	1	0	0	0	0	3		1	2	2	1	2	2	2							43.642	43.642	2;3	1.3361E-85	21295	TAILS_1Mil_HeLa_exp1_2_pullout	285.65	248.8	3351500000	1029300000	0	12878000	601970000	546330000	44730000	153020000	833960000	129300000	0	0	0
ALDGPEQMELEEGKAGSGLR	1	Oxidation (M);Acetyl (N-term)	2144.0056	0.005562248	837	sp|P62195|PRS8_HUMAN	yes	yes	1	0	0	1	0						1	1		1							38.705	38.705	2	2.6218E-06	16982	TAILS_1Mil_HeLa_exp2_1_pullout	123.38	102.13	59494000	0	0	0	0	0	20385000	25495000	0	13615000	0	0	0
ALDLFSDNAPPPELLEIINEDIAKR	1	Unmodified	2792.4596	0.45962512	1091	sp|Q15084|PDIA6_HUMAN	yes	yes	0	0	0	0	0	2			2	1		1	2	2							57.275	57.275	3;4	1.9854E-29	30128	TAILS_1Mil_HeLa_exp1_1_pullout	184.2	166.2	598630000	148560000	0	0	109990000	108090000	0	18983000	107520000	105480000	0	0	0
ALDTMNFDVIKGKPIR	2	Unmodified	1816.9869	0.98693948	1010	sp|Q13310|PABP4_HUMAN	yes	yes	0	0	0	0	0				1	1			1								39.572	39.572	4	0.00014851	19908	TAILS_500K_HeLa_exp1_2_pullout	136.17	121.75	166250000	0	0	0	31605000	95952000	0	0	38691000	0	0	0	0
ALDTMNFDVIKGKPVR	2	Unmodified	1802.9713	0.97128941	401	sp|P11940|PABP1_HUMAN;sp|Q9H361|PABP3_HUMAN	yes	no	0	0	0	0	0	1			1	1			1								37.997	37.997	4	3.3964E-05	18875	TAILS_500K_HeLa_exp1_2_pullout	144.12	121.65	427770000	82541000	0	0	144140000	141700000	0	0	59395000	0	0	0	0
ALEEAMEQKAELER	1	Unmodified	1645.7981	0.79813565	614	sp|P35579|MYH9_HUMAN	yes	yes	0	0	0	0	0	1								1							32.57	32.57	3	4.944E-05	14523	TAILS_1Mil_HeLa_exp1_1_pullout	148.48	122.76	91803000	81491000	0	0	0	0	0	0	0	10312000	0	0	0
ALEEANTELEVKIR	1	Unmodified	1613.8625	0.86245047	16	sp|Q04695|K1C17_HUMAN;CON__Q04695;CON__Q9QWL7	yes	no	0	0	0	0	0	2	1	1	2	1		1	1	1							37.868	37.868	2;3	2.5823E-06	16913	TAILS_1Mil_HeLa_exp1_1_pullout	124.39	57.951	825890000	97113000	13168000	15802000	306650000	213330000	0	21382000	128890000	29563000	0	0	0
ALEHFTDLYDIKR	1	Unmodified	1619.8308	0.83075641	919	sp|Q00610|CLH1_HUMAN	yes	yes	0	0	0	0	0				1	1			1								37.215	37.215	4	0.0004819	17696	TAILS_500K_HeLa_exp1_1_pullout	143.42	102.7	251860000	0	0	0	84117000	108340000	0	0	59410000	0	0	0	0
ALEKIDLKFIDTTSKFGHGR	3	Unmodified	2275.2325	0.23246614	638	sp|P39023|RL3_HUMAN	yes	yes	0	0	0	0	0				1												39.551	39.551	4	0.0038959	18879	TAILS_500K_HeLa_exp1_1_pullout	80.98	56.442	98079000	0	0	0	98079000	0	0	0	0	0	0	0	0
ALEQQVEEMKTQLEELEDELQATEDAKLR	2	Unmodified	3415.6665	0.66645937	614	sp|P35579|MYH9_HUMAN	yes	yes	0	0	0	0	0	1			1	2		1	1	1							55.553	55.553	3;4	1.3925E-184	29341	TAILS_500K_HeLa_exp1_2_pullout	327.4	289.5	1637200000	276080000	0	0	339940000	513980000	0	120710000	255180000	131340000	0	0	0
ALESSIAPIVIFASNR	0	Unmodified	1686.9305	0.93047046	1872	sp|Q9Y265|RUVB1_HUMAN	yes	yes	0	0	0	0	0				1												53.882	53.882	2	0.023706	27520	TAILS_500K_HeLa_exp1_1_pullout	76.357	41.47	30187000	0	0	0	30187000	0	0	0	0	0	0	0	0
ALETVPKDLR	1	Acetyl (N-term)	1182.6608	0.66083754	885	sp|P63272|SPT4H_HUMAN	yes	yes	1	0	0	0	0	1			1	1		1	1	1							38.74	38.74	2	0.0071559	16098	TAILS_500K_HeLa_exp2_2_pullout	142.98	61.387	1653600000	451590000	0	0	278740000	256740000	0	41412000	589630000	35452000	0	0	0
ALFPAFAGLSEAPDGGSSR	0	Acetyl (N-term)	1890.9112	0.91119158	1667	sp|Q9H7Z3|NRDE2_HUMAN	yes	yes	1	0	0	0	0	1				1	1			1							57.826	57.826	2	2.196E-09	30542	TAILS_1Mil_HeLa_exp1_1_pullout	151.78	121.84	64083000	26968000	0	0	0	13136000	11750000	0	0	12229000	0	0	0
ALHSPQYIFGDFSPDEFNQFFVTPR	0	Acetyl (N-term)	3000.4083	0.40825825	1069	sp|Q14694|UBP10_HUMAN	yes	yes	1	0	0	0	0	1			1	1	1	1	1	1							57.856	57.856	3;4	7.9345E-37	30727	TAILS_500K_HeLa_exp1_2_pullout	147.26	139.19	470370000	104740000	0	0	58600000	87388000	24570000	63370000	100900000	30804000	0	0	0
ALHVPKAPGFAQMLKEGAKHFSGLEEAVYR	3	Acetyl (N-term)	3322.7285	0.72848695	736	sp|P50990|TCPQ_HUMAN	yes	yes	1	0	0	0	0	1			2	2	1	2	2	1							51.285	51.285	3;4	6.0308E-45	26200	TAILS_1Mil_HeLa_exp1_2_pullout	177.53	160.31	3304100000	684850000	0	0	537990000	448160000	139130000	742490000	669360000	82105000	0	0	0
ALHVPKAPGFAQMLKEGAKHFSGLEEAVYR	3	Oxidation (M);Acetyl (N-term)	3338.7234	0.72340157	736	sp|P50990|TCPQ_HUMAN	yes	yes	1	0	0	1	0							2		2							49.929	49.929	3;4	3.58E-10	21631	TAILS_1Mil_HeLa_exp2_1_pullout	97.063	97.063	228620000	0	0	0	0	0	0	198390000	0	30230000	0	0	0
ALIVLAHSER	0	Unmodified	1107.64	0.64004252	441	sp|P15559|NQO1_HUMAN	yes	yes	0	0	0	0	0	1			1	1											29.789	29.789	3	0.0072399	13198	TAILS_500K_HeLa_exp1_1_pullout	126.49	85.491	197070000	0	0	0	81730000	115340000	0	0	0	0	0	0	0
ALKEASMVITESPAALQLR	1	Unmodified	2027.1085	0.10851118	535	sp|P27105|STOM_HUMAN	yes	yes	0	0	0	0	0				1	1											44.702	44.702	3	0.00098099	22963	TAILS_500K_HeLa_exp1_2_pullout	92.671	67.504	100210000	0	0	0	50200000	50011000	0	0	0	0	0	0	0
ALKGIGTDEFTLNR	1	Unmodified	1533.8151	0.81510635	409	sp|P12429|ANXA3_HUMAN	yes	yes	0	0	0	0	0	1			1	1			1	1							37.938	37.938	3	0.0010602	16373	TAILS_1Mil_HeLa_exp2_1_pullout	133.04	101.65	308270000	66162000	0	0	87101000	89936000	0	0	56006000	9068100	0	0	0
ALKMVKGSIDR	2	Acetyl (N-term)	1258.7067	0.70674187	89	sp|O14617|AP3D1_HUMAN	yes	yes	1	0	0	0	0	2				1			2	2							34.133	34.133	2;3	0.0023292	15257	TAILS_1Mil_HeLa_exp1_2_pullout	146.57	72.643	932970000	250560000	0	0	0	134160000	0	0	513880000	34375000	0	0	0
ALKNNSNDIVNAIMELTM	1	Unmodified	1989.9863	0.98634713	59	sp|Q13765|NACA_HUMAN;sp|E9PAV3|NACAM_HUMAN	yes	no	0	0	0	0	0					1			1	1							58.062	58.062	2	1.8693E-05	26727	TAILS_1Mil_HeLa_exp2_1_pullout	132.47	108.8	87140000	0	0	0	0	40563000	0	0	24267000	22310000	0	0	0
ALLELQLEPEELYQTFQR	0	Unmodified	2219.1474	0.1473991	415	sp|P13639|EF2_HUMAN	yes	yes	0	0	0	0	0	1			2	2	2	1	2	2							55.524	55.524	2;3	1.3072E-61	25318	TAILS_1Mil_HeLa_exp2_1_pullout	273.3	208.75	746570000	79004000	0	0	226170000	198070000	25601000	0	109940000	107790000	0	0	0
ALLFIPR	0	Unmodified	828.52216	0.52215921	345	sp|P08238|HS90B_HUMAN	yes	yes	0	0	0	0	0							1									49.092	49.092	2	0.015557	21757	TAILS_500K_HeLa_exp2_2_pullout	128	0	14761000	0	0	0	0	0	0	14761000	0	0	0	0	0
ALMLQGVDLLADAVAVTMGPKGR	1	Unmodified	2325.2549	0.25485784	384	sp|P10809|CH60_HUMAN	yes	yes	0	0	0	0	0	2			2	1	2	1	1	2							58.42	58.42	2;3;4	2.1417E-53	27718	TAILS_500K_HeLa_exp2_2_pullout	231.12	192.3	3158400000	701310000	0	0	548070000	953640000	68272000	112770000	471780000	302570000	0	0	0
ALMLQGVDLLADAVAVTMGPKGR	1	Oxidation (M)	2341.2498	0.24977246	384	sp|P10809|CH60_HUMAN	yes	yes	0	0	0	1	0						1	1		2							56.793	56.793	3	1.1848E-27	25837	TAILS_1Mil_HeLa_exp2_1_pullout	176.54	157.5	231450000	0	0	0	0	0	87064000	36950000	0	107440000	0	0	0
ALMLQGVDLLADAVAVTMGPKGR	1	2 Oxidation (M)	2357.2447	0.24468708	384	sp|P10809|CH60_HUMAN	yes	yes	0	0	0	2	0						2	1									54.154	54.154	3;4	4.1795E-10	25515	TAILS_500K_HeLa_exp2_2_pullout	127.28	99.542	106560000	0	0	0	0	0	67858000	38704000	0	0	0	0	0
ALPAVQQNNLDEDLIR	0	Unmodified	1807.9428	0.94282606	498	sp|P22314|UBA1_HUMAN	yes	yes	0	0	0	0	0	1			1	2		1	1								45.004	45.004	2;3	1.0784E-25	22158	TAILS_500K_HeLa_exp1_1_pullout	224.82	181.53	238840000	58433000	0	0	41135000	88223000	0	14004000	37048000	0	0	0	0
ALPFGSSPHR	0	Unmodified	1067.5512	0.55122751	1285	sp|Q86WC4|OSTM1_HUMAN	yes	yes	0	0	0	0	0				1				1								27.231	27.231	3	0.018789	11617	TAILS_1Mil_HeLa_exp1_2_pullout	121.73	89.1	90688000	0	0	0	33587000	0	0	0	57101000	0	0	0	0
ALPFWNEEIVPQIKEGKR	2	Unmodified	2153.1633	0.16332394	468	sp|P18669|PGAM1_HUMAN	no	no	0	0	0	0	0									1							51.245	51.245	4	0.00024867	22195	TAILS_1Mil_HeLa_exp2_1_pullout	111.78	105.5	23074000	0	0	0	0	0	0	0	0	23074000	0	0	0
ALPPAAPLSELHAQLSGVEQLLEEFRR	0	Unmodified	2970.5927	0.59270498	1284	sp|Q86VZ4|LRP11_HUMAN	yes	yes	0	0	0	0	1	1						1									58.202	58.202	4	6.1821E-07	27177	TAILS_500K_HeLa_exp2_2_pullout	98.267	83.859	67177000	28551000	0	0	0	0	0	38626000	0	0	0	0	0
ALPSEELNR	0	Unmodified	1027.5298	0.52982336	945	sp|Q04637|IF4G1_HUMAN	yes	yes	0	0	0	0	0	1			1					1							28.111	28.111	2	0.04471	11485	TAILS_500K_HeLa_exp1_1_pullout	113.41	57.971	119400000	69212000	0	0	41620000	0	0	0	0	8565500	0	0	0
ALQDLSQPEGLKKTLR	2	Unmodified	1796.0156	0.01559707	1521	sp|Q99707|METH_HUMAN	yes	yes	0	0	0	0	0	1			1	1			1								31.538	31.538	3;4	0.0010251	14223	TAILS_1Mil_HeLa_exp1_2_pullout	107.34	78.758	287890000	59143000	0	0	103310000	46038000	0	0	79399000	0	0	0	0
ALQLEEER	0	Unmodified	986.50327	0.50327426	437	sp|P15311|EZRI_HUMAN	yes	yes	0	0	0	0	0									1							28.988	28.988	2	0.068187	10224	TAILS_1Mil_HeLa_exp2_1_pullout	116.37	19.879	55806000	0	0	0	0	0	0	0	0	55806000	0	0	0
ALQMEQLNGILLHLESELAQTR	0	Unmodified	2506.3214	0.3213575	312	sp|P05783|K1C18_HUMAN	yes	yes	0	0	0	0	0							1									58.949	58.949	3	0.00010241	27396	TAILS_500K_HeLa_exp2_2_pullout	99.078	85.063	9821400	0	0	0	0	0	0	9821400	0	0	0	0	0
ALQSPALGLR	0	Unmodified	1024.6029	0.60292873	681	sp|P46940|IQGA1_HUMAN	yes	yes	0	0	0	0	0					1				1							36.372	36.372	2	0.01318	17187	TAILS_500K_HeLa_exp1_2_pullout	127.02	25.737	46721000	0	0	0	0	43690000	0	0	0	3031100	0	0	0
ALQTLQSSWVTFR	0	Acetyl (N-term)	1577.8202	0.82019173	1434	sp|Q96BW9|TAM41_HUMAN	yes	yes	1	0	0	0	0	1				1	1		1								56.218	56.218	2	6.1274E-26	30124	TAILS_500K_HeLa_exp1_2_pullout	188.28	142.28	133260000	53422000	0	0	0	0	32179000	0	47656000	0	0	0	0
ALSAETESHIYR	0	Unmodified	1375.6732	0.67319314	88	sp|O14569|C56D2_HUMAN	yes	yes	0	0	0	0	0	2			2	2			1	1							25.138	25.138	2;3	3.7125E-07	10034	TAILS_500K_HeLa_exp1_1_pullout	203.4	143.6	877230000	271690000	0	0	253960000	276690000	0	0	56022000	18864000	0	0	0
ALSAETESHIYR	0	Acetyl (N-term)	1417.6838	0.68375782	88	sp|O14569|C56D2_HUMAN	yes	yes	1	0	0	0	0	1			1	1		1	1	1							34.534	34.534	2	2.4744E-05	14243	TAILS_1Mil_HeLa_exp2_1_pullout	188.04	124.22	170370000	70922000	0	0	38964000	29096000	0	22508000	0	8881600	0	0	0
ALSSSKQSSSSR	1	Unmodified	1223.6106	0.61059288	772	sp|P53999|TCP4_HUMAN	yes	yes	0	0	0	0	0					1											9.5073	9.5073	3	0.00614	2508	TAILS_500K_HeLa_exp1_2_pullout	116.54	55.103	66933000	0	0	0	0	66933000	0	0	0	0	0	0	0
ALSTGEKGFGYKGSCFHR	2	Unmodified	2000.9527	0.95267924	874	sp|P62937|PPIA_HUMAN	yes	yes	0	0	0	0	0	2			2	1			1								25.404	25.404	3;4	6.6909E-08	10226	TAILS_500K_HeLa_exp1_1_pullout	148.44	116.1	989040000	283690000	0	0	485680000	65843000	0	0	153830000	0	0	0	0
ALTFSYGR	0	Unmodified	913.46577	0.46576654	288	sp|P04075|ALDOA_HUMAN;sp|P09972|ALDOC_HUMAN	yes	no	0	0	0	0	0									1							37.693	37.693	2	0.058863	14826	TAILS_1Mil_HeLa_exp2_1_pullout	120.49	73.825	5762100	0	0	0	0	0	0	0	0	5762100	0	0	0
ALTQTGGPHVKAR	1	Unmodified	1334.7419	0.74188183	487	sp|P21333|FLNA_HUMAN	yes	yes	0	0	0	0	0				1					1							14.605	14.605	3	0.029869	5040	TAILS_500K_HeLa_exp1_1_pullout	89.43	68.13	137220000	0	0	0	129420000	0	0	0	0	7798400	0	0	0
ALTSFLPAPTQLSQDQLEAEEKAR	1	Acetyl (N-term)	2684.3657	0.36572473	1030	sp|Q13573|SNW1_HUMAN	yes	yes	1	0	0	0	0	1						1	1	1							54.491	54.491	2;3	2.6193E-40	28163	TAILS_1Mil_HeLa_exp1_2_pullout	199.33	177.48	267360000	113590000	0	0	0	0	0	0	80725000	73039000	0	0	0
ALVDGPCTQVR	0	Unmodified	1214.6078	0.60775611	735	sp|P50914|RL14_HUMAN	yes	yes	0	0	0	0	0	1				1			1								27.405	27.405	2	0.0056197	11820	TAILS_1Mil_HeLa_exp1_2_pullout	156.35	103.94	206210000	78665000	0	0	0	96808000	0	0	30740000	0	0	0	0
ALVFVYGTLKR	1	Acetyl (N-term)	1307.7602	0.76015765	1579	sp|Q9BVM4|GGACT_HUMAN	yes	yes	1	0	0	0	0	1			1		1	1	1	1							55.643	55.643	2	0.00030517	29232	TAILS_1Mil_HeLa_exp1_1_pullout	179.37	106.82	232020000	63816000	0	0	44727000	0	14029000	37964000	58155000	13330000	0	0	0
ALVILAKGAEEMETVIPVDVMR	1	Unmodified	2383.2855	0.28548926	1511	sp|Q99497|PARK7_HUMAN	yes	yes	0	0	0	0	0			1	1												54.823	54.823	3	2.8986E-17	25048	TAILS_100K_HeLa_exp2_2_pullout	167.16	142.86	97425000	0	0	23760000	73665000	0	0	0	0	0	0	0	0
ALYHTEER	0	Unmodified	1017.488	0.48795855	1644	sp|Q9H2U2|IPYR2_HUMAN	yes	yes	0	0	0	0	0								1								14.257	14.257	2	0.025942	4796	TAILS_1Mil_HeLa_exp1_2_pullout	164.52	105.7	111610000	0	0	0	0	0	0	0	111610000	0	0	0	0
ALYHTEER	0	Acetyl (N-term)	1059.4985	0.49852324	1644	sp|Q9H2U2|IPYR2_HUMAN	yes	yes	1	0	0	0	0				1				1	1							24.945	24.945	2	0.021251	9699	TAILS_500K_HeLa_exp1_1_pullout	143.94	98.226	506960000	0	0	0	159000000	0	0	0	319750000	28211000	0	0	0
AMAMSDSGASR	0	Acetyl (N-term)	1124.459	0.45904296	1301	sp|Q8IYI6|EXOC8_HUMAN	yes	yes	1	0	0	0	0									1							30.963	30.963	2	0.016617	11269	TAILS_1Mil_HeLa_exp2_1_pullout	113.74	76.182	8068700	0	0	0	0	0	0	0	0	8068700	0	0	0
AMDECTDEGGRPQR	0	Unmodified	1620.6621	0.66205288	387	sp|P11047|LAMC1_HUMAN	yes	yes	0	0	0	0	1	2			1				1								14.565	14.565	2;3	0.0021289	5141	TAILS_1Mil_HeLa_exp1_1_pullout	119.39	105.64	297230000	141650000	0	0	64778000	0	0	0	90808000	0	0	0	0
AMGIMNSFVNDIFER	0	Unmodified	1742.812	0.81201158	508;177	sp|Q99880|H2B1L_HUMAN;sp|Q99879|H2B1M_HUMAN;sp|Q99877|H2B1N_HUMAN;sp|Q93079|H2B1H_HUMAN;sp|Q8N257|H2B3B_HUMAN;sp|Q5QNW6|H2B2F_HUMAN;sp|Q16778|H2B2E_HUMAN;sp|P62807|H2B1C_HUMAN;sp|P58876|H2B1D_HUMAN;sp|P33778|H2B1B_HUMAN;sp|P23527|H2B1O_HUMAN;sp|P57053|H2BFS_HUMAN;sp|P06899|H2B1J_HUMAN;sp|O60814|H2B1K_HUMAN	no	no	0	0	0	0	0	1			1				1								55.774	55.774	2	9.5823E-12	29392	TAILS_1Mil_HeLa_exp1_1_pullout	182.08	156.04	188490000	69269000	0	0	58635000	0	0	0	60588000	0	0	0	0
AMGIMNSFVNDIFER	0	Oxidation (M)	1758.8069	0.8069262	508;177	sp|Q99880|H2B1L_HUMAN;sp|Q99879|H2B1M_HUMAN;sp|Q99877|H2B1N_HUMAN;sp|Q93079|H2B1H_HUMAN;sp|Q8N257|H2B3B_HUMAN;sp|Q5QNW6|H2B2F_HUMAN;sp|Q16778|H2B2E_HUMAN;sp|P62807|H2B1C_HUMAN;sp|P58876|H2B1D_HUMAN;sp|P33778|H2B1B_HUMAN;sp|P23527|H2B1O_HUMAN;sp|P57053|H2BFS_HUMAN;sp|P06899|H2B1J_HUMAN;sp|O60814|H2B1K_HUMAN	no	no	0	0	0	1	0						1										53.321	53.321	2	0.01089	25148	TAILS_500K_HeLa_exp2_1_pullout	91.855	66.638	22158000	0	0	0	0	0	22158000	0	0	0	0	0	0
AMKQVAGTMKLELAQYR	2	Unmodified	1937.0227	0.022673058	523	sp|P25705|ATPA_HUMAN	yes	yes	0	0	0	0	0	1			2	2											35.475	35.475	3;4	1.8096E-16	16562	TAILS_500K_HeLa_exp1_1_pullout	177.64	148.52	496390000	39440000	0	0	232810000	224140000	0	0	0	0	0	0	0
AMQKIFAR	1	Acetyl (N-term)	1005.543	0.54297101	423	sp|P13929|ENOB_HUMAN	yes	yes	1	0	0	0	0	1			1	1	1	1	1	1							39.507	39.507	2	0.020454	19197	TAILS_500K_HeLa_exp1_1_pullout	148.33	92.886	8643800000	2057300000	0	0	1547300000	1814400000	122300000	168340000	2715700000	218530000	0	0	0
AMQKIFAR	1	Oxidation (M);Acetyl (N-term)	1021.5379	0.53788563	423	sp|P13929|ENOB_HUMAN	yes	yes	1	0	0	1	0						1			1							27.678	27.678	2	0.053835	10153	TAILS_500K_HeLa_exp2_1_pullout	122.78	52.777	137670000	0	0	0	0	0	108200000	0	0	29479000	0	0	0
AMQPAEIQFAQR	0	Unmodified	1388.6871	0.68706906	1068	sp|Q14684|RRP1B_HUMAN	yes	yes	0	0	0	0	0	1			1	1			1								35.043	35.043	2	0.00061069	17117	TAILS_500K_HeLa_exp1_2_pullout	140.11	88.117	137680000	48877000	0	0	40920000	0	0	0	47881000	0	0	0	0
AMSFEWPWQYR	0	Acetyl (N-term)	1541.6762	0.67617003	1548	sp|Q9BRG1|VPS25_HUMAN	yes	yes	1	0	0	0	0	1			1	1	1		1								58.097	58.097	2	0.00046093	30177	TAILS_500K_HeLa_exp1_1_pullout	172.21	143.26	104770000	34706000	0	0	17428000	23950000	4457800	0	24227000	0	0	0	0
AMSFEWPWQYR	0	Oxidation (M);Acetyl (N-term)	1557.6711	0.67108465	1548	sp|Q9BRG1|VPS25_HUMAN	yes	yes	1	0	0	1	0							1									57.625	57.625	2	0.039148	26656	TAILS_500K_HeLa_exp2_2_pullout	56.432	44.385	8061300	0	0	0	0	0	0	8061300	0	0	0	0	0
AMSSGGSGGGVPEQEDSVLFR	0	Acetyl (N-term)	2107.948	0.94804737	1141	sp|Q16637|SMN_HUMAN	yes	yes	1	0	0	0	0	1							1								48.62	48.62	2	6.8216E-25	25037	TAILS_1Mil_HeLa_exp1_1_pullout	183.6	151.54	53061000	0	0	0	0	0	0	0	53061000	0	0	0	0
AMTAGTTTTFPMSNHTR	0	Acetyl (N-term)	1865.84	0.84001724	1880	sp|Q9Y2H1|ST38L_HUMAN	yes	yes	1	0	0	0	0	1															37.005	37.005	2	1.6168E-13	18083	TAILS_1Mil_HeLa_exp1_1_pullout	133.71	101.21	0	0	0	0	0	0	0	0	0	0	0	0	0
AMTKDNNLLGR	1	Unmodified	1231.6343	0.63430521	374;450	sp|P0DMV9|HS71B_HUMAN;sp|P0DMV8|HS71A_HUMAN;sp|P34931|HS71L_HUMAN;sp|P17066|HSP76_HUMAN	no	no	0	0	0	0	0	1															24.498	24.498	2	0.037924	10531	TAILS_1Mil_HeLa_exp1_1_pullout	94.801	51.937	32902000	32902000	0	0	0	0	0	0	0	0	0	0	0
ANDSPAKSLVDIDLSSLR	1	Acetyl (N-term)	1942.0007	0.0007348666	265	sp|O95819|M4K4_HUMAN	yes	yes	1	0	0	0	0							1	1								53.034	53.034	2	0.00052146	24420	TAILS_500K_HeLa_exp2_2_pullout	104.2	71.249	56114000	0	0	0	0	0	0	16285000	39829000	0	0	0	0
ANEAYPCPCDIGHR	0	Acetyl (N-term)	1700.7035	0.70352376	1439	sp|Q96DG6|CMBL_HUMAN	yes	yes	1	0	0	0	0	1			1	1			1								31.699	31.699	2	0.0014689	14181	TAILS_500K_HeLa_exp1_1_pullout	127.83	127.83	490680000	138150000	0	0	98988000	82509000	0	0	171030000	0	0	0	0
ANENHGSPR	0	Acetyl (N-term)	1022.453	0.45297003	1657	sp|Q9H4Z3|PCIF1_HUMAN	yes	yes	1	0	0	0	0	1															10.135	10.135	2	0.010521	3043	TAILS_1Mil_HeLa_exp1_1_pullout	179.36	128.73	66699000	66699000	0	0	0	0	0	0	0	0	0	0	0
ANFVSWKSR	1	Unmodified	1093.5669	0.56687757	1189	sp|Q5T653|RM02_HUMAN	yes	yes	0	0	0	0	0					1			1								28.44	28.44	2	0.012937	12591	TAILS_1Mil_HeLa_exp1_2_pullout	132.76	90.649	176180000	0	0	0	0	55633000	0	0	120550000	0	0	0	0
ANGHLLLNSEKMSKSTGNFLTLTQAIDKFSADGMR	3	Gln->pyro-Glu	3777.8818	0.88182906	1793	sp|Q9P2J5|SYLC_HUMAN	yes	yes	0	1	0	0	0					1											52.03	52.03	4	2.0518E-25	27500	TAILS_500K_HeLa_exp1_2_pullout	124.32	100.75	41617000	0	0	0	0	41617000	0	0	0	0	0	0	0
ANGLLIYKDR	1	Gln->pyro-Glu	1144.6241	0.6240581	142	sp|O43491|E41L2_HUMAN	yes	yes	0	1	0	0	0	1															39.165	39.165	2	0.071856	19309	TAILS_1Mil_HeLa_exp1_1_pullout	89.886	36.392	34286000	34286000	0	0	0	0	0	0	0	0	0	0	0
ANGMELDGR	0	Gln->pyro-Glu	944.40218	0.40218001	877	sp|P62995|TRA2B_HUMAN;sp|Q13595|TRA2A_HUMAN	yes	no	0	1	0	0	0				1		1		1	1							31.035	31.035	2	0.043256	13234	TAILS_1Mil_HeLa_exp1_2_pullout	114.28	34.813	72526000	0	0	0	0	0	0	0	61122000	11403000	0	0	0
ANGWGVMVSHR	0	Gln->pyro-Glu	1195.5557	0.55566096	318	sp|P06733|ENOA_HUMAN	yes	yes	0	1	0	0	0	1			1	1		1	1	1							39.464	39.464	2	0.0028002	18650	TAILS_500K_HeLa_exp1_1_pullout	142.56	108.92	453960000	145050000	0	0	60972000	54880000	0	4476900	182520000	6060600	0	0	0
ANHLNKLAEKEETGMAMR	2	Gln->pyro-Glu	2024.9772	0.97717943	493	sp|P21980|TGM2_HUMAN	yes	yes	0	1	0	0	0	1				1			1								28.189	28.189	3	2.8847E-41	12115	TAILS_1Mil_HeLa_exp1_2_pullout	240.59	208.7	255540000	71482000	0	0	0	63561000	0	0	120500000	0	0	0	0
ANILPDIENEDFIKDCVR	1	Unmodified	2160.0521	0.05211851	690	sp|P48060|GLIP1_HUMAN	yes	yes	0	0	0	0	0								1								49.766	49.766	3	0.00094302	25539	TAILS_1Mil_HeLa_exp1_2_pullout	99.392	71.226	36642000	0	0	0	0	0	0	0	36642000	0	0	0	0
ANKGPSYGMSR	1	Acetyl (N-term)	1208.5608	0.56080592	934	sp|Q01995|TAGL_HUMAN	yes	yes	1	0	0	0	0	2			1	1	2	1	1	1							21.343	21.343	2	5.3189E-19	7685	TAILS_1Mil_HeLa_exp2_1_pullout	248.14	148.29	6715100000	2079800000	0	0	1239000000	1114600000	113270000	117410000	1721600000	329390000	0	0	0
ANKGPSYGMSR	1	Oxidation (M);Acetyl (N-term)	1224.5557	0.55572054	934	sp|Q01995|TAGL_HUMAN	yes	yes	1	0	0	1	0							1		1							17.172	17.172	2	0.030221	6294	TAILS_500K_HeLa_exp2_2_pullout	100.82	57.573	94306000	0	0	0	0	0	0	52632000	0	41675000	0	0	0
ANNDAVLKR	1	Acetyl (N-term)	1041.5567	0.55670682	983	sp|Q12904|AIMP1_HUMAN	yes	yes	1	0	0	0	0	1		1	1	1	1	1	1								21.752	21.752	2	0.00059978	8758	TAILS_500K_HeLa_exp2_2_pullout	214.29	129.22	4861700000	1497900000	0	6798300	1058200000	802990000	244350000	146560000	1105000000	0	0	0	0
ANPAAGSVILLENLR	0	Unmodified	1536.8624	0.86239089	279	sp|P00558|PGK1_HUMAN	yes	yes	0	0	0	0	0									2							52.852	52.852	2;3	0.013145	23146	TAILS_1Mil_HeLa_exp2_1_pullout	89.624	45.811	0	0	0	0	0	0	0	0	0	0	0	0	0
ANRGPAYGLSR	0	Acetyl (N-term)	1202.6156	0.61561868	629	sp|P37802|TAGL2_HUMAN	yes	yes	1	0	0	0	1	1				1			1	1							26.334	26.334	2	0.0076933	11368	TAILS_1Mil_HeLa_exp1_1_pullout	126.39	78.519	155690000	55319000	0	0	0	31176000	0	0	58087000	11110000	0	0	0
ANSANTNTVPKLYR	1	Acetyl (N-term)	1589.8162	0.81616898	758	sp|P52655|TF2AA_HUMAN	yes	yes	1	0	0	0	0	1			1	1	1	1	1	1							31.183	31.183	2	6.6076E-42	13883	TAILS_500K_HeLa_exp1_1_pullout	270.02	234.48	636180000	192630000	0	0	109650000	99901000	9750600	38938000	174650000	10666000	0	0	0
ANSGCKDVTGPDEESFLYFAYGSNLLTER	1	Acetyl (N-term)	3281.4823	0.48228741	187	sp|O75223|GGCT_HUMAN	yes	yes	1	0	0	0	0	1															55.215	55.215	3	1.4527E-10	28977	TAILS_1Mil_HeLa_exp1_1_pullout	109.44	101.05	78298000	78298000	0	0	0	0	0	0	0	0	0	0	0
ANSTGKAPPDER	1	Acetyl (N-term)	1283.6106	0.61059288	1198	sp|Q68CP9|ARID2_HUMAN	yes	yes	1	0	0	0	0	1				1		1	1								14.887	14.887	2	7.8024E-05	5419	TAILS_1Mil_HeLa_exp1_1_pullout	173.04	100.81	115300000	39495000	0	0	0	26572000	0	21514000	27716000	0	0	0	0
ANTFVAELKGLDPAR	1	Unmodified	1600.8573	0.85730551	647	sp|P40926|MDHM_HUMAN	yes	yes	0	0	0	0	0							1	1	1							47.565	47.565	2;3	3.2793E-06	22765	TAILS_1Mil_HeLa_exp1_2_pullout	80.738	58.2	64332000	0	0	0	0	0	0	6863900	50541000	6927100	0	0	0
ANTVLSGGTTMYPGIADR	0	Unmodified	1822.8883	0.88834765	809;884	sp|P60709|ACTB_HUMAN;sp|P63261|ACTG_HUMAN	no	no	0	0	0	0	0	1			1				1	1							40.148	40.148	2	6.3685E-14	19570	TAILS_500K_HeLa_exp1_1_pullout	161.63	114.07	87061000	50601000	0	0	0	0	0	0	36459000	0	0	0	0
ANVADTKLYDILGVPPGASENELKKAYR	3	Acetyl (N-term)	3073.6084	0.60841462	180	sp|O60884|DNJA2_HUMAN	yes	yes	1	0	0	0	0	2			2	1	2	2	1	2							50.511	50.511	3;4	4.6392E-36	22520	TAILS_1Mil_HeLa_exp2_1_pullout	178.85	178.85	3596900000	1165200000	0	0	587040000	488540000	136630000	300180000	727000000	192340000	0	0	0
ANVSKKVSWSGR	2	Acetyl (N-term)	1359.7259	0.72589741	748	sp|P51798|CLCN7_HUMAN	yes	yes	1	0	0	0	0	2			1	1			1								25.604	25.604	2;3	5.0313E-05	11074	TAILS_500K_HeLa_exp1_2_pullout	180.24	138.37	360900000	264570000	0	0	29285000	33801000	0	0	33246000	0	0	0	0
APAEILNGKEISAQIR	1	Unmodified	1708.9472	0.94718315	400	sp|P11586|C1TC_HUMAN	yes	yes	0	0	0	0	0			1	2	2	2	2	2	2							35.759	35.759	2;3	1.1053E-13	16879	TAILS_1Mil_HeLa_exp1_2_pullout	196.5	142.3	4165900000	0	0	12307000	84612000	1209700000	190880000	294710000	2279800000	93918000	0	0	0
APAMQPAEIQFAQR	0	Unmodified	1556.7769	0.7769467	1068	sp|Q14684|RRP1B_HUMAN	yes	yes	0	0	0	0	0	1			1	2		2	2	1							37.223	37.223	2;3	1.8065E-10	15519	TAILS_500K_HeLa_exp2_2_pullout	120.59	75.258	886050000	259860000	0	0	197480000	174290000	0	33928000	208370000	12107000	0	0	0
APDPVAAETAAQGPTPR	0	Unmodified	1647.8216	0.82164829	159	sp|O60427|FADS1_HUMAN	yes	yes	0	0	0	0	0	2				2		2	2	1							28.432	28.432	2;3	2.502E-05	12092	TAILS_1Mil_HeLa_exp1_2_pullout	102.72	87.082	545180000	209470000	0	0	0	101420000	0	62268000	154490000	17541000	0	0	0
APDPWFSTYDSTCQIAQEIAEKIQQR	1	Unmodified	3081.4502	0.45019942	1857	sp|Q9UNK0|STX8_HUMAN	yes	yes	0	0	0	0	0					1			1								55.348	55.348	3	1.298E-17	29033	TAILS_1Mil_HeLa_exp1_2_pullout	133.95	122.03	135730000	0	0	0	0	70538000	0	0	65191000	0	0	0	0
APDQDEIQR	0	Unmodified	1070.4993	0.49925152	382	sp|P10619|PPGB_HUMAN	yes	yes	0	0	0	0	0	1				1	1	1	1	1							16.442	16.442	2	0.0084461	5595	TAILS_1Mil_HeLa_exp1_2_pullout	186.13	87.831	1834400000	579100000	0	0	0	312000000	99954000	166040000	611320000	65975000	0	0	0
APEEEDHVLVLR	0	Unmodified	1405.7201	0.72014333	326	sp|P07237|PDIA1_HUMAN	yes	yes	0	0	0	0	0	1															31.493	31.493	3	0.077119	14676	TAILS_1Mil_HeLa_exp1_1_pullout	61.194	29.763	0	0	0	0	0	0	0	0	0	0	0	0	0
APEVLPKPR	1	Unmodified	1005.5971	0.59711507	366	sp|P09669|COX6C_HUMAN	yes	yes	0	0	0	0	0									1							23.077	23.077	3	0.045663	7704	TAILS_1Mil_HeLa_exp2_1_pullout	112.84	58.293	42505000	0	0	0	0	0	0	0	0	42505000	0	0	0
APGQLALFSVSDKTGLVEFAR	1	Unmodified	2205.1794	0.17936793	582	sp|P31939|PUR9_HUMAN	yes	yes	0	0	0	0	0	2		1	2	2	3	3	2	4							52.614	52.614	2;3;4	6.491E-274	26821	TAILS_1Mil_HeLa_exp1_2_pullout	404.57	355.91	10118000000	2182300000	0	43064000	1335900000	1442700000	880260000	1102300000	2966700000	165270000	0	0	0
APHNPAPPTSTVIHIR	0	Unmodified	1706.9216	0.92163711	927	sp|Q01628|IFM3_HUMAN	yes	yes	0	0	0	0	0								1								26.931	26.931	3	0.00019879	11672	TAILS_1Mil_HeLa_exp1_2_pullout	108.06	77.065	0	0	0	0	0	0	0	0	0	0	0	0	0
APKFPDSVEELR	1	Unmodified	1386.7143	0.71432967	1121	sp|Q15785|TOM34_HUMAN	yes	yes	0	0	0	0	0	2			1	1	1	2	1	1							34.685	34.685	2;3	0.0046288	16097	TAILS_1Mil_HeLa_exp1_2_pullout	120.04	55.196	1041500000	602040000	0	0	73274000	65999000	43703000	96365000	148930000	11190000	0	0	0
APKGSSKQQSEEDLLLQDFSR	2	Unmodified	2362.1765	0.1764674	1858	sp|Q9UNL2|SSRG_HUMAN	yes	yes	0	0	0	0	0	3			3	3	2	5	3	2							38.701	38.701	2;3;4	2.1619E-85	18727	TAILS_500K_HeLa_exp1_1_pullout	279.54	241.59	8894300000	2314900000	0	0	1381900000	1617900000	104050000	287820000	3027900000	159910000	0	0	0
APKSQDLAKIMADIR	2	Unmodified	1655.9029	0.9028755	312	sp|P05783|K1C18_HUMAN	yes	yes	0	0	0	0	0	2			2	2	1	1	1	1							39.16	39.16	2;3	0.0003872	19673	TAILS_500K_HeLa_exp1_2_pullout	137.8	95.401	1659700000	639640000	0	0	422370000	433180000	18869000	23020000	114150000	8448500	0	0	0
APLDLDKYVEIAR	1	Unmodified	1501.814	0.81404372	84	sp|O00743|PPP6_HUMAN	yes	yes	0	0	0	0	0	2			2	1		2	2	2							47.598	47.598	2;3	0.00012078	21593	TAILS_500K_HeLa_exp2_2_pullout	150.46	113.11	5980000000	1779300000	0	0	1118800000	850200000	0	285490000	1758200000	188090000	0	0	0
APPSVFAEVPQAQPVLVFKLTADFR	1	Unmodified	2726.4796	0.4795727	452	sp|P17174|AATC_HUMAN	yes	yes	0	0	0	0	0	2		2	2	2	2	2	1	1							55.625	55.625	3;4	5.341E-22	29353	TAILS_500K_HeLa_exp1_2_pullout	160.12	140.58	2380100000	488150000	0	38480000	779500000	415600000	216470000	217800000	120470000	103630000	0	0	0
APPWVPAMGFTLAPSLGCFVGSR	0	Unmodified	2417.2024	0.20242834	570	sp|P30536|TSPO_HUMAN	yes	yes	0	0	0	0	0	2			2	1			1	1							57.493	57.493	2;3	2.0711E-10	30113	TAILS_1Mil_HeLa_exp1_2_pullout	101.17	95.18	563080000	275670000	0	0	163570000	35002000	0	0	81736000	7098800	0	0	0
APQCLGKFIEIAAR	1	Unmodified	1572.8446	0.84463234	921	sp|Q00839|HNRPU_HUMAN	yes	yes	0	0	0	0	0				1	1											43.268	43.268	3	0.010852	21324	TAILS_500K_HeLa_exp1_1_pullout	96.591	68.73	264560000	0	0	0	94388000	170170000	0	0	0	0	0	0	0
APSGLKAVVGEKILSGVIR	2	Unmodified	1893.1411	0.14113193	1125	sp|Q15833|STXB2_HUMAN	yes	yes	0	0	0	0	0					1				2							46.489	46.489	2;3	7.7378E-07	20447	TAILS_1Mil_HeLa_exp2_1_pullout	106.13	57.389	0	0	0	0	0	0	0	0	0	0	0	0	0
APSVDIANIR	0	Unmodified	1054.5771	0.57710791	556	sp|P29401|TKT_HUMAN	yes	yes	0	0	0	0	0						1										30.842	30.842	2	0.030927	12991	TAILS_500K_HeLa_exp2_1_pullout	111.74	32.27	28993000	0	0	0	0	0	28993000	0	0	0	0	0	0
APSVPAAEPEYPKGIR	1	Unmodified	1680.8835	0.88352026	780	sp|P54819|KAD2_HUMAN	yes	yes	0	0	0	0	0	2	1	1	2	2	1	2	2	1							32.291	32.291	2;3	5.362E-20	13876	TAILS_500K_HeLa_exp1_2_pullout	215.46	166.11	9934900000	2544900000	60982000	29418000	1996600000	1714800000	138020000	407120000	2930100000	112920000	0	0	0
APVEHVVADAGAFLR	0	Unmodified	1550.8205	0.82052608	1849	sp|Q9ULX3|NOB1_HUMAN	yes	yes	0	0	0	0	0	1				1		1	2	2							42.803	42.803	2;3	0.0017929	20459	TAILS_1Mil_HeLa_exp1_2_pullout	122.55	60.245	797320000	136470000	0	0	0	97333000	0	15300000	492070000	56148000	0	0	0
APVLSKDSADIESILALNPR	1	Unmodified	2108.1477	0.14773345	982	sp|Q12882|DPYD_HUMAN	yes	yes	0	0	0	0	0				1												51.061	51.061	3	4.6629E-05	25804	TAILS_500K_HeLa_exp1_1_pullout	105.79	83.632	43763000	0	0	0	43763000	0	0	0	0	0	0	0	0
AQAEAQQPTFDALRDELR	0	Unmodified	2058.013	0.013030887	1094	sp|Q15149|PLEC_HUMAN	yes	yes	0	0	0	0	1				1	1											40.847	40.847	3	0.00012114	20723	TAILS_500K_HeLa_exp1_2_pullout	126	92.051	77996000	0	0	0	42933000	35063000	0	0	0	0	0	0	0
AQAKINAKANEGR	2	Acetyl (N-term)	1411.7532	0.75317479	264	sp|O95816|BAG2_HUMAN	yes	yes	1	0	0	0	0	2			1	2		7	2	2							17.194	17.194	2;3	3.7851E-25	5256	TAILS_500K_HeLa_exp1_1_pullout	245.58	182.51	1852500000	347380000	0	0	190000000	390060000	0	174640000	679400000	70980000	0	0	0
AQALSEEEFQR	0	Acetyl (N-term)	1348.6259	0.62590859	1164	sp|Q4V328|GRAP1_HUMAN	yes	yes	1	0	0	0	0				1	1		1	1	1							41.3	41.3	2	0.00012227	18202	TAILS_1Mil_HeLa_exp2_1_pullout	189.38	156.49	169090000	0	0	0	36953000	38599000	0	4217700	70575000	18743000	0	0	0
AQAQAAAEKLR	1	Unmodified	1155.636	0.63601977	1094	sp|Q15149|PLEC_HUMAN	yes	yes	0	0	0	0	0	1															16.931	16.931	3	0.060678	6516	TAILS_1Mil_HeLa_exp1_1_pullout	89.403	50.382	0	0	0	0	0	0	0	0	0	0	0	0	0
AQAVSEDAGGNEGR	0	Unmodified	1359.6015	0.60148476	795	sp|P55884|EIF3B_HUMAN	yes	yes	0	0	0	0	0	1			1	1											13.832	13.832	2	6.9968E-07	4885	TAILS_1Mil_HeLa_exp1_1_pullout	126.19	100.63	24681000	24681000	0	0	0	0	0	0	0	0	0	0	0
AQDQGEKENPMR	1	Acetyl (N-term)	1443.6412	0.64124108	872	sp|P62913|RL11_HUMAN	yes	yes	1	0	0	0	0	1		1	1	1		2	1	1							20.077	20.077	2	1.1846E-25	8022	TAILS_500K_HeLa_exp2_2_pullout	256.92	200.48	11484000000	5065300000	0	11779000	1000300000	1372700000	0	574520000	3109800000	349680000	0	0	0
AQDQGEKENPMR	1	Oxidation (M);Acetyl (N-term)	1459.6362	0.6361557	872	sp|P62913|RL11_HUMAN	yes	yes	1	0	0	1	0				1			1	1								14.465	14.465	2	0.0021397	5160	TAILS_500K_HeLa_exp2_2_pullout	135.73	104.66	405600000	0	0	0	34687000	0	0	337810000	33104000	0	0	0	0
AQEVSEYLSQNPR	0	Acetyl (N-term)	1561.7372	0.73724996	1770	sp|Q9NXV6|CARF_HUMAN	yes	yes	1	0	0	0	0	1			1	1	1	1	1								48.957	48.957	2	2.1532E-25	24988	TAILS_1Mil_HeLa_exp1_1_pullout	247.31	212.42	304890000	90806000	0	0	31706000	50231000	16542000	18775000	96832000	0	0	0	0
AQFEGIVTDLIR	0	Unmodified	1360.7351	0.73506511	634	sp|P38646|GRP75_HUMAN	yes	yes	0	0	0	0	0				1	1	1	1	1	1							52.739	52.739	2	0.00011403	27645	TAILS_500K_HeLa_exp1_2_pullout	163.9	111.9	478980000	0	0	0	130720000	119270000	44625000	41349000	77846000	65162000	0	0	0
AQFEQLKDGKTTVKDLSELGSVR	3	Unmodified	2548.3497	0.34968074	1094	sp|Q15149|PLEC_HUMAN	yes	yes	0	0	0	0	0				1												37.711	37.711	4	0.039404	17820	TAILS_500K_HeLa_exp1_1_pullout	63.122	37.117	57957000	0	0	0	57957000	0	0	0	0	0	0	0	0
AQGLIEVER	0	Acetyl (N-term)	1055.5611	0.56112349	1563	sp|Q9BU02|THTPA_HUMAN	yes	yes	1	0	0	0	0								1	1							44.291	44.291	2	0.012536	21232	TAILS_1Mil_HeLa_exp1_2_pullout	138.1	72.846	0	0	0	0	0	0	0	0	0	0	0	0	0
AQGSHQIDFQVLHDLR	0	Acetyl (N-term)	1904.9493	0.94930842	1776	sp|Q9NYJ8|TAB2_HUMAN	yes	yes	1	0	0	0	0	1			1	1		1	1	1							45.76	45.76	3	6.6511E-05	22240	TAILS_500K_HeLa_exp1_1_pullout	141.86	122.47	251240000	55372000	0	0	49681000	47681000	0	9659900	80320000	8522400	0	0	0
AQIFANTVDNAR	0	Unmodified	1318.663	0.6629628	312	sp|P05783|K1C18_HUMAN	yes	yes	0	0	0	0	0									1							33.806	33.806	2	0.00024613	12637	TAILS_1Mil_HeLa_exp2_1_pullout	156.12	95.147	10557000	0	0	0	0	0	0	0	0	10557000	0	0	0
AQIQQGGPDEKEKTTALKDLLSR	3	Acetyl (N-term)	2567.3555	0.3554944	1361	sp|Q8WUF8|F172A_HUMAN	yes	yes	1	0	0	0	0								1								40.535	40.535	3	9.6768E-15	20074	TAILS_1Mil_HeLa_exp1_2_pullout	121.26	90.832	0	0	0	0	0	0	0	0	0	0	0	0	0
AQKENSYPWPYGR	1	Acetyl (N-term)	1636.7634	0.76340513	1462	sp|Q96GD4|AURKB_HUMAN	yes	yes	1	0	0	0	0	1			1				1								37.201	37.201	2	1.6518E-09	17869	TAILS_1Mil_HeLa_exp1_2_pullout	143.79	113.35	0	0	0	0	0	0	0	0	0	0	0	0	0
AQKKYLQAKLTQFLR	3	Acetyl (N-term)	1877.0887	0.088702433	1916	sp|Q9Y5A7|NUB1_HUMAN	yes	yes	1	0	0	0	0					1			1								42.885	42.885	4	0.0059209	22110	TAILS_500K_HeLa_exp1_2_pullout	98.943	81.026	152130000	0	0	0	0	69904000	0	0	82225000	0	0	0	0
AQLGGPEAAKSDETAAK	2	Unmodified	1642.8162	0.81622856	298	sp|P04792|HSPB1_HUMAN	yes	yes	0	0	0	0	0	1			1	1			1	1							19.023	19.023	3	7.8707E-09	6311	TAILS_500K_HeLa_exp1_1_pullout	103.13	86.732	430820000	128510000	0	0	64200000	163270000	0	0	55835000	19004000	0	0	0
AQLGKLLKEQKYDR	3	Acetyl (N-term)	1730.9679	0.9679186	1029	sp|Q13564|ULA1_HUMAN	yes	yes	1	0	0	0	0	2			3	1		3	2	1							36.398	36.398	2;3;4	8.9627E-27	14707	TAILS_500K_HeLa_exp2_2_pullout	188.09	153.21	2582200000	1009400000	0	0	666790000	240840000	0	66437000	587680000	11144000	0	0	0
AQLLQPTLEINPR	0	Unmodified	1491.8409	0.84092717	987	sp|Q12931|TRAP1_HUMAN	yes	yes	0	0	0	0	0									1							47.253	47.253	2	0.047794	20088	TAILS_1Mil_HeLa_exp2_1_pullout	82.008	65.63	5664600	0	0	0	0	0	0	0	0	5664600	0	0	0
AQNLKDLAGR	1	Acetyl (N-term)	1126.6095	0.60947067	1519	sp|Q99623|PHB2_HUMAN	yes	yes	1	0	0	0	0	1	1	1	2	1	1	1	2	2							36.224	36.224	2	3.1036E-37	13784	TAILS_500K_HeLa_exp2_2_pullout	285.63	154.13	27818000000	7092800000	129330000	53817000	5316600000	4437600000	798160000	1087800000	8215100000	686910000	0	0	0
AQPGPASQPDVSLQQR	0	Acetyl (N-term)	1719.854	0.85401105	1098	sp|Q15276|RABE1_HUMAN	yes	yes	1	0	0	0	0									1							35.058	35.058	2	0.0070929	13403	TAILS_1Mil_HeLa_exp2_1_pullout	92.925	56.078	0	0	0	0	0	0	0	0	0	0	0	0	0
AQPGTLNLNNEVVKMR	1	Acetyl (N-term)	1824.9516	0.9516166	1336	sp|Q8NEF9|SRFB1_HUMAN	yes	yes	1	0	0	0	0	1			1	1		1	1	1							43.202	43.202	2	5.1073E-09	21245	TAILS_1Mil_HeLa_exp1_1_pullout	160.52	135.23	346460000	110300000	0	0	48751000	48762000	0	12648000	115430000	10565000	0	0	0
AQQKNLEGYVGFANLPNQVYR	1	Acetyl (N-term)	2450.2343	0.23425705	1128	sp|Q16181|SEPT7_HUMAN	yes	yes	1	0	0	0	0	2			2	1	2		1	2							50.749	50.749	2;3	0	26069	TAILS_1Mil_HeLa_exp1_1_pullout	430.16	350.29	1130200000	477660000	0	0	194220000	102670000	57546000	0	171360000	126720000	0	0	0
AQQQAEAER	0	Unmodified	1029.4839	0.4839358	1094	sp|Q15149|PLEC_HUMAN	yes	yes	0	0	0	0	0					1											9.7603	9.7603	2	0.034904	2656	TAILS_500K_HeLa_exp1_2_pullout	119.27	37.64	6924800	0	0	0	0	6924800	0	0	0	0	0	0	0
AQQQMTSSQKALMLELKSLQEEPVEGFR	2	Acetyl (N-term)	3247.6217	0.6216982	1242	sp|Q712K3|UB2R2_HUMAN	yes	yes	1	0	0	0	0	1			1	1		1	1	1							53.376	53.376	3	1.2168E-205	24764	TAILS_500K_HeLa_exp2_2_pullout	341.46	314.07	686570000	126560000	0	0	129360000	100380000	0	92677000	159240000	78351000	0	0	0
AQSQGWVKR	1	Acetyl (N-term)	1100.5727	0.57269123	1502	sp|Q96T52|IMP2L_HUMAN	yes	yes	1	0	0	0	0	1			1	1			1								24.691	24.691	2	0.0052299	10729	TAILS_1Mil_HeLa_exp1_1_pullout	194.2	115.08	178650000	51831000	0	0	39802000	38736000	0	0	48286000	0	0	0	0
AQTAAATAPR	0	Unmodified	956.50394	0.50394296	491	sp|P21912|SDHB_HUMAN	yes	yes	0	0	0	0	0	1			1		1	1		1							12.849	12.849	2	0.0051813	4819	TAILS_500K_HeLa_exp2_2_pullout	167.67	94.413	1328800000	874100000	0	0	252590000	0	37807000	55627000	0	108630000	0	0	0
AQTEGINISEEALNHLGEIGTKTTLR	1	Unmodified	2794.4461	0.44610032	1872	sp|Q9Y265|RUVB1_HUMAN	yes	yes	0	0	0	0	0					1			1								48.389	48.389	4	1.3474E-14	25310	TAILS_500K_HeLa_exp1_2_pullout	124.45	107.79	106540000	0	0	0	0	66917000	0	0	39626000	0	0	0	0
AQTSPSPKAGAATGR	1	Unmodified	1398.7215	0.72154031	317	sp|P06576|ATPB_HUMAN	yes	yes	0	0	0	0	0				1												14.389	14.389	3	0.0090149	4133	TAILS_500K_HeLa_exp1_1_pullout	93.51	48.394	27884000	0	0	0	27884000	0	0	0	0	0	0	0	0
AQVAMSTLPVEDEESSESR	0	Acetyl (N-term)	2105.9423	0.94229329	899	sp|P78347|GTF2I_HUMAN	yes	yes	1	0	0	0	0	2			2	1		1	1	1							48.479	48.479	2;3	9.6065E-35	24248	TAILS_1Mil_HeLa_exp1_2_pullout	228.38	201.24	754770000	261340000	0	0	166150000	99401000	0	27639000	162440000	37797000	0	0	0
AQVAMSTLPVEDEESSESR	0	Oxidation (M);Acetyl (N-term)	2121.9372	0.93720791	899	sp|P78347|GTF2I_HUMAN	yes	yes	1	0	0	1	0									1							41.967	41.967	2	4.7058E-10	17099	TAILS_1Mil_HeLa_exp2_1_pullout	157.38	131.91	13452000	0	0	0	0	0	0	0	0	13452000	0	0	0
AQWEMLQNLDSPFQDQLHQLYSHSLLPVDIR	0	Oxidation (M)	3736.8308	0.83077977	757	sp|P52630|STAT2_HUMAN	yes	yes	0	0	0	1	0									1							59.075	59.075	3	0.00029638	26721	TAILS_1Mil_HeLa_exp2_1_pullout	63.901	36.906	0	0	0	0	0	0	0	0	0	0	0	0	0
AQWNQLQQLDTR	0	Acetyl (N-term)	1541.7587	0.7586541	645	sp|P40763|STAT3_HUMAN	yes	yes	1	0	0	0	0	1			1	1	1	1	1								48.94	48.94	2	8.2635E-18	24475	TAILS_500K_HeLa_exp1_1_pullout	123.63	91.591	326510000	70321000	0	0	42761000	76280000	21595000	17304000	98246000	0	0	0	0
AQYKGAASEAGR	1	Acetyl (N-term)	1249.6051	0.60511357	1057	sp|Q14320|FA50A_HUMAN	yes	yes	1	0	0	0	0	2			1	1		2	1	2							20.298	20.298	2	7.4995E-19	8296	TAILS_500K_HeLa_exp2_2_pullout	237.84	162.73	3173100000	906770000	0	0	418240000	395980000	0	64443000	1259700000	127990000	0	0	0
ARFEELNADLFR	0	Unmodified	1479.747	0.74702678	388	sp|P11142|HSP7C_HUMAN;sp|P54652|HSP72_HUMAN	yes	no	0	0	0	0	1	1			2	1		2	1	2							44.125	44.125	2;3	6.263E-05	19403	TAILS_500K_HeLa_exp2_2_pullout	177.04	98.105	491940000	61430000	0	0	177710000	156940000	0	18988000	42671000	34207000	0	0	0
ARGPKKHLKR	3	Unmodified	1189.752	0.751993	856	sp|P62701|RS4X_HUMAN;sp|P22090|RS4Y1_HUMAN;sp|Q8TD47|RS4Y2_HUMAN	yes	no	0	0	0	0	1							1									9.8342	9.8342	3	0.029166	2857	TAILS_500K_HeLa_exp2_2_pullout	113.15	64.712	590370000	0	0	0	0	0	0	590370000	0	0	0	0	0
ARPAEVGGMQLR	0	Unmodified	1283.6768	0.67683873	597	sp|P33316|DUT_HUMAN	yes	yes	0	0	0	0	1	1			1	1			1	1							26.024	26.024	2;3	0.0032834	10394	TAILS_500K_HeLa_exp1_1_pullout	128.36	86.362	429930000	167470000	0	0	113350000	0	0	0	138250000	10871000	0	0	0
ARPVSSAASVYAGAGGSGSR	0	Unmodified	1806.8973	0.89727285	312	sp|P05783|K1C18_HUMAN	yes	yes	0	0	0	0	1	1				1			1	1							22.83	22.83	2;3	1.0691E-26	8956	TAILS_1Mil_HeLa_exp1_2_pullout	188.44	51.807	130910000	57213000	0	0	0	0	0	0	51990000	21709000	0	0	0
ARQEELYSELQAR	0	Unmodified	1591.7954	0.79543354	1094	sp|Q15149|PLEC_HUMAN	yes	yes	0	0	0	0	1					1											29.847	29.847	2	0.062403	14037	TAILS_500K_HeLa_exp1_2_pullout	76.326	40.366	0	0	0	0	0	0	0	0	0	0	0	0	0
ASAAVESFVTKQLDLLELER	1	Acetyl (N-term)	2260.1951	0.19507758	636	sp|P38935|SMBP2_HUMAN	yes	yes	1	0	0	0	0					2	2		1								58.296	58.296	2;3	2.2943E-21	31470	TAILS_500K_HeLa_exp1_2_pullout	178.03	128.41	191010000	0	0	0	0	51105000	81264000	0	58638000	0	0	0	0
ASACGAPGPGGALGSQAPSWYHR	0	Acetyl (N-term)	2296.0443	0.044347791	122	sp|O15357|SHIP2_HUMAN	yes	yes	1	0	0	0	0	1				1			1								39.996	39.996	2;3	3.1792E-12	19695	TAILS_1Mil_HeLa_exp1_2_pullout	158.17	130.52	111920000	27637000	0	0	0	26509000	0	0	57778000	0	0	0	0
ASADELTFHEFEEATNLLADTPDAATTSR	0	Acetyl (N-term)	3164.4422	0.44219673	1590	sp|Q9BWQ6|YIPF2_HUMAN	yes	yes	1	0	0	0	0	1			1	1	2	1	1	1							56.25	56.25	3;4	1.5856E-44	26414	TAILS_500K_HeLa_exp2_2_pullout	189.2	180.62	746370000	148340000	0	0	54534000	65409000	168290000	92521000	167030000	50252000	0	0	0
ASAGDTQAGPR	0	Acetyl (N-term)	1071.4945	0.49450049	259	sp|O95716|RAB3D_HUMAN	yes	yes	1	0	0	0	0							1									18.064	18.064	2	0.0094103	6697	TAILS_500K_HeLa_exp2_2_pullout	112.11	50.428	0	0	0	0	0	0	0	0	0	0	0	0	0
ASAKVSDSISAQYPVVDHEFDAVVVGAGGAGLR	1	Unmodified	3271.6473	0.64731932	576	sp|P31040|SDHA_HUMAN	yes	yes	0	0	0	0	0	1	1	2	2	1	2	1	2	3					1		51.383	51.383	3;4	1.7487E-102	22297	TAILS_1Mil_HeLa_exp2_1_pullout	258.38	241.55	1448000000	167010000	72291000	100980000	341430000	91354000	93325000	128970000	192620000	191300000	0	0	0
ASALEQFVNSVR	0	Acetyl (N-term)	1361.6939	0.69392858	1861	sp|Q9UNS2|CSN3_HUMAN	yes	yes	1	0	0	0	0	1		1	1	1	1	1	1	1							57.581	57.581	2	1.9854E-44	26483	TAILS_1Mil_HeLa_exp2_1_pullout	286.08	208.4	3184300000	843490000	0	5985100	412450000	386430000	384600000	204930000	805640000	140740000	0	0	0
ASASSKELLMKLR	2	Unmodified	1432.8072	0.8071842	665	sp|P43897|EFTS_HUMAN	yes	yes	0	0	0	0	0	2			2	2		2	2								30.291	30.291	2;4	7.7814E-08	13896	TAILS_500K_HeLa_exp1_2_pullout	191.79	163.8	1992700000	417590000	0	0	391730000	573440000	0	29870000	580080000	0	0	0	0
ASASSTNLKDILADLIPKEQAR	2	Unmodified	2340.2649	0.26488848	194	sp|O75390|CISY_HUMAN	yes	yes	0	0	0	0	0	3			3	3	2	3	3	3							52.439	52.439	2;3;4	0	26908	TAILS_1Mil_HeLa_exp1_2_pullout	421.87	378.27	21227000000	4542000000	0	0	3918000000	3716700000	415760000	2348000000	5694000000	593130000	0	0	0
ASASYHISNLLEKMTSSDKDFR	2	Acetyl (N-term)	2541.217	0.21695201	1283	sp|Q86VP6|CAND1_HUMAN	yes	yes	1	0	0	0	0	2			2	2	2	2	2	2							50.989	50.989	3;4	2.2896E-74	23520	TAILS_500K_HeLa_exp2_2_pullout	273.27	225.52	7275800000	1850200000	0	0	1282500000	1368300000	189060000	483280000	1693400000	409050000	0	0	0
ASATGDSASER	0	Acetyl (N-term)	1092.4683	0.46834532	1398	sp|Q92841|DDX17_HUMAN	yes	yes	1	0	0	0	0	1					1	1	1	1							14.68	14.68	2	0.00014876	4766	TAILS_1Mil_HeLa_exp1_2_pullout	187.5	139.66	602440000	214100000	0	0	0	0	63299000	163560000	126880000	34609000	0	0	0
ASAVSPANLPAVLLQPR	0	Acetyl (N-term)	1744.9836	0.98356866	745	sp|P51610|HCFC1_HUMAN	yes	yes	1	0	0	0	0	2			2	2	2	2	2	2							56.073	56.073	2;3	5.2435E-23	25574	TAILS_1Mil_HeLa_exp2_1_pullout	210.35	182.17	1276500000	266410000	0	0	151790000	151370000	236830000	142060000	233850000	94167000	0	0	0
ASCASIDIEDATQHLR	0	Acetyl (N-term)	1827.8421	0.84212573	1219	sp|Q6P2E9|EDC4_HUMAN	yes	yes	1	0	0	0	0	1			1	1			1								46.667	46.667	2	7.0777E-17	23540	TAILS_1Mil_HeLa_exp1_2_pullout	210.35	184.23	480430000	142520000	0	0	83672000	107960000	0	0	146280000	0	0	0	0
ASDVLELTDDNFESR	0	Unmodified	1709.7744	0.77442332	565	sp|P30101|PDIA3_HUMAN	yes	yes	0	0	0	0	0					1			1								43.866	43.866	2	0.00028383	22677	TAILS_500K_HeLa_exp1_2_pullout	111.91	77.02	0	0	0	0	0	0	0	0	0	0	0	0	0
ASEELQKDLEEVKVLLEKATR	3	Acetyl (N-term)	2469.3326	0.33263369	1681	sp|Q9HB71|CYBP_HUMAN	yes	yes	1	0	0	0	0	4		1	1	2	2	4	2	2							57	57	2;3;4	2.5703E-114	30035	TAILS_1Mil_HeLa_exp1_1_pullout	301.48	301.48	18008000000	6951200000	0	69836000	972850000	559280000	1706400000	5719000000	2010400000	19368000	0	0	0
ASEIHMTGPMCLIENTNGR	0	Acetyl (N-term)	2171.9762	0.97619315	592	sp|P32455|GBP1_HUMAN	yes	yes	1	0	0	0	0	1															50.662	50.662	2	5.6919E-10	26199	TAILS_1Mil_HeLa_exp1_1_pullout	46.408	41.231	24868000	24868000	0	0	0	0	0	0	0	0	0	0	0
ASESGKLWGGR	1	Acetyl (N-term)	1188.5887	0.58873523	297	sp|P04424|ARLY_HUMAN	yes	yes	1	0	0	0	0				1	1			1	1							32.146	32.146	2	0.00023797	14227	TAILS_1Mil_HeLa_exp1_2_pullout	182.46	131.76	168060000	0	0	0	27891000	61986000	0	0	72119000	6067200	0	0	0
ASFSVLGDILGSAMR	0	Unmodified	1522.7814	0.78136338	1	CON__ENSEMBL:ENSBTAP00000024146	yes	yes	0	0	0	0	0					1											56.001	56.001	2	2.1613E-12	29926	TAILS_500K_HeLa_exp1_2_pullout	190.36	120.1	38964000	0	0	0	0	38964000	0	0	0	0	0	0	0
ASFVTEVLAHSGR	0	Acetyl (N-term)	1414.7205	0.72047768	132	sp|O43264|ZW10_HUMAN	yes	yes	1	0	0	0	0	1			1	1	1	1	1	1							54.847	54.847	2	2.3079E-51	25676	TAILS_500K_HeLa_exp2_2_pullout	275.84	228.65	1227700000	291480000	0	0	175000000	189550000	125410000	137870000	228240000	80139000	0	0	0
ASGADSKGDDLSTAILKQKNR	3	Acetyl (N-term)	2216.1397	0.13968796	786	sp|P55072|TERA_HUMAN	yes	yes	1	0	0	0	0	2			1				1								31.291	31.291	3;4	2.252E-06	14677	TAILS_1Mil_HeLa_exp1_1_pullout	117.23	101.98	417810000	269150000	0	0	90399000	0	0	0	58258000	0	0	0	0
ASGADSKGDDLSTAILKQKNRPNR	3	Acetyl (N-term)	2583.3365	0.33649029	786	sp|P55072|TERA_HUMAN	yes	yes	1	0	0	0	1	1			2	3		6	2	1							28.724	28.724	3;4;5	2.2258E-73	11252	TAILS_500K_HeLa_exp2_2_pullout	250.83	250.83	6292800000	884010000	0	0	981860000	2599200000	0	547960000	1149900000	129900000	0	0	0
ASGAGGVGGGGGGKIR	1	Acetyl (N-term)	1298.6691	0.66911081	723	sp|P49790|NU153_HUMAN	yes	yes	1	0	0	0	0	1			1	1	2	3	1	1							19.32	19.32	2	2.0477E-33	7779	TAILS_500K_HeLa_exp2_2_pullout	181.31	126.25	485200000	208380000	0	0	49800000	81169000	0	0	116640000	29210000	0	0	0
ASGANFEYIIAEKR	1	Unmodified	1567.7995	0.79945628	563	sp|P30084|ECHM_HUMAN	yes	yes	0	0	0	0	0	4		1	2	2	2	3	2	1							38.055	38.055	2;3	1.9309E-64	18832	TAILS_500K_HeLa_exp1_2_pullout	291.13	239.87	17586000000	4202000000	0	34441000	3129900000	3067900000	224990000	198610000	6669700000	58513000	0	0	0
ASGCKIGPSILNSDLANLGAECLR	1	Acetyl (N-term)	2557.2629	0.26285634	1425	sp|Q96AT9|RPE_HUMAN	yes	yes	1	0	0	0	0	1															52.971	52.971	2	7.588E-211	27580	TAILS_1Mil_HeLa_exp1_1_pullout	356.2	297.31	45314000	45314000	0	0	0	0	0	0	0	0	0	0	0
ASGEHSPGSGAAR	0	Acetyl (N-term)	1224.5483	0.54832698	1651	sp|Q9H4A4|AMPB_HUMAN	yes	yes	1	0	0	0	0	1			1	1			1	1							12.403	12.403	2	2.6311E-41	4189	TAILS_500K_HeLa_exp1_1_pullout	272.43	209.88	1032600000	457680000	0	0	263530000	131600000	0	0	119270000	60513000	0	0	0
ASGGGGCSASER	0	Acetyl (N-term)	1136.4516	0.4516494	1031	sp|Q13596|SNX1_HUMAN	yes	yes	1	0	0	0	0	1				1			1								11.874	11.874	2	0.0044133	3488	TAILS_1Mil_HeLa_exp1_2_pullout	121.36	86.553	56543000	33589000	0	0	0	9596200	0	0	13358000	0	0	0	0
ASGGGVPTDEEQATGLER	0	Unmodified	1772.8177	0.81768512	381	sp|P10606|COX5B_HUMAN	yes	yes	0	0	0	0	0	1			1	1		2	1	1							28.05	28.05	2	2.2684E-42	11570	TAILS_500K_HeLa_exp2_2_pullout	189.09	148.37	452470000	212280000	0	0	49490000	57708000	0	15932000	98933000	18129000	0	0	0
ASGGSGGVSVPALWSEVNR	0	Acetyl (N-term)	1870.9173	0.91733959	224	sp|O76094|SRP72_HUMAN	yes	yes	1	0	0	0	0						2	1	1	1							53.677	53.677	2;3	1.6173E-23	24304	TAILS_1Mil_HeLa_exp2_1_pullout	205.87	156.87	171700000	0	0	0	0	0	66623000	31526000	44308000	29243000	0	0	0
ASGQAAGALER	0	Unmodified	1029.5203	0.52032131	266	sp|O95822|DCMC_HUMAN	yes	yes	0	0	0	0	0	1				1			1								16.732	16.732	2	0.012016	5918	TAILS_1Mil_HeLa_exp1_2_pullout	119.22	45.051	110520000	44987000	0	0	0	20435000	0	0	45095000	0	0	0	0
ASGRPEELWEAVVGAAER	0	Acetyl (N-term)	1967.9701	0.97010344	1428	sp|Q96B36|AKTS1_HUMAN	yes	yes	1	0	0	0	1	1					1	1	1	2							55.208	55.208	2;3	6.5959E-09	25651	TAILS_500K_HeLa_exp2_2_pullout	172.24	134.71	166280000	57684000	0	0	0	0	32454000	39409000	0	36729000	0	0	0
ASGSGDSVTR	0	Acetyl (N-term)	977.4414	0.44140229	1396	sp|Q92797|SYMPK_HUMAN	yes	yes	1	0	0	0	0	1					1	1		1							16.617	16.617	2	0.0071851	5992	TAILS_500K_HeLa_exp2_2_pullout	143.91	47.719	24550000	0	0	0	0	0	0	17168000	0	7382700	0	0	0
ASGSGTKNLDFR	1	Acetyl (N-term)	1293.6313	0.63132832	1484	sp|Q96NC0|ZMAT2_HUMAN	yes	yes	1	0	0	0	0	1			1			1		1							29.254	29.254	2	2.7784E-05	11057	TAILS_1Mil_HeLa_exp2_1_pullout	186.81	108.04	192920000	105600000	0	0	41960000	0	0	20977000	0	24378000	0	0	0
ASGTTTTAVKIGIIGGTGLDDPEILEGR	1	Acetyl (N-term)	2783.4553	0.45526802	994	sp|Q13126|MTAP_HUMAN	yes	yes	1	0	0	0	0			1			1	2	1	2		1	1		1		54.131	54.131	2;3	5.4423E-59	23955	TAILS_1Mil_HeLa_exp2_1_pullout	222.46	197.81	679780000	0	0	100340000	0	0	110470000	124730000	155420000	132950000	0	15751000	0
ASGVAVSDGVIKVFNDMKVR	2	Oxidation (M);Acetyl (N-term)	2149.1201	0.1201385	509	sp|P23528|COF1_HUMAN	yes	yes	1	0	0	1	0	2				1		4	1	2							49.469	49.469	2;3	1.7839E-27	22025	TAILS_1Mil_HeLa_exp2_1_pullout	196.22	174.35	2582900000	431410000	0	0	0	141750000	0	1715700000	210290000	83715000	0	0	0
ASGVAVSDGVIKVFNDMKVR	2	Acetyl (N-term)	2133.1252	0.12522387	509	sp|P23528|COF1_HUMAN	yes	yes	1	0	0	0	0	16	1	4	11	8	4	8	15	11	3		1	1	1	1	54.366	54.366	2;3;4	0	27902	TAILS_500K_HeLa_exp1_2_pullout	432.37	397.62	127130000000	24171000000	76559000	637130000	24529000000	18106000000	7618400000	11086000000	29221000000	9660400000	1714800000	0	21535000
ASGVQVADEVCR	0	Acetyl (N-term)	1331.614	0.6139637	813	sp|P60981|DEST_HUMAN	yes	yes	1	0	0	0	0	1			1	1			1	1							35.329	35.329	2	9.2376E-05	16064	TAILS_500K_HeLa_exp1_1_pullout	169.37	122.48	1281700000	328580000	0	0	345190000	250690000	0	0	344960000	12255000	0	0	0
ASGVTVNDEVIKVFNDMKVR	2	Acetyl (N-term)	2262.1678	0.16781697	1874	sp|Q9Y281|COF2_HUMAN	yes	yes	1	0	0	0	0	2		1	1	1	1	2	2	2	1						54.11	54.11	2;3	2.1513E-244	27744	TAILS_1Mil_HeLa_exp1_2_pullout	379.9	316.14	6180300000	1628900000	0	13720000	867780000	788730000	239410000	495520000	1695000000	399120000	52209000	0	0
ASGVTVNDEVIKVFNDMKVR	2	Oxidation (M);Acetyl (N-term)	2278.1627	0.16273159	1874	sp|Q9Y281|COF2_HUMAN	yes	yes	1	0	0	1	0							1									51.149	51.149	3	8.6946E-09	22914	TAILS_500K_HeLa_exp2_2_pullout	143.57	124.15	40209000	0	0	0	0	0	0	40209000	0	0	0	0	0
ASHMTKDMFPGPYPR	1	Unmodified	1733.8018	0.80178124	240	sp|O95169|NDUB8_HUMAN	yes	yes	0	0	0	0	0	2			1	1			1								30.021	30.021	2;3	1.2832E-05	14026	TAILS_1Mil_HeLa_exp1_1_pullout	152.38	118.5	547670000	184170000	0	0	103870000	96105000	0	0	163520000	0	0	0	0
ASILDEYENSLSR	0	Acetyl (N-term)	1537.726	0.72601657	1790	sp|Q9P253|VPS18_HUMAN	yes	yes	1	0	0	0	0						1			1							55.208	55.208	2	1.7201E-07	25173	TAILS_1Mil_HeLa_exp2_1_pullout	184.71	145.4	26758000	0	0	0	0	0	15807000	0	0	10951000	0	0	0
ASIMEGPLSKWTNVMKGWQYR	2	Acetyl (N-term)	2523.2403	0.24027041	1501	sp|Q96SU4|OSBL9_HUMAN	yes	yes	1	0	0	0	0	1						1	1								55.712	55.712	3	0.00097789	25892	TAILS_500K_HeLa_exp2_2_pullout	90.968	62.098	184590000	61796000	0	0	0	0	0	39883000	82909000	0	0	0	0
ASITPGTILIILTGR	0	Unmodified	1524.9239	0.92392852	939	sp|Q02878|RL6_HUMAN	yes	yes	0	0	0	0	0	2			2	2			1	1							58.509	58.509	2;3	0.00025292	31011	TAILS_500K_HeLa_exp1_2_pullout	140.82	93.944	485250000	135670000	0	0	84768000	244620000	0	0	10312000	9885500	0	0	0
ASIWVGHR	0	Acetyl (N-term)	966.50355	0.50354903	409	sp|P12429|ANXA3_HUMAN	yes	yes	1	0	0	0	0	2		1	2	2	1	2	3	2							36.623	36.623	1;2	0.019837	17853	TAILS_1Mil_HeLa_exp1_1_pullout	146.94	71.634	14699000000	3422000000	0	34010000	2194200000	2877300000	471400000	635010000	4644500000	420640000	0	0	0
ASKEMFEDTVEER	1	Acetyl (N-term)	1611.7087	0.70865195	1137	sp|Q16576|RBBP7_HUMAN	yes	yes	1	0	0	0	0	4		1	2	2	1	1	2	1							37.208	37.208	2;3	1.4892E-175	15838	TAILS_500K_HeLa_exp2_2_pullout	376.54	376.54	12566000000	3223200000	0	22317000	2786200000	1989200000	231080000	305400000	3648700000	359460000	0	0	0
ASKEMFEDTVEER	1	Oxidation (M);Acetyl (N-term)	1627.7036	0.70356657	1137	sp|Q16576|RBBP7_HUMAN	yes	yes	1	0	0	1	0						1	1		1							31.222	31.222	2	0.00012038	12811	TAILS_500K_HeLa_exp2_2_pullout	150.49	113.9	257550000	0	0	0	0	0	86543000	145670000	0	25334000	0	0	0
ASKGAGMSFSR	1	Acetyl (N-term)	1139.5393	0.53934219	1196	sp|Q5XPI4|RN123_HUMAN	yes	yes	1	0	0	0	0	1							1								25.773	25.773	2	0.017536	10748	TAILS_1Mil_HeLa_exp1_2_pullout	112.64	51.734	157870000	88001000	0	0	0	0	0	0	69869000	0	0	0	0
ASKKSGGSSKNLGGKSSGR	4	Unmodified	1791.9551	0.95512208	1788	sp|Q9P0M9|RM27_HUMAN	yes	yes	0	0	0	0	0							3									9.9027	9.9027	2;3;4	2.7977E-20	2904	TAILS_500K_HeLa_exp2_2_pullout	190.67	163.86	430380000	0	0	0	0	0	0	430380000	0	0	0	0	0
ASLAPSISTSEERQIR	0	Unmodified	1743.9115	0.91152593	1280	sp|Q86UQ5|GTSC1_HUMAN	yes	yes	0	0	0	0	1							1									52.678	52.678	2	0.017221	23829	TAILS_500K_HeLa_exp2_2_pullout	90.05	19.652	0	0	0	0	0	0	0	0	0	0	0	0	0
ASLEAAIADAEQR	0	Unmodified	1343.6681	0.66810776	11	sp|P05787|K2C8_HUMAN;CON__P05787;CON__H-INV:HIT000292931	yes	no	0	0	0	0	0	2			2	2	1	1	2	2							41.684	41.684	2;3	1.0315E-13	19943	TAILS_500K_HeLa_exp1_1_pullout	213.81	159.62	2206000000	529250000	0	0	660410000	511100000	6136500	28246000	366080000	104820000	0	0	0
ASLFKKKTVDDVIKEQNR	4	Acetyl (N-term)	2160.1903	0.19026697	1867	sp|Q9UQN3|CHM2B_HUMAN	yes	yes	1	0	0	0	0	1			2	2		1	1								34.641	34.641	3;4	3.5447E-08	17025	TAILS_1Mil_HeLa_exp1_1_pullout	153.36	110.34	1399700000	129120000	0	0	440610000	417440000	0	0	412550000	0	0	0	0
ASLFSFTSPAVKR	1	Acetyl (N-term)	1451.7773	0.77726428	1523	sp|Q99717|SMAD5_HUMAN	yes	yes	1	0	0	0	0									1							53.533	53.533	2	1.4356E-13	23546	TAILS_1Mil_HeLa_exp2_1_pullout	154.84	78.378	0	0	0	0	0	0	0	0	0	0	0	0	0
ASLIQKAKLAEQAER	2	Unmodified	1654.9366	0.93661847	586	sp|P31947|1433S_HUMAN	yes	yes	0	0	0	0	0				1												28.043	28.043	3	0.06988	11882	TAILS_500K_HeLa_exp1_1_pullout	60.474	48.682	15911000	0	0	0	15911000	0	0	0	0	0	0	0	0
ASLLKVDQEVKLKVDSFR	3	Acetyl (N-term)	2116.1892	0.18920434	821	sp|P61289|PSME3_HUMAN	yes	yes	1	0	0	0	0	3		1	3	3	2	3	3	3							51.334	51.334	2;3;4	6.8397E-61	23580	TAILS_500K_HeLa_exp2_2_pullout	263.99	220.45	11500000000	2380500000	0	34725000	2127600000	2167400000	173900000	785320000	3040300000	790650000	0	0	0
ASLSKLGDVYVNDAFGTAHR	1	Unmodified	2120.0651	0.065066458	279	sp|P00558|PGK1_HUMAN;sp|P07205|PGK2_HUMAN	yes	no	0	0	0	0	0	1				1		3		2							42.271	42.271	2;3;4	2.7548E-21	20576	TAILS_500K_HeLa_exp1_2_pullout	176.67	155.44	301860000	101010000	0	0	0	111520000	0	50667000	0	38666000	0	0	0
ASLSLAPVNIFKAGADEER	1	Acetyl (N-term)	2029.048	0.04801941	900	sp|P78371|TCPB_HUMAN	yes	yes	1	0	0	0	0	2	2	2	2	2	2	2	2	3							54.616	54.616	2;3	2.7043E-74	24383	TAILS_1Mil_HeLa_exp2_1_pullout	284.38	228.98	21931000000	4296900000	78204000	47469000	3240800000	2993600000	2602600000	2369300000	4374900000	1927600000	0	0	0
ASLTVKAYLLGKEDAAR	2	Acetyl (N-term)	1847.0153	0.015262719	1024	sp|Q13501|SQSTM_HUMAN	yes	yes	1	0	0	0	0		2	1	1	1	1	2	2	2			1	1	1		49.655	49.655	2;3	8.5265E-42	21008	TAILS_500K_HeLa_exp2_2_pullout	185.67	143.04	1223200000	0	78325000	65399000	239230000	263390000	16170000	14455000	430360000	61739000	0	0	12629000
ASMGTLAFDEYGR	0	Acetyl (N-term)	1458.6449	0.64492948	695	sp|P48643|TCPE_HUMAN	yes	yes	1	0	0	0	0				1			1	1	1							52.536	52.536	2	1.2456E-09	26158	TAILS_500K_HeLa_exp1_1_pullout	84.658	70.889	293700000	0	0	0	79029000	0	0	35901000	125290000	53484000	0	0	0
ASMGTLAFDEYGRPFLIIKDQDR	1	Acetyl (N-term)	2684.3268	0.32683681	695	sp|P48643|TCPE_HUMAN	yes	yes	1	0	0	0	1	1		1	2	2	2	2	2	2							53.952	53.952	2;3	9.6516E-292	28119	TAILS_1Mil_HeLa_exp1_1_pullout	404.57	335.76	19944000000	192330000	0	116040000	3761400000	4112800000	1315900000	2490800000	6319300000	1635600000	0	0	0
ASMGTLAFDEYGRPFLIIKDQDR	1	Oxidation (M);Acetyl (N-term)	2700.3218	0.32175143	695	sp|P48643|TCPE_HUMAN	yes	yes	1	0	0	1	1			1	1												52.502	52.502	3	1.2042E-08	26451	TAILS_500K_HeLa_exp1_1_pullout	119.38	110.29	90809000	0	0	10070000	80739000	0	0	0	0	0	0	0	0
ASNVTNKTDPR	1	Acetyl (N-term)	1243.6157	0.61567826	337	sp|P07910|HNRPC_HUMAN	yes	yes	1	0	0	0	0	3			3	3	2	2	3	3							16.614	16.614	1;2	0.00053011	7230	TAILS_500K_HeLa_exp2_2_pullout	169.09	95.839	35648000000	10453000000	0	0	5320100000	5793500000	1218100000	2289300000	9248400000	1325100000	0	0	0
ASPGKDNYR	1	Acetyl (N-term)	1048.4938	0.49377221	170	sp|O60684|IMA7_HUMAN;sp|O15131|IMA6_HUMAN	yes	no	1	0	0	0	0					1			1								14.71	14.71	2	0.014613	5023	TAILS_1Mil_HeLa_exp1_2_pullout	144.66	69.442	152050000	0	0	0	0	64946000	0	0	87107000	0	0	0	0
ASPSLERPEKGAGKSEFR	2	Acetyl (N-term)	1987.0123	0.012302606	1032	sp|Q13601|KRR1_HUMAN	yes	yes	1	0	0	0	1	2				1			1								23.334	23.334	3;4	0.00021806	9752	TAILS_500K_HeLa_exp1_2_pullout	119.38	85.283	515760000	248150000	0	0	0	79868000	0	0	187740000	0	0	0	0
ASQSQGIQQLLQAEKR	1	Acetyl (N-term)	1825.9646	0.96462413	191	sp|O95670|VATG2_HUMAN;sp|O75348|VATG1_HUMAN	yes	no	1	0	0	0	0	2			1	1			1								43.646	43.646	2;3	2.5935E-33	22112	TAILS_1Mil_HeLa_exp1_1_pullout	247.14	214.41	165930000	113860000	0	0	0	52069000	0	0	0	0	0	0	0
ASSAASSEHFEKLHEIFR	1	Acetyl (N-term)	2087.0072	0.007217228	1812	sp|Q9UEU0|VTI1B_HUMAN	yes	yes	1	0	0	0	0	1				1			2								37.021	37.021	3;4	2.3166E-11	17865	TAILS_1Mil_HeLa_exp1_2_pullout	160.43	135.84	282360000	0	0	0	0	49689000	0	0	232670000	0	0	0	0
ASSAQSGGSSGGPAVPTVQR	0	Acetyl (N-term)	1841.8868	0.88676774	1244	sp|Q7KZF4|SND1_HUMAN	yes	yes	1	0	0	0	0	2			1	1	2	1	1	1							29.124	29.124	2;3	1.6724E-21	12719	TAILS_500K_HeLa_exp1_1_pullout	230.26	169.87	1028000000	313390000	0	0	77888000	91042000	250060000	135920000	88006000	71724000	0	0	0
ASSDIQVKELEKR	2	Acetyl (N-term)	1543.8206	0.82058566	449	sp|P16949|STMN1_HUMAN	yes	yes	1	0	0	0	0	1			2	2	1	3	1	2							29.764	29.764	2;3	2.2594E-19	12300	TAILS_500K_HeLa_exp2_2_pullout	176.51	112.07	1567900000	264470000	0	0	457560000	647070000	0	71869000	72147000	54818000	0	0	0
ASSFPVPPPGAQGVAELLR	0	Unmodified	1892.0156	0.01559707	1294	sp|Q8IVS2|FABD_HUMAN	yes	yes	0	0	0	0	0	1				1	1	1	2	2							52.885	52.885	2;3	2.9764E-07	23697	TAILS_1Mil_HeLa_exp2_1_pullout	111.77	91.38	389270000	97230000	0	0	0	57075000	51309000	35972000	121810000	25870000	0	0	0
ASSGAGDPLDSKR	1	Acetyl (N-term)	1301.6212	0.62115757	1884	sp|Q9Y2R0|COA3_HUMAN	yes	yes	1	0	0	0	0	1			1	1	1	1	1	1							24.463	24.463	2	1.0135E-24	9478	TAILS_500K_HeLa_exp1_1_pullout	238.86	172.57	1174000000	379170000	0	0	200920000	142880000	0	65002000	354930000	31146000	0	0	0
ASSHSSQTQGGGSVTKKR	2	Unmodified	1801.9031	0.90308651	284	sp|P02545|LMNA_HUMAN	yes	yes	0	0	0	0	0							2		1							9.9299	9.9299	3;4	7.4395E-27	3001	TAILS_500K_HeLa_exp2_2_pullout	214.63	175.64	108080000	0	0	0	0	0	0	104610000	0	3474300	0	0	0
ASSLNEDPEGSR	0	Acetyl (N-term)	1302.5688	0.56878765	1913	sp|Q9Y530|OARD1_HUMAN	yes	yes	1	0	0	0	0	1						1		1							28.579	28.579	2	0.0099662	11715	TAILS_1Mil_HeLa_exp1_1_pullout	101.82	72.731	15833000	0	0	0	0	0	0	8012500	0	7820700	0	0	0
ASSNTVLMR	0	Acetyl (N-term)	1019.507	0.50697943	268	sp|O95861|BPNT1_HUMAN	yes	yes	1	0	0	0	0	1			1	1		2	1	1							33.619	33.619	1;2	0.0025357	13834	TAILS_500K_HeLa_exp2_2_pullout	203.29	111.38	585470000	159350000	0	0	107700000	105470000	0	54533000	138960000	19462000	0	0	0
ASSPGGVYATR	0	Unmodified	1064.5251	0.52507234	352	sp|P08670|VIME_HUMAN	yes	yes	0	0	0	0	0	1			1	1		1	1	1							19.658	19.658	2	0.00095517	7463	TAILS_500K_HeLa_exp1_2_pullout	157.34	90.175	1153100000	351620000	0	0	179810000	229880000	0	33795000	310500000	47446000	0	0	0
ASSSGAGAAAAAAAANLNAVR	0	Acetyl (N-term)	1812.9078	0.90783753	969	sp|Q08AG7|MZT1_HUMAN	yes	yes	1	0	0	0	0	1			1				1								45.98	45.98	2	6.978E-36	23210	TAILS_1Mil_HeLa_exp1_2_pullout	217.91	191.79	82464000	21815000	0	0	25424000	0	0	0	35226000	0	0	0	0
ASSSGNDDDLTIPR	0	Acetyl (N-term)	1488.6692	0.66922997	929	sp|Q01658|NC2B_HUMAN	yes	yes	1	0	0	0	0									1							39.654	39.654	2	0.0022112	15912	TAILS_1Mil_HeLa_exp2_1_pullout	118.28	83.892	5608600	0	0	0	0	0	0	0	0	5608600	0	0	0
ASSSGSKAEFIVGGKYKLVR	3	Acetyl (N-term)	2125.1532	0.15315318	696	sp|P48729|KC1A_HUMAN	yes	yes	1	0	0	0	0	1			1				1	1							35.327	35.327	3;4	3.9047E-08	16155	TAILS_500K_HeLa_exp1_1_pullout	135.21	111.41	218280000	105480000	0	0	39925000	0	0	0	56779000	16096000	0	0	0
ASSTVPVSAAGSANETPEIPDNVGDWLR	0	Acetyl (N-term)	2881.373	0.37299496	1429	sp|Q96B49|TOM6_HUMAN	yes	yes	1	0	0	0	0	1															54.248	54.248	3	0.0067826	28388	TAILS_1Mil_HeLa_exp1_1_pullout	48.18	33.417	40795000	40795000	0	0	0	0	0	0	0	0	0	0	0
ASSVGNVADSTEPTKR	1	Acetyl (N-term)	1659.8064	0.80639216	119	sp|O15294|OGT1_HUMAN	yes	yes	1	0	0	0	0	2			1	1	1	1	1	2							26.661	26.661	2;3	2.9751E-74	11133	TAILS_1Mil_HeLa_exp1_2_pullout	288.61	244.98	693790000	212930000	0	0	87452000	89071000	30602000	57183000	184390000	32167000	0	0	0
ASSYSASAEPAR	0	Unmodified	1195.5469	0.54692999	1573	sp|Q9BV79|MECR_HUMAN	yes	yes	0	0	0	0	0	1				1			1	1							16.262	16.262	2	2.4082E-08	5456	TAILS_1Mil_HeLa_exp1_2_pullout	210.27	160.86	198440000	58193000	0	0	0	37134000	0	0	94624000	8494100	0	0	0
ASTGSQASDIDEIFGFFNDGEPPTKKPR	2	Acetyl (N-term)	3052.4414	0.44140887	1538	sp|Q9BPY3|F118B_HUMAN	yes	yes	1	0	0	0	0							1									55.271	55.271	3	3.6611E-10	25304	TAILS_500K_HeLa_exp2_2_pullout	109.25	98.445	35976000	0	0	0	0	0	0	35976000	0	0	0	0	0
ASTNAESQLQR	0	Acetyl (N-term)	1245.5949	0.59494282	1546	sp|Q9BQS8|FYCO1_HUMAN	yes	yes	1	0	0	0	0	1							1	1							27.406	27.406	2	5.6938E-09	10184	TAILS_1Mil_HeLa_exp1_2_pullout	159.79	93.72	7635800	0	0	0	0	0	0	0	0	7635800	0	0	0
ASTSYDYCR	0	Unmodified	1121.4448	0.44477311	976	sp|Q10589|BST2_HUMAN	yes	yes	0	0	0	0	0								1								18.858	18.858	2	0.0013715	7183	TAILS_1Mil_HeLa_exp1_2_pullout	208.35	161.28	99985000	0	0	0	0	0	0	0	99985000	0	0	0	0
ASTVGAAGWKGELPKAGGSPAPGPETPAISPSKR	3	Unmodified	3228.6891	0.68912456	597	sp|P33316|DUT_HUMAN	yes	yes	0	0	0	0	0							1									32.983	32.983	4	6.7561E-56	13362	TAILS_500K_HeLa_exp2_2_pullout	196.75	178.95	29439000	0	0	0	0	0	0	29439000	0	0	0	0	0
ASVDFKTYVDQACR	1	Acetyl (N-term)	1700.7828	0.78281994	1838	sp|Q9UKK6|NXT1_HUMAN	yes	yes	1	0	0	0	0								1								43.694	43.694	2	2.6968E-06	21981	TAILS_1Mil_HeLa_exp1_2_pullout	124.21	89.319	0	0	0	0	0	0	0	0	0	0	0	0	0
ASVSSATFSGHGAR	0	Acetyl (N-term)	1375.648	0.64804102	1264	sp|Q7Z4H3|HDDC2_HUMAN	yes	yes	1	0	0	0	0	1			1	1			1	1							27.635	27.635	2	1.3037E-14	11472	TAILS_500K_HeLa_exp1_1_pullout	214.82	167.93	382110000	128710000	0	0	49163000	67309000	0	0	127150000	9767600	0	0	0
ASVTLSEAEKVYIVHGVQEDLR	1	Acetyl (N-term)	2484.286	0.28601785	1082	sp|Q15024|EXOS7_HUMAN	yes	yes	1	0	0	0	0	1	2	1	1		1	1	1	2					1		52.571	52.571	3	1.63E-52	22813	TAILS_1Mil_HeLa_exp2_1_pullout	240.41	195.6	886290000	167160000	27796000	88539000	71495000	0	66500000	163640000	119310000	145520000	0	0	0
ATAAETSASEPEAESKAGPKADGEEDEVKAAR	3	Acetyl (N-term)	3243.5015	0.50150253	1081	sp|Q15020|SART3_HUMAN	yes	yes	1	0	0	0	0								1	1							26.186	26.186	4	1.3799E-14	9300	TAILS_1Mil_HeLa_exp2_1_pullout	114.2	102.61	92617000	0	0	0	0	0	0	0	77833000	14784000	0	0	0
ATAASSSSLEKSYELPDGQVITIGNER	1	Unmodified	2822.3934	0.39339605	809;884;858;889	sp|P60709|ACTB_HUMAN;sp|P63267|ACTH_HUMAN;sp|Q6S8J3|POTEE_HUMAN;sp|P62736|ACTA_HUMAN;sp|P63261|ACTG_HUMAN;sp|P68133|ACTS_HUMAN;sp|P68032|ACTC_HUMAN	no	no	0	0	0	0	0	1															45.873	45.873	3	4.0642E-06	23352	TAILS_1Mil_HeLa_exp1_1_pullout	96.052	66.576	0	0	0	0	0	0	0	0	0	0	0	0	0
ATAATEEPFPFHGLLPKKETGAASFLCR	2	Acetyl (N-term)	3087.5488	0.54879125	555	sp|P29144|TPP2_HUMAN	yes	yes	1	0	0	0	0	1			1	1			2								50.404	50.404	3;4	5.5755E-18	25891	TAILS_1Mil_HeLa_exp1_2_pullout	134.31	115.41	576900000	155100000	0	0	134970000	103960000	0	0	182870000	0	0	0	0
ATAATSPALKR	1	Acetyl (N-term)	1127.6299	0.62987176	1360	sp|Q8WTW3|COG1_HUMAN	yes	yes	1	0	0	0	0	1			1	1		1	1	1							23.42	23.42	2	1.9134E-13	9157	TAILS_1Mil_HeLa_exp1_2_pullout	232.46	147.96	379830000	141930000	0	0	58464000	73829000	0	22159000	70482000	12972000	0	0	0
ATAEKQKHDGR	2	Acetyl (N-term)	1281.6426	0.64256171	995	sp|Q13131|AAPK1_HUMAN	yes	yes	1	0	0	0	0	1						1									9.8625	9.8625	2;3	0.00015768	2673	TAILS_1Mil_HeLa_exp1_1_pullout	186.87	135.34	126970000	48904000	0	0	0	0	0	78065000	0	0	0	0	0
ATALSEEELDNEDYYSLLNVR	0	Acetyl (N-term)	2485.1496	0.14964353	1738	sp|Q9NVH1|DJC11_HUMAN	yes	yes	1	0	0	0	0			1			2	2		1							55.715	55.715	2;3	0	25290	TAILS_1Mil_HeLa_exp2_1_pullout	443.89	380.79	186510000	0	0	8984600	0	0	102810000	52274000	0	22445000	0	0	0
ATANFGKIQIGIYVEIKR	2	Acetyl (N-term)	2062.1575	0.15751028	60	sp|O00139|KIF2A_HUMAN	yes	yes	1	0	0	0	0			1													52.575	52.575	3	0.014867	23558	TAILS_100K_HeLa_exp2_2_pullout	74.786	60.624	7561700	0	0	7561700	0	0	0	0	0	0	0	0	0
ATAPQTQHVSPMR	0	Unmodified	1422.7038	0.70378176	557	sp|P29692|EF1D_HUMAN	yes	yes	0	0	0	0	0					1											17.678	17.678	3	0.0046431	6931	TAILS_500K_HeLa_exp1_2_pullout	111.31	83.904	31309000	0	0	0	0	31309000	0	0	0	0	0	0	0
ATATPVPPR	0	Acetyl (N-term)	950.51853	0.5185304	483	sp|P20700|LMNB1_HUMAN	yes	yes	1	0	0	0	0	1					4			1							28.03	28.03	2	0.011967	10300	TAILS_1Mil_HeLa_exp2_1_pullout	174.27	102.13	417650000	356090000	0	0	0	0	0	0	0	61563000	0	0	0
ATCAEILR	0	Acetyl (N-term)	974.48552	0.48551571	1736	sp|Q9NUQ8|ABCF3_HUMAN	yes	yes	1	0	0	0	0								1								36.722	36.722	2	0.029653	17715	TAILS_1Mil_HeLa_exp1_2_pullout	134.85	81.666	87215000	0	0	0	0	0	0	0	87215000	0	0	0	0
ATDELATKLSR	1	Acetyl (N-term)	1245.6565	0.65648044	1435	sp|Q96C19|EFHD2_HUMAN	yes	yes	1	0	0	0	0	1			1	1	1		1	1							34.708	34.708	2	1.0873E-18	13185	TAILS_500K_HeLa_exp2_1_pullout	246.63	173.75	1832800000	538920000	0	0	319770000	305380000	62333000	0	577060000	29338000	0	0	0
ATEEKKPETEAAR	2	Acetyl (N-term)	1500.742	0.74200098	829	sp|P61964|WDR5_HUMAN	yes	yes	1	0	0	0	0	2				2		2	1	2							13.934	13.934	2;3	4.1123E-10	5008	TAILS_1Mil_HeLa_exp1_1_pullout	204.85	155.5	1502000000	850360000	0	0	0	342030000	0	114050000	71271000	124290000	0	0	0
ATEGDVELELETETSGPERPPEKPR	1	Acetyl (N-term)	2807.3461	0.3461115	1762	sp|Q9NX55|HYPK_HUMAN	yes	yes	1	0	0	0	1			1						1							43.905	43.905	3	4.2207E-08	18315	TAILS_1Mil_HeLa_exp2_1_pullout	109.08	95.888	10932000	0	0	4114500	0	0	0	0	0	6817900	0	0	0
ATEGMILTNHDHQIR	0	Acetyl (N-term)	1776.8577	0.85771622	1713	sp|Q9NQX3|GEPH_HUMAN	yes	yes	1	0	0	0	0				2	1		1	2	1							33.066	33.066	2;3	2.7371E-15	14998	TAILS_1Mil_HeLa_exp1_2_pullout	214.26	169.94	745120000	0	0	0	159550000	206240000	0	0	363850000	15475000	0	0	0
ATENDIANFFSPLNPIR	0	Unmodified	1917.9585	0.95847612	583	sp|P31942|HNRH3_HUMAN	yes	yes	0	0	0	0	0									1							55.883	55.883	3	0.0054518	24919	TAILS_1Mil_HeLa_exp2_1_pullout	85.636	63.795	12095000	0	0	0	0	0	0	0	0	12095000	0	0	0
ATENDIYNFFSPLNPMR	0	Unmodified	2027.9411	0.9411115	793	sp|P55795|HNRH2_HUMAN	yes	yes	0	0	0	0	0					1											54.769	54.769	2	0.00024021	29211	TAILS_500K_HeLa_exp1_2_pullout	148.91	119.11	31134000	0	0	0	0	31134000	0	0	0	0	0	0	0
ATENDIYNFFSPLNPVR	0	Unmodified	1995.969	0.96904081	584;756	sp|P52597|HNRPF_HUMAN;sp|P31943|HNRH1_HUMAN	no	no	0	0	0	0	0	1			1	1											54.491	54.491	2	6.5056E-117	28870	TAILS_500K_HeLa_exp1_2_pullout	315.59	259.49	161590000	58925000	0	0	49281000	53386000	0	0	0	0	0	0	0
ATEQRPFHLVVFGASGFTGQFVTEEVAR	0	Acetyl (N-term)	3121.5621	0.56213313	1331	sp|Q8NBX0|SCPDL_HUMAN	yes	yes	1	0	0	0	1			1											1		55.038	55.038	3	6.8445E-15	24463	TAILS_100K_HeLa_exp2_2_pullout	90.37	80.939	43701000	0	0	19460000	0	0	0	0	0	0	0	0	0
ATETVELHKLKLAELKQECLAR	3	Acetyl (N-term)	2621.4211	0.42107154	905	sp|P82979|SARNP_HUMAN	yes	yes	1	0	0	0	0	2				1			1								38.47	38.47	3;4	5.8114E-17	19107	TAILS_1Mil_HeLa_exp1_1_pullout	162.43	122.42	214500000	175440000	0	0	0	0	0	0	39066000	0	0	0	0
ATFSGPAGPILSLNPQEDVEFQKEVAQVR	1	Acetyl (N-term)	3168.6091	0.6091429	1605	sp|Q9BYG3|MK67I_HUMAN	yes	yes	1	0	0	0	0	1			1	1	1	1	1	1							54.684	54.684	3	1.0778E-58	24780	TAILS_1Mil_HeLa_exp2_1_pullout	217.68	189.35	641440000	121990000	0	0	86875000	81055000	104970000	78519000	75121000	92911000	0	0	0
ATGANATPLDFPSKKR	2	Acetyl (N-term)	1714.9002	0.90023296	1113	sp|Q15637|SF01_HUMAN	yes	yes	1	0	0	0	0	1			2	2	3	4	2	2							31.356	31.356	2;3	2.2871E-74	12886	TAILS_500K_HeLa_exp2_2_pullout	291.57	236.22	2971700000	774350000	0	0	529920000	443100000	94290000	182410000	906800000	40824000	0	0	0
ATGTGKHKLLSTGPTEPWSIR	2	Acetyl (N-term)	2278.207	0.20697967	1626	sp|Q9H0E9|BRD8_HUMAN	yes	yes	1	0	0	0	0								1								34.448	34.448	3	1.0907E-11	16354	TAILS_1Mil_HeLa_exp1_2_pullout	146.06	114.82	70610000	0	0	0	0	0	0	0	70610000	0	0	0	0
ATHGQTCAR	0	Acetyl (N-term)	1042.4614	0.46142622	666	sp|P45880|VDAC2_HUMAN	yes	yes	1	0	0	0	0	1			1	1		1	1								10.751	10.751	2	0.0061935	3006	TAILS_1Mil_HeLa_exp1_1_pullout	191.78	131.1	6868800000	3954700000	0	0	1199400000	979740000	0	22752000	712240000	0	0	0	0
ATKCGNCGPGYSTPLEAMKGPR	2	Acetyl (N-term)	2393.0926	0.092619891	1004	sp|Q13228|SBP1_HUMAN	yes	yes	1	0	0	0	0	1			1												34.828	34.828	3	5.5826E-10	16675	TAILS_1Mil_HeLa_exp1_1_pullout	142.23	121.79	162470000	103630000	0	0	58840000	0	0	0	0	0	0	0	0
ATKGGTVKAASGFNAMEDAQTLR	2	Acetyl (N-term)	2365.1696	0.16960788	362	sp|P09525|ANXA4_HUMAN	yes	yes	1	0	0	0	0	1			1	1			1	1							36.544	36.544	3	1.4955E-35	17569	TAILS_1Mil_HeLa_exp1_1_pullout	191.18	162.29	353060000	66786000	0	0	75037000	94877000	0	0	107050000	9309500	0	0	0
ATKIDKEACR	2	Acetyl (N-term)	1232.6183	0.6183208	1043	sp|Q14019|COTL1_HUMAN	yes	yes	1	0	0	0	0	1			2				2								16.497	16.497	2;3	0.0088678	5355	TAILS_500K_HeLa_exp1_1_pullout	131.09	73.379	2923400000	238910000	0	0	1454700000	0	0	0	1229800000	0	0	0	0
ATKKAKAKGKGQSQTR	5	Unmodified	1686.9853	0.98529999	1442	sp|Q96E11|RRFM_HUMAN	yes	yes	0	0	0	0	0							1									8.7526	8.7526	3	0.01499	2436	TAILS_500K_HeLa_exp2_2_pullout	76.151	58.234	0	0	0	0	0	0	0	0	0	0	0	0	0
ATKTAGVGR	1	Acetyl (N-term)	901.49813	0.49812931	1213	sp|Q6NUQ4|TM214_HUMAN	yes	yes	1	0	0	0	0	1			1		1		1	1							14.337	14.337	2	0.012604	5108	TAILS_500K_HeLa_exp1_1_pullout	133.32	60.532	1687400000	726620000	0	0	395490000	0	24138000	0	505030000	36136000	0	0	0
ATLKDITR	1	Unmodified	916.53418	0.53418046	621	sp|P36542|ATPG_HUMAN	yes	yes	0	0	0	0	0				1	1	1	1	1								22.247	22.247	2	0.020541	9062	TAILS_500K_HeLa_exp2_2_pullout	148.52	12.255	6917600000	0	0	0	1865000000	1859000000	109030000	95904000	2988600000	0	0	0	0
ATLLSHPQQRPPFLR	0	Acetyl (N-term)	1801.9951	0.9951364	1241	sp|Q70J99|UN13D_HUMAN	yes	yes	1	0	0	0	1	1				1		1	1	1							44.503	44.503	3	0.00011692	22228	TAILS_1Mil_HeLa_exp1_1_pullout	126.95	98.621	415660000	115860000	0	0	0	113350000	0	15070000	158200000	13193000	0	0	0
ATLVELPDSVLLEIFSYLPVR	0	Acetyl (N-term)	2415.3301	0.3301145	1767	sp|Q9NXK8|FXL12_HUMAN	yes	yes	1	0	0	0	0	1															59.366	59.366	3	0.0002465	31404	TAILS_1Mil_HeLa_exp1_1_pullout	73.783	58.018	16495000	16495000	0	0	0	0	0	0	0	0	0	0	0
ATMQNLNDR	0	Unmodified	1061.4924	0.492392	16	sp|Q04695|K1C17_HUMAN;CON__Q04695;CON__Q9QWL7;sp|Q9C075|K1C23_HUMAN;CON__Q9C075;CON__Q99PS0	yes	no	0	0	0	0	0	1		1		1		1		1			1				22.57	22.57	2	0.015485	8176	TAILS_100K_HeLa_exp2_2_pullout	160.88	121.86	939270000	115300000	0	325220000	0	36204000	0	0	0	0	0	0	462540000
ATMQNLNDR	0	Oxidation (M)	1077.4873	0.48730662	16	sp|Q04695|K1C17_HUMAN;CON__Q04695;CON__Q9QWL7;sp|Q9C075|K1C23_HUMAN;CON__Q9C075;CON__Q99PS0	yes	no	0	0	0	1	0							1					1				18.188	18.188	2	0.04223	5678	TAILS_10K_HeLa_exp2_1_pullout	114.89	73.865	21693000	0	0	0	0	0	0	15221000	0	0	0	0	6472000
ATNFLAHEKIWFDKFKYDDAER	3	Acetyl (N-term)	2785.35	0.35001509	557	sp|P29692|EF1D_HUMAN	yes	yes	1	0	0	0	0	2		1	2	2	3	3	2	3							51.337	51.337	2;3;4	5.8884E-133	23534	TAILS_500K_HeLa_exp2_2_pullout	321.13	264.88	19021000000	3880000000	0	29660000	3139100000	3458900000	1006800000	1805800000	4557400000	1143100000	0	0	0
ATNFLAHEKIWFDKFKYDDAERR	3	Acetyl (N-term)	2941.4511	0.45112612	557	sp|P29692|EF1D_HUMAN	yes	yes	1	0	0	0	1	1			2	2		2	1								50.109	50.109	3;4	2.7276E-62	23062	TAILS_500K_HeLa_exp2_2_pullout	238.64	208.62	1106400000	146600000	0	0	527340000	181590000	0	100660000	150170000	0	0	0	0
ATNIEQIFR	0	Acetyl (N-term)	1132.5877	0.58767259	466	sp|P18583|SON_HUMAN	yes	yes	1	0	0	0	0	1					1	1	1	1							53.743	53.743	2	0.0030904	24361	TAILS_1Mil_HeLa_exp2_1_pullout	200.88	125.18	287180000	72107000	0	0	0	0	55857000	32942000	81969000	44303000	0	0	0
ATNWGSLLQDKQQLEELAR	1	Acetyl (N-term)	2241.139	0.13895968	694	sp|P48637|GSHB_HUMAN	yes	yes	1	0	0	0	0	2		1	2	2	2	2	2	2							53.783	53.783	2;3	0	27279	TAILS_500K_HeLa_exp1_1_pullout	431.35	389.97	4343400000	849520000	0	9700100	564430000	557700000	376250000	413180000	1310000000	262590000	0	0	0
ATPGPVIPEVPFEPSKPPVIEGLSPTVYR	1	Acetyl (N-term)	3114.6641	0.66413859	1585	sp|Q9BW72|HIG2A_HUMAN	yes	yes	1	0	0	0	0					1	2	2	2	2							54.953	54.953	2;3;4	3.6704E-36	28538	TAILS_1Mil_HeLa_exp1_2_pullout	173.13	142.55	982990000	0	0	0	0	159730000	105350000	254640000	305100000	158170000	0	0	0
ATPLAVNSAASLWGPYKDIWHKVGNALWR	2	Acetyl (N-term)	3262.704	0.70398676	1391	sp|Q92621|NU205_HUMAN	yes	yes	1	0	0	0	0							1									56.608	56.608	4	2.0224E-11	26089	TAILS_500K_HeLa_exp2_2_pullout	118.57	102.37	25771000	0	0	0	0	0	0	25771000	0	0	0	0	0
ATQADLMELDMAMEPDR	0	Acetyl (N-term)	1977.8482	0.84819867	605	sp|P35222|CTNB1_HUMAN	yes	yes	1	0	0	0	0	1								1							55.578	55.578	2	1.5425E-33	25143	TAILS_1Mil_HeLa_exp2_1_pullout	174.95	141.54	0	0	0	0	0	0	0	0	0	0	0	0	0
ATQAHSLSYAGCNFLR	0	Acetyl (N-term)	1836.8577	0.85771622	1882	sp|Q9Y2P8|RCL1_HUMAN	yes	yes	1	0	0	0	0				1												42.208	42.208	2	0.013151	20520	TAILS_500K_HeLa_exp1_1_pullout	93.959	56.534	0	0	0	0	0	0	0	0	0	0	0	0	0
ATQMLESMIKKPR	2	Unmodified	1531.8215	0.82145405	428	sp|P14618|KPYM_HUMAN	yes	yes	0	0	0	0	0	1			1	1											31.504	31.504	3;4	0.013125	14584	TAILS_500K_HeLa_exp1_2_pullout	99.531	75.699	350350000	89547000	0	0	75050000	185750000	0	0	0	0	0	0	0
ATQVEPLLPGGATLLQAEEHGGLVR	0	Acetyl (N-term)	2597.3813	0.38131522	1230	sp|Q6PKG0|LARP1_HUMAN	yes	yes	1	0	0	0	0	2			1	2	2	2	2	2							54.074	54.074	2;3	5.0485E-63	24433	TAILS_1Mil_HeLa_exp2_1_pullout	240.59	212.29	2077600000	352330000	0	0	128150000	313030000	369630000	270740000	397310000	246360000	0	0	0
ATSATSPHAPGFPAEGR	0	Acetyl (N-term)	1694.8012	0.8012472	1735	sp|Q9NUP7|TRM13_HUMAN	yes	yes	1	0	0	0	0	1															31.56	31.56	2	1.5812E-07	14703	TAILS_1Mil_HeLa_exp1_1_pullout	146.58	119.79	28228000	28228000	0	0	0	0	0	0	0	0	0	0	0
ATSFLLALEPELEAR	0	Unmodified	1658.8879	0.88793694	299	sp|P04843|RPN1_HUMAN	yes	yes	0	0	0	0	0							1									55.851	55.851	2	0.016791	25610	TAILS_500K_HeLa_exp2_2_pullout	93.206	59.797	18894000	0	0	0	0	0	0	18894000	0	0	0	0	0
ATSLGSNTYNR	0	Acetyl (N-term)	1224.5735	0.57347909	1749	sp|Q9NW64|RBM22_HUMAN	yes	yes	1	0	0	0	0	1					1	1	1								28.368	28.368	2	4.6575E-13	11972	TAILS_500K_HeLa_exp2_2_pullout	226.47	179.27	328770000	134830000	0	0	0	0	44529000	40820000	108590000	0	0	0	0
ATSNLLKNKGSLQFEDKWDFMR	3	Acetyl (N-term)	2669.3272	0.32717116	1411	sp|Q93034|CUL5_HUMAN	yes	yes	1	0	0	0	0				1				1								48.962	48.962	4	8.899E-06	24747	TAILS_500K_HeLa_exp1_1_pullout	106.43	87.224	111290000	0	0	0	46114000	0	0	0	65171000	0	0	0	0
ATSSEEVLLIVKKVR	2	Acetyl (N-term)	1713.0036	0.0036354	594	sp|P32780|TF2H1_HUMAN	yes	yes	1	0	0	0	0	1				1		1	1	1							50.55	50.55	3	5.9563E-09	25376	TAILS_1Mil_HeLa_exp1_2_pullout	167.98	148.77	391660000	117140000	0	0	0	86234000	0	24612000	133300000	30369000	0	0	0
ATTAALLLEAQAATGFLVDPVR	0	Unmodified	2227.2212	0.22123275	1094	sp|Q15149|PLEC_HUMAN	yes	yes	0	0	0	0	0			1													58.257	58.257	3	0.1786	26791	TAILS_100K_HeLa_exp2_2_pullout	49.34	33.218	2493100	0	0	2493100	0	0	0	0	0	0	0	0	0
ATTAAPAGGAR	0	Acetyl (N-term)	984.49886	0.49885759	1615	sp|Q9GZM5|YIPF3_HUMAN	yes	yes	1	0	0	0	0	1			1	1	1	1	1	1							18.133	18.133	2	0.0038054	6999	TAILS_500K_HeLa_exp1_2_pullout	133.86	79.895	305690000	102060000	0	0	25826000	36553000	38933000	40985000	41887000	19443000	0	0	0
ATTAELFEEPFVADEYIER	0	Acetyl (N-term)	2271.0583	0.058309325	75	sp|O00471|EXOC5_HUMAN	yes	yes	1	0	0	0	0									1							58.61	58.61	2	6.8482E-13	26451	TAILS_1Mil_HeLa_exp2_1_pullout	164.81	125.15	12689000	0	0	0	0	0	0	0	0	12689000	0	0	0
ATTATMATSGSAR	0	Acetyl (N-term)	1266.5874	0.5874146	635	sp|P38919|IF4A3_HUMAN	yes	yes	1	0	0	0	0	2	1		2	2	1	4	2	5							26.415	26.415	2	8.2084E-27	10632	TAILS_500K_HeLa_exp2_2_pullout	192.38	133.4	2573200000	969830000	6395000	0	324930000	292480000	80827000	306770000	390700000	201210000	0	0	0
ATTATMATSGSAR	0	Oxidation (M);Acetyl (N-term)	1282.5823	0.58232922	635	sp|P38919|IF4A3_HUMAN	yes	yes	1	0	0	1	0				1		1	1	1	1							19.392	19.392	2	9.4312E-07	7155	TAILS_1Mil_HeLa_exp1_2_pullout	168.46	148.68	438650000	0	0	0	20177000	0	206230000	119840000	26010000	66386000	0	0	0
ATTGTPTADR	0	Acetyl (N-term)	1031.4884	0.48835248	1276	sp|Q86TI2|DPP9_HUMAN	yes	yes	1	0	0	0	0	1															17.926	17.926	2	0.042295	6998	TAILS_1Mil_HeLa_exp1_1_pullout	100.98	57.215	0	0	0	0	0	0	0	0	0	0	0	0	0
ATTGTPTADRGDAAATDDPAAR	0	Acetyl (N-term)	2142.9778	0.97776759	1276	sp|Q86TI2|DPP9_HUMAN	yes	yes	1	0	0	0	1							1									25.055	25.055	2	0.012319	9662	TAILS_500K_HeLa_exp2_2_pullout	71.692	48.456	18140000	0	0	0	0	0	0	18140000	0	0	0	0	0
ATVEEVDAAMNAR	0	Unmodified	1375.6402	0.64017845	364	sp|P09651|ROA1_HUMAN	yes	yes	0	0	0	0	0				1				1	1							36.453	36.453	2	1.2823E-09	15351	TAILS_1Mil_HeLa_exp1_2_pullout	146.11	98.284	10545000	0	0	0	0	0	0	0	0	10545000	0	0	0
ATVGVASGPGPGR	0	Acetyl (N-term)	1166.6044	0.60438529	1452	sp|Q96EX3|WDR34_HUMAN	yes	yes	1	0	0	0	0									1							30.816	30.816	2	1.9155E-05	11238	TAILS_1Mil_HeLa_exp2_1_pullout	157.66	65.224	8473900	0	0	0	0	0	0	0	0	8473900	0	0	0
ATVQQLEGR	0	Acetyl (N-term)	1042.5407	0.5407224	925	sp|Q01469|FABP5_HUMAN	yes	yes	1	0	0	0	0	1		1	1	1	1	1	1	1							33.798	33.798	2	9.3633E-06	14200	TAILS_1Mil_HeLa_exp2_1_pullout	223.83	94.369	7196600000	1665300000	0	16369000	1295300000	1099200000	252340000	346580000	2014000000	507510000	0	0	0
ATVTATTKVPEIR	1	Acetyl (N-term)	1427.7984	0.79839365	1869	sp|Q9Y230|RUVB2_HUMAN	yes	yes	1	0	0	0	0	2		1	1	1	1	1	1	1							35.169	35.169	2	4.4138E-32	14773	TAILS_1Mil_HeLa_exp2_1_pullout	254.19	192.51	11725000000	3442700000	0	30150000	2051500000	1828900000	681790000	710690000	2693500000	285940000	0	0	0
ATVVVEATEPEPSGSIANPAASTSPSLSHR	0	Acetyl (N-term)	3003.4785	0.47852266	678	sp|P46821|MAP1B_HUMAN	yes	yes	1	0	0	0	0	1			1	1		2		1							46.994	46.994	2;3	8.5562E-54	22692	TAILS_500K_HeLa_exp1_1_pullout	131.94	119.51	333540000	125890000	0	0	60624000	60291000	0	59071000	0	27666000	0	0	0
ATVWDEAEQDGIGEEVLKMSTEEIIQR	1	Acetyl (N-term)	3117.4812	0.48122478	459	sp|P17980|PRS6A_HUMAN	yes	yes	1	0	0	0	0	2		1	1	2	3	1	3								57.273	57.273	2;3;4	5.7618E-147	30595	TAILS_500K_HeLa_exp1_2_pullout	312.54	266.93	1545600000	367980000	0	8222300	160070000	170730000	245140000	167690000	425800000	0	0	0	0
ATVWDEAEQDGIGEEVLKMSTEEIIQR	1	Oxidation (M);Acetyl (N-term)	3133.4761	0.4761394	459	sp|P17980|PRS6A_HUMAN	yes	yes	1	0	0	1	0						1	1									55.627	55.627	3	0.014367	26144	TAILS_500K_HeLa_exp2_2_pullout	65.275	60.4	84069000	0	0	0	0	0	59907000	24163000	0	0	0	0	0
ATYLEFIQQNEER	0	Acetyl (N-term)	1681.7948	0.79476484	1107	sp|Q15437|SC23B_HUMAN	yes	yes	1	0	0	0	0	1				1	1	1	1	1							55.067	55.067	2	6.3423E-25	25840	TAILS_500K_HeLa_exp2_2_pullout	242.88	205.69	307640000	67566000	0	0	0	41673000	53410000	36372000	60297000	48325000	0	0	0
AVAAAAAAAGPAGAGGGR	0	Acetyl (N-term)	1407.7219	0.72187466	1039	sp|Q13884|SNTB1_HUMAN	yes	yes	1	0	0	0	0	1						1	1	1							37.849	37.849	2	1.2963E-13	15732	TAILS_500K_HeLa_exp2_2_pullout	129.16	91.68	40549000	0	0	0	0	0	0	0	36448000	4100500	0	0	0
AVAAAAAAGPVFWR	0	Acetyl (N-term)	1398.7408	0.74081919	1156	sp|Q32NB8|PGPS1_HUMAN	yes	yes	1	0	0	0	0									1							56.517	56.517	2	6.0344E-27	25292	TAILS_1Mil_HeLa_exp2_1_pullout	189.7	118.73	0	0	0	0	0	0	0	0	0	0	0	0	0
AVAGAVSGEPLVHWCTQQLR	0	Acetyl (N-term)	2220.111	0.11097079	1115	sp|Q15650|TRIP4_HUMAN	yes	yes	1	0	0	0	0	1															50.81	50.81	2	2.1279E-08	26272	TAILS_1Mil_HeLa_exp1_1_pullout	140.1	110.78	49501000	49501000	0	0	0	0	0	0	0	0	0	0	0
AVANSSPVNPVVFFDVSIGGQEVGR	0	Acetyl (N-term)	2586.3078	0.30781592	140	sp|O43447|PPIH_HUMAN	yes	yes	1	0	0	0	0			1			3		1								58.399	58.399	2;3	8.5104E-11	27782	TAILS_500K_HeLa_exp2_1_pullout	127.83	109	177880000	0	0	3806000	0	0	131280000	0	42799000	0	0	0	0
AVAQALEVIPR	0	Unmodified	1165.6819	0.68190733	706	sp|P49368|TCPG_HUMAN	yes	yes	0	0	0	0	0	1							1	1							41.863	41.863	2	0.002952	20052	TAILS_1Mil_HeLa_exp1_2_pullout	141.25	91.804	104570000	54286000	0	0	0	0	0	0	39115000	11165000	0	0	0
AVASDFYLR	0	Acetyl (N-term)	1082.5397	0.53965977	1422	sp|Q96A72|MGN2_HUMAN	yes	yes	1	0	0	0	0	2		1	1	1		1	1								51.294	51.294	1;2	0.00016213	26323	TAILS_1Mil_HeLa_exp1_1_pullout	221.25	110.62	779050000	317080000	0	13214000	123940000	83374000	0	83624000	157820000	0	0	0	0
AVATAAAVLAALGGALWLAAR	0	Acetyl (N-term)	1978.1364	0.13638091	1683	sp|Q9HBH5|RDH14_HUMAN	yes	yes	1	0	0	0	0						1			1							59.475	59.475	2	1.4996E-144	27119	TAILS_1Mil_HeLa_exp2_1_pullout	112.43	112.43	14663000	0	0	0	0	0	5168400	0	0	9494100	0	0	0
AVAVGRPSNEELR	0	Acetyl (N-term)	1438.7528	0.75284044	1737	sp|Q9NVA2|SEP11_HUMAN	yes	yes	1	0	0	0	1	2			1	1	1	1	1	2							29.573	29.573	2	0.00012789	12843	TAILS_1Mil_HeLa_exp1_2_pullout	149.95	98.76	1874100000	346990000	0	0	507630000	478040000	102360000	126040000	249680000	63349000	0	0	0
AVDDGVNTFKVLTR	1	Unmodified	1533.8151	0.81510635	736	sp|P50990|TCPQ_HUMAN	yes	yes	0	0	0	0	0	1			1	1			1								37.889	37.889	3	0.00079136	18939	TAILS_500K_HeLa_exp1_2_pullout	136.51	111.96	310960000	89202000	0	0	55124000	99091000	0	0	67545000	0	0	0	0
AVDLIQKHKSIEEIVR	2	Unmodified	1877.0734	0.0734463	640	sp|P39748|FEN1_HUMAN	yes	yes	0	0	0	0	0				2	1											31.713	31.713	3;4	0.0032817	14252	TAILS_500K_HeLa_exp1_1_pullout	98.507	76.667	186250000	0	0	0	115060000	71191000	0	0	0	0	0	0	0
AVDSAMELLFLDTFKHPSAEQSSHIDVVR	1	Acetyl (N-term)	3283.6183	0.61832738	1202	sp|Q69YN4|VIR_HUMAN	yes	yes	1	0	0	0	0	1					1	1	1	1							55.434	55.434	4	4.7595E-100	25872	TAILS_500K_HeLa_exp2_2_pullout	264	241.02	455740000	139370000	0	0	0	0	28864000	64853000	193150000	29499000	0	0	0
AVEAKKTYVR	2	Unmodified	1163.6663	0.66625727	708	sp|P49411|EFTU_HUMAN	yes	yes	0	0	0	0	0	1			1			1	1								13.805	13.805	2	0.0010177	4311	TAILS_500K_HeLa_exp1_1_pullout	194.94	139.57	370440000	202360000	0	0	69439000	0	0	13369000	85270000	0	0	0	0
AVEELQSIIKR	1	Acetyl (N-term)	1326.7507	0.75071518	1410	sp|Q92990|GLMN_HUMAN	yes	yes	1	0	0	0	0	1			1	1	1	1	1	1							52.418	52.418	2	8.8339E-14	23505	TAILS_1Mil_HeLa_exp2_1_pullout	234.71	125.73	1270200000	232770000	0	0	185240000	197070000	60062000	99355000	400740000	94992000	0	0	0
AVETLSPDWEFDR	0	Acetyl (N-term)	1605.7311	0.73110195	1152	sp|Q2M389|WASC4_HUMAN	yes	yes	1	0	0	0	0							1	1	1							54.611	54.611	2	0.0055726	24480	TAILS_1Mil_HeLa_exp2_1_pullout	124.1	90.879	75966000	0	0	0	0	0	0	15158000	43549000	17259000	0	0	0
AVFADLDLR	0	Acetyl (N-term)	1060.5553	0.55530983	898	sp|P78346|RPP30_HUMAN	yes	yes	1	0	0	0	0				1	1	1	2		2							56.83	56.83	1;2	0.0086777	25880	TAILS_1Mil_HeLa_exp2_1_pullout	185.55	111.29	382950000	0	0	0	125230000	45366000	81243000	65906000	0	65199000	0	0	0
AVFPSIVGR	0	Unmodified	944.54435	0.54435122	809;884;858;889	sp|P60709|ACTB_HUMAN;sp|P63267|ACTH_HUMAN;sp|Q6S8J3|POTEE_HUMAN;sp|A5A3E0|POTEF_HUMAN;sp|P62736|ACTA_HUMAN;sp|P63261|ACTG_HUMAN;sp|P68133|ACTS_HUMAN;sp|P68032|ACTC_HUMAN	no	no	0	0	0	0	0	1			2	1	1	1	1	1							40.639	40.639	2	0.0073772	17658	TAILS_500K_HeLa_exp2_2_pullout	188.81	114.4	6866700000	44409000	0	0	1900000000	2605000000	46760000	77747000	1763300000	429540000	0	0	0
AVFPSIVGRPR	0	Unmodified	1197.6982	0.6982261	809;884;858;889	sp|P60709|ACTB_HUMAN;sp|P63267|ACTH_HUMAN;sp|Q6S8J3|POTEE_HUMAN;sp|A5A3E0|POTEF_HUMAN;sp|P62736|ACTA_HUMAN;sp|P63261|ACTG_HUMAN;sp|P68133|ACTS_HUMAN;sp|P68032|ACTC_HUMAN	no	no	0	0	0	0	1	1			2	1	2	2	1	2							34.831	34.831	2;3	2.0035E-13	14341	TAILS_500K_HeLa_exp2_2_pullout	169.93	123.12	1097200000	45979000	0	0	325600000	469800000	18564000	36924000	181570000	18752000	0	0	0
AVFVDLEPTVIDEIR	0	Unmodified	1714.9142	0.91415169	892	sp|P68366|TBA4A_HUMAN	yes	yes	0	0	0	0	0	1			1	1	1	1	1	1							53.973	53.973	2	1.4114E-13	27515	TAILS_500K_HeLa_exp1_1_pullout	197.31	154.98	281170000	32435000	0	0	51958000	74791000	23247000	27861000	44156000	26719000	0	0	0
AVFVDLEPTVIDEVR	0	Unmodified	1700.8985	0.89850163	891;1545	sp|P68363|TBA1B_HUMAN;sp|Q9BQE3|TBA1C_HUMAN	no	no	0	0	0	0	0	2	1	1	2	2	2	1	1	1							53.365	53.365	2;3	1.307E-40	26910	TAILS_500K_HeLa_exp1_1_pullout	253.53	176.15	2410900000	602650000	13421000	18316000	581310000	691030000	196900000	193820000	74887000	38599000	0	0	0
AVGKSLAMEMVLTGDR	1	Unmodified	1676.859	0.85896177	563	sp|P30084|ECHM_HUMAN	yes	yes	0	0	0	0	0				1												42.986	42.986	3	0.00087288	20968	TAILS_500K_HeLa_exp1_1_pullout	116.29	89.857	25798000	0	0	0	25798000	0	0	0	0	0	0	0	0
AVGKVIPELNGKLTGMAFR	2	Unmodified	2000.1241	0.12410166	296	sp|P04406|G3P_HUMAN	yes	yes	0	0	0	0	0					1											42.87	42.87	4	0.010399	22103	TAILS_500K_HeLa_exp1_2_pullout	75.55	58.865	45432000	0	0	0	0	45432000	0	0	0	0	0	0	0
AVGNINELPENILLELFTHVPAR	0	Unmodified	2558.3857	0.38567232	1655	sp|Q9H4M3|FBX44_HUMAN	yes	yes	0	0	0	0	0								1								58.895	58.895	3	0.00076326	31037	TAILS_1Mil_HeLa_exp1_2_pullout	89.462	73.366	43071000	0	0	0	0	0	0	0	43071000	0	0	0	0
AVGPAQSPPTFGFLLDIDGVLVR	0	Unmodified	2368.2791	0.27908198	1601	sp|Q9BXW7|HDHD5_HUMAN	yes	yes	0	0	0	0	0	2		1	2	1	1		2	2							58.581	58.581	2;3	1.514E-40	26918	TAILS_1Mil_HeLa_exp2_1_pullout	206.74	172.06	381560000	62761000	0	8916600	102080000	43063000	15069000	0	118260000	31405000	0	0	0
AVKTLNPKAEVAR	2	Acetyl (N-term)	1437.8304	0.83036248	642	sp|P40227|TCPZ_HUMAN	yes	yes	1	0	0	0	0	1															27.428	27.428	3	0.028709	12205	TAILS_1Mil_HeLa_exp1_1_pullout	89.911	50.692	74151000	74151000	0	0	0	0	0	0	0	0	0	0	0
AVLAPLIALVYSVPR	0	Unmodified	1580.9654	0.9653994	1892	sp|Q9Y320|TMX2_HUMAN	yes	yes	0	0	0	0	0					2											58.879	58.879	2;3	0.0001489	31586	TAILS_500K_HeLa_exp1_2_pullout	143.17	118.31	97259000	0	0	0	0	97259000	0	0	0	0	0	0	0
AVLKFAAATGATPIAGR	1	Unmodified	1613.9253	0.9253255	355	sp|P08865|RSSA_HUMAN	yes	yes	0	0	0	0	0	1				2				2							37.603	37.603	2;3	1.5515E-11	18063	TAILS_500K_HeLa_exp1_2_pullout	168.05	143.33	298280000	60508000	0	0	0	227350000	0	0	0	10431000	0	0	0
AVLKLTDQPPLVQAIFSGDPEEIR	1	Acetyl (N-term)	2677.4327	0.43268209	1321	sp|Q8N8A2|ANR44_HUMAN	yes	yes	1	0	0	0	0				1		1	1		1							58.183	58.183	3	5.2961E-08	26672	TAILS_1Mil_HeLa_exp2_1_pullout	114.88	101.55	81881000	0	0	0	29275000	0	15807000	26321000	0	10477000	0	0	0
AVLVDLEPGTMDSVR	0	Unmodified	1600.8131	0.81305744	893;295;1160	sp|P04350|TBB4A_HUMAN;sp|P68371|TBB4B_HUMAN;sp|Q3ZCM7|TBB8_HUMAN	no	no	0	0	0	0	0	2	1		2	4	2	2	2	1							49.283	49.283	2;3	3.3157E-32	21818	TAILS_1Mil_HeLa_exp2_1_pullout	283.44	237.28	2121300000	404560000	31506000	0	485620000	739030000	12010000	76570000	329650000	42372000	0	0	0
AVLVDLEPGTMDSVR	0	Oxidation (M)	1616.808	0.80797206	893;295;1160	sp|P04350|TBB4A_HUMAN;sp|P68371|TBB4B_HUMAN;sp|Q3ZCM7|TBB8_HUMAN	no	no	0	0	0	1	0									2							46.282	46.282	2	0.0015328	18785	TAILS_1Mil_HeLa_exp2_1_pullout	117.09	76.595	27367000	0	0	0	0	0	0	0	0	27367000	0	0	0
AVNVYSTSVTSDNLSR	0	Acetyl (N-term)	1753.8483	0.84825697	1117	sp|Q15691|MARE1_HUMAN	yes	yes	1	0	0	0	0	1			1	1		1	1	2							43.139	43.139	2	8.9906E-12	20985	TAILS_1Mil_HeLa_exp1_2_pullout	172.09	141.95	630770000	146210000	0	0	167030000	75727000	0	45082000	142830000	53902000	0	0	0
AVPAAAMGPSALGQSGPGSMAPWCSVSSGPSR	0	Acetyl (N-term)	3069.4107	0.41065957	1474	sp|Q96J01|THOC3_HUMAN	yes	yes	1	0	0	0	0	1															53.62	53.62	3	0.019836	27991	TAILS_1Mil_HeLa_exp1_1_pullout	58.137	51.367	48581000	48581000	0	0	0	0	0	0	0	0	0	0	0
AVPAALILR	0	Acetyl (N-term)	964.60695	0.60695147	1935	sp|Q9Y6G5|COMDA_HUMAN	yes	yes	1	0	0	0	0	1					2	1		1							55.292	55.292	1;2	0.016065	25385	TAILS_1Mil_HeLa_exp2_1_pullout	152.26	72.322	233850000	76129000	0	0	0	0	88383000	35539000	0	33796000	0	0	0
AVPIAQKSEPHSLSSEALMR	1	Unmodified	2150.1154	0.11538747	1715	sp|Q9NR28|DBLOH_HUMAN	yes	yes	0	0	0	0	0	1			2	1			1								31.16	31.16	3;4	5.8329E-16	14855	TAILS_1Mil_HeLa_exp1_1_pullout	167.97	143.93	1063900000	151570000	0	0	657430000	111370000	0	0	143490000	0	0	0	0
AVPPTYADLGKSAR	1	Acetyl (N-term)	1486.778	0.77799256	490	sp|P21796|VDAC1_HUMAN	yes	yes	1	0	0	0	0	2		1	1	1	3	1	1	1							35.938	35.938	2;3	1.8541E-07	15319	TAILS_500K_HeLa_exp2_2_pullout	164.65	105.95	21947000000	7571000000	0	36513000	2911800000	3308000000	1165800000	1448900000	4955600000	549880000	0	0	0
AVPSPPPASPR	0	Unmodified	1074.5822	0.58219329	141	sp|O43464|HTRA2_HUMAN	yes	yes	0	0	0	0	0	1			1	1	1	1	1	1							23.05	23.05	2	0.0027457	9445	TAILS_500K_HeLa_exp2_2_pullout	143.03	76.961	672080000	231290000	0	0	83103000	92516000	21308000	73761000	170100000	0	0	0	0
AVQEYIITAIKEVLR	1	Unmodified	1745.0087	0.0087207779	1689	sp|Q9HCM3|K1549_HUMAN	yes	yes	0	0	0	0	0				1					2							58.004	58.004	3	1.6865E-06	26157	TAILS_1Mil_HeLa_exp2_1_pullout	115.8	80.452	6972100	0	0	0	0	0	0	0	0	6972100	0	0	0
AVQISKKR	2	Acetyl (N-term)	970.59236	0.59236404	506	sp|P23396|RS3_HUMAN	yes	yes	1	0	0	0	0	1			1	1	1	1	1	1							16.915	16.915	2	0.021559	5847	TAILS_1Mil_HeLa_exp1_2_pullout	143.12	49.006	9043400000	4338900000	0	0	1709000000	1210400000	92087000	192930000	1290700000	209450000	0	0	0
AVQPKETLQLESAAEVGFVR	1	Acetyl (N-term)	2213.1692	0.16919718	662	sp|P43246|MSH2_HUMAN	yes	yes	1	0	0	0	0			2			1	1		1	1				1		52.311	52.311	2;3	1.4362E-51	22889	TAILS_1Mil_HeLa_exp2_1_pullout	246.27	204.73	172570000	0	0	43660000	0	0	11305000	45567000	0	34832000	22041000	0	0
AVSESQLKKMVSKYKYR	4	Acetyl (N-term)	2086.1245	0.12449559	1532	sp|Q99816|TS101_HUMAN	yes	yes	1	0	0	0	0	2			1	1											37.037	37.037	3;4	0.0007396	18289	TAILS_1Mil_HeLa_exp1_1_pullout	105.53	74.843	482060000	186160000	0	0	177280000	118630000	0	0	0	0	0	0	0
AVSTGVKVPR	1	Acetyl (N-term)	1054.6135	0.61349341	1124	sp|Q15819|UB2V2_HUMAN	yes	yes	1	0	0	0	0	1		1		1	1	1	1								28.265	28.265	2	8.3727E-09	11725	TAILS_500K_HeLa_exp2_2_pullout	226.47	129.97	5147300000	1962100000	0	6851200	0	707870000	150060000	307580000	2012900000	0	0	0	0
AVSVTPIR	0	Acetyl (N-term)	883.51272	0.51271674	1720	sp|Q9NR56|MBNL1_HUMAN	yes	yes	1	0	0	0	0				1	1	1	1									35.763	35.763	1;2	0.017887	17544	TAILS_500K_HeLa_exp1_1_pullout	143	56.138	204860000	0	0	0	0	77478000	32542000	94844000	0	0	0	0	0
AVTGWLESLR	0	Unmodified	1130.6084	0.60840804	1578	sp|Q9BVM2|DPCD_HUMAN	yes	yes	0	0	0	0	0	1							1								49.218	49.218	2	0.024664	25471	TAILS_1Mil_HeLa_exp1_1_pullout	131.44	79.652	76852000	40611000	0	0	0	0	0	0	36241000	0	0	0	0
AVTGWLESLR	0	Acetyl (N-term)	1172.619	0.61897272	1578	sp|Q9BVM2|DPCD_HUMAN	yes	yes	1	0	0	0	0	1			1	1	1	1	1	1							57.546	57.546	2	1.2271E-09	26492	TAILS_1Mil_HeLa_exp2_1_pullout	235.15	150.58	344170000	98687000	0	0	50421000	39167000	42502000	21205000	77352000	14835000	0	0	0
AVTITLKTLQQQTFKIR	2	Acetyl (N-term)	2030.1888	0.18881041	778	sp|P54725|RD23A_HUMAN	yes	yes	1	0	0	0	0	1					1	1		1							51.611	51.611	3	3.3689E-33	27561	TAILS_1Mil_HeLa_exp1_1_pullout	168.89	137.08	65521000	0	0	0	0	0	65521000	0	0	0	0	0	0
AVTLDKDAYYR	1	Acetyl (N-term)	1355.6721	0.67213051	1918	sp|Q9Y5B9|SP16H_HUMAN	yes	yes	1	0	0	0	0	1	1	1	1	1	1	1	1	1							38.553	38.553	2	1.1224E-09	16979	TAILS_1Mil_HeLa_exp1_2_pullout	221.52	150.02	9103200000	2456900000	29774000	25966000	1259100000	1791700000	332690000	505450000	2477400000	224240000	0	0	0
AVTVAPPGAR	0	Unmodified	937.53451	0.53451481	921	sp|Q00839|HNRPU_HUMAN	yes	yes	0	0	0	0	0								1	1							24.745	24.745	2	0.009733	9717	TAILS_1Mil_HeLa_exp1_2_pullout	130.27	66.792	44351000	0	0	0	0	0	0	0	39501000	4850200	0	0	0
AVVGVVAGGGR	0	Unmodified	940.54541	0.54541385	873	sp|P62917|RL8_HUMAN	yes	yes	0	0	0	0	0				1	1		1	1	1							25.276	25.276	2	3.4442E-05	9142	TAILS_1Mil_HeLa_exp2_1_pullout	195.6	82.516	392160000	0	0	0	126560000	154930000	0	17619000	67106000	25956000	0	0	0
AVVIVDDR	0	Unmodified	885.49198	0.4919813	1097;504	sp|P23246|SFPQ_HUMAN;sp|Q15233|NONO_HUMAN	no	no	0	0	0	0	0				1	1		1	1	1							27.992	27.992	2	0.021335	10440	TAILS_1Mil_HeLa_exp2_1_pullout	143.85	60.476	616590000	0	0	0	207150000	265180000	0	25393000	86677000	32196000	0	0	0
AVVPASLSGQDVGSFAYLTIKDR	1	Acetyl (N-term)	2435.2696	0.2696395	1674	sp|Q9H993|ARMT1_HUMAN	yes	yes	1	0	0	0	0	2			1	2	2	2	2	2							54.051	54.051	2;3	7.3463E-99	28177	TAILS_1Mil_HeLa_exp1_1_pullout	283.1	238.8	662770000	117110000	0	0	62143000	122000000	67834000	73800000	130050000	89833000	0	0	0
AVVTVPAYFNDAQR	0	Unmodified	1549.7889	0.7888916	386	sp|P11021|BIP_HUMAN	yes	yes	0	0	0	0	0	1			2	1		1	1	2							43.714	43.714	2;3	7.6239E-08	19353	TAILS_1Mil_HeLa_exp2_1_pullout	175.86	147.85	305390000	75307000	0	0	94902000	79383000	0	9083500	28819000	17898000	0	0	0
AVVVKKIETR	2	Unmodified	1141.7183	0.71829284	11	sp|P05787|K2C8_HUMAN;CON__P05787	yes	no	0	0	0	0	0	2			1	1		1	1								17.525	17.525	2;3	0.00013848	5554	TAILS_500K_HeLa_exp1_1_pullout	138.66	112.28	489630000	390680000	0	0	30419000	51154000	0	0	17374000	0	0	0	0
AVWIQAQQLQGEALHQMQALYGQHFPIEVR	0	Acetyl (N-term)	3530.7881	0.7881271	746	sp|P51692|STA5B_HUMAN	yes	yes	1	0	0	0	0	2			2	2	1	2	2	2							57.97	57.97	3;4	3.4405E-72	30658	TAILS_500K_HeLa_exp1_2_pullout	220.55	197.77	1604900000	404600000	0	0	153290000	346870000	70682000	225300000	315830000	88331000	0	0	0
AVWPTMVDINSPESLTEAYKLR	1	Unmodified	2519.273	0.27301032	1090	sp|Q15067|ACOX1_HUMAN	yes	yes	0	0	0	0	0				1	1		1		1							52.963	52.963	3	6.4959E-44	26720	TAILS_500K_HeLa_exp1_1_pullout	230.06	206.05	578610000	0	0	0	247250000	199590000	0	82788000	0	48989000	0	0	0
AVYFKEQFLDGDGWTSR	1	Unmodified	2017.9534	0.95339074	543	sp|P27797|CALR_HUMAN	yes	yes	0	0	0	0	0	2		1	2	2		1	2	1							47.802	47.802	2;3	8.2897E-42	24187	TAILS_500K_HeLa_exp1_2_pullout	185.87	160.94	1597700000	391420000	0	12515000	411820000	285430000	0	36956000	421880000	37732000	0	0	0
AWKSGGASHSELIHNLR	1	Acetyl (N-term)	1903.9653	0.96529283	494	sp|P22061|PIMT_HUMAN	yes	yes	1	0	0	0	0	3			3	3	4	3	3	2							30.935	30.935	2;3;4	2.0229E-135	14361	TAILS_500K_HeLa_exp1_2_pullout	327.57	292.61	19277000000	4683200000	0	0	3687900000	3132400000	74028000	300880000	7282900000	115550000	0	0	0
AWVPAESAVEELMPR	0	Acetyl (N-term)	1725.8396	0.83960654	99	sp|O14893|GEMI2_HUMAN	yes	yes	1	0	0	0	0					1											58.92	58.92	2	0.0013861	31602	TAILS_500K_HeLa_exp1_2_pullout	74.76	73.77	36918000	0	0	0	0	36918000	0	0	0	0	0	0	0
AWVPAESAVEELMPR	0	Oxidation (M);Acetyl (N-term)	1741.8345	0.83452116	99	sp|O14893|GEMI2_HUMAN	yes	yes	1	0	0	1	0						1										54.823	54.823	2	0.013667	26028	TAILS_500K_HeLa_exp2_1_pullout	89.403	73.513	27511000	0	0	0	0	0	27511000	0	0	0	0	0	0
AYEPQGGSGYDYSYAGGR	0	Unmodified	1896.7915	0.79147037	831	sp|P61978|HNRPK_HUMAN	yes	yes	0	0	0	0	0	1				1			1	1							29.786	29.786	2	2.1841E-20	13245	TAILS_1Mil_HeLa_exp1_2_pullout	142.57	107.69	68679000	31431000	0	0	0	37248000	0	0	0	0	0	0	0
AYGPGIEPTGNMVKKR	2	Unmodified	1716.8981	0.89812447	487	sp|P21333|FLNA_HUMAN	yes	yes	0	0	0	0	0	1			1	2			1								25.886	25.886	3;4	0.0010144	10675	TAILS_500K_HeLa_exp1_1_pullout	107.97	86.131	523670000	103350000	0	0	73390000	310710000	0	0	36223000	0	0	0	0
AYHSFLVEPISCHAWNKDR	1	Acetyl (N-term)	2371.1168	0.11678445	113	sp|O15143|ARC1B_HUMAN	yes	yes	1	0	0	0	0	2			2	2			2								43.029	43.029	3;4	1.1713E-12	21138	TAILS_500K_HeLa_exp1_1_pullout	159.8	146.57	2371700000	508330000	0	0	664580000	714790000	0	0	484000000	0	0	0	0
AYHSGYGAHGSKHR	1	Acetyl (N-term)	1568.7233	0.72327165	232	sp|O95070|YIF1A_HUMAN	yes	yes	1	0	0	0	0	3			1	1		2	2	1							10.917	10.917	2;3;4	6.9844E-33	3278	TAILS_1Mil_HeLa_exp1_1_pullout	253.16	253.16	2694700000	797650000	0	0	725690000	135550000	0	154860000	860010000	20992000	0	0	0
AYKLVLIR	1	Acetyl (N-term)	1016.6383	0.6382516	468	sp|P18669|PGAM1_HUMAN	no	no	1	0	0	0	0	1					1	1		1							48.503	48.503	2	0.020429	22309	TAILS_500K_HeLa_exp2_2_pullout	144.83	30.231	216090000	144060000	0	0	0	0	17923000	20406000	0	33701000	0	0	0
AYKYIQELWR	1	Unmodified	1368.719	0.71902112	822	sp|P61313|RL15_HUMAN	yes	yes	0	0	0	0	0	1			1	1		1	1	2							42.822	42.822	2;3	0.0098987	19451	TAILS_1Mil_HeLa_exp2_1_pullout	132.01	92.862	374620000	106540000	0	0	90771000	66431000	0	6014000	95193000	9673800	0	0	0
AYTNFDAER	0	Unmodified	1085.4778	0.47778779	329	sp|P07355|ANXA2_HUMAN;sp|A6NMY6|AXA2L_HUMAN	yes	no	0	0	0	0	0	1								1							26.974	26.974	2	0.024754	11233	TAILS_1Mil_HeLa_exp1_1_pullout	125.49	74.063	88955000	70500000	0	0	0	0	0	0	0	18456000	0	0	0
CAQAKQWGWTQGR	1	Glu->pyro-Glu	1557.7259	0.72591419	467	sp|P18621|RL17_HUMAN	yes	yes	0	0	1	0	0	1															28.212	28.212	3	2.0634E-05	12722	TAILS_1Mil_HeLa_exp1_1_pullout	157.56	126.69	51239000	51239000	0	0	0	0	0	0	0	0	0	0	0
CAQAKQWGWTQGR	1	Gln->pyro-Glu	1558.7099	0.70992977	467	sp|P18621|RL17_HUMAN	yes	yes	0	1	0	0	0	1			1	1			1								37.036	37.036	2	1.4682E-06	17536	TAILS_500K_HeLa_exp1_1_pullout	160.88	123.53	464410000	112810000	0	0	122120000	67840000	0	0	161640000	0	0	0	0
CAQYKKDGADFAKWR	3	Glu->pyro-Glu	1824.873	0.87297235	288	sp|P04075|ALDOA_HUMAN;sp|P09972|ALDOC_HUMAN	yes	no	0	0	1	0	0	2															26.113	26.113	2;3	0.0015989	11369	TAILS_1Mil_HeLa_exp1_1_pullout	115.18	87.314	504400000	504400000	0	0	0	0	0	0	0	0	0	0	0
CAQYKKDGADFAKWR	3	Gln->pyro-Glu	1825.857	0.85698794	288	sp|P04075|ALDOA_HUMAN;sp|P09972|ALDOC_HUMAN	yes	no	0	1	0	0	0	2			5	2			4								32.043	32.043	2;3;4	1.8892E-25	14509	TAILS_500K_HeLa_exp1_1_pullout	230.59	174.37	7239500000	678040000	0	0	2813400000	99931000	0	0	3648100000	0	0	0	0
CCTESLVNR	0	Gln->pyro-Glu	1120.4641	0.46412834	8	CON__P02769	no	no	0	1	0	0	0														1		35.866	35.866	2	0.18284	12242	TAILS_100K_HeLa_exp1_1_pullout	74.127	30.881	6796100	0	0	0	0	0	0	0	0	0	0	0	0
CDDLEALKKKGCPPDDIENPR	3	Gln->pyro-Glu	2452.1363	0.13625884	311	sp|P05556|ITB1_HUMAN	yes	yes	0	1	0	0	0	1			1	2			2								33.857	33.857	3;4	4.8434E-27	16471	TAILS_1Mil_HeLa_exp1_1_pullout	189.47	164.26	305600000	37162000	0	0	73628000	87829000	0	0	106990000	0	0	0	0
CDELIPEYLNFIR	0	Glu->pyro-Glu	1662.8076	0.80757813	345	sp|P08238|HS90B_HUMAN	yes	yes	0	0	1	0	0	1		1			2		1	2							55.086	55.086	2;3	4.0648E-05	25023	TAILS_1Mil_HeLa_exp2_1_pullout	188.04	153.15	656170000	73566000	0	8656000	0	0	191460000	0	102700000	279780000	0	0	0
CDFTEDQTAEFKEAFQLFDR	1	Acetyl (N-term)	2538.1009	0.1009192	808	sp|P60660|MYL6_HUMAN	yes	yes	1	0	0	0	0	2		2	1	2			2		1						56.384	56.384	2;3	1.4566E-272	28821	TAILS_500K_HeLa_exp1_1_pullout	399.57	378.76	1488100000	460790000	0	63422000	147690000	301120000	0	0	500850000	0	14260000	0	0
CEDLEKQNR	1	Gln->pyro-Glu	1173.5084	0.508436	407	sp|P12270|TPR_HUMAN	yes	yes	0	1	0	0	0					1			1								21.873	21.873	2	0.013812	8699	TAILS_1Mil_HeLa_exp1_2_pullout	140.14	84.769	101580000	0	0	0	0	37459000	0	0	64124000	0	0	0	0
CEEPPTFEAMELIGKPKPYYEIGER	2	Unmodified	2982.4143	0.41433119	439	sp|P15529|MCP_HUMAN	yes	yes	0	0	0	0	0	2			2	1			2								50.027	50.027	3;4	4.6318E-22	25852	TAILS_1Mil_HeLa_exp1_1_pullout	161.68	136.01	1909400000	802980000	0	0	392630000	44640000	0	0	669130000	0	0	0	0
CEEPPTFEAMELIGKPKPYYEIGER	2	Gln->pyro-Glu	2965.3878	0.38778208	439	sp|P15529|MCP_HUMAN	yes	yes	0	1	0	0	0	1			1	1			1								52.567	52.567	3	2.1126E-10	26781	TAILS_500K_HeLa_exp1_1_pullout	120.08	100.7	1382800000	476250000	0	0	257060000	241220000	0	0	408290000	0	0	0	0
CEKAEEKAKEIAKMAEMLVELVR	4	Gln->pyro-Glu	2687.3696	0.3696296	1928	sp|Q9Y605|MOFA1_HUMAN	yes	yes	0	1	0	0	0					1											56.243	56.243	4	0.0021998	30100	TAILS_500K_HeLa_exp1_2_pullout	80.847	61.735	47222000	0	0	0	0	47222000	0	0	0	0	0	0	0
CEKGTTAVLTEKITPLEIEVLEETVQTMDTS	2	Gln->pyro-Glu	3447.6888	0.68883429	1507	sp|Q99436|PSB7_HUMAN	yes	yes	0	1	0	0	0					1											57.814	57.814	3	1.5069E-06	31014	TAILS_500K_HeLa_exp1_2_pullout	81.242	71.272	39156000	0	0	0	0	39156000	0	0	0	0	0	0	0
CEMEQQNQEYKILLDVKTR	2	Glu->pyro-Glu	2406.1672	0.16716504	16	sp|Q04695|K1C17_HUMAN;CON__Q04695;CON__Q9QWL7;sp|P02533|K1C14_HUMAN;CON__P02533;CON__Q61782	yes	no	0	0	1	0	0	2			1				1								38.89	38.89	3;4	4.4143E-20	19267	TAILS_1Mil_HeLa_exp1_1_pullout	186.56	171.3	1356900000	1160600000	0	0	109010000	0	0	0	87226000	0	0	0	0
CEMEQQNQEYKILLDVKTR	2	Unmodified	2424.1777	0.17772973	16	sp|Q04695|K1C17_HUMAN;CON__Q04695;CON__Q9QWL7;sp|P02533|K1C14_HUMAN;CON__P02533;CON__Q61782	yes	no	0	0	0	0	0	1															39.358	39.358	4	1.8709E-05	19447	TAILS_1Mil_HeLa_exp1_1_pullout	114.4	114.4	121820000	121820000	0	0	0	0	0	0	0	0	0	0	0
CEMEQQNQEYKILLDVKTR	2	Gln->pyro-Glu	2407.1512	0.15118063	16	sp|Q04695|K1C17_HUMAN;CON__Q04695;CON__Q9QWL7;sp|P02533|K1C14_HUMAN;CON__P02533;CON__Q61782	yes	no	0	1	0	0	0	3		1	1	1			2	1							46.775	46.775	2;3	1.4387E-42	23059	TAILS_1Mil_HeLa_exp1_2_pullout	240.2	215.27	4135700000	1180000000	0	28676000	1015400000	726380000	0	0	1174400000	10825000	0	0	0
CEMSEHPSQTVR	0	Gln->pyro-Glu	1442.5918	0.59184805	1155	sp|Q32MZ4|LRRF1_HUMAN	yes	yes	0	1	0	0	0				1	1			1								22.517	22.517	2	0.0010266	9123	TAILS_1Mil_HeLa_exp1_2_pullout	143.4	125.09	30146000	0	0	0	0	0	0	0	30146000	0	0	0	0
CESAPGCGVWQR	0	Gln->pyro-Glu	1388.5602	0.56015399	545	sp|P27824|CALX_HUMAN	yes	yes	0	1	0	0	0			1													38.789	38.789	2	0.13135	15950	TAILS_100K_HeLa_exp2_2_pullout	69.954	46.525	0	0	0	0	0	0	0	0	0	0	0	0	0
CESKKFGGPGAR	2	Gln->pyro-Glu	1275.603	0.60300508	840	sp|P62249|RS16_HUMAN	yes	yes	0	1	0	0	0	2				2			1								18.738	18.738	2;3	0.002308	6919	TAILS_1Mil_HeLa_exp1_2_pullout	134.57	95.603	529860000	224520000	0	0	0	237970000	0	0	67367000	0	0	0	0
CGAALAGHQLIR	0	Glu->pyro-Glu	1247.6557	0.65570936	901	sp|P78527|PRKDC_HUMAN	yes	yes	0	0	1	0	0	1															27.599	27.599	3	0.00099581	12249	TAILS_1Mil_HeLa_exp1_1_pullout	112.36	65.069	94171000	94171000	0	0	0	0	0	0	0	0	0	0	0
CGAALAGHQLIR	0	Gln->pyro-Glu	1248.6397	0.63972494	901	sp|P78527|PRKDC_HUMAN	yes	yes	0	1	0	0	0				1	1			1								36.918	36.918	2	0.0003934	17513	TAILS_500K_HeLa_exp1_1_pullout	152.47	85.434	179920000	0	0	0	50016000	50452000	0	0	79449000	0	0	0	0
CGATWVVLGHSER	0	Unmodified	1470.7038	0.70378176	804	sp|P60174|TPIS_HUMAN	yes	yes	0	0	0	0	0								1								33.673	33.673	3	0.054755	15884	TAILS_1Mil_HeLa_exp1_2_pullout	61.212	40.259	31765000	0	0	0	0	0	0	0	31765000	0	0	0	0
CGEIDCEDWIKKTTAR	2	Gln->pyro-Glu	1963.8768	0.87679668	335	sp|P07814|SYEP_HUMAN	yes	yes	0	1	0	0	0					1											40.406	40.406	3	0.013688	20639	TAILS_500K_HeLa_exp1_2_pullout	80.609	69.348	65324000	0	0	0	0	65324000	0	0	0	0	0	0	0
CGEMAQAASAAVTR	0	Glu->pyro-Glu	1403.6286	0.62856791	533	sp|P26640|SYVC_HUMAN	yes	yes	0	0	1	0	0	1															27.805	27.805	2	0.062491	12418	TAILS_1Mil_HeLa_exp1_1_pullout	74.216	57.19	38959000	38959000	0	0	0	0	0	0	0	0	0	0	0
CGESGHLAKDCDLQEDACYNCGR	1	Gln->pyro-Glu	2697.0312	0.031218201	855	sp|P62633|CNBP_HUMAN	yes	yes	0	1	0	0	0				1	1			1								28.447	28.447	3	5.0887E-63	13112	TAILS_500K_HeLa_exp1_2_pullout	247.55	240.78	282320000	0	0	0	89351000	86054000	0	0	106910000	0	0	0	0
CGESGHLAR	0	Gln->pyro-Glu	968.41341	0.4134134	855	sp|P62633|CNBP_HUMAN	yes	yes	0	1	0	0	0	1			1	1			1								16.788	16.788	2	0.0015421	5903	TAILS_1Mil_HeLa_exp1_2_pullout	207.6	124.23	2858400000	768360000	0	0	521700000	558580000	0	0	1009800000	0	0	0	0
CGETGHVAINCSKTSEVNCYR	1	Gln->pyro-Glu	2424.0257	0.025662538	855	sp|P62633|CNBP_HUMAN	yes	yes	0	1	0	0	0				1	1			1								27.364	27.364	3	4.9197E-27	12482	TAILS_500K_HeLa_exp1_2_pullout	189.34	183.97	671850000	0	0	0	183100000	276730000	0	0	212020000	0	0	0	0
CGIFAYLNYHVPR	0	Gln->pyro-Glu	1591.7606	0.76056836	951	sp|Q06210|GFPT1_HUMAN	yes	yes	0	1	0	0	0	1							1								54.911	54.911	2	0.0021154	28877	TAILS_1Mil_HeLa_exp1_1_pullout	127.68	94.45	114230000	59323000	0	0	0	0	0	0	54902000	0	0	0	0
CGKALNER	1	Gln->pyro-Glu	929.4389	0.43889987	397	sp|P11413|G6PD_HUMAN	yes	yes	0	1	0	0	0					1											17.877	17.877	2	0.043308	7018	TAILS_500K_HeLa_exp1_2_pullout	127.56	42.353	125410000	0	0	0	0	125410000	0	0	0	0	0	0	0
CGKEGHWSKECPIDR	2	Gln->pyro-Glu	1840.7985	0.79848678	1588	sp|Q9BWF3|RBM4_HUMAN	yes	yes	0	1	0	0	0					1											22.155	22.155	3	0.004455	9398	TAILS_500K_HeLa_exp1_2_pullout	101.9	65.785	36494000	0	0	0	0	36494000	0	0	0	0	0	0	0
CGPLIDLCR	0	Glu->pyro-Glu	1084.5158	0.51576998	532	sp|P26639|SYTC_HUMAN	yes	yes	0	0	1	0	0	1															39.364	39.364	2	0.067374	19458	TAILS_1Mil_HeLa_exp1_1_pullout	102	60.11	46983000	46983000	0	0	0	0	0	0	0	0	0	0	0
CGSSEDLHDSVR	0	Gln->pyro-Glu	1343.5412	0.54119269	1267	sp|Q7Z4V5|HDGR2_HUMAN	yes	yes	0	1	0	0	0	1							1								23.193	23.193	2	2.6948E-20	9200	TAILS_1Mil_HeLa_exp1_2_pullout	180.74	160.22	49040000	49040000	0	0	0	0	0	0	0	0	0	0	0
CGTIQLDFQLPLR	0	Glu->pyro-Glu	1541.8024	0.80243317	1586	sp|Q9BW92|SYTM_HUMAN	yes	yes	0	0	1	0	0									1							54.654	54.654	2	1.6757E-10	24188	TAILS_1Mil_HeLa_exp2_1_pullout	208.33	156.08	16706000	0	0	0	0	0	0	0	0	16706000	0	0	0
CHTTHSMALIHNR	0	Gln->pyro-Glu	1559.7085	0.70854956	598	sp|P33991|MCM4_HUMAN	yes	yes	0	1	0	0	0				1	1			2								19.825	19.825	3;4	1.0405E-09	7869	TAILS_500K_HeLa_exp1_2_pullout	147.62	133.06	131920000	0	0	0	40616000	0	0	0	91300000	0	0	0	0
CHWSDMFTGR	0	Gln->pyro-Glu	1278.491	0.49101179	668	sp|P46060|RAGP1_HUMAN	yes	yes	0	1	0	0	0					1											46.98	46.98	2	0.0090478	24515	TAILS_500K_HeLa_exp1_2_pullout	132.9	112.57	0	0	0	0	0	0	0	0	0	0	0	0	0
CIAPETLR	0	Glu->pyro-Glu	940.48004	0.4800364	247	sp|O95347|SMC2_HUMAN	yes	yes	0	0	1	0	0	1															28.102	28.102	2	0.058791	12567	TAILS_1Mil_HeLa_exp1_1_pullout	120.52	53.486	65396000	65396000	0	0	0	0	0	0	0	0	0	0	0
CIIPNHEKKAGKLDPHLVLDQLR	3	Gln->pyro-Glu	2676.4534	0.45337472	614	sp|P35579|MYH9_HUMAN	yes	yes	0	1	0	0	0	1							1								42.217	42.217	4	0.001578	20736	TAILS_1Mil_HeLa_exp1_2_pullout	83.606	67.1	152930000	73538000	0	0	0	0	0	0	79391000	0	0	0	0
CIIVMPEKMSSEKVDVLR	2	Glu->pyro-Glu	2115.089	0.089038063	376	sp|P35520|CBS_HUMAN;sp|P0DN79|CBSL_HUMAN	yes	no	0	0	1	0	0	1															41.804	41.804	3	8.5346E-05	20976	TAILS_1Mil_HeLa_exp1_1_pullout	128.26	104.22	51244000	51244000	0	0	0	0	0	0	0	0	0	0	0
CILPFDKETGFHR	1	Glu->pyro-Glu	1600.782	0.78203208	1618	sp|Q9GZT3|SLIRP_HUMAN	yes	yes	0	0	1	0	0	1															36.887	36.887	4	0.012813	18005	TAILS_1Mil_HeLa_exp1_1_pullout	99.844	65.076	48286000	48286000	0	0	0	0	0	0	0	0	0	0	0
CIPALDSLTPANEDQKIGIEIIKR	2	Glu->pyro-Glu	2675.4316	0.43163623	384	sp|P10809|CH60_HUMAN	yes	yes	0	0	1	0	0	2	1	1	1		1	1									50.389	50.389	3;4	3.2612E-36	23166	TAILS_500K_HeLa_exp2_2_pullout	195.39	163.06	1560000000	1301400000	34773000	70610000	82277000	0	30128000	40784000	0	0	0	0	0
CIPALDSLTPANEDQKIGIEIIKR	2	Unmodified	2693.4422	0.44220092	384	sp|P10809|CH60_HUMAN	yes	yes	0	0	0	0	0	1															50.002	50.002	4	2.5E-12	25769	TAILS_1Mil_HeLa_exp1_1_pullout	134.86	122.05	49241000	49241000	0	0	0	0	0	0	0	0	0	0	0
CIPALDSLTPANEDQKIGIEIIKR	2	Gln->pyro-Glu	2676.4157	0.41565181	384	sp|P10809|CH60_HUMAN	yes	yes	0	1	0	0	0	1		1	1	1			1								53.71	53.71	3	5.3314E-08	27977	TAILS_1Mil_HeLa_exp1_1_pullout	114.84	99.897	2295100000	917710000	0	35602000	408530000	489120000	0	0	444140000	0	0	0	0
CIQMWFDPAQGNPNEEVAR	0	Gln->pyro-Glu	2243.9728	0.97282233	438	sp|P15328|FOLR1_HUMAN	yes	yes	0	1	0	0	0	1			1	1			1								57.151	57.151	2	8.5051E-74	29509	TAILS_500K_HeLa_exp1_1_pullout	275.63	248.22	193420000	72193000	0	0	40863000	25390000	0	0	54978000	0	0	0	0
CISELKDIR	1	Gln->pyro-Glu	1115.5645	0.56449431	1094	sp|Q15149|PLEC_HUMAN	yes	yes	0	1	0	0	0	1			1	1			1								44.231	44.231	2	0.010214	21893	TAILS_500K_HeLa_exp1_1_pullout	180.44	63.039	283890000	88443000	0	0	75045000	0	0	0	120400000	0	0	0	0
CITDPQTGLCLLPLKEKKR	3	Glu->pyro-Glu	2251.2181	0.2180784	1094	sp|Q15149|PLEC_HUMAN	yes	yes	0	0	1	0	0	1															38.828	38.828	4	0.00046127	19103	TAILS_1Mil_HeLa_exp1_1_pullout	96.487	87.555	111370000	111370000	0	0	0	0	0	0	0	0	0	0	0
CITDPQTGLCLLPLKEKKR	3	Gln->pyro-Glu	2252.2021	0.20209399	1094	sp|Q15149|PLEC_HUMAN	yes	yes	0	1	0	0	0					1											45.966	45.966	4	0.00041614	23928	TAILS_500K_HeLa_exp1_2_pullout	97.579	88.532	38187000	0	0	0	0	38187000	0	0	0	0	0	0	0
CIVLIDSTPYR	0	Glu->pyro-Glu	1317.6751	0.67510739	838	sp|P62241|RS8_HUMAN	yes	yes	0	0	1	0	0	1															43.99	43.99	2	0.001311	22192	TAILS_1Mil_HeLa_exp1_1_pullout	154.56	109.22	60841000	60841000	0	0	0	0	0	0	0	0	0	0	0
CIYVAIGQKR	1	Glu->pyro-Glu	1188.6437	0.64374769	523	sp|P25705|ATPA_HUMAN	yes	yes	0	0	1	0	0	2							1								29.723	29.723	3	0.0085273	12849	TAILS_1Mil_HeLa_exp1_2_pullout	131.41	91.077	485920000	420420000	0	0	0	0	0	0	65499000	0	0	0	0
CKAGFAGDDAPR	1	Unmodified	1263.5666	0.56661958	809;884;858	sp|P60709|ACTB_HUMAN;sp|P63267|ACTH_HUMAN;sp|Q6S8J3|POTEE_HUMAN;sp|A5A3E0|POTEF_HUMAN;sp|P62736|ACTA_HUMAN;sp|P63261|ACTG_HUMAN	no	no	0	0	0	0	0	2															18.388	18.388	2;3	0.020615	7198	TAILS_1Mil_HeLa_exp1_1_pullout	97.163	46.459	82244000	82244000	0	0	0	0	0	0	0	0	0	0	0
CKAGFAGDDAPR	1	Gln->pyro-Glu	1246.5401	0.54007047	809;884;858	sp|P60709|ACTB_HUMAN;sp|P63267|ACTH_HUMAN;sp|Q6S8J3|POTEE_HUMAN;sp|A5A3E0|POTEF_HUMAN;sp|P62736|ACTA_HUMAN;sp|P63261|ACTG_HUMAN	no	no	0	1	0	0	0	1		1	1	1			1	1							25.739	25.739	2	0.00012004	11006	TAILS_1Mil_HeLa_exp1_1_pullout	162.38	111.03	1758100000	658120000	0	3022300	347580000	334420000	0	0	414940000	0	0	0	0
CKAGFGGDDAPR	1	Unmodified	1249.551	0.55096951	1167	sp|Q562R1|ACTBL_HUMAN	yes	yes	0	0	0	0	0				1												16.386	16.386	2	0.023594	5458	TAILS_500K_HeLa_exp1_1_pullout	96.143	39.096	28601000	0	0	0	28601000	0	0	0	0	0	0	0	0
CKDISSALR	1	Gln->pyro-Glu	1031.507	0.50697943	414	sp|P13489|RINI_HUMAN	yes	yes	0	1	0	0	0	1			1	1			1								30.961	30.961	2	0.01276	13834	TAILS_500K_HeLa_exp1_1_pullout	171.56	16.497	380310000	109180000	0	0	67780000	89900000	0	0	113450000	0	0	0	0
CKDVLTGQEFDVR	1	Gln->pyro-Glu	1548.7242	0.72424243	663	sp|P43304|GPDM_HUMAN	yes	yes	0	1	0	0	0	1			1				1								42.936	42.936	2	2.1243E-05	21434	TAILS_1Mil_HeLa_exp1_2_pullout	157.52	107.48	145170000	47792000	0	0	44726000	0	0	0	52656000	0	0	0	0
CKELGITALHIKLR	2	Glu->pyro-Glu	1632.9498	0.94976611	843	sp|P62263|RS14_HUMAN	yes	yes	0	0	1	0	0	1															36.345	36.345	4	0.04834	17589	TAILS_1Mil_HeLa_exp1_1_pullout	77.776	52.454	199430000	199430000	0	0	0	0	0	0	0	0	0	0	0
CKELGITALHIKLR	2	Gln->pyro-Glu	1633.9338	0.9337817	843	sp|P62263|RS14_HUMAN	yes	yes	0	1	0	0	0	1			2	2			1								43.378	43.378	3;4	0.0018535	22081	TAILS_500K_HeLa_exp1_2_pullout	122.93	99.089	608970000	117280000	0	0	108080000	262220000	0	0	121390000	0	0	0	0
CKHFELGGDKKR	3	Gln->pyro-Glu	1456.7245	0.7245172	908	sp|Q969Q0|RL36L_HUMAN;sp|P83881|RL36A_HUMAN	yes	no	0	1	0	0	0					1											18.061	18.061	3	0.013783	7166	TAILS_500K_HeLa_exp1_2_pullout	104.17	71.086	33580000	0	0	0	0	33580000	0	0	0	0	0	0	0
CKNHSGNDERDEEDEER	1	Gln->pyro-Glu	2100.8039	0.80390233	1296	sp|Q8IWS0|PHF6_HUMAN	yes	yes	0	1	0	0	1				1												13.307	13.307	4	6.0881E-05	3608	TAILS_500K_HeLa_exp1_1_pullout	131.72	114.64	15950000	0	0	0	15950000	0	0	0	0	0	0	0	0
CKQLICDPSYVKDR	2	Gln->pyro-Glu	1763.8335	0.8334753	728	sp|P50395|GDIB_HUMAN	yes	yes	0	1	0	0	0	1															34.749	34.749	3	0.066347	16648	TAILS_1Mil_HeLa_exp1_1_pullout	73.245	57.61	85719000	85719000	0	0	0	0	0	0	0	0	0	0	0
CKQLTQEMMTEKER	2	Gln->pyro-Glu	1793.811	0.8110253	1279	sp|Q86UP2|KTN1_HUMAN	yes	yes	0	1	0	0	0	1				1			1								32.76	32.76	3	2.2305E-11	15811	TAILS_1Mil_HeLa_exp1_1_pullout	208.47	177.5	201460000	60297000	0	0	0	70992000	0	0	70174000	0	0	0	0
CKTAKKSEEEIDFLR	3	Gln->pyro-Glu	1835.9087	0.90874874	1871	sp|Q9Y262|EIF3L_HUMAN	yes	yes	0	1	0	0	0				1	2			1								31.193	31.193	3;4	0.0014506	14172	TAILS_1Mil_HeLa_exp1_2_pullout	119.47	90.151	167430000	0	0	0	40810000	96867000	0	0	29752000	0	0	0	0
CKVLLNIGQQMLR	1	Acetyl (N-term)	1613.8746	0.87455226	574	sp|P30825|CTR1_HUMAN	yes	yes	1	0	0	0	0				1	1			1								54.919	54.919	2	0.0015622	29160	TAILS_500K_HeLa_exp1_2_pullout	134.25	92.206	84906000	0	0	0	33423000	26670000	0	0	24813000	0	0	0	0
CLALATHDNPLR	0	Glu->pyro-Glu	1361.6874	0.68740341	447	sp|P16615|AT2A2_HUMAN	yes	yes	0	0	1	0	0	1															32.98	32.98	3	0.0040659	15662	TAILS_1Mil_HeLa_exp1_1_pullout	123.51	89.307	175680000	175680000	0	0	0	0	0	0	0	0	0	0	0
CLAPMMSEVIR	0	Glu->pyro-Glu	1287.6138	0.61376946	649	sp|P40939|ECHA_HUMAN	yes	yes	0	0	1	0	0	1															47.726	47.726	2	0.00027259	24442	TAILS_1Mil_HeLa_exp1_1_pullout	180.87	127.78	29414000	29414000	0	0	0	0	0	0	0	0	0	0	0
CLDDHKYKQAIGIALETR	2	Gln->pyro-Glu	2113.0626	0.062623617	1509	sp|Q99460|PSMD1_HUMAN	yes	yes	0	1	0	0	0								1								43.788	43.788	3	0.036624	22070	TAILS_1Mil_HeLa_exp1_2_pullout	66.325	34.524	41135000	0	0	0	0	0	0	0	41135000	0	0	0	0
CLDKNKLMDALKHASNMLGELR	3	Gln->pyro-Glu	2539.2709	0.27091861	1493	sp|Q96QK1|VPS35_HUMAN	yes	yes	0	1	0	0	0	1							1								54.046	54.046	4	3.8267E-28	28398	TAILS_1Mil_HeLa_exp1_1_pullout	189.64	150.44	79834000	37571000	0	0	0	0	0	0	42263000	0	0	0	0
CLEEKPGDR	1	Gln->pyro-Glu	1085.4812	0.48115861	873	sp|P62917|RL8_HUMAN	yes	yes	0	1	0	0	0	1															26.466	26.466	2	0.044217	11612	TAILS_1Mil_HeLa_exp1_1_pullout	113.71	73.355	54843000	54843000	0	0	0	0	0	0	0	0	0	0	0
CLEPEGAAELR	0	Glu->pyro-Glu	1225.5761	0.57612163	1651	sp|Q9H4A4|AMPB_HUMAN	yes	yes	0	0	1	0	0	1															30.939	30.939	2	0.031304	14299	TAILS_1Mil_HeLa_exp1_1_pullout	99.973	70.5	55449000	55449000	0	0	0	0	0	0	0	0	0	0	0
CLMALKVPTTEKPTVTVNFR	2	Glu->pyro-Glu	2286.2228	0.22282943	945	sp|Q04637|IF4G1_HUMAN	yes	yes	0	0	1	0	0	1															44.115	44.115	4	1.3536E-08	22261	TAILS_1Mil_HeLa_exp1_1_pullout	142.23	118.51	92827000	92827000	0	0	0	0	0	0	0	0	0	0	0
CLPTPKCHTPPLYR	1	Gln->pyro-Glu	1721.8382	0.83816675	936	sp|Q02543|RL18A_HUMAN	yes	yes	0	1	0	0	0					1											36.614	36.614	3	0.0083225	18192	TAILS_500K_HeLa_exp1_2_pullout	99.991	73.555	64262000	0	0	0	0	64262000	0	0	0	0	0	0	0
CLSSATDPQTKR	1	Glu->pyro-Glu	1344.6456	0.64559818	231	sp|O94979|SC31A_HUMAN	yes	yes	0	0	1	0	0	2															15.569	15.569	2;3	0.013562	5895	TAILS_1Mil_HeLa_exp1_1_pullout	100.25	48.391	60371000	60371000	0	0	0	0	0	0	0	0	0	0	0
CLSSLKDER	1	Glu->pyro-Glu	1088.5284	0.52844316	750	sp|P52209|6PGD_HUMAN	yes	yes	0	0	1	0	0	1															21.118	21.118	3	0.054116	8731	TAILS_1Mil_HeLa_exp1_1_pullout	107.79	57.748	276270000	276270000	0	0	0	0	0	0	0	0	0	0	0
CLSSLKDER	1	Gln->pyro-Glu	1089.5125	0.51245874	750	sp|P52209|6PGD_HUMAN	yes	yes	0	1	0	0	0	1															34.101	34.101	2	0.040614	16252	TAILS_1Mil_HeLa_exp1_1_pullout	115.86	66.419	46714000	46714000	0	0	0	0	0	0	0	0	0	0	0
CLVLTGFGGYDKVKLQSR	2	Glu->pyro-Glu	2022.0721	0.072066091	1513	sp|Q99536|VAT1_HUMAN	yes	yes	0	0	1	0	0	1															42.323	42.323	4	0.00025816	21238	TAILS_1Mil_HeLa_exp1_1_pullout	109.42	92.736	121360000	121360000	0	0	0	0	0	0	0	0	0	0	0
CLYASVLTAQPR	0	Glu->pyro-Glu	1359.6969	0.69690547	415	sp|P13639|EF2_HUMAN	yes	yes	0	0	1	0	0	2															41.049	41.049	2;3	5.8714E-07	20428	TAILS_1Mil_HeLa_exp1_1_pullout	232.41	177.86	1384900000	1384900000	0	0	0	0	0	0	0	0	0	0	0
CLYASVLTAQPR	0	Gln->pyro-Glu	1360.6809	0.68092105	415	sp|P13639|EF2_HUMAN	yes	yes	0	1	0	0	0				1	1			1								53.122	53.122	2	0.00017212	27568	TAILS_1Mil_HeLa_exp1_2_pullout	157.96	115.85	133170000	0	0	0	42279000	40383000	0	0	50508000	0	0	0	0
CMGNHELYMR	0	Glu->pyro-Glu	1291.526	0.52601709	527;437;607	sp|P15311|EZRI_HUMAN;sp|P26038|MOES_HUMAN;sp|P35241|RADI_HUMAN	no	no	0	0	1	0	0	1															25.693	25.693	2	0.0054448	11193	TAILS_1Mil_HeLa_exp1_1_pullout	166.07	134.54	59227000	59227000	0	0	0	0	0	0	0	0	0	0	0
CMTNTPVVVR	0	Glu->pyro-Glu	1157.5685	0.56853383	591	sp|P32322|P5CR1_HUMAN	yes	yes	0	0	1	0	0	1															28.618	28.618	2	0.025836	12909	TAILS_1Mil_HeLa_exp1_1_pullout	115.82	79.43	128130000	128130000	0	0	0	0	0	0	0	0	0	0	0
CNGVLEGIR	0	Glu->pyro-Glu	998.49675	0.4967491	614;615;1263	sp|P35579|MYH9_HUMAN;sp|P35749|MYH11_HUMAN;sp|P12883|MYH7_HUMAN;sp|P13535|MYH8_HUMAN;sp|Q9UKX3|MYH13_HUMAN;sp|Q9Y623|MYH4_HUMAN;sp|P13533|MYH6_HUMAN;sp|P12882|MYH1_HUMAN;sp|P11055|MYH3_HUMAN;sp|Q9UKX2|MYH2_HUMAN;sp|A7E2Y1|MYH7B_HUMAN;sp|P35580|MYH10_HUMAN;sp|Q7Z406|MYH14_HUMAN	no	no	0	0	1	0	0	1															30.861	30.861	2	0.013479	14459	TAILS_1Mil_HeLa_exp1_1_pullout	138.26	46.359	105940000	105940000	0	0	0	0	0	0	0	0	0	0	0
CNNVLYIR	0	Glu->pyro-Glu	1032.5175	0.51748454	847	sp|P62306|RUXF_HUMAN	yes	yes	0	0	1	0	0	1															32.707	32.707	2	0.036272	15430	TAILS_1Mil_HeLa_exp1_1_pullout	130.77	72.598	115080000	115080000	0	0	0	0	0	0	0	0	0	0	0
CNSLEEIKALR	1	Glu->pyro-Glu	1313.6762	0.67617003	1037	sp|Q13813|SPTN1_HUMAN	yes	yes	0	0	1	0	0	1															33.15	33.15	3	0.024548	15619	TAILS_1Mil_HeLa_exp1_1_pullout	105.25	83.621	67178000	67178000	0	0	0	0	0	0	0	0	0	0	0
CNSLEEIKALR	1	Gln->pyro-Glu	1314.6602	0.66018561	1037	sp|Q13813|SPTN1_HUMAN	yes	yes	0	1	0	0	0	1			1	1			1								41.502	41.502	2	6.2163E-07	20486	TAILS_1Mil_HeLa_exp1_2_pullout	208.6	167.16	413210000	103490000	0	0	70438000	88536000	0	0	150740000	0	0	0	0
CPEALFQPSFLGMESCGIHETTFNSIMKCDVDIR	1	Gln->pyro-Glu	3971.7661	0.7660723	809;884	sp|P60709|ACTB_HUMAN;sp|P63261|ACTG_HUMAN	no	no	0	1	0	0	0					1											55.18	55.18	3	1.711E-20	29432	TAILS_500K_HeLa_exp1_2_pullout	126.18	99.689	61951000	0	0	0	0	61951000	0	0	0	0	0	0	0
CPGESSHICDFIR	0	Gln->pyro-Glu	1559.6497	0.64969728	734	sp|P50897|PPT1_HUMAN	yes	yes	0	1	0	0	0	1															41.751	41.751	2	0.0012998	20911	TAILS_1Mil_HeLa_exp1_1_pullout	136.48	119.9	32368000	32368000	0	0	0	0	0	0	0	0	0	0	0
CPSPPMINLISVGGQHQGVFGLPR	0	Glu->pyro-Glu	2542.2937	0.29370296	734	sp|P50897|PPT1_HUMAN	yes	yes	0	0	1	0	0	1															52.823	52.823	3	1.3107E-21	27476	TAILS_1Mil_HeLa_exp1_1_pullout	124.81	110.54	66965000	66965000	0	0	0	0	0	0	0	0	0	0	0
CQHAAEIITDLLR	0	Glu->pyro-Glu	1520.7769	0.7769467	1423	sp|Q96AE4|FUBP1_HUMAN	yes	yes	0	0	1	0	0	1															48.844	48.844	3	0.020626	25022	TAILS_1Mil_HeLa_exp1_1_pullout	77.527	32.27	53021000	53021000	0	0	0	0	0	0	0	0	0	0	0
CQHAAEIITDLLR	0	Gln->pyro-Glu	1521.761	0.76096229	1423	sp|Q96AE4|FUBP1_HUMAN	yes	yes	0	1	0	0	0	1			1	1			1								54.788	54.788	2	4.7848E-07	29024	TAILS_500K_HeLa_exp1_2_pullout	218.55	160.59	461570000	114680000	0	0	97098000	99566000	0	0	150230000	0	0	0	0
CQHLQAEKKKMQQNIQELEEQLEEEESAR	3	Gln->pyro-Glu	3565.6777	0.67770953	614	sp|P35579|MYH9_HUMAN	yes	yes	0	1	0	0	0	1							2								48.825	48.825	3;4	1.4717E-87	24784	TAILS_1Mil_HeLa_exp1_2_pullout	258.19	231.77	297310000	102680000	0	0	0	0	0	0	194620000	0	0	0	0
CQKICDQWDALGSLTHSR	1	Gln->pyro-Glu	2156.9732	0.97315668	149	sp|O43707|ACTN4_HUMAN	yes	yes	0	1	0	0	0	2		1	2	2			2								46.967	46.967	2;3	6.8963E-101	24130	TAILS_500K_HeLa_exp1_2_pullout	309.87	286.99	2136100000	509450000	0	4164500	454530000	568390000	0	0	599580000	0	0	0	0
CQKICDQWDNLGALTQKR	2	Gln->pyro-Glu	2216.0467	0.046655977	410	sp|P12814|ACTN1_HUMAN	yes	yes	0	1	0	0	0	1			1	1			1								44.484	44.484	3	0.0002381	22629	TAILS_1Mil_HeLa_exp1_1_pullout	114.4	101.46	640820000	206100000	0	0	141810000	114720000	0	0	178180000	0	0	0	0
CQLLVGKRSLT	1	Acetyl (N-term)	1315.7282	0.7282056	687	sp|P47888|OR3A3_HUMAN	yes	yes	1	0	0	0	1								1								40.977	40.977	2	0.0089294	20334	TAILS_1Mil_HeLa_exp1_2_pullout	124.23	85.208	101150000	0	0	0	0	0	0	0	101150000	0	0	0	0
CRDDSFFGETSHNYHKFDSEYER	1	Gln->pyro-Glu	2908.1783	0.17833467	661	sp|P43243|MATR3_HUMAN	yes	yes	0	1	0	0	1	1			1	1			2								34.777	34.777	3;4	2.1689E-41	16268	TAILS_500K_HeLa_exp1_1_pullout	210.16	206.82	773330000	148340000	0	0	142430000	179620000	0	0	302940000	0	0	0	0
CRPDQLTGLSLLPLSEKAAR	1	Glu->pyro-Glu	2206.1892	0.18922111	1094	sp|Q15149|PLEC_HUMAN	yes	yes	0	0	1	0	1	1															46.278	46.278	4	0.050141	23550	TAILS_1Mil_HeLa_exp1_1_pullout	62.281	46.888	70517000	70517000	0	0	0	0	0	0	0	0	0	0	0
CRPDQLTGLSLLPLSEKAAR	1	Gln->pyro-Glu	2207.1732	0.1732367	1094	sp|Q15149|PLEC_HUMAN	yes	yes	0	1	0	0	1				1	1			1								51.389	51.389	3	3.5212E-16	26482	TAILS_1Mil_HeLa_exp1_2_pullout	169.51	141.31	496740000	0	0	0	153690000	157040000	0	0	186010000	0	0	0	0
CSEGSFLLTTFPR	0	Glu->pyro-Glu	1495.7129	0.71294946	1097	sp|Q15233|NONO_HUMAN	yes	yes	0	0	1	0	0	2															50.902	50.902	2;3	3.2933E-41	26306	TAILS_1Mil_HeLa_exp1_1_pullout	271.65	202.05	146020000	146020000	0	0	0	0	0	0	0	0	0	0	0
CSEGSFLLTTFPR	0	Gln->pyro-Glu	1496.697	0.69696505	1097	sp|Q15233|NONO_HUMAN	yes	yes	0	1	0	0	0	1			1	1			1								55.618	55.618	2	5.5913E-08	29274	TAILS_1Mil_HeLa_exp1_1_pullout	241.13	215.19	353740000	90405000	0	0	72067000	76989000	0	0	114280000	0	0	0	0
CSEGVFLLTTTPR	0	Glu->pyro-Glu	1461.7286	0.72859953	504	sp|P23246|SFPQ_HUMAN	yes	yes	0	0	1	0	0	1															46.279	46.279	2	1.3571E-06	23547	TAILS_1Mil_HeLa_exp1_1_pullout	172.17	148.32	71646000	71646000	0	0	0	0	0	0	0	0	0	0	0
CSGAIIVLTKSGR	1	Gln->pyro-Glu	1343.7231	0.72312022	428	sp|P14618|KPYM_HUMAN	yes	yes	0	1	0	0	0	1			1	1			1								45.253	45.253	2	6.3356E-07	22689	TAILS_1Mil_HeLa_exp1_2_pullout	173.64	140.38	396160000	128790000	0	0	71320000	93963000	0	0	102080000	0	0	0	0
CSGPGLSPGMVR	0	Gln->pyro-Glu	1199.5427	0.54271301	487	sp|P21333|FLNA_HUMAN	yes	yes	0	1	0	0	0	1			1												38.565	38.565	2	0.016871	18394	TAILS_500K_HeLa_exp1_1_pullout	101.65	73.438	57682000	32942000	0	0	24740000	0	0	0	0	0	0	0	0
CSKTLTQGGVTYR	1	Gln->pyro-Glu	1452.7031	0.70311306	1036	sp|Q13643|FHL3_HUMAN	yes	yes	0	1	0	0	0	1							1								28.681	28.681	2	4.0573E-11	12577	TAILS_1Mil_HeLa_exp1_2_pullout	210.15	149.56	85753000	37228000	0	0	0	0	0	0	48526000	0	0	0	0
CSSILLHGKEQPLDEELKDAFQNAYLELGGLGER	2	Gln->pyro-Glu	3811.8727	0.87270417	303	sp|P05023|AT1A1_HUMAN	yes	yes	0	1	0	0	0	1															56.46	56.46	4	2.2625E-11	29703	TAILS_1Mil_HeLa_exp1_1_pullout	100.88	86.933	62356000	62356000	0	0	0	0	0	0	0	0	0	0	0
CSVLAAANPVYGR	0	Glu->pyro-Glu	1358.6765	0.67650438	520	sp|P25205|MCM3_HUMAN	yes	yes	0	0	1	0	0	1															35.998	35.998	2	9.5379E-07	17367	TAILS_1Mil_HeLa_exp1_1_pullout	185.77	144.32	140520000	140520000	0	0	0	0	0	0	0	0	0	0	0
CSYQPTMEGVHTVHVTFAGVPIPR	0	Glu->pyro-Glu	2664.2941	0.29409689	487	sp|P21333|FLNA_HUMAN	yes	yes	0	0	1	0	0	1															45.504	45.504	4	2.4833E-12	23153	TAILS_1Mil_HeLa_exp1_1_pullout	96.793	89.517	108850000	108850000	0	0	0	0	0	0	0	0	0	0	0
CSYQPTMEGVHTVHVTFAGVPIPR	0	Gln->pyro-Glu	2665.2781	0.27811248	487	sp|P21333|FLNA_HUMAN	yes	yes	0	1	0	0	0	2			2	1			2								50.107	50.107	2;3	4.1519E-41	25708	TAILS_1Mil_HeLa_exp1_2_pullout	168.14	161.03	1548700000	413320000	0	0	354460000	315400000	0	0	465540000	0	0	0	0
CTEALPLLVR	0	Glu->pyro-Glu	1152.6325	0.6325143	71	sp|O00410|IPO5_HUMAN	yes	yes	0	0	1	0	0	1															46.035	46.035	2	0.050037	23448	TAILS_1Mil_HeLa_exp1_1_pullout	99.802	63.407	0	0	0	0	0	0	0	0	0	0	0	0	0
CTEALPLLVR	0	Gln->pyro-Glu	1153.6165	0.61652988	71	sp|O00410|IPO5_HUMAN	yes	yes	0	1	0	0	0				1												55.419	55.419	2	0.040671	28444	TAILS_500K_HeLa_exp1_1_pullout	101.41	72.989	0	0	0	0	0	0	0	0	0	0	0	0	0
CTLAEKLGGSAVISLEGKPL	2	Glu->pyro-Glu	2024.0976	0.09761214	509	sp|P23528|COF1_HUMAN	yes	yes	0	0	1	0	0	1															50.863	50.863	3	0.00039561	26274	TAILS_1Mil_HeLa_exp1_1_pullout	94.201	77.321	62730000	62730000	0	0	0	0	0	0	0	0	0	0	0
CTLAEKLGGSAVISLEGKPL	2	Gln->pyro-Glu	2025.0816	0.081627725	509	sp|P23528|COF1_HUMAN	yes	yes	0	1	0	0	0	2	2	2	1	2			2		2		1		1	1	55.536	55.536	2;3	1.1159E-35	28114	TAILS_1Mil_HeLa_exp1_2_pullout	218.98	190.17	1380900000	211990000	327140000	126490000	211610000	110040000	0	0	304760000	0	25964000	0	0
CTLAEKLGGSAVISLEGKPL	2	Unmodified	2042.1082	0.10817683	509	sp|P23528|COF1_HUMAN	yes	yes	0	0	0	0	0			1													51.932	51.932	3	0.016331	23183	TAILS_100K_HeLa_exp2_2_pullout	69.148	48.209	7180600	0	0	7180600	0	0	0	0	0	0	0	0	0
CTPACISFGPKNR	1	Gln->pyro-Glu	1489.6806	0.68060348	602	sp|P34932|HSP74_HUMAN	yes	yes	0	1	0	0	0	1			1				1								38.636	38.636	2	0.0018223	18525	TAILS_500K_HeLa_exp1_1_pullout	131.52	112.74	59055000	0	0	0	24227000	0	0	0	34829000	0	0	0	0
CTSIVAEDKKGHLIHGR	2	Gln->pyro-Glu	1902.9734	0.97341468	1025	sp|Q13510|ASAH1_HUMAN	yes	yes	0	1	0	0	0	3			2	2			1								25.713	25.713	3;4	1.0925E-07	11022	TAILS_500K_HeLa_exp1_2_pullout	150.39	121.43	500560000	172810000	0	0	172020000	155730000	0	0	0	0	0	0	0
CTVIAAANPIGGR	0	Glu->pyro-Glu	1280.6659	0.66593969	718	sp|P49736|MCM2_HUMAN	yes	yes	0	0	1	0	0	2															33.514	33.514	2	2.3207E-10	16146	TAILS_1Mil_HeLa_exp1_1_pullout	152.7	110.3	203060000	203060000	0	0	0	0	0	0	0	0	0	0	0
CTYLVLDEADR	0	Glu->pyro-Glu	1335.6129	0.61290107	1398	sp|Q92841|DDX17_HUMAN	yes	yes	0	0	1	0	0	1															39.487	39.487	2	0.060547	19439	TAILS_1Mil_HeLa_exp1_1_pullout	85.963	58.992	86041000	86041000	0	0	0	0	0	0	0	0	0	0	0
CVEDPETGLCLLPLTDKAAKGGELVYTDSEAR	2	Gln->pyro-Glu	3489.6644	0.66435087	1094	sp|Q15149|PLEC_HUMAN	yes	yes	0	1	0	0	0	1															52.908	52.908	3	8.6406E-55	27551	TAILS_1Mil_HeLa_exp1_1_pullout	195.51	183.59	37487000	37487000	0	0	0	0	0	0	0	0	0	0	0
CVEDPETGLR	0	Glu->pyro-Glu	1156.5183	0.5182724	1094	sp|Q15149|PLEC_HUMAN	yes	yes	0	0	1	0	0	1															26.135	26.135	2	0.007061	11305	TAILS_1Mil_HeLa_exp1_1_pullout	139.97	92.055	165340000	165340000	0	0	0	0	0	0	0	0	0	0	0
CVESFSDYPPLGR	0	Glu->pyro-Glu	1507.6766	0.67656396	890	sp|Q5VTE0|EF1A3_HUMAN;sp|P68104|EF1A1_HUMAN	yes	no	0	0	1	0	0	1															41.199	41.199	2	0.00011745	20380	TAILS_1Mil_HeLa_exp1_1_pullout	180.07	150.26	199240000	199240000	0	0	0	0	0	0	0	0	0	0	0
CVESFSDYPPLGR	0	Gln->pyro-Glu	1508.6606	0.66057954	890	sp|Q5VTE0|EF1A3_HUMAN;sp|P68104|EF1A1_HUMAN	yes	no	0	1	0	0	0	1							1								52.58	52.58	2	0.016506	27201	TAILS_1Mil_HeLa_exp1_2_pullout	96.143	78.975	66613000	35882000	0	0	0	0	0	0	30731000	0	0	0	0
CVILPEIQKPER	1	Glu->pyro-Glu	1462.7966	0.79661951	824	sp|P61619|S61A1_HUMAN	yes	yes	0	0	1	0	0	1															36.83	36.83	3	0.00054179	17855	TAILS_1Mil_HeLa_exp1_1_pullout	148.78	119.1	247970000	247970000	0	0	0	0	0	0	0	0	0	0	0
CVLKIGEHTPSALAIMENANVLAR	1	Glu->pyro-Glu	2588.3567	0.35669715	288	sp|P04075|ALDOA_HUMAN	yes	yes	0	0	1	0	0	2			2				1								50.27	50.27	3;4	1.9575E-17	25197	TAILS_500K_HeLa_exp1_1_pullout	158	124.09	2051000000	1703000000	0	0	242370000	0	0	0	105640000	0	0	0	0
CVLKIGEHTPSALAIMENANVLAR	1	Gln->pyro-Glu	2589.3407	0.34071273	288	sp|P04075|ALDOA_HUMAN	yes	yes	0	1	0	0	0	1				1			1								53.46	53.46	3;4	1.0365E-11	28025	TAILS_1Mil_HeLa_exp1_1_pullout	132.83	105.75	174770000	40141000	0	0	0	40472000	0	0	94157000	0	0	0	0
CVMDDDNEVR	0	Glu->pyro-Glu	1233.4754	0.47542131	1930	sp|Q9Y678|COPG1_HUMAN	yes	yes	0	0	1	0	0	1															21.704	21.704	2	0.004949	9041	TAILS_1Mil_HeLa_exp1_1_pullout	169.09	126.22	48978000	48978000	0	0	0	0	0	0	0	0	0	0	0
CVPDPDTGLYMLQLAGR	0	Gln->pyro-Glu	1887.8859	0.8859048	800	sp|P58107|EPIPL_HUMAN	yes	no	0	1	0	0	0	1															57.619	57.619	2	0.030572	30417	TAILS_1Mil_HeLa_exp1_1_pullout	86.313	68.448	20706000	20706000	0	0	0	0	0	0	0	0	0	0	0
CVVILPDSVR	0	Glu->pyro-Glu	1138.6169	0.61686423	376	sp|P35520|CBS_HUMAN;sp|P0DN79|CBSL_HUMAN	yes	no	0	0	1	0	0	1															41.073	41.073	2	0.033449	20489	TAILS_1Mil_HeLa_exp1_1_pullout	109.71	68.062	53057000	53057000	0	0	0	0	0	0	0	0	0	0	0
CVVQPETGDLNNPPKKFR	2	Glu->pyro-Glu	2080.0524	0.052393282	1062	sp|Q14643|ITPR1_HUMAN	yes	yes	0	0	1	0	0	1															28.072	28.072	4	0.012556	12592	TAILS_1Mil_HeLa_exp1_1_pullout	76.391	60.969	70296000	70296000	0	0	0	0	0	0	0	0	0	0	0
CVVSEAGKALDMSYDHKPEDEVELAR	2	Gln->pyro-Glu	2930.3426	0.34262281	121	sp|O15355|PPM1G_HUMAN	yes	yes	0	1	0	0	0	1			1	1			1								45.482	45.482	4	3.3411E-28	22745	TAILS_1Mil_HeLa_exp1_2_pullout	160	141.6	463670000	129010000	0	0	82220000	89240000	0	0	163200000	0	0	0	0
CYDEKMYDAAKLLYNNVSNFGR	2	Gln->pyro-Glu	2653.1941	0.19410807	919	sp|Q00610|CLH1_HUMAN	yes	yes	0	1	0	0	0	1			1	1			1								54.912	54.912	3	8.0778E-14	29142	TAILS_500K_HeLa_exp1_2_pullout	157.73	144.41	728060000	181180000	0	0	134330000	199380000	0	0	213180000	0	0	0	0
CYECGEKGHYAYDCHR	1	Gln->pyro-Glu	2086.772	0.77201403	1140	sp|Q16629|SRSF7_HUMAN	yes	yes	0	1	0	0	0				1	1											23.012	23.012	3	3.7668E-09	9873	TAILS_500K_HeLa_exp1_2_pullout	163.51	158.08	93496000	0	0	0	0	93496000	0	0	0	0	0	0	0
CYEMASHLR	0	Gln->pyro-Glu	1148.4743	0.4742991	333	sp|P07737|PROF1_HUMAN;CON__P02584	yes	no	0	1	0	0	0				1				1								35.836	35.836	2	0.0023647	17145	TAILS_500K_HeLa_exp1_1_pullout	147.34	93.781	39690000	0	0	0	0	0	0	0	39690000	0	0	0	0
DAEDALHNLDR	0	Unmodified	1267.5793	0.57929275	201	sp|O75494|SRS10_HUMAN	yes	yes	0	0	0	0	0	1			1												30.665	30.665	2;3	0.010435	13487	TAILS_500K_HeLa_exp1_1_pullout	105.17	78.464	71690000	33903000	0	0	37787000	0	0	0	0	0	0	0	0
DAEDAMDAMDGAVLDGR	0	Unmodified	1750.7138	0.71381368	924	sp|Q01130|SRSF2_HUMAN	yes	yes	0	0	0	0	0	1															48.643	48.643	2	1.5169E-05	24944	TAILS_1Mil_HeLa_exp1_1_pullout	136.51	122.55	38678000	38678000	0	0	0	0	0	0	0	0	0	0	0
DAEDAVYGR	0	Unmodified	994.43559	0.43558863	961	sp|Q07955|SRSF1_HUMAN	yes	yes	0	0	0	0	0									1							24.244	24.244	2	0.012751	8150	TAILS_1Mil_HeLa_exp2_1_pullout	134.15	65.363	13220000	0	0	0	0	0	0	0	0	13220000	0	0	0
DAEMPATEKDLAEDAPWKKIQQNTFTR	3	Unmodified	3132.5186	0.51861334	487	sp|P21333|FLNA_HUMAN	yes	yes	0	0	0	0	0					1											42.774	42.774	4	8.9254E-05	22041	TAILS_500K_HeLa_exp1_2_pullout	83.312	71.895	63039000	0	0	0	0	63039000	0	0	0	0	0	0	0
DAGMQLQGYR	0	Unmodified	1137.5237	0.52369213	278	sp|P00505|AATM_HUMAN	yes	yes	0	0	0	0	0	1			1	1			1	1							30.733	30.733	2	0.0053449	13291	TAILS_500K_HeLa_exp1_1_pullout	166.68	130.8	112930000	0	0	0	27443000	45856000	0	0	34655000	4978700	0	0	0
DAGTIAGLNVLR	0	Unmodified	1198.667	0.66698555	388	sp|P11142|HSP7C_HUMAN	yes	yes	0	0	0	0	0			1													49.567	49.567	2	0.16882	21807	TAILS_100K_HeLa_exp2_2_pullout	65.347	35.537	2418100	0	0	2418100	0	0	0	0	0	0	0	0	0
DAIAQAVR	0	Unmodified	842.46102	0.46101552	556	sp|P29401|TKT_HUMAN	yes	yes	0	0	0	0	0									1							25.826	25.826	2	0.035095	8710	TAILS_1Mil_HeLa_exp2_1_pullout	131.3	22.319	173850000	0	0	0	0	0	0	0	0	173850000	0	0	0
DAKAIAALISEKLETLR	2	Unmodified	1841.0622	0.062212911	1297	sp|Q8IXB1|DJC10_HUMAN	yes	yes	0	0	0	0	0									1							55.869	55.869	3	0.029743	24885	TAILS_1Mil_HeLa_exp2_1_pullout	51.566	40.092	8047700	0	0	0	0	0	0	0	0	8047700	0	0	0
DAKGISQEQMNEFR	1	Unmodified	1651.7624	0.76241885	410	sp|P12814|ACTN1_HUMAN	yes	yes	0	0	0	0	0	1								1							32.578	32.578	2;3	0.030795	14383	TAILS_1Mil_HeLa_exp1_1_pullout	83.53	35.247	109230000	99647000	0	0	0	0	0	0	0	9587600	0	0	0
DAKGISQEQMQEFR	1	Unmodified	1665.7781	0.77806891	149	sp|O43707|ACTN4_HUMAN	yes	yes	0	0	0	0	0	2			2	2		1	1	1							31.423	31.423	2;3	2.145E-19	14485	TAILS_500K_HeLa_exp1_2_pullout	225.72	116.33	1247300000	336740000	0	0	395490000	393640000	0	23397000	85033000	12968000	0	0	0
DAKGISQEQMQEFR	1	Gln->pyro-Glu	1648.7515	0.75151981	149	sp|O43707|ACTN4_HUMAN	yes	yes	0	1	0	0	0									1							39.569	39.569	2	0.0017979	15888	TAILS_1Mil_HeLa_exp2_1_pullout	123.64	58.244	3000500	0	0	0	0	0	0	0	0	3000500	0	0	0
DAKLDKAQIHDLVLVGGSTR	2	Unmodified	2135.1699	0.16986588	374	sp|P0DMV9|HS71B_HUMAN;sp|P0DMV8|HS71A_HUMAN	yes	no	0	0	0	0	0	2			1				1								36.266	36.266	3;4	5.4086E-06	17054	TAILS_500K_HeLa_exp1_1_pullout	113.73	97.018	687840000	489700000	0	0	88138000	0	0	0	110010000	0	0	0	0
DAKLDKSQIHDIVLVGGSTR	2	Unmodified	2151.1648	0.1647805	388	sp|P11142|HSP7C_HUMAN	yes	yes	0	0	0	0	0	2			2	2		3	2	1							34.512	34.512	2;3;4	2.4364E-06	15873	TAILS_500K_HeLa_exp1_1_pullout	124.08	114.89	3949200000	710000000	0	0	802570000	1420500000	0	193300000	772530000	50305000	0	0	0
DAKLDKSQIHDIVLVGGSTR	2	Gln->pyro-Glu	2134.1382	0.1382314	388	sp|P11142|HSP7C_HUMAN	yes	yes	0	1	0	0	0							3									39.224	39.224	2;3;4	2.8514E-33	16533	TAILS_500K_HeLa_exp2_2_pullout	157.8	115.25	14657000	0	0	0	0	0	0	14657000	0	0	0	0	0
DAKPEDNLLVLTVATKETEGFR	2	Unmodified	2445.2751	0.27511881	938	sp|Q02809|PLOD1_HUMAN	yes	yes	0	0	0	0	0	1			2		2	1	2	1							51.684	51.684	3;4	1.5312E-22	26146	TAILS_500K_HeLa_exp1_1_pullout	173.8	149.21	638670000	40570000	0	0	216070000	0	73473000	65242000	199050000	44260000	0	0	0
DAKTLIDKAR	2	Acetyl (N-term)	1171.6561	0.65608651	547	sp|P28066|PSA5_HUMAN	yes	yes	1	0	0	0	0	1					1	1	1	1							36.434	36.434	2	0.033449	15201	TAILS_500K_HeLa_exp2_2_pullout	109.71	27.262	16035000000	6437900000	0	0	0	0	300370000	421860000	8730900000	143860000	0	0	0
DALDGPAAEAEPEHSFDGLR	0	Unmodified	2095.9447	0.94467655	1094	sp|Q15149|PLEC_HUMAN	yes	yes	0	0	0	0	0	1			1	1											38.436	38.436	3	1.7776E-11	18947	TAILS_1Mil_HeLa_exp1_1_pullout	148.24	132.72	170200000	77434000	0	0	42495000	50269000	0	0	0	0	0	0	0
DALSQLMNGPIR	0	Unmodified	1313.6762	0.67617003	1680	sp|Q9HB40|RISC_HUMAN	yes	yes	0	0	0	0	0				1	1	1	1	1		1	1					52.113	52.113	2	8.4185E-34	26642	TAILS_500K_HeLa_exp1_2_pullout	270.06	168.52	232890000	0	0	0	57888000	45379000	0	14129000	106230000	0	5412300	3851000	0
DANEEKINAVVETGR	1	Unmodified	1643.8115	0.81147753	922	sp|Q01082|SPTB2_HUMAN	yes	yes	0	0	0	0	0				1				1								30.505	30.505	2	0.00042437	13539	TAILS_500K_HeLa_exp1_1_pullout	136.96	87.96	157570000	0	0	0	107230000	0	0	0	50336000	0	0	0	0
DAPEEEDHVLVLR	0	Unmodified	1520.7471	0.74708636	326	sp|P07237|PDIA1_HUMAN	yes	yes	0	0	0	0	0	2	1	2	3	4	1	3	3	4							35.774	35.774	2;3	4.2911E-07	14331	TAILS_500K_HeLa_exp2_2_pullout	178.54	122.99	31603000000	11371000000	92045000	160260000	2203500000	11314000000	627830000	1873500000	3337500000	623440000	0	0	0
DAPEEEDHVLVLR	0	Gln->pyro-Glu	1503.7205	0.72053726	326	sp|P07237|PDIA1_HUMAN	yes	yes	0	1	0	0	0	1						1									41.87	41.87	2	3.9462E-05	18983	TAILS_500K_HeLa_exp2_2_pullout	116.23	89.135	37883000	37883000	0	0	0	0	0	0	0	0	0	0	0
DAPQDFHPDR	0	Unmodified	1196.521	0.52104959	487	sp|P21333|FLNA_HUMAN	yes	yes	0	0	0	0	0	1						1	1	1							21.843	21.843	2;3	0.0069538	7645	TAILS_1Mil_HeLa_exp2_1_pullout	136.57	100.17	149180000	84777000	0	0	0	0	0	24507000	28888000	11010000	0	0	0
DAQELYAAGENR	0	Unmodified	1335.6055	0.6055075	738	sp|P50995|ANX11_HUMAN	yes	yes	0	0	0	0	0				1					1							28.845	28.845	2	3.6328E-10	11302	TAILS_1Mil_HeLa_exp2_1_pullout	164.43	96.432	33039000	0	0	0	33039000	0	0	0	0	0	0	0	0
DASLMVTNDGATILKNIGVDNPAAKVLVDMSR	2	Unmodified	3327.7167	0.71666122	900	sp|P78371|TCPB_HUMAN	yes	yes	0	0	0	0	0					1											55.206	55.206	4	2.7119E-14	29486	TAILS_500K_HeLa_exp1_2_pullout	108.56	82.141	183060000	0	0	0	0	183060000	0	0	0	0	0	0	0
DATMEVQR	0	Unmodified	948.43348	0.43348014	800	sp|P58107|EPIPL_HUMAN	yes	no	0	0	0	0	0									1							21.919	21.919	2	0.023986	7164	TAILS_1Mil_HeLa_exp2_1_pullout	140.98	71.601	9403400	0	0	0	0	0	0	0	0	9403400	0	0	0
DAVTYTEHAKR	1	Unmodified	1289.6364	0.6364137	860	sp|P62805|H4_HUMAN	yes	yes	0	0	0	0	0	2			2	1		2	2	2							16.288	16.288	2;3	1.6331E-05	5802	TAILS_500K_HeLa_exp1_2_pullout	196.88	150.72	3880800000	331880000	0	0	2749500000	113830000	0	48200000	557390000	80012000	0	0	0
DAVTYTEHAKR	1	Gln->pyro-Glu	1272.6099	0.6098646	860	sp|P62805|H4_HUMAN	yes	yes	0	1	0	0	0									1							23.219	23.219	3	0.086894	7833	TAILS_1Mil_HeLa_exp2_1_pullout	78.653	49.855	34343000	0	0	0	0	0	0	0	0	34343000	0	0	0
DCGLPPDVPNAQPALEGR	0	Unmodified	1904.9051	0.90506034	341	sp|P08174|DAF_HUMAN	yes	yes	0	0	0	0	0	1			1	1			2								38.942	38.942	2;3	2.3166E-11	20048	TAILS_500K_HeLa_exp1_2_pullout	192.65	161.76	1474200000	555530000	0	0	180640000	223140000	0	0	514920000	0	0	0	0
DDDIAALVVDNGSGMCKAGFAGDDAPR	1	Oxidation (M);Acetyl (N-term)	2794.2174	0.21742229	809	sp|P60709|ACTB_HUMAN	yes	yes	1	0	0	1	0	2		1	1	2	1	1	2								50.865	50.865	2;3	6.669E-52	26217	TAILS_1Mil_HeLa_exp1_1_pullout	200.67	182	693400000	232580000	0	24525000	101460000	114900000	34796000	48317000	136820000	0	0	0	0
DDDIAALVVDNGSGMCKAGFAGDDAPR	1	Acetyl (N-term)	2778.2225	0.22250767	809	sp|P60709|ACTB_HUMAN	yes	yes	1	0	0	0	0	8	1	2	5	3	1	2	5	2					1		53.887	53.887	2;3;4	3.8523E-184	27384	TAILS_1Mil_HeLa_exp1_1_pullout	331.38	302.42	23622000000	9915700000	9160800	569000000	6021400000	6189300000	153560000	266210000	314110000	155240000	0	0	0
DDETMYVESKKDR	2	Unmodified	1614.7196	0.71955098	114	sp|O15144|ARPC2_HUMAN	yes	yes	0	0	0	0	0				1	1											20.462	20.462	3	6.5779E-05	7667	TAILS_500K_HeLa_exp1_1_pullout	154.36	119.35	53134000	0	0	0	35140000	17994000	0	0	0	0	0	0	0
DDEVDVDGTVEEDLGKSR	1	Unmodified	1976.8811	0.88107324	430	sp|P14625|ENPL_HUMAN	yes	yes	0	0	0	0	0	26	1	5	11	8	5	28	20	9							43.651	43.651	2;3	6.0689E-118	18551	TAILS_1Mil_HeLa_exp1_1_pullout	325.12	300.83	4236700000	1461300000	59807000	228500000	492050000	365330000	169600000	172140000	1078900000	209140000	0	0	0
DDGLFSGDPNWFPKKSKENPR	3	Unmodified	2433.1713	0.17132244	629	sp|P37802|TAGL2_HUMAN	yes	yes	0	0	0	0	0					1											38.386	38.386	4	0.0075681	19333	TAILS_500K_HeLa_exp1_2_pullout	67.866	59.043	47048000	0	0	0	0	47048000	0	0	0	0	0	0	0
DDGYSTKDSYSSR	1	Glu->pyro-Glu	1461.6008	0.60081606	632	sp|P38159|RBMX_HUMAN;sp|Q96E39|RMXL1_HUMAN	yes	no	0	0	1	0	0								1								18.896	18.896	2	1.0274E-09	7230	TAILS_1Mil_HeLa_exp1_2_pullout	147.71	54.596	0	0	0	0	0	0	0	0	0	0	0	0	0
DDGYSTKDSYSSR	1	Unmodified	1479.6114	0.61138074	632	sp|P38159|RBMX_HUMAN;sp|Q96E39|RMXL1_HUMAN	yes	no	0	0	0	0	0					1											17.126	17.126	3	0.058976	6604	TAILS_500K_HeLa_exp1_2_pullout	73.877	46.196	31381000	0	0	0	0	31381000	0	0	0	0	0	0	0
DDIAALVVDNGSGMCKAGFAGDDAPR	1	Unmodified	2621.185	0.18499995	809	sp|P60709|ACTB_HUMAN	yes	yes	0	0	0	0	0								1								48.154	48.154	3	0.01397	24617	TAILS_1Mil_HeLa_exp1_2_pullout	70.091	42.482	0	0	0	0	0	0	0	0	0	0	0	0	0
DDKIGTTVIDLENR	1	Acetyl (N-term)	1629.821	0.82097959	46	sp|A0AVI2|FR1L5_HUMAN	yes	yes	1	0	0	0	0								1								39.16	39.16	2	0.017498	19232	TAILS_1Mil_HeLa_exp1_2_pullout	91.313	33.181	28899000	0	0	0	0	0	0	0	28899000	0	0	0	0
DDLVTVKTPAFAESVTEGDVR	1	Unmodified	2248.1223	0.12230657	626	sp|P36957|ODO2_HUMAN	yes	yes	0	0	0	0	0	2	1	1	2	2	1	2	3	2							47.011	47.011	2;3	2.9868E-85	23374	TAILS_500K_HeLa_exp1_2_pullout	276.14	239.29	4694600000	1318700000	18266000	22736000	814800000	749730000	73754000	259480000	1270400000	166620000	0	0	0
DDNMFQIGKMR	1	Unmodified	1353.6169	0.61694059	772	sp|P53999|TCP4_HUMAN	yes	yes	0	0	0	0	0	1			1	2			1	1							39.133	39.133	2;3	0.015413	19094	TAILS_1Mil_HeLa_exp1_1_pullout	115.18	91.426	347710000	88340000	0	0	59377000	129920000	0	0	61645000	8427500	0	0	0
DDPQSSWDR	0	Unmodified	1104.4472	0.44721595	14	CON__P15497	yes	yes	0	0	0	0	0	1				1		1	1								24.473	24.473	2	0.013416	9712	TAILS_1Mil_HeLa_exp1_2_pullout	137.9	96.677	767260000	236160000	0	0	0	165540000	0	54257000	311300000	0	0	0	0
DDYKTLINAEDPPMVVVR	1	Unmodified	2074.0405	0.040491191	681	sp|P46940|IQGA1_HUMAN	yes	yes	0	0	0	0	0				1	1											47.863	47.863	3	0.0010508	24009	TAILS_500K_HeLa_exp1_1_pullout	98.165	76.566	94101000	0	0	0	48897000	45204000	0	0	0	0	0	0	0
DEAIKQLR	1	Unmodified	971.53999	0.53999412	614	sp|P35579|MYH9_HUMAN	yes	yes	0	0	0	0	0	1															21.258	21.258	2	0.021251	8665	TAILS_1Mil_HeLa_exp1_1_pullout	143.94	49.682	70546000	70546000	0	0	0	0	0	0	0	0	0	0	0
DEFEGLFKQPAENVNQYLTDPKFVER	2	Unmodified	3112.5142	0.51417989	498	sp|P22314|UBA1_HUMAN	yes	yes	0	0	0	0	0				1												51.717	51.717	4	2.8272E-10	26152	TAILS_500K_HeLa_exp1_1_pullout	116.35	96.378	106580000	0	0	0	106580000	0	0	0	0	0	0	0	0
DEHEHTYQDKEEVVLWMNTVGPYHNR	1	Unmodified	3225.4574	0.45741006	1693	sp|Q9HD45|TM9S3_HUMAN	yes	yes	0	0	0	0	0				1			2	1								42.84	42.84	3;4	9.4247E-10	19108	TAILS_500K_HeLa_exp2_2_pullout	107.74	89.022	235550000	0	0	0	107250000	0	0	34137000	94158000	0	0	0	0
DEILLANKKDLEEAEGR	2	Unmodified	1942.0007	0.0007348666	781	sp|P54886|P5CS_HUMAN	yes	yes	0	0	0	0	0				1												34.238	34.238	3	0.0013389	15668	TAILS_500K_HeLa_exp1_1_pullout	101.15	67.525	24107000	0	0	0	24107000	0	0	0	0	0	0	0	0
DENEHQLSLR	0	Unmodified	1239.5844	0.58437813	321	sp|P06748|NPM_HUMAN	yes	yes	0	0	0	0	0	1															23.189	23.189	2	0.054418	9830	TAILS_1Mil_HeLa_exp1_1_pullout	96.143	47.582	32050000	32050000	0	0	0	0	0	0	0	0	0	0	0
DEPCLLKR	1	Unmodified	1029.5277	0.52771487	193	sp|O75369|FLNB_HUMAN	yes	yes	0	0	0	0	0	1			1	1			1								23.405	23.405	2	0.011818	10397	TAILS_1Mil_HeLa_exp1_1_pullout	146.87	63.957	250030000	0	0	0	90534000	100030000	0	0	59461000	0	0	0	0
DEQSEEKKKQLVR	3	Unmodified	1615.8529	0.85294842	614	sp|P35579|MYH9_HUMAN	yes	yes	0	0	0	0	0	2			1	1				1							13.578	13.578	3;4	0.00035857	4373	TAILS_500K_HeLa_exp1_1_pullout	144.47	108.74	300100000	160130000	0	0	58191000	65243000	0	0	0	16536000	0	0	0
DESKKTANDMIHAENMR	2	Unmodified	1988.9044	0.90440842	527	sp|P26038|MOES_HUMAN	yes	yes	0	0	0	0	0	1			2	2			1								23.134	23.134	3;4	0.00036527	9105	TAILS_500K_HeLa_exp1_1_pullout	122.01	104.15	566850000	75311000	0	0	162820000	249070000	0	0	79654000	0	0	0	0
DESSDPGPQHR	0	Unmodified	1223.5167	0.5166925	1765	sp|Q9NXG6|P4HTM_HUMAN	yes	yes	0	0	0	0	0	1						1									10.378	10.378	2;3	0.0038019	3113	TAILS_1Mil_HeLa_exp1_1_pullout	158.76	92.683	69426000	58133000	0	0	0	0	0	11293000	0	0	0	0	0
DESSPYAAMLAAQDVAQR	0	Unmodified	1921.884	0.88399055	843	sp|P62263|RS14_HUMAN	yes	yes	0	0	0	0	0	1															48.914	48.914	2	2.3799E-20	25127	TAILS_1Mil_HeLa_exp1_1_pullout	141.54	111.53	0	0	0	0	0	0	0	0	0	0	0	0	0
DETEFYLGKR	1	Unmodified	1256.6037	0.60371659	462	sp|P18077|RL35A_HUMAN	yes	yes	0	0	0	0	0	1			1	1		1		2							34.067	34.067	2;3	0.00069157	15528	TAILS_1Mil_HeLa_exp1_1_pullout	146.03	87.597	279030000	0	0	0	141800000	113640000	0	0	0	23593000	0	0	0
DETNYGIPQR	0	Unmodified	1191.552	0.55201537	883	sp|P63244|RACK1_HUMAN	yes	yes	0	0	0	0	0	1			1	1		1	1	1							28.077	28.077	2	0.0025115	12215	TAILS_1Mil_HeLa_exp1_1_pullout	186.76	82.317	323890000	72462000	0	0	76230000	91457000	0	17351000	51036000	15356000	0	0	0
DFLDEYIFLAVGR	0	Unmodified	1556.7875	0.78749461	81	sp|O00571|DDX3X_HUMAN;sp|O15523|DDX3Y_HUMAN	yes	no	0	0	0	0	0					1											58.386	58.386	2	0.02458	31338	TAILS_500K_HeLa_exp1_2_pullout	112.13	76.618	9379700	0	0	0	0	9379700	0	0	0	0	0	0	0
DFLIPVQTQHPIR	0	Unmodified	1562.8569	0.85691158	320	sp|P06744|G6PI_HUMAN	yes	yes	0	0	0	0	0				1												43.598	43.598	3	0.021222	21328	TAILS_500K_HeLa_exp1_1_pullout	93.011	73.001	24587000	0	0	0	24587000	0	0	0	0	0	0	0	0
DFLLKPELLR	1	Unmodified	1242.7336	0.73360855	1038	sp|Q13838|DX39B_HUMAN;sp|O00148|DX39A_HUMAN	yes	no	0	0	0	0	0	1						1		2							51.44	51.44	2;3	0.0066626	23205	TAILS_500K_HeLa_exp2_2_pullout	158.08	86.385	84746000	39469000	0	0	0	0	0	12498000	0	32780000	0	0	0
DFSLEQLR	0	Unmodified	1006.5084	0.50835964	116	sp|O15173|PGRC2_HUMAN	yes	yes	0	0	0	0	0									1							48.382	48.382	2	0.066356	20605	TAILS_1Mil_HeLa_exp2_1_pullout	117.18	41.042	5392100	0	0	0	0	0	0	0	0	5392100	0	0	0
DFTPVCTTELGR	0	Unmodified	1394.65	0.65001485	558	sp|P30041|PRDX6_HUMAN	yes	yes	0	0	0	0	0					1											39.543	39.543	2	0.0020078	20052	TAILS_500K_HeLa_exp1_2_pullout	136.63	79.905	51270000	0	0	0	0	51270000	0	0	0	0	0	0	0
DFTVSAMHGDMDQKER	1	Unmodified	1865.8036	0.80363174	810	sp|P60842|IF4A1_HUMAN	yes	yes	0	0	0	0	0	1			1	1			1	1							31.276	31.276	3	0.00016742	14263	TAILS_500K_HeLa_exp1_2_pullout	134.85	110.66	462530000	74865000	0	0	147630000	171670000	0	0	61734000	6635300	0	0	0
DGEEAGAYDGPR	0	Unmodified	1235.5055	0.50545911	565	sp|P30101|PDIA3_HUMAN	yes	yes	0	0	0	0	0				1				1	1							22.125	22.125	2	0.0084074	7810	TAILS_1Mil_HeLa_exp2_1_pullout	104.43	56.86	23232000	0	0	0	0	0	0	0	16492000	6739400	0	0	0
DGETLEELMKLSPEELLLR	1	Unmodified	2214.1454	0.14535019	420	sp|P13797|PLST_HUMAN	yes	yes	0	0	0	0	0	1			1												57.175	57.175	3	1.3279E-13	30175	TAILS_1Mil_HeLa_exp1_1_pullout	170.5	127.58	106130000	43759000	0	0	62367000	0	0	0	0	0	0	0	0
DGGFCEVCKKLVGYLDR	2	Unmodified	2014.9605	0.96046673	332	sp|P07602|SAP_HUMAN	yes	yes	0	0	0	0	0	2			1	2			2								50.392	50.392	3;4	0.0060457	25863	TAILS_1Mil_HeLa_exp1_2_pullout	84.035	73.936	682190000	235790000	0	0	81834000	139530000	0	0	225030000	0	0	0	0
DGHNLISLLEVLSGDSLPR	0	Unmodified	2034.0746	0.074568512	1094	sp|Q15149|PLEC_HUMAN	yes	yes	0	0	0	0	0					1			1								58.531	58.531	3	2.9945E-07	31326	TAILS_500K_HeLa_exp1_2_pullout	139.11	110.09	51608000	0	0	0	0	22725000	0	0	28883000	0	0	0	0
DGIQKAYDELR	1	Unmodified	1306.6517	0.65172941	1323	sp|Q8N998|CCD89_HUMAN	yes	yes	0	0	0	0	0	1							1								31.015	31.015	2	0.0066149	14598	TAILS_1Mil_HeLa_exp1_1_pullout	128.27	26.202	1232900000	290840000	0	0	0	0	0	0	942080000	0	0	0	0
DGKLVSESSDVLPK	2	Unmodified	1472.7722	0.77223848	11	sp|P05787|K2C8_HUMAN;CON__P05787	yes	no	0	0	0	0	0	1			1	1	2	3	1	2							32.415	32.415	2;3	1.5818E-14	13162	TAILS_500K_HeLa_exp2_2_pullout	157.52	114.23	1074200000	200540000	0	0	270520000	196650000	57360000	130750000	183800000	34620000	0	0	0
DGKLVSESSDVLPK	2	Gln->pyro-Glu	1455.7457	0.74568938	11	sp|P05787|K2C8_HUMAN;CON__P05787	yes	no	0	1	0	0	0									1							42.743	42.743	2	0.00041496	17582	TAILS_1Mil_HeLa_exp2_1_pullout	141.38	102.81	8517600	0	0	0	0	0	0	0	0	8517600	0	0	0
DGMDNQGGYGSVGR	0	Unmodified	1411.5786	0.57864083	583	sp|P31942|HNRH3_HUMAN	yes	yes	0	0	0	0	0				1												24.018	24.018	2	0.0017885	9428	TAILS_500K_HeLa_exp1_1_pullout	151.26	126.4	25160000	0	0	0	25160000	0	0	0	0	0	0	0	0
DGQVINETSQHHDDLE	0	Unmodified	1835.7922	0.79219865	352	sp|P08670|VIME_HUMAN	yes	yes	0	0	0	0	0	2			2	1	1	2	2	2							25.425	25.425	2;3	1.8763E-42	10033	TAILS_500K_HeLa_exp2_2_pullout	194.96	145.98	1588600000	524910000	0	0	374850000	353630000	34164000	93917000	145630000	61461000	0	0	0
DGQVINETSQHHDDLE	0	Gln->pyro-Glu	1818.7656	0.76564955	352	sp|P08670|VIME_HUMAN	yes	yes	0	1	0	0	0									1							35.3	35.3	2	0.0008593	13531	TAILS_1Mil_HeLa_exp2_1_pullout	117.09	104.48	5302500	0	0	0	0	0	0	0	0	5302500	0	0	0
DGTGVVEFVR	0	Unmodified	1077.5455	0.54547343	961	sp|Q07955|SRSF1_HUMAN	yes	yes	0	0	0	0	0	1				1				1							39.466	39.466	2	0.0068464	19240	TAILS_500K_HeLa_exp1_2_pullout	154.28	95.854	118980000	49696000	0	0	0	62734000	0	0	0	6547300	0	0	0
DHALLEEQSKQQSNEHLR	1	Unmodified	2161.0512	0.051207308	149	sp|O43707|ACTN4_HUMAN	yes	yes	0	0	0	0	0	2			2	2		2	2	2							21.364	21.364	3;4	6.8782E-19	7577	TAILS_1Mil_HeLa_exp2_1_pullout	189.42	167.43	909490000	201660000	0	0	293020000	173980000	0	75411000	117960000	47471000	0	0	0
DHALLEEQSKQQSNEHLR	1	Gln->pyro-Glu	2144.0247	0.024658206	149	sp|O43707|ACTN4_HUMAN	yes	yes	0	1	0	0	0									1							27.851	27.851	3	4.6572E-08	9749	TAILS_1Mil_HeLa_exp2_1_pullout	151.62	137.79	10196000	0	0	0	0	0	0	0	0	10196000	0	0	0
DHINLPGFSGQNPLR	0	Unmodified	1663.8431	0.84305243	276	sp|P00491|PNPH_HUMAN	yes	yes	0	0	0	0	0				1												44.278	44.278	3	0.079639	21716	TAILS_500K_HeLa_exp1_1_pullout	46.39	30.754	0	0	0	0	0	0	0	0	0	0	0	0	0
DIAALVVDNGSGMCKAGFAGDDAPR	1	Unmodified	2506.1581	0.15805692	809	sp|P60709|ACTB_HUMAN	yes	yes	0	0	0	0	0	1															48.694	48.694	3	4.6402E-22	24984	TAILS_1Mil_HeLa_exp1_1_pullout	161.66	127.83	55993000	55993000	0	0	0	0	0	0	0	0	0	0	0
DIAVDGEPLGR	0	Unmodified	1140.5775	0.57750184	874	sp|P62937|PPIA_HUMAN	yes	yes	0	0	0	0	0									1							37.991	37.991	2	0.065211	15031	TAILS_1Mil_HeLa_exp2_1_pullout	84.213	45.191	2154600	0	0	0	0	0	0	0	0	2154600	0	0	0
DIDEVSSLLR	0	Unmodified	1145.5928	0.59281755	736	sp|P50990|TCPQ_HUMAN	yes	yes	0	0	0	0	0	1			1	1											50.455	50.455	2	0.0059248	26486	TAILS_500K_HeLa_exp1_2_pullout	163.15	84.381	119620000	47831000	0	0	30045000	41744000	0	0	0	0	0	0	0
DIDNLVQR	0	Unmodified	971.50361	0.50360861	703	sp|P49257|LMAN1_HUMAN	yes	yes	0	0	0	0	0	1															33.388	33.388	2	0.066394	15850	TAILS_1Mil_HeLa_exp1_1_pullout	117.16	25.26	46377000	46377000	0	0	0	0	0	0	0	0	0	0	0
DIISIAEDEDLR	0	Unmodified	1387.6831	0.68308912	411	sp|P12956|XRCC6_HUMAN	yes	yes	0	0	0	0	0	1			1	1	1		1	1							50.359	50.359	2	0.00024448	22825	TAILS_1Mil_HeLa_exp2_1_pullout	156.16	156.16	251010000	64780000	0	0	103050000	42410000	8236000	0	0	32541000	0	0	0
DILGQGATANVFRGR	0	Unmodified	1573.8325	0.83248775	1817	sp|Q9UHD2|TBK1_HUMAN	yes	yes	0	0	0	0	1					1											34.273	34.273	2	0.0080332	16830	TAILS_500K_HeLa_exp1_2_pullout	114.4	17.453	103560000	0	0	0	0	103560000	0	0	0	0	0	0	0
DILLKNTNSVEER	1	Unmodified	1529.8049	0.80493559	1688	sp|Q9HCM1|K1551_HUMAN	yes	yes	0	0	0	0	0	1			1	1		1		1							39.979	39.979	2	0.0018282	18973	TAILS_500K_HeLa_exp1_1_pullout	131.44	12.944	576870000	175970000	0	0	166470000	207680000	0	17469000	0	9278100	0	0	0
DILNMEKTLKGLNSESMTEETLKR	3	Unmodified	2779.4096	0.40958016	577	sp|P31327|CPSM_HUMAN	yes	yes	0	0	0	0	0				1	1											48.335	48.335	4	7.2663E-36	25087	TAILS_500K_HeLa_exp1_2_pullout	192.47	145.08	331020000	0	0	0	167790000	163230000	0	0	0	0	0	0	0
DITDGNSEHLKR	1	Unmodified	1383.6743	0.67425577	986	sp|Q12907|LMAN2_HUMAN	yes	yes	0	0	0	0	0	4			1	1		3	2	1							17.768	17.768	2;3	4.1784E-05	5445	TAILS_500K_HeLa_exp1_1_pullout	182.46	109.82	2952900000	1412300000	0	0	145110000	81119000	0	287650000	972930000	53795000	0	0	0
DKEAAFDDAVEER	1	Acetyl (N-term)	1535.674	0.673981	971	sp|Q09028|RBBP4_HUMAN	yes	yes	1	0	0	0	0	1			1	1	1		1	1							34.354	34.354	2	3.7497E-05	15759	TAILS_500K_HeLa_exp1_1_pullout	156.36	83.929	426870000	106000000	0	0	80485000	86733000	20771000	0	124930000	7949300	0	0	0
DKVMSEFNNNFR	1	Unmodified	1499.6827	0.68271197	356	sp|P08962|CD63_HUMAN	yes	yes	0	0	0	0	0					1											33.728	33.728	2	0.009921	16490	TAILS_500K_HeLa_exp1_2_pullout	107.79	81.19	30636000	0	0	0	0	30636000	0	0	0	0	0	0	0
DLAALGDKVNSLGETAER	1	Unmodified	1857.9432	0.94321999	1037	sp|Q13813|SPTN1_HUMAN	yes	yes	0	0	0	0	0					2				1							46.344	46.344	2;3	0.00052674	21897	TAILS_500K_HeLa_exp1_2_pullout	92.935	59.988	4952300	0	0	0	0	0	0	0	0	4952300	0	0	0
DLAEITTLDR	0	Unmodified	1145.5928	0.59281755	1552	sp|Q9BS26|ERP44_HUMAN	yes	yes	0	0	0	0	0					1											44.109	44.109	2	0.019254	22815	TAILS_500K_HeLa_exp1_2_pullout	113.71	54.891	0	0	0	0	0	0	0	0	0	0	0	0	0
DLAKDITSDTSGDFR	1	Unmodified	1639.7689	0.76894402	290	sp|P04083|ANXA1_HUMAN	yes	yes	0	0	0	0	0	2			2			2	2	2							40.078	40.078	2;3	3.4047E-06	18865	TAILS_500K_HeLa_exp1_1_pullout	99.711	78.854	515080000	187210000	0	0	135060000	0	0	16611000	147090000	29113000	0	0	0
DLAKDITSDTSGDFR	1	Gln->pyro-Glu	1622.7424	0.74239491	290	sp|P04083|ANXA1_HUMAN	yes	yes	0	1	0	0	0									1							50.698	50.698	2	0.00058569	21911	TAILS_1Mil_HeLa_exp2_1_pullout	133.32	93.612	8328500	0	0	0	0	0	0	0	0	8328500	0	0	0
DLAQGTKTLQEVTEMDSVKR	2	Unmodified	2248.1369	0.13691077	800	sp|P58107|EPIPL_HUMAN	yes	no	0	0	0	0	0				1	1											41.856	41.856	4	0.00035147	21452	TAILS_500K_HeLa_exp1_2_pullout	95.666	82.952	165810000	0	0	0	101560000	64243000	0	0	0	0	0	0	0
DLDKADSMIR	1	Unmodified	1162.5652	0.56522259	1094	sp|Q15149|PLEC_HUMAN	yes	yes	0	0	0	0	0					1			1								29.107	29.107	2	0.040175	13611	TAILS_500K_HeLa_exp1_2_pullout	104.95	52.085	72994000	0	0	0	0	50908000	0	0	22086000	0	0	0	0
DLEADIIGDTSGHFQKMLVVLLQGTR	1	Unmodified	2855.4851	0.48512836	340	sp|P08133|ANXA6_HUMAN	yes	yes	0	0	0	0	0					1											58.132	58.132	3	2.6528E-07	31185	TAILS_500K_HeLa_exp1_2_pullout	104.38	78.378	30039000	0	0	0	0	30039000	0	0	0	0	0	0	0
DLEAKLTPETLTR	1	Unmodified	1485.8039	0.80387296	0;24	CON__A2I7N1;CON__A2I7N3;CON__REFSEQ:XP_001252647	no	no	0	0	0	0	0	2			2	1			1								37.548	37.548	2;3	0.00021298	18760	TAILS_500K_HeLa_exp1_2_pullout	114.72	66.783	122940000	0	0	0	59628000	0	0	0	63316000	0	0	0	0
DLEDSLAR	0	Unmodified	917.44543	0.44542503	284	sp|P02545|LMNA_HUMAN	yes	yes	0	0	0	0	0	1			1	1	1	1									29.712	29.712	2	0.020171	12403	TAILS_500K_HeLa_exp2_2_pullout	147.69	18.832	712680000	209300000	0	0	188110000	228150000	35028000	52085000	0	0	0	0	0
DLEEFFSTVGKVR	1	Unmodified	1525.7777	0.77765821	1059	sp|Q14498|RBM39_HUMAN	yes	yes	0	0	0	0	0									1							54.228	54.228	3	0.00069883	23978	TAILS_1Mil_HeLa_exp2_1_pullout	141.58	112.82	10848000	0	0	0	0	0	0	0	0	10848000	0	0	0
DLEGSDIDTR	0	Unmodified	1119.5044	0.50439647	785	sp|P55060|XPO2_HUMAN	yes	yes	0	0	0	0	0						1	1		1							28.328	28.328	2	0.015914	10501	TAILS_500K_HeLa_exp2_2_pullout	118.67	49.494	9666100	0	0	0	0	0	0	0	0	9666100	0	0	0
DLEKPFLLPVEAVYSVPGR	1	Unmodified	2128.1568	0.15684158	708	sp|P49411|EFTU_HUMAN	yes	yes	0	0	0	0	0	2			1	2	1		1	2							54.399	54.399	2;3	2.1952E-07	28516	TAILS_1Mil_HeLa_exp1_1_pullout	140.96	87.431	683400000	159730000	0	0	156880000	192130000	20235000	0	82702000	71717000	0	0	0
DLFEDELVPLFEKAGPIWDLR	1	Unmodified	2501.2842	0.28422694	163	sp|O60506|HNRPQ_HUMAN	yes	yes	0	0	0	0	0					1											58.928	58.928	3	1.1415E-05	31637	TAILS_500K_HeLa_exp1_2_pullout	106.73	89.709	95696000	0	0	0	0	95696000	0	0	0	0	0	0	0
DLGEELEALKTELEDTLDSTAAQQELR	1	Unmodified	3016.4724	0.47243423	614	sp|P35579|MYH9_HUMAN	yes	yes	0	0	0	0	0						1										58.683	58.683	3	7.6024E-05	28206	TAILS_500K_HeLa_exp2_1_pullout	84.933	74.243	37526000	0	0	0	0	0	37526000	0	0	0	0	0	0
DLISHDEMFSDIYKIR	1	Unmodified	1980.9615	0.96151259	417	sp|P13693|TCTP_HUMAN	yes	yes	0	0	0	0	0	1			1					1							50.147	50.147	3;4	0.00017772	22357	TAILS_1Mil_HeLa_exp2_1_pullout	134.14	125.28	109260000	44651000	0	0	48969000	0	0	0	0	15642000	0	0	0
DLKAKGILFVGSGVSGGEEGAR	2	Unmodified	2146.1382	0.1382314	750	sp|P52209|6PGD_HUMAN	yes	yes	0	0	0	0	0				1			1		1							41.36	41.36	2;3;4	0.0048422	17098	TAILS_500K_HeLa_exp2_2_pullout	79.004	56.471	11470000	0	0	0	0	0	0	5739800	0	5729700	0	0	0
DLKEVTPEGLQMVKKNFEWVAER	3	Unmodified	2745.416	0.41598617	497	sp|P22234|PUR6_HUMAN	yes	yes	0	0	0	0	0	1				1			1	1							51.328	51.328	4	3.6789E-17	26756	TAILS_500K_HeLa_exp1_2_pullout	157.88	136.68	238860000	86863000	0	0	0	82474000	0	0	50000000	19526000	0	0	0
DLLLDPAWEKQQR	1	Unmodified	1610.8417	0.84165545	149;410	sp|P12814|ACTN1_HUMAN;sp|P35609|ACTN2_HUMAN;sp|Q08043|ACTN3_HUMAN;sp|O43707|ACTN4_HUMAN	no	no	0	0	0	0	0					1				1							43.797	43.797	3	0.011076	20295	TAILS_1Mil_HeLa_exp2_1_pullout	98.531	56.887	58151000	0	0	0	0	58151000	0	0	0	0	0	0	0
DLLVQQASQCLSKLVQIASR	1	Unmodified	2256.226	0.22600055	1151	sp|Q1KMD3|HNRL2_HUMAN	yes	yes	0	0	0	0	0				1	1											56.454	56.454	3	1.0907E-15	30219	TAILS_500K_HeLa_exp1_2_pullout	164.59	122.73	51313000	0	0	0	0	51313000	0	0	0	0	0	0	0
DLMTDLKSEISGDLAR	1	Unmodified	1762.8771	0.87711426	340	sp|P08133|ANXA6_HUMAN	yes	yes	0	0	0	0	0					2											53.799	53.799	2;3	0.00057746	28614	TAILS_500K_HeLa_exp1_2_pullout	124.92	85.414	94440000	0	0	0	0	94440000	0	0	0	0	0	0	0
DLNIKVDGR	1	Glu->pyro-Glu	1010.5509	0.55089316	1138	sp|Q16585|SGCB_HUMAN	yes	yes	0	0	1	0	0	1					1			1							29.977	29.977	2	0.014794	14023	TAILS_1Mil_HeLa_exp1_1_pullout	131.62	37.314	388420000	315860000	0	0	0	0	47873000	0	0	24687000	0	0	0
DLNYCFSGMSDHR	0	Unmodified	1600.6399	0.63986087	584;793	sp|P31943|HNRH1_HUMAN;sp|P55795|HNRH2_HUMAN	no	no	0	0	0	0	0					2											36.136	36.136	2;3	0.00021309	18017	TAILS_500K_HeLa_exp1_2_pullout	169.58	132.89	93243000	0	0	0	0	93243000	0	0	0	0	0	0	0
DLPKSWDWR	1	Unmodified	1201.588	0.58800695	1804	sp|Q9UBR2|CATZ_HUMAN	yes	yes	0	0	0	0	0	1							1	1							43.027	43.027	2	0.044358	20574	TAILS_1Mil_HeLa_exp1_2_pullout	113.62	69.814	600200000	351000000	0	0	0	0	0	0	231730000	17469000	0	0	0
DLPLLLFR	0	Unmodified	985.59605	0.59605244	130	sp|O43175|SERA_HUMAN	yes	yes	0	0	0	0	0	1			1	1	1	1		1							57.068	57.068	2	0.020927	29356	TAILS_500K_HeLa_exp1_1_pullout	144.29	29.755	944460000	230920000	0	0	286740000	275540000	52537000	33441000	0	65291000	0	0	0
DLQQYQSQAKQLFR	1	Unmodified	1751.8955	0.89548193	195	sp|O75396|SC22B_HUMAN	yes	yes	0	0	0	0	0	1				1			1	1							44.376	44.376	3	0.0018764	19968	TAILS_1Mil_HeLa_exp2_1_pullout	122.64	96.991	114420000	0	0	0	0	70993000	0	0	34288000	9139300	0	0	0
DLTDYLMKILTER	1	Oxidation (M)	1625.8335	0.83345853	809;884;858;889;1167	sp|P60709|ACTB_HUMAN;sp|P63267|ACTH_HUMAN;sp|P62736|ACTA_HUMAN;sp|P63261|ACTG_HUMAN;sp|P68133|ACTS_HUMAN;sp|P68032|ACTC_HUMAN;sp|Q562R1|ACTBL_HUMAN	no	no	0	0	0	1	0	2			1	1	1	2		2							56.147	56.147	2;3	6.0919E-07	26193	TAILS_500K_HeLa_exp2_2_pullout	174.23	138.56	1327400000	161900000	0	0	212930000	102430000	168750000	465020000	0	216330000	0	0	0
DLTDYLMKILTER	1	Unmodified	1609.8385	0.83854391	809;884;858;889;1167	sp|P60709|ACTB_HUMAN;sp|P63267|ACTH_HUMAN;sp|P62736|ACTA_HUMAN;sp|P63261|ACTG_HUMAN;sp|P68133|ACTS_HUMAN;sp|P68032|ACTC_HUMAN;sp|Q562R1|ACTBL_HUMAN	no	no	0	0	0	0	0	3			6	3	2	2	4	3							58.249	58.249	2;3	4.7716E-64	27639	TAILS_500K_HeLa_exp2_2_pullout	297.83	297.83	24611000000	4941800000	0	0	5188700000	6532400000	831930000	2709900000	1935700000	2470100000	0	0	0
DLTDYLMKILTER	1	Oxidation (M);Gln->pyro-Glu	1608.8069	0.80690943	809;884;858;889;1167	sp|P60709|ACTB_HUMAN;sp|P63267|ACTH_HUMAN;sp|P62736|ACTA_HUMAN;sp|P63261|ACTG_HUMAN;sp|P68133|ACTS_HUMAN;sp|P68032|ACTC_HUMAN;sp|Q562R1|ACTBL_HUMAN	no	no	0	1	0	1	0						1										57.323	57.323	2	0.010139	27445	TAILS_500K_HeLa_exp2_1_pullout	102.52	84.465	63224000	0	0	0	0	0	63224000	0	0	0	0	0	0
DLTVTNPKR	1	Unmodified	1042.5771	0.57710791	318;423;357	sp|P06733|ENOA_HUMAN;sp|P09104|ENOG_HUMAN;sp|P13929|ENOB_HUMAN	no	no	0	0	0	0	0	1							1								20.71	20.71	2	0.012751	8711	TAILS_1Mil_HeLa_exp1_1_pullout	134.15	42.634	42064000	28519000	0	0	0	0	0	0	13545000	0	0	0	0
DLYDAGVKR	1	Unmodified	1035.5349	0.53490874	329	sp|P07355|ANXA2_HUMAN;sp|A6NMY6|AXA2L_HUMAN	yes	no	0	0	0	0	0	1			1	1		1	1								23.866	23.866	2	0.012825	9446	TAILS_1Mil_HeLa_exp1_2_pullout	171.38	18.751	1387400000	200200000	0	0	432510000	446350000	0	35855000	272500000	0	0	0	0
DLYDAGVKR	1	Gln->pyro-Glu	1018.5084	0.50835964	329	sp|P07355|ANXA2_HUMAN;sp|A6NMY6|AXA2L_HUMAN	yes	no	0	1	0	0	0									1							36.084	36.084	2	0.01322	13991	TAILS_1Mil_HeLa_exp2_1_pullout	136.8	35.154	26179000	0	0	0	0	0	0	0	0	26179000	0	0	0
DLYEDELVPLFEKAGPIWDLR	1	Unmodified	2517.2791	0.27914156	136	sp|O43390|HNRPR_HUMAN	yes	yes	0	0	0	0	0				1	1		1	1	1							58.142	58.142	3	3.1467E-07	26469	TAILS_1Mil_HeLa_exp2_1_pullout	130.87	114.64	155220000	0	0	0	69553000	0	0	25810000	44317000	15540000	0	0	0
DLYLENPEIKIR	1	Unmodified	1501.814	0.81404372	493	sp|P21980|TGM2_HUMAN	yes	yes	0	0	0	0	0				1												42.737	42.737	3	0.00283	20814	TAILS_500K_HeLa_exp1_1_pullout	131.17	106.82	67745000	0	0	0	67745000	0	0	0	0	0	0	0	0
DMEKIWHHTFYNELR	1	Unmodified	2017.9469	0.94686558	809;884;889	sp|P60709|ACTB_HUMAN;sp|Q6S8J3|POTEE_HUMAN;sp|A5A3E0|POTEF_HUMAN;sp|P63261|ACTG_HUMAN;sp|P68133|ACTS_HUMAN;sp|P68032|ACTC_HUMAN	no	no	0	0	0	0	0	1				1											41.019	41.019	3;4	0.0017405	20734	TAILS_1Mil_HeLa_exp1_1_pullout	111.07	93.791	169340000	89353000	0	0	0	79989000	0	0	0	0	0	0	0
DMESITVALR	0	Unmodified	1133.5751	0.575059	38		yes	yes	0	0	0	0	0							1									42.058	42.058	2	0.0071603	18061	TAILS_500K_HeLa_exp2_2_pullout	143.12	63.652	10388000	0	0	0	0	0	0	10388000	0	0	0	0	0
DMLLANKVPAAAR	1	Unmodified	1368.7548	0.7547547	309	sp|P05388|RLA0_HUMAN;sp|Q8NHW5|RLA0L_HUMAN	yes	no	0	0	0	0	0	2			2	1		2	1	1							35.248	35.248	2;3	4.082E-19	14409	TAILS_500K_HeLa_exp2_2_pullout	173.64	136.45	707010000	247010000	0	0	287930000	75698000	0	16171000	72817000	7381700	0	0	0
DNADSSPVVDKR	1	Unmodified	1301.6212	0.62115757	1279	sp|Q86UP2|KTN1_HUMAN	yes	yes	0	0	0	0	0	1															15.564	15.564	2	6.101E-14	5923	TAILS_1Mil_HeLa_exp1_1_pullout	228.98	127.52	43758000	43758000	0	0	0	0	0	0	0	0	0	0	0
DNGKHALIIYDDLSKQAVAYR	2	Gln->pyro-Glu	2372.2125	0.21245898	523	sp|P25705|ATPA_HUMAN	yes	yes	0	1	0	0	0	5		2	5	3	1	5	3	4							44.728	44.728	2;3;4	7.4418E-62	22244	TAILS_500K_HeLa_exp1_2_pullout	259.93	212.72	7592600000	1821100000	0	16812000	1698800000	1717100000	12327000	265170000	1888200000	173120000	0	0	0
DNGLLAKPTHGDIIR	1	Gln->pyro-Glu	1601.8526	0.85255449	292	sp|P04181|OAT_HUMAN	yes	yes	0	1	0	0	0	1				1		1	2								33.974	33.974	2;3	1.6979E-05	15869	TAILS_1Mil_HeLa_exp1_2_pullout	150.26	115.51	521160000	160600000	0	0	0	121630000	0	0	238930000	0	0	0	0
DNIQGITKPAIR	1	Unmodified	1324.7463	0.7462985	860	sp|P62805|H4_HUMAN	yes	yes	0	0	0	0	0	3	1	2	2	3	2	2	2	2							31.035	31.035	2;3	1.7309E-05	11999	TAILS_500K_HeLa_exp2_2_pullout	191.04	118.41	11500000000	3186300000	54152000	20292000	555210000	3770300000	204480000	345300000	2767800000	596640000	0	0	0
DNIQGITKPAIR	1	Gln->pyro-Glu	1307.7197	0.7197494	860	sp|P62805|H4_HUMAN	yes	yes	0	1	0	0	0	1				1	1	1	1	1							36.266	36.266	2	0.00031985	15343	TAILS_500K_HeLa_exp2_2_pullout	154.29	78.72	379300000	133790000	0	0	0	0	28830000	82382000	103420000	30881000	0	0	0
DNLAEDIMR	0	Unmodified	1075.4968	0.49680868	352	sp|P08670|VIME_HUMAN	yes	yes	0	0	0	0	0				1	1		1		1							43.996	43.996	2	0.012734	19266	TAILS_500K_HeLa_exp2_2_pullout	134.05	73.574	706730000	0	0	0	355800000	243730000	0	43612000	0	63589000	0	0	0
DNLAEDIMR	0	Gln->pyro-Glu	1058.4703	0.47025958	352	sp|P08670|VIME_HUMAN	yes	yes	0	1	0	0	0							1		1							53.861	53.861	2	0.027052	23715	TAILS_1Mil_HeLa_exp2_1_pullout	124.08	59.513	25157000	0	0	0	0	0	0	13699000	0	11457000	0	0	0
DNLEFFLAGIGR	0	Unmodified	1350.6932	0.6932003	705	sp|P49327|FAS_HUMAN	yes	yes	0	0	0	0	0	1			1	1				1							55.84	55.84	2	0.0036483	29520	TAILS_500K_HeLa_exp1_2_pullout	147.73	102.57	115750000	17453000	0	0	39053000	45389000	0	0	0	13854000	0	0	0
DNSTMGYMAAKKHLEINPDHSIIETLR	2	Unmodified	3083.5168	0.5168392	336	sp|P07900|HS90A_HUMAN	yes	yes	0	0	0	0	0	1			1	1											40.868	40.868	4	4.2432E-15	20606	TAILS_500K_HeLa_exp1_2_pullout	129.24	112.31	259640000	68667000	0	0	78942000	112030000	0	0	0	0	0	0	0
DNSTMGYMAAKKHLEINPDHSIIETLR	2	Gln->pyro-Glu	3066.4903	0.4902901	336	sp|P07900|HS90A_HUMAN	yes	yes	0	1	0	0	0	1				1											42.73	42.73	4	5.1E-10	21777	TAILS_1Mil_HeLa_exp1_1_pullout	110.75	106.47	131220000	80676000	0	0	0	50545000	0	0	0	0	0	0	0
DNSTMGYMMAKKHLEINPDHPIVETLR	2	Unmodified	3139.5253	0.52529539	345	sp|P08238|HS90B_HUMAN	yes	yes	0	0	0	0	0				1	1			1								40.897	40.897	4	7.4048E-16	20859	TAILS_500K_HeLa_exp1_2_pullout	132.35	118.65	216570000	0	0	0	57905000	77985000	0	0	80678000	0	0	0	0
DNSTMGYMMAKKHLEINPDHPIVETLR	2	Gln->pyro-Glu	3122.4987	0.49874629	345	sp|P08238|HS90B_HUMAN	yes	yes	0	1	0	0	0					1			1								42.797	42.797	4	0.0001053	22038	TAILS_500K_HeLa_exp1_2_pullout	81.346	67.272	186850000	0	0	0	0	84139000	0	0	102710000	0	0	0	0
DPQFQKLQQWYR	1	Unmodified	1635.8158	0.81577505	320	sp|P06744|G6PI_HUMAN	yes	yes	0	0	0	0	0				1			1		2							43.233	43.233	2;3	0.0082515	18675	TAILS_1Mil_HeLa_exp2_1_pullout	111.65	69.651	112750000	0	0	0	86004000	0	0	8021500	0	18724000	0	0	0
DPSASPGDAGEQAIR	0	Unmodified	1469.6746	0.6746497	465	sp|P18206|VINC_HUMAN	yes	yes	0	0	0	0	0	1			1					1							25.122	25.122	2	0.0010505	9641	TAILS_500K_HeLa_exp1_1_pullout	143.97	92.707	63775000	33103000	0	0	25254000	0	0	0	0	5417200	0	0	0
DPYTGQSVSLFQALKKGLIPR	2	Unmodified	2317.2794	0.27941633	1094	sp|Q15149|PLEC_HUMAN	yes	yes	0	0	0	0	0									1							53.023	53.023	4	5.8811E-18	23277	TAILS_1Mil_HeLa_exp2_1_pullout	171.79	156.83	15322000	0	0	0	0	0	0	0	0	15322000	0	0	0
DQDFYSLLGVSKTASSR	1	Unmodified	1872.9218	0.92175626	1297	sp|Q8IXB1|DJC10_HUMAN	yes	yes	0	0	0	0	0	2		1	2	2		2	1	1							49.121	49.121	2;3	5.9215E-22	22482	TAILS_500K_HeLa_exp2_2_pullout	206.49	174.48	1148700000	320840000	0	4729800	161020000	256220000	0	79190000	315280000	11394000	0	0	0
DQKKTQEQLALEMAELTAR	2	Unmodified	2202.1314	0.13143146	527	sp|P26038|MOES_HUMAN	yes	yes	0	0	0	0	0	3			2	1		2	1	2							47.006	47.006	2;3;4	7.3758E-24	23441	TAILS_1Mil_HeLa_exp1_1_pullout	208.51	138.8	796590000	337750000	0	0	197240000	83358000	0	56905000	92398000	28936000	0	0	0
DQYEKMAEKNR	2	Unmodified	1410.6562	0.65616287	16	sp|Q04695|K1C17_HUMAN;CON__Q04695;CON__Q9QWL7;sp|P02533|K1C14_HUMAN;CON__P02533	no	no	0	0	0	0	0	1			2				1	1							16.316	16.316	2;3	0.0014659	6192	TAILS_1Mil_HeLa_exp1_1_pullout	153.34	110.06	1297400000	63041000	0	0	1110300000	0	0	0	79548000	44553000	0	0	0
DQYEKMAEKNR	2	Gln->pyro-Glu	1393.6296	0.62961376	16	sp|Q04695|K1C17_HUMAN;CON__Q04695;CON__Q9QWL7;sp|P02533|K1C14_HUMAN;CON__P02533	no	no	0	1	0	0	0									1							26.38	26.38	3	0.084546	8982	TAILS_1Mil_HeLa_exp2_1_pullout	79.089	40.29	8441500	0	0	0	0	0	0	0	0	8441500	0	0	0
DSAGQKGTGKWTAISALEYGVPVTLIGEAVFAR	2	Unmodified	3391.7776	0.77760521	750	sp|P52209|6PGD_HUMAN	yes	yes	0	0	0	0	0	1			1	1		1		2							56.921	56.921	3;4	9.5208E-11	26484	TAILS_500K_HeLa_exp2_2_pullout	98.657	86.442	305410000	60151000	0	0	62217000	93066000	0	36594000	0	53387000	0	0	0
DSLLQDGEFSMDLR	0	Unmodified	1624.7403	0.74028642	333	sp|P07737|PROF1_HUMAN	yes	yes	0	0	0	0	0	1		1	1	1		1	1	1					1		52.652	52.652	2	7.1086E-11	23262	TAILS_1Mil_HeLa_exp2_1_pullout	203.51	168.29	402070000	53888000	0	13236000	77700000	60563000	0	54484000	45590000	91915000	0	0	0
DSLLQDGEFSMDLR	0	Oxidation (M)	1640.7352	0.73520105	333	sp|P07737|PROF1_HUMAN	yes	yes	0	0	0	1	0									1							50.358	50.358	2	0.0041129	21680	TAILS_1Mil_HeLa_exp2_1_pullout	105.65	82.276	22526000	0	0	0	0	0	0	0	0	22526000	0	0	0
DSQDAGGFGPEDR	0	Unmodified	1349.5484	0.54838655	1094	sp|Q15149|PLEC_HUMAN	yes	yes	0	0	0	0	0				1	1											24.548	24.548	2	1.9794E-19	10044	TAILS_500K_HeLa_exp1_1_pullout	176.95	130.06	22987000	0	0	0	0	22987000	0	0	0	0	0	0	0
DSYESYGNSR	0	Unmodified	1176.4683	0.46834532	632	sp|P38159|RBMX_HUMAN;sp|Q96E39|RMXL1_HUMAN	yes	no	0	0	0	0	0					1				1							20.651	20.651	2	0.014444	7772	TAILS_500K_HeLa_exp1_2_pullout	125.83	97.612	25080000	0	0	0	0	21243000	0	0	0	3837900	0	0	0
DSYVGDEAQSKR	1	Unmodified	1353.6161	0.61607219	809;884;858;889	sp|P60709|ACTB_HUMAN;sp|P63267|ACTH_HUMAN;sp|P62736|ACTA_HUMAN;sp|P63261|ACTG_HUMAN;sp|P68133|ACTS_HUMAN;sp|P68032|ACTC_HUMAN	no	no	0	0	0	0	0	2				2				1							17.305	17.305	2;3	0.00024704	6673	TAILS_1Mil_HeLa_exp1_1_pullout	126.39	94.067	164460000	58397000	0	0	0	94286000	0	0	0	11779000	0	0	0
DTAAWTVGR	0	Unmodified	975.47739	0.47739386	1073	sp|Q14974|IMB1_HUMAN	yes	yes	0	0	0	0	0					1											31.1	31.1	2	0.01697	14824	TAILS_500K_HeLa_exp1_2_pullout	130.28	58.14	36463000	0	0	0	0	36463000	0	0	0	0	0	0	0
DTGIFLDLMHLKKPGGFDISLFYR	2	Unmodified	2782.4516	0.45164339	411	sp|P12956|XRCC6_HUMAN	yes	yes	0	0	0	0	0				1	1			1								55.23	55.23	4	1.7891E-16	28466	TAILS_500K_HeLa_exp1_1_pullout	150.62	139.03	288000000	0	0	0	101080000	119080000	0	0	67840000	0	0	0	0
DTGLGLSPTASLR	0	Unmodified	1286.683	0.68302954	1	CON__ENSEMBL:ENSBTAP00000024146	yes	yes	0	0	0	0	0	1			1	1				1							40.536	40.536	2	0.00039394	19235	TAILS_500K_HeLa_exp1_1_pullout	144.17	96.303	232430000	72926000	0	0	55467000	92447000	0	0	0	11591000	0	0	0
DTHKSEIAHR	1	Unmodified	1192.5949	0.59488324	8	CON__P02769	yes	yes	0	0	0	0	0					2		1		2							9.9949	9.9949	2;3	0.0067545	2518	TAILS_500K_HeLa_exp1_2_pullout	156.18	90.831	1855600000	0	0	0	0	1411900000	0	36422000	0	407250000	0	0	0
DTLYEAVR	0	Unmodified	965.48181	0.48181054	871	sp|P62906|RL10A_HUMAN	yes	yes	0	0	0	0	0	1			1	1				1							31.387	31.387	2	0.021609	13653	TAILS_500K_HeLa_exp1_1_pullout	143.56	55.527	377230000	126890000	0	0	101090000	134040000	0	0	0	15210000	0	0	0
DTPDATFLLR	0	Unmodified	1147.5873	0.58733824	1335	sp|Q8NE01|CNNM3_HUMAN	yes	yes	0	0	0	0	0								1								46.771	46.771	2	0.0069444	23770	TAILS_1Mil_HeLa_exp1_2_pullout	136.27	46.972	30078000	0	0	0	0	0	0	0	30078000	0	0	0	0
DTQSGSLLFIGR	0	Unmodified	1292.6725	0.67246486	732	sp|P50454|SERPH_HUMAN	yes	yes	0	0	0	0	0	1			1												48.138	48.138	2	0.00078777	24520	TAILS_1Mil_HeLa_exp1_1_pullout	136.63	76.045	18730000	0	0	0	18730000	0	0	0	0	0	0	0	0
DTTHNLPEFIVKFGSR	1	Unmodified	1859.953	0.95299681	107	sp|O15031|PLXB2_HUMAN	yes	yes	0	0	0	0	0	2			1	1		1	2	1							48.696	48.696	3;4	0.0010009	22497	TAILS_500K_HeLa_exp2_2_pullout	108.77	93.131	480880000	151680000	0	0	45514000	58679000	0	19648000	193460000	11895000	0	0	0
DVAEVDTVR	0	Unmodified	1002.4982	0.49818889	1094	sp|Q15149|PLEC_HUMAN	yes	yes	0	0	0	0	0	1				1		1		1							27.709	27.709	2	0.01561	11800	TAILS_1Mil_HeLa_exp1_1_pullout	149.91	32.515	108170000	80189000	0	0	0	0	0	16755000	0	11225000	0	0	0
DVDFELIKVEGKVGGR	2	Unmodified	1759.9468	0.9468488	695	sp|P48643|TCPE_HUMAN	yes	yes	0	0	0	0	0				1	1											43.022	43.022	3;4	9.8136E-07	21127	TAILS_500K_HeLa_exp1_1_pullout	100.41	72.644	93437000	0	0	0	54089000	39348000	0	0	0	0	0	0	0
DVFEAKAR	1	Unmodified	934.48723	0.48723027	406	sp|P12268|IMDH2_HUMAN	yes	yes	0	0	0	0	0	1															22.362	22.362	2	0.043308	9341	TAILS_1Mil_HeLa_exp1_1_pullout	127.56	47.336	35981000	35981000	0	0	0	0	0	0	0	0	0	0	0
DVFLGALR	0	Glu->pyro-Glu	871.49159	0.49158736	53	sp|A6NEV1|PR23A_HUMAN	yes	yes	0	0	1	0	0	1			1												40.443	40.443	2	0.015861	19620	TAILS_500K_HeLa_exp1_1_pullout	144.29	18.258	73278000	73278000	0	0	0	0	0	0	0	0	0	0	0
DVKCDMEVSCPDGYTCCR	1	Unmodified	2250.8472	0.84722917	553	sp|P28799|GRN_HUMAN	yes	yes	0	0	0	0	0	3			1	1			2								30.791	30.791	2;3	1.2916E-11	14353	TAILS_1Mil_HeLa_exp1_1_pullout	165.49	153.57	285520000	97665000	0	0	58973000	54379000	0	0	74503000	0	0	0	0
DVLLEACCADGHR	0	Unmodified	1514.6606	0.66059632	503	sp|P23142|FBLN1_HUMAN	yes	yes	0	0	0	0	0				1				1								30.903	30.903	3	0.0051091	13793	TAILS_500K_HeLa_exp1_1_pullout	109.22	95.817	269180000	0	0	0	98987000	0	0	0	170200000	0	0	0	0
DVNAAIATIKTKR	2	Unmodified	1399.8147	0.81471242	891;1545	sp|P68363|TBA1B_HUMAN;sp|Q9BQE3|TBA1C_HUMAN	no	no	0	0	0	0	0	1							1								31.71	31.71	3	0.043281	15100	TAILS_1Mil_HeLa_exp1_1_pullout	83.877	63.02	80674000	32328000	0	0	0	0	0	0	48346000	0	0	0	0
DVPVVAILGSGGGFR	0	Unmodified	1442.7882	0.78816332	684	sp|P47712|PA24A_HUMAN	yes	yes	0	0	0	0	0	1															54.281	54.281	2	0.000197	28416	TAILS_1Mil_HeLa_exp1_1_pullout	142.08	97.882	27720000	27720000	0	0	0	0	0	0	0	0	0	0	0
DVPWGVDSLITLAFQDQR	0	Unmodified	2059.0375	0.037454724	1143	sp|Q16658|FSCN1_HUMAN	yes	yes	0	0	0	0	0						1										58.592	58.592	3	0.018037	28162	TAILS_500K_HeLa_exp2_1_pullout	72.583	56.461	9845800	0	0	0	0	0	9845800	0	0	0	0	0	0
DVSELTGFPEMLGGR	0	Unmodified	1606.7661	0.76610724	582	sp|P31939|PUR9_HUMAN	yes	yes	0	0	0	0	0	1			1	1											53.701	53.701	2	6.3928E-05	28421	TAILS_500K_HeLa_exp1_2_pullout	145.09	117.76	111360000	33463000	0	0	27993000	49903000	0	0	0	0	0	0	0
DVVFNYLHATAFQGTPLAQAVEGPSENVR	0	Unmodified	3129.552	0.55196238	581	sp|P31930|QCR1_HUMAN	yes	yes	0	0	0	0	0									1							55.374	55.374	3	1.298E-06	24619	TAILS_1Mil_HeLa_exp2_1_pullout	82.6	73.267	0	0	0	0	0	0	0	0	0	0	0	0	0
DVYKKFDLGQDVIDFTGHALALYR	2	Unmodified	2783.4283	0.42826541	728	sp|P50395|GDIB_HUMAN	yes	yes	0	0	0	0	0	1			1	1		1		1							54.767	54.767	4	8.5016E-28	25433	TAILS_500K_HeLa_exp2_2_pullout	174.99	157.84	311530000	61915000	0	0	70773000	106100000	0	29188000	0	43550000	0	0	0
DWGAWQKFTASAGIQVVGDDLTVTNPKR	2	Unmodified	3059.5465	0.54648307	318	sp|P06733|ENOA_HUMAN	yes	yes	0	0	0	0	0			1											1		54.899	54.899	4	0.14478	22232	TAILS_100K_HeLa_exp1_1_pullout	46.404	34.662	33705000	0	0	14114000	0	0	0	0	0	0	0	0	0
DYDAMGSQTKFVQCPDGELQKR	2	Unmodified	2572.1686	0.16862161	1869	sp|Q9Y230|RUVB2_HUMAN	yes	yes	0	0	0	0	0					1											33.377	33.377	4	0.028834	16301	TAILS_500K_HeLa_exp1_2_pullout	65.855	54.004	42351000	0	0	0	0	42351000	0	0	0	0	0	0	0
DYDDMSPR	0	Unmodified	997.38111	0.38111022	831	sp|P61978|HNRPK_HUMAN	yes	yes	0	0	0	0	0									1							27.066	27.066	2	0.051826	9252	TAILS_1Mil_HeLa_exp2_1_pullout	123.69	54.775	21465000	0	0	0	0	0	0	0	0	21465000	0	0	0
DYETATLSDIKALIR	1	Unmodified	1707.9043	0.90431529	149	sp|O43707|ACTN4_HUMAN	yes	yes	0	0	0	0	0	2			2	2	2	2	2	1							53.064	53.064	2;3	3.611E-51	27347	TAILS_1Mil_HeLa_exp1_2_pullout	274.53	241.3	1167600000	209030000	0	0	237040000	241570000	94404000	123660000	177910000	83978000	0	0	0
DYETATLSDIKALIR	1	Gln->pyro-Glu	1690.8778	0.87776618	149	sp|O43707|ACTN4_HUMAN	yes	yes	0	1	0	0	0							1		1							55.957	55.957	2	4.4318E-50	25714	TAILS_500K_HeLa_exp2_2_pullout	263.57	227.61	83664000	0	0	0	0	0	0	41439000	0	42225000	0	0	0
DYFEEYGKIDTIEIITDR	1	Unmodified	2219.0634	0.063394703	500	sp|P22626|ROA2_HUMAN	yes	yes	0	0	0	0	0			1						1							53.157	53.157	3	6.0174E-12	23408	TAILS_1Mil_HeLa_exp2_1_pullout	168.89	152.59	85624000	0	0	66931000	0	0	0	0	0	18693000	0	0	0
DYFEKYGKIETIEVMEDR	2	Unmodified	2264.0671	0.067099872	749	sp|P51991|ROA3_HUMAN	yes	yes	0	0	0	0	0	1			2	1				2							46.356	46.356	3;4	0.00012114	22290	TAILS_500K_HeLa_exp1_1_pullout	126	105.63	285120000	43049000	0	0	124850000	89131000	0	0	0	28090000	0	0	0
DYFEQYGKIEVIEIMTDR	1	Unmodified	2248.0722	0.07218525	364	sp|P09651|ROA1_HUMAN;sp|Q32P51|RA1L2_HUMAN	yes	no	0	0	0	0	0			1													54.415	54.415	3	9.2899E-05	24626	TAILS_100K_HeLa_exp2_2_pullout	127.78	113.31	24514000	0	0	24514000	0	0	0	0	0	0	0	0	0
DYGVLLEGSGLALR	0	Unmodified	1461.7827	0.78274359	560	sp|P30048|PRDX3_HUMAN	yes	yes	0	0	0	0	0									1							54.625	54.625	2	6.7928E-05	24182	TAILS_1Mil_HeLa_exp2_1_pullout	115	68.598	18684000	0	0	0	0	0	0	0	0	18684000	0	0	0
DYPDFSPSVDAEAIQKAIR	1	Unmodified	2121.0378	0.037848654	409	sp|P12429|ANXA3_HUMAN	yes	yes	0	0	0	0	0	1			1	1											50.852	50.852	3	1.5555E-09	25629	TAILS_500K_HeLa_exp1_1_pullout	153.86	134.79	147290000	47377000	0	0	50464000	49445000	0	0	0	0	0	0	0
DYQGPLKEHEVTIFVR	1	Unmodified	1929.9949	0.99486163	767	sp|P53396|ACLY_HUMAN	yes	yes	0	0	0	0	0				1	1				1							41.102	41.102	3	0.0012161	20206	TAILS_500K_HeLa_exp1_2_pullout	106.38	91.222	117530000	0	0	0	58609000	54316000	0	0	0	4603600	0	0	0
DYVQKAQTKEQADFALEALAKATYER	3	Unmodified	2986.5036	0.5036152	1263	sp|Q7Z406|MYH14_HUMAN	yes	yes	0	0	0	0	0					1											47.596	47.596	4	1.8745E-14	24851	TAILS_500K_HeLa_exp1_2_pullout	121.1	0	72926000	0	0	0	0	72926000	0	0	0	0	0	0	0
EAATQAQQTLGSTIDKATGILLYGLASR	1	Unmodified	2876.5244	0.52435064	688	sp|P47897|SYQ_HUMAN	yes	yes	0	0	0	0	0				1	1		1		1							57.178	57.178	3;4	3.1003E-10	26060	TAILS_1Mil_HeLa_exp2_1_pullout	110.9	91.21	163480000	0	0	0	60911000	75251000	0	11291000	0	16024000	0	0	0
EADDIVNWLKKR	2	Unmodified	1485.794	0.79397698	326	sp|P07237|PDIA1_HUMAN	yes	yes	0	0	0	0	0	2			1	2		1	1	2							42.6	42.6	2;3;4	0.0019305	20136	TAILS_500K_HeLa_exp1_1_pullout	137.17	115.94	1203800000	359950000	0	0	153200000	530340000	0	8385800	122640000	29272000	0	0	0
EADDIVNWLKKR	2	Glu->pyro-Glu	1467.7834	0.78341229	326	sp|P07237|PDIA1_HUMAN	yes	yes	0	0	1	0	0								1								49.827	49.827	3	0.001825	25569	TAILS_1Mil_HeLa_exp1_2_pullout	137.89	112.72	56663000	0	0	0	0	0	0	0	56663000	0	0	0	0
EADGILKPLPKKSIDTGMGLER	3	Unmodified	2367.2832	0.28318108	712	sp|P49588|SYAC_HUMAN	yes	yes	0	0	0	0	0					1											34.489	34.489	4	0.0023507	16987	TAILS_500K_HeLa_exp1_2_pullout	82.593	61.968	50194000	0	0	0	0	50194000	0	0	0	0	0	0	0
EAEAAIYHLQLFEELR	0	Unmodified	1930.9789	0.97887721	428	sp|P14618|KPYM_HUMAN	yes	yes	0	0	0	0	0	2		1	2	2	2	3	2	2					1		52.368	52.368	2;3	5.8378E-165	23093	TAILS_1Mil_HeLa_exp2_1_pullout	358.26	289.72	2283600000	357580000	0	32538000	395470000	609170000	102740000	184470000	333180000	259930000	0	0	0
EAEAAIYHLQLFEELR	0	Glu->pyro-Glu	1912.9683	0.96831253	428	sp|P14618|KPYM_HUMAN	yes	yes	0	0	1	0	0	1		1						1					1		56.291	56.291	2	2.2799E-20	28927	TAILS_1Mil_HeLa_exp1_1_pullout	220.19	171.67	142840000	107510000	0	0	0	0	0	0	0	33022000	0	0	0
EAEAAIYHLQLFEELRR	0	Unmodified	2087.08	0.079988241	428	sp|P14618|KPYM_HUMAN	yes	yes	0	0	0	0	1	2			1	1		2	2	2							49.763	49.763	3;4	3.431E-22	22256	TAILS_1Mil_HeLa_exp2_1_pullout	180.64	137.85	558570000	88706000	0	0	113300000	170870000	0	32341000	100050000	53286000	0	0	0
EAEEVYR	0	Unmodified	894.40831	0.40831125	1895	sp|Q9Y383|LC7L2_HUMAN	yes	yes	0	0	0	0	0	1															17.399	17.399	2	0.017515	6709	TAILS_1Mil_HeLa_exp1_1_pullout	107.67	66.821	61335000	61335000	0	0	0	0	0	0	0	0	0	0	0
EAEGQLQKLQEALR	1	Unmodified	1611.858	0.8580338	1094	sp|Q15149|PLEC_HUMAN	yes	yes	0	0	0	0	0				1	1		1									38.811	38.811	2;3	1.4197E-07	16548	TAILS_500K_HeLa_exp2_2_pullout	168.31	122.88	174160000	0	0	0	16201000	149360000	0	8603700	0	0	0	0	0
EAEIATYR	0	Unmodified	951.46616	0.46616048	312;10	sp|P05783|K1C18_HUMAN;CON__P05784	no	no	0	0	0	0	0	1															33.298	33.298	2	0.069659	15797	TAILS_1Mil_HeLa_exp1_1_pullout	114.6	21.34	0	0	0	0	0	0	0	0	0	0	0	0	0
EAEQMGNELER	0	Unmodified	1304.5667	0.56667916	1074	sp|Q14980|NUMA1_HUMAN	yes	yes	0	0	0	0	0				1	1											24.155	24.155	2	0.00072675	10331	TAILS_500K_HeLa_exp1_2_pullout	129.85	75.075	0	0	0	0	0	0	0	0	0	0	0	0	0
EAESLIAKKIHPQTIIAGWR	2	Unmodified	2260.2692	0.26918599	900	sp|P78371|TCPB_HUMAN	yes	yes	0	0	0	0	0	1			1	1		1	1								40.567	40.567	3;4	3.3377E-06	20390	TAILS_500K_HeLa_exp1_2_pullout	120.71	113.26	495990000	120620000	0	0	145100000	158180000	0	0	72093000	0	0	0	0
EAFDSVLGDTASCHR	0	Unmodified	1663.726	0.72603334	1598	sp|Q9BXS4|TMM59_HUMAN	yes	yes	0	0	0	0	0	1															33.934	33.934	3	0.03465	16175	TAILS_1Mil_HeLa_exp1_1_pullout	75.316	43.489	0	0	0	0	0	0	0	0	0	0	0	0	0
EAGAGGLAIAVEGPSKAEISFEDR	1	Unmodified	2373.1812	0.18121843	487	sp|P21333|FLNA_HUMAN	yes	yes	0	0	0	0	0	1			1	1		2	1	3							47.19	47.19	2;3	6.9034E-28	22809	TAILS_500K_HeLa_exp1_1_pullout	176.84	118.38	503160000	83140000	0	0	144650000	137250000	0	17578000	67182000	53359000	0	0	0
EAGDVCYADVYR	0	Unmodified	1416.598	0.59797928	961	sp|Q07955|SRSF1_HUMAN	yes	yes	0	0	0	0	0					1											31.612	31.612	2	0.028787	15169	TAILS_500K_HeLa_exp1_2_pullout	121.41	97.643	92717000	0	0	0	0	92717000	0	0	0	0	0	0	0
EAGEQGDIEPR	0	Unmodified	1199.5418	0.54184461	1007	sp|Q13283|G3BP1_HUMAN	yes	yes	0	0	0	0	0	1			1	1		1	1								18.376	18.376	2	0.00039697	7066	TAILS_500K_HeLa_exp1_2_pullout	175.15	91.205	248450000	69988000	0	0	40453000	71163000	0	23921000	42924000	0	0	0	0
EAGLETESPVR	0	Unmodified	1186.583	0.58298115	1777	sp|Q9NYL4|FKB11_HUMAN	yes	yes	0	0	0	0	0	1			1	1	1	1	1	1							26.163	26.163	2	0.00029574	10344	TAILS_500K_HeLa_exp2_2_pullout	179.81	119.79	2267700000	605640000	0	0	372640000	341450000	64427000	103000000	711790000	68706000	0	0	0
EAGSQKDENLALYVENQFR	1	Unmodified	2210.0604	0.060375011	285	sp|P02786|TFR1_HUMAN	yes	yes	0	0	0	0	0				1												48.608	48.608	3	0.0023405	24269	TAILS_500K_HeLa_exp1_1_pullout	87.963	67.872	19490000	0	0	0	19490000	0	0	0	0	0	0	0	0
EAILAIHKEAQR	1	Unmodified	1377.7728	0.7728476	149	sp|O43707|ACTN4_HUMAN	yes	yes	0	0	0	0	0	2			2	3			3	1							22.623	22.623	2;3;4	3.3204E-07	8914	TAILS_1Mil_HeLa_exp1_2_pullout	204.17	129.25	2824100000	267760000	0	0	774490000	1121200000	0	0	645170000	15433000	0	0	0
EAILAIHKEAQR	1	Glu->pyro-Glu	1359.7623	0.76228292	149	sp|O43707|ACTN4_HUMAN	yes	yes	0	0	1	0	0								2								29.78	29.78	2;3	0.020615	13390	TAILS_1Mil_HeLa_exp1_2_pullout	97.163	65.21	133790000	0	0	0	0	0	0	0	133790000	0	0	0	0
EALAQTVLAEVPTQLVSYFR	0	Unmodified	2234.1947	0.19468365	1533	sp|Q99829|CPNE1_HUMAN	yes	yes	0	0	0	0	0	1				2	1		1	2							58.023	58.023	2;3	1.048E-42	26734	TAILS_1Mil_HeLa_exp2_1_pullout	232.28	145.97	145940000	53381000	0	0	0	53512000	17434000	0	0	21613000	0	0	0
EALEKTEKQLEAIDQLHLEYAKR	3	Unmodified	2754.4552	0.45520844	149	sp|O43707|ACTN4_HUMAN	yes	yes	0	0	0	0	0				1	1		2	1	1							39.952	39.952	3;4	7.4983E-28	17320	TAILS_500K_HeLa_exp2_2_pullout	179.58	147.94	315740000	0	0	0	57349000	138640000	0	60460000	47517000	11767000	0	0	0
EALLSSAVDHGSDEVKFR	1	Unmodified	1958.9698	0.96976909	900	sp|P78371|TCPB_HUMAN	yes	yes	0	0	0	0	0	1			2	2			2								35.317	35.317	3;4	9.4169E-06	16593	TAILS_500K_HeLa_exp1_1_pullout	134.21	107.74	1002300000	95617000	0	0	292620000	388890000	0	0	225170000	0	0	0	0
EALLSSAVDHGSDEVKFR	1	Glu->pyro-Glu	1940.9592	0.9592044	900	sp|P78371|TCPB_HUMAN	yes	yes	0	0	1	0	0	1															42.113	42.113	3	5.5749E-06	21114	TAILS_1Mil_HeLa_exp1_1_pullout	139.04	117.81	35602000	35602000	0	0	0	0	0	0	0	0	0	0	0
EAMNDPLLER	0	Unmodified	1186.5652	0.56522259	129	sp|O43143|DHX15_HUMAN	yes	yes	0	0	0	0	0				1					1							35.496	35.496	2	0.047784	16397	TAILS_500K_HeLa_exp1_1_pullout	100.25	60.699	29677000	0	0	0	29677000	0	0	0	0	0	0	0	0
EANFTVSSMHGDMPQKER	1	Unmodified	2062.9201	0.92005848	635	sp|P38919|IF4A3_HUMAN	yes	yes	0	0	0	0	0	1			1												28.105	28.105	3	0.0013174	11737	TAILS_500K_HeLa_exp1_1_pullout	87.411	62.213	0	0	0	0	0	0	0	0	0	0	0	0	0
EANLQALIATGGDINAAIER	0	Unmodified	2039.0647	0.064732107	1819;1724	sp|Q9UHD9|UBQL2_HUMAN;sp|Q9UMX0|UBQL1_HUMAN;sp|Q9NRR5|UBQL4_HUMAN	no	no	0	0	0	0	0			1													53.541	53.541	3	0.012175	24144	TAILS_100K_HeLa_exp2_2_pullout	74.364	46.067	0	0	0	0	0	0	0	0	0	0	0	0	0
EANQAINPKLLQLVEDR	1	Unmodified	1950.0534	0.053439139	456	sp|P17844|DDX5_HUMAN	yes	yes	0	0	0	0	0					1											46.807	46.807	3	0.0014675	24431	TAILS_500K_HeLa_exp1_2_pullout	100.21	83.543	118630000	0	0	0	0	118630000	0	0	0	0	0	0	0
EANQQQQFNR	0	Unmodified	1261.58	0.57996145	1037	sp|Q13813|SPTN1_HUMAN	yes	yes	0	0	0	0	0	1				1											14.225	14.225	2	0.0043125	5320	TAILS_1Mil_HeLa_exp1_1_pullout	137.84	97.776	21541000	0	0	0	0	21541000	0	0	0	0	0	0	0
EAPHIIVGTPGR	0	Unmodified	1245.683	0.68296996	810	sp|P60842|IF4A1_HUMAN	yes	yes	0	0	0	0	0					1				1							29.338	29.338	2;3	0.02375	13017	TAILS_500K_HeLa_exp1_2_pullout	96.015	66.542	38912000	0	0	0	0	31725000	0	0	0	7187300	0	0	0
EAPLNPKANR	1	Glu->pyro-Glu	1090.5883	0.5883413	809;884;858;889	sp|P60709|ACTB_HUMAN;sp|P63267|ACTH_HUMAN;sp|Q6S8J3|POTEE_HUMAN;sp|P62736|ACTA_HUMAN;sp|P63261|ACTG_HUMAN;sp|P68133|ACTS_HUMAN;sp|P68032|ACTC_HUMAN	no	no	0	0	1	0	0	1							1								21.78	21.78	2	0.032105	8514	TAILS_1Mil_HeLa_exp1_2_pullout	110.79	52.367	152670000	100570000	0	0	0	0	0	0	52100000	0	0	0	0
EAPLNPKANR	1	Unmodified	1108.5989	0.59890598	809;884;858;889	sp|P60709|ACTB_HUMAN;sp|P63267|ACTH_HUMAN;sp|Q6S8J3|POTEE_HUMAN;sp|P62736|ACTA_HUMAN;sp|P63261|ACTG_HUMAN;sp|P68133|ACTS_HUMAN;sp|P68032|ACTC_HUMAN	no	no	0	0	0	0	0								2								15.011	15.011	2;3	0.020142	5228	TAILS_1Mil_HeLa_exp1_2_pullout	120.46	53.287	109530000	0	0	0	0	0	0	0	109530000	0	0	0	0
EAPVDVLTQIGR	0	Unmodified	1296.7038	0.70376498	1575	sp|Q9BVC6|TM109_HUMAN	yes	yes	0	0	0	0	0	1			1	1			1								48.232	48.232	2	0.00012723	25051	TAILS_500K_HeLa_exp1_2_pullout	193.83	117.73	306240000	52092000	0	0	71016000	104590000	0	0	78543000	0	0	0	0
EAQTLDSQIQETSI	0	Unmodified	1561.7471	0.74714594	544	sp|P27816|MAP4_HUMAN	yes	yes	0	0	0	0	0									1							44.881	44.881	2	0.027446	18747	TAILS_1Mil_HeLa_exp2_1_pullout	85.958	59.444	0	0	0	0	0	0	0	0	0	0	0	0	0
EASIDILHSIVKR	1	Unmodified	1479.8409	0.84092717	66	sp|O00231|PSD11_HUMAN	yes	yes	0	0	0	0	0					1											40.815	40.815	4	0.0022576	20866	TAILS_500K_HeLa_exp1_2_pullout	125.82	113.4	46481000	0	0	0	0	46481000	0	0	0	0	0	0	0
EASLGEASKLQQFLR	1	Unmodified	1675.8893	0.88933392	922	sp|Q01082|SPTB2_HUMAN	yes	yes	0	0	0	0	0	1			1	1			1	1							45.207	45.207	3	0.0015373	22068	TAILS_500K_HeLa_exp1_1_pullout	116.96	92.026	159780000	33480000	0	0	36851000	52688000	0	0	27211000	9550600	0	0	0
EATADDLIKVVEELTR	1	Unmodified	1800.9469	0.94690838	1132	sp|Q16531|DDB1_HUMAN	yes	yes	0	0	0	0	0	1			1	1	1	2	1	1							57.321	57.321	2;3	4.1787E-09	30347	TAILS_500K_HeLa_exp1_2_pullout	162.59	133.25	669320000	128650000	0	0	136720000	172500000	22054000	79927000	81813000	47648000	0	0	0
EATGGKYVPR	1	Glu->pyro-Glu	1058.5509	0.55089316	331;893	sp|P07437|TBB5_HUMAN;sp|P68371|TBB4B_HUMAN	no	no	0	0	1	0	0								1								21.028	21.028	2	0.063106	8398	TAILS_1Mil_HeLa_exp1_2_pullout	54.776	28.174	27104000	0	0	0	0	0	0	0	27104000	0	0	0	0
EATTDFTVDSR	0	Unmodified	1240.5572	0.55716033	193	sp|O75369|FLNB_HUMAN	yes	yes	0	0	0	0	0									1							29.754	29.754	2	0.09375	10626	TAILS_1Mil_HeLa_exp2_1_pullout	77.379	57.05	8176500	0	0	0	0	0	0	0	0	8176500	0	0	0
EATTEFSVDAR	0	Unmodified	1224.5622	0.5622457	487	sp|P21333|FLNA_HUMAN	yes	yes	0	0	0	0	0				1	1				1							30.023	30.023	2	0.004461	11274	TAILS_1Mil_HeLa_exp2_1_pullout	159.34	108.28	78749000	0	0	0	58559000	0	0	0	0	20190000	0	0	0
EAWASKDATYTSAR	1	Unmodified	1555.7267	0.72668527	600	sp|P33993|MCM7_HUMAN	yes	yes	0	0	0	0	0					1											23.537	23.537	3	0.013799	10196	TAILS_500K_HeLa_exp1_2_pullout	93.478	66.509	56737000	0	0	0	0	56737000	0	0	0	0	0	0	0
EAYPGDVFYLHSR	0	Unmodified	1552.731	0.73104237	523	sp|P25705|ATPA_HUMAN	yes	yes	0	0	0	0	0	2			2	2	1	1		1							38.564	38.564	2;3	9.9518E-10	18690	TAILS_500K_HeLa_exp1_1_pullout	147.91	93.492	605580000	185200000	0	0	160710000	227040000	12945000	0	0	19694000	0	0	0
ECLPLIIFLR	0	Unmodified	1272.7264	0.72641468	856	sp|P62701|RS4X_HUMAN	yes	yes	0	0	0	0	0	1			1												56.815	56.815	2	0.0069689	29295	TAILS_500K_HeLa_exp1_1_pullout	151.04	95.505	40912000	0	0	0	40912000	0	0	0	0	0	0	0	0
EDAVSKEVTR	1	Unmodified	1132.5724	0.57241646	1858	sp|Q9UNL2|SSRG_HUMAN	yes	yes	0	0	0	0	0					1											15.349	15.349	2	0.063159	5749	TAILS_500K_HeLa_exp1_2_pullout	95.483	57.18	0	0	0	0	0	0	0	0	0	0	0	0	0
EDDSIRPFKVETSDEEIHDLHQR	1	Unmodified	2794.3158	0.31581443	324	sp|P07099|HYEP_HUMAN	yes	yes	0	0	0	0	1				1	1											31.117	31.117	4	0.00085044	13913	TAILS_500K_HeLa_exp1_1_pullout	88.836	64.924	106270000	0	0	0	63427000	42839000	0	0	0	0	0	0	0
EDGLKYYR	1	Glu->pyro-Glu	1024.4978	0.49779495	347	sp|P08559|ODPA_HUMAN	yes	yes	0	0	1	0	0				1				1								26.811	26.811	2	0.025975	11378	TAILS_1Mil_HeLa_exp1_2_pullout	138.83	47.315	84690000	0	0	0	32675000	0	0	0	52015000	0	0	0	0
EDGNEEDKENQGDETQGQQPPQR	1	Unmodified	2627.0968	0.096773109	886	sp|P67809|YBOX1_HUMAN	yes	yes	0	0	0	0	0							2	1	1							15.933	15.933	3	1.4581E-21	5538	TAILS_500K_HeLa_exp2_2_pullout	164.65	139.14	28730000	0	0	0	0	0	0	22452000	0	6278300	0	0	0
EDIFYTSKLWSNSHRPELVR	1	Unmodified	2476.2499	0.24990712	762	sp|P52895|AK1C2_HUMAN	yes	yes	0	0	0	0	1					1											40.262	40.262	4	0.0018879	20532	TAILS_500K_HeLa_exp1_2_pullout	88.264	67.315	59266000	0	0	0	0	59266000	0	0	0	0	0	0	0
EDITQSAQHALR	0	Unmodified	1367.6793	0.67934115	985	sp|Q12906|ILF3_HUMAN	yes	yes	0	0	0	0	0					1			1	1							27.094	27.094	3	0.018801	11848	TAILS_500K_HeLa_exp1_2_pullout	100.07	78.766	174110000	0	0	0	0	99335000	0	0	65988000	8789500	0	0	0
EDLVVAPAGITLKEANEILQR	1	Unmodified	2278.2533	0.25326116	406	sp|P12268|IMDH2_HUMAN	yes	yes	0	0	0	0	0	1				1				2							52.54	52.54	2;3	7.2876E-27	23329	TAILS_1Mil_HeLa_exp2_1_pullout	185.27	166.24	172450000	50372000	0	0	0	96793000	0	0	0	25287000	0	0	0
EDLVYQAKLAEQAER	1	Unmodified	1761.8897	0.88972785	842	sp|P62258|1433E_HUMAN	yes	yes	0	0	0	0	0	1				1											34.629	34.629	3	0.034278	16888	TAILS_500K_HeLa_exp1_2_pullout	77.562	50.85	81677000	48313000	0	0	0	33364000	0	0	0	0	0	0	0
EDQDKVAVLSQNR	1	Unmodified	1500.7532	0.75323437	1587	sp|Q9BWD1|THIC_HUMAN	yes	yes	0	0	0	0	0					1											23.116	23.116	3	0.047055	9946	TAILS_500K_HeLa_exp1_2_pullout	82.102	53.896	0	0	0	0	0	0	0	0	0	0	0	0	0
EDSQRPGAHLTVKKIFVGGIKEDTEEHHLR	3	Unmodified	3425.7804	0.78039918	364	sp|P09651|ROA1_HUMAN;sp|Q32P51|RA1L2_HUMAN	yes	no	0	0	0	0	1									1							30.29	30.29	6	0.058901	10899	TAILS_1Mil_HeLa_exp2_1_pullout	51.296	41.058	33341000	0	0	0	0	0	0	0	0	33341000	0	0	0
EDSTALVCDNGSGLCKAGFAGDDAPR	1	Acetyl (N-term)	2724.1756	0.17555748	858	sp|P62736|ACTA_HUMAN	yes	yes	1	0	0	0	0				1				1								53.217	53.217	2	0.015904	27600	TAILS_1Mil_HeLa_exp1_2_pullout	68.944	39.603	0	0	0	0	0	0	0	0	0	0	0	0	0
EEAENTLQSFR	0	Unmodified	1322.6103	0.61025853	352	sp|P08670|VIME_HUMAN	yes	yes	0	0	0	0	0	1			1	1	1	1	1	1							31.262	31.262	2	2.5681E-18	12838	TAILS_500K_HeLa_exp2_2_pullout	242.59	164.67	3284800000	712550000	0	0	796760000	866810000	40571000	136540000	632440000	99148000	0	0	0
EEAENTLQSFR	0	Glu->pyro-Glu	1304.5997	0.59969384	352	sp|P08670|VIME_HUMAN	yes	yes	0	0	1	0	0	1			1					1							40.152	40.152	2	0.0018825	17402	TAILS_1Mil_HeLa_exp2_1_pullout	150.08	101.65	56998000	25671000	0	0	27008000	0	0	0	0	4319300	0	0	0
EEAIKFSEEQR	1	Unmodified	1364.6572	0.65720872	412	sp|P13010|XRCC5_HUMAN	yes	yes	0	0	0	0	0				1	1			1	2							24.969	24.969	2;3	0.0037997	10474	TAILS_500K_HeLa_exp1_2_pullout	133.91	66.799	128320000	0	0	0	26346000	40479000	0	0	34111000	27380000	0	0	0
EEEAIQLDGLNASQIR	0	Unmodified	1784.8905	0.89045614	430	sp|P14625|ENPL_HUMAN	yes	yes	0	0	0	0	0							1		1							45.563	45.563	2	4.1856E-13	19563	TAILS_1Mil_HeLa_exp2_1_pullout	192.86	128.56	15652000	0	0	0	0	0	0	8441000	0	7211000	0	0	0
EEEDKKEDVGTVVGIDLGTTYSCVGVFKNGR	3	Unmodified	3400.6457	0.64566434	386	sp|P11021|BIP_HUMAN	yes	yes	0	0	0	0	0	3			1	3			1								46.468	46.468	3;4;5	2.7474E-130	23908	TAILS_1Mil_HeLa_exp1_1_pullout	277.75	239.52	956300000	429170000	0	0	185520000	304150000	0	0	37469000	0	0	0	0
EEEIAALVIDNGSGMCKAGFAGDDAPR	1	Oxidation (M);Acetyl (N-term)	2850.28	0.28002255	884	sp|P63261|ACTG_HUMAN	yes	yes	1	0	0	1	0	1			1	1	2		1	1							53.054	53.054	2;3	1.4502E-10	24613	TAILS_500K_HeLa_exp2_1_pullout	117.4	98.568	463180000	63246000	0	0	81852000	43924000	132300000	0	109240000	32617000	0	0	0
EEEIAALVIDNGSGMCKAGFAGDDAPR	1	Acetyl (N-term)	2834.2851	0.28510793	884	sp|P63261|ACTG_HUMAN	yes	yes	1	0	0	0	0	6	2	2	5	3	1	2	2	2			1				55.157	55.157	2;3;4	1.3155E-254	28476	TAILS_1Mil_HeLa_exp1_1_pullout	376.88	348.79	22086000000	7921600000	181160000	260410000	6764300000	6153700000	95255000	297380000	184530000	218550000	0	0	8987000
EEFASTCPDDEEIELAYEQVAKALK	2	Unmodified	2884.3324	0.33243527	69	sp|O00299|CLIC1_HUMAN	yes	yes	0	0	0	0	0					1											53.893	53.893	3	5.6444E-17	28663	TAILS_500K_HeLa_exp1_2_pullout	151.89	143.31	66499000	0	0	0	0	66499000	0	0	0	0	0	0	0
EEGGENLDQAR	0	Unmodified	1216.532	0.53200821	340	sp|P08133|ANXA6_HUMAN	yes	yes	0	0	0	0	0					1											16.755	16.755	2	0.023123	6442	TAILS_500K_HeLa_exp1_2_pullout	106.37	55.561	34141000	0	0	0	0	34141000	0	0	0	0	0	0	0
EEGKEVWDYVTVR	1	Unmodified	1608.7784	0.77838649	1680	sp|Q9HB40|RISC_HUMAN	yes	yes	0	0	0	0	0	1			2	1			1								41.251	41.251	2;3	3.4583E-07	20044	TAILS_500K_HeLa_exp1_1_pullout	180.54	128.61	488100000	73264000	0	0	159360000	99061000	0	0	156420000	0	0	0	0
EEGSPLELER	0	Unmodified	1157.5564	0.55643205	342	sp|P08195|4F2_HUMAN	yes	yes	0	0	0	0	0	1				1		1		1							32.289	32.289	2	0.011503	14877	TAILS_500K_HeLa_exp1_2_pullout	128.6	68.484	285480000	117040000	0	0	0	128420000	0	27162000	0	12856000	0	0	0
EEHQDAYHSANLVFSR	0	Unmodified	1901.8656	0.86563837	1	CON__ENSEMBL:ENSBTAP00000024146	yes	yes	0	0	0	0	0	1			2	2			2								29.245	29.245	2;3;4	3.9692E-08	13557	TAILS_500K_HeLa_exp1_2_pullout	118.24	98.114	474960000	86560000	0	0	72332000	158000000	0	0	158070000	0	0	0	0
EEILAQAKENEKKLKSMEAEMIQLQEELAAAER	4	Unmodified	3799.9336	0.93358986	614	sp|P35579|MYH9_HUMAN	yes	yes	0	0	0	0	0				1												52.74	52.74	4	0.00031708	26789	TAILS_500K_HeLa_exp1_1_pullout	75.261	62.138	36256000	0	0	0	36256000	0	0	0	0	0	0	0	0
EEIQSSISGVTAAYNR	0	Unmodified	1723.8377	0.83769228	681	sp|P46940|IQGA1_HUMAN	yes	yes	0	0	0	0	0									1							39.734	39.734	2	5.6639E-06	15963	TAILS_1Mil_HeLa_exp2_1_pullout	149.23	105.46	4758900	0	0	0	0	0	0	0	0	4758900	0	0	0
EEKHQKQLER	2	Unmodified	1323.6895	0.6895119	437;607	sp|P15311|EZRI_HUMAN;sp|P35241|RADI_HUMAN	no	no	0	0	0	0	0							1									10.211	10.211	4	0.072985	3125	TAILS_500K_HeLa_exp2_2_pullout	89.548	57.705	25413000	0	0	0	0	0	0	25413000	0	0	0	0	0
EEKHQKQMER	2	Unmodified	1341.6459	0.64593253	527	sp|P26038|MOES_HUMAN	yes	yes	0	0	0	0	0							1									9.9028	9.9028	2	0.10176	2926	TAILS_500K_HeLa_exp2_2_pullout	81.017	50.453	13957000	0	0	0	0	0	0	13957000	0	0	0	0	0
EELGLIEQAYDNPHEALSR	0	Unmodified	2183.0495	0.049475973	1220	sp|Q6P2Q9|PRP8_HUMAN	yes	yes	0	0	0	0	0							1		1							46.494	46.494	3	4.1991E-05	19565	TAILS_500K_HeLa_exp2_2_pullout	85.146	74.457	5001400	0	0	0	0	0	0	0	0	5001400	0	0	0
EELITNWEQIR	0	Unmodified	1429.7201	0.72014333	1037	sp|Q13813|SPTN1_HUMAN	yes	yes	0	0	0	0	0				1	1											46.305	46.305	2	0.0024161	23069	TAILS_500K_HeLa_exp1_1_pullout	145.89	71.902	62598000	0	0	0	37673000	24925000	0	0	0	0	0	0	0
EELLAEFGSGTLDLPALTR	0	Unmodified	2031.0524	0.052436086	800	sp|P58107|EPIPL_HUMAN	yes	no	0	0	0	0	0					2	1	1									55.076	55.076	2;3	4.9214E-20	29278	TAILS_500K_HeLa_exp1_2_pullout	185.27	130.8	93613000	0	0	0	0	64661000	12228000	16723000	0	0	0	0	0
EENAEQQALAAKR	1	Unmodified	1456.727	0.72701962	1866	sp|Q9UQE7|SMC3_HUMAN	yes	yes	0	0	0	0	0					1											19.332	19.332	3	0.065265	7923	TAILS_500K_HeLa_exp1_2_pullout	75.911	48.502	0	0	0	0	0	0	0	0	0	0	0	0	0
EEPCLLKR	1	Unmodified	1043.5434	0.54336494	487	sp|P21333|FLNA_HUMAN	no	no	0	0	0	0	0	1															24.697	24.697	2	0.029653	10626	TAILS_1Mil_HeLa_exp1_1_pullout	134.85	81.172	66214000	66214000	0	0	0	0	0	0	0	0	0	0	0
EEQPPETAAQR	0	Unmodified	1254.584	0.58404378	1466	sp|Q96HE7|ERO1A_HUMAN	yes	yes	0	0	0	0	0	1				1	1	1	1	1							15.231	15.231	2	0.0027457	5860	TAILS_500K_HeLa_exp2_2_pullout	143.03	87.358	871160000	356470000	0	0	0	126870000	23931000	95057000	238010000	30824000	0	0	0
EESLVFVQTDKPIYKPEQTVKFR	3	Unmodified	2780.4749	0.47488125	1	CON__ENSEMBL:ENSBTAP00000024146	yes	yes	0	0	0	0	0	2			2	2		3	1	1							39.662	39.662	3;4	3.3132E-73	17114	TAILS_500K_HeLa_exp2_2_pullout	252.01	230.98	3957900000	1300300000	0	0	550460000	845290000	0	108820000	1133900000	19111000	0	0	0
EESLVFVQTDKPIYKPEQTVKFR	3	Glu->pyro-Glu	2762.4643	0.46431657	1	CON__ENSEMBL:ENSBTAP00000024146	yes	yes	0	0	1	0	0	1			1				1								43.588	43.588	4	4.5174E-05	22070	TAILS_1Mil_HeLa_exp1_1_pullout	101.94	85.843	242190000	74495000	0	0	87356000	0	0	0	80336000	0	0	0	0
EEVITLIR	0	Unmodified	971.56515	0.56514624	681	sp|P46940|IQGA1_HUMAN	yes	yes	0	0	0	0	0									1							43.885	43.885	2	0.12316	18214	TAILS_1Mil_HeLa_exp2_1_pullout	100.39	68.435	13289000	0	0	0	0	0	0	0	0	13289000	0	0	0
EEVVQKEQE	1	Unmodified	1116.5299	0.52988294	1089	sp|Q15056|IF4H_HUMAN	yes	yes	0	0	0	0	0	1				1											14.828	14.828	2	0.021384	5353	TAILS_500K_HeLa_exp1_2_pullout	127.56	35.658	58766000	38707000	0	0	0	20058000	0	0	0	0	0	0	0
EFDELNPSAQR	0	Unmodified	1304.5997	0.59969384	447	sp|P16615|AT2A2_HUMAN	yes	yes	0	0	0	0	0					1											31.37	31.37	2	0.00068355	15027	TAILS_500K_HeLa_exp1_2_pullout	130.53	96.349	0	0	0	0	0	0	0	0	0	0	0	0	0
EFSITDVVPYPISLR	0	Unmodified	1734.9192	0.91923707	602	sp|P34932|HSP74_HUMAN	yes	yes	0	0	0	0	0					1											54.777	54.777	2	0.00033666	29182	TAILS_500K_HeLa_exp1_2_pullout	138.94	98.347	55748000	0	0	0	0	55748000	0	0	0	0	0	0	0
EFTESQLQEGKHVIGLQMGSNR	1	Unmodified	2487.2176	0.21762071	934	sp|Q01995|TAGL_HUMAN	yes	yes	0	0	0	0	0					1											37.243	37.243	4	1.8977E-07	18679	TAILS_500K_HeLa_exp1_2_pullout	118.76	108.14	60406000	0	0	0	0	60406000	0	0	0	0	0	0	0
EGATVYATGTHAQVEDGR	0	Unmodified	1860.8602	0.86021864	591	sp|P32322|P5CR1_HUMAN	yes	yes	0	0	0	0	0					1											22.071	22.071	3	0.0013053	9349	TAILS_500K_HeLa_exp1_2_pullout	73.11	52.017	28193000	0	0	0	0	28193000	0	0	0	0	0	0	0
EGDGGWRPGGPGAVAEEER	0	Unmodified	1924.8664	0.86636665	1496	sp|Q96S16|JMJD8_HUMAN	yes	yes	0	0	0	0	1								1								27.285	27.285	3	0.0001172	11892	TAILS_1Mil_HeLa_exp1_2_pullout	104.81	88.693	84355000	0	0	0	0	0	0	0	84355000	0	0	0	0
EGDVLTLLESER	0	Unmodified	1359.6882	0.6881745	866	sp|P62857|RS28_HUMAN	yes	yes	0	0	0	0	0	1							1	1							51.782	51.782	2	1.0681E-09	23123	TAILS_1Mil_HeLa_exp2_1_pullout	211.84	169.97	95196000	39921000	0	0	0	0	0	0	27676000	27599000	0	0	0
EGESLEDLMKLSPEELLLR	1	Unmodified	2200.1297	0.12970013	419	sp|P13796|PLSL_HUMAN	yes	yes	0	0	0	0	0								1								56.855	56.855	2	2.2491E-05	29871	TAILS_1Mil_HeLa_exp1_2_pullout	108.17	74.485	12640000	0	0	0	0	0	0	0	12640000	0	0	0	0
EGFLDTLVVLHR	0	Unmodified	1397.7667	0.76669959	660	sp|P42771|CDN2A_HUMAN;sp|P42772|CDN2B_HUMAN	yes	no	0	0	0	0	0				1												51.86	51.86	3	0.0001177	26252	TAILS_500K_HeLa_exp1_1_pullout	130.01	113.39	14163000	0	0	0	14163000	0	0	0	0	0	0	0	0
EGGFLLLHTLLR	0	Unmodified	1367.7925	0.79252041	705	sp|P49327|FAS_HUMAN	yes	yes	0	0	0	0	0									1							54.03	54.03	3	0.011994	23836	TAILS_1Mil_HeLa_exp2_1_pullout	100.93	66.545	0	0	0	0	0	0	0	0	0	0	0	0	0
EGIDPTPYYWYTDQR	0	Unmodified	1902.8424	0.84244331	153	sp|O43776|SYNC_HUMAN	yes	yes	0	0	0	0	0					1											47.841	47.841	2	0.027727	25019	TAILS_500K_HeLa_exp1_2_pullout	76.533	44.471	0	0	0	0	0	0	0	0	0	0	0	0	0
EGISQEALHTQMLTAVQEISHLIEPLANAAR	0	Unmodified	3369.7351	0.73508847	1906	sp|Q9Y490|TLN1_HUMAN	yes	yes	0	0	0	0	0				1	1											58.321	58.321	4	3.5275E-14	31106	TAILS_500K_HeLa_exp1_2_pullout	109.62	95.1	95914000	0	0	0	25530000	70384000	0	0	0	0	0	0	0
EGIVTATEQEVKEDIAKLLR	2	Unmodified	2241.2216	0.22162668	987	sp|Q12931|TRAP1_HUMAN	yes	yes	0	0	0	0	0	1			2				1	2							55.493	55.493	3;4	2.2943E-27	25096	TAILS_1Mil_HeLa_exp2_1_pullout	195.77	164.83	292260000	64060000	0	0	134260000	0	0	0	46503000	47433000	0	0	0
EGKEVWDYVTVR	1	Unmodified	1479.7358	0.73579339	1680	sp|Q9HB40|RISC_HUMAN	yes	yes	0	0	0	0	0	1			1	1		2	1	2							41.345	41.345	2;3	0.0060107	18125	TAILS_1Mil_HeLa_exp2_1_pullout	116.84	96.457	379570000	66496000	0	0	84872000	85117000	0	13523000	117140000	12424000	0	0	0
EGKTDYYAR	1	Glu->pyro-Glu	1083.4985	0.49852324	673	sp|P46777|RL5_HUMAN	yes	yes	0	0	1	0	0								1								19.017	19.017	2	0.044217	7308	TAILS_1Mil_HeLa_exp1_2_pullout	113.71	17.215	27907000	0	0	0	0	0	0	0	27907000	0	0	0	0
EGKTDYYAR	1	Unmodified	1101.5091	0.50908792	673	sp|P46777|RL5_HUMAN	yes	yes	0	0	0	0	0				1												16.062	16.062	2	0.0474	5200	TAILS_500K_HeLa_exp1_1_pullout	107.21	33.957	0	0	0	0	0	0	0	0	0	0	0	0	0
EGLIEFSVGKFR	1	Unmodified	1380.7402	0.74015049	1726	sp|Q9NS93|TM7S3_HUMAN	yes	yes	0	0	0	0	0	1			1	1		1	1	1							47.245	47.245	3	4.6448E-05	21610	TAILS_500K_HeLa_exp2_2_pullout	137.16	97.092	365870000	95550000	0	0	77317000	71242000	0	0	112300000	9461300	0	0	0
EGMNIVEAMER	0	Unmodified	1277.5744	0.57440707	874	sp|P62937|PPIA_HUMAN	yes	yes	0	0	0	0	0					1											43.046	43.046	2	0.034765	22256	TAILS_500K_HeLa_exp1_2_pullout	114.83	48.399	38089000	0	0	0	0	38089000	0	0	0	0	0	0	0
EGPDEDSSNR	0	Unmodified	1104.432	0.43195981	416	sp|P13667|PDIA4_HUMAN	yes	yes	0	0	0	0	0	1			1	1		1	1								10.922	10.922	2	2.8712E-19	3302	TAILS_500K_HeLa_exp2_2_pullout	254.15	178.29	1001400000	496370000	0	0	106400000	99987000	0	147250000	151440000	0	0	0	0
EGPYSISVLYGDEEVPR	0	Unmodified	1908.9105	0.91052288	487	sp|P21333|FLNA_HUMAN	yes	yes	0	0	0	0	0	1			2	1		1	1	1							49.257	49.257	2;3	3.1574E-50	22261	TAILS_1Mil_HeLa_exp2_1_pullout	256.95	209.39	394020000	66460000	0	0	90120000	98771000	0	20909000	65420000	52337000	0	0	0
EGQEDQGLTKDYGNSPLHR	1	Unmodified	2142.993	0.99302373	531	sp|P26599|PTBP1_HUMAN	yes	yes	0	0	0	0	0	1			2	2			2	2							26.287	26.287	3;4	8.8432E-13	9653	TAILS_1Mil_HeLa_exp2_1_pullout	162.76	136.61	631050000	66163000	0	0	151080000	254280000	0	0	135850000	23681000	0	0	0
EGQEDQGLTKDYGNSPLHR	1	Glu->pyro-Glu	2124.9825	0.98245904	531	sp|P26599|PTBP1_HUMAN	yes	yes	0	0	1	0	0								1								28.687	28.687	3	1.6799E-05	12785	TAILS_1Mil_HeLa_exp1_2_pullout	117.55	95.705	38149000	0	0	0	0	0	0	0	38149000	0	0	0	0
EGSDVANAVLDGADCIMLSGETAKGDYPLEAVR	1	Unmodified	3422.597	0.59699959	428	sp|P14618|KPYM_HUMAN	yes	yes	0	0	0	0	0	2			1	1		1	2								54.832	54.832	3;4	0.00018499	28728	TAILS_1Mil_HeLa_exp1_1_pullout	77.733	61.332	1056600000	315070000	0	0	188940000	146000000	0	94828000	311750000	0	0	0	0
EGSGSSGTGEQKEDQKEEKQ	3	Unmodified	2136.9407	0.94071338	634	sp|P38646|GRP75_HUMAN	yes	yes	0	0	0	0	0	1				2		2									9.8877	9.8877	2;3;4	1.6974E-73	3130	TAILS_500K_HeLa_exp2_2_pullout	274.82	261.19	278230000	63990000	0	0	0	86451000	0	127790000	0	0	0	0	0
EGSGSSGTGEQKEDQKEEKQ	3	Glu->pyro-Glu	2118.9301	0.9301487	634	sp|P38646|GRP75_HUMAN	yes	yes	0	0	1	0	0							1									10.536	10.536	3	0.042354	3343	TAILS_500K_HeLa_exp2_2_pullout	63.69	53.59	18348000	0	0	0	0	0	0	18348000	0	0	0	0	0
EGTGTEMPMIGDR	0	Unmodified	1392.6014	0.6013501	937	sp|Q02790|FKBP4_HUMAN	yes	yes	0	0	0	0	0	1			1	1											34.186	34.186	2	0.0014031	16503	TAILS_500K_HeLa_exp1_2_pullout	100.07	80.28	115920000	34747000	0	0	45161000	36010000	0	0	0	0	0	0	0
EGTIGDMAILGITESFQVKR	1	Unmodified	2164.1198	0.11980414	900	sp|P78371|TCPB_HUMAN	yes	yes	0	0	0	0	0									1							55.121	55.121	3	9.6723E-12	24475	TAILS_1Mil_HeLa_exp2_1_pullout	153.11	125.96	17021000	0	0	0	0	0	0	0	0	17021000	0	0	0
EHLEKKGPQVR	2	Glu->pyro-Glu	1301.7204	0.7204181	312	sp|P05783|K1C18_HUMAN	yes	yes	0	0	1	0	0	2				1			1								14.167	14.167	2;3	0.022239	4805	TAILS_500K_HeLa_exp1_2_pullout	107.06	79.574	249110000	79919000	0	0	0	49696000	0	0	119500000	0	0	0	0
EHLEKKGPQVR	2	Unmodified	1319.731	0.73098279	312	sp|P05783|K1C18_HUMAN	yes	yes	0	0	0	0	0							2									12.299	12.299	2;3	0.056272	4144	TAILS_500K_HeLa_exp2_2_pullout	87.568	59.241	37050000	0	0	0	0	0	0	37050000	0	0	0	0	0
EHLELFWSR	0	Unmodified	1215.6037	0.60365701	919	sp|Q00610|CLH1_HUMAN;sp|P53675|CLH2_HUMAN	yes	no	0	0	0	0	0				1												43.734	43.734	3	0.024232	21338	TAILS_500K_HeLa_exp1_1_pullout	106.68	23.933	29770000	0	0	0	29770000	0	0	0	0	0	0	0	0
EHPVLLTEAPLNPKANR	1	Glu->pyro-Glu	1880.0268	0.026830458	809;884	sp|P60709|ACTB_HUMAN;sp|P63261|ACTG_HUMAN	no	no	0	0	1	0	0	1			1	1			1								37.798	37.798	3	3.2712E-22	18818	TAILS_500K_HeLa_exp1_2_pullout	208.39	191.64	340290000	78499000	0	0	107130000	82935000	0	0	71731000	0	0	0	0
EHPWEVMPDLYFYR	0	Unmodified	1880.8556	0.85559095	355	sp|P08865|RSSA_HUMAN	yes	yes	0	0	0	0	0									1							53.352	53.352	3	0.0039534	23449	TAILS_1Mil_HeLa_exp2_1_pullout	88.087	70.685	11834000	0	0	0	0	0	0	0	0	11834000	0	0	0
EHTALLKIEGVYAR	1	Unmodified	1598.878	0.87804096	462	sp|P18077|RL35A_HUMAN	yes	yes	0	0	0	0	0				2	1			2	2							34.563	34.563	2;3;4	0.0082325	16402	TAILS_500K_HeLa_exp1_2_pullout	100.11	77.391	333550000	0	0	0	122360000	83839000	0	0	112140000	15201000	0	0	0
EIADLGEALATAVIPQWQKDELR	1	Unmodified	2565.3439	0.34386708	712	sp|P49588|SYAC_HUMAN	yes	yes	0	0	0	0	0				1			1		2							55.622	55.622	3;4	4.4718E-12	24943	TAILS_1Mil_HeLa_exp2_1_pullout	133.95	121.47	145970000	0	0	0	62235000	0	0	29940000	0	53799000	0	0	0
EIAQDFKTDLR	1	Unmodified	1334.683	0.68302954	895	sp|Q71DI3|H32_HUMAN;sp|Q16695|H31T_HUMAN;sp|P68431|H31_HUMAN	no	no	0	0	0	0	0	2			1	1	2	2	1	2							31.497	31.497	2;3	0.00057918	14074	TAILS_1Mil_HeLa_exp1_2_pullout	166.87	108.64	4952500000	2626500000	0	0	653080000	596790000	66173000	357590000	439450000	212960000	0	0	0
EIAQDFKTDLR	1	Glu->pyro-Glu	1316.6725	0.67246486	895	sp|Q71DI3|H32_HUMAN;sp|Q16695|H31T_HUMAN;sp|P68431|H31_HUMAN	no	no	0	0	1	0	0			1	1	1	1	1	1								39.749	39.749	2	0.00022558	19286	TAILS_500K_HeLa_exp1_1_pullout	183.03	93.332	1012900000	0	0	22388000	232240000	302090000	19526000	28888000	407810000	0	0	0	0
EIASTLMESEMMEILSVLAKGDHSPVTR	1	Unmodified	3073.5134	0.5133933	1648	sp|Q9H3U1|UN45A_HUMAN	yes	yes	0	0	0	0	0									1							59.103	59.103	4	9.4696E-13	26739	TAILS_1Mil_HeLa_exp2_1_pullout	97.839	96.77	6561800	0	0	0	0	0	0	0	0	6561800	0	0	0
EIDGGLETLR	0	Unmodified	1101.5666	0.5666028	631	sp|P38117|ETFB_HUMAN	yes	yes	0	0	0	0	0									1							37.558	37.558	2	0.09724	14793	TAILS_1Mil_HeLa_exp2_1_pullout	82.287	37.205	5472900	0	0	0	0	0	0	0	0	5472900	0	0	0
EIFNFVLKAIR	1	Unmodified	1348.7867	0.78670675	901	sp|P78527|PRKDC_HUMAN	yes	yes	0	0	0	0	0				1	1											51.664	51.664	3	0.0035747	27287	TAILS_500K_HeLa_exp1_2_pullout	135.86	113.83	52895000	0	0	0	0	52895000	0	0	0	0	0	0	0
EIGQSVDEVEKLIKR	2	Unmodified	1741.9574	0.95741349	922	sp|Q01082|SPTB2_HUMAN	yes	yes	0	0	0	0	0	1			1	1		1	1								42.77	42.77	4	0.00044405	19200	TAILS_500K_HeLa_exp2_2_pullout	136.51	112.68	182730000	36884000	0	0	68651000	39448000	0	6158000	31588000	0	0	0	0
EIIQKLMLDGDR	1	Unmodified	1429.7599	0.75989966	420	sp|P13797|PLST_HUMAN	yes	yes	0	0	0	0	0									1							40.997	40.997	2	0.019841	16560	TAILS_1Mil_HeLa_exp2_1_pullout	99.215	52.018	3081300	0	0	0	0	0	0	0	0	3081300	0	0	0
EILAELTGR	0	Unmodified	1000.5553	0.55530983	347	sp|P08559|ODPA_HUMAN	yes	yes	0	0	0	0	0				1	1				1							41.51	41.51	2	0.01265	19553	TAILS_500K_HeLa_exp1_1_pullout	133.58	29.134	91217000	0	0	0	46520000	37141000	0	0	0	7556300	0	0	0
EILETLIKGLQR	1	Unmodified	1411.8399	0.83986454	951	sp|Q06210|GFPT1_HUMAN	yes	yes	0	0	0	0	0					1											51.022	51.022	3	0.009712	26879	TAILS_500K_HeLa_exp1_2_pullout	101.93	34.775	0	0	0	0	0	0	0	0	0	0	0	0	0
EILTLLQGVHQGAGFQDIPKR	1	Unmodified	2319.2699	0.26991428	1112	sp|Q15631|TSN_HUMAN	yes	yes	0	0	0	0	0	1															47.266	47.266	4	0.00010492	24166	TAILS_1Mil_HeLa_exp1_1_pullout	102.33	91.269	46671000	46671000	0	0	0	0	0	0	0	0	0	0	0
EIMDAAEDYAKER	1	Unmodified	1539.6875	0.68752257	433	sp|P14868|SYDC_HUMAN	yes	yes	0	0	0	0	0								1								30.675	30.675	3	0.090476	13984	TAILS_1Mil_HeLa_exp1_2_pullout	63.185	58.555	62820000	0	0	0	0	0	0	0	62820000	0	0	0	0
EIPYTFEDR	0	Unmodified	1168.5401	0.5400537	601	sp|P34897|GLYM_HUMAN	yes	yes	0	0	0	0	0	1				1			1								37.534	37.534	2	0.036493	18119	TAILS_1Mil_HeLa_exp1_2_pullout	118.32	62.314	207850000	67179000	0	0	0	75864000	0	0	64807000	0	0	0	0
EITALAPSTMKIKIIAPPER	2	Glu->pyro-Glu	2160.234	0.23404604	809;884;858;889	sp|P60709|ACTB_HUMAN;sp|P63267|ACTH_HUMAN;sp|P62736|ACTA_HUMAN;sp|P63261|ACTG_HUMAN;sp|P68133|ACTS_HUMAN;sp|P68032|ACTC_HUMAN	no	no	0	0	1	0	0	1			1												50.567	50.567	3	7.0867E-09	25421	TAILS_500K_HeLa_exp1_1_pullout	144.01	128.75	105180000	50518000	0	0	54663000	0	0	0	0	0	0	0	0
EIVGMPVDSFNSMLSR	0	2 Oxidation (M);Glu->pyro-Glu	1794.8281	0.82805557	1907	sp|Q9Y4A8|NF2L3_HUMAN	yes	yes	0	0	1	2	0				1			1									33.619	33.619	2	0.017005	14087	TAILS_500K_HeLa_exp2_2_pullout	79.201	10.308	155660000	0	0	0	81334000	0	0	74323000	0	0	0	0	0
EIVSGMKYIQHTYR	1	Unmodified	1723.8716	0.87157537	755	sp|P52565|GDIR1_HUMAN	yes	yes	0	0	0	0	0	1			1	1											31.061	31.061	4	0.0218	13720	TAILS_500K_HeLa_exp1_1_pullout	88.796	65.788	399150000	64190000	0	0	188720000	146240000	0	0	0	0	0	0	0
EIVSGMKYIQHTYR	1	Glu->pyro-Glu	1705.861	0.86101068	755	sp|P52565|GDIR1_HUMAN	yes	yes	0	0	1	0	0								1								38.159	38.159	3	0.013928	18609	TAILS_1Mil_HeLa_exp1_2_pullout	94.487	71.007	0	0	0	0	0	0	0	0	0	0	0	0	0
EKEELMER	1	Glu->pyro-Glu	1044.491	0.49099502	527;607	sp|P26038|MOES_HUMAN;sp|P35241|RADI_HUMAN	no	no	0	0	1	0	0								1								23.647	23.647	2	0.030211	9732	TAILS_1Mil_HeLa_exp1_2_pullout	134.25	40.873	136900000	0	0	0	0	0	0	0	136900000	0	0	0	0
EKETKALSLAR	2	Unmodified	1244.7089	0.70885036	614;615	sp|P35579|MYH9_HUMAN;sp|P35749|MYH11_HUMAN;sp|P35580|MYH10_HUMAN	no	no	0	0	0	0	0					1											18.149	18.149	2	0.039563	7241	TAILS_500K_HeLa_exp1_2_pullout	93.839	33.249	31349000	0	0	0	0	31349000	0	0	0	0	0	0	0
EKIEDAKESQR	2	Unmodified	1331.6681	0.66810776	704	sp|P49321|NASP_HUMAN	yes	yes	0	0	0	0	0					1											10.551	10.551	3	0.039941	3153	TAILS_500K_HeLa_exp1_2_pullout	89.301	57.87	76538000	0	0	0	0	76538000	0	0	0	0	0	0	0
EKIETELR	1	Unmodified	1016.5502	0.55022446	879	sp|P63104|1433Z_HUMAN	yes	yes	0	0	0	0	0				1												21.257	21.257	3	0.040843	7812	TAILS_500K_HeLa_exp1_1_pullout	128.69	23.119	487780000	0	0	0	487780000	0	0	0	0	0	0	0	0
EKKVVYENAYGQFIGPHR	2	Unmodified	2134.096	0.095972656	1149	sp|Q16881|TRXR1_HUMAN	yes	yes	0	0	0	0	0				1	1			1								29.938	29.938	4	0.00026314	13854	TAILS_500K_HeLa_exp1_2_pullout	108.18	95.009	403050000	0	0	0	180230000	134110000	0	0	88702000	0	0	0	0
EKLEMEMEAAR	1	Unmodified	1335.6163	0.61627189	1097	sp|Q15233|NONO_HUMAN	yes	yes	0	0	0	0	0				1	1			1								28.126	28.126	2	0.01692	12130	TAILS_500K_HeLa_exp1_1_pullout	113.38	71.95	219300000	0	0	0	68451000	88021000	0	0	62831000	0	0	0	0
EKLQEEMLQR	1	Unmodified	1302.6602	0.66018561	352	sp|P08670|VIME_HUMAN	yes	yes	0	0	0	0	0	2			2	2		4	2	2							26.685	26.685	2;3	0.00046758	10513	TAILS_500K_HeLa_exp2_2_pullout	198.61	136.93	6823600000	899020000	0	0	2168600000	2217400000	0	156710000	1204100000	177780000	0	0	0
EKLQEEMLQR	1	Glu->pyro-Glu	1284.6496	0.64962092	352	sp|P08670|VIME_HUMAN	yes	yes	0	0	1	0	0				1				1	1							33.554	33.554	2	0.0023932	14912	TAILS_1Mil_HeLa_exp1_2_pullout	187.41	104.85	366140000	0	0	0	165940000	0	0	0	186350000	13850000	0	0	0
EKMDLTAKELTEEKESAFEFLSSA	3	Unmodified	2732.3102	0.31024327	646	sp|P40925|MDHC_HUMAN	yes	yes	0	0	0	0	0	1															51.887	51.887	3	0.046924	26907	TAILS_1Mil_HeLa_exp1_1_pullout	60.635	40.913	64516000	64516000	0	0	0	0	0	0	0	0	0	0	0
EKMLAAKSADGSAPAGEGEGVTLQR	2	Unmodified	2472.2279	0.22785104	928	sp|Q01650|LAT1_HUMAN	yes	yes	0	0	0	0	0	2			2	2			1								26.511	26.511	3;4	1.9917E-08	11942	TAILS_1Mil_HeLa_exp1_1_pullout	114.9	95.886	300860000	84816000	0	0	110540000	81959000	0	0	23543000	0	0	0	0
EKMLAAKSADGSAPAGEGEGVTLQR	2	Glu->pyro-Glu	2454.2173	0.21728636	928	sp|Q01650|LAT1_HUMAN	yes	yes	0	0	1	0	0	1															31.16	31.16	3	6.3777E-05	14484	TAILS_1Mil_HeLa_exp1_1_pullout	93.229	78.615	33753000	33753000	0	0	0	0	0	0	0	0	0	0	0
EKQLAAENR	1	Glu->pyro-Glu	1039.5411	0.54105675	614	sp|P35579|MYH9_HUMAN	yes	yes	0	0	1	0	0	1			1	1			1	1							17.055	17.055	2	0.027592	5851	TAILS_1Mil_HeLa_exp2_1_pullout	123.75	55.768	120970000	47684000	0	0	0	30883000	0	0	36815000	5585300	0	0	0
EKQLAAENR	1	Unmodified	1057.5516	0.55162144	614	sp|P35579|MYH9_HUMAN	yes	yes	0	0	0	0	0								1	2							11.333	11.333	2;3	0.040674	2897	TAILS_1Mil_HeLa_exp1_2_pullout	115.82	45.135	77718000	0	0	0	0	0	0	0	49139000	28578000	0	0	0
EKQSIVYGDLR	1	Acetyl (N-term)	1348.6987	0.69867961	35		yes	yes	1	0	0	0	0							1		1							33.142	33.142	2	0.015648	12939	TAILS_1Mil_HeLa_exp2_1_pullout	114.89	18.226	76504000	0	0	0	0	0	0	49389000	0	27116000	0	0	0
EKSYELPDGQVITIGNER	1	Glu->pyro-Glu	2029.0116	0.011633904	809;884;858;889	sp|P60709|ACTB_HUMAN;sp|P63267|ACTH_HUMAN;sp|Q6S8J3|POTEE_HUMAN;sp|A5A3E0|POTEF_HUMAN;sp|P62736|ACTA_HUMAN;sp|P63261|ACTG_HUMAN;sp|P68133|ACTS_HUMAN;sp|P68032|ACTC_HUMAN	no	no	0	0	1	0	0								1								48.182	48.182	2	2.6593E-14	24632	TAILS_1Mil_HeLa_exp1_2_pullout	138.73	105.78	0	0	0	0	0	0	0	0	0	0	0	0	0
EKVESELR	1	Glu->pyro-Glu	970.50836	0.50835964	537	sp|P27348|1433T_HUMAN	yes	yes	0	0	1	0	0	1			1												22.442	22.442	2	0.04715	9405	TAILS_1Mil_HeLa_exp1_1_pullout	125.82	24.387	54110000	54110000	0	0	0	0	0	0	0	0	0	0	0
EKVETELQGVCDTVLGLLDSHLIKEAGDAESR	2	Unmodified	3510.7512	0.75119205	586	sp|P31947|1433S_HUMAN	yes	yes	0	0	0	0	0				1	1											55.053	55.053	4	2.0775E-30	28344	TAILS_500K_HeLa_exp1_1_pullout	153.88	136.43	196930000	0	0	0	85562000	111370000	0	0	0	0	0	0	0
EKYIDQEELNKTKPIWTR	3	Glu->pyro-Glu	2272.1852	0.18518159	345;336;1168	sp|P08238|HS90B_HUMAN;sp|Q14568|HS902_HUMAN;sp|P07900|HS90A_HUMAN;sp|Q58FF8|H90B2_HUMAN	no	no	0	0	1	0	0								1								36.18	36.18	4	0.00025723	17444	TAILS_1Mil_HeLa_exp1_2_pullout	109.65	89.025	79977000	0	0	0	0	0	0	0	79977000	0	0	0	0
ELAEAVAGGR	0	Unmodified	971.50361	0.50360861	1806	sp|Q9UBT2|SAE2_HUMAN	yes	yes	0	0	0	0	0					1				1							23.893	23.893	2	0.0070996	9778	TAILS_500K_HeLa_exp1_2_pullout	141.2	49.569	76100000	0	0	0	0	68685000	0	0	0	7414900	0	0	0
ELAEDGYSGVEVR	0	Unmodified	1422.6627	0.66268803	506	sp|P23396|RS3_HUMAN	yes	yes	0	0	0	0	0	1			1	1			1	1							32.431	32.431	2	1.0317E-32	14228	TAILS_500K_HeLa_exp1_1_pullout	260.59	169.94	129200000	25806000	0	0	54595000	39532000	0	0	0	9271200	0	0	0
ELAEEAAR	0	Unmodified	887.43486	0.43486035	1094	sp|Q15149|PLEC_HUMAN	yes	yes	0	0	0	0	0					1											16.6	16.6	2	0.037869	6401	TAILS_500K_HeLa_exp1_2_pullout	130.04	45.681	69360000	0	0	0	0	69360000	0	0	0	0	0	0	0
ELAEQELEKQR	1	Unmodified	1371.6994	0.69940789	1094	sp|Q15149|PLEC_HUMAN	yes	yes	0	0	0	0	0	1				1											23.89	23.89	2	0.0006252	10411	TAILS_1Mil_HeLa_exp1_1_pullout	131.46	85.068	0	0	0	0	0	0	0	0	0	0	0	0	0
ELAFQISKEYER	1	Unmodified	1511.762	0.76200815	1038	sp|Q13838|DX39B_HUMAN;sp|O00148|DX39A_HUMAN	yes	no	0	0	0	0	0					1											36.214	36.214	3	0.011238	18011	TAILS_500K_HeLa_exp1_2_pullout	106.26	72.475	167260000	0	0	0	0	167260000	0	0	0	0	0	0	0
ELAIKDANAKLSELEAALQR	2	Glu->pyro-Glu	2164.1852	0.18518159	11	sp|P05787|K2C8_HUMAN;CON__P05787;CON__H-INV:HIT000292931;CON__REFSEQ:XP_092267	yes	no	0	0	1	0	0	1			1	1			1								52.989	52.989	3	3.0223E-08	28013	TAILS_500K_HeLa_exp1_2_pullout	137.64	111.5	168840000	0	0	0	44381000	60727000	0	0	63733000	0	0	0	0
ELAILLGMLDPAEKDEKGMPVTAR	2	Unmodified	2596.3604	0.36044512	558	sp|P30041|PRDX6_HUMAN	yes	yes	0	0	0	0	0	1			2	2		1	1	2							53.836	53.836	3;4	1.0301E-27	27352	TAILS_500K_HeLa_exp1_1_pullout	172.91	145.87	2450700000	520050000	0	0	658660000	799750000	0	58188000	293510000	120490000	0	0	0
ELAILLGMLDPAEKDEKGMPVTAR	2	Glu->pyro-Glu	2578.3499	0.34988044	558	sp|P30041|PRDX6_HUMAN	yes	yes	0	0	1	0	0	1				1			1								58.278	58.278	3	0.00038974	30613	TAILS_1Mil_HeLa_exp1_2_pullout	90.534	64.93	201820000	91019000	0	0	0	47475000	0	0	63329000	0	0	0	0
ELAQQVQQVADDYGKCSR	1	Unmodified	2093.98	0.9800162	1398	sp|Q92841|DDX17_HUMAN	yes	yes	0	0	0	0	0	1			1	1											36.315	36.315	3	3.6183E-08	17913	TAILS_500K_HeLa_exp1_2_pullout	153.25	124.16	152760000	0	0	0	62949000	89816000	0	0	0	0	0	0	0
ELCEKAIEVGR	1	Unmodified	1302.6602	0.66018561	587	sp|P31948|STIP1_HUMAN	yes	yes	0	0	0	0	0					1											26.772	26.772	2	0.0038565	12120	TAILS_500K_HeLa_exp1_2_pullout	133.42	74.824	20684000	0	0	0	0	20684000	0	0	0	0	0	0	0
ELDALDANDELTPLGR	0	Unmodified	1740.853	0.853008	964	sp|Q08211|DHX9_HUMAN	yes	yes	0	0	0	0	0	1			1	1			1	1							48.527	48.527	2	6.0002E-106	24772	TAILS_500K_HeLa_exp1_2_pullout	326.05	273.56	167780000	50555000	0	0	34713000	65077000	0	0	0	17431000	0	0	0
ELEAENYHDIKR	1	Unmodified	1515.7318	0.73177065	922	sp|Q01082|SPTB2_HUMAN	yes	yes	0	0	0	0	0				1												22.059	22.059	3	0.007405	8389	TAILS_500K_HeLa_exp1_1_pullout	104.59	69.633	0	0	0	0	0	0	0	0	0	0	0	0	0
ELEKKFSGKHVVFIAQR	3	Unmodified	2015.1316	0.13162988	833	sp|P62081|RS7_HUMAN	yes	yes	0	0	0	0	0				1												26.46	26.46	4	0.01874	10882	TAILS_500K_HeLa_exp1_1_pullout	74.772	58.106	132340000	0	0	0	132340000	0	0	0	0	0	0	0	0
ELELKEKKIKELQNAGDR	4	Unmodified	2140.1852	0.18518159	1094	sp|Q15149|PLEC_HUMAN	yes	yes	0	0	0	0	0							1									25.276	25.276	3	2.3481E-14	9759	TAILS_500K_HeLa_exp2_2_pullout	139.02	98.496	0	0	0	0	0	0	0	0	0	0	0	0	0
ELEQLGR	0	Unmodified	843.44503	0.4450311	1094	sp|Q15149|PLEC_HUMAN	yes	yes	0	0	0	0	0									1							26.138	26.138	2	0.11535	8857	TAILS_1Mil_HeLa_exp2_1_pullout	108.98	0	11755000	0	0	0	0	0	0	0	0	11755000	0	0	0
ELESQISELQEDLESER	0	Unmodified	2032.9437	0.9436735	614	sp|P35579|MYH9_HUMAN	yes	yes	0	0	0	0	0				2	2			2	2							50.937	50.937	2;3	2.8459E-274	22824	TAILS_1Mil_HeLa_exp2_1_pullout	344.47	281.06	289430000	0	0	0	73091000	137640000	0	0	54221000	24474000	0	0	0
ELFADKVPKTAENFR	2	Glu->pyro-Glu	1745.9101	0.91006937	874	sp|P62937|PPIA_HUMAN	yes	yes	0	0	1	0	0	1			1	1			1								39.826	39.826	3	0.00026901	19358	TAILS_1Mil_HeLa_exp1_2_pullout	140.46	96.005	271260000	47329000	0	0	41639000	61400000	0	0	120890000	0	0	0	0
ELFVQSEIFPLETPAFAIKEQGFR	1	Unmodified	2795.4534	0.45341753	726	sp|P49915|GUAA_HUMAN	yes	yes	0	0	0	0	0									1							55.843	55.843	3	0.0085099	24905	TAILS_1Mil_HeLa_exp2_1_pullout	70.533	51.155	12130000	0	0	0	0	0	0	0	0	12130000	0	0	0
ELIKVLEEANQAINPKLMQLVDHR	2	Glu->pyro-Glu	2782.5164	0.51636891	1398	sp|Q92841|DDX17_HUMAN	yes	yes	0	0	1	0	0	1															56.203	56.203	4	0.04016	29566	TAILS_1Mil_HeLa_exp1_1_pullout	62.028	56.427	50760000	50760000	0	0	0	0	0	0	0	0	0	0	0
ELIPNIPFQMLLR	0	Unmodified	1582.8905	0.8905199	399	sp|P11498|PYC_HUMAN	yes	yes	0	0	0	0	0				1	1											57.026	57.026	2	0.0041229	29557	TAILS_500K_HeLa_exp1_1_pullout	134.68	97.983	57537000	0	0	0	22273000	35264000	0	0	0	0	0	0	0
ELISDNQYR	0	Unmodified	1136.5462	0.54620171	520	sp|P25205|MCM3_HUMAN	yes	yes	0	0	0	0	0	1			1	1			1	1							26.971	26.971	2	0.00056017	11131	TAILS_1Mil_HeLa_exp1_2_pullout	152.63	63.08	165770000	34491000	0	0	59737000	59849000	0	0	0	11696000	0	0	0
ELISNASDALDKIR	1	Unmodified	1543.8206	0.82058566	345;430;1168	sp|P08238|HS90B_HUMAN;sp|Q58FF7|H90B3_HUMAN;sp|Q58FF6|H90B4_HUMAN;sp|P14625|ENPL_HUMAN;sp|Q58FF8|H90B2_HUMAN	no	no	0	0	0	0	0	2			2	2	2	2	2	2							38.666	38.666	2;3	8.7805E-20	18755	TAILS_1Mil_HeLa_exp1_2_pullout	232.17	147.96	6196800000	1411400000	0	0	1316400000	1857600000	90797000	140550000	1101500000	278620000	0	0	0
ELISNASDALDKIR	1	Glu->pyro-Glu	1525.81	0.81002097	345;430;1168	sp|P08238|HS90B_HUMAN;sp|Q58FF7|H90B3_HUMAN;sp|Q58FF6|H90B4_HUMAN;sp|P14625|ENPL_HUMAN;sp|Q58FF8|H90B2_HUMAN	no	no	0	0	1	0	0	1		1	1	1	1	1	1								48.854	48.854	2	9.2144E-42	22809	TAILS_500K_HeLa_exp2_2_pullout	267.85	210.51	547250000	147920000	0	3668300	79227000	105250000	19518000	28270000	163400000	0	0	0	0
ELISNASDALEKLR	1	Unmodified	1557.8362	0.83623572	987	sp|Q12931|TRAP1_HUMAN	yes	yes	0	0	0	0	0							1		1							43.53	43.53	2	8.1779E-09	19083	TAILS_1Mil_HeLa_exp2_1_pullout	140.24	89.152	10528000	0	0	0	0	0	0	10528000	0	0	0	0	0
ELISNSSDALDKIR	1	Unmodified	1559.8155	0.81550028	336	sp|P07900|HS90A_HUMAN	yes	yes	0	0	0	0	0	2			2	1	1	2		1							34.853	34.853	2;3	8.5483E-11	16631	TAILS_1Mil_HeLa_exp1_1_pullout	202.05	118.06	2530500000	731140000	0	0	842110000	841520000	0	107160000	0	8614700	0	0	0
ELISNSSDALDKIR	1	Glu->pyro-Glu	1541.8049	0.80493559	336	sp|P07900|HS90A_HUMAN	yes	yes	0	0	1	0	0	1			1	1			1	1							43.885	43.885	2	2.5308E-09	21538	TAILS_1Mil_HeLa_exp1_2_pullout	196.44	166.68	311340000	87537000	0	0	54878000	53248000	0	0	109480000	6193100	0	0	0
ELITKAVAASKER	2	Glu->pyro-Glu	1396.8038	0.80381338	379;446	sp|P10412|H14_HUMAN;sp|P16403|H12_HUMAN;sp|P16402|H13_HUMAN;sp|P16401|H15_HUMAN	no	no	0	0	1	0	0								1								31.385	31.385	3	0.016486	14436	TAILS_1Mil_HeLa_exp1_2_pullout	96.163	53.688	41464000	0	0	0	0	0	0	0	41464000	0	0	0	0
ELKADKDYHFKVDNDENEHQLSLR	3	Unmodified	2942.4159	0.41586282	321	sp|P06748|NPM_HUMAN	yes	yes	0	0	0	0	0	1				1		1									29.406	29.406	4	2.4986E-10	13254	TAILS_500K_HeLa_exp1_2_pullout	127.35	118.77	139290000	43621000	0	0	0	67205000	0	28468000	0	0	0	0	0
ELLLPNWQGSGSHGLTIAQR	0	Unmodified	2176.1389	0.1389001	972	sp|Q09666|AHNK_HUMAN	yes	yes	0	0	0	0	0				1												48.781	48.781	3	7.5207E-05	24388	TAILS_500K_HeLa_exp1_1_pullout	104.84	86.383	20383000	0	0	0	20383000	0	0	0	0	0	0	0	0
ELLLTGPGLEER	0	Unmodified	1325.7191	0.7190807	1310	sp|Q8N1G4|LRC47_HUMAN	yes	yes	0	0	0	0	0									1							47.448	47.448	2	0.068746	20107	TAILS_1Mil_HeLa_exp2_1_pullout	87.298	37.88	6429500	0	0	0	0	0	0	0	0	6429500	0	0	0
ELLTEFGYKGEETPVIVGSALCALEGR	1	Unmodified	2937.4794	0.47937428	708	sp|P49411|EFTU_HUMAN	yes	yes	0	0	0	0	0	1			1	1											54.727	54.727	3	3.4299E-44	28991	TAILS_500K_HeLa_exp1_2_pullout	193.14	175.43	155760000	67141000	0	0	43694000	44921000	0	0	0	0	0	0	0
ELLTLDEKDPR	1	Unmodified	1327.6983	0.69834526	676	sp|P46781|RS9_HUMAN	yes	yes	0	0	0	0	0	1				1				1							32.657	32.657	2	0.0030402	15130	TAILS_1Mil_HeLa_exp1_1_pullout	140.49	82.627	143730000	78786000	0	0	0	57681000	0	0	0	7262700	0	0	0
ELLTLDEKDPR	1	Glu->pyro-Glu	1309.6878	0.68778057	676	sp|P46781|RS9_HUMAN	yes	yes	0	0	1	0	0	1															41.476	41.476	2	0.043277	20715	TAILS_1Mil_HeLa_exp1_1_pullout	92.445	45.983	64821000	64821000	0	0	0	0	0	0	0	0	0	0	0
ELMEEKKEEITGTLR	2	Unmodified	1804.9241	0.92406445	1906	sp|Q9Y490|TLN1_HUMAN	yes	yes	0	0	0	0	0	1				1											29.5	29.5	3	0.02045	13541	TAILS_500K_HeLa_exp1_2_pullout	83.418	59.227	141230000	46402000	0	0	0	94825000	0	0	0	0	0	0	0
ELNITAAKEIEVGGGR	1	Unmodified	1655.8842	0.88424855	833	sp|P62081|RS7_HUMAN	yes	yes	0	0	0	0	0			1	1					1							38.717	38.717	2;3	3.8727E-09	15895	TAILS_1Mil_HeLa_exp2_1_pullout	163.27	110.99	96041000	0	0	7445000	83225000	0	0	0	0	5370600	0	0	0
ELPAQKWWHTGALYR	1	Unmodified	1854.9529	0.95293723	342	sp|P08195|4F2_HUMAN	yes	yes	0	0	0	0	0	1			1	1											41.098	41.098	4	0.0073911	20810	TAILS_1Mil_HeLa_exp1_1_pullout	95.981	85.12	212140000	47622000	0	0	89280000	75238000	0	0	0	0	0	0	0
ELPDGQVITIGNER	0	Unmodified	1539.7893	0.78928553	809;884;858;889;1167	sp|P60709|ACTB_HUMAN;sp|P63267|ACTH_HUMAN;sp|Q6S8J3|POTEE_HUMAN;sp|A5A3E0|POTEF_HUMAN;sp|P62736|ACTA_HUMAN;sp|P63261|ACTG_HUMAN;sp|P68133|ACTS_HUMAN;sp|P68032|ACTC_HUMAN;sp|Q562R1|ACTBL_HUMAN	no	no	0	0	0	0	0	1								1							41.729	41.729	2	0.019691	17882	TAILS_1Mil_HeLa_exp2_1_pullout	90.685	60.431	0	0	0	0	0	0	0	0	0	0	0	0	0
ELPPDQAEYCIAR	0	Unmodified	1560.7242	0.72424243	149;410	sp|P12814|ACTN1_HUMAN;sp|O43707|ACTN4_HUMAN	no	no	0	0	0	0	0	1			2	1											34.318	34.318	2	0.0001509	15727	TAILS_500K_HeLa_exp1_1_pullout	148.32	111.63	240800000	64880000	0	0	90354000	85566000	0	0	0	0	0	0	0
ELPSFLGKR	1	Glu->pyro-Glu	1027.5815	0.581465	530	sp|P26447|S10A4_HUMAN	yes	yes	0	0	1	0	0	1															45.658	45.658	2	0.00016872	23236	TAILS_1Mil_HeLa_exp1_1_pullout	153.78	86.747	0	0	0	0	0	0	0	0	0	0	0	0	0
ELPSFLGKR	1	Unmodified	1045.592	0.59202969	530	sp|P26447|S10A4_HUMAN	yes	yes	0	0	0	0	0				1	1			1	1							37.354	37.354	3	0.030217	18075	TAILS_500K_HeLa_exp1_2_pullout	122.13	64.175	323920000	0	0	0	96216000	145170000	0	0	77501000	5036000	0	0	0
ELQEADGQCPVDR	0	Unmodified	1515.6624	0.66237045	1703	sp|Q9NPH0|PPA6_HUMAN	yes	yes	0	0	0	0	0				1	1											22.078	22.078	2	1.0186E-13	8636	TAILS_500K_HeLa_exp1_1_pullout	158.41	99.056	17418000	0	0	0	0	17418000	0	0	0	0	0	0	0
ELQSQISDTSVVLSMDNSR	0	Unmodified	2108.0056	0.005562248	11;12	sp|P05787|K2C8_HUMAN;CON__P05787;CON__H-INV:HIT000292931;sp|P08729|K2C7_HUMAN;CON__Q3KNV1;CON__P08729;CON__Q9DCV7	no	no	0	0	0	0	0	1			1	1		1		2							46.272	46.272	2;3	1.2702E-51	20282	TAILS_1Mil_HeLa_exp2_1_pullout	253.1	216.81	58267000	0	0	0	21044000	20659000	0	0	0	16563000	0	0	0
ELSDFISYLQR	0	Unmodified	1369.6878	0.68778057	565	sp|P30101|PDIA3_HUMAN	yes	yes	0	0	0	0	0	1				1			1	1							52.722	52.722	2	1.058E-27	23885	TAILS_1Mil_HeLa_exp2_1_pullout	193.82	92.181	336070000	90184000	0	0	0	168390000	0	0	77494000	0	0	0	0
ELSEQIQR	0	Unmodified	1001.5142	0.5141733	437	sp|P15311|EZRI_HUMAN	yes	yes	0	0	0	0	0	1								1							22.731	22.731	2	0.035688	7788	TAILS_1Mil_HeLa_exp2_1_pullout	131.03	22.019	205730000	167870000	0	0	0	0	0	0	0	37852000	0	0	0
ELSNRLNLSDQQVKIWFQNR	1	Gln->pyro-Glu	2470.2717	0.27170519	612	sp|P35452|HXD12_HUMAN	yes	yes	0	1	0	0	1					1			1								58.872	58.872	2	0.011793	31110	TAILS_1Mil_HeLa_exp1_2_pullout	73.466	7.9038	376330000	0	0	0	0	161950000	0	0	214390000	0	0	0	0
ELTAVVQKR	1	Unmodified	1042.6135	0.61349341	506	sp|P23396|RS3_HUMAN	yes	yes	0	0	0	0	0	1			1	1			1	1							21.709	21.709	2;3	0.015637	8224	TAILS_500K_HeLa_exp1_1_pullout	150.05	82.073	718690000	201910000	0	0	115650000	325530000	0	0	54951000	20652000	0	0	0
ELTAVVQKR	1	Glu->pyro-Glu	1024.6029	0.60292873	506	sp|P23396|RS3_HUMAN	yes	yes	0	0	1	0	0	1															31.992	31.992	2	0.015625	14972	TAILS_1Mil_HeLa_exp1_1_pullout	163.67	81.216	74956000	74956000	0	0	0	0	0	0	0	0	0	0	0
ELTGLKALYETELADAR	1	Unmodified	1891.9891	0.98910755	483	sp|P20700|LMNB1_HUMAN	yes	yes	0	0	0	0	0							1		1							51.365	51.365	2;3	9.9492E-35	22973	TAILS_500K_HeLa_exp2_2_pullout	236.43	183.74	60198000	0	0	0	0	0	0	15856000	0	44342000	0	0	0
ELTPQVVSAAR	0	Unmodified	1169.6404	0.64043645	465	sp|P18206|VINC_HUMAN	yes	yes	0	0	0	0	0									1							32.373	32.373	2	0.057156	11960	TAILS_1Mil_HeLa_exp2_1_pullout	93.111	32.674	0	0	0	0	0	0	0	0	0	0	0	0	0
ELVSLKQEQQAFKEAADTER	2	Unmodified	2319.1707	0.17065374	959	sp|Q07065|CKAP4_HUMAN	yes	yes	0	0	0	0	0	1			1												38.414	38.414	4	0.036646	17950	TAILS_500K_HeLa_exp1_1_pullout	64.723	40.996	103560000	58217000	0	0	45346000	0	0	0	0	0	0	0	0
ELYLFDVLR	0	Unmodified	1166.6336	0.63356015	346	sp|P08243|ASNS_HUMAN	yes	yes	0	0	0	0	0				1	1				1							55.744	55.744	2	0.016727	28513	TAILS_500K_HeLa_exp1_1_pullout	160.63	106.08	115910000	0	0	0	36044000	68624000	0	0	0	11239000	0	0	0
ELYQQLQR	0	Unmodified	1076.5615	0.56145784	1094	sp|Q15149|PLEC_HUMAN	yes	yes	0	0	0	0	0					1											26.312	26.312	2	0.020339	11771	TAILS_500K_HeLa_exp1_2_pullout	148.07	59.126	76848000	0	0	0	0	76848000	0	0	0	0	0	0	0
EMAEKEKEKIER	3	Unmodified	1518.7712	0.77119262	527	sp|P26038|MOES_HUMAN	yes	yes	0	0	0	0	0	2				1			1								13.877	13.877	2;3;4	0.00065113	5232	TAILS_1Mil_HeLa_exp1_1_pullout	146.07	98.512	511820000	275330000	0	0	0	174370000	0	0	62117000	0	0	0	0
EMEAELEDER	0	Unmodified	1249.5132	0.5132466	614	sp|P35579|MYH9_HUMAN	yes	yes	0	0	0	0	0	1			1	1			1								26.917	26.917	2	1.2167E-05	12101	TAILS_500K_HeLa_exp1_2_pullout	210.6	131.83	495780000	126400000	0	0	111850000	151920000	0	0	105610000	0	0	0	0
EMEENFAVEAANYQDTIGR	0	Unmodified	2185.9586	0.95861206	352	sp|P08670|VIME_HUMAN	yes	yes	0	0	0	0	0	2		1	2	2				2							47.325	47.325	2;3	1.0958E-119	22913	TAILS_500K_HeLa_exp1_1_pullout	400.78	372.45	360810000	97804000	0	5094600	123510000	85508000	0	0	0	48887000	0	0	0
EMEENFAVEAANYQDTIGR	0	Oxidation (M)	2201.9535	0.95352668	352	sp|P08670|VIME_HUMAN	yes	yes	0	0	0	1	0						1	1		2							44.595	44.595	2;3	2.3292E-20	19617	TAILS_500K_HeLa_exp2_2_pullout	191.86	171.76	44953000	0	0	0	0	0	11661000	10098000	0	23193000	0	0	0
EMKPVIFLDVFLPR	1	Unmodified	1702.948	0.94803478	901	sp|P78527|PRKDC_HUMAN	yes	yes	0	0	0	0	0	1			1	1			1								56.095	56.095	3	0.0021345	28942	TAILS_500K_HeLa_exp1_1_pullout	119.31	100.85	167600000	19063000	0	0	78928000	49767000	0	0	19846000	0	0	0	0
EMLQQSKILKVIR	2	Unmodified	1584.9385	0.93853272	345;336	sp|P08238|HS90B_HUMAN;sp|P07900|HS90A_HUMAN	no	no	0	0	0	0	0	3			3	3		3	2	3							34.578	34.578	2;3;4	7.9944E-14	16451	TAILS_500K_HeLa_exp1_2_pullout	216.03	173.69	4029400000	741610000	0	0	1123100000	1502900000	0	67774000	519690000	74374000	0	0	0
EMLQQSKILKVIR	2	Glu->pyro-Glu	1566.928	0.92796804	345;336	sp|P08238|HS90B_HUMAN;sp|P07900|HS90A_HUMAN	no	no	0	0	1	0	0				1	1		1	1								41.21	41.21	2;3	3.4437E-05	18277	TAILS_500K_HeLa_exp2_2_pullout	117.79	55.49	388830000	0	0	0	113230000	88120000	0	0	187490000	0	0	0	0
EMQENDASMR	0	Unmodified	1209.4754	0.47542131	581	sp|P31930|QCR1_HUMAN	yes	yes	0	0	0	0	0				1	1			1								16.885	16.885	2	2.6869E-06	6532	TAILS_500K_HeLa_exp1_2_pullout	218.94	143.83	26291000	0	0	0	0	26291000	0	0	0	0	0	0	0
ENDIKSYFGR	1	Gln->pyro-Glu	1210.5619	0.56185177	640	sp|P39748|FEN1_HUMAN	yes	yes	0	1	0	0	0	1			1												38.208	38.208	2	0.015202	18589	TAILS_1Mil_HeLa_exp1_1_pullout	121.5	53.486	18447000	0	0	0	18447000	0	0	0	0	0	0	0	0
ENGVHSLIIEPVTSR	0	Gln->pyro-Glu	1632.8471	0.84713476	1372	sp|Q8WX93|PALLD_HUMAN	yes	yes	0	1	0	0	0				1	1		1	1	1							43.37	43.37	2	1.0189E-05	20755	TAILS_500K_HeLa_exp1_1_pullout	177.36	146.81	502250000	0	0	0	144140000	94994000	0	13653000	237680000	11789000	0	0	0
ENGVLGLGPYPR	0	Glu->pyro-Glu	1252.6564	0.65642086	794	sp|P55809|SCOT1_HUMAN	yes	yes	0	0	1	0	0	1		1	1	2		1	1								49.252	49.252	1;2	0.0001288	24673	TAILS_500K_HeLa_exp1_1_pullout	160.16	116.92	231020000	46849000	0	2584400	42661000	57440000	0	0	81489000	0	0	0	0
ENGVLGLGPYPR	0	Gln->pyro-Glu	1253.6404	0.64043645	794	sp|P55809|SCOT1_HUMAN	yes	yes	0	1	0	0	0				1	1	2	1	2	1							50.917	50.917	1;2	0.00027431	26073	TAILS_1Mil_HeLa_exp1_2_pullout	155.42	115.77	422390000	0	0	0	92382000	64453000	41461000	34105000	110420000	79564000	0	0	0
ENGVYLIDVKFNGTHIPGSPFKIR	2	Gln->pyro-Glu	2683.4122	0.41222142	487	sp|P21333|FLNA_HUMAN	yes	yes	0	1	0	0	0	2			1	1		2	1	1							51.868	51.868	3;4	2.5458E-16	26994	TAILS_500K_HeLa_exp1_2_pullout	147.11	133.79	1978500000	1017600000	0	0	147200000	186070000	0	246630000	254860000	126150000	0	0	0
ENIQKSLAGSSGPGASSGTSGDHGELVVR	1	Unmodified	2796.3638	0.36382725	557	sp|P29692|EF1D_HUMAN	yes	yes	0	0	0	0	0	1															28.964	28.964	4	4.6686E-06	13136	TAILS_1Mil_HeLa_exp1_1_pullout	92.07	83.451	27122000	27122000	0	0	0	0	0	0	0	0	0	0	0
ENKAGVNFSEFTGVWKYITDWQNVFR	2	Unmodified	3134.525	0.52501934	190	sp|O75340|PDCD6_HUMAN	yes	yes	0	0	0	0	0				1												57.523	57.523	4	1.222E-06	29705	TAILS_500K_HeLa_exp1_1_pullout	94.594	76.947	38509000	0	0	0	38509000	0	0	0	0	0	0	0	0
ENKTAVVVGTITDDVR	1	Unmodified	1715.9054	0.90537792	957	sp|Q07020|RL18_HUMAN	yes	yes	0	0	0	0	0	1			2	2		2	2	2							36.669	36.669	2;3	4.4056E-06	17720	TAILS_1Mil_HeLa_exp1_1_pullout	151.38	101.75	677080000	64787000	0	0	143040000	252240000	0	55854000	146450000	14709000	0	0	0
ENKTAVVVGTITDDVR	1	Glu->pyro-Glu	1697.8948	0.89481323	957	sp|Q07020|RL18_HUMAN	yes	yes	0	0	1	0	0	1			1				1								41.34	41.34	2	7.782E-20	20447	TAILS_1Mil_HeLa_exp1_2_pullout	211.75	144.6	65624000	31741000	0	0	0	0	0	0	33883000	0	0	0	0
ENKTAVVVGTITDDVR	1	Gln->pyro-Glu	1698.8788	0.87882882	957	sp|Q07020|RL18_HUMAN	yes	yes	0	1	0	0	0	1			1				1								42.855	42.855	2	0.00018096	21288	TAILS_1Mil_HeLa_exp1_2_pullout	108.71	52.488	44276000	44276000	0	0	0	0	0	0	0	0	0	0	0
ENTQTTIKLFQECCPHSTDR	1	Unmodified	2464.1111	0.11110673	831	sp|P61978|HNRPK_HUMAN	yes	yes	0	0	0	0	0					1											31.526	31.526	4	0.0091017	15101	TAILS_500K_HeLa_exp1_2_pullout	76.027	76.027	59646000	0	0	0	0	59646000	0	0	0	0	0	0	0
EPAVYFKEQFLDGDGWTSR	1	Unmodified	2244.0487	0.048747692	543	sp|P27797|CALR_HUMAN	yes	yes	0	0	0	0	0	7		2	4	4	1	10	9	7					1		51.483	51.483	2;3;4	8.6115E-102	25555	TAILS_500K_HeLa_exp1_2_pullout	302.64	256.26	27558000000	5525100000	0	349490000	3869000000	4622700000	60127000	2302700000	7402600000	3418700000	0	0	0
EPAVYFKEQFLDGDGWTSR	1	Glu->pyro-Glu	2226.0382	0.038183005	543	sp|P27797|CALR_HUMAN	yes	yes	0	0	1	0	0				1	1											53.882	53.882	2	2.0743E-15	28436	TAILS_500K_HeLa_exp1_2_pullout	137.19	106.75	54762000	0	0	0	54762000	0	0	0	0	0	0	0	0
EPGITVTHLAVNR	0	Glu->pyro-Glu	1387.7572	0.75719754	556	sp|P29401|TKT_HUMAN	yes	yes	0	0	1	0	0	1															38.543	38.543	2	1.417E-13	18939	TAILS_1Mil_HeLa_exp1_1_pullout	155	108.87	0	0	0	0	0	0	0	0	0	0	0	0	0
EPMQTGIKAVDSLVPIGR	1	Unmodified	1910.0295	0.029532574	523	sp|P25705|ATPA_HUMAN	yes	yes	0	0	0	0	0	2			2	2			2	1							48.465	48.465	2;3	3.8666E-27	22065	TAILS_1Mil_HeLa_exp2_1_pullout	218.98	177.58	1434700000	355260000	0	0	300250000	454950000	0	0	300260000	23971000	0	0	0
EPMQTGIKAVDSLVPIGR	1	Oxidation (M)	1926.0244	0.024447197	523	sp|P25705|ATPA_HUMAN	yes	yes	0	0	0	1	0							2									44.632	44.632	2;3	0.0011046	19392	TAILS_500K_HeLa_exp2_2_pullout	97.551	76.598	25328000	0	0	0	0	0	0	25328000	0	0	0	0	0
EPPGLTQLSPGAPPQAPDLLYADGLR	0	Unmodified	2672.381	0.38098087	1292	sp|Q8IVL6|P3H3_HUMAN	yes	yes	0	0	0	0	0	2			1	1	3	2	2	2							52.825	52.825	2;3;4	2.1267E-66	27444	TAILS_1Mil_HeLa_exp1_1_pullout	235.24	209.91	1164000000	283240000	0	0	123060000	83050000	193000000	100510000	253130000	128010000	0	0	0
EPPTETVR	0	Unmodified	927.46616	0.46616048	1	CON__ENSEMBL:ENSBTAP00000024146	yes	yes	0	0	0	0	0							1									17.26	17.26	2	0.067021	6395	TAILS_500K_HeLa_exp2_2_pullout	116.88	30.412	523270000	0	0	0	0	0	0	523270000	0	0	0	0	0
EPWLLPSQHNDIIR	0	Unmodified	1716.8948	0.89475365	1070	sp|Q14697|GANAB_HUMAN	yes	yes	0	0	0	0	0								1								42.851	42.851	3	0.011121	21447	TAILS_1Mil_HeLa_exp1_2_pullout	80.746	64.002	50003000	0	0	0	0	0	0	0	50003000	0	0	0	0
EQEVNILKKTLEEEAKTHEAQIQEMR	3	Unmodified	3123.587	0.58702725	614	sp|P35579|MYH9_HUMAN	yes	yes	0	0	0	0	0	1			1			3	1	1							46.994	46.994	3;4;5	6.0536E-36	21206	TAILS_500K_HeLa_exp2_2_pullout	181.37	164.7	439330000	74770000	0	0	177750000	0	0	95471000	74353000	16989000	0	0	0
EQGVEEHETLLLR	0	Unmodified	1551.7893	0.78928553	1906	sp|Q9Y490|TLN1_HUMAN	yes	yes	0	0	0	0	0				1	1											31.681	31.681	3	0.036951	15245	TAILS_500K_HeLa_exp1_2_pullout	86.498	47.073	46113000	0	0	0	0	46113000	0	0	0	0	0	0	0
EQLAIAEFAR	0	Unmodified	1146.6033	0.60332266	460	sp|P17987|TCPA_HUMAN	yes	yes	0	0	0	0	0	1			1	1		1	1	1							43.593	43.593	2	0.017764	21213	TAILS_1Mil_HeLa_exp1_2_pullout	137.98	63.512	217900000	52036000	0	0	53608000	61730000	0	7501500	30997000	12029000	0	0	0
EQPEKEPELQQYVPQLQNNTILR	1	Unmodified	2793.4297	0.42972197	1046	sp|Q14152|EIF3A_HUMAN	yes	yes	0	0	0	0	0	1															47.901	47.901	3	0.03588	24524	TAILS_1Mil_HeLa_exp1_1_pullout	65.425	46.047	0	0	0	0	0	0	0	0	0	0	0	0	0
EQQIVIQSSGGLSKDDIENMVKNAEKYAEEDRR	3	Unmodified	3778.8432	0.84319495	634	sp|P38646|GRP75_HUMAN	yes	yes	0	0	0	0	1							1									51.829	51.829	4	1.2339E-14	23337	TAILS_500K_HeLa_exp2_2_pullout	111.04	85.988	24025000	0	0	0	0	0	0	24025000	0	0	0	0	0
EQQVPLVLWSSDR	0	Unmodified	1555.7995	0.79945628	1127	sp|Q15904|VAS1_HUMAN	yes	yes	0	0	0	0	0	1				1			1								49.264	49.264	2	0.00070423	25114	TAILS_1Mil_HeLa_exp1_2_pullout	169.52	65.318	130020000	55834000	0	0	0	40036000	0	0	34154000	0	0	0	0
EQTEGEYSSLEHESAR	0	Unmodified	1850.7919	0.7918643	156	sp|O43837|IDH3B_HUMAN	yes	yes	0	0	0	0	0					1											23.083	23.083	3	0.010413	9923	TAILS_500K_HeLa_exp1_2_pullout	81.157	66.462	0	0	0	0	0	0	0	0	0	0	0	0	0
EQVHQTTR	0	Glu->pyro-Glu	979.48354	0.48354187	16	sp|Q04695|K1C17_HUMAN;CON__Q04695;CON__Q9QWL7	yes	no	0	0	1	0	0	1				1		1									10.538	10.538	2	0.030825	3094	TAILS_500K_HeLa_exp1_2_pullout	133.58	57.844	199620000	132270000	0	0	0	56719000	0	10639000	0	0	0	0	0
EQWANLEQLSAIR	0	Unmodified	1556.7947	0.79470526	922	sp|Q01082|SPTB2_HUMAN	yes	yes	0	0	0	0	0					1											49.588	49.588	2	0.017246	26020	TAILS_500K_HeLa_exp1_2_pullout	95.401	55.483	30476000	0	0	0	0	30476000	0	0	0	0	0	0	0
ERDFTSLENTVEER	0	Unmodified	1723.8013	0.80130678	959	sp|Q07065|CKAP4_HUMAN	yes	yes	0	0	0	0	1				1												34.449	34.449	3	0.044162	15782	TAILS_500K_HeLa_exp1_1_pullout	77.068	56.962	54636000	0	0	0	54636000	0	0	0	0	0	0	0	0
ERPPEEVAAR	0	Unmodified	1152.5887	0.58873523	1150	sp|Q16891|MIC60_HUMAN	yes	yes	0	0	0	0	1					1											15.364	15.364	3	0.031994	5762	TAILS_500K_HeLa_exp1_2_pullout	93.477	51.266	49253000	0	0	0	0	49253000	0	0	0	0	0	0	0
ESADPLGAWLQDAR	0	Unmodified	1527.7318	0.73177065	1094	sp|Q15149|PLEC_HUMAN	yes	yes	0	0	0	0	0					1				1							52.794	52.794	2	4.3384E-06	23571	TAILS_1Mil_HeLa_exp2_1_pullout	158.04	115.65	63428000	0	0	0	0	44658000	0	0	0	18770000	0	0	0
ESAGADTRPTVR	0	Unmodified	1258.6266	0.6265773	200	sp|O75489|NDUS3_HUMAN	yes	yes	0	0	0	0	1	2							1								13.877	13.877	2;3	6.688E-05	4378	TAILS_1Mil_HeLa_exp1_2_pullout	175.93	80.576	515040000	464320000	0	0	0	0	0	0	50720000	0	0	0	0
ESAGADTRPTVRPR	0	Unmodified	1511.7805	0.78045218	200	sp|O75489|NDUS3_HUMAN	yes	yes	0	0	0	0	2	1						2	1	2							13.942	13.942	2;3;4	0.035684	5022	TAILS_1Mil_HeLa_exp1_1_pullout	84.658	84.658	449500000	40368000	0	0	0	0	0	63459000	222450000	123220000	0	0	0
ESETTTSLVLER	0	Unmodified	1363.6831	0.68308912	948	sp|Q04837|SSBP_HUMAN	yes	yes	0	0	0	0	0	3			1	1	2	1	2	1							32.408	32.408	2;3	6.239E-05	14629	TAILS_500K_HeLa_exp1_1_pullout	208.6	208.6	5511500000	1315400000	0	0	960270000	712240000	185180000	266920000	1938600000	132820000	0	0	0
ESLQQMAEVTR	0	Unmodified	1290.6238	0.6238001	425	sp|P14314|GLU2B_HUMAN	yes	yes	0	0	0	0	0				1	1			1	1							36.249	36.249	2	0.0028553	16690	TAILS_500K_HeLa_exp1_1_pullout	142.08	47.782	320600000	0	0	0	115500000	121330000	0	0	76766000	6999700	0	0	0
ESLSEEEAQKMGR	1	Unmodified	1492.6828	0.68277155	1596	sp|Q9BXP5|SRRT_HUMAN	yes	yes	0	0	0	0	0	1			1												24.167	24.167	3	0.018243	10386	TAILS_1Mil_HeLa_exp1_1_pullout	94.402	79.8	59731000	25867000	0	0	33864000	0	0	0	0	0	0	0	0
ESLVVNYEDLAAR	0	Unmodified	1477.7413	0.7412727	718	sp|P49736|MCM2_HUMAN	yes	yes	0	0	0	0	0					1			1	1							45.476	45.476	2	1.7508E-07	21839	TAILS_1Mil_HeLa_exp1_2_pullout	138.25	99.228	58313000	0	0	0	0	48297000	0	0	0	10016000	0	0	0
ESSVAQQPLHTAQKTR	1	Unmodified	1779.9228	0.92275932	215	sp|O75879|GATB_HUMAN	yes	yes	0	0	0	0	0	1						1	1								16.063	16.063	3	3.5972E-07	6527	TAILS_1Mil_HeLa_exp1_1_pullout	119.54	94.986	44583000	0	0	0	0	0	0	13961000	30622000	0	0	0	0
ESTEKGSPLGEVVEQGITR	1	Unmodified	2015.0171	0.017113212	742	sp|P51398|RT29_HUMAN	yes	yes	0	0	0	0	0					1											37.638	37.638	3	0.064267	18905	TAILS_500K_HeLa_exp1_2_pullout	61.942	32.601	0	0	0	0	0	0	0	0	0	0	0	0	0
ESTGAQVQVAGDMLPNSTER	0	Unmodified	2088.9746	0.97459647	1099;1100	sp|Q15365|PCBP1_HUMAN;sp|P57721|PCBP3_HUMAN;sp|Q15366|PCBP2_HUMAN	no	no	0	0	0	0	0									1							38.858	38.858	2	2.4156E-18	15481	TAILS_1Mil_HeLa_exp2_1_pullout	140.1	97.294	0	0	0	0	0	0	0	0	0	0	0	0	0
ESVFTVEGGHR	0	Unmodified	1216.5836	0.58364985	1519	sp|Q99623|PHB2_HUMAN	yes	yes	0	0	0	0	0				1	1			1	1							26.582	26.582	3	0.026132	11452	TAILS_500K_HeLa_exp1_2_pullout	82.494	41.998	234110000	0	0	0	82757000	102560000	0	0	43089000	5710600	0	0	0
ESYVETELIFALAKTNR	1	Unmodified	1983.0313	0.031306714	919	sp|Q00610|CLH1_HUMAN	yes	yes	0	0	0	0	0									1							54.074	54.074	3	0.0018956	23860	TAILS_1Mil_HeLa_exp2_1_pullout	97.081	88.957	17667000	0	0	0	0	0	0	0	0	17667000	0	0	0
ETAKGDYPLEAVR	1	Glu->pyro-Glu	1429.7201	0.72014333	428	sp|P14618|KPYM_HUMAN	yes	yes	0	0	1	0	0	1			1	1											33.883	33.883	2	0.0022576	16234	TAILS_1Mil_HeLa_exp1_1_pullout	125.82	75.71	169820000	60663000	0	0	37510000	71651000	0	0	0	0	0	0	0
ETFEDSNLIPKEILWR	1	Unmodified	1989.0207	0.020742027	346	sp|P08243|ASNS_HUMAN	yes	yes	0	0	0	0	0				1												51.744	51.744	3	0.020232	26202	TAILS_500K_HeLa_exp1_1_pullout	74.147	61.084	28080000	0	0	0	28080000	0	0	0	0	0	0	0	0
ETGVDLTKDNMALQR	1	Unmodified	1689.8356	0.83558379	634	sp|P38646|GRP75_HUMAN	yes	yes	0	0	0	0	0	2			1	2		1	1	1							32.592	32.592	2;3	6.897E-15	15327	TAILS_1Mil_HeLa_exp1_1_pullout	200.05	152.05	863200000	317280000	0	0	76648000	357580000	0	49748000	56635000	5309300	0	0	0
ETGVDLTKDNMALQR	1	Glu->pyro-Glu	1671.825	0.82501911	634	sp|P38646|GRP75_HUMAN	yes	yes	0	0	1	0	0	1															37.074	37.074	2	0.0018353	18128	TAILS_1Mil_HeLa_exp1_1_pullout	108.32	75.995	69389000	69389000	0	0	0	0	0	0	0	0	0	0	0
ETLIDVAR	0	Unmodified	915.50255	0.50254598	642	sp|P40227|TCPZ_HUMAN	yes	yes	0	0	0	0	0									1							36.55	36.55	2	0.055154	14244	TAILS_1Mil_HeLa_exp2_1_pullout	122.18	22.801	11394000	0	0	0	0	0	0	0	0	11394000	0	0	0
ETLQQHKLLKVIR	2	Unmodified	1604.9726	0.97261004	430	sp|P14625|ENPL_HUMAN;sp|Q58FF3|ENPLL_HUMAN	yes	no	0	0	0	0	0	1			1	1											25.402	25.402	3	0.0079686	10718	TAILS_500K_HeLa_exp1_2_pullout	100.19	78.428	0	0	0	0	0	0	0	0	0	0	0	0	0
ETLQQHKLLKVIR	2	Glu->pyro-Glu	1586.962	0.96204536	430	sp|P14625|ENPL_HUMAN;sp|Q58FF3|ENPLL_HUMAN	yes	no	0	0	1	0	0				1												29.661	29.661	3	0.04576	12810	TAILS_500K_HeLa_exp1_1_pullout	82.85	68.821	43886000	0	0	0	43886000	0	0	0	0	0	0	0	0
ETNLDSLPLVDTHSKR	1	Unmodified	1823.9377	0.93774068	352	sp|P08670|VIME_HUMAN	yes	yes	0	0	0	0	0				2	1		1	1	2							34.947	34.947	2;3;4	2.3966E-07	16014	TAILS_500K_HeLa_exp1_1_pullout	122.45	72.947	710190000	0	0	0	244380000	285530000	0	25844000	129300000	25136000	0	0	0
ETNLDSLPLVDTHSKR	1	Glu->pyro-Glu	1805.9272	0.92717599	352	sp|P08670|VIME_HUMAN	yes	yes	0	0	1	0	0								1								39.522	39.522	3	0.00020995	19441	TAILS_1Mil_HeLa_exp1_2_pullout	107.66	70.5	0	0	0	0	0	0	0	0	0	0	0	0	0
ETQALILAPTR	0	Unmodified	1211.6874	0.68738664	635	sp|P38919|IF4A3_HUMAN	yes	yes	0	0	0	0	0					1		1									35.788	35.788	2	0.0077152	17769	TAILS_500K_HeLa_exp1_2_pullout	113.22	73.203	0	0	0	0	0	0	0	0	0	0	0	0	0
ETSGNLEQLLLAVVKSIR	1	Unmodified	1969.1208	0.12079042	354	sp|P08758|ANXA5_HUMAN	yes	yes	0	0	0	0	0				1	1	1		1								58.624	58.624	3	1.6445E-19	31111	TAILS_1Mil_HeLa_exp1_2_pullout	195.78	152.87	380290000	0	0	0	22138000	237320000	26919000	0	93919000	0	0	0	0
ETTDTDTADQVIASFKVLAGDKNFITAEELR	2	Unmodified	3397.6889	0.68890937	149	sp|O43707|ACTN4_HUMAN	yes	yes	0	0	0	0	0	2			1	2	1	2	1	2							54.731	54.731	3;4	1.2934E-130	25517	TAILS_500K_HeLa_exp2_2_pullout	283.42	254.28	1400400000	229970000	0	0	241870000	260350000	86161000	206390000	188040000	187570000	0	0	0
ETTDTDTADQVIASFKVLAGDKNFITAEELR	2	Glu->pyro-Glu	3379.6783	0.67834468	149	sp|O43707|ACTN4_HUMAN	yes	yes	0	0	1	0	0	1															56.065	56.065	3	2.5117E-11	29516	TAILS_1Mil_HeLa_exp1_1_pullout	106.17	89.094	71906000	71906000	0	0	0	0	0	0	0	0	0	0	0
ETVHCDLQPVGPER	0	Unmodified	1635.7675	0.76750423	455	sp|P17813|EGLN_HUMAN	yes	yes	0	0	0	0	0	1			1	2			1								25.222	25.222	2;3	2.0878E-07	10951	TAILS_500K_HeLa_exp1_2_pullout	162.68	128.79	875850000	129750000	0	0	205840000	295880000	0	0	244370000	0	0	0	0
ETVVEVPQVTWEDIGGLEDVKR	1	Unmodified	2497.27	0.27003344	786	sp|P55072|TERA_HUMAN	yes	yes	0	0	0	0	0	1				1		1	1								52.254	52.254	3	1.2459E-28	24034	TAILS_500K_HeLa_exp2_2_pullout	195.13	174.31	275570000	96151000	0	0	0	63380000	0	37743000	78298000	0	0	0	0
EVAAFAQFGSDLDAATQQLLSR	0	Unmodified	2337.1601	0.16008906	523	sp|P25705|ATPA_HUMAN	yes	yes	0	0	0	0	0	1			2	2	1			2							57.042	57.042	2;3	5.9903E-133	29302	TAILS_500K_HeLa_exp1_1_pullout	321.02	249.47	598370000	119130000	0	0	224410000	122020000	53724000	0	0	79087000	0	0	0
EVATNSELVQSGKSEISELR	1	Unmodified	2175.1019	0.10190547	16	sp|Q04695|K1C17_HUMAN;CON__Q04695;CON__Q9QWL7;sp|P02533|K1C14_HUMAN;CON__P02533	yes	no	0	0	0	0	0	3			2	1	1	2	1	2							37.443	37.443	2;3	1.2649E-272	17423	TAILS_500K_HeLa_exp1_1_pullout	400.29	322.69	3358600000	1340000000	0	0	1582000000	61203000	67098000	134520000	43280000	130480000	0	0	0
EVATNSELVQSGKSEISELR	1	Glu->pyro-Glu	2157.0913	0.091340788	16	sp|Q04695|K1C17_HUMAN;CON__Q04695;CON__Q9QWL7;sp|P02533|K1C14_HUMAN;CON__P02533	yes	no	0	0	1	0	0	1			1	1		1	1	1							44.143	44.143	2	1.1559E-171	21712	TAILS_1Mil_HeLa_exp1_1_pullout	351.22	303.21	287370000	97388000	0	0	27262000	60004000	0	12820000	77739000	12162000	0	0	0
EVATNSELVQSGKSEISELRR	1	Glu->pyro-Glu	2313.1925	0.19245182	16	sp|Q04695|K1C17_HUMAN;CON__Q04695;CON__Q9QWL7;sp|P02533|K1C14_HUMAN;CON__P02533	yes	no	0	0	1	0	1	1			1	1			1								39.385	39.385	3	1.9004E-30	19129	TAILS_1Mil_HeLa_exp1_2_pullout	201.67	131.94	196820000	41286000	0	0	57080000	45670000	0	0	52780000	0	0	0	0
EVATNSELVQSGKSEISELRR	1	Unmodified	2331.203	0.2030165	16	sp|Q04695|K1C17_HUMAN;CON__Q04695;CON__Q9QWL7;sp|P02533|K1C14_HUMAN;CON__P02533	yes	no	0	0	0	0	1					2		1		1							35.387	35.387	3;4	1.8224E-61	16877	TAILS_500K_HeLa_exp1_2_pullout	256.13	207.84	723770000	0	0	0	0	673740000	0	41865000	0	8162100	0	0	0
EVDALKGTNESLER	1	Glu->pyro-Glu	1541.7686	0.76855009	352	sp|P08670|VIME_HUMAN	yes	yes	0	0	1	0	0	1			1					1							34.548	34.548	2	0.002487	15786	TAILS_1Mil_HeLa_exp1_1_pullout	114.56	76.207	36373000	33026000	0	0	0	0	0	0	0	3346700	0	0	0
EVDALKGTNESLER	1	Unmodified	1559.7791	0.77911477	352	sp|P08670|VIME_HUMAN	yes	yes	0	0	0	0	0							1		1							28.742	28.742	2	0.0038463	10193	TAILS_1Mil_HeLa_exp2_1_pullout	106.01	65.418	6110900	0	0	0	0	0	0	0	0	6110900	0	0	0
EVDIGIPDATGR	0	Unmodified	1241.6252	0.62518031	786	sp|P55072|TERA_HUMAN	yes	yes	0	0	0	0	0					1				1							40.111	40.111	2	0.00041051	16965	TAILS_1Mil_HeLa_exp2_1_pullout	152.04	91.451	124030000	0	0	0	0	102710000	0	0	0	21326000	0	0	0
EVEMDAVGKDGR	1	Unmodified	1304.6031	0.60306466	577	sp|P31327|CPSM_HUMAN	yes	yes	0	0	0	0	0	1			2	1			1	1							22.581	22.581	2;3	3.9479E-14	9584	TAILS_1Mil_HeLa_exp1_1_pullout	168.59	97.738	426930000	0	0	0	154200000	41351000	0	0	212540000	18835000	0	0	0
EVEMDAVGKDGR	1	Glu->pyro-Glu	1286.5925	0.59249998	577	sp|P31327|CPSM_HUMAN	yes	yes	0	0	1	0	0								1	1							28.487	28.487	2	0.0084184	12692	TAILS_1Mil_HeLa_exp1_2_pullout	111.27	75.322	53209000	0	0	0	0	0	0	0	53209000	0	0	0	0
EVFSKYGPIADVSIVYDQQSR	1	Unmodified	2400.1961	0.19614021	877	sp|P62995|TRA2B_HUMAN	yes	yes	0	0	0	0	0					1											48.107	48.107	3	7.8298E-05	25134	TAILS_500K_HeLa_exp1_2_pullout	103.58	89.85	42064000	0	0	0	0	42064000	0	0	0	0	0	0	0
EVLEKQPVLSQTEAR	1	Unmodified	1725.9261	0.92611336	548	sp|P28070|PSB4_HUMAN	yes	yes	0	0	0	0	0	1			1	1				1							27.852	27.852	3	0.001341	12441	TAILS_1Mil_HeLa_exp1_1_pullout	121.45	95.237	221080000	82767000	0	0	45757000	84142000	0	0	0	8411100	0	0	0
EVLHGNQR	0	Glu->pyro-Glu	933.47806	0.47806257	871	sp|P62906|RL10A_HUMAN	yes	yes	0	0	1	0	0								1								15.552	15.552	2	0.050391	5529	TAILS_1Mil_HeLa_exp1_2_pullout	124.34	37.831	31424000	0	0	0	0	0	0	0	31424000	0	0	0	0
EVLIETAKKLGLR	2	Unmodified	1468.8977	0.89771377	994	sp|Q13126|MTAP_HUMAN	yes	yes	0	0	0	0	0				2	2											39.096	39.096	3;4	9.7059E-05	19529	TAILS_500K_HeLa_exp1_2_pullout	152.14	98.172	141590000	0	0	0	68471000	73117000	0	0	0	0	0	0	0
EVQMGDFVR	0	Unmodified	1079.507	0.50697943	1426	sp|Q96AY3|FKB10_HUMAN	yes	yes	0	0	0	0	0					1											36.461	36.461	2	0.016509	18181	TAILS_500K_HeLa_exp1_2_pullout	130.56	67.082	45786000	0	0	0	0	45786000	0	0	0	0	0	0	0
EVQQGEEFER	0	Unmodified	1249.5575	0.55749468	280	sp|P00568|KAD1_HUMAN	yes	yes	0	0	0	0	0	1			1	1				1							22.626	22.626	2	0.011759	7913	TAILS_1Mil_HeLa_exp2_1_pullout	128.36	66.682	83307000	43899000	0	0	0	33285000	0	0	0	6122400	0	0	0
EVQSKIEKKYDEELEER	3	Unmodified	2151.0695	0.069542713	934	sp|Q01995|TAGL_HUMAN	yes	yes	0	0	0	0	0					2											25.473	25.473	3;4	4.0732E-05	11307	TAILS_500K_HeLa_exp1_2_pullout	103.17	69.077	62509000	0	0	0	0	62509000	0	0	0	0	0	0	0
EVSGIKAAYEAELGDAR	1	Unmodified	1777.8846	0.88464248	284	sp|P02545|LMNA_HUMAN	yes	yes	0	0	0	0	0					1		1		2							38.444	38.444	2;3	8.9867E-08	17872	TAILS_500K_HeLa_exp1_2_pullout	151.9	121.57	59097000	0	0	0	0	34230000	0	0	0	24867000	0	0	0
EVSSLKNKLR	2	Unmodified	1172.6877	0.68772099	614	sp|P35579|MYH9_HUMAN	yes	yes	0	0	0	0	0					1											18.325	18.325	2	0.016782	7346	TAILS_500K_HeLa_exp1_2_pullout	123.63	72.747	33071000	0	0	0	0	33071000	0	0	0	0	0	0	0
EVTFVPGLYKIFDEILVNAADNKQR	2	Unmodified	2878.5229	0.52289408	396	sp|P11388|TOP2A_HUMAN;sp|Q02880|TOP2B_HUMAN	yes	no	0	0	0	0	0				1	1			1								57.57	57.57	4	2.0214E-10	29881	TAILS_500K_HeLa_exp1_1_pullout	120.64	106.96	102590000	0	0	0	32613000	42009000	0	0	27969000	0	0	0	0
EVTINQSLLAPLR	0	Unmodified	1452.83	0.83002813	12	sp|P08729|K2C7_HUMAN;CON__Q3KNV1;CON__P08729	yes	no	0	0	0	0	0	1			1	1	1	1	1	1							49.984	49.984	2	3.2933E-41	23187	TAILS_500K_HeLa_exp2_2_pullout	271.65	155.35	957050000	181820000	0	0	248190000	211120000	34111000	50820000	146000000	84997000	0	0	0
EYDESGPSIVHR	0	Glu->pyro-Glu	1369.6262	0.62624295	809;884	sp|P60709|ACTB_HUMAN;sp|Q6S8J3|POTEE_HUMAN;sp|A5A3E0|POTEF_HUMAN;sp|P63261|ACTG_HUMAN	no	no	0	0	1	0	0				1	1											29.596	29.596	2	0.0081584	13684	TAILS_500K_HeLa_exp1_2_pullout	50.284	40.33	66579000	0	0	0	32244000	34334000	0	0	0	0	0	0	0
EYFGEFGEIEAIELPMDPKLNKR	2	Unmodified	2724.3469	0.34690355	1525	sp|Q99729|ROAA_HUMAN	yes	yes	0	0	0	0	0					1											52.098	52.098	4	0.0029757	27535	TAILS_500K_HeLa_exp1_2_pullout	79.942	72.069	85690000	0	0	0	0	85690000	0	0	0	0	0	0	0
EYFGGFGEVESIELPMDNKTNKR	2	Unmodified	2659.2588	0.25881682	1044	sp|Q14103|HNRPD_HUMAN	yes	yes	0	0	0	0	0	1				1											49.322	49.322	4	3.3308E-17	25681	TAILS_500K_HeLa_exp1_2_pullout	157.97	138.25	179820000	81340000	0	0	0	98479000	0	0	0	0	0	0	0
EYHAETIKNVR	1	Glu->pyro-Glu	1340.6837	0.68369824	428	sp|P14618|KPYM_HUMAN	yes	yes	0	0	1	0	0								1								21.906	21.906	3	0.023389	8790	TAILS_1Mil_HeLa_exp1_2_pullout	106.16	82.408	59194000	0	0	0	0	0	0	0	59194000	0	0	0	0
EYQDLLNVKMALDIEIATYR	1	Unmodified	2397.225	0.2249975	352	sp|P08670|VIME_HUMAN	yes	yes	0	0	0	0	0			1													55.234	55.234	3	0.015685	25095	TAILS_100K_HeLa_exp2_2_pullout	69.763	58.706	13090000	0	0	13090000	0	0	0	0	0	0	0	0	0
EYQELMNVKLALDIEIATYR	1	Unmodified	2411.2406	0.24064756	11	sp|P05787|K2C8_HUMAN;CON__P05787;CON__H-INV:HIT000292931	yes	no	0	0	0	0	0		1	1													57.17	57.17	3	4.2058E-06	25119	TAILS_100K_HeLa_exp2_2_pullout	117.74	21.931	35512000	0	22735000	12777000	0	0	0	0	0	0	0	0	0
EYQTQLIQR	0	Unmodified	1177.6091	0.60913632	1051	sp|Q14204|DYHC1_HUMAN	yes	yes	0	0	0	0	0				1	1											28.072	28.072	2	0.016009	12791	TAILS_500K_HeLa_exp1_2_pullout	151.97	52.599	58163000	0	0	0	22809000	35354000	0	0	0	0	0	0	0
EYSLQVLKNAR	1	Glu->pyro-Glu	1301.7092	0.70918471	601	sp|P34897|GLYM_HUMAN	yes	yes	0	0	1	0	0	1							1	1							39.828	39.828	2	0.00031107	19447	TAILS_1Mil_HeLa_exp1_2_pullout	179.1	101.37	72695000	31385000	0	0	0	0	0	0	41310000	0	0	0	0
EYSLQVLKNAR	1	Unmodified	1319.7197	0.7197494	601	sp|P34897|GLYM_HUMAN	yes	yes	0	0	0	0	0					1											33.671	33.671	2	1.992E-06	16476	TAILS_500K_HeLa_exp1_2_pullout	142.92	92.114	30836000	0	0	0	0	30836000	0	0	0	0	0	0	0
EYTAAVEAKQVAQQEAQR	1	Unmodified	2019.0021	0.0021318501	1519	sp|Q99623|PHB2_HUMAN	yes	yes	0	0	0	0	0	1			1	1			1								30.844	30.844	3	1.4084E-17	14394	TAILS_500K_HeLa_exp1_2_pullout	183.77	146.21	323510000	60432000	0	0	91354000	105520000	0	0	66206000	0	0	0	0
FAKLVRPPVQVYGIEGR	1	Unmodified	1928.0996	0.099601471	689	sp|P48047|ATPO_HUMAN	yes	yes	0	0	0	0	1	4			3	3	2	4	3	3							37.196	37.196	2;3;4	4.8953E-23	15623	TAILS_500K_HeLa_exp2_2_pullout	210.38	138.37	23733000000	4575800000	0	0	4570400000	5567100000	529060000	672540000	7519100000	298500000	0	0	0
FANDATFEIKKCDLHR	2	Unmodified	1963.9574	0.95743026	347	sp|P08559|ODPA_HUMAN	yes	yes	0	0	0	0	0	3			2	2			1								29.019	29.019	2;3;4	1.1527E-20	13496	TAILS_1Mil_HeLa_exp1_1_pullout	221.91	184.23	4944700000	1875800000	0	0	1142000000	1566000000	0	0	360930000	0	0	0	0
FAQPGSFEYEYAMR	0	Unmodified	1694.7399	0.73989249	1097	sp|Q15233|NONO_HUMAN	yes	yes	0	0	0	0	0				1	1		1		1							44.042	44.042	2	0.0015009	19586	TAILS_1Mil_HeLa_exp2_1_pullout	127.42	111.46	97612000	0	0	0	39787000	34602000	0	9083300	0	14139000	0	0	0
FDGALNVDLTEFQTNLVPYPR	0	Unmodified	2408.2012	0.20122559	891;1545;892	sp|P68363|TBA1B_HUMAN;sp|Q9NY65|TBA8_HUMAN;sp|P68366|TBA4A_HUMAN;sp|Q9BQE3|TBA1C_HUMAN	no	no	0	0	0	0	0	1			2		1	2		2							55.261	55.261	2;3	1.7211E-99	24914	TAILS_1Mil_HeLa_exp2_1_pullout	373.42	319.08	389290000	38554000	0	0	74854000	0	56203000	114370000	0	105310000	0	0	0
FDGALNVDLTEFQTNLVPYPR	0	Glu->pyro-Glu	2390.1907	0.1906609	891;1545;892	sp|P68363|TBA1B_HUMAN;sp|Q9NY65|TBA8_HUMAN;sp|P68366|TBA4A_HUMAN;sp|Q9BQE3|TBA1C_HUMAN	no	no	0	0	1	0	0						1			1							58.322	58.322	2;3	1.3263E-35	26940	TAILS_1Mil_HeLa_exp2_1_pullout	212.7	171.98	28000000	0	0	0	0	0	20866000	0	0	7133600	0	0	0
FDSVLGDTASCHR	0	Unmodified	1463.6463	0.64632646	1598	sp|Q9BXS4|TMM59_HUMAN	yes	yes	0	0	0	0	0								1								27.9	27.9	3	0.00055185	12297	TAILS_1Mil_HeLa_exp1_2_pullout	142.83	119.15	45429000	0	0	0	0	0	0	0	45429000	0	0	0	0
FDVQLKDLEKWQNNLLPSR	2	Unmodified	2342.2383	0.2382798	839	sp|P62244|RS15A_HUMAN	yes	yes	0	0	0	0	0				1												51.48	51.48	4	0.0012795	26023	TAILS_500K_HeLa_exp1_1_pullout	91.637	67.626	76748000	0	0	0	76748000	0	0	0	0	0	0	0	0
FEELNADLFR	0	Unmodified	1252.6088	0.60880197	388	sp|P11142|HSP7C_HUMAN;sp|P54652|HSP72_HUMAN	yes	no	0	0	0	0	0				1		1	1	1	1							48.047	48.047	2	0.0075573	22137	TAILS_1Mil_HeLa_exp2_1_pullout	148.32	81.629	298230000	0	0	0	105640000	0	26618000	18121000	99420000	48425000	0	0	0
FEIGEGENLDLPYGLER	0	Unmodified	1949.9371	0.93707198	937	sp|Q02790|FKBP4_HUMAN	yes	yes	0	0	0	0	0									1							53.291	53.291	2	4.3242E-08	23375	TAILS_1Mil_HeLa_exp2_1_pullout	99.796	93.137	17311000	0	0	0	0	0	0	0	0	17311000	0	0	0
FEPFFMMIATPAPHSPWTAAPQYQKAFQNVFAPR	1	Unmodified	3922.9116	0.91161305	442	sp|P15586|GNS_HUMAN	yes	yes	0	0	0	0	0				1	1		1	1								55.749	55.749	4	1.8964E-26	29074	TAILS_1Mil_HeLa_exp1_2_pullout	141.84	126.91	339070000	0	0	0	120220000	105210000	0	30485000	83153000	0	0	0	0
FFVADTANEALEAAKR	1	Unmodified	1751.8842	0.88424855	1469	sp|Q96I99|SUCB2_HUMAN	yes	yes	0	0	0	0	0									1							46.45	46.45	3	0.027408	19560	TAILS_1Mil_HeLa_exp2_1_pullout	74.786	50.954	5088300	0	0	0	0	0	0	0	0	5088300	0	0	0
FGFPEGSVELYAEKVATR	1	Unmodified	1999.0051	0.005091963	506	sp|P23396|RS3_HUMAN	yes	yes	0	0	0	0	0				1		1			1							50.433	50.433	3	1.9167E-11	25324	TAILS_500K_HeLa_exp1_1_pullout	162.4	146.1	191610000	0	0	0	134660000	0	13770000	0	0	43181000	0	0	0
FGQGGAGPVGGQGPR	0	Unmodified	1340.6585	0.65854613	504	sp|P23246|SFPQ_HUMAN	yes	yes	0	0	0	0	0	1				1											23.827	23.827	2	1.4019E-14	10333	TAILS_1Mil_HeLa_exp1_1_pullout	141.91	98.399	0	0	0	0	0	0	0	0	0	0	0	0	0
FGSDQSENVDR	0	Unmodified	1252.532	0.53200821	1827	sp|Q9UII2|ATIF1_HUMAN	yes	yes	0	0	0	0	0	1			1				1								19.235	19.235	2	0.0030402	7202	TAILS_1Mil_HeLa_exp1_2_pullout	140.49	106.93	481340000	277340000	0	0	68033000	0	0	0	135970000	0	0	0	0
FHDFLGDSWGILFSHPR	0	Unmodified	2029.9799	0.97988027	558	sp|P30041|PRDX6_HUMAN	yes	yes	0	0	0	0	0				1												53.373	53.373	4	0.073809	27199	TAILS_500K_HeLa_exp1_1_pullout	58.83	43.012	37914000	0	0	0	37914000	0	0	0	0	0	0	0	0
FHFTVDGNKR	1	Unmodified	1219.6098	0.60980502	576	sp|P31040|SDHA_HUMAN	yes	yes	0	0	0	0	0				1	1			1	1							25.807	25.807	3	0.035849	9539	TAILS_1Mil_HeLa_exp2_1_pullout	107.79	83.012	938060000	0	0	0	55893000	368600000	0	0	491420000	22144000	0	0	0
FHQDQSPVGGLTAEDIEKAR	1	Unmodified	2197.0764	0.076359426	1343	sp|Q8NI60|COQ8A_HUMAN	yes	yes	0	0	0	0	0	1				2			2								33.018	33.018	3;4	1.0379E-15	15953	TAILS_1Mil_HeLa_exp1_1_pullout	164.94	137.45	422920000	45522000	0	0	0	171420000	0	0	205980000	0	0	0	0
FHQLDIDDLQSIR	0	Unmodified	1598.8053	0.80526994	444	sp|P16152|CBR1_HUMAN;sp|O75828|CBR3_HUMAN	yes	no	0	0	0	0	0	1															43.023	43.023	3	0.0033462	21669	TAILS_1Mil_HeLa_exp1_1_pullout	92.151	67.593	27080000	27080000	0	0	0	0	0	0	0	0	0	0	0
FHVEEEGKGKDASGNKVKAEPAKIEAFR	5	Unmodified	3070.5836	0.58359685	279	sp|P00558|PGK1_HUMAN	yes	yes	0	0	0	0	0				1			2									25.027	25.027	4;6	0.0015786	9695	TAILS_500K_HeLa_exp2_2_pullout	59.893	48.582	196530000	0	0	0	40876000	0	0	155650000	0	0	0	0	0
FIEQEKAKLEQLFQDEVAKAQQLR	3	Unmodified	2888.5396	0.53960677	1094	sp|Q15149|PLEC_HUMAN	yes	yes	0	0	0	0	0				1					1							51.527	51.527	4	3.0789E-11	25670	TAILS_500K_HeLa_exp1_1_pullout	132.36	120.44	63134000	0	0	0	46993000	0	0	0	0	16141000	0	0	0
FILNLPTFSVR	0	Unmodified	1305.7445	0.74450759	717	sp|P49721|PSB2_HUMAN	yes	yes	0	0	0	0	0					1											54.323	54.323	2	0.01013	28951	TAILS_500K_HeLa_exp1_2_pullout	122.13	73.852	18519000	0	0	0	0	18519000	0	0	0	0	0	0	0
FLEQQNKILLAELEQLKGQGKSR	3	Unmodified	2669.4864	0.48644899	352	sp|P08670|VIME_HUMAN	yes	yes	0	0	0	0	0				1												47.379	47.379	3	2.5956E-05	23549	TAILS_500K_HeLa_exp1_1_pullout	98.543	69.067	0	0	0	0	0	0	0	0	0	0	0	0	0
FLEQQNKMLETKWSLLQQQKTAR	3	Unmodified	2847.5065	0.50653251	11	sp|P05787|K2C8_HUMAN;CON__P05787	yes	no	0	0	0	0	0	1			2	3			1	1							39.56	39.56	3;4;5	2.6652E-40	19632	TAILS_500K_HeLa_exp1_2_pullout	203.71	168.09	930940000	112900000	0	0	194640000	474110000	0	0	124540000	24744000	0	0	0
FLEVQYLTGGLIEPDTPGR	0	Unmodified	2104.0841	0.084070566	1094	sp|Q15149|PLEC_HUMAN	yes	yes	0	0	0	0	0									1							55.276	55.276	3	0.07844	24548	TAILS_1Mil_HeLa_exp2_1_pullout	53.585	30.782	5794800	0	0	0	0	0	0	0	0	5794800	0	0	0
FLIATGERPR	0	Unmodified	1158.6509	0.65094155	1149	sp|Q16881|TRXR1_HUMAN	yes	yes	0	0	0	0	1									1							31.81	31.81	3	0.091979	11689	TAILS_1Mil_HeLa_exp2_1_pullout	83.862	54.904	9054200	0	0	0	0	0	0	0	0	9054200	0	0	0
FLQDYFDGNLKR	1	Unmodified	1514.7518	0.75177781	565	sp|P30101|PDIA3_HUMAN	yes	yes	0	0	0	0	0				1												40.289	40.289	3	0.0034431	19315	TAILS_500K_HeLa_exp1_1_pullout	127.37	86.784	98279000	0	0	0	98279000	0	0	0	0	0	0	0	0
FLQEEAEKMKQVAEEAAR	2	Unmodified	2106.0416	0.041553824	1094	sp|Q15149|PLEC_HUMAN	yes	yes	0	0	0	0	0					1											40.089	40.089	3	0.0024837	20404	TAILS_500K_HeLa_exp1_2_pullout	80.975	56.191	46696000	0	0	0	0	46696000	0	0	0	0	0	0	0
FLVLDEADGLLSQGYSDFINR	0	Unmodified	2371.1696	0.16959111	1378	sp|Q92499|DDX1_HUMAN	yes	yes	0	0	0	0	0									1							58.807	58.807	3	5.7595E-05	26570	TAILS_1Mil_HeLa_exp2_1_pullout	94.057	84.308	0	0	0	0	0	0	0	0	0	0	0	0	0
FNAHGDANTIVCNSKDGGAWGTEQR	1	Gln->pyro-Glu	2687.1783	0.17827509	360	sp|P09382|LEG1_HUMAN	yes	yes	0	1	0	0	0	1			1	1			1								35.178	35.178	3	8.7166E-41	17304	TAILS_500K_HeLa_exp1_2_pullout	200.54	185.03	331010000	87296000	0	0	57000000	64475000	0	0	122240000	0	0	0	0
FNGNTLDNDIMLIKLSSPATLNSR	1	Gln->pyro-Glu	2616.3218	0.32175143	6	CON__P00761	yes	yes	0	1	0	0	0			1									1	1			55.834	55.834	3	8.5077E-14	22732	TAILS_10K_HeLa_exp2_1_pullout	145.58	131.85	58866000	0	0	9980800	0	0	0	0	0	0	0	0	21779000
FPGQLNADLR	0	Unmodified	1129.588	0.58800695	331;893;1040;295;1160;1568	sp|P07437|TBB5_HUMAN;sp|Q13509|TBB3_HUMAN;sp|Q9H4B7|TBB1_HUMAN;CON__ENSEMBL:ENSBTAP00000025008;sp|P04350|TBB4A_HUMAN;sp|P68371|TBB4B_HUMAN;sp|Q9BVA1|TBB2B_HUMAN;sp|Q13885|TBB2A_HUMAN;sp|Q9BUF5|TBB6_HUMAN;sp|Q3ZCM7|TBB8_HUMAN;sp|A6NNZ2|TBB8L_HUMAN	no	no	0	0	0	0	0							1									36.977	36.977	2	0.080633	15499	TAILS_500K_HeLa_exp2_2_pullout	87.258	47.257	26340000	0	0	0	0	0	0	26340000	0	0	0	0	0
FPGYDSESKEFNAEVHR	1	Unmodified	2010.9072	0.90716883	673	sp|P46777|RL5_HUMAN	yes	yes	0	0	0	0	0				1				1								31.541	31.541	4	0.0013389	14282	TAILS_1Mil_HeLa_exp1_2_pullout	101.15	80.498	187870000	0	0	0	135940000	0	0	0	51931000	0	0	0	0
FQKQNDTPKGPQPPTVSPIR	2	Gln->pyro-Glu	2217.1542	0.15421582	670	sp|P46087|NOP2_HUMAN	yes	yes	0	1	0	0	0								1								44.855	44.855	2	0.018413	22671	TAILS_1Mil_HeLa_exp1_2_pullout	72.089	18.837	0	0	0	0	0	0	0	0	0	0	0	0	0
FQSSHHPTDITSLDQYVER	0	Unmodified	2259.0556	0.055623984	430	sp|P14625|ENPL_HUMAN	yes	yes	0	0	0	0	0	1															35.945	35.945	3	0.053132	17422	TAILS_1Mil_HeLa_exp1_1_pullout	62.684	40.843	0	0	0	0	0	0	0	0	0	0	0	0	0
FREVVETQEGKTTIIEGR	1	Unmodified	2091.096	0.096032235	1745	sp|Q9NVS2|RT18A_HUMAN	yes	yes	0	0	0	0	1					1			2	1							28.468	28.468	3;4	4.528E-08	12147	TAILS_1Mil_HeLa_exp1_2_pullout	151.83	119.65	195500000	0	0	0	0	45811000	0	0	136100000	13586000	0	0	0
FSGWYDADLSPAGHEEAKR	1	Unmodified	2134.9708	0.97083172	468	sp|P18669|PGAM1_HUMAN	yes	yes	0	0	0	0	0				1	1											35.609	35.609	4	0.0020268	16722	TAILS_500K_HeLa_exp1_1_pullout	89.049	77.8	118890000	0	0	0	61642000	57251000	0	0	0	0	0	0	0
FSLADAINTEFKNTR	1	Unmodified	1725.8686	0.86859848	352	sp|P08670|VIME_HUMAN	yes	yes	0	0	0	0	0	1		1	1	2	2	2	1	2	1	1					52.439	52.439	2;3	4.8069E-41	23851	TAILS_500K_HeLa_exp2_2_pullout	259.23	186.59	1236900000	201190000	0	29758000	208180000	136000000	74838000	116990000	314800000	120580000	6288100	28242000	0
FSNISAAKAVADAIR	1	Unmodified	1532.8311	0.83109076	737	sp|P50991|TCPD_HUMAN	yes	yes	0	0	0	0	0	1						1									42.375	42.375	2;3	0.007671	18623	TAILS_500K_HeLa_exp2_2_pullout	95.417	60.885	33323000	29703000	0	0	0	0	0	3619600	0	0	0	0	0
FSPLYSISGPRSADRNQEAPEAR	0	Glu->pyro-Glu	2529.236	0.23604797	29		yes	yes	0	0	1	0	2								1								19.249	19.249	4	0.01252	7440	TAILS_1Mil_HeLa_exp1_2_pullout	49.089	12.409	363360000	0	0	0	0	0	0	0	363360000	0	0	0	0
FTPGTFTNQIQAAFR	0	Unmodified	1697.8526	0.85255449	355	sp|P08865|RSSA_HUMAN	yes	yes	0	0	0	0	0				1												51.742	51.742	2	0.0016523	26190	TAILS_500K_HeLa_exp1_1_pullout	113.63	77.295	53266000	0	0	0	53266000	0	0	0	0	0	0	0	0
FTQAGSEVSALLGR	0	Unmodified	1434.7467	0.74669243	317	sp|P06576|ATPB_HUMAN	yes	yes	0	0	0	0	0	1						1		1							46.942	46.942	2	0.0022993	20690	TAILS_500K_HeLa_exp2_2_pullout	117.09	72.338	101010000	65109000	0	0	0	0	0	13466000	0	22436000	0	0	0
[truncated: 3,224 more rows]
[truncated: 13 more columns]
