# Supplementary material for: Sensitive Determination of Proteolytic Proteoforms in Limited Microscale Proteome Samples
Source: Mol Cell Proteomics. 2019 Aug 30;18(11):2335–47. doi: 10.1074/mcp.TIR119.001560 (PMC6823850; doi:10.1074/mcp.TIR119.001560)
Supplement: Supplementary Datasets 1-11 [file 152783_1_supp_375372_pvwd5g.zip › Weng_et_al_Dataset_11_threeVPE0_MQ_modification_specific_peptides.txt]

Sequence	K Count	Modifications	Mass	Mass Fractional Part	Protein Groups	Proteins	Gene Names	Protein Names	Unique (Groups)	Unique (Proteins)	Acetyl (Pept. N-term)	Gln->pyro-Glu	Glu->pyro-Glu	Oxidation (M)	Missed cleavages	Experiment Col-8 (L)-VPE0 (H) HUNTER R1	Experiment Col-8 (L)-VPE0 (H) HUNTER R2	Experiment Col-8 (L)-VPE0 (H) HUNTER R3	Experiment Col-8 (L)-VPE0 (H) HUNTER R4	Experiment Col-8 (L)-VPE0 (H) HUNTER R5	Retention time	Calibrated retention time	Charges	PEP	MS/MS scan number	Raw file	Score	Delta score	Ratio H/L	Ratio H/L normalized	Ratio H/L variability [%]	Ratio H/L count	Ratio H/L iso-count	Ratio H/L type	Ratio H/L Col-8 (L)-VPE0 (H) HUNTER R1	Ratio H/L normalized Col-8 (L)-VPE0 (H) HUNTER R1	Ratio H/L variability [%] Col-8 (L)-VPE0 (H) HUNTER R1	Ratio H/L count Col-8 (L)-VPE0 (H) HUNTER R1	Ratio H/L iso-count Col-8 (L)-VPE0 (H) HUNTER R1	Ratio H/L type Col-8 (L)-VPE0 (H) HUNTER R1	Ratio H/L Col-8 (L)-VPE0 (H) HUNTER R2	Ratio H/L normalized Col-8 (L)-VPE0 (H) HUNTER R2	Ratio H/L variability [%] Col-8 (L)-VPE0 (H) HUNTER R2	Ratio H/L count Col-8 (L)-VPE0 (H) HUNTER R2	Ratio H/L iso-count Col-8 (L)-VPE0 (H) HUNTER R2	Ratio H/L type Col-8 (L)-VPE0 (H) HUNTER R2	Ratio H/L Col-8 (L)-VPE0 (H) HUNTER R3	Ratio H/L normalized Col-8 (L)-VPE0 (H) HUNTER R3	Ratio H/L variability [%] Col-8 (L)-VPE0 (H) HUNTER R3
AAATTEPLTVLVTGAGGR	0	Unmodified	1683.9155	0.91554867	105	O80934		Uncharacterized protein At2g37660, chloroplastic	yes	yes	0	0	0	0	0	2	1		2	2	60.193	60.193	2;3	4.7449E-25	15301	181030 Col-8_VPE0 HUNTER ST R1_RC1_01_5767	98.531	54.222	0.40235	0.61503	24.682	7	1	Median	0.38393	0.62583	2.4622	2	0	Median	0.37398	0.54679	NaN	1	0	Median	NaN	NaN	NaN
AAAVETVEPTTDSSIVDKSVNSIR	1	Glu->pyro-Glu	2470.2551	0.25511165	73	F4JBY2;Q8RWV0	At3g60750;TKL-1	Transketolase-1, chloroplastic	yes	no	0	0	1	0	0	1	1				62.097	62.097	3	6.3142E-06	17115	181030 Col-8_VPE0 HUNTER ST R1_RC1_01_5767	69.765	44.872	0.51723	0.83081	NaN	1	1	Median	0.51723	0.83081	NaN	1	1	Median	NaN	NaN	NaN	0	0	Median	NaN	NaN	NaN
AAAVETVEPTTDSSIVDKSVNSIR	1	Unmodified	2488.2657	0.26567634	73	F4JBY2;Q8RWV0	At3g60750;TKL-1	Transketolase-1, chloroplastic	yes	no	0	0	0	0	0				1		51.32	51.32	3	0.13074	12964	181030 Col-8_VPE0 HUNTER ST R4_RC4_01_5770	34.155	18.059	NaN	NaN	NaN	0	0	Median	NaN	NaN	NaN	0	0	Median	NaN	NaN	NaN	0	0	Median	NaN	NaN	NaN
AAEEATEFYLR	0	Acetyl (Pept. N-term)	1340.6248	0.62484596	97	O23676		Protein mago nashi homolog	yes	yes	1	0	0	0	0	1	1	1	1	1	65.444	65.444	2	2.1015E-188	17987	181030 Col-8_VPE0 HUNTER ST R5_RC5_01_5771	205.14	145.9	NaN	NaN	NaN	0	0	Median	NaN	NaN	NaN	0	0	Median	NaN	NaN	NaN	0	0	Median	NaN	NaN	NaN
AAEEEEVIEPQAKVTNKVYFDVEIGGEVAGR	2	Unmodified	3375.6834	0.68343006	63	F4IX26;P34791	ROC4;CYP20-3	Peptidyl-prolyl cis-trans isomerase CYP20-3, chloroplastic	yes	no	0	0	0	0	0		1				57.508	57.508	4	1.5764E-112	15009	181030 Col-8_VPE0 HUNTER ST R2_RC2_01_5768	137.38	114.39	0.3156	0.48849	NaN	1	0	Median	NaN	NaN	NaN	0	0	Median	0.3156	0.48849	NaN	1	0	Median	NaN	NaN	NaN
AAFATAEACDSNAELISNGDLR	0	Acetyl (Pept. N-term)	2337.0543	0.054303355	22	A0A1P8BCQ5;Q9FH13		Putative 4-hydroxy-4-methyl-2-oxoglutarate aldolase 3	yes	no	1	0	0	0	0		1			2	72.071	72.071	2;3	3.801E-05	19968	181030 Col-8_VPE0 HUNTER ST R5_RC5_01_5771	60.032	31.141	NaN	NaN	NaN	0	0	Median	NaN	NaN	NaN	0	0	Median	NaN	NaN	NaN	0	0	Median	NaN	NaN	NaN
AAFPNLNSDAGLKKLDEHLLTR	2	Acetyl (Pept. N-term)	2464.3074	0.30742199	29	A8MRC4;P48006	At1g30230	Elongation factor 1-delta 1	yes	no	1	0	0	0	0		1	1			78.398	78.398	3;4	2.848E-05	17070	181030 Col-8_VPE0 HUNTER ST R2_RC2_01_5768	42.322	20.924	0.24209	0.37978	113.36	2	1	Median	NaN	NaN	NaN	0	0	Median	0.54921	0.84652	NaN	1	0	Median	0.10671	0.17038	NaN
AAKKAVAVLKGTSDVEGVVTLTQDDSGPTTVNVR	3	Unmodified	3425.8366	0.83657666	102	O78310	CSD2	Superoxide dismutase [Cu-Zn] 2, chloroplastic	yes	yes	0	0	0	0	0	1	2				51.734	51.734	5	3.8566E-08	13536	181030 Col-8_VPE0 HUNTER ST R1_RC1_01_5767	71.44	67.335	0.36329	0.53483	47.278	3	0	Median	0.58101	0.95503	NaN	1	0	Median	0.30348	0.4474	25.241	2	0	Median	NaN	NaN	NaN
AAPETLTAETVTGIDTSDNTPQQTIKVVKPDEKSR	3	Acetyl (Pept. N-term)	3781.9222	0.92215678	280	Q9SX22		30S ribosomal protein 3-1, chloroplastic	yes	yes	1	0	0	0	0	1	1				53.959	53.959	4	6.5519E-07	14127	181030 Col-8_VPE0 HUNTER ST R2_RC2_01_5768	64.39	31.534	NaN	NaN	NaN	0	0	Median	NaN	NaN	NaN	0	0	Median	NaN	NaN	NaN	0	0	Median	NaN	NaN	NaN
AAPGVDLTQLLNNMR	0	Oxidation (M)	1627.8352	0.83518986	45	CON__P13645;CON__P02535-1			yes	no	0	0	0	1	0				1		66.116	66.116	3	0.078898	17582	181030 Col-8_VPE0 HUNTER ST R4_RC4_01_5770	47.532	14.798	0.82992	0.86401	NaN	1	1	Median	NaN	NaN	NaN	0	0	Median	NaN	NaN	NaN	0	0	Median	NaN	NaN	NaN
AAPIVDAEYLKEITKAR	2	Acetyl (Pept. N-term)	1929.0571	0.057127533	162	Q42564	APX3	L-ascorbate peroxidase 3, peroxisomal	yes	yes	1	0	0	0	0			1			68.389	68.389	3	0.017802	18227	181030 Col-8_VPE0 HUNTER ST R3_RC3_01_5769	41.202	24.322	0.76456	1.2411	NaN	1	0	Median	NaN	NaN	NaN	0	0	Median	NaN	NaN	NaN	0	0	Median	0.76456	1.2411	NaN
AAQALVSSSLTSSVQTAR	0	Acetyl (Pept. N-term)	1817.9483	0.94830537	281	Q9SY97	T25B24.12		yes	yes	1	0	0	0	0	1					65.03	65.03	2	7.21E-14	18276	181030 Col-8_VPE0 HUNTER ST R1_RC1_01_5767	94.728	37.945	NaN	NaN	NaN	0	0	Median	NaN	NaN	NaN	0	0	Median	NaN	NaN	NaN	0	0	Median	NaN	NaN	NaN
AASSSSAASFFGVR	0	Acetyl (Pept. N-term)	1385.6575	0.65754307	290	Q9ZUL3	IDD5	Protein indeterminate-domain 5, chloroplastic	yes	yes	1	0	0	0	0	1			1		64.282	64.282	2	1.7021E-07	17547	181030 Col-8_VPE0 HUNTER ST R4_RC4_01_5770	113.69	74.665	NaN	NaN	NaN	0	0	Median	NaN	NaN	NaN	0	0	Median	NaN	NaN	NaN	0	0	Median	NaN	NaN	NaN
AASVDPLVVGR	0	Acetyl (Pept. N-term)	1124.619	0.61897272	285	Q9XFK7	MFT	Protein MOTHER of FT and TF 1	yes	yes	1	0	0	0	0				1		64.777	64.777	2	0.00020061	17133	181030 Col-8_VPE0 HUNTER ST R4_RC4_01_5770	73.985	26.918	NaN	NaN	NaN	0	0	Median	NaN	NaN	NaN	0	0	Median	NaN	NaN	NaN	0	0	Median	NaN	NaN	NaN
AATASSEASEGPVMGLINKR	1	Acetyl (Pept. N-term)	2030.0103	0.010253695	227	Q9LFX8	At1g27090		yes	yes	1	0	0	0	0					1	58.458	58.458	3	7.472E-05	15337	181030 Col-8_VPE0 HUNTER ST R5_RC5_01_5771	79.311	44.813	1.3008	1.5906	NaN	1	1	Median	NaN	NaN	NaN	0	0	Median	NaN	NaN	NaN	0	0	Median	NaN	NaN	NaN
AATASSLTIASSFSEPR	0	Acetyl (Pept. N-term)	1736.8581	0.85809337	83	F4K2P2;Q941D3	At5g19940;PAP8	Probable plastid-lipid-associated protein 8, chloroplastic	yes	no	1	0	0	0	0	1					67.622	67.622	2	0.0050847	19207	181030 Col-8_VPE0 HUNTER ST R1_RC1_01_5767	58.674	27.802	NaN	NaN	NaN	0	0	Median	NaN	NaN	NaN	0	0	Median	NaN	NaN	NaN	0	0	Median	NaN	NaN	NaN
AATAVVWQPR	0	Acetyl (Pept. N-term)	1139.6087	0.60874239	172	Q8H0U4;Q8H0U4-2	TRN1	Transportin-1	yes	no	1	0	0	0	0				1		61.829	61.829	2	0.0059913	16187	181030 Col-8_VPE0 HUNTER ST R4_RC4_01_5770	71.379	48.639	NaN	NaN	NaN	0	0	Median	NaN	NaN	NaN	0	0	Median	NaN	NaN	NaN	0	0	Median	NaN	NaN	NaN
AATSAAAAAASSIMGTR	0	Acetyl (Pept. N-term)	1548.7566	0.75660519	152	Q07473	LHCB4.1	Chlorophyll a-b binding protein CP29.1, chloroplastic	yes	yes	1	0	0	0	0	1					66.742	66.742	2	1.0929E-05	18871	181030 Col-8_VPE0 HUNTER ST R1_RC1_01_5767	80.96	36.642	NaN	NaN	NaN	0	0	Median	NaN	NaN	NaN	0	0	Median	NaN	NaN	NaN	0	0	Median	NaN	NaN	NaN
AATTEPLTVLVTGAGGR	0	Unmodified	1612.8784	0.87843489	105	O80934		Uncharacterized protein At2g37660, chloroplastic	yes	yes	0	0	0	0	0	2	1	1	2	2	59.504	59.504	2;3	1.8599E-82	16139	181030 Col-8_VPE0 HUNTER ST R4_RC4_01_5770	126.95	81.069	0.4159	0.61253	22.032	8	2	Median	0.36869	0.61253	0.68924	2	0	Median	0.33232	0.49214	NaN	1	0	Median	0.45229	0.64641	NaN
AAVEAIVTSSDSSLVDKSVNTIR	1	Unmodified	2361.2387	0.23873331	61	F4IW47	TKL-2	Transketolase-2, chloroplastic	yes	yes	0	0	0	0	0	1				1	53.829	53.829	3	2.4793E-29	13712	181030 Col-8_VPE0 HUNTER ST R1_RC1_01_5767	95.419	56.842	0.57032	0.7848	22.485	2	0	Median	0.56532	0.92005	NaN	1	0	Median	NaN	NaN	NaN	0	0	Median	NaN	NaN	NaN
AAVETVEPTTDSSIVDKSVNSIR	1	Unmodified	2417.2286	0.22856255	73	F4JBY2;Q8RWV0	At3g60750;TKL-1	Transketolase-1, chloroplastic	yes	no	0	0	0	0	0	2	1		1	2	48.055	48.055	3	1.8251E-06	12754	181030 Col-8_VPE0 HUNTER ST R4_RC4_01_5770	70.76	48.539	0.32859	0.5185	52.74	6	4	Median	0.3773	0.62495	8.6812	2	2	Median	0.30475	0.45742	NaN	1	0	Median	NaN	NaN	NaN
AAVETVEPTTDSSIVDKSVNSIR	1	Acetyl (Pept. N-term)	2459.2391	0.23912724	73	F4JBY2;Q8RWV0	At3g60750;TKL-1	Transketolase-1, chloroplastic	yes	no	1	0	0	0	0		1			2	59.973	59.973	3	6.1775E-17	15391	181030 Col-8_VPE0 HUNTER ST R2_RC2_01_5768	63.857	21.945	0.29311	0.45105	NaN	1	0	Median	NaN	NaN	NaN	0	0	Median	0.29311	0.45105	NaN	1	0	Median	NaN	NaN	NaN
ADADDIQPIVCDNGTGMVKAGFAGDDAPR	1	Acetyl (Pept. N-term)	3017.3495	0.3494991	210	Q96293	ACT8	Actin-8	yes	yes	1	0	0	0	0	1					64.672	64.672	3	1.2902E-09	18202	181030 Col-8_VPE0 HUNTER ST R1_RC1_01_5767	71.149	9.4176	NaN	NaN	NaN	0	0	Median	NaN	NaN	NaN	0	0	Median	NaN	NaN	NaN	0	0	Median	NaN	NaN	NaN
ADGEDIQPLVCDNGTGMVKAGFAGDDAPR	1	Acetyl (Pept. N-term)	3017.3495	0.3494991	111	P53497;P53496;P53494;P53492;P0CJ47;P0CJ46	ACT12;ACT11;ACT4;ACT7;ACT3;ACT1	Actin-12;Actin-11;Actin-4;Actin-7;Actin-3;Actin-1	yes	no	1	0	0	0	0	1		2	1	1	65.96	65.96	3;4	1.854E-08	18020	181030 Col-8_VPE0 HUNTER ST R1_RC1_01_5767	64.779	6.519	0.34449	0.44923	NaN	1	1	Median	NaN	NaN	NaN	0	0	Median	NaN	NaN	NaN	0	0	Median	0.34449	0.44923	NaN
ADQQAGTIVGGVRDIDANANDLQVESLAR	0	Acetyl (Pept. N-term)	3037.5065	0.50646875	203	Q945Q1	CYS1	Cysteine proteinase inhibitor 1	yes	yes	1	0	0	0	1	1	2	2	1	1	68.306	68.306	3	6.6546E-167	18617	181030 Col-8_VPE0 HUNTER ST R5_RC5_01_5771	77.984	55.585	0.023987	0.028059	NaN	1	0	Median	NaN	NaN	NaN	0	0	Median	NaN	NaN	NaN	0	0	Median	NaN	NaN	NaN
ADTLESIDNCAVGCPTGGSSNVSIVR	0	Gln->pyro-Glu	2661.201	0.20104395	46	CON__P13717			yes	yes	0	1	0	0	0					1	67.32	67.32	3	4.6723E-05	18325	181030 Col-8_VPE0 HUNTER ST R5_RC5_01_5771	47.807	36.019	NaN	NaN	NaN	0	0	Median	NaN	NaN	NaN	0	0	Median	NaN	NaN	NaN	0	0	Median	NaN	NaN	NaN
ADVEPEVAAAGVPKKR	2	Acetyl (Pept. N-term)	1677.905	0.90498399	54	F4I472;Q9FY64;Q08112	RPS15;RPS15D;RPS15A	40S ribosomal protein S15-4;40S ribosomal protein S15-1	yes	no	1	0	0	0	0				1		41.462	41.462	3	0.014038	10014	181030 Col-8_VPE0 HUNTER ST R4_RC4_01_5770	45.864	40.687	0.64757	0.8098	NaN	1	0	Median	NaN	NaN	NaN	0	0	Median	NaN	NaN	NaN	0	0	Median	NaN	NaN	NaN
AEADDIQPIVCDNGTGMVKAGFAGDDAPR	1	Acetyl (Pept. N-term)	3031.3651	0.36514916	70	F4J8V9;Q96292	ACT2	Actin-2	yes	no	1	0	0	0	0	1					63.838	63.838	3	5.9156E-34	17870	181030 Col-8_VPE0 HUNTER ST R1_RC1_01_5767	42.121	35.826	0.50327	0.84431	NaN	1	0	Median	0.50327	0.84431	NaN	1	0	Median	NaN	NaN	NaN	0	0	Median	NaN	NaN	NaN
AEEHKHDESVIAPEPAVEVVER	1	Acetyl (Pept. N-term)	2511.2241	0.22414587	278	Q9SUR3	RTNLB1	Reticulon-like protein B1	yes	yes	1	0	0	0	0	1				2	43.554	43.554	4	4.8359E-17	10111	181030 Col-8_VPE0 HUNTER ST R1_RC1_01_5767	41.521	33.234	1.0763	1.4934	71.444	2	1	Median	0.5558	0.90111	NaN	1	0	Median	NaN	NaN	NaN	0	0	Median	NaN	NaN	NaN
AEEIKNVPEQEVPKVATEESSAEVTDR	2	Acetyl (Pept. N-term)	3025.4728	0.47276858	134	P42763	ERD14	Dehydrin ERD14	yes	yes	1	0	0	0	0	2	2	1	1	2	49.383	49.383	4	0	12318	181030 Col-8_VPE0 HUNTER ST R1_RC1_01_5767	97.057	63.633	0.070328	0.11329	181.67	4	1	Median	0.061834	0.10388	NaN	1	0	Median	0.032156	0.049612	NaN	1	0	Median	0.079989	0.12354	NaN
AEESRVPSSVSVTVAHDLLLAGHR	0	Acetyl (Pept. N-term)	2571.3405	0.34051304	158	Q39129	STR16	Thiosulfate sulfurtransferase 16, chloroplastic	yes	yes	1	0	0	0	1	1					57.768	57.768	4	4.5287E-09	15786	181030 Col-8_VPE0 HUNTER ST R1_RC1_01_5767	86.557	62.009	NaN	NaN	NaN	0	0	Median	NaN	NaN	NaN	0	0	Median	NaN	NaN	NaN	0	0	Median	NaN	NaN	NaN
AEEVAENVNAVPVSEDELYGFKR	1	Acetyl (Pept. N-term)	2606.25	0.25002627	62	Q93Z74;F4IWK4	At3g27570		yes	no	1	0	0	0	0		2		1		67.516	67.516	3	0.00021904	18079	181030 Col-8_VPE0 HUNTER ST R2_RC2_01_5768	54.672	34.047	NaN	NaN	NaN	0	0	Median	NaN	NaN	NaN	0	0	Median	NaN	NaN	NaN	0	0	Median	NaN	NaN	NaN
AETANTDLEGIDGVR	0	Acetyl (Pept. N-term)	1601.7533	0.75329395	66	Q9LUG1;F4J462	At3g23660		yes	no	1	0	0	0	0	1			1	1	57.291	57.291	2	3.5127E-87	15260	181030 Col-8_VPE0 HUNTER ST R1_RC1_01_5767	170.18	124.21	NaN	NaN	NaN	0	0	Median	NaN	NaN	NaN	0	0	Median	NaN	NaN	NaN	0	0	Median	NaN	NaN	NaN
AFPKVYFDMTIDGQPAGR	1	Oxidation (M);Acetyl (Pept. N-term)	2069.9881	0.98806169	129	P34790	CYP18-3	Peptidyl-prolyl cis-trans isomerase CYP18-3	yes	yes	1	0	0	1	0	3		1		1	67.149	67.149	2;3	1.6111E-67	18654	181030 Col-8_VPE0 HUNTER ST R5_RC5_01_5771	49.606	22.457	0.44595	0.73301	21.578	5	0	Median	0.38983	0.64647	12.678	3	0	Median	NaN	NaN	NaN	0	0	Median	0.61774	0.97452	NaN
AFPNLNSDAGLKKLDEHLLTR	2	Acetyl (Pept. N-term)	2393.2703	0.27030821	29	A8MRC4;P48006	At1g30230	Elongation factor 1-delta 1	yes	no	1	0	0	0	0	1					62.797	62.797	4	1.9035E-17	17528	181030 Col-8_VPE0 HUNTER ST R1_RC1_01_5767	74.953	53.337	0.42932	0.70564	NaN	1	0	Median	0.42932	0.70564	NaN	1	0	Median	NaN	NaN	NaN	0	0	Median	NaN	NaN	NaN
AGEAEALATTAPLAPVTSQR	0	Acetyl (Pept. N-term)	1995.0273	0.027283968	94	O22788-2;O22788	PXG3	Probable peroxygenase 3	yes	no	1	0	0	0	0	1	1	1	1	1	71.712	71.712	2	3.8208E-63	20469	181030 Col-8_VPE0 HUNTER ST R1_RC1_01_5767	159.02	119.87	7.1266	8.1591	NaN	1	0	Median	NaN	NaN	NaN	0	0	Median	NaN	NaN	NaN	0	0	Median	NaN	NaN	NaN
AGGGNRRDEGSITIQSTNLFAALDTR	0	Unmodified	2719.3638	0.36376767	268	Q9SL96	At2g25670		yes	yes	0	0	0	0	2	1				1	54.309	54.309	4	0.0004881	13660	181030 Col-8_VPE0 HUNTER ST R1_RC1_01_5767	64.377	28.437	0.59191	0.78942	22.595	2	0	Median	0.43895	0.67285	NaN	1	0	Median	NaN	NaN	NaN	0	0	Median	NaN	NaN	NaN
AGIGPITQDWEPVVIR	0	Acetyl (Pept. N-term)	1791.9519	0.95193418	245	Q9SJI8;Q9LXT3	MBF1A;MBF1B	Multiprotein-bridging factor 1a;Multiprotein-bridging factor 1b	yes	no	1	0	0	0	0	1	1	1	1	1	88.516	88.516	2	1.3063E-14	24291	181030 Col-8_VPE0 HUNTER ST R4_RC4_01_5770	125.54	93.212	NaN	NaN	NaN	0	0	Median	NaN	NaN	NaN	0	0	Median	NaN	NaN	NaN	0	0	Median	NaN	NaN	NaN
AGIVTEPWSVAENGNPSITAKGSSR	1	Acetyl (Pept. N-term)	2569.2772	0.27724408	60	F4IS06;Q39253;Q39253-2	CAX1	Vacuolar cation/proton exchanger 1	yes	no	1	0	0	0	0	1			1		64.651	64.651	3	1.4277E-11	17811	181030 Col-8_VPE0 HUNTER ST R4_RC4_01_5770	40.404	27.346	0.81317	1.1817	27.421	2	0	Median	0.58584	0.97339	NaN	1	0	Median	NaN	NaN	NaN	0	0	Median	NaN	NaN	NaN
AGVKEYKLTYYTPEYETKDTDILAAFR	3	Unmodified	3184.5968	0.59684688	90	O03042	rbcL	Ribulose bisphosphate carboxylase large chain	yes	yes	0	0	0	0	0	1					62.907	62.907	5	3.5515E-06	17569	181030 Col-8_VPE0 HUNTER ST R1_RC1_01_5767	60.521	39.054	0.60677	0.93275	NaN	1	1	Median	0.60677	0.93275	NaN	1	1	Median	NaN	NaN	NaN	0	0	Median	NaN	NaN	NaN
AIISEVEEESSSSRPMIFPFR	0	Unmodified	2410.1839	0.18386096	243	Q9LV09	BOB1	Protein BOBBER 1	yes	yes	0	0	0	0	1	1					67.604	67.604	3	0.036126	19124	181030 Col-8_VPE0 HUNTER ST R1_RC1_01_5767	38.271	17.265	0.62323	1.0244	NaN	1	0	Median	0.62323	1.0244	NaN	1	0	Median	NaN	NaN	NaN	0	0	Median	NaN	NaN	NaN
AIISEVEEESSSSRPMIFPFR	0	Oxidation (M)	2426.1788	0.17877559	243	Q9LV09	BOB1	Protein BOBBER 1	yes	yes	0	0	0	1	1	1					61.581	61.581	3	0.00064844	17147	181030 Col-8_VPE0 HUNTER ST R1_RC1_01_5767	52.298	32.401	0.5928	0.94553	NaN	1	0	Median	0.5928	0.94553	NaN	1	0	Median	NaN	NaN	NaN	0	0	Median	NaN	NaN	NaN
AILEADDDEELLEKVKQDR	2	Unmodified	2228.1172	0.11722119	19	A0A1P8B5G9;A0A1P8B5H3;O22773		Thylakoid lumenal 16.5 kDa protein, chloroplastic	yes	no	0	0	0	0	0		1		1		56.759	56.759	4	1.3165E-19	12959	181030 Col-8_VPE0 HUNTER ST R2_RC2_01_5768	93.152	62.041	0.45996	0.64561	60.055	2	0	Median	NaN	NaN	NaN	0	0	Median	0.27392	0.42223	NaN	1	0	Median	NaN	NaN	NaN
AILYVTDGEAQIQIVNDNGNR	0	Unmodified	2302.1553	0.15533803	116	P15455;F4K8S2;P15455-2	CRA1	12S seed storage protein CRA1;12S seed storage protein CRA1 alpha chain;12S seed storage protein CRA1 beta chain	yes	no	0	0	0	0	0	1					60.063	60.063	3	1.2139E-05	16614	181030 Col-8_VPE0 HUNTER ST R1_RC1_01_5767	77.391	48.578	0.60422	0.92594	NaN	1	1	Median	0.60422	0.92594	NaN	1	1	Median	NaN	NaN	NaN	0	0	Median	NaN	NaN	NaN
AKEPVRVLVTGAAGQIGYALVPMIAR	1	Unmodified	2679.5258	0.52581139	148	P93819;P57106	MDH1;MDH2	Malate dehydrogenase, cytoplasmic 1;Malate dehydrogenase, cytoplasmic 2	yes	no	0	0	0	0	1		1				85.856	85.856	4	0.020638	23627	181030 Col-8_VPE0 HUNTER ST R2_RC2_01_5768	35.628	16.584	0.58258	0.78083	NaN	1	0	Median	NaN	NaN	NaN	0	0	Median	0.58258	0.78083	NaN	1	0	Median	NaN	NaN	NaN
AKEPVRVLVTGAAGQIGYALVPMIAR	1	Acetyl (Pept. N-term)	2721.5364	0.53637607	148	P93819;P57106	MDH1;MDH2	Malate dehydrogenase, cytoplasmic 1;Malate dehydrogenase, cytoplasmic 2	yes	no	1	0	0	0	1		1		2		93.281	93.281	3;4	1.699E-08	25989	181030 Col-8_VPE0 HUNTER ST R2_RC2_01_5768	65.779	29.533	0.2268	0.34153	NaN	1	1	Median	NaN	NaN	NaN	0	0	Median	0.2268	0.34153	NaN	1	1	Median	NaN	NaN	NaN
AKEPVRVLVTGAAGQIGYALVPMIAR	1	Oxidation (M);Acetyl (Pept. N-term)	2737.5313	0.5312907	148	P93819;P57106	MDH1;MDH2	Malate dehydrogenase, cytoplasmic 1;Malate dehydrogenase, cytoplasmic 2	yes	no	1	0	0	1	1			1			93.037	93.037	4	0.012483	25285	181030 Col-8_VPE0 HUNTER ST R3_RC3_01_5769	46.678	21.271	NaN	NaN	NaN	0	0	Median	NaN	NaN	NaN	0	0	Median	NaN	NaN	NaN	0	0	Median	NaN	NaN	NaN
ALDPEQQQPISSVSR	0	Acetyl (Pept. N-term)	1695.8428	0.84277766	89	F4KFK7;Q6AWX0	At5g17010	D-xylose-proton symporter-like 2	yes	no	1	0	0	0	0	1				1	53.793	53.793	2	4.1128E-08	14188	181030 Col-8_VPE0 HUNTER ST R5_RC5_01_5771	102.97	60.969	NaN	NaN	NaN	0	0	Median	NaN	NaN	NaN	0	0	Median	NaN	NaN	NaN	0	0	Median	NaN	NaN	NaN
ALDTYASSNPNDVHEDVLLKAR	1	Acetyl (Pept. N-term)	2469.2136	0.21358119	186	Q8RXH9	At5g58005		yes	yes	1	0	0	0	0					2	54.831	54.831	3	0.0002505	14189	181030 Col-8_VPE0 HUNTER ST R5_RC5_01_5771	55.588	32.416	0.99135	1.1581	94.549	2	2	Median	NaN	NaN	NaN	0	0	Median	NaN	NaN	NaN	0	0	Median	NaN	NaN	NaN
ALPNQQTVDYPSFKLVIVGDGGTGKTTFVKR	3	Acetyl (Pept. N-term)	3377.7983	0.79834066	132	Q8H156;P41917;P41916	RAN3;RAN2;RAN1	GTP-binding nuclear protein Ran-3;GTP-binding nuclear protein Ran-2;GTP-binding nuclear protein Ran-1	yes	no	1	0	0	0	0			1			92.818	92.818	4	3.3244E-05	25177	181030 Col-8_VPE0 HUNTER ST R3_RC3_01_5769	62.284	53.998	0.73837	1.2026	NaN	1	0	Median	NaN	NaN	NaN	0	0	Median	NaN	NaN	NaN	0	0	Median	0.73837	1.2026	NaN
ALVGGVGDVPANQNSGEVESLAR	0	Acetyl (Pept. N-term)	2280.1346	0.13460259	173	Q8H0X6-2;Q8H0X6	CYS6	Cysteine proteinase inhibitor 6	yes	no	1	0	0	0	0	1	1		2	2	68.422	68.422	2;3	0	19177	181030 Col-8_VPE0 HUNTER ST R1_RC1_01_5767	314.12	245.68	NaN	NaN	NaN	0	0	Median	NaN	NaN	NaN	0	0	Median	NaN	NaN	NaN	0	0	Median	NaN	NaN	NaN
AMLSTASVSGSVDLPR	0	Oxidation (M);Acetyl (Pept. N-term)	1647.8138	0.81378572	10	A0A1P8AQ01;A0A1P8AQ22;F4HVW5	VAD1	Protein VASCULAR ASSOCIATED DEATH 1, chloroplastic	yes	no	1	0	0	1	0	1				1	60.826	60.826	2	6.9105E-29	16847	181030 Col-8_VPE0 HUNTER ST R5_RC5_01_5771	85.288	59.246	NaN	NaN	NaN	0	0	Median	NaN	NaN	NaN	0	0	Median	NaN	NaN	NaN	0	0	Median	NaN	NaN	NaN
AMLSTASVSGSVDLPR	0	Acetyl (Pept. N-term)	1631.8189	0.8188711	10	A0A1P8AQ01;A0A1P8AQ22;F4HVW5	VAD1	Protein VASCULAR ASSOCIATED DEATH 1, chloroplastic	yes	no	1	0	0	0	0	1		1		1	71.313	71.313	2	3.553E-06	20286	181030 Col-8_VPE0 HUNTER ST R1_RC1_01_5767	84.718	59.501	NaN	NaN	NaN	0	0	Median	NaN	NaN	NaN	0	0	Median	NaN	NaN	NaN	0	0	Median	NaN	NaN	NaN
AMSASFGDMADDSAAIFPR	0	2 Oxidation (M);Acetyl (Pept. N-term)	2032.8506	0.85064151	5	A0A1I9LRK5;Q94C78	At3g51140		yes	no	1	0	0	2	0	1	1			1	69.026	69.026	2	3.8697E-05	18899	181030 Col-8_VPE0 HUNTER ST R5_RC5_01_5771	80.245	62.436	NaN	NaN	NaN	0	0	Median	NaN	NaN	NaN	0	0	Median	NaN	NaN	NaN	0	0	Median	NaN	NaN	NaN
ANLNSAIDSVFWDQNVSSPQTLEGTAR	0	Acetyl (Pept. N-term)	2961.4104	0.4104431	103	O80503	At2g44640		yes	yes	1	0	0	0	0	1	1			1	89.166	89.166	3	1.1078E-08	25537	181030 Col-8_VPE0 HUNTER ST R1_RC1_01_5767	66.282	48.034	NaN	NaN	NaN	0	0	Median	NaN	NaN	NaN	0	0	Median	NaN	NaN	NaN	0	0	Median	NaN	NaN	NaN
ANLPTVLVTGASGR	0	Acetyl (Pept. N-term)	1396.7674	0.76742787	205	Q94EG6		Uncharacterized protein At5g02240	yes	yes	1	0	0	0	0		1		1	1	73.218	73.218	2	8.1038E-186	20381	181030 Col-8_VPE0 HUNTER ST R5_RC5_01_5771	200.44	120.47	NaN	NaN	NaN	0	0	Median	NaN	NaN	NaN	0	0	Median	NaN	NaN	NaN	0	0	Median	NaN	NaN	NaN
ANRYDPNPFAEEEEVNPFANAR	0	Acetyl (Pept. N-term)	2591.1677	0.16769363	50	F4HTI7;Q9M5P2	SC3;SCAMP3	Secretory carrier-associated membrane protein 3	yes	no	1	0	0	0	1	1	1	1	1		66.616	66.616	3	1.6769E-125	17695	181030 Col-8_VPE0 HUNTER ST R2_RC2_01_5768	179.19	149.75	NaN	NaN	NaN	0	0	Median	NaN	NaN	NaN	0	0	Median	NaN	NaN	NaN	0	0	Median	NaN	NaN	NaN
ANSQTVMAMIR	0	Oxidation (M);Acetyl (Pept. N-term)	1278.606	0.60604155	72	F4JBP8;Q9M330	At3g53970	Probable proteasome inhibitor	yes	no	1	0	0	1	0	1					49.56	49.56	2	0.013602	13111	181030 Col-8_VPE0 HUNTER ST R1_RC1_01_5767	67.704	31.011	NaN	NaN	NaN	0	0	Median	NaN	NaN	NaN	0	0	Median	NaN	NaN	NaN	0	0	Median	NaN	NaN	NaN
APPHFLLVTFPAQGHVNPSLR	0	Unmodified	2297.2433	0.2433056	9	A0A1P8AP70;Q9LR44	UGT75B1	UDP-glycosyltransferase 75B1	yes	no	0	0	0	0	0	1					66.891	66.891	4	0.00094755	18978	181030 Col-8_VPE0 HUNTER ST R1_RC1_01_5767	61.942	33.469	1.0396	1.6991	NaN	1	0	Median	1.0396	1.6991	NaN	1	0	Median	NaN	NaN	NaN	0	0	Median	NaN	NaN	NaN
APPPGLYSGTSTLALVAR	0	Unmodified	1769.9676	0.96758424	2	A0A1I9LP56;A0A1I9LP53;F4J2A7;Q9MAC4;A0A1I9LP52	At3g01130;T4P13.18		yes	no	0	0	0	0	0	1			1		62.135	62.135	3	1.0066E-32	17163	181030 Col-8_VPE0 HUNTER ST R4_RC4_01_5770	79.514	68.409	0.55377	0.79129	23.681	2	1	Median	0.40681	0.66929	NaN	1	1	Median	NaN	NaN	NaN	0	0	Median	NaN	NaN	NaN
AQATATEQSPGEVVQKVESPVVVITGASR	1	Unmodified	2937.5407	0.54072899	126	P33207		3-oxoacyl-[acyl-carrier-protein] reductase, chloroplastic	yes	yes	0	0	0	0	0	2					55.875	55.875	3;4	0.0056696	15192	181030 Col-8_VPE0 HUNTER ST R1_RC1_01_5767	40.094	27.539	0.56827	0.87341	28.951	2	0	Median	0.56827	0.87341	28.951	2	0	Median	NaN	NaN	NaN	0	0	Median	NaN	NaN	NaN
AQKLEAKGGEMGDVWDDGVYENVR	2	Acetyl (Pept. N-term)	2707.2548	0.25479408	260	Q9SDM9	NSP1	Nitrile-specifier protein 1	yes	yes	1	0	0	0	0	1					51.854	51.854	4	0.03902	13825	181030 Col-8_VPE0 HUNTER ST R1_RC1_01_5767	43.523	28.94	1.1551	1.727	NaN	1	1	Median	1.1551	1.727	NaN	1	1	Median	NaN	NaN	NaN	0	0	Median	NaN	NaN	NaN
AQKLEAKGGEMGDVWDDGVYENVR	2	Oxidation (M);Acetyl (Pept. N-term)	2723.2497	0.2497087	260	Q9SDM9	NSP1	Nitrile-specifier protein 1	yes	yes	1	0	0	1	0		1			1	48.899	48.899	4	0.0069924	12740	181030 Col-8_VPE0 HUNTER ST R5_RC5_01_5771	50.531	16.376	NaN	NaN	NaN	0	0	Median	NaN	NaN	NaN	0	0	Median	NaN	NaN	NaN	0	0	Median	NaN	NaN	NaN
AQPLVKKDDDHDDELEYSPFMGIEKGAVLQEAR	3	Oxidation (M);Acetyl (Pept. N-term)	3800.8203	0.82033425	154	Q0WW26		Coatomer subunit gamma	yes	yes	1	0	0	1	0	1					58.927	58.927	5	0.026568	16165	181030 Col-8_VPE0 HUNTER ST R1_RC1_01_5767	45.685	19.679	0.21572	0.33218	NaN	1	1	Median	0.21572	0.33218	NaN	1	1	Median	NaN	NaN	NaN	0	0	Median	NaN	NaN	NaN
AQQEASPSPGAEVVGR	0	Acetyl (Pept. N-term)	1623.7853	0.78526278	82	F4K1Y4;Q9FME2	At5g60980		yes	no	1	0	0	0	0	1					39.65	39.65	2	0.00014144	10046	181030 Col-8_VPE0 HUNTER ST R1_RC1_01_5767	62.89	16.917	NaN	NaN	NaN	0	0	Median	NaN	NaN	NaN	0	0	Median	NaN	NaN	NaN	0	0	Median	NaN	NaN	NaN
AQQGQGSMDPAALDDIIRR	0	Acetyl (Pept. N-term)	2083.0117	0.011650679	141	P48482	TOPP2	Serine/threonine-protein phosphatase PP1 isozyme 2	yes	yes	1	0	0	0	1				1		63.229	63.229	3	0.0019436	16664	181030 Col-8_VPE0 HUNTER ST R4_RC4_01_5770	70.584	35.63	NaN	NaN	NaN	0	0	Median	NaN	NaN	NaN	0	0	Median	NaN	NaN	NaN	0	0	Median	NaN	NaN	NaN
ASESGLNGDPNILEEVSETKR	1	Acetyl (Pept. N-term)	2286.0975	0.097548378	14	A0A1P8AYG2;A0A1P8AYF4;A0A1P8AYL3;O80725	ABCB4	ABC transporter B family member 4	yes	no	1	0	0	0	0	1			2	2	62.126	62.126	3	5.0986E-08	16693	181030 Col-8_VPE0 HUNTER ST R5_RC5_01_5771	85.974	52.276	1.5431	2.1193	53.933	2	1	Median	0.8744	1.4473	NaN	1	0	Median	NaN	NaN	NaN	0	0	Median	NaN	NaN	NaN
ASISNEPERENRDEEETGANEDEDTGAQVAPIVR	0	Acetyl (Pept. N-term)	3768.6947	0.69467604	181	Q8RWG8	RANBP1B	Ran-binding protein 1 homolog b	yes	yes	1	0	0	0	2	1				1	43.813	43.813	4	1.5534E-15	11333	181030 Col-8_VPE0 HUNTER ST R5_RC5_01_5771	81.519	72.219	NaN	NaN	NaN	0	0	Median	NaN	NaN	NaN	0	0	Median	NaN	NaN	NaN	0	0	Median	NaN	NaN	NaN
ASNAAVPFWR	0	Acetyl (Pept. N-term)	1159.5774	0.57744226	209	Q96253		ATP synthase subunit epsilon, mitochondrial	yes	yes	1	0	0	0	0		1	1	1	1	67.669	67.669	2	6.2203E-10	18387	181030 Col-8_VPE0 HUNTER ST R4_RC4_01_5770	122.13	73.341	NaN	NaN	NaN	0	0	Median	NaN	NaN	NaN	0	0	Median	NaN	NaN	NaN	0	0	Median	NaN	NaN	NaN
ASSISTGVKFVPEEDNFLQR	1	Acetyl (Pept. N-term)	2265.1277	0.12772629	218	Q9CAB7	PXG4	Probable peroxygenase 4	yes	yes	1	0	0	0	0	1		1		1	66.722	66.722	3	0.00023503	18458	181030 Col-8_VPE0 HUNTER ST R5_RC5_01_5771	76.768	46.001	0.23071	0.36402	NaN	1	1	Median	0.23071	0.36402	NaN	1	1	Median	NaN	NaN	NaN	0	0	Median	NaN	NaN	NaN
ASSSAVAETSSSTPAYLSWLSGGSR	0	Unmodified	2458.1612	0.16121127	25	A8MQE5;Q9ZU25	At1g51980	Probable mitochondrial-processing peptidase subunit alpha-1	yes	no	0	0	0	0	0	1			1	1	65.843	65.843	3	1.0468E-33	18153	181030 Col-8_VPE0 HUNTER ST R5_RC5_01_5771	95.153	90.628	0.64226	1.0557	45.473	3	0	Median	0.64226	1.0557	NaN	1	0	Median	NaN	NaN	NaN	0	0	Median	NaN	NaN	NaN
ASTEGLMPITR	0	Oxidation (M);Acetyl (Pept. N-term)	1232.6071	0.60708741	41	C0Z286;Q8GSG8;F4K7W4;F4K7W6	At5g01010		yes	no	1	0	0	1	0	1				1	46.677	46.677	2	4.2128E-24	12612	181030 Col-8_VPE0 HUNTER ST R5_RC5_01_5771	82.287	38.479	NaN	NaN	NaN	0	0	Median	NaN	NaN	NaN	0	0	Median	NaN	NaN	NaN	0	0	Median	NaN	NaN	NaN
ASTSAMSLVTPLNQTR	0	Acetyl (Pept. N-term)	1717.8669	0.86688392	267	Q9SKI3	PSBX		yes	yes	1	0	0	0	0	1					68.248	68.248	2	1.8152E-06	19420	181030 Col-8_VPE0 HUNTER ST R1_RC1_01_5767	85.845	61.502	NaN	NaN	NaN	0	0	Median	NaN	NaN	NaN	0	0	Median	NaN	NaN	NaN	0	0	Median	NaN	NaN	NaN
ATADEFSDEDTSPIEEVR	0	Acetyl (Pept. N-term)	2051.8807	0.88073889	222	Q9FME8	OPT4	Oligopeptide transporter 4	yes	yes	1	0	0	0	0	1	1				63.909	63.909	2	3.9503E-10	17927	181030 Col-8_VPE0 HUNTER ST R1_RC1_01_5767	91.202	75.616	NaN	NaN	NaN	0	0	Median	NaN	NaN	NaN	0	0	Median	NaN	NaN	NaN	0	0	Median	NaN	NaN	NaN
ATATEQSPGEVVQKVESPVVVITGASR	1	Unmodified	2738.445	0.44503769	126	P33207		3-oxoacyl-[acyl-carrier-protein] reductase, chloroplastic	yes	yes	0	0	0	0	0	2	2		1	2	58.736	58.736	3;4	1.4604E-16	16049	181030 Col-8_VPE0 HUNTER ST R5_RC5_01_5771	81.055	49.435	0.38768	0.61478	37.873	6	0	Median	0.46119	0.76639	9.5286	2	0	Median	0.35264	0.52754	NaN	1	0	Median	NaN	NaN	NaN
ATDDFFSLQR	0	Acetyl (Pept. N-term)	1240.5724	0.57241646	187	Q8RXM6		UPF0725 protein At1g23960	yes	yes	1	0	0	0	0					1	71.851	71.851	2	0.0054517	19866	181030 Col-8_VPE0 HUNTER ST R5_RC5_01_5771	71.614	41.804	NaN	NaN	NaN	0	0	Median	NaN	NaN	NaN	0	0	Median	NaN	NaN	NaN	0	0	Median	NaN	NaN	NaN
ATDDVNEPLPAAAELPATEAEKQPHKLER	2	Acetyl (Pept. N-term)	3181.5891	0.58913574	92	O04663-2;O04663	EIF(ISO)4E	Eukaryotic translation initiation factor isoform 4E	yes	no	1	0	0	0	0	2					45.901	45.901	4	2.468E-08	11958	181030 Col-8_VPE0 HUNTER ST R1_RC1_01_5767	63.901	42.019	NaN	NaN	NaN	0	0	Median	NaN	NaN	NaN	0	0	Median	NaN	NaN	NaN	0	0	Median	NaN	NaN	NaN
ATDVESTEDTQPDPETTQSESGTDPDQFESR	0	Unmodified	3398.403	0.40297027	228	Q9LHH3	At3g12345		yes	yes	0	0	0	0	0				1		42.594	42.594	3	1.1145E-05	10362	181030 Col-8_VPE0 HUNTER ST R4_RC4_01_5770	65.587	54.783	0.798	0.9965	NaN	1	0	Median	NaN	NaN	NaN	0	0	Median	NaN	NaN	NaN	0	0	Median	NaN	NaN	NaN
ATGGAAADLEDVQTVDLMSELLRR	0	Oxidation (M);Acetyl (Pept. N-term)	2588.2752	0.27519517	86	F4KAP2;O82514	ADK1	Adenylate kinase 4	yes	no	1	0	0	1	1	2				1	71.749	71.749	3	1.3536E-06	20497	181030 Col-8_VPE0 HUNTER ST R1_RC1_01_5767	61.222	23.994	NaN	NaN	NaN	0	0	Median	NaN	NaN	NaN	0	0	Median	NaN	NaN	NaN	0	0	Median	NaN	NaN	NaN
ATGGAAADLEDVQTVDLMSELLRR	0	Acetyl (Pept. N-term)	2572.2803	0.28028055	86	F4KAP2;O82514	ADK1	Adenylate kinase 4	yes	no	1	0	0	0	1		1		1	1	90.456	90.456	3	5.7054E-06	24922	181030 Col-8_VPE0 HUNTER ST R2_RC2_01_5768	65.901	37.088	NaN	NaN	NaN	0	0	Median	NaN	NaN	NaN	0	0	Median	NaN	NaN	NaN	0	0	Median	NaN	NaN	NaN
ATIPNIHRPFNKIYAFGDSFTDTGNSR	1	Unmodified	3038.4999	0.49986723	274	Q9STM6		GDSL esterase/lipase At3g48460	yes	yes	0	0	0	0	1	1					56.551	56.551	5	0.0045266	15388	181030 Col-8_VPE0 HUNTER ST R1_RC1_01_5767	41.087	23.729	0.72591	1.1202	NaN	1	0	Median	0.72591	1.1202	NaN	1	0	Median	NaN	NaN	NaN	0	0	Median	NaN	NaN	NaN
ATLKVSDSVPAPSDDAEQLR	1	Acetyl (Pept. N-term)	2140.0648	0.064791686	282	Q9SYT0	ANN1	Annexin D1	yes	yes	1	0	0	0	0			1	1	1	54.334	54.334	2	0.00082324	14062	181030 Col-8_VPE0 HUNTER ST R5_RC5_01_5771	65.092	32.594	1.5395	2.0182	NaN	1	0	Median	NaN	NaN	NaN	0	0	Median	NaN	NaN	NaN	0	0	Median	NaN	NaN	NaN
ATNEPEHEHRDEEEAGANEDEDTGAQVAPIVR	0	Acetyl (Pept. N-term)	3556.5575	0.55745428	233	Q9LMK7	RANBP1A	Ran-binding protein 1 homolog a	yes	yes	1	0	0	0	1	1					33.165	33.165	4	5.8016E-12	8083	181030 Col-8_VPE0 HUNTER ST R1_RC1_01_5767	69.427	54.945	NaN	NaN	NaN	0	0	Median	NaN	NaN	NaN	0	0	Median	NaN	NaN	NaN	0	0	Median	NaN	NaN	NaN
ATPPTLPVTNQQAVQSQPPINTPAFR	0	Acetyl (Pept. N-term)	2814.4664	0.46644183	247	Q9LYN0	PRA1B1	PRA1 family protein B1	yes	yes	1	0	0	0	0	1	1	1		1	72.356	72.356	3	2.4844E-36	20649	181030 Col-8_VPE0 HUNTER ST R1_RC1_01_5767	131.77	98.401	NaN	NaN	NaN	0	0	Median	NaN	NaN	NaN	0	0	Median	NaN	NaN	NaN	0	0	Median	NaN	NaN	NaN
ATSDSEFNSDLLLAHKLPETR	1	Acetyl (Pept. N-term)	2385.1812	0.18121843	190	Q8VYI3	ECH2	Enoyl-CoA hydratase 2, peroxisomal	yes	yes	1	0	0	0	0	1					56.116	56.116	3	5.5935E-17	15227	181030 Col-8_VPE0 HUNTER ST R1_RC1_01_5767	41.115	32.406	0.64804	1.0717	NaN	1	0	Median	0.64804	1.0717	NaN	1	0	Median	NaN	NaN	NaN	0	0	Median	NaN	NaN	NaN
ATSGTYVTEVPLKGSAEKYYKR	3	Acetyl (Pept. N-term)	2489.2802	0.28020419	277	Q9SUQ9	F9D16.150		yes	yes	1	0	0	0	0	1				1	41.978	41.978	4	6.2083E-18	11137	181030 Col-8_VPE0 HUNTER ST R5_RC5_01_5771	41.257	27.385	1.5936	2.1458	212.64	2	1	Median	6.0919	9.6518	NaN	1	1	Median	NaN	NaN	NaN	0	0	Median	NaN	NaN	NaN
ATTTLNDSVTTTLASEPQR	0	Acetyl (Pept. N-term)	2047.0069	0.0069424565	16	A0A1P8B0M1;Q05762	THY-1	Bifunctional dihydrofolate reductase-thymidylate synthase 1;Dihydrofolate reductase;Thymidylate synthase	yes	no	1	0	0	0	0	1			1	1	60.499	60.499	2	0.00086097	16173	181030 Col-8_VPE0 HUNTER ST R5_RC5_01_5771	93.823	65.496	NaN	NaN	NaN	0	0	Median	NaN	NaN	NaN	0	0	Median	NaN	NaN	NaN	0	0	Median	NaN	NaN	NaN
ATVPGQLIWEIVKR	1	Acetyl (Pept. N-term)	1650.9457	0.94572659	251	Q9M0E2	RPL28C	60S ribosomal protein L28-2	yes	yes	1	0	0	0	0	1	1				93.874	93.874	2	2.5519E-09	26341	181030 Col-8_VPE0 HUNTER ST R2_RC2_01_5768	57.019	21.076	0.52038	0.82852	25.682	2	0	Median	0.41337	0.69094	NaN	1	0	Median	0.65509	0.99351	NaN	1	0	Median	NaN	NaN	NaN
AVEAPEKIEKIGSEISSLTLEEAR	2	Unmodified	2598.3752	0.37522679	130	P36212;P36210	RPL12C;RPL12A	50S ribosomal protein L12-3, chloroplastic;50S ribosomal protein L12-1, chloroplastic	yes	no	0	0	0	0	0	1					68.179	68.179	4	0.012221	19299	181030 Col-8_VPE0 HUNTER ST R1_RC1_01_5767	47.728	32.954	0.31204	0.5282	NaN	1	1	Median	0.31204	0.5282	NaN	1	1	Median	NaN	NaN	NaN	0	0	Median	NaN	NaN	NaN
AVEPVKDINGKSLLTGVNYYILPVIR	2	Unmodified	2870.627	0.62696522	234	Q9LMU2	F2H15.9		yes	yes	0	0	0	0	0	1	1		1		89.01	89.01	4	4.1318E-24	24085	181030 Col-8_VPE0 HUNTER ST R2_RC2_01_5768	87.565	62.921	0.36656	0.55346	40.638	3	2	Median	0.31771	0.50804	NaN	1	1	Median	0.36656	0.55346	NaN	1	0	Median	NaN	NaN	NaN
AVSGNGLFTQTNPEVR	0	Acetyl (Pept. N-term)	1730.8588	0.85876208	27	A8MR05;Q9FNB0	GUN5;CHLH	Magnesium-chelatase subunit ChlH, chloroplastic	yes	no	1	0	0	0	0	1	1	1	1	1	61.02	61.02	2	7.1093E-297	16493	181030 Col-8_VPE0 HUNTER ST R5_RC5_01_5771	230.06	166.77	NaN	NaN	NaN	0	0	Median	NaN	NaN	NaN	0	0	Median	NaN	NaN	NaN	0	0	Median	NaN	NaN	NaN
AVTTDTSGIEVDTVTEAELKENGFR	1	Unmodified	2681.3032	0.30318406	229	Q9LIK0	PKP1	Plastidial pyruvate kinase 1, chloroplastic	yes	yes	0	0	0	0	0	1	1				55.079	55.079	4	6.1334E-08	14493	181030 Col-8_VPE0 HUNTER ST R2_RC2_01_5768	61.136	25.433	1.2077	1.8635	NaN	1	1	Median	1.2077	1.8635	NaN	1	1	Median	NaN	NaN	NaN	0	0	Median	NaN	NaN	NaN
DAAAAIDDDYLGAIR	0	Unmodified	1548.742	0.74200098	85	F4K4X9;Q9FM77	At5g55610		yes	no	0	0	0	0	0	3	2	1	2	2	62.556	62.556	2;3	4.7656E-83	16999	181030 Col-8_VPE0 HUNTER ST R5_RC5_01_5771	132.76	114.02	0.68143	1.0194	37.723	9	5	Median	0.61767	1.0281	17.545	3	2	Median	0.56352	0.85562	NaN	1	1	Median	0.86025	1.1806	NaN
DADEPEVSEAAGSDGSSKIHLDQLNAKIR	2	Unmodified	3051.4745	0.47449992	78	F4JRY9;Q8GUN1	At4g31340		yes	no	0	0	0	0	0	1				2	44.406	44.406	5	9.3741E-05	10473	181030 Col-8_VPE0 HUNTER ST R1_RC1_01_5767	54.259	36.901	0.55474	0.75102	6.1112	3	3	Plateau	0.50276	0.75102	NaN	1	1	Median	NaN	NaN	NaN	0	0	Median	NaN	NaN	NaN
DAISIKVGPPPAPSGGLPGTDNSDQAR	1	Unmodified	2616.3144	0.31435787	286	Q9XFT3-2			yes	yes	0	0	0	0	0	3	3	1	2	2	55.566	55.566	3;4	5.1089E-25	14858	181030 Col-8_VPE0 HUNTER ST R4_RC4_01_5770	92.819	77.313	0.39878	0.61896	37.694	10	5	Median	0.41265	0.69108	17.248	3	2	Median	0.3314	0.5104	13.535	3	2	Median	NaN	NaN	NaN
DDAIVSRFQEYLR	0	Unmodified	1610.8053	0.80526994	80	Q8S9L3;F4JTK8	At4g38220	Aminoacylase-1	yes	no	0	0	0	0	1		1				61.791	61.791	3	0.0031755	16400	181030 Col-8_VPE0 HUNTER ST R2_RC2_01_5768	70.412	36.727	0.46117	0.71019	NaN	1	0	Median	NaN	NaN	NaN	0	0	Median	0.46117	0.71019	NaN	1	0	Median	NaN	NaN	NaN
DDLTDPAPATTFAHLDATTVLSR	0	Unmodified	2427.1918	0.19178311	151	P83484;P83483;Q9C5A9;P19366	atpB	ATP synthase subunit beta-2, mitochondrial;ATP synthase subunit beta-1, mitochondrial;ATP synthase subunit beta-3, mitochondrial;ATP synthase subunit beta, chloroplastic	yes	no	0	0	0	0	0	2	1			1	68.429	68.429	3	5.3225E-05	19356	181030 Col-8_VPE0 HUNTER ST R1_RC1_01_5767	59.324	21.355	0.76231	1.1484	11.388	4	2	Median	0.75671	1.1653	13.975	2	2	Median	0.69698	1.0299	NaN	1	0	Median	NaN	NaN	NaN
DDQTVLYESFDEPFDGR	0	Unmodified	2031.8698	0.86978027	122	P29402	CNX1	Calnexin homolog 1	yes	yes	0	0	0	0	0				2	1	72.232	72.232	2	1.4761E-53	19967	181030 Col-8_VPE0 HUNTER ST R5_RC5_01_5771	115.8	111.17	1.0656	1.3153	29.38	3	2	Median	NaN	NaN	NaN	0	0	Median	NaN	NaN	NaN	0	0	Median	NaN	NaN	NaN
DEAEHGLESPEYPWPHDGILSSYDHASIR	0	Unmodified	3306.4854	0.48539895	232	Q9LK29	CYC11	Cytochrome c1 1, heme protein, mitochondrial	yes	yes	0	0	0	0	0		1				55.518	55.518	5	0.016128	14379	181030 Col-8_VPE0 HUNTER ST R2_RC2_01_5768	43.612	20.389	0.67488	1.0003	NaN	1	1	Median	NaN	NaN	NaN	0	0	Median	0.67488	1.0003	NaN	1	1	Median	NaN	NaN	NaN
DELPESIDWR	0	Unmodified	1258.583	0.58298115	136	P43297	RD21A	Cysteine proteinase RD21a	yes	yes	0	0	0	0	0		1			1	56.893	56.893	2	5.1528E-53	15061	181030 Col-8_VPE0 HUNTER ST R5_RC5_01_5771	116.3	48.081	0.31361	0.41621	23.965	2	0	Median	NaN	NaN	NaN	0	0	Median	0.32547	0.49307	NaN	1	0	Median	NaN	NaN	NaN
DFNTDVNVAWGNGR	0	Unmodified	1563.7066	0.70661853	118	P24806	XTH24	Xyloglucan endotransglucosylase/hydrolase protein 24	yes	yes	0	0	0	0	0	1			1	1	56.65	56.65	2	4.8975E-07	14991	181030 Col-8_VPE0 HUNTER ST R5_RC5_01_5771	88.338	62.399	0.76548	1.1296	NaN	1	1	Median	0.76548	1.1296	NaN	1	1	Median	NaN	NaN	NaN	0	0	Median	NaN	NaN	NaN
DLGSSSNGVIIGVLDTGVWPESR	0	Unmodified	2357.1863	0.18630381	289	Q9ZUF6	At2g05920		yes	yes	0	0	0	0	0	1	2				86.95	86.95	2;3	2.9139E-06	24101	181030 Col-8_VPE0 HUNTER ST R2_RC2_01_5768	68.845	49.267	0.59278	0.85492	14.14	2	0	Median	NaN	NaN	NaN	0	0	Median	0.59278	0.85492	14.14	2	0	Median	NaN	NaN	NaN
DLTDPAPATTFAHLDATTVLSR	0	Unmodified	2312.1648	0.16484008	151	P83484;P83483;Q9C5A9;P19366	atpB	ATP synthase subunit beta-2, mitochondrial;ATP synthase subunit beta-1, mitochondrial;ATP synthase subunit beta-3, mitochondrial;ATP synthase subunit beta, chloroplastic	yes	no	0	0	0	0	0	1	2				68.067	68.067	3	1.1414E-05	18580	181030 Col-8_VPE0 HUNTER ST R2_RC2_01_5768	63.184	39.142	0.51068	0.78614	4.8158	3	3	Median	0.51068	0.82339	NaN	1	1	Median	0.51613	0.76673	3.5345	2	2	Median	NaN	NaN	NaN
DLTTPVVSGASQGSGEYFSR	0	Unmodified	2056.9702	0.97016302	236	Q9LS40	ASPG1	Protein ASPARTIC PROTEASE IN GUARD CELL 1	yes	yes	0	0	0	0	0	1			3	1	56.826	56.826	2;3	2.1425E-55	15045	181030 Col-8_VPE0 HUNTER ST R5_RC5_01_5771	118.13	81.824	0.65131	0.87871	8.2567	3	0	Median	0.53771	0.88385	NaN	1	0	Median	NaN	NaN	NaN	0	0	Median	NaN	NaN	NaN
DMPESLNVGNGNPSIPIINER	0	Unmodified	2265.1059	0.10594499	59	F4IJW3;Q42581	At2g35390;PRS1	Ribose-phosphate pyrophosphokinase 1, chloroplastic	yes	no	0	0	0	0	0		1	1			69.335	69.335	2;3	0.0003739	18704	181030 Col-8_VPE0 HUNTER ST R3_RC3_01_5769	54.658	21.97	0.67862	0.98753	15.757	2	1	Median	NaN	NaN	NaN	0	0	Median	0.61763	0.88341	NaN	1	0	Median	0.74564	1.1039	NaN
DQIFPAHLVGTFSR	0	Unmodified	1586.8205	0.82052608	170	Q8GWH3	OS9	Protein OS-9 homolog	yes	yes	0	0	0	0	0	1					57.28	57.28	3	1.7407E-06	15639	181030 Col-8_VPE0 HUNTER ST R1_RC1_01_5767	85.16	56.863	0.63369	1.0059	NaN	1	1	Median	0.63369	1.0059	NaN	1	1	Median	NaN	NaN	NaN	0	0	Median	NaN	NaN	NaN
DRALETAFAQYGDVIDSKIINDRETGR	1	Unmodified	3052.5214	0.52139053	57	F4IHK9;Q03250	CCR2;RBG7	Glycine-rich RNA-binding protein 7	yes	no	0	0	0	0	2		1				62.038	62.038	5	7.9175E-05	16464	181030 Col-8_VPE0 HUNTER ST R2_RC2_01_5768	55.358	32.789	1.2113	1.6982	NaN	1	1	Median	NaN	NaN	NaN	0	0	Median	1.2113	1.6982	NaN	1	1	Median	NaN	NaN	NaN
DSLPDAIDWR	0	Unmodified	1186.5619	0.56185177	239	Q9LT78			yes	yes	0	0	0	0	0	1	1		1	2	59.97	59.97	2	3.6772E-40	15944	181030 Col-8_VPE0 HUNTER ST R1_RC1_01_5767	110.87	38.324	0.46992	0.72367	81.024	5	2	Median	0.5394	0.9	NaN	1	0	Median	0.46992	0.72367	NaN	1	0	Median	NaN	NaN	NaN
DSVLQFGGGTLGHPWGNAPGAVANR	0	Unmodified	2477.22	0.22000397	90	O03042	rbcL	Ribulose bisphosphate carboxylase large chain	yes	yes	0	0	0	0	0	1					58.793	58.793	3	0.003948	16135	181030 Col-8_VPE0 HUNTER ST R1_RC1_01_5767	50.215	36.76	0.63209	0.96744	NaN	1	0	Median	0.63209	0.96744	NaN	1	0	Median	NaN	NaN	NaN	0	0	Median	NaN	NaN	NaN
DTADEEDVLLTGINSYR	0	Unmodified	1909.8905	0.89051572	149	P59833		Uncharacterized GPI-anchored protein At5g19250	yes	yes	0	0	0	0	0	1	2	2	2	1	68.159	68.159	2;3	0	19263	181030 Col-8_VPE0 HUNTER ST R1_RC1_01_5767	220.9	207.31	0.51046	0.76761	40.221	8	2	Median	0.30038	0.50499	NaN	1	0	Median	0.34846	0.53726	6.2836	2	0	Median	0.51046	0.81894	1.2877
DTDEEDILLTGINSYR	0	Unmodified	1852.8691	0.86905199	169	Q84MC0		Uncharacterized GPI-anchored protein At3g06035	yes	yes	0	0	0	0	0	2	3	2	1	2	71.533	71.533	2;3	7.5661E-119	19752	181030 Col-8_VPE0 HUNTER ST R5_RC5_01_5771	145.17	123.29	0.81384	1.2611	35.201	10	3	Median	1.147	1.8969	17.353	2	0	Median	0.6667	0.99265	27.031	3	2	Median	0.81384	1.2611	4.2892
DTLESIDNCAVGCPTGGSSNVSIVR	0	Unmodified	2607.1905	0.19047926	46	CON__P13717			yes	yes	0	0	0	0	0	1	1	1	1	1	57.199	57.199	3	1.0939E-106	15200	181030 Col-8_VPE0 HUNTER ST R5_RC5_01_5771	138.54	110.46	0.86742	1.1396	15.72	5	0	Median	0.68324	1.1396	NaN	1	0	Median	0.86742	1.2881	NaN	1	0	Median	0.95385	1.512	NaN
EAIPIKVGGPPLPSGGLPGTDNSDQAR	1	Unmodified	2642.3664	0.36639344	161	Q41932	PSBQ2	Oxygen-evolving enhancer protein 3-2, chloroplastic	yes	yes	0	0	0	0	0	2	2	1	2	2	59.863	59.863	3;4	1.2107E-16	16206	181030 Col-8_VPE0 HUNTER ST R5_RC5_01_5771	82.089	68.217	0.3782	0.48453	41.546	9	1	Median	0.36671	0.60954	3.5742	2	0	Median	0.22835	0.35142	6.9212	2	0	Median	0.3472	0.48114	NaN
EEEGRFEAEVAEVQTWWSSER	0	Unmodified	2553.1408	0.14081018	121	P28297	ICL	Isocitrate lyase	yes	yes	0	0	0	0	1	1					65.897	65.897	3	1.0157E-06	18573	181030 Col-8_VPE0 HUNTER ST R1_RC1_01_5767	71.174	49.558	0.38353	0.62511	NaN	1	0	Median	0.38353	0.62511	NaN	1	0	Median	NaN	NaN	NaN	0	0	Median	NaN	NaN	NaN
EEYEVKVQGVDITPYPIAR	1	Unmodified	2205.1317	0.13174904	69	Q9SF20;F4J7G5	F26K24.7;At3g11780		yes	no	0	0	0	0	0	1					55.278	55.278	3	0.0026622	14955	181030 Col-8_VPE0 HUNTER ST R1_RC1_01_5767	67.995	35.607	0.073623	0.12101	NaN	1	1	Median	0.073623	0.12101	NaN	1	1	Median	NaN	NaN	NaN	0	0	Median	NaN	NaN	NaN
EFGDRGENVDVDPSLVFENPR	0	Unmodified	2390.1139	0.11386714	270	Q9SN46-2;Q9SN46	LRX5	Leucine-rich repeat extensin-like protein 5	yes	no	0	0	0	0	1	1					56.681	56.681	3	3.1511E-05	15428	181030 Col-8_VPE0 HUNTER ST R1_RC1_01_5767	69.922	48.119	NaN	NaN	NaN	0	0	Median	NaN	NaN	NaN	0	0	Median	NaN	NaN	NaN	0	0	Median	NaN	NaN	NaN
EGGGGYGGGEGGGYGGSGGGGGW	0	Glu->pyro-Glu	1826.6881	0.68806793	57	F4IHK9;Q03250	CCR2;RBG7	Glycine-rich RNA-binding protein 7	yes	no	0	0	1	0	0	1					60.337	60.337	2	2.9927E-06	16698	181030 Col-8_VPE0 HUNTER ST R1_RC1_01_5767	61.212	42.944	NaN	NaN	NaN	0	0	Median	NaN	NaN	NaN	0	0	Median	NaN	NaN	NaN	0	0	Median	NaN	NaN	NaN
EHELQVLISGSVDSLDIDDLR	0	Unmodified	2352.1809	0.18088408	35	B3H5A6;Q8RWB8	UPL6	E3 ubiquitin-protein ligase UPL6	yes	no	0	0	0	0	0	1					71.038	71.038	4	2.9559E-05	20381	181030 Col-8_VPE0 HUNTER ST R1_RC1_01_5767	61.102	7.3233	4.618	7.2106	NaN	1	1	Median	4.618	7.2106	NaN	1	1	Median	NaN	NaN	NaN	0	0	Median	NaN	NaN	NaN
EIGQSLEEFLAQATPDKGLR	1	Unmodified	2201.1328	0.13281167	138	P46283		Sedoheptulose-1,7-bisphosphatase, chloroplastic	yes	yes	0	0	0	0	0	1	1			1	71.849	71.849	4	3.992E-43	20380	181030 Col-8_VPE0 HUNTER ST R1_RC1_01_5767	107.78	82.272	0.34624	0.54621	61.614	3	1	Median	0.34624	0.56978	NaN	1	0	Median	0.36944	0.54621	NaN	1	0	Median	NaN	NaN	NaN
EKVVGIDLGTTNSAVAAMEGGKPTIVTNAEGQR	2	Unmodified	3312.6984	0.69836862	241	Q9LTX9-2;Q9STW6;Q9LTX9	HSP70-7;HSP70-6	Heat shock 70 kDa protein 7, chloroplastic;Heat shock 70 kDa protein 6, chloroplastic	yes	no	0	0	0	0	0	2	3	3	1	2	59.64	59.64	4;5	0	16525	181030 Col-8_VPE0 HUNTER ST R5_RC5_01_5771	219.85	208.32	0.37992	0.54158	99.373	11	2	Median	1.6168	2.7334	231.46	2	1	Median	0.33892	0.52435	5.6107	3	1	Median	0.45623	0.74307	17.889
EKVVGIDLGTTNSAVAAMEGGKPTIVTNAEGQR	2	Oxidation (M)	3328.6933	0.69328324	241	Q9LTX9-2;Q9STW6;Q9LTX9	HSP70-7;HSP70-6	Heat shock 70 kDa protein 7, chloroplastic;Heat shock 70 kDa protein 6, chloroplastic	yes	no	0	0	0	1	0	1	1		2	4	50.503	50.503	4;5	9.6259E-38	11922	181030 Col-8_VPE0 HUNTER ST R1_RC1_01_5767	106.94	83.547	0.40155	0.53696	14.806	8	6	Median	0.29907	0.49158	NaN	1	1	Median	0.36765	0.542	NaN	1	0	Median	NaN	NaN	NaN
ELVQDKESSVAASIAFNEAAGETPSELSHSR	1	Unmodified	3258.564	0.5640432	163	Q43307	ATS1	Glycerol-3-phosphate acyltransferase, chloroplastic	yes	yes	0	0	0	0	0	1	1				50.831	50.831	4	2.0526E-08	13243	181030 Col-8_VPE0 HUNTER ST R2_RC2_01_5768	73.492	56.691	0.55332	0.86339	7.5885	2	0	Median	0.55386	0.91098	NaN	1	0	Median	0.55278	0.81828	NaN	1	0	Median	NaN	NaN	NaN
FNDGLLPNGDFELGPR	0	Unmodified	1759.8529	0.85294842	179	Q8LAR0	At4g32460		yes	yes	0	0	0	0	0	1	2	2	2	2	67.925	67.925	2;3	1.6104E-99	17934	181030 Col-8_VPE0 HUNTER ST R2_RC2_01_5768	112.3	103.48	0.99624	1.3218	15.774	9	0	Median	0.6166	1.0435	NaN	1	0	Median	0.86696	1.3419	2.132	2	0	Median	1.0498	1.7169	4.3043
FQSDELLVDDDEFGLEGAKPR	1	Unmodified	2379.123	0.12303485	104	O80798	T8F5.4		yes	yes	0	0	0	0	0	1	2	2			61.153	61.153	3;4	3.2371E-17	16251	181030 Col-8_VPE0 HUNTER ST R1_RC1_01_5767	83.776	57.63	0.63813	0.96269	10.769	5	1	Median	0.51132	0.86059	NaN	1	0	Median	0.63006	0.92298	5.9566	2	1	Median	0.67678	1.0657	7.794
FSSCGGGGGSFGAGGGFGSR	0	Glu->pyro-Glu	1746.7169	0.71686564	44	CON__P04264			yes	yes	0	0	1	0	0					1	64.254	64.254	2	0.048197	17238	181030 Col-8_VPE0 HUNTER ST R5_RC5_01_5771	63.128	41.571	NaN	NaN	NaN	0	0	Median	NaN	NaN	NaN	0	0	Median	NaN	NaN	NaN	0	0	Median	NaN	NaN	NaN
FSSGYNVQVFVEDNESEER	0	Unmodified	2233.9764	0.97637061	4	Q9LI88;A0A1I9LRJ3	GHS1		yes	no	0	0	0	0	0	2	2	1	2	2	56.369	56.369	2;3	5.3546E-33	14378	181030 Col-8_VPE0 HUNTER ST R2_RC2_01_5768	102.07	69.68	0.5653	0.84501	23.371	9	3	Median	0.52028	0.86607	3.4818	2	1	Median	0.58747	0.88313	8.22	2	1	Median	0.54844	0.79646	NaN
FSSGYNVQVFVEDNESEERLVNR	0	Unmodified	2716.2729	0.27288698	4	Q9LI88;A0A1I9LRJ3	GHS1		yes	no	0	0	0	0	1	1	3	1	2	2	58.03	58.03	3;4	2.2717E-23	15665	181030 Col-8_VPE0 HUNTER ST R5_RC5_01_5771	89.402	77.206	0.53796	0.82588	24.842	9	4	Median	0.52573	0.88666	NaN	1	0	Median	0.53796	0.82588	10.418	3	2	Median	0.40728	0.63105	NaN
FTSAGYPSNSFQLTPPTNWGIR	0	Unmodified	2440.1812	0.18115885	197	Q93VP9	At4g27585		yes	yes	0	0	0	0	0		1	1	1		71.45	71.45	3	0.004621	19662	181030 Col-8_VPE0 HUNTER ST R4_RC4_01_5770	48.229	12.117	1.1118	1.3738	27.735	3	1	Median	NaN	NaN	NaN	0	0	Median	0.66049	0.97589	NaN	1	0	Median	1.2694	1.6901	NaN
GAAENNLEMEGTLEIGMEYR	0	Unmodified	2225.9933	0.993283	81	F4JTQ0;Q9SZN1	At4g38510;VHA-B2	V-type proton ATPase subunit B2	yes	no	0	0	0	0	0		1			1	62.008	62.008	3	0.00073115	16077	181030 Col-8_VPE0 HUNTER ST R2_RC2_01_5768	58.712	37.036	0.81143	1.0606	16.416	2	2	Median	NaN	NaN	NaN	0	0	Median	0.81663	1.1912	NaN	1	1	Median	NaN	NaN	NaN
GAGSEAGTLWDDGAFDGVR	0	Unmodified	1879.8337	0.83366954	91	O04310	JAL34	Jacalin-related lectin 34	yes	yes	0	0	0	0	0	1					56.176	56.176	2	0.002892	15286	181030 Col-8_VPE0 HUNTER ST R1_RC1_01_5767	59.898	35.912	0.79842	1.199	NaN	1	0	Median	0.79842	1.199	NaN	1	0	Median	NaN	NaN	NaN	0	0	Median	NaN	NaN	NaN
GDAIDLSGDGGVLKKIVR	2	Acetyl (Pept. N-term)	1854.0211	0.021076378	254	Q9M2S7	FKBP20-1	Peptidyl-prolyl cis-trans isomerase FKBP20-1	yes	yes	1	0	0	0	0	1	1				59.028	59.028	3	6.1855E-07	15981	181030 Col-8_VPE0 HUNTER ST R1_RC1_01_5767	41.554	28.722	0.63997	1.052	NaN	1	0	Median	0.63997	1.052	NaN	1	0	Median	NaN	NaN	NaN	0	0	Median	NaN	NaN	NaN
GDFSIQISSKLINQLAEGNDQPKRR	2	Acetyl (Pept. N-term)	2855.489	0.48896819	273	Q9STH7	T4C9.180		yes	yes	1	0	0	0	1	1	1				68.253	68.253	4	1.9257E-16	18602	181030 Col-8_VPE0 HUNTER ST R2_RC2_01_5768	40.937	34.062	0.58919	0.92507	1.9759	2	0	Median	0.55499	0.91223	NaN	1	0	Median	0.6255	0.93808	NaN	1	0	Median	NaN	NaN	NaN
GDGAENDDSLSFGSGEAVSALER	0	Glu->pyro-Glu	2263.9829	0.98291255	65	F4J3M2	PTAC3		yes	yes	0	0	1	0	0	1					67.117	67.117	2	2.5941E-20	19026	181030 Col-8_VPE0 HUNTER ST R1_RC1_01_5767	100.45	87.05	NaN	NaN	NaN	0	0	Median	NaN	NaN	NaN	0	0	Median	NaN	NaN	NaN	0	0	Median	NaN	NaN	NaN
GEITSITGTPYDFLEPR	0	Unmodified	1894.9313	0.93125832	275	Q9STT3	T23J7.130	Aldose 1-epimerase	yes	yes	0	0	0	0	0	2					68.757	68.757	2	4.7269E-10	19594	181030 Col-8_VPE0 HUNTER ST R1_RC1_01_5767	94.191	51.382	0.89018	1.3419	NaN	1	1	Median	0.89018	1.3419	NaN	1	1	Median	NaN	NaN	NaN	0	0	Median	NaN	NaN	NaN
GEKGFTNFALDFLMGGVSAAVSKTAAAPIER	2	Unmodified	3154.6121	0.61211979	123	P31167	AAC1	ADP,ATP carrier protein 1, mitochondrial	yes	yes	0	0	0	0	0	1					93.596	93.596	4	0.0020252	27159	181030 Col-8_VPE0 HUNTER ST R1_RC1_01_5767	42.59	24.03	0.83918	1.2926	NaN	1	0	Median	0.83918	1.2926	NaN	1	0	Median	NaN	NaN	NaN	0	0	Median	NaN	NaN	NaN
GFELKPPPYPLDALEPHMSR	1	Oxidation (M)	2309.1514	0.15143862	21	A0A1P8BBM1;A0A1P8BBJ5;Q9LU64	FSD2	Superoxide dismutase [Fe] 2, chloroplastic	yes	no	0	0	0	1	0		1				63.213	63.213	4	0.0055991	16853	181030 Col-8_VPE0 HUNTER ST R2_RC2_01_5768	48.656	33.566	0.48947	0.72477	NaN	1	0	Median	NaN	NaN	NaN	0	0	Median	0.48947	0.72477	NaN	1	0	Median	NaN	NaN	NaN
GHLIPQTGDEETELGLAAVR	0	Unmodified	2105.0753	0.075296793	271	Q9SRD4	F28O16.16		yes	yes	0	0	0	0	0	3	1		2	3	54.654	54.654	3	5.7778E-140	13037	181030 Col-8_VPE0 HUNTER ST R1_RC1_01_5767	147.25	133.62	0.8427	1.1446	23.137	9	8	Median	0.70853	1.1446	1.2422	3	2	Median	0.92223	1.342	NaN	1	1	Median	NaN	NaN	NaN
GHLIPQTGDEETELGLAAVR	0	Acetyl (Pept. N-term)	2147.0859	0.08586148	271	Q9SRD4	F28O16.16		yes	yes	1	0	0	0	0	1	1	1	1	1	64.635	64.635	3	5.5844E-139	16872	181030 Col-8_VPE0 HUNTER ST R2_RC2_01_5768	117.74	82.416	NaN	NaN	NaN	0	0	Median	NaN	NaN	NaN	0	0	Median	NaN	NaN	NaN	0	0	Median	NaN	NaN	NaN
GKDTIADIITSIR	1	Unmodified	1401.7827	0.78274359	147	P56801	rps8	30S ribosomal protein S8, chloroplastic	yes	yes	0	0	0	0	0	1	1	2	1	1	59.747	59.747	3	4.4499E-52	17843	181030 Col-8_VPE0 HUNTER ST R5_RC5_01_5771	102.28	53.536	0.44355	0.68806	37.073	6	0	Median	0.57354	0.89716	NaN	1	0	Median	0.45236	0.6954	NaN	1	0	Median	0.4285	0.66008	4.3715
GKDTIADIITSIRNADMNR	1	Unmodified	2103.0743	0.074250936	147	P56801	rps8	30S ribosomal protein S8, chloroplastic	yes	yes	0	0	0	0	1			1			64.818	64.818	4	0.024242	17161	181030 Col-8_VPE0 HUNTER ST R3_RC3_01_5769	46.027	4.8247	0.45924	0.64807	NaN	1	0	Median	NaN	NaN	NaN	0	0	Median	NaN	NaN	NaN	0	0	Median	0.45924	0.64807	NaN
GLEETLCTMR	0	Unmodified	1208.5529	0.55294335	117	P15456	CRB	12S seed storage protein CRB;12S seed storage protein CRB alpha chain;12S seed storage protein CRB beta chain	yes	yes	0	0	0	0	0	1	1	1			49.022	49.022	2	5.2772E-07	13053	181030 Col-8_VPE0 HUNTER ST R3_RC3_01_5769	85.676	46.129	0.040445	0.065572	55.302	2	2	Median	0.026562	0.04435	NaN	1	1	Median	NaN	NaN	NaN	0	0	Median	0.061585	0.09695	NaN
GLIAPDGGKLVELIVEEPKRR	2	Unmodified	2288.3216	0.3216155	230	Q9LIK9	APS1	ATP sulfurylase 1, chloroplastic	yes	yes	0	0	0	0	1				1		93.283	93.283	5	0.005469	25534	181030 Col-8_VPE0 HUNTER ST R4_RC4_01_5770	52.784	26.96	1.4752	1.8098	NaN	1	1	Median	NaN	NaN	NaN	0	0	Median	NaN	NaN	NaN	0	0	Median	NaN	NaN	NaN
GRSNEQDLLSTEIVNRGIEPSGPNAGSPTFSVR	0	Unmodified	3483.7342	0.73423685	165	Q570B4	FDH	3-ketoacyl-CoA synthase 10	yes	yes	0	0	0	0	2	2	1				52.82	52.82	4;5	4.2296E-26	13946	181030 Col-8_VPE0 HUNTER ST R1_RC1_01_5767	93.437	63.577	0.75804	1.1673	5.1433	3	1	Median	0.71548	1.1843	7.1766	2	0	Median	0.80623	1.1673	NaN	1	1	Median	NaN	NaN	NaN
GSAGVASSSSDVAISALR	0	Acetyl (Pept. N-term)	1675.8377	0.83769228	166	Q5XF36	KMS1	Vacuole membrane protein KMS1	yes	yes	1	0	0	0	0					1	59.22	59.22	2	0.00050728	15575	181030 Col-8_VPE0 HUNTER ST R5_RC5_01_5771	78.486	39.852	NaN	NaN	NaN	0	0	Median	NaN	NaN	NaN	0	0	Median	NaN	NaN	NaN	0	0	Median	NaN	NaN	NaN
GSLGGGFSSGGFSGGSFSR	0	Unmodified	1706.7649	0.76486169	45	CON__P13645			yes	yes	0	0	0	0	0	2			1	1	49.607	49.607	2	4.8983E-07	13017	181030 Col-8_VPE0 HUNTER ST R5_RC5_01_5771	86.467	53.944	0.79243	0.97603	2.593	3	3	Median	0.62651	0.96693	NaN	1	1	Median	NaN	NaN	NaN	0	0	Median	NaN	NaN	NaN
GSSSVFGEQLQYPATR	0	Acetyl (Pept. N-term)	1767.8428	0.84277766	52	F4I2A1;F4I2A0	At1g76140		yes	no	1	0	0	0	0	1	1	1	2	2	63.049	63.049	2;3	2.964E-14	17017	181030 Col-8_VPE0 HUNTER ST R5_RC5_01_5771	123.36	97.496	NaN	NaN	NaN	0	0	Median	NaN	NaN	NaN	0	0	Median	NaN	NaN	NaN	0	0	Median	NaN	NaN	NaN
GSTPTDLPGEDVADNR	0	Acetyl (Pept. N-term)	1684.754	0.75402223	246	Q9LYG3	NADP-ME2	NADP-dependent malic enzyme 2	yes	yes	1	0	0	0	0	1			1	1	51.268	51.268	2	1.2281E-08	13442	181030 Col-8_VPE0 HUNTER ST R1_RC1_01_5767	108.56	84.31	NaN	NaN	NaN	0	0	Median	NaN	NaN	NaN	0	0	Median	NaN	NaN	NaN	0	0	Median	NaN	NaN	NaN
GTNDLDIEEGTLEIGMEYR	0	Unmodified	2153.9787	0.9786788	114	P11574	VHA-B1	V-type proton ATPase subunit B1	yes	yes	0	0	0	0	0	1	1	1	1	1	67.195	67.195	2	2.7021E-100	18609	181030 Col-8_VPE0 HUNTER ST R1_RC1_01_5767	134.14	121.16	0.61306	0.92713	24.709	5	0	Median	0.5622	0.92713	NaN	1	0	Median	0.53118	0.80546	NaN	1	0	Median	0.74993	1.0948	NaN
GTNDLDIEEGTLEIGMEYR	0	Oxidation (M)	2169.9736	0.97359342	114	P11574	VHA-B1	V-type proton ATPase subunit B1	yes	yes	0	0	0	1	0				1		62.625	62.625	2	0.018045	16466	181030 Col-8_VPE0 HUNTER ST R4_RC4_01_5770	46.68	20.139	NaN	NaN	NaN	0	0	Median	NaN	NaN	NaN	0	0	Median	NaN	NaN	NaN	0	0	Median	NaN	NaN	NaN
IIEPSLMMLAR	0	Oxidation (M)	1288.6883	0.68831462	39	Q42202;B9DHA6	RPL40B;RPL40A	Ubiquitin-60S ribosomal protein L40-2;Ubiquitin;60S ribosomal protein L40-2;Ubiquitin-60S ribosomal protein L40-1;Ubiquitin;60S ribosomal protein L40-1	yes	no	0	0	0	1	0		1				59.494	59.494	2	0.077731	15593	181030 Col-8_VPE0 HUNTER ST R2_RC2_01_5768	59.8	17.691	0.61761	0.95451	NaN	1	0	Median	NaN	NaN	NaN	0	0	Median	0.61761	0.95451	NaN	1	0	Median	NaN	NaN	NaN
IIEPSLMMLAR	0	Unmodified	1272.6934	0.69339999	39	Q42202;B9DHA6	RPL40B;RPL40A	Ubiquitin-60S ribosomal protein L40-2;Ubiquitin;60S ribosomal protein L40-2;Ubiquitin-60S ribosomal protein L40-1;Ubiquitin;60S ribosomal protein L40-1	yes	no	0	0	0	0	0			2		1	69.6	69.6	2	1.5051E-07	18522	181030 Col-8_VPE0 HUNTER ST R3_RC3_01_5769	81.594	26.027	0.71202	0.92913	10.347	3	0	Plateau	NaN	NaN	NaN	0	0	Median	NaN	NaN	NaN	0	0	Median	0.57743	0.97166	6.3302
ISGSELIFSYTTDPFTFAVKRR	1	Unmodified	2534.3169	0.31692405	258	Q9S7Y7	XYL1	Alpha-xylosidase 1	yes	yes	0	0	0	0	1				1	1	93.05	93.05	4	1.7604E-05	26025	181030 Col-8_VPE0 HUNTER ST R5_RC5_01_5771	74.207	35.32	0.97893	1.1736	31.541	2	2	Median	NaN	NaN	NaN	0	0	Median	NaN	NaN	NaN	0	0	Median	NaN	NaN	NaN
KEIPFEDYGLGEVDPEVR	1	Unmodified	2091.0161	0.01605058	207	Q94JQ3	SHM3	Serine hydroxymethyltransferase 3, chloroplastic	yes	yes	0	0	0	0	0	1					56.159	56.159	3	0.0047852	15282	181030 Col-8_VPE0 HUNTER ST R1_RC1_01_5767	56.149	32.82	0.70731	1.0863	NaN	1	1	Median	0.70731	1.0863	NaN	1	1	Median	NaN	NaN	NaN	0	0	Median	NaN	NaN	NaN
KGQITFLNVDFAYPTR	1	Unmodified	1868.9785	0.97848328	237	Q9LSJ8;Q9LSJ6	ABCB16;ABCB17	ABC transporter B family member 16;ABC transporter B family member 17	yes	no	0	0	0	0	0					1	62.298	62.298	2	0.010063	16611	181030 Col-8_VPE0 HUNTER ST R5_RC5_01_5771	56.094	13.01	0.48564	0.58985	NaN	1	0	Median	NaN	NaN	NaN	0	0	Median	NaN	NaN	NaN	0	0	Median	NaN	NaN	NaN
KLTYYTPEYETKDTDILAAFR	2	Unmodified	2537.269	0.2689708	90	O03042	rbcL	Ribulose bisphosphate carboxylase large chain	yes	yes	0	0	0	0	0					1	73.702	73.702	4	0.058751	20629	181030 Col-8_VPE0 HUNTER ST R5_RC5_01_5771	44.729	24.29	3.9868	4.5582	NaN	1	1	Median	NaN	NaN	NaN	0	0	Median	NaN	NaN	NaN	0	0	Median	NaN	NaN	NaN
KTSELVFLGDAELGPASDGVSR	1	Unmodified	2247.1383	0.13829098	250	Q9LZF5		Lectin-like protein At5g03350	yes	yes	0	0	0	0	0		1			1	60.891	60.891	3	2.4374E-05	15172	181030 Col-8_VPE0 HUNTER ST R2_RC2_01_5768	68.369	36.188	0.67473	0.89448	22.3	2	1	Median	NaN	NaN	NaN	0	0	Median	0.52313	0.76399	NaN	1	1	Median	NaN	NaN	NaN
KVPVDDQFRVVNEGGYTDYSPIEYNPDVR	1	Unmodified	3370.6106	0.61059947	291	Q9ZVA4;Q9ZVA5	F9K20.10;F9K20.9		yes	no	0	0	0	0	1	1	1		1	1	63.259	63.259	4	3.7984E-167	14972	181030 Col-8_VPE0 HUNTER ST R1_RC1_01_5767	155.95	132.97	0.35461	0.49009	42.587	4	1	Median	0.29333	0.49145	NaN	1	0	Median	0.28299	0.43651	NaN	1	0	Median	NaN	NaN	NaN
LDGQSVDAAELFER	0	Unmodified	1548.742	0.74200098	248	Q9LYW9	P58IPK	DnaJ protein P58IPK homolog	yes	yes	0	0	0	0	0	1	1		1	1	57.547	57.547	2	8.547E-21	15451	181030 Col-8_VPE0 HUNTER ST R5_RC5_01_5771	96.103	61.571	0.79641	1.144	32.087	4	1	Median	0.67627	1.1314	NaN	1	0	Median	0.75264	1.1568	NaN	1	0	Median	NaN	NaN	NaN
LEKVSEILDFWGENSGPMTWR	1	Oxidation (M)	2509.1948	0.19476	177	Q8L838	COG4	Conserved oligomeric Golgi complex subunit 4	yes	yes	0	0	0	1	0	1					58.743	58.743	4	0.013947	16071	181030 Col-8_VPE0 HUNTER ST R1_RC1_01_5767	50.425	13.944	0.079716	0.13297	NaN	1	1	Median	0.079716	0.13297	NaN	1	1	Median	NaN	NaN	NaN	0	0	Median	NaN	NaN	NaN
LEVISNGFQISPEEAR	0	Unmodified	1787.9054	0.90537792	74	F4JLA9;Q96318	CRU3;CRC	12S seed storage protein CRC;12S seed storage protein CRC alpha chain;12S seed storage protein CRC beta chain	yes	no	0	0	0	0	0	1					56.708	56.708	2	0.011219	15424	181030 Col-8_VPE0 HUNTER ST R1_RC1_01_5767	60.448	18.908	NaN	NaN	NaN	0	0	Median	NaN	NaN	NaN	0	0	Median	NaN	NaN	NaN	0	0	Median	NaN	NaN	NaN
LEVKPGSLYALTFGASR	1	Unmodified	1807.9832	0.98323431	214	Q9C6U3;Q9SFB1	T8G24.2;F17A17.37		yes	no	0	0	0	0	0	1					61.582	61.582	3	2.0715E-06	17097	181030 Col-8_VPE0 HUNTER ST R1_RC1_01_5767	69.522	43.374	0.58247	0.96097	NaN	1	0	Median	0.58247	0.96097	NaN	1	0	Median	NaN	NaN	NaN	0	0	Median	NaN	NaN	NaN
LNQMADGFSAVR	0	Gln->pyro-Glu	1290.6027	0.60267073	133	P42497	PHYD	Phytochrome D	yes	yes	0	1	0	0	0			1		1	73.189	73.189	2	0.00072565	19810	181030 Col-8_VPE0 HUNTER ST R3_RC3_01_5769	55.549	22.709	NaN	NaN	NaN	0	0	Median	NaN	NaN	NaN	0	0	Median	NaN	NaN	NaN	0	0	Median	NaN	NaN	NaN
LQYSPPELNESYGFDVKEMR	1	Unmodified	2401.126	0.12601173	112	P0CZ23	ACX3	Acyl-coenzyme A oxidase 3, peroxisomal	yes	yes	0	0	0	0	0	1	1	1	1	1	59.056	59.056	3	3.791E-19	15080	181030 Col-8_VPE0 HUNTER ST R1_RC1_01_5767	89.859	59.707	0.9541	1.327	29.656	5	0	Median	0.74866	1.2606	NaN	1	0	Median	0.86925	1.327	NaN	1	0	Median	1.0406	1.5919	NaN
MDAFSSFFDSQPGSR	0	Acetyl (Pept. N-term)	1719.7199	0.71988533	226	Q9LD45	BI-1	Bax inhibitor 1	yes	yes	1	0	0	0	0		1				91.612	91.612	2	0.0015495	25481	181030 Col-8_VPE0 HUNTER ST R2_RC2_01_5768	76.655	54.782	NaN	NaN	NaN	0	0	Median	NaN	NaN	NaN	0	0	Median	NaN	NaN	NaN	0	0	Median	NaN	NaN	NaN
MDASQEQQHETVEEMLAR	0	Acetyl (Pept. N-term)	2172.9416	0.94158178	194	Q8W457;Q9LYC7	T20O10_40		yes	no	1	0	0	0	0	1	1				52.657	52.657	3	0.003657	13860	181030 Col-8_VPE0 HUNTER ST R1_RC1_01_5767	69.522	48.583	NaN	NaN	NaN	0	0	Median	NaN	NaN	NaN	0	0	Median	NaN	NaN	NaN	0	0	Median	NaN	NaN	NaN
MDDVAGLQEAAGTR	0	Acetyl (Pept. N-term)	1474.6722	0.67220686	49	F4HPS0;F4HPS1;F4HPR9	ATMAP4K ALPHA1		yes	no	1	0	0	0	0				1		61.712	61.712	2	6.4058E-05	16164	181030 Col-8_VPE0 HUNTER ST R4_RC4_01_5770	101.6	68.186	NaN	NaN	NaN	0	0	Median	NaN	NaN	NaN	0	0	Median	NaN	NaN	NaN	0	0	Median	NaN	NaN	NaN
MDEALTNASAIGDQR	0	Acetyl (Pept. N-term)	1632.7413	0.74134906	174	Q8L5U0	CSN4	COP9 signalosome complex subunit 4	yes	yes	1	0	0	0	0	1		1	1	1	63.241	63.241	2	1.8942E-08	16767	181030 Col-8_VPE0 HUNTER ST R4_RC4_01_5770	96.103	64.875	NaN	NaN	NaN	0	0	Median	NaN	NaN	NaN	0	0	Median	NaN	NaN	NaN	0	0	Median	NaN	NaN	NaN
MDGDELTEQETALYDR	0	Acetyl (Pept. N-term)	1926.8153	0.81530186	113	P0DI13-2;P0DI12-2;P0DI13;P0DI12	SAE1B-2;SAE1B-1	SUMO-activating enzyme subunit 1B-2;SUMO-activating enzyme subunit 1B-1	yes	no	1	0	0	0	0	1	1		1	1	67.16	67.16	2	3.596E-20	18236	181030 Col-8_VPE0 HUNTER ST R5_RC5_01_5771	132.47	108.75	NaN	NaN	NaN	0	0	Median	NaN	NaN	NaN	0	0	Median	NaN	NaN	NaN	0	0	Median	NaN	NaN	NaN
MDGEELTEQETALYDR	0	Acetyl (Pept. N-term)	1940.831	0.83095193	189	Q8VY78	SAE1A	SUMO-activating enzyme subunit 1A	yes	yes	1	0	0	0	0	1					66.971	66.971	2	0.0093084	18986	181030 Col-8_VPE0 HUNTER ST R1_RC1_01_5767	70.412	31.146	NaN	NaN	NaN	0	0	Median	NaN	NaN	NaN	0	0	Median	NaN	NaN	NaN	0	0	Median	NaN	NaN	NaN
MDLEAEIR	0	Oxidation (M);Acetyl (Pept. N-term)	1033.475	0.4750106	176	Q8L835;Q9LMS7	At1g18070;T10F20.8		yes	no	1	0	0	1	0	1	1				49.494	49.494	2	1.3133E-08	13093	181030 Col-8_VPE0 HUNTER ST R2_RC2_01_5768	60.436	24.556	NaN	NaN	NaN	0	0	Median	NaN	NaN	NaN	0	0	Median	NaN	NaN	NaN	0	0	Median	NaN	NaN	NaN
MDLEAEIR	0	Acetyl (Pept. N-term)	1017.4801	0.48009598	176	Q8L835;Q9LMS7	At1g18070;T10F20.8		yes	no	1	0	0	0	0	1	1	2	1	1	64.521	64.521	2	6.5429E-55	17145	181030 Col-8_VPE0 HUNTER ST R3_RC3_01_5769	94.114	50.991	NaN	NaN	NaN	0	0	Median	NaN	NaN	NaN	0	0	Median	NaN	NaN	NaN	0	0	Median	NaN	NaN	NaN
MDPNNQIQAPVENYANPR	0	Oxidation (M);Acetyl (Pept. N-term)	2127.9644	0.96436614	7	A0A1P8ANI1;Q8LEK2	ECH	Golgi apparatus membrane protein-like protein ECHIDNA	yes	no	1	0	0	1	0					1	52.605	52.605	3	0.035726	13500	181030 Col-8_VPE0 HUNTER ST R5_RC5_01_5771	50.079	26.038	NaN	NaN	NaN	0	0	Median	NaN	NaN	NaN	0	0	Median	NaN	NaN	NaN	0	0	Median	NaN	NaN	NaN
MDPNNQIQAPVENYANPR	0	Acetyl (Pept. N-term)	2111.9695	0.96945151	7	A0A1P8ANI1;Q8LEK2	ECH	Golgi apparatus membrane protein-like protein ECHIDNA	yes	no	1	0	0	0	0					1	60.321	60.321	3	0.002951	15955	181030 Col-8_VPE0 HUNTER ST R5_RC5_01_5771	71.073	52.002	NaN	NaN	NaN	0	0	Median	NaN	NaN	NaN	0	0	Median	NaN	NaN	NaN	0	0	Median	NaN	NaN	NaN
MDPQLTEVSQQFER	0	Oxidation (M);Acetyl (Pept. N-term)	1764.7989	0.79886394	262	Q9SGW3	RPN12A	26S proteasome non-ATPase regulatory subunit 8 homolog A	yes	yes	1	0	0	1	0	2	1		2	2	61.271	61.271	2	5.3415E-08	16380	181030 Col-8_VPE0 HUNTER ST R1_RC1_01_5767	117.92	83.028	NaN	NaN	NaN	0	0	Median	NaN	NaN	NaN	0	0	Median	NaN	NaN	NaN	0	0	Median	NaN	NaN	NaN
MDPQLTEVSQQFER	0	Acetyl (Pept. N-term)	1748.8039	0.80394931	262	Q9SGW3	RPN12A	26S proteasome non-ATPase regulatory subunit 8 homolog A	yes	yes	1	0	0	0	0	1	1	1	1	1	70.799	70.799	2	1.1196E-266	20189	181030 Col-8_VPE0 HUNTER ST R1_RC1_01_5767	218.85	166.92	NaN	NaN	NaN	0	0	Median	NaN	NaN	NaN	0	0	Median	NaN	NaN	NaN	0	0	Median	NaN	NaN	NaN
MDQAELSIEQVLKR	1	Acetyl (Pept. N-term)	1700.8767	0.87672033	244	Q9LX65	VHA-H	V-type proton ATPase subunit H	yes	yes	1	0	0	0	0				1	1	74.516	74.516	2	0.00024981	20706	181030 Col-8_VPE0 HUNTER ST R5_RC5_01_5771	54.143	48.04	0.73949	0.92045	80.91	2	0	Median	NaN	NaN	NaN	0	0	Median	NaN	NaN	NaN	0	0	Median	NaN	NaN	NaN
MDSDFGIPR	0	Oxidation (M);Acetyl (Pept. N-term)	1094.4703	0.47025958	217	Q9SYP2;Q9C9K3	PFP-ALPHA1;PFP-ALPHA2	Pyrophosphate--fructose 6-phosphate 1-phosphotransferase subunit alpha 1;Pyrophosphate--fructose 6-phosphate 1-phosphotransferase subunit alpha 2	yes	no	1	0	0	1	0	1					53.509	53.509	2	4.7772E-06	14390	181030 Col-8_VPE0 HUNTER ST R1_RC1_01_5767	81.548	54.946	NaN	NaN	NaN	0	0	Median	NaN	NaN	NaN	0	0	Median	NaN	NaN	NaN	0	0	Median	NaN	NaN	NaN
MDSDFGIPR	0	Acetyl (Pept. N-term)	1078.4753	0.47534495	217	Q9SYP2;Q9C9K3	PFP-ALPHA1;PFP-ALPHA2	Pyrophosphate--fructose 6-phosphate 1-phosphotransferase subunit alpha 1;Pyrophosphate--fructose 6-phosphate 1-phosphotransferase subunit alpha 2	yes	no	1	0	0	0	0	1			2		66.27	66.27	1;2	4.9207E-07	17764	181030 Col-8_VPE0 HUNTER ST R4_RC4_01_5770	80.438	52.331	NaN	NaN	NaN	0	0	Median	NaN	NaN	NaN	0	0	Median	NaN	NaN	NaN	0	0	Median	NaN	NaN	NaN
MDSGDIEEAGGNGEEEFR	0	Acetyl (Pept. N-term)	1982.78	0.77997899	156	Q2UVJ5	CCC1	Cation-chloride cotransporter 1	yes	yes	1	0	0	0	0					1	57.253	57.253	2	4.4077E-10	14982	181030 Col-8_VPE0 HUNTER ST R5_RC5_01_5771	90.926	56.547	NaN	NaN	NaN	0	0	Median	NaN	NaN	NaN	0	0	Median	NaN	NaN	NaN	0	0	Median	NaN	NaN	NaN
MDSQIKHAVVVKVMGR	2	Acetyl (Pept. N-term)	1838.9859	0.98589362	128	Q9SR73;P34789	RPS28A;RPS28C	40S ribosomal protein S28-1;40S ribosomal protein S28-2	yes	no	1	0	0	0	0	1				1	47.946	47.946	4	0.00043819	12888	181030 Col-8_VPE0 HUNTER ST R5_RC5_01_5771	48.177	28.462	0.62629	0.73398	NaN	1	0	Median	NaN	NaN	NaN	0	0	Median	NaN	NaN	NaN	0	0	Median	NaN	NaN	NaN
MDSVFSNVAR	0	Oxidation (M);Acetyl (Pept. N-term)	1182.5339	0.53392246	140	P46645	ASP2	Aspartate aminotransferase, cytoplasmic isozyme 1	yes	yes	1	0	0	1	0	1	1	2	2	1	54.471	54.471	2	1.5742E-06	13379	181030 Col-8_VPE0 HUNTER ST R2_RC2_01_5768	84.213	50.416	NaN	NaN	NaN	0	0	Median	NaN	NaN	NaN	0	0	Median	NaN	NaN	NaN	0	0	Median	NaN	NaN	NaN
MDSVFSNVAR	0	Acetyl (Pept. N-term)	1166.539	0.53900784	140	P46645	ASP2	Aspartate aminotransferase, cytoplasmic isozyme 1	yes	yes	1	0	0	0	0	1		1		1	67.848	67.848	2	1.6028E-71	18957	181030 Col-8_VPE0 HUNTER ST R1_RC1_01_5767	161.92	93.494	NaN	NaN	NaN	0	0	Median	NaN	NaN	NaN	0	0	Median	NaN	NaN	NaN	0	0	Median	NaN	NaN	NaN
MEADESGISLPSGPDGR	0	Acetyl (Pept. N-term)	1758.773	0.77304312	223	Q9FML2	HDA6	Histone deacetylase 6	yes	yes	1	0	0	0	0	1	1	1	1	1	64.897	64.897	2	3.0411E-08	17176	181030 Col-8_VPE0 HUNTER ST R3_RC3_01_5769	70.412	47.879	NaN	NaN	NaN	0	0	Median	NaN	NaN	NaN	0	0	Median	NaN	NaN	NaN	0	0	Median	NaN	NaN	NaN
MEADESGISLPSGPDGR	0	Oxidation (M);Acetyl (Pept. N-term)	1774.768	0.76795774	223	Q9FML2	HDA6	Histone deacetylase 6	yes	yes	1	0	0	1	0		1				56.002	56.002	2	0.0038637	14519	181030 Col-8_VPE0 HUNTER ST R2_RC2_01_5768	62.088	27.556	NaN	NaN	NaN	0	0	Median	NaN	NaN	NaN	0	0	Median	NaN	NaN	NaN	0	0	Median	NaN	NaN	NaN
MEALSINAPTQASTLPSGLQISKEVEKR	2	Acetyl (Pept. N-term)	3039.591	0.59105	51	F4HWL4	At1g28350		yes	yes	1	0	0	0	0		1				67.536	67.536	4	4.3123E-08	18313	181030 Col-8_VPE0 HUNTER ST R2_RC2_01_5768	61.801	36.394	NaN	NaN	NaN	0	0	Median	NaN	NaN	NaN	0	0	Median	NaN	NaN	NaN	0	0	Median	NaN	NaN	NaN
MEDVLTENPPPSR	0	Acetyl (Pept. N-term)	1525.7083	0.70825802	238	Q9LSU9	At3g25545		yes	yes	1	0	0	0	0					1	61.761	61.761	2	9.2686E-25	16422	181030 Col-8_VPE0 HUNTER ST R5_RC5_01_5771	138.25	92.092	NaN	NaN	NaN	0	0	Median	NaN	NaN	NaN	0	0	Median	NaN	NaN	NaN	0	0	Median	NaN	NaN	NaN
MEEALEMAR	0	Acetyl (Pept. N-term)	1120.4893	0.48928046	184	Q8RWY6	CLASP	CLIP-associated protein	yes	yes	1	0	0	0	0		1			1	67.695	67.695	2	3.8739E-13	17846	181030 Col-8_VPE0 HUNTER ST R2_RC2_01_5768	67.993	28.971	0.27692	0.32882	NaN	1	0	Median	NaN	NaN	NaN	0	0	Median	NaN	NaN	NaN	0	0	Median	NaN	NaN	NaN
MEEENAVEILQR	0	Acetyl (Pept. N-term)	1501.7083	0.70825802	185	Q8RX56	At5g06970		yes	yes	1	0	0	0	0	1	1	1	1	1	66.806	66.806	2	6.9275E-24	18556	181030 Col-8_VPE0 HUNTER ST R1_RC1_01_5767	134.2	78.628	NaN	NaN	NaN	0	0	Median	NaN	NaN	NaN	0	0	Median	NaN	NaN	NaN	0	0	Median	NaN	NaN	NaN
MEEITDGVNNMNLATDSQKKNR	2	Acetyl (Pept. N-term)	2549.185	0.18499995	95	O22969		Uncharacterized protein At2g34160	yes	yes	1	0	0	0	0	1			1	1	53.81	53.81	3	0.00031348	14288	181030 Col-8_VPE0 HUNTER ST R4_RC4_01_5770	54.271	32.406	0.27607	0.36915	79.225	2	2	Median	0.41939	0.64639	NaN	1	1	Median	NaN	NaN	NaN	0	0	Median	NaN	NaN	NaN
MEEITEGVNNMNLAVDTQKKNR	2	Acetyl (Pept. N-term)	2575.237	0.23703552	235	Q9LP53	F28N24.7		yes	yes	1	0	0	0	0	2	2	2	2	2	61.089	61.089	3	2.8884E-79	15568	181030 Col-8_VPE0 HUNTER ST R1_RC1_01_5767	163.62	125.05	0.38674	0.49304	280.5	3	3	Median	19.631	32.356	NaN	1	1	Median	NaN	NaN	NaN	0	0	Median	NaN	NaN	NaN
MEEITEGVNNMNLAVDTQKKNR	2	Oxidation (M);Acetyl (Pept. N-term)	2591.232	0.23195014	235	Q9LP53	F28N24.7		yes	yes	1	0	0	1	0		1				48.427	48.427	3	0.03271	12234	181030 Col-8_VPE0 HUNTER ST R2_RC2_01_5768	46.362	26.106	NaN	NaN	NaN	0	0	Median	NaN	NaN	NaN	0	0	Median	NaN	NaN	NaN	0	0	Median	NaN	NaN	NaN
MEESQELALTQLR	0	Acetyl (Pept. N-term)	1588.7767	0.77667193	38	B9DGS8	At1g14820		yes	yes	1	0	0	0	0	1					68.852	68.852	2	2.535E-06	19642	181030 Col-8_VPE0 HUNTER ST R1_RC1_01_5767	122.42	87.009	NaN	NaN	NaN	0	0	Median	NaN	NaN	NaN	0	0	Median	NaN	NaN	NaN	0	0	Median	NaN	NaN	NaN
MEESRFDSEDVDYAEIVVVR	0	Oxidation (M);Acetyl (Pept. N-term)	2445.1006	0.10058485	259	Q9SCS3		Phosphoglycerate mutase-like protein 4	yes	yes	1	0	0	1	1	1					65.14	65.14	3	0.028819	18348	181030 Col-8_VPE0 HUNTER ST R1_RC1_01_5767	48.315	39.032	NaN	NaN	NaN	0	0	Median	NaN	NaN	NaN	0	0	Median	NaN	NaN	NaN	0	0	Median	NaN	NaN	NaN
MEESRFDSEDVDYAEIVVVR	0	Acetyl (Pept. N-term)	2429.1057	0.10567022	259	Q9SCS3		Phosphoglycerate mutase-like protein 4	yes	yes	1	0	0	0	1	1				1	71.462	71.462	3	0.0004309	20420	181030 Col-8_VPE0 HUNTER ST R1_RC1_01_5767	73.758	58.669	NaN	NaN	NaN	0	0	Median	NaN	NaN	NaN	0	0	Median	NaN	NaN	NaN	0	0	Median	NaN	NaN	NaN
MEFSSQDDDFGGDDSAANATR	0	Acetyl (Pept. N-term)	2276.8764	0.87639857	288	Q9ZSZ8	FIP37	FKBP12-interacting protein of 37 kDa	yes	yes	1	0	0	0	0	1	1	1	1	1	65.72	65.72	2	7.6568E-20	17647	181030 Col-8_VPE0 HUNTER ST R2_RC2_01_5768	101.42	96.037	NaN	NaN	NaN	0	0	Median	NaN	NaN	NaN	0	0	Median	NaN	NaN	NaN	0	0	Median	NaN	NaN	NaN
MEFSTADFER	0	Acetyl (Pept. N-term)	1273.5285	0.52850274	150	P82873	TOM20-2	Mitochondrial import receptor subunit TOM20-2	yes	yes	1	0	0	0	0	1	1			2	67.546	67.546	2	1.686E-25	18752	181030 Col-8_VPE0 HUNTER ST R5_RC5_01_5771	80.239	48.018	NaN	NaN	NaN	0	0	Median	NaN	NaN	NaN	0	0	Median	NaN	NaN	NaN	0	0	Median	NaN	NaN	NaN
MEFSTADFER	0	Oxidation (M);Acetyl (Pept. N-term)	1289.5234	0.52341736	150	P82873	TOM20-2	Mitochondrial import receptor subunit TOM20-2	yes	yes	1	0	0	1	0				1		56.68	56.68	2	0.014787	14573	181030 Col-8_VPE0 HUNTER ST R4_RC4_01_5770	67.563	47.776	NaN	NaN	NaN	0	0	Median	NaN	NaN	NaN	0	0	Median	NaN	NaN	NaN	0	0	Median	NaN	NaN	NaN
MEFTAEQLSQYNGTDESKPIYVAIKGR	2	Oxidation (M);Acetyl (Pept. N-term)	3132.5074	0.50737995	266	Q9SK39	MP3	Probable steroid-binding protein 3	yes	yes	1	0	0	1	0		1				59.643	59.643	4	0.039591	15703	181030 Col-8_VPE0 HUNTER ST R2_RC2_01_5768	40.428	24.027	NaN	NaN	NaN	0	0	Median	NaN	NaN	NaN	0	0	Median	NaN	NaN	NaN	0	0	Median	NaN	NaN	NaN
MEFTAEQLSQYNGTDESKPIYVAIKGR	2	Acetyl (Pept. N-term)	3116.5125	0.51246533	266	Q9SK39	MP3	Probable steroid-binding protein 3	yes	yes	1	0	0	0	0		2				67.716	67.716	4	2.8589E-05	18375	181030 Col-8_VPE0 HUNTER ST R2_RC2_01_5768	58.812	33.009	2.3096	3.291	NaN	1	1	Median	NaN	NaN	NaN	0	0	Median	2.3096	3.291	NaN	1	1	Median	NaN	NaN	NaN
MEGDQETNVYTLVAR	0	Acetyl (Pept. N-term)	1766.8145	0.814514	17	A0A1P8B0Y5;O64471	MTX1	Mitochondrial outer membrane import complex protein METAXIN	yes	no	1	0	0	0	0	1	1	1		1	68.895	68.895	2	2.2298E-212	19013	181030 Col-8_VPE0 HUNTER ST R5_RC5_01_5771	117.09	93.342	0.3908	0.45875	NaN	1	0	Median	NaN	NaN	NaN	0	0	Median	NaN	NaN	NaN	0	0	Median	NaN	NaN	NaN
MEGDQETNVYTLVAR	0	Oxidation (M);Acetyl (Pept. N-term)	1782.8094	0.80942862	17	A0A1P8B0Y5;O64471	MTX1	Mitochondrial outer membrane import complex protein METAXIN	yes	no	1	0	0	1	0		1	1	1	1	62.369	62.369	2	3.6839E-27	16338	181030 Col-8_VPE0 HUNTER ST R3_RC3_01_5769	138.75	98.166	NaN	NaN	NaN	0	0	Median	NaN	NaN	NaN	0	0	Median	NaN	NaN	NaN	0	0	Median	NaN	NaN	NaN
MEGDQETNVYTLVAR	0	Unmodified	1724.8039	0.80394931	17	A0A1P8B0Y5;O64471	MTX1	Mitochondrial outer membrane import complex protein METAXIN	yes	no	0	0	0	0	0					1	69.554	69.554	2	1.2964E-58	19014	181030 Col-8_VPE0 HUNTER ST R5_RC5_01_5771	109.6	84.213	0.81211	0.96577	NaN	1	0	Median	NaN	NaN	NaN	0	0	Median	NaN	NaN	NaN	0	0	Median	NaN	NaN	NaN
MEGFLTDQQR	0	Oxidation (M);Acetyl (Pept. N-term)	1281.566	0.56595087	196	Q8W4Q4	At4g24800		yes	yes	1	0	0	1	0	1					47.635	47.635	2	0.014787	12496	181030 Col-8_VPE0 HUNTER ST R1_RC1_01_5767	67.563	46.661	NaN	NaN	NaN	0	0	Median	NaN	NaN	NaN	0	0	Median	NaN	NaN	NaN	0	0	Median	NaN	NaN	NaN
MEGFLTDQQR	0	Acetyl (Pept. N-term)	1265.571	0.57103625	196	Q8W4Q4	At4g24800		yes	yes	1	0	0	0	0	1	1	1	1	1	66.109	66.109	2	1.5742E-06	17832	181030 Col-8_VPE0 HUNTER ST R4_RC4_01_5770	84.213	52.278	NaN	NaN	NaN	0	0	Median	NaN	NaN	NaN	0	0	Median	NaN	NaN	NaN	0	0	Median	NaN	NaN	NaN
MELETSVYRPNVAVYDSPDGVEVR	0	Oxidation (M);Acetyl (Pept. N-term)	2782.312	0.3119746	249	Q9LZC3	MLS	Malate synthase	yes	yes	1	0	0	1	1	3	2	1	2	2	63.574	63.574	3	6.42E-166	16844	181030 Col-8_VPE0 HUNTER ST R1_RC1_01_5767	196.02	158.79	NaN	NaN	NaN	0	0	Median	NaN	NaN	NaN	0	0	Median	NaN	NaN	NaN	0	0	Median	NaN	NaN	NaN
MELETSVYRPNVAVYDSPDGVEVR	0	Acetyl (Pept. N-term)	2766.3171	0.31705998	249	Q9LZC3	MLS	Malate synthase	yes	yes	1	0	0	0	1	2	2	2	1	1	69.779	69.779	3	0	19328	181030 Col-8_VPE0 HUNTER ST R1_RC1_01_5767	280.32	239.19	NaN	NaN	NaN	0	0	Median	NaN	NaN	NaN	0	0	Median	NaN	NaN	NaN	0	0	Median	NaN	NaN	NaN
MENDAGQVTELYIPR	0	Oxidation (M);Acetyl (Pept. N-term)	1792.8302	0.83016406	255	Q9M337	RPS21B	40S ribosomal protein S21-1	yes	yes	1	0	0	1	0	3	3	3	3	3	66.379	66.379	2;3	0	18120	181030 Col-8_VPE0 HUNTER ST R1_RC1_01_5767	259.7	211.85	NaN	NaN	NaN	0	0	Median	NaN	NaN	NaN	0	0	Median	NaN	NaN	NaN	0	0	Median	NaN	NaN	NaN
MENDAGQVTELYIPR	0	Acetyl (Pept. N-term)	1776.8352	0.83524944	255	Q9M337	RPS21B	40S ribosomal protein S21-1	yes	yes	1	0	0	0	0		2	1	2	2	72.515	72.515	2;3	0	19982	181030 Col-8_VPE0 HUNTER ST R2_RC2_01_5768	377.21	332.91	NaN	NaN	NaN	0	0	Median	NaN	NaN	NaN	0	0	Median	NaN	NaN	NaN	0	0	Median	NaN	NaN	NaN
MEPVSSWGNTSLVSVDPEIHDLIEKEKRR	2	Oxidation (M);Acetyl (Pept. N-term)	3408.6984	0.69836862	96	O23254	SHM4	Serine hydroxymethyltransferase 4	yes	yes	1	0	0	1	1		1				66.756	66.756	5	0.00056274	18039	181030 Col-8_VPE0 HUNTER ST R2_RC2_01_5768	44.264	29.132	0.52711	0.80144	NaN	1	0	Median	NaN	NaN	NaN	0	0	Median	0.52711	0.80144	NaN	1	0	Median	NaN	NaN	NaN
MEQTFIMIKPDGVQR	1	Oxidation (M);Acetyl (Pept. N-term)	1849.9066	0.90664025	131	P39207	NDK1	Nucleoside diphosphate kinase 1	yes	yes	1	0	0	1	0	5	5	2	3	3	60.775	60.775	3	9.6627E-53	16004	181030 Col-8_VPE0 HUNTER ST R2_RC2_01_5768	75.383	40.034	0.56453	0.83505	49.154	16	1	Median	0.48671	0.8	74.628	5	1	Median	0.56317	0.83238	10.317	5	0	Median	0.66772	1.07	3.7123
MEQTFIMIKPDGVQR	1	Acetyl (Pept. N-term)	1833.9117	0.91172562	131	P39207	NDK1	Nucleoside diphosphate kinase 1	yes	yes	1	0	0	0	0	1	3		1	2	67.587	67.587	2;3	1.0138E-212	18779	181030 Col-8_VPE0 HUNTER ST R5_RC5_01_5771	81.619	80.253	0.42392	0.67773	42.941	7	0	Median	0.41948	0.703	NaN	1	0	Median	0.4396	0.67773	14.209	3	0	Median	NaN	NaN	NaN
MEQTFIMIKPDGVQR	1	2 Oxidation (M);Acetyl (Pept. N-term)	1865.9016	0.90155487	131	P39207	NDK1	Nucleoside diphosphate kinase 1	yes	yes	1	0	0	2	0					1	54.4	54.4	3	0.00022133	14065	181030 Col-8_VPE0 HUNTER ST R5_RC5_01_5771	46.3	28.162	0.9928	1.1484	NaN	1	0	Median	NaN	NaN	NaN	0	0	Median	NaN	NaN	NaN	0	0	Median	NaN	NaN	NaN
MESAGIQQLLAAER	0	Oxidation (M);Acetyl (Pept. N-term)	1573.777	0.77700628	108	O82629	VHA-G2	V-type proton ATPase subunit G2	yes	yes	1	0	0	1	0	1	1		2		68.968	68.968	2	4.7663E-06	19454	181030 Col-8_VPE0 HUNTER ST R1_RC1_01_5767	81.92	52.176	NaN	NaN	NaN	0	0	Median	NaN	NaN	NaN	0	0	Median	NaN	NaN	NaN	0	0	Median	NaN	NaN	NaN
MESAGIQQLLAAEREAQQIVNAAR	0	Acetyl (Pept. N-term)	2638.3497	0.34969751	108	O82629	VHA-G2	V-type proton ATPase subunit G2	yes	yes	1	0	0	0	1	1	1	1			94.158	94.158	3	2.4732E-20	25776	181030 Col-8_VPE0 HUNTER ST R3_RC3_01_5769	109.08	80.262	NaN	NaN	NaN	0	0	Median	NaN	NaN	NaN	0	0	Median	NaN	NaN	NaN	0	0	Median	NaN	NaN	NaN
MESNRGQGSIQQLLAAEVEAQHIVNAAR	0	Oxidation (M);Acetyl (Pept. N-term)	3077.5312	0.53124371	107	O82628	VHA-G1	V-type proton ATPase subunit G1	yes	yes	1	0	0	1	1	2	1				70.784	70.784	3;4	3.3314E-26	20203	181030 Col-8_VPE0 HUNTER ST R1_RC1_01_5767	103.63	82.975	NaN	NaN	NaN	0	0	Median	NaN	NaN	NaN	0	0	Median	NaN	NaN	NaN	0	0	Median	NaN	NaN	NaN
MESPKSNVDDGYQNIFVMR	1	Acetyl (Pept. N-term)	2271.03	0.03000286	1	Q9M214;A0A1I9LN21	T8B10_110		yes	no	1	0	0	0	0	1	1	1		1	64.816	64.816	3	8.3635E-14	16972	181030 Col-8_VPE0 HUNTER ST R2_RC2_01_5768	41.202	24.322	0.6064	0.84117	25.433	2	1	Median	NaN	NaN	NaN	0	0	Median	0.68235	1.0069	NaN	1	0	Median	0.5389	0.70272	NaN
METEYDQVLR	0	Acetyl (Pept. N-term)	1324.5969	0.59691665	191	Q8VYQ0	At1g48170		yes	yes	1	0	0	0	0	1	1				60.43	60.43	2	2.5075E-05	16574	181030 Col-8_VPE0 HUNTER ST R1_RC1_01_5767	114.84	44.888	NaN	NaN	NaN	0	0	Median	NaN	NaN	NaN	0	0	Median	NaN	NaN	NaN	0	0	Median	NaN	NaN	NaN
METGAGIGLYPLHR	0	Oxidation (M);Acetyl (Pept. N-term)	1571.7766	0.77661235	220	Q9FGF0		Phosphoglycerate mutase-like protein 1	yes	yes	1	0	0	1	0	1					51.966	51.966	2	5.2163E-06	13893	181030 Col-8_VPE0 HUNTER ST R1_RC1_01_5767	112.13	85.343	NaN	NaN	NaN	0	0	Median	NaN	NaN	NaN	0	0	Median	NaN	NaN	NaN	0	0	Median	NaN	NaN	NaN
METGAGIGLYPLHR	0	Acetyl (Pept. N-term)	1555.7817	0.78169773	220	Q9FGF0		Phosphoglycerate mutase-like protein 1	yes	yes	1	0	0	0	0					1	64.494	64.494	2	0.028979	17275	181030 Col-8_VPE0 HUNTER ST R5_RC5_01_5771	63.283	39.911	NaN	NaN	NaN	0	0	Median	NaN	NaN	NaN	0	0	Median	NaN	NaN	NaN	0	0	Median	NaN	NaN	NaN
MEVVDIDAR	0	Oxidation (M);Acetyl (Pept. N-term)	1104.5121	0.51212439	84	F4K4D5;Q9C5Z1	TIF3B1	Eukaryotic translation initiation factor 3 subunit B	yes	no	1	0	0	1	0	1			1	1	51.881	51.881	2	5.2234E-05	13393	181030 Col-8_VPE0 HUNTER ST R1_RC1_01_5767	78.334	36.226	NaN	NaN	NaN	0	0	Median	NaN	NaN	NaN	0	0	Median	NaN	NaN	NaN	0	0	Median	NaN	NaN	NaN
MEVVDIDAR	0	Acetyl (Pept. N-term)	1088.5172	0.51720977	84	F4K4D5;Q9C5Z1	TIF3B1	Eukaryotic translation initiation factor 3 subunit B	yes	no	1	0	0	0	0		1			1	66.541	66.541	2	0.00012495	17821	181030 Col-8_VPE0 HUNTER ST R2_RC2_01_5768	75.378	38.187	NaN	NaN	NaN	0	0	Median	NaN	NaN	NaN	0	0	Median	NaN	NaN	NaN	0	0	Median	NaN	NaN	NaN
MIYDVNSGLFR	0	Oxidation (M)	1329.6387	0.63872189	261	Q9SFV3	T1B9.10		yes	yes	0	0	0	1	0	1			1	1	53.693	53.693	2	4.073E-13	14325	181030 Col-8_VPE0 HUNTER ST R5_RC5_01_5771	89.247	67.784	0.67777	0.91439	25.796	3	0	Median	0.55099	0.91439	NaN	1	0	Median	NaN	NaN	NaN	0	0	Median	NaN	NaN	NaN
MIYDVNSGLFR	0	Unmodified	1313.6438	0.64380726	261	Q9SFV3	T1B9.10		yes	yes	0	0	0	0	0				1	1	60.031	60.031	2	2.4489E-06	15848	181030 Col-8_VPE0 HUNTER ST R4_RC4_01_5770	70.1	44.363	0.61808	0.7241	NaN	1	0	Median	NaN	NaN	NaN	0	0	Median	NaN	NaN	NaN	0	0	Median	NaN	NaN	NaN
MNDADASIQIQQMVR	0	Oxidation (M);Acetyl (Pept. N-term)	1776.8135	0.81346814	8	A0A1P8ANV6;A0A1P8ANX8;P0CAN7	VHA-E3	V-type proton ATPase subunit E3	yes	no	1	0	0	1	0	1	1		1	1	60.869	60.869	2	1.2157E-52	16029	181030 Col-8_VPE0 HUNTER ST R2_RC2_01_5768	71.555	65.172	2.039	2.9972	NaN	1	0	Median	NaN	NaN	NaN	0	0	Median	2.039	2.9972	NaN	1	0	Median	NaN	NaN	NaN
MNDADASIQIQQMVR	0	Acetyl (Pept. N-term)	1760.8186	0.81855352	8	A0A1P8ANV6;A0A1P8ANX8;P0CAN7	VHA-E3	V-type proton ATPase subunit E3	yes	no	1	0	0	0	0	1	1	2	1	1	68.894	68.894	2	1.4778E-82	18504	181030 Col-8_VPE0 HUNTER ST R3_RC3_01_5769	140.14	104.49	2.4439	3.6357	NaN	1	0	Median	NaN	NaN	NaN	0	0	Median	2.4439	3.6357	NaN	1	0	Median	NaN	NaN	NaN
MNGGDDAATSGPPPSLEWR	0	Oxidation (M);Acetyl (Pept. N-term)	2014.8691	0.86906877	159	Q39247-2;Q39247	PP2AB2	Serine/threonine protein phosphatase 2A 55 kDa regulatory subunit B beta isoform	yes	no	1	0	0	1	0	1					57.697	57.697	2	0.0035439	15757	181030 Col-8_VPE0 HUNTER ST R1_RC1_01_5767	55.186	33.629	NaN	NaN	NaN	0	0	Median	NaN	NaN	NaN	0	0	Median	NaN	NaN	NaN	0	0	Median	NaN	NaN	NaN
MNGGDDAATSGPPPSLEWR	0	Acetyl (Pept. N-term)	1998.8742	0.87415414	159	Q39247-2;Q39247	PP2AB2	Serine/threonine protein phosphatase 2A 55 kDa regulatory subunit B beta isoform	yes	no	1	0	0	0	0	1		1	1	1	65.167	65.167	2	2.252E-06	17384	181030 Col-8_VPE0 HUNTER ST R4_RC4_01_5770	84.468	69.592	NaN	NaN	NaN	0	0	Median	NaN	NaN	NaN	0	0	Median	NaN	NaN	NaN	0	0	Median	NaN	NaN	NaN
MNTIVVAQLQR	0	Acetyl (Pept. N-term)	1313.7126	0.71255553	13	A0A1P8AWM0;Q8L9T7	AHP5	Histidine-containing phosphotransfer protein 5	yes	no	1	0	0	0	0	1					69.146	69.146	2	0.0087307	19737	181030 Col-8_VPE0 HUNTER ST R1_RC1_01_5767	69.954	28.966	NaN	NaN	NaN	0	0	Median	NaN	NaN	NaN	0	0	Median	NaN	NaN	NaN	0	0	Median	NaN	NaN	NaN
MQDSGSPPLSYLTQR	0	Oxidation (M);Acetyl (Pept. N-term)	1736.8039	0.80394931	240	Q9LTX3-2;Q9LTX3	PPOX1	Pyridoxine/pyridoxamine 5'-phosphate oxidase 1, chloroplastic;Pyridoxine/pyridoxamine 5'-phosphate oxidase;Probable NAD(P)HX epimerase	yes	no	1	0	0	1	0		1				62.765	62.765	2	0.022185	16738	181030 Col-8_VPE0 HUNTER ST R2_RC2_01_5768	57.175	33.324	NaN	NaN	NaN	0	0	Median	NaN	NaN	NaN	0	0	Median	NaN	NaN	NaN	0	0	Median	NaN	NaN	NaN
MQDSGSPPLSYLTQR	0	Acetyl (Pept. N-term)	1720.809	0.80903469	240	Q9LTX3-2;Q9LTX3	PPOX1	Pyridoxine/pyridoxamine 5'-phosphate oxidase 1, chloroplastic;Pyridoxine/pyridoxamine 5'-phosphate oxidase;Probable NAD(P)HX epimerase	yes	no	1	0	0	0	0				1		70.855	70.855	2	0.0020265	19165	181030 Col-8_VPE0 HUNTER ST R4_RC4_01_5770	75.479	50.042	NaN	NaN	NaN	0	0	Median	NaN	NaN	NaN	0	0	Median	NaN	NaN	NaN	0	0	Median	NaN	NaN	NaN
MQNEEGQVTELYIPR	0	Acetyl (Pept. N-term)	1847.8724	0.87236323	160	Q3E902	RPS21C	40S ribosomal protein S21-2	yes	yes	1	0	0	0	0	2	2	1	1	2	68.466	68.466	2;3	0	19227	181030 Col-8_VPE0 HUNTER ST R1_RC1_01_5767	368.3	307.81	0.10285	0.16436	NaN	1	0	Median	0.10285	0.16436	NaN	1	0	Median	NaN	NaN	NaN	0	0	Median	NaN	NaN	NaN
MQNEEGQVTELYIPR	0	Oxidation (M);Acetyl (Pept. N-term)	1863.8673	0.86727785	160	Q3E902	RPS21C	40S ribosomal protein S21-2	yes	yes	1	0	0	1	0	3	2	1	3	3	63.218	63.218	2;3	0	16845	181030 Col-8_VPE0 HUNTER ST R1_RC1_01_5767	262.43	218.53	NaN	NaN	NaN	0	0	Median	NaN	NaN	NaN	0	0	Median	NaN	NaN	NaN	0	0	Median	NaN	NaN	NaN
MQQQGSKSGSEMEVTWEDQQNINIFSR	1	Acetyl (Pept. N-term)	3198.4346	0.43462571	256	Q9M4B5	AIP3	Probable prefoldin subunit 4	yes	yes	1	0	0	0	0	1	1			1	65.911	65.911	3	5.1089E-25	18230	181030 Col-8_VPE0 HUNTER ST R1_RC1_01_5767	55.358	37.415	0.68033	0.94344	14.898	2	0	Median	0.63644	1.0482	NaN	1	0	Median	NaN	NaN	NaN	0	0	Median	NaN	NaN	NaN
MQQQGSKSGSEMEVTWEDQQNINIFSR	1	Oxidation (M);Acetyl (Pept. N-term)	3214.4295	0.42954033	256	Q9M4B5	AIP3	Probable prefoldin subunit 4	yes	yes	1	0	0	1	0		2				61.696	61.696	3	6.9992E-05	16082	181030 Col-8_VPE0 HUNTER ST R2_RC2_01_5768	55.985	38.627	1.3483	1.9159	NaN	1	1	Median	NaN	NaN	NaN	0	0	Median	1.3483	1.9159	NaN	1	1	Median	NaN	NaN	NaN
NAAPGVDLTQLLNNMR	0	Oxidation (M)	1741.8781	0.87811731	45	CON__P13645;CON__P02535-1			yes	no	0	0	0	1	0				1		65.729	65.729	3	0.076432	17438	181030 Col-8_VPE0 HUNTER ST R4_RC4_01_5770	43.042	18.851	0.64675	0.79517	NaN	1	0	Median	NaN	NaN	NaN	0	0	Median	NaN	NaN	NaN	0	0	Median	NaN	NaN	NaN
NQAEDNLLQGLNSYR	0	Unmodified	1733.8333	0.83327561	292	Q9ZVL0	T22H22.25		yes	yes	0	0	0	0	0	2	1		3	1	54.937	54.937	2;3	3.846E-99	13820	181030 Col-8_VPE0 HUNTER ST R1_RC1_01_5767	133.77	118.8	0.5426	0.86003	22.174	5	3	Median	0.42119	0.70241	37.099	2	1	Median	0.51182	0.78836	NaN	1	0	Median	NaN	NaN	NaN
NQAEDNLLQGLNSYR	0	Gln->pyro-Glu	1716.8067	0.80672651	292	Q9ZVL0	T22H22.25		yes	yes	0	1	0	0	0	1	1	1	1	1	68.128	68.128	2	2.7124E-72	19032	181030 Col-8_VPE0 HUNTER ST R1_RC1_01_5767	160.69	115.52	NaN	NaN	NaN	0	0	Median	NaN	NaN	NaN	0	0	Median	NaN	NaN	NaN	0	0	Median	NaN	NaN	NaN
QAEDNLLQGLNSYR	0	Gln->pyro-Glu	1602.7638	0.76379906	292	Q9ZVL0	T22H22.25		yes	yes	0	1	0	0	0	1	1		1		68.979	68.979	2	1.2046E-06	19481	181030 Col-8_VPE0 HUNTER ST R1_RC1_01_5767	102.62	47.054	NaN	NaN	NaN	0	0	Median	NaN	NaN	NaN	0	0	Median	NaN	NaN	NaN	0	0	Median	NaN	NaN	NaN
QATATEQSPGEVVQKVESPVVVITGASR	1	Gln->pyro-Glu	2849.4771	0.4770661	126	P33207		3-oxoacyl-[acyl-carrier-protein] reductase, chloroplastic	yes	yes	0	1	0	0	0	1	1			1	66.979	66.979	3	2.8562E-19	18638	181030 Col-8_VPE0 HUNTER ST R1_RC1_01_5767	96.887	73.891	NaN	NaN	NaN	0	0	Median	NaN	NaN	NaN	0	0	Median	NaN	NaN	NaN	0	0	Median	NaN	NaN	NaN
QATKDAGVIAGLNVMR	1	Gln->pyro-Glu	1625.8559	0.85592531	88	F4KCE5;O65719;P22953	HSC70-1;HSP70-3;MED37E	Heat shock 70 kDa protein 3;Probable mediator of RNA polymerase II transcription subunit 37e	yes	no	0	1	0	0	0				1	1	59.473	59.473	3	4.6855E-100	15593	181030 Col-8_VPE0 HUNTER ST R5_RC5_01_5771	69.92	36.716	0.84715	1.0376	49.401	2	0	Median	NaN	NaN	NaN	0	0	Median	NaN	NaN	NaN	0	0	Median	NaN	NaN	NaN
QELYQWDTVADSAR	0	Gln->pyro-Glu	1663.7478	0.74781464	258	Q9S7Y7	XYL1	Alpha-xylosidase 1	yes	yes	0	1	0	0	0	1	1	1	1	1	69.137	69.137	2	1.1008E-06	19641	181030 Col-8_VPE0 HUNTER ST R1_RC1_01_5767	111.63	64.739	NaN	NaN	NaN	0	0	Median	NaN	NaN	NaN	0	0	Median	NaN	NaN	NaN	0	0	Median	NaN	NaN	NaN
QGEDELYQLGIR	0	Gln->pyro-Glu	1402.6729	0.67285879	200	Q941B2	At1g09870		yes	yes	0	1	0	0	0	1		1		1	68.952	68.952	2	1.7748E-16	19521	181030 Col-8_VPE0 HUNTER ST R1_RC1_01_5767	130.94	83.742	NaN	NaN	NaN	0	0	Median	NaN	NaN	NaN	0	0	Median	NaN	NaN	NaN	0	0	Median	NaN	NaN	NaN
QGIPLITGRFDSLEQLDEFSR	0	Gln->pyro-Glu	2403.207	0.20703925	146	P56779	psbE	Cytochrome b559 subunit alpha	yes	yes	0	1	0	0	1		1				90.223	90.223	3	5.618E-11	25034	181030 Col-8_VPE0 HUNTER ST R2_RC2_01_5768	88.755	58.071	NaN	NaN	NaN	0	0	Median	NaN	NaN	NaN	0	0	Median	NaN	NaN	NaN	0	0	Median	NaN	NaN	NaN
QGPNLNGLFGR	0	Gln->pyro-Glu	1154.5833	0.58325592	34	B3H4Y9;O23138;Q9T0G2	CYTC-1;CYTC-2	Cytochrome c-1;Cytochrome c-2	yes	no	0	1	0	0	0					1	69.453	69.453	2	0.075765	19062	181030 Col-8_VPE0 HUNTER ST R5_RC5_01_5771	40.002	7.1609	NaN	NaN	NaN	0	0	Median	NaN	NaN	NaN	0	0	Median	NaN	NaN	NaN	0	0	Median	NaN	NaN	NaN
QGQQGQPWEGQGQQGQQGFRDMHQKVEHVR	1	Oxidation (M);Gln->pyro-Glu	3486.5984	0.59842885	74	F4JLA9;Q96318;A0A1P8B543;Q96318-4;Q96318-3;Q96318-2	CRU3;CRC	12S seed storage protein CRC;12S seed storage protein CRC alpha chain;12S seed storage protein CRC beta chain	yes	no	0	1	0	1	1	1					26.038	26.038	5	0.0013225	6278	181030 Col-8_VPE0 HUNTER ST R1_RC1_01_5767	52.971	41.763	0.044004	0.067889	NaN	1	1	Median	0.044004	0.067889	NaN	1	1	Median	NaN	NaN	NaN	0	0	Median	NaN	NaN	NaN
QGVDADINGLR	0	Gln->pyro-Glu	1139.5571	0.55710075	48	CON__P35527			yes	yes	0	1	0	0	0				1	1	53.308	53.308	2	0.00020061	13682	181030 Col-8_VPE0 HUNTER ST R5_RC5_01_5771	73.985	42.911	NaN	NaN	NaN	0	0	Median	NaN	NaN	NaN	0	0	Median	NaN	NaN	NaN	0	0	Median	NaN	NaN	NaN
QGVGINYGQIANNLPSPAR	0	Gln->pyro-Glu	1950.9912	0.99117323	287	Q9ZQG9-2;Q9ZQG9		Glucan endo-1,3-beta-glucosidase 14	yes	no	0	1	0	0	0	1					69.076	69.076	2	0.002048	19715	181030 Col-8_VPE0 HUNTER ST R1_RC1_01_5767	73.91	34.644	NaN	NaN	NaN	0	0	Median	NaN	NaN	NaN	0	0	Median	NaN	NaN	NaN	0	0	Median	NaN	NaN	NaN
QISELGIYPAVDPLDSTSR	0	Gln->pyro-Glu	2043.0161	0.01605058	151	P83484;P83483;Q9C5A9		ATP synthase subunit beta-2, mitochondrial;ATP synthase subunit beta-1, mitochondrial;ATP synthase subunit beta-3, mitochondrial	yes	no	0	1	0	0	0	1	1		1	1	89.256	89.256	2	0.00058882	24927	181030 Col-8_VPE0 HUNTER ST R5_RC5_01_5771	80.632	48.993	NaN	NaN	NaN	0	0	Median	NaN	NaN	NaN	0	0	Median	NaN	NaN	NaN	0	0	Median	NaN	NaN	NaN
QISNLQQSISDAEQR	0	Gln->pyro-Glu	1698.8173	0.81729119	44	CON__P04264			yes	yes	0	1	0	0	0				1		60.617	60.617	2	4.2159E-10	15816	181030 Col-8_VPE0 HUNTER ST R4_RC4_01_5770	113.99	84.22	NaN	NaN	NaN	0	0	Median	NaN	NaN	NaN	0	0	Median	NaN	NaN	NaN	0	0	Median	NaN	NaN	NaN
QKDKLEVQTLAGVQIIAIGGSR	2	Unmodified	2323.3223	0.32234378	295				yes	no	0	0	0	0	0		1				93.812	93.812	4	0.0099971	26249	181030 Col-8_VPE0 HUNTER ST R2_RC2_01_5768	54.117	17.034	0.66391	1.0028	NaN	1	0	Median	NaN	NaN	NaN	0	0	Median	0.66391	1.0028	NaN	1	0	Median	NaN	NaN	NaN
QLATLPILSFEGEKVGETYLDLKAAPEDTAR	2	Unmodified	3374.761	0.7609521	99	Q2V4Q4;Q3EDH2;O50061	RPL4	50S ribosomal protein L4, chloroplastic	yes	no	0	0	0	0	0	1	1				86.889	86.889	4	0.0023848	24944	181030 Col-8_VPE0 HUNTER ST R1_RC1_01_5767	41.661	25.129	0.4361	0.69721	0.4314	2	0	Median	0.42199	0.69934	NaN	1	0	Median	0.45069	0.69508	NaN	1	0	Median	NaN	NaN	NaN
QLATLPILSFEGEKVGETYLDLKAAPEDTAR	2	Gln->pyro-Glu	3357.7344	0.734403	99	Q2V4Q4;Q3EDH2;O50061	RPL4	50S ribosomal protein L4, chloroplastic	yes	no	0	1	0	0	0	1	1				93.52	93.52	3	0.010516	27080	181030 Col-8_VPE0 HUNTER ST R1_RC1_01_5767	48.76	30.658	NaN	NaN	NaN	0	0	Median	NaN	NaN	NaN	0	0	Median	NaN	NaN	NaN	0	0	Median	NaN	NaN	NaN
QLAYLCNLAYTIPEIKGEDLRR	1	Glu->pyro-Glu	2617.3686	0.36864204	168	Q7Y220	At3g61680		yes	yes	0	0	1	0	1	1					65.79	65.79	4	0.00031348	18560	181030 Col-8_VPE0 HUNTER ST R1_RC1_01_5767	54.271	20.362	0.68717	1.0882	NaN	1	1	Median	0.68717	1.0882	NaN	1	1	Median	NaN	NaN	NaN	0	0	Median	NaN	NaN	NaN
QLDSIVGER	0	Gln->pyro-Glu	998.50327	0.50327426	43	CON__P48668;CON__P04259;CON__P02538;CON__P13647			yes	no	0	1	0	0	0	1			1		57.883	57.883	2	4.4345E-05	15483	181030 Col-8_VPE0 HUNTER ST R1_RC1_01_5767	78.655	19.41	NaN	NaN	NaN	0	0	Median	NaN	NaN	NaN	0	0	Median	NaN	NaN	NaN	0	0	Median	NaN	NaN	NaN
QLEDLQIQR	0	Gln->pyro-Glu	1124.5826	0.58258722	153	Q0WUY5	At3g07660		yes	yes	0	1	0	0	0	1	1			1	59.536	59.536	2	6.743E-87	16070	181030 Col-8_VPE0 HUNTER ST R1_RC1_01_5767	168.27	72.645	NaN	NaN	NaN	0	0	Median	NaN	NaN	NaN	0	0	Median	NaN	NaN	NaN	0	0	Median	NaN	NaN	NaN
QLGAVEGPLEPPPSSR	0	Gln->pyro-Glu	1615.8206	0.82058566	183	Q8RWU7	PUX4	Plant UBX domain-containing protein 4	yes	yes	0	1	0	0	0	1	1	1			64.745	64.745	2	2.8752E-07	17328	181030 Col-8_VPE0 HUNTER ST R2_RC2_01_5768	51.013	15.069	1.3871	2.0485	NaN	1	0	Median	NaN	NaN	NaN	0	0	Median	1.3871	2.0485	NaN	1	0	Median	NaN	NaN	NaN
QLLPEDEVQTLR	0	Gln->pyro-Glu	1422.7355	0.73545904	40	C0LGG9;C0LGG8		Probable LRR receptor-like serine/threonine-protein kinase At1g53440;Probable LRR receptor-like serine/threonine-protein kinase At1g53430	yes	no	0	1	0	0	0	1	1	1	1	1	69.335	69.335	2	0.0031985	18629	181030 Col-8_VPE0 HUNTER ST R3_RC3_01_5769	85.958	47.872	NaN	NaN	NaN	0	0	Median	NaN	NaN	NaN	0	0	Median	NaN	NaN	NaN	0	0	Median	NaN	NaN	NaN
QNQEYQVLLDVR	0	Gln->pyro-Glu	1486.7416	0.74160705	42	CON__Q9D646;CON__O76011;CON__Q6NTB9;CON__Q14525;CON__O76009;CON__Q9UE12;CON__Q15323;CON__Q92764;CON__Q8IUT8;CON__Q14532;CON__Q497I4			yes	no	0	1	0	0	0				1		69.688	69.688	2	0.00036279	18754	181030 Col-8_VPE0 HUNTER ST R4_RC4_01_5770	73.848	47.175	NaN	NaN	NaN	0	0	Median	NaN	NaN	NaN	0	0	Median	NaN	NaN	NaN	0	0	Median	NaN	NaN	NaN
QPGSAFLPAHY	0	Gln->pyro-Glu	1169.5506	0.55055881	198	Q93VT9-2;Q93VT9	RPL10A	60S ribosomal protein L10-1	yes	no	0	1	0	0	0	1		1	1	1	66.244	66.244	1;2	0.00066248	17955	181030 Col-8_VPE0 HUNTER ST R4_RC4_01_5770	90.657	65.734	NaN	NaN	NaN	0	0	Median	NaN	NaN	NaN	0	0	Median	NaN	NaN	NaN	0	0	Median	NaN	NaN	NaN
QPSFRPKALLLPVTKDPSTLQYTTVINQR	2	Unmodified	3310.8401	0.84014589	294	Q9ZVS5	F15K9.16		yes	yes	0	0	0	0	1			1			92.976	92.976	5	0.01353	25233	181030 Col-8_VPE0 HUNTER ST R3_RC3_01_5769	44.596	0.29446	NaN	NaN	NaN	0	0	Median	NaN	NaN	NaN	0	0	Median	NaN	NaN	NaN	0	0	Median	NaN	NaN	NaN
QQAFVVINNLR	0	Gln->pyro-Glu	1283.6986	0.69862003	211	Q96520	PER12	Peroxidase 12	yes	yes	0	1	0	0	0	1					69.509	69.509	2	6.9036E-06	19862	181030 Col-8_VPE0 HUNTER ST R1_RC1_01_5767	80.239	52.497	NaN	NaN	NaN	0	0	Median	NaN	NaN	NaN	0	0	Median	NaN	NaN	NaN	0	0	Median	NaN	NaN	NaN
QQFPNECQLDQLNALEPSHVLKSEAGR	1	Unmodified	3107.5094	0.50944563	116	P15455	CRA1	12S seed storage protein CRA1;12S seed storage protein CRA1 alpha chain;12S seed storage protein CRA1 beta chain	yes	yes	0	0	0	0	0	2					56.327	56.327	4;5	1.0658E-13	15297	181030 Col-8_VPE0 HUNTER ST R1_RC1_01_5767	87.339	57.204	0.12422	0.20408	NaN	1	1	Median	0.12422	0.20408	NaN	1	1	Median	NaN	NaN	NaN	0	0	Median	NaN	NaN	NaN
QQGQQGQQFPNECQLDQLNALEPSHVLKSEAGR	1	Gln->pyro-Glu	3716.7601	0.76013402	116	P15455	CRA1	12S seed storage protein CRA1;12S seed storage protein CRA1 alpha chain;12S seed storage protein CRA1 beta chain	yes	yes	0	1	0	0	0	2	1	1			61.755	61.755	4	0	16506	181030 Col-8_VPE0 HUNTER ST R1_RC1_01_5767	284.08	258.62	0.22618	0.34468	77.534	4	4	Median	0.1172	0.1952	118.4	2	2	Median	0.1865	0.28277	NaN	1	1	Median	0.27613	0.42014	NaN
QQQFARPLVVVSQTAATSSAVVAPER	0	Gln->pyro-Glu	2722.4402	0.44022708	119	P25873	RPL15	50S ribosomal protein L15, chloroplastic	yes	yes	0	1	0	0	1					1	69.195	69.195	3	0.00071116	18972	181030 Col-8_VPE0 HUNTER ST R5_RC5_01_5771	53.705	32.307	NaN	NaN	NaN	0	0	Median	NaN	NaN	NaN	0	0	Median	NaN	NaN	NaN	0	0	Median	NaN	NaN	NaN
QSAEEAIGNLNGTVIGKNTVR	1	Gln->pyro-Glu	2153.1077	0.10765955	12	A0A1P8ASD0;F4I3B3	RBP47A	Polyadenylate-binding protein RBP47A	yes	no	0	1	0	0	0				1	1	57.268	57.268	3	1.5426E-05	14870	181030 Col-8_VPE0 HUNTER ST R5_RC5_01_5771	76.539	35.337	NaN	NaN	NaN	0	0	Median	NaN	NaN	NaN	0	0	Median	NaN	NaN	NaN	0	0	Median	NaN	NaN	NaN
QSGGREDFDIENSDMLSSR	0	Oxidation (M);Gln->pyro-Glu	2140.8967	0.89674008	6	A0A1P8AM12;Q94K75-2;Q94K75	RHON1	Rho-N domain-containing protein 1, chloroplastic	yes	no	0	1	0	1	1	1					42.68	42.68	3	0.015112	10970	181030 Col-8_VPE0 HUNTER ST R1_RC1_01_5767	52.298	30.764	NaN	NaN	NaN	0	0	Median	NaN	NaN	NaN	0	0	Median	NaN	NaN	NaN	0	0	Median	NaN	NaN	NaN
QSGGREDFDIENSDMLSSR	0	Gln->pyro-Glu	2124.9018	0.90182546	6	A0A1P8AM12;Q94K75-2;Q94K75	RHON1	Rho-N domain-containing protein 1, chloroplastic	yes	no	0	1	0	0	1					1	53.246	53.246	3	0.05727	13707	181030 Col-8_VPE0 HUNTER ST R5_RC5_01_5771	46.461	28.298	NaN	NaN	NaN	0	0	Median	NaN	NaN	NaN	0	0	Median	NaN	NaN	NaN	0	0	Median	NaN	NaN	NaN
QSLLQPLNVEIDPEIQKVKSR	2	Unmodified	2433.3591	0.35912321	44	CON__P04264			yes	yes	0	0	0	0	0	1					57.364	57.364	4	1.9661E-07	15605	181030 Col-8_VPE0 HUNTER ST R1_RC1_01_5767	82.975	60.755	0.086445	0.14146	NaN	1	1	Median	0.086445	0.14146	NaN	1	1	Median	NaN	NaN	NaN	0	0	Median	NaN	NaN	NaN
QSTQEAVVDPDVTATSNGDASAETRGPLTTAQR	0	Gln->pyro-Glu	3355.5764	0.5763988	221	Q9FLT0	Tudor2		yes	yes	0	1	0	0	1	1				1	50.579	50.579	3	0.0007592	13070	181030 Col-8_VPE0 HUNTER ST R1_RC1_01_5767	57.543	30.97	NaN	NaN	NaN	0	0	Median	NaN	NaN	NaN	0	0	Median	NaN	NaN	NaN	0	0	Median	NaN	NaN	NaN
QSVEADINGLR	0	Gln->pyro-Glu	1183.5833	0.5833155	45	CON__P13645;CON__P02535-1;CON__ENSEMBL:ENSP00000377550;CON__P08730-1;CON__P13646-1;CON__Q7Z3Y8;CON__Q2M2I5			yes	no	0	1	0	0	0				1		55.119	55.119	2	5.1485E-05	14099	181030 Col-8_VPE0 HUNTER ST R4_RC4_01_5770	87.298	15.949	NaN	NaN	NaN	0	0	Median	NaN	NaN	NaN	0	0	Median	NaN	NaN	NaN	0	0	Median	NaN	NaN	NaN
QTIEANLALR	0	Gln->pyro-Glu	1110.6033	0.60332266	110	P09468	atpE	ATP synthase epsilon chain, chloroplastic	yes	yes	0	1	0	0	0				1	1	61.21	61.21	2	5.5866E-05	16171	181030 Col-8_VPE0 HUNTER ST R5_RC5_01_5771	90.657	27.177	NaN	NaN	NaN	0	0	Median	NaN	NaN	NaN	0	0	Median	NaN	NaN	NaN	0	0	Median	NaN	NaN	NaN
QTQGSGFGPFFYLPKMEHSR	1	Oxidation (M);Gln->pyro-Glu	2312.0684	0.068437276	249	Q9LZC3	MLS	Malate synthase	yes	yes	0	1	0	1	0	1					59.468	59.468	3	0.0011524	16388	181030 Col-8_VPE0 HUNTER ST R1_RC1_01_5767	57.009	35.206	0.92594	1.3771	NaN	1	1	Median	0.92594	1.3771	NaN	1	1	Median	NaN	NaN	NaN	0	0	Median	NaN	NaN	NaN
REDAAAITEEDLLQIPR	0	Unmodified	1939.0011	0.0010692176	249	Q9LZC3	MLS	Malate synthase	yes	yes	0	0	0	0	1		1				56.913	56.913	3	0.0033524	14805	181030 Col-8_VPE0 HUNTER ST R2_RC2_01_5768	60.317	28.516	0.36523	0.49155	NaN	1	1	Median	NaN	NaN	NaN	0	0	Median	0.36523	0.49155	NaN	1	1	Median	NaN	NaN	NaN
RISSSKGSLGGGFSSGGFSGGSFSR	1	Unmodified	2365.1411	0.14108495	45	CON__P13645			yes	yes	0	0	0	0	1	1					33.613	33.613	4	0.044407	8199	181030 Col-8_VPE0 HUNTER ST R1_RC1_01_5767	33.187	17.766	0.56921	0.85857	NaN	1	0	Median	0.56921	0.85857	NaN	1	0	Median	NaN	NaN	NaN	0	0	Median	NaN	NaN	NaN
RVTSVNSYTLPILEYVR	0	Unmodified	2009.0946	0.094575672	74	F4JLA9;Q96318;A0A1P8B543;Q96318-4;Q96318-3	CRU3;CRC	12S seed storage protein CRC;12S seed storage protein CRC alpha chain;12S seed storage protein CRC beta chain	yes	no	0	0	0	0	1		1				69.29	69.29	3	0.0055096	18920	181030 Col-8_VPE0 HUNTER ST R2_RC2_01_5768	69.979	34.65	0.055265	0.081847	NaN	1	1	Median	NaN	NaN	NaN	0	0	Median	0.055265	0.081847	NaN	1	1	Median	NaN	NaN	NaN
SAAAIDGVAALR	0	Acetyl (Pept. N-term)	1155.6248	0.62478638	101	O65386;Q944L8	F12F1.20;At1g11930		yes	no	1	0	0	0	0	1		1	1	1	62.615	62.615	2	7.1333E-14	16823	181030 Col-8_VPE0 HUNTER ST R4_RC4_01_5770	53.756	27.372	3.7766	4.6618	NaN	1	0	Median	NaN	NaN	NaN	0	0	Median	NaN	NaN	NaN	0	0	Median	NaN	NaN	NaN
SADTSVAPLGSLKGTLTIVDER	1	Unmodified	2229.1852	0.18524117	265	Q9SJH7	CSY3	Citrate synthase 3, peroxisomal	yes	yes	0	0	0	0	0	1			1	1	64.745	64.745	3	2.6489E-07	16646	181030 Col-8_VPE0 HUNTER ST R1_RC1_01_5767	73.405	57.984	0.74709	1.2026	53.451	3	0	Median	0.71155	1.2026	NaN	1	0	Median	NaN	NaN	NaN	0	0	Median	NaN	NaN	NaN
SAGNGNATNGDGGFSFPKGPVMPKITTGAAKR	3	Acetyl (Pept. N-term)	3146.5567	0.55673018	284	Q9T074	PCKA	Phosphoenolpyruvate carboxykinase [ATP]	yes	yes	1	0	0	0	0		2				61.563	61.563	4	0.012432	16249	181030 Col-8_VPE0 HUNTER ST R2_RC2_01_5768	49.968	32.752	0.91276	1.3112	196.94	2	2	Median	NaN	NaN	NaN	0	0	Median	0.91276	1.3112	196.94	2	2	Median	NaN	NaN	NaN
SARPEGSPPEVTLETSMGPFTVEMYYKHSPR	1	Acetyl (Pept. N-term)	3521.6595	0.65954027	263	Q9SIH1	CYP18-2	Peptidyl-prolyl cis-trans isomerase CYP18-2	yes	yes	1	0	0	0	1	1					64.436	64.436	4	0.0029737	18114	181030 Col-8_VPE0 HUNTER ST R1_RC1_01_5767	52.92	30.521	NaN	NaN	NaN	0	0	Median	NaN	NaN	NaN	0	0	Median	NaN	NaN	NaN	0	0	Median	NaN	NaN	NaN
SASFGDMADDSAAIFPR	0	Unmodified	1756.7726	0.77264919	5	A0A1I9LRK5;Q94C78	At3g51140		yes	no	0	0	0	0	0	1	1				61.399	61.399	2;3	0.0038637	16438	181030 Col-8_VPE0 HUNTER ST R2_RC2_01_5768	62.088	44.015	0.68245	0.97571	18.778	2	2	Median	0.61805	0.85439	NaN	1	1	Median	0.75357	1.1143	NaN	1	1	Median	NaN	NaN	NaN
SASFGDMADDSAAIFPR	0	Oxidation (M);Acetyl (Pept. N-term)	1814.7781	0.77812849	5	A0A1I9LRK5;Q94C78	At3g51140		yes	no	1	0	0	1	0	1	1	1	1	1	70.117	70.117	2	1.5575E-20	20186	181030 Col-8_VPE0 HUNTER ST R1_RC1_01_5767	131.69	104.91	NaN	NaN	NaN	0	0	Median	NaN	NaN	NaN	0	0	Median	NaN	NaN	NaN	0	0	Median	NaN	NaN	NaN
SASWADVADSEKAVSQSKPPYVPPHLR	2	Acetyl (Pept. N-term)	2963.4777	0.4777348	178	Q8LA13	RH11	DEAD-box ATP-dependent RNA helicase 11	yes	yes	1	0	0	0	0	2					52.717	52.717	4	5.8721E-09	14109	181030 Col-8_VPE0 HUNTER ST R1_RC1_01_5767	74.274	54.951	0.84281	1.3179	319.71	2	2	Median	0.84281	1.3179	319.71	2	2	Median	NaN	NaN	NaN	0	0	Median	NaN	NaN	NaN
SDALNMTLDEIVKKSKSER	3	Acetyl (Pept. N-term)	2205.1311	0.13109711	206	Q94EH8	ALY3	THO complex subunit 4C	yes	yes	1	0	0	0	0		1				62.371	62.371	4	0.00067357	16580	181030 Col-8_VPE0 HUNTER ST R2_RC2_01_5768	60.564	26.067	NaN	NaN	NaN	0	0	Median	NaN	NaN	NaN	0	0	Median	NaN	NaN	NaN	0	0	Median	NaN	NaN	NaN
SDGFVVQTGDPEGPAEGFIDPSTEKTR	1	Glu->pyro-Glu	2817.3093	0.30933207	272	Q9SSA5-2;Q9SSA5	CYP38	Peptidyl-prolyl cis-trans isomerase CYP38, chloroplastic	yes	no	0	0	1	0	0					1	66.048	66.048	3	0.010943	17883	181030 Col-8_VPE0 HUNTER ST R5_RC5_01_5771	46.678	20.875	0.16358	0.19931	NaN	1	1	Median	NaN	NaN	NaN	0	0	Median	NaN	NaN	NaN	0	0	Median	NaN	NaN	NaN
SEFEDHEGNGTVADAIYDEENGGR	0	Acetyl (Pept. N-term)	2652.0848	0.08481144	76	F4JQG2;O23212-2;O23212-3;O23212	ATU2AF65A;U2AF65A	Splicing factor U2af large subunit A	yes	no	1	0	0	0	0	1					53.138	53.138	3	3.5397E-06	14262	181030 Col-8_VPE0 HUNTER ST R1_RC1_01_5767	63.573	48.411	NaN	NaN	NaN	0	0	Median	NaN	NaN	NaN	0	0	Median	NaN	NaN	NaN	0	0	Median	NaN	NaN	NaN
SEFNILNDGPPKETYVVDDAGVLSR	1	Unmodified	2734.345	0.34498929	293	Q9ZVL6		UPF0603 protein At1g54780, chloroplastic	yes	yes	0	0	0	0	0	2	3	1	2	2	65.403	65.403	3;4	1.2275E-166	17907	181030 Col-8_VPE0 HUNTER ST R5_RC5_01_5771	157.66	112.71	0.40266	0.60719	31.565	10	2	Median	0.50148	0.82064	26.074	2	0	Median	0.32012	0.48348	12.939	3	0	Median	0.38824	0.62141	NaN
SEGVEAIVANDNGTDQVNGNR	0	Acetyl (Pept. N-term)	2199.9992	0.99923132	18	A0A1P8B1Q8;Q96247	AUX1	Auxin transporter protein 1	yes	no	1	0	0	0	0	1	1	1	1	1	56.938	56.938	3	3.5762E-141	14731	181030 Col-8_VPE0 HUNTER ST R2_RC2_01_5768	80.98	72.037	0.16654	0.24955	NaN	1	0	Median	NaN	NaN	NaN	0	0	Median	0.16654	0.24955	NaN	1	0	Median	NaN	NaN	NaN
SEIEEEEEEGSASAITGSR	0	Acetyl (Pept. N-term)	2050.8815	0.88146717	199	Q93W28		Uncharacterized protein At4g15545	yes	yes	1	0	0	0	0					1	52.064	52.064	2	6.7718E-106	13337	181030 Col-8_VPE0 HUNTER ST R5_RC5_01_5771	178.67	142.89	NaN	NaN	NaN	0	0	Median	NaN	NaN	NaN	0	0	Median	NaN	NaN	NaN	0	0	Median	NaN	NaN	NaN
SEILSSLR	0	Acetyl (Pept. N-term)	945.51311	0.51311067	20	A0A1P8B665;F4JQH3;A0A1P8B667	APP1		yes	no	1	0	0	0	0	1	1	1	1	1	67.285	67.285	2	1.4143E-05	18374	181030 Col-8_VPE0 HUNTER ST R1_RC1_01_5767	83.265	18.013	NaN	NaN	NaN	0	0	Median	NaN	NaN	NaN	0	0	Median	NaN	NaN	NaN	0	0	Median	NaN	NaN	NaN
SELVQDKESSVAASIAFNEAAGETPSELSHSR	1	Unmodified	3345.5961	0.59607161	163	Q43307	ATS1	Glycerol-3-phosphate acyltransferase, chloroplastic	yes	yes	0	0	0	0	0	1	1		1	1	56.002	56.002	4	1.5965E-50	13292	181030 Col-8_VPE0 HUNTER ST R1_RC1_01_5767	134.78	100.07	0.46024	0.71685	31.287	4	3	Median	0.46296	0.7755	NaN	1	1	Median	0.44137	0.66264	NaN	1	1	Median	NaN	NaN	NaN
SEMASMDPEGIDGVR	0	Acetyl (Pept. N-term)	1634.6916	0.69162167	171	Q8H0S3	At1g05520		yes	yes	1	0	0	0	0	1	1		1	1	62.438	62.438	2	6.7927E-10	17147	181030 Col-8_VPE0 HUNTER ST R1_RC1_01_5767	88.187	43.877	NaN	NaN	NaN	0	0	Median	NaN	NaN	NaN	0	0	Median	NaN	NaN	NaN	0	0	Median	NaN	NaN	NaN
SENQSEEVQQIEKLYEFSER	1	Acetyl (Pept. N-term)	2513.1558	0.15579154	56	F4IGU7;O22957	At2g34040		yes	no	1	0	0	0	0	1	1		1		67.249	67.249	3	2.2552E-26	18654	181030 Col-8_VPE0 HUNTER ST R1_RC1_01_5767	56.055	49.024	0.56737	0.88995	0.10438	2	0	Median	0.54102	0.8893	NaN	1	0	Median	0.595	0.89061	NaN	1	0	Median	NaN	NaN	NaN
SEVEIENAATIEGNTAADAPVTDAAVEKKPAAKGR	3	Acetyl (Pept. N-term)	3564.7907	0.79074868	120	P26568		Histone H1.1	yes	yes	1	0	0	0	0	1			1	1	56.064	56.064	4	5.5074E-83	11939	181030 Col-8_VPE0 HUNTER ST R1_RC1_01_5767	61.583	37.945	0.37385	0.51868	8.3147	2	0	Median	0.33331	0.55009	NaN	1	0	Median	NaN	NaN	NaN	0	0	Median	NaN	NaN	NaN
SFANENREFVIVGGGNAAGYAAR	0	Unmodified	2369.1513	0.1512557	55	F4I577;F4I576;P92947-2;P92947	MDAR6	Monodehydroascorbate reductase, chloroplastic	yes	no	0	0	0	0	1	1					44.264	44.264	4	0.013481	11495	181030 Col-8_VPE0 HUNTER ST R1_RC1_01_5767	41.136	23.312	0.39237	0.5626	NaN	1	0	Median	0.39237	0.5626	NaN	1	0	Median	NaN	NaN	NaN	0	0	Median	NaN	NaN	NaN
SGEEEATVREPLDLIR	0	Acetyl (Pept. N-term)	1854.9323	0.93232095	213	Q9C6K5	LSM3B	Sm-like protein LSM3B	yes	yes	1	0	0	0	1	1	1			1	59.799	59.799	3	5.7908E-11	15665	181030 Col-8_VPE0 HUNTER ST R2_RC2_01_5768	118.33	73.005	NaN	NaN	NaN	0	0	Median	NaN	NaN	NaN	0	0	Median	NaN	NaN	NaN	0	0	Median	NaN	NaN	NaN
SGGLDMSLDDIIKSNR	1	Acetyl (Pept. N-term)	1761.8567	0.85671317	175	Q8L719-2;Q8L719	ALY2	THO complex subunit 4B	yes	no	1	0	0	0	0	1	1	1	1	1	70.755	70.755	3	2.1431E-30	19644	181030 Col-8_VPE0 HUNTER ST R5_RC5_01_5771	54.234	38.842	0.59631	0.90905	29.299	5	0	Median	0.50741	0.85114	NaN	1	0	Median	0.59631	0.90905	NaN	1	0	Median	0.70985	1.1405	NaN
SGVSTAAYFAR	0	Acetyl (Pept. N-term)	1170.5669	0.56693715	202	Q945M1	CIB22	NADH dehydrogenase [ubiquinone] 1 beta subcomplex subunit 9	yes	yes	1	0	0	0	0					1	54.922	54.922	2	0.0029062	14241	181030 Col-8_VPE0 HUNTER ST R5_RC5_01_5771	72.643	43.916	NaN	NaN	NaN	0	0	Median	NaN	NaN	NaN	0	0	Median	NaN	NaN	NaN	0	0	Median	NaN	NaN	NaN
SIANEQQFAMDQLVETNDDSEKKPR	2	Acetyl (Pept. N-term)	2934.3665	0.36652937	164	Q56YP1;Q56YR0	At4g01290		yes	no	1	0	0	0	0	1					54.003	54.003	3	6.0545E-08	14543	181030 Col-8_VPE0 HUNTER ST R1_RC1_01_5767	61.222	36.391	NaN	NaN	NaN	0	0	Median	NaN	NaN	NaN	0	0	Median	NaN	NaN	NaN	0	0	Median	NaN	NaN	NaN
SISQVYGYGTVDYER	0	Acetyl (Pept. N-term)	1777.8159	0.81589421	180	Q8LPS6		Pentatricopeptide repeat-containing protein At1g02150	yes	yes	1	0	0	0	0					1	64.041	64.041	2	2.7715E-20	17205	181030 Col-8_VPE0 HUNTER ST R5_RC5_01_5771	101.89	64.207	NaN	NaN	NaN	0	0	Median	NaN	NaN	NaN	0	0	Median	NaN	NaN	NaN	0	0	Median	NaN	NaN	NaN
SITLADESVVEPKTGFSFPASIGDSR	1	Unmodified	2709.3497	0.34974032	252	Q9M1X2	FAP1	Fatty-acid-binding protein 1	yes	yes	0	0	0	0	0		1				66.766	66.766	3	0.0035051	18055	181030 Col-8_VPE0 HUNTER ST R2_RC2_01_5768	57.068	31.914	0.50352	0.75011	NaN	1	0	Median	NaN	NaN	NaN	0	0	Median	0.50352	0.75011	NaN	1	0	Median	NaN	NaN	NaN
SITLADESVVEPKTGFSFPASIGDSRR	1	Unmodified	2865.4509	0.45085135	252	Q9M1X2	FAP1	Fatty-acid-binding protein 1	yes	yes	0	0	0	0	1		1				60.773	60.773	4	0.00391	16068	181030 Col-8_VPE0 HUNTER ST R2_RC2_01_5768	47.018	21.214	0.43982	0.66878	NaN	1	0	Median	NaN	NaN	NaN	0	0	Median	0.43982	0.66878	NaN	1	0	Median	NaN	NaN	NaN
SKLAEGTDITSAAPGVSLQKAR	2	Unmodified	2199.1859	0.18590988	3	A0A1I9LRF4;Q9M7T0	PRXIIF	Peroxiredoxin-2F, mitochondrial	yes	no	0	0	0	0	0		1		1	1	40.442	40.442	4	0.0042365	9968	181030 Col-8_VPE0 HUNTER ST R5_RC5_01_5771	47.808	10.184	0.61416	0.72779	12.521	3	0	Median	NaN	NaN	NaN	0	0	Median	0.50659	0.7249	NaN	1	0	Median	NaN	NaN	NaN
SKNDGGGVIFWNEGITVGAHGR	1	Glu->pyro-Glu	2252.1087	0.10866261	296				yes	no	0	0	1	0	0	1	1				67.613	67.613	3	0.0037134	18388	181030 Col-8_VPE0 HUNTER ST R2_RC2_01_5768	53.059	20.509	0.0059733	0.010201	NaN	1	1	Median	0.0059733	0.010201	NaN	1	1	Median	NaN	NaN	NaN	0	0	Median	NaN	NaN	NaN
SLAADNVLLVEEGRPATAEHPSAGPVYR	0	Acetyl (Pept. N-term)	2960.4992	0.49919852	11	A0A1P8ARJ4;Q9XIA9	LACS2	Long chain acyl-CoA synthetase 2	yes	no	1	0	0	0	1	1		1	1	1	60.578	60.578	3	5.6413E-26	16494	181030 Col-8_VPE0 HUNTER ST R5_RC5_01_5771	101.47	73.862	NaN	NaN	NaN	0	0	Median	NaN	NaN	NaN	0	0	Median	NaN	NaN	NaN	0	0	Median	NaN	NaN	NaN
SLDSGISEIATSPSFR	0	Unmodified	1665.821	0.82097959	155	Q1H537	DVR	Divinyl chlorophyllide a 8-vinyl-reductase, chloroplastic	yes	yes	0	0	0	0	0	1	1		1	1	57.19	57.19	2	0	15383	181030 Col-8_VPE0 HUNTER ST R5_RC5_01_5771	213.73	168.97	0.43556	0.6812	50.02	4	1	Median	0.30491	0.51159	NaN	1	0	Median	0.60853	0.90706	NaN	1	1	Median	NaN	NaN	NaN
SLLQPLNVEIDPEIQKVKSR	2	Unmodified	2305.3005	0.3005457	44	CON__P04264			yes	yes	0	0	0	0	0	1				1	64.029	64.029	4	0.0067866	16074	181030 Col-8_VPE0 HUNTER ST R1_RC1_01_5767	57.496	55.962	0.62653	0.8489	5.3772	2	0	Median	0.52264	0.81723	NaN	1	0	Median	NaN	NaN	NaN	0	0	Median	NaN	NaN	NaN
SLSVAADSAATESLGR	0	Acetyl (Pept. N-term)	1575.774	0.77402939	212	Q96529	PURA	Adenylosuccinate synthetase, chloroplastic	yes	yes	1	0	0	0	0	1				1	60.3	60.3	2	8.1683E-10	16282	181030 Col-8_VPE0 HUNTER ST R5_RC5_01_5771	89.301	60.574	NaN	NaN	NaN	0	0	Median	NaN	NaN	NaN	0	0	Median	NaN	NaN	NaN	0	0	Median	NaN	NaN	NaN
SLSVAADSAATESLGR	0	Unmodified	1533.7635	0.76346471	212	Q96529	PURA	Adenylosuccinate synthetase, chloroplastic	yes	yes	0	0	0	0	0		1				43.13	43.13	2	0.015168	10642	181030 Col-8_VPE0 HUNTER ST R2_RC2_01_5768	56.087	31.705	NaN	NaN	NaN	0	0	Median	NaN	NaN	NaN	0	0	Median	NaN	NaN	NaN	0	0	Median	NaN	NaN	NaN
SLVANEEFQHILR	0	Acetyl (Pept. N-term)	1596.826	0.82600539	127	P34788	RPS18A	40S ribosomal protein S18	yes	yes	1	0	0	0	0	3	2		2	2	65.612	65.612	2;3	0	18045	181030 Col-8_VPE0 HUNTER ST R4_RC4_01_5770	125.97	111	4.7528	6.0745	336.76	2	0	Median	NaN	NaN	NaN	0	0	Median	NaN	NaN	NaN	0	0	Median	NaN	NaN	NaN
SLVNLGGSKSISISVAR	1	Acetyl (Pept. N-term)	1728.9734	0.9733979	44	CON__P04264			yes	yes	1	0	0	0	0					1	65.555	65.555	3	8.1608E-07	17720	181030 Col-8_VPE0 HUNTER ST R5_RC5_01_5771	51.193	46.725	0.97777	1.1369	NaN	1	0	Median	NaN	NaN	NaN	0	0	Median	NaN	NaN	NaN	0	0	Median	NaN	NaN	NaN
SMEDVEETYIMVKPDGIQR	1	Unmodified	2239.0501	0.0500696	100	O64903	NDPK2	Nucleoside diphosphate kinase II, chloroplastic	yes	yes	0	0	0	0	0	1	2	1	1		55.843	55.843	3;4	3.7276E-25	14270	181030 Col-8_VPE0 HUNTER ST R1_RC1_01_5767	98.035	89.541	0.361	0.59292	30.17	5	1	Median	0.361	0.59292	NaN	1	0	Median	0.26347	0.39468	1.2715	2	0	Median	0.40556	0.59775	NaN
SMEDVEETYIMVKPDGIQR	1	Oxidation (M)	2255.045	0.044984222	100	O64903	NDPK2	Nucleoside diphosphate kinase II, chloroplastic	yes	yes	0	0	0	1	0	2	2			2	49.767	49.767	4	3.3337E-11	12360	181030 Col-8_VPE0 HUNTER ST R2_RC2_01_5768	78.661	54.374	0.33825	0.48105	36.84	6	3	Median	0.40356	0.60014	0.95579	2	2	Median	0.28066	0.40829	2.0717	2	0	Median	NaN	NaN	NaN
SMSANDIKAGTNIEVDGAPWR	1	Unmodified	2231.0641	0.06408018	193	Q8VZW6	At3g08740		yes	yes	0	0	0	0	0				1	1	52.69	52.69	3	0.00037519	13390	181030 Col-8_VPE0 HUNTER ST R5_RC5_01_5771	54.637	21.948	0.51107	0.63188	57.51	2	1	Median	NaN	NaN	NaN	0	0	Median	NaN	NaN	NaN	0	0	Median	NaN	NaN	NaN
SNAYPSIPGTAPIDGGFTDELKPIRR	1	Unmodified	2771.4242	0.42424267	208	Q94JT5	At4g35220		yes	yes	0	0	0	0	1	1					56.201	56.201	4	0.00198	15278	181030 Col-8_VPE0 HUNTER ST R1_RC1_01_5767	47.237	21.717	0.4877	0.77719	NaN	1	0	Median	0.4877	0.77719	NaN	1	0	Median	NaN	NaN	NaN	0	0	Median	NaN	NaN	NaN
SNGIDEALFTPPR	0	Gln->pyro-Glu	1398.6779	0.67794416	53	F4I403;Q8LAH7	OPR1	12-oxophytodienoate reductase 1	yes	no	0	1	0	0	0	1	1				69.423	69.423	2	5.7814E-07	19769	181030 Col-8_VPE0 HUNTER ST R1_RC1_01_5767	131.37	86.232	NaN	NaN	NaN	0	0	Median	NaN	NaN	NaN	0	0	Median	NaN	NaN	NaN	0	0	Median	NaN	NaN	NaN
SNIDLIGMSNR	0	Acetyl (Pept. N-term)	1260.6132	0.61323542	192	Q8VZ95-3;Q8VZ95-2;Q8VZ95	PVA11	Vesicle-associated protein 1-1;Vesicle-associated protein 1-1, N-terminally processed	yes	no	1	0	0	0	0				1	1	65.153	65.153	2	5.7483E-45	17475	181030 Col-8_VPE0 HUNTER ST R5_RC5_01_5771	94.465	58.132	NaN	NaN	NaN	0	0	Median	NaN	NaN	NaN	0	0	Median	NaN	NaN	NaN	0	0	Median	NaN	NaN	NaN
SNQGSDLAELQPASEGSPLLVPR	0	Unmodified	2364.1921	0.19211747	37	B3H725;F4K0E8-2;F4K0E8	HDS;ISPG	4-hydroxy-3-methylbut-2-en-1-yl diphosphate synthase (ferredoxin), chloroplastic	yes	no	0	0	0	0	0	2	2	2	2	2	62.318	62.318	2;3	2.1907E-47	16189	181030 Col-8_VPE0 HUNTER ST R2_RC2_01_5768	98.121	84.891	0.36321	0.59679	34.115	10	2	Median	0.35622	0.59679	3.7812	2	0	Median	0.3425	0.52828	7.3685	2	0	Median	0.45526	0.71883	3.0348
SQITDNVFSQTNPAFSSVLR	0	Unmodified	2210.0968	0.096760517	279	Q9SVG4-2;Q9SVG4		Reticuline oxidase-like protein	yes	no	0	0	0	0	0	1	1		1	1	68.156	68.156	2	3.2854E-19	18798	181030 Col-8_VPE0 HUNTER ST R1_RC1_01_5767	90.367	88.728	0.60444	0.8748	26.549	4	1	Median	0.66695	1.0329	NaN	1	0	Median	0.54779	0.81063	NaN	1	0	Median	NaN	NaN	NaN
SRQLEELTDKMR	1	Oxidation (M);Acetyl (Pept. N-term)	1562.7723	0.77225526	201	Q944A9	NPSN11	Novel plant SNARE 11	yes	yes	1	0	0	1	1		1	1			64.775	64.775	2	4.091E-06	17396	181030 Col-8_VPE0 HUNTER ST R3_RC3_01_5769	88.496	23.19	297.02	521.5	NaN	1	1	Median	NaN	NaN	NaN	0	0	Median	NaN	NaN	NaN	0	0	Median	297.02	521.5	NaN
SSEELRLVSPTIDNDGKLPR	1	Acetyl (Pept. N-term)	2267.1757	0.17573912	23	A0A1P8BD35;Q9M042	T10O8_10		yes	no	1	0	0	0	1	1					52.654	52.654	4	1.6045E-06	14098	181030 Col-8_VPE0 HUNTER ST R1_RC1_01_5767	46.461	38.657	0.52778	0.81113	NaN	1	0	Median	0.52778	0.81113	NaN	1	0	Median	NaN	NaN	NaN	0	0	Median	NaN	NaN	NaN
SSGDENAPSPSVVMDSDFDAKVFR	1	Unmodified	2556.1438	0.14384664	204	Q94B35	ISPH	4-hydroxy-3-methylbut-2-enyl diphosphate reductase, chloroplastic	yes	yes	0	0	0	0	0	1					56.213	56.213	3	0.00021355	15298	181030 Col-8_VPE0 HUNTER ST R1_RC1_01_5767	66.383	50.791	0.42935	0.70569	NaN	1	0	Median	0.42935	0.70569	NaN	1	0	Median	NaN	NaN	NaN	0	0	Median	NaN	NaN	NaN
SSGDENAPSPSVVMDSDFDAKVFRKNLTR	2	Unmodified	3168.5146	0.51459059	204	Q94B35	ISPH	4-hydroxy-3-methylbut-2-enyl diphosphate reductase, chloroplastic	yes	yes	0	0	0	0	1	1					49.033	49.033	5	0.0024884	12945	181030 Col-8_VPE0 HUNTER ST R1_RC1_01_5767	51.296	21.95	0.44006	0.71061	NaN	1	1	Median	0.44006	0.71061	NaN	1	1	Median	NaN	NaN	NaN	0	0	Median	NaN	NaN	NaN
SSGYNVQVFVEDNESEERLVNR	0	Unmodified	2569.2045	0.20447307	4	Q9LI88;A0A1I9LRJ3	GHS1		yes	no	0	0	0	0	1	2	1		2	2	51.773	51.773	3;4	3.7991E-37	13689	181030 Col-8_VPE0 HUNTER ST R5_RC5_01_5771	104.06	94.727	0.61057	0.90274	25.948	7	0	Median	0.65176	1.008	15.595	2	0	Median	0.5012	0.73658	NaN	1	0	Median	NaN	NaN	NaN
SSLLNSSINGSTSNLSDGSGR	0	Acetyl (Pept. N-term)	2093.9825	0.98251862	28	Q0WP31;A8MR45	At1g07705		yes	no	1	0	0	0	0	1				1	61.816	61.816	2	1.0657E-05	16665	181030 Col-8_VPE0 HUNTER ST R5_RC5_01_5771	77.776	50.678	NaN	NaN	NaN	0	0	Median	NaN	NaN	NaN	0	0	Median	NaN	NaN	NaN	0	0	Median	NaN	NaN	NaN
SSSKGSLGGGFSSGGFSGGSFSR	1	Unmodified	2095.9559	0.95590994	45	CON__P13645			yes	yes	0	0	0	0	0	1	1		1	1	40.456	40.456	3	6.5238E-11	9039	181030 Col-8_VPE0 HUNTER ST R1_RC1_01_5767	78.489	52.341	0.6411	0.82653	59.298	4	0	Median	0.46215	0.77466	NaN	1	0	Median	1.6527	2.5431	NaN	1	0	Median	NaN	NaN	NaN
SSSKIFVGGISYSTDEFGLR	1	Unmodified	2149.0691	0.069148783	216	Q9C909	RBG5	Glycine-rich RNA-binding protein 5, mitochondrial	yes	yes	0	0	0	0	0	1					57.203	57.203	3	0.0011206	15622	181030 Col-8_VPE0 HUNTER ST R1_RC1_01_5767	67.43	45.42	0.38593	0.59775	NaN	1	1	Median	0.38593	0.59775	NaN	1	1	Median	NaN	NaN	NaN	0	0	Median	NaN	NaN	NaN
SSSLPGSDPVANSPTFVSVQSAGDVR	0	Unmodified	2560.2405	0.24052422	15	A0A1P8AZL7;P93740	NUDT23	Nudix hydrolase 23, chloroplastic	yes	no	0	0	0	0	0					1	58.673	58.673	3	0.00041316	15387	181030 Col-8_VPE0 HUNTER ST R5_RC5_01_5771	64.845	51.254	0.8086	0.9705	NaN	1	0	Median	NaN	NaN	NaN	0	0	Median	NaN	NaN	NaN	0	0	Median	NaN	NaN	NaN
SSSPAILPVTNQQAATQSQPPINSHAFR	0	Acetyl (Pept. N-term)	2988.5053	0.50534653	264	Q9SIY7	PRA1B2	PRA1 family protein B2	yes	yes	1	0	0	0	0	1				1	58.411	58.411	3	7.439E-32	15350	181030 Col-8_VPE0 HUNTER ST R1_RC1_01_5767	122.5	81.561	NaN	NaN	NaN	0	0	Median	NaN	NaN	NaN	0	0	Median	NaN	NaN	NaN	0	0	Median	NaN	NaN	NaN
SSSPSLEILVR	0	Acetyl (Pept. N-term)	1228.6663	0.66631685	36	B3H5L3;Q9CAT3	At1g73180;T18K17.15		yes	no	1	0	0	0	0	1			1		66.718	66.718	2	0.00036072	18748	181030 Col-8_VPE0 HUNTER ST R4_RC4_01_5770	55.461	20.166	NaN	NaN	NaN	0	0	Median	NaN	NaN	NaN	0	0	Median	NaN	NaN	NaN	0	0	Median	NaN	NaN	NaN
SSSSDLPPHQEIGMPSLSPTMTEGNIAR	0	Unmodified	2938.3801	0.38007094	182	Q8RWN9		Dihydrolipoyllysine-residue acetyltransferase component 2 of pyruvate dehydrogenase complex, mitochondrial	yes	yes	0	0	0	0	0	1	1		2	2	57.589	57.589	3;4	0.00030274	14339	181030 Col-8_VPE0 HUNTER ST R1_RC1_01_5767	63.491	60.662	0.63639	1.046	48.431	5	2	Median	0.63639	1.046	NaN	1	0	Median	NaN	NaN	NaN	0	0	Median	NaN	NaN	NaN
SSSSSVPAYLGDEDLTQETR	0	Acetyl (Pept. N-term)	2182.9866	0.98660094	142	P52839	SOT12	Cytosolic sulfotransferase 12	yes	yes	1	0	0	0	0	1	1	1	1	1	62.799	62.799	2	5.3861E-105	17349	181030 Col-8_VPE0 HUNTER ST R1_RC1_01_5767	173.44	145.79	NaN	NaN	NaN	0	0	Median	NaN	NaN	NaN	0	0	Median	NaN	NaN	NaN	0	0	Median	NaN	NaN	NaN
SSTEEMSSVKNTTQVIGVDPSSTVR	1	Acetyl (Pept. N-term)	2680.2862	0.28615378	137	P46010	NIT3	Nitrilase 3	yes	yes	1	0	0	0	0	2					52.438	52.438	3	4.8985E-28	14036	181030 Col-8_VPE0 HUNTER ST R1_RC1_01_5767	110.31	82.697	0.34325	0.52952	NaN	1	1	Median	0.34325	0.52952	NaN	1	1	Median	NaN	NaN	NaN	0	0	Median	NaN	NaN	NaN
SSTLSNEESGLGDSNRSTEVDGGDGGNFTAYESR	0	Acetyl (Pept. N-term)	3536.5048	0.50475	68	F4J5M9		Clathrin light chain 3	yes	yes	1	0	0	0	1		1				50.725	50.725	3	0.016204	12932	181030 Col-8_VPE0 HUNTER ST R2_RC2_01_5768	50.908	40.396	NaN	NaN	NaN	0	0	Median	NaN	NaN	NaN	0	0	Median	NaN	NaN	NaN	0	0	Median	NaN	NaN	NaN
SSTSDSVVTLLDYGAGNVR	0	Unmodified	1939.9487	0.9486993	283	Q9SZ30	HISN4	Imidazole glycerol phosphate synthase hisHF, chloroplastic;Glutamine amidotransferase;Cyclase	yes	yes	0	0	0	0	0	3	2	1	2	1	64.86	64.86	2;3	4.8761E-81	17404	181030 Col-8_VPE0 HUNTER ST R1_RC1_01_5767	84.035	39.434	0.52064	0.85723	41.386	7	7	Median	0.52064	0.86395	NaN	1	1	Median	0.49644	0.73968	4.6298	2	2	Median	0.55477	0.85723	NaN
STDNGAESDRHYDFDLFTIGAGSGGVR	0	Unmodified	2843.2747	0.2746779	135	P42770	EMB2360	Glutathione reductase, chloroplastic	yes	yes	0	0	0	0	1	1				1	59.244	59.244	4	0.0019353	14505	181030 Col-8_VPE0 HUNTER ST R1_RC1_01_5767	54.152	29.257	0.34576	0.47354	40.834	2	1	Median	0.38691	0.63205	NaN	1	0	Median	NaN	NaN	NaN	0	0	Median	NaN	NaN	NaN
STGLDMSLDDMIAKNR	1	Acetyl (Pept. N-term)	1807.8444	0.84443392	33	B3H4K4;F4JXE5;F4JXE3;Q8L773	At5g59950;ALY1	THO complex subunit 4A	yes	no	1	0	0	0	0	1	1		1	1	67.226	67.226	2;3	3.4431E-15	18550	181030 Col-8_VPE0 HUNTER ST R5_RC5_01_5771	54.234	34.656	0.70574	0.92482	24.967	3	0	Median	NaN	NaN	NaN	0	0	Median	0.6138	0.92482	NaN	1	0	Median	NaN	NaN	NaN
STPAAAVNATVTVTDAGR	0	Acetyl (Pept. N-term)	1742.8799	0.87989145	79	F4JTE7	GPP1	(DL)-glycerol-3-phosphatase 1	yes	yes	1	0	0	0	0					1	59.492	59.492	2	0.0039415	15698	181030 Col-8_VPE0 HUNTER ST R5_RC5_01_5771	57.159	22.271	NaN	NaN	NaN	0	0	Median	NaN	NaN	NaN	0	0	Median	NaN	NaN	NaN	0	0	Median	NaN	NaN	NaN
STPEELANATQVQGDYLPIVR	0	Unmodified	2300.1648	0.16484008	24	F4IWP7;A8MQA1;P41127	BBC1;RPL13B	60S ribosomal protein L13;60S ribosomal protein L13-1	yes	no	0	0	0	0	0	1	1				63.925	63.925	3	1.8205E-05	17253	181030 Col-8_VPE0 HUNTER ST R2_RC2_01_5768	63.69	38.181	0.82858	1.2352	11.396	2	2	Median	0.75157	1.1395	NaN	1	1	Median	0.91347	1.3388	NaN	1	1	Median	NaN	NaN	NaN
STSENTPFNGVASSTIVR	0	Acetyl (Pept. N-term)	1907.9225	0.92248455	125	P32962	NIT2	Nitrilase 2	yes	yes	1	0	0	0	0	2		1	2	1	61.101	61.101	2;3	1.9322E-61	16335	181030 Col-8_VPE0 HUNTER ST R4_RC4_01_5770	156.6	117.33	NaN	NaN	NaN	0	0	Median	NaN	NaN	NaN	0	0	Median	NaN	NaN	NaN	0	0	Median	NaN	NaN	NaN
STSPLTFPTSGVVEKPWTSYNAR	1	Unmodified	2524.2598	0.2598031	30	A8MRD8;Q9LVW7	CARA	Carbamoyl-phosphate synthase small chain, chloroplastic	yes	no	0	0	0	0	0	1					57.354	57.354	3	8.5704E-11	15620	181030 Col-8_VPE0 HUNTER ST R1_RC1_01_5767	77.847	57.221	0.4588	0.75935	NaN	1	0	Median	0.4588	0.75935	NaN	1	0	Median	NaN	NaN	NaN	0	0	Median	NaN	NaN	NaN
STTTQEPVLESSSSSSSAPEVVEEEISKTR	1	Unmodified	3180.5158	0.51575561	167	Q6NPL0			yes	yes	0	0	0	0	0	1			1	1	53.215	53.215	3	9.9702E-45	14121	181030 Col-8_VPE0 HUNTER ST R5_RC5_01_5771	102.46	90.498	0.57661	0.7206	33.645	2	0	Median	NaN	NaN	NaN	0	0	Median	NaN	NaN	NaN	0	0	Median	NaN	NaN	NaN
STVISGEVTDGFVNPIR	0	Unmodified	1789.921	0.92102798	276	Q9SUL1	dl4135w		yes	yes	0	0	0	0	0	1			1	1	60.468	60.468	2	0.00098229	16356	181030 Col-8_VPE0 HUNTER ST R4_RC4_01_5770	62.258	48.352	0.92895	0.78696	64.143	3	2	Plateau	0.51197	0.78696	NaN	1	1	Median	NaN	NaN	NaN	0	0	Median	NaN	NaN	NaN
STVQNATPFNGVAPSTTVR	0	Acetyl (Pept. N-term)	1987.9963	0.99631819	124	P32961	NIT1	Nitrilase 1	yes	yes	1	0	0	0	0	1			1	1	58.552	58.552	2	1.0707E-13	15643	181030 Col-8_VPE0 HUNTER ST R5_RC5_01_5771	96.464	51.387	NaN	NaN	NaN	0	0	Median	NaN	NaN	NaN	0	0	Median	NaN	NaN	NaN	0	0	Median	NaN	NaN	NaN
SYDYEAPIDEYGLPR	0	Unmodified	1786.805	0.80499517	224	Q9FN08	BGAL10	Beta-galactosidase 10	yes	yes	0	0	0	0	0	1			1	1	59.011	59.011	2	0.012052	15426	181030 Col-8_VPE0 HUNTER ST R1_RC1_01_5767	70.942	46.088	0.96779	1.2978	23.553	2	2	Median	0.9703	1.533	NaN	1	1	Median	NaN	NaN	NaN	0	0	Median	NaN	NaN	NaN
TASSSATVSGGGVVEAVELAEIGER	0	Unmodified	2375.1816	0.18161236	87	Q9FFW9;F4KBJ3	At5g38520		yes	no	0	0	0	0	0	1	1			2	65.484	65.484	3	1.4293E-18	17723	181030 Col-8_VPE0 HUNTER ST R1_RC1_01_5767	94.389	70.089	0.56968	0.83913	33.548	3	2	Median	0.70032	1.0476	NaN	1	1	Median	0.56968	0.83913	NaN	1	0	Median	NaN	NaN	NaN
TDVHYCDNNEEYEVKVQGVDITPYPIAR	1	Unmodified	3323.5405	0.54047099	69	Q9SF20;F4J7G5	F26K24.7;At3g11780		yes	no	0	0	0	0	0	2					53.47	53.47	4	0.0015495	14365	181030 Col-8_VPE0 HUNTER ST R1_RC1_01_5767	52.685	30.604	0.89486	1.379	4.4903	2	2	Median	0.89486	1.379	4.4903	2	2	Median	NaN	NaN	NaN	0	0	Median	NaN	NaN	NaN
TEEQDLIDQSPPPSAPDPEPNSSTNPNSVIHPR	0	Acetyl (Pept. N-term)	3606.671	0.67102747	67	Q940S9;F4J4K6	At3g57890		yes	no	1	0	0	0	0	1	1	1			55.97	55.97	4	0.00078652	14856	181030 Col-8_VPE0 HUNTER ST R1_RC1_01_5767	57.427	38.102	NaN	NaN	NaN	0	0	Median	NaN	NaN	NaN	0	0	Median	NaN	NaN	NaN	0	0	Median	NaN	NaN	NaN
TELTSAMDIDVDEIQPR	0	Oxidation (M);Acetyl (Pept. N-term)	1989.9201	0.92010128	219	Q9CAQ8	RFC5	Replication factor C subunit 5	yes	yes	1	0	0	1	0	1					69.396	69.396	2	0.027805	19811	181030 Col-8_VPE0 HUNTER ST R1_RC1_01_5767	51.998	30.367	NaN	NaN	NaN	0	0	Median	NaN	NaN	NaN	0	0	Median	NaN	NaN	NaN	0	0	Median	NaN	NaN	NaN
TESSLDLQESGWEELRR	0	Acetyl (Pept. N-term)	2075.976	0.97597668	93	O22151-1;O22151	GOS12	Golgi SNAP receptor complex member 1-2	yes	no	1	0	0	0	1	1	1				57.792	57.792	3	1.0579E-09	15606	181030 Col-8_VPE0 HUNTER ST R1_RC1_01_5767	69.485	52.189	NaN	NaN	NaN	0	0	Median	NaN	NaN	NaN	0	0	Median	NaN	NaN	NaN	0	0	Median	NaN	NaN	NaN
TESSPLLLVIDR	0	Acetyl (Pept. N-term)	1383.7609	0.76094551	98	O49048	VPS45	Vacuolar protein sorting-associated protein 45 homolog	yes	yes	1	0	0	0	0					1	60.247	60.247	2	0.0098362	15939	181030 Col-8_VPE0 HUNTER ST R5_RC5_01_5771	49.813	10.665	NaN	NaN	NaN	0	0	Median	NaN	NaN	NaN	0	0	Median	NaN	NaN	NaN	0	0	Median	NaN	NaN	NaN
TIAKDPPVLMAAGSDPALWQRPDSFGR	1	Unmodified	2895.4701	0.470147	115	P14671	TSB1	Tryptophan synthase beta chain 1, chloroplastic	yes	yes	0	0	0	0	1		1				64.84	64.84	4	3.1813E-08	17364	181030 Col-8_VPE0 HUNTER ST R2_RC2_01_5768	63.697	41.137	0.61855	0.91373	NaN	1	1	Median	NaN	NaN	NaN	0	0	Median	0.61855	0.91373	NaN	1	1	Median	NaN	NaN	NaN
TINQSLLQPLNVEIDPEIQKVKSR	2	Unmodified	2761.5338	0.53379312	44	CON__P04264			yes	yes	0	0	0	0	0					1	70.817	70.817	4	0.014418	19529	181030 Col-8_VPE0 HUNTER ST R5_RC5_01_5771	39.626	37.251	0.6689	0.76215	NaN	1	0	Median	NaN	NaN	NaN	0	0	Median	NaN	NaN	NaN	0	0	Median	NaN	NaN	NaN
TKKRPDNLVLGRMYDHQVYDLIEVGIENFKSLR	3	Oxidation (M)	3962.0836	0.083640416	242	Q9LUG5		Ribosome production factor 2 homolog	yes	yes	0	0	0	1	2	1					56.904	56.904	5	0.019118	15537	181030 Col-8_VPE0 HUNTER ST R1_RC1_01_5767	49.199	28.755	0.24307	0.37374	NaN	1	1	Median	0.24307	0.37374	NaN	1	1	Median	NaN	NaN	NaN	0	0	Median	NaN	NaN	NaN
TLFNGTLALAGRDQETTGFAWWAGNAR	0	Acetyl (Pept. N-term)	2965.4471	0.44710337	145	P56778	psbC	Photosystem II CP43 reaction center protein	yes	yes	1	0	0	0	1		1			1	93.173	93.173	3	1.1078E-08	26046	181030 Col-8_VPE0 HUNTER ST R5_RC5_01_5771	66.282	46.733	NaN	NaN	NaN	0	0	Median	NaN	NaN	NaN	0	0	Median	NaN	NaN	NaN	0	0	Median	NaN	NaN	NaN
TLPPGLYSGTSSLALVAR	0	Unmodified	1801.9938	0.993799	26	A8MQH0;Q8GXE7	At5g15320		yes	no	0	0	0	0	0	2	2	1	1	2	68.508	68.508	2;3	6.2197E-84	18995	181030 Col-8_VPE0 HUNTER ST R1_RC1_01_5767	104.44	56.772	0.51371	0.84574	40.915	7	4	Median	0.46243	0.76749	13.73	2	0	Median	0.49926	0.74512	17.934	2	1	Median	0.62577	0.91415	NaN
TLTFDPPTTNSER	0	Acetyl (Pept. N-term)	1519.7155	0.71545188	106	O82392	THIC	Phosphomethylpyrimidine synthase, chloroplastic	yes	yes	1	0	0	0	0				1	1	61.748	61.748	2	0.00010888	16350	181030 Col-8_VPE0 HUNTER ST R5_RC5_01_5771	107.24	49.646	NaN	NaN	NaN	0	0	Median	NaN	NaN	NaN	0	0	Median	NaN	NaN	NaN	0	0	Median	NaN	NaN	NaN
TNYGAIPTSSHPSPAIDLEYISR	0	Acetyl (Pept. N-term)	2530.234	0.23398228	215	Q9C889	PRA1F2	PRA1 family protein F2	yes	yes	1	0	0	0	0	1	1	1	1		65.627	65.627	3	2.5024E-06	17379	181030 Col-8_VPE0 HUNTER ST R2_RC2_01_5768	60.747	31.303	NaN	NaN	NaN	0	0	Median	NaN	NaN	NaN	0	0	Median	NaN	NaN	NaN	0	0	Median	NaN	NaN	NaN
TPGEKGFTNFALDFLMGGVSAAVSKTAAAPIER	2	Unmodified	3352.7126	0.71256212	123	P31167	AAC1	ADP,ATP carrier protein 1, mitochondrial	yes	yes	0	0	0	0	0	1	1		2	1	93.8	93.8	4	2.8986E-70	26348	181030 Col-8_VPE0 HUNTER ST R5_RC5_01_5771	119.3	104.48	0.6236	0.96583	48.695	5	2	Median	0.52854	0.89032	NaN	1	0	Median	0.6236	0.96583	NaN	1	0	Median	NaN	NaN	NaN
TPGEKGFTNFALDFLMGGVSAAVSKTAAAPIER	2	Oxidation (M)	3368.7075	0.70747674	123	P31167	AAC1	ADP,ATP carrier protein 1, mitochondrial	yes	yes	0	0	0	1	0	1	1				93.066	93.066	4	1.137E-11	26914	181030 Col-8_VPE0 HUNTER ST R1_RC1_01_5767	67.69	36.32	0.42471	0.67396	5.0291	2	1	Median	0.42488	0.69836	NaN	1	1	Median	0.42454	0.65041	NaN	1	0	Median	NaN	NaN	NaN
TSAGYPSNSFQLTPPTNWGIR	0	Unmodified	2293.1127	0.11274493	197	Q93VP9	At4g27585		yes	yes	0	0	0	0	0	2				1	66.585	66.585	2;3	0.0049725	18252	181030 Col-8_VPE0 HUNTER ST R1_RC1_01_5767	47.814	34.493	0.50255	0.68898	3.1828	2	0	Median	0.42899	0.70466	NaN	1	0	Median	NaN	NaN	NaN	0	0	Median	NaN	NaN	NaN
TSALGWRFPSTNGNGLAPSDTER	0	Acetyl (Pept. N-term)	2475.1779	0.17786438	58	F4IIM1	At2g22125		yes	yes	1	0	0	0	1	1	1			1	64.465	64.465	3	5.8248E-17	17621	181030 Col-8_VPE0 HUNTER ST R1_RC1_01_5767	97.509	72.716	NaN	NaN	NaN	0	0	Median	NaN	NaN	NaN	0	0	Median	NaN	NaN	NaN	0	0	Median	NaN	NaN	NaN
TTAELNPFPSR	0	Acetyl (Pept. N-term)	1273.6303	0.63026569	75	F4JQ91;F4JQ90	At4g30310		yes	no	1	0	0	0	0	1			1	1	61.034	61.034	2	0.00030299	16246	181030 Col-8_VPE0 HUNTER ST R4_RC4_01_5770	88.681	38.64	NaN	NaN	NaN	0	0	Median	NaN	NaN	NaN	0	0	Median	NaN	NaN	NaN	0	0	Median	NaN	NaN	NaN
TTAGYDLNAFTFDPIKESIVSR	1	Unmodified	2444.2224	0.22235496	157	Q38814	THI1	Thiamine thiazole synthase, chloroplastic	yes	yes	0	0	0	0	0	1	1			1	72.034	72.034	3	5.6166E-47	20553	181030 Col-8_VPE0 HUNTER ST R1_RC1_01_5767	112.45	97.03	0.24437	0.31788	13.874	3	0	Median	0.17004	0.28603	NaN	1	0	Median	0.24437	0.37657	NaN	1	0	Median	NaN	NaN	NaN
TTIIGVTYNGGVVLGADSR	0	Unmodified	1892.0003	0.0003409361	77	F4JRY2;Q8LD27	PBA1	Proteasome subunit beta type;Proteasome subunit beta type-6	yes	no	0	0	0	0	0	3	3		2	3	63.19	63.19	2;3	6.2278E-68	16882	181030 Col-8_VPE0 HUNTER ST R1_RC1_01_5767	150.59	118.09	0.70688	0.96719	20.759	11	6	Median	0.5637	0.94385	5.035	3	2	Median	0.70688	1.0173	13.334	3	2	Median	NaN	NaN	NaN
TTIIGVTYNGGVVLGADSRTSTGMYVANR	0	Oxidation (M)	2988.4975	0.49748396	77	F4JRY2;Q8LD27	PBA1	Proteasome subunit beta type;Proteasome subunit beta type-6	yes	no	0	0	0	1	1	1					54.654	54.654	4	0.0019076	14783	181030 Col-8_VPE0 HUNTER ST R1_RC1_01_5767	41.188	17.093	0.56557	0.86948	NaN	1	0	Median	0.56557	0.86948	NaN	1	0	Median	NaN	NaN	NaN	0	0	Median	NaN	NaN	NaN
TTIIGVTYNGGVVLGADSRTSTGMYVANR	0	Unmodified	2972.5026	0.50256934	77	F4JRY2;Q8LD27	PBA1	Proteasome subunit beta type;Proteasome subunit beta type-6	yes	no	0	0	0	0	1	1					59.18	59.18	4	0.00082212	16263	181030 Col-8_VPE0 HUNTER ST R1_RC1_01_5767	56.533	42.966	0.44346	0.7085	NaN	1	0	Median	0.44346	0.7085	NaN	1	0	Median	NaN	NaN	NaN	0	0	Median	NaN	NaN	NaN
TTIVPTSEENPFLAVVR	0	Acetyl (Pept. N-term)	1914.0098	0.0098429899	64	F4J2B4;Q8W4A0	At3g02200;F14P3.15	Eukaryotic translation initiation factor 3 subunit M	yes	no	1	0	0	0	0	1	1				89.239	89.239	2	0.0011106	24888	181030 Col-8_VPE0 HUNTER ST R2_RC2_01_5768	100.55	66.175	NaN	NaN	NaN	0	0	Median	NaN	NaN	NaN	0	0	Median	NaN	NaN	NaN	0	0	Median	NaN	NaN	NaN
TTTFLQTSSSTFGGGSTR	0	Acetyl (Pept. N-term)	1876.8803	0.88028538	47	CON__P19012			yes	yes	1	0	0	0	0					1	65.284	65.284	2	0.0031565	17654	181030 Col-8_VPE0 HUNTER ST R5_RC5_01_5771	70.622	38.124	NaN	NaN	NaN	0	0	Median	NaN	NaN	NaN	0	0	Median	NaN	NaN	NaN	0	0	Median	NaN	NaN	NaN
TVDSSYGGNVPTFPR	0	Acetyl (Pept. N-term)	1637.7686	0.76855009	225	Q9FN50	CPP1	Protein CHAPERONE-LIKE PROTEIN OF POR1, chloroplastic	yes	yes	1	0	0	0	0	1	1		1	1	60.564	60.564	2	9.8378E-11	16103	181030 Col-8_VPE0 HUNTER ST R4_RC4_01_5770	118.48	70.479	NaN	NaN	NaN	0	0	Median	NaN	NaN	NaN	0	0	Median	NaN	NaN	NaN	0	0	Median	NaN	NaN	NaN
VAAPVAPPSADSAEDREQLAESYGFR	0	Unmodified	2732.3042	0.30418711	139	P46312	FAD6	Omega-6 fatty acid desaturase, chloroplastic	yes	yes	0	0	0	0	1	1			1	2	52.373	52.373	3;4	0.0067736	13690	181030 Col-8_VPE0 HUNTER ST R5_RC5_01_5771	48.867	34.284	0.51511	0.6839	33.259	4	3	Median	0.54644	0.84289	NaN	1	0	Median	NaN	NaN	NaN	0	0	Median	NaN	NaN	NaN
VAAPVAPPSADSAEDREQLAESYGFR	0	Acetyl (Pept. N-term)	2774.3148	0.3147518	139	P46312	FAD6	Omega-6 fatty acid desaturase, chloroplastic	yes	yes	1	0	0	0	1	1			1	1	64.05	64.05	3	0.0067736	17366	181030 Col-8_VPE0 HUNTER ST R1_RC1_01_5767	48.867	18.773	NaN	NaN	NaN	0	0	Median	NaN	NaN	NaN	0	0	Median	NaN	NaN	NaN	0	0	Median	NaN	NaN	NaN
VAVSSDFEVEEDDMFADGDDSAPVER	0	Unmodified	2830.1763	0.17632856	71	F4JAF3;Q43349-2;Q43349	CP29;CP29A	29 kDa ribonucleoprotein, chloroplastic	yes	no	0	0	0	0	0	2	1		1	1	65.835	65.835	3	3.9527E-28	18357	181030 Col-8_VPE0 HUNTER ST R1_RC1_01_5767	110.14	90.929	0.61017	0.9171	19.169	5	2	Median	0.49158	0.79263	13.022	2	2	Median	0.61017	0.9171	NaN	1	0	Median	NaN	NaN	NaN
VAVSSDFEVEEDDMFADGDDSAPVER	0	Oxidation (M)	2846.1712	0.17124319	71	F4JAF3;Q43349-2;Q43349	CP29;CP29A	29 kDa ribonucleoprotein, chloroplastic	yes	no	0	0	0	1	0		1			1	58.865	58.865	3	1.2739E-33	15649	181030 Col-8_VPE0 HUNTER ST R5_RC5_01_5771	94.389	91.507	1.0132	1.3125	28.57	2	0	Median	NaN	NaN	NaN	0	0	Median	0.72846	1.0724	NaN	1	0	Median	NaN	NaN	NaN
VETSIDMEEGTLEIGMEYR	0	Unmodified	2200.9868	0.98680064	195	Q8W4E2	VHA-B3	V-type proton ATPase subunit B3	yes	yes	0	0	0	0	0	1	2		1	1	65.834	65.834	2	7.0799E-25	18004	181030 Col-8_VPE0 HUNTER ST R1_RC1_01_5767	96.059	74.186	0.57555	0.90512	37.422	4	0	Median	0.57395	0.94456	NaN	1	0	Median	0.57715	0.86733	NaN	1	0	Median	NaN	NaN	NaN
VKFLKQNKAVILLQGR	3	Unmodified	1854.1567	0.15672242	32	A8MS28;Q8LCL3;P51419	At4g15000;RPL27B;RPL27C	60S ribosomal protein L27-2;60S ribosomal protein L27-3	yes	no	0	0	0	0	0	1					34.233	34.233	5	6.4648E-06	8376	181030 Col-8_VPE0 HUNTER ST R1_RC1_01_5767	68.034	57.09	0.62003	0.93883	NaN	1	0	Median	0.62003	0.93883	NaN	1	0	Median	NaN	NaN	NaN	0	0	Median	NaN	NaN	NaN
VKFNFDSFDGSNLLFLGDAELGPSSDGVSR	1	Unmodified	3189.5255	0.52547285	231	Q9LJR2;Q9LK72	LEC	Lectin-like protein LEC;Lectin-like protein At3g16530	yes	no	0	0	0	0	0		1				89.674	89.674	3	0.00074484	24807	181030 Col-8_VPE0 HUNTER ST R2_RC2_01_5768	44.05	38.33	0.479	0.69991	NaN	1	0	Median	NaN	NaN	NaN	0	0	Median	0.479	0.69991	NaN	1	0	Median	NaN	NaN	NaN
VLISGPPIKDPEALLR	1	Unmodified	1717.0138	0.013806156	272	Q9SSA5-2;Q9SSA5	CYP38	Peptidyl-prolyl cis-trans isomerase CYP38, chloroplastic	yes	no	0	0	0	0	0					1	65.884	65.884	3	0.070425	17825	181030 Col-8_VPE0 HUNTER ST R5_RC5_01_5771	43.798	15.829	0.19526	0.22917	NaN	1	0	Median	NaN	NaN	NaN	0	0	Median	NaN	NaN	NaN	0	0	Median	NaN	NaN	NaN
VLQNDIDLLNPPAELEKR	1	Unmodified	2076.1215	0.1215187	0	A0A178VKE9;B3H5X2;O64650;Q9M2F1	At3g61111;RPS27A;RPS27B	40S ribosomal protein S27;40S ribosomal protein S27-1;40S ribosomal protein S27-2	yes	no	0	0	0	0	0	1	1		1	2	60.1	60.1	3;4	2.4456E-18	16265	181030 Col-8_VPE0 HUNTER ST R5_RC5_01_5771	87.85	52.941	0.61872	0.94954	37.462	5	1	Median	0.61872	1.0051	NaN	1	0	Median	0.64347	0.94954	NaN	1	1	Median	NaN	NaN	NaN
VNSGGDEEKITQPLDGVEIR	1	Acetyl (Pept. N-term)	2197.0863	0.08625541	188	Q8S8K0			yes	yes	1	0	0	0	0	1	1		1	2	58.46	58.46	2;3	7.4554E-69	15006	181030 Col-8_VPE0 HUNTER ST R2_RC2_01_5768	61.767	29.427	0.46102	0.74145	3.0987	3	0	Plateau	0.44933	0.74145	NaN	1	0	Median	0.46102	0.69731	NaN	1	0	Median	NaN	NaN	NaN
VQDSVQGIPSVYAR	0	Acetyl (Pept. N-term)	1559.7944	0.79437091	253	Q9M2P7	PAP9	Probable plastid-lipid-associated protein 9, chloroplastic	yes	yes	1	0	0	0	0	1			1	1	62.988	62.988	2	3.5109E-17	17079	181030 Col-8_VPE0 HUNTER ST R1_RC1_01_5767	130.01	63.571	NaN	NaN	NaN	0	0	Median	NaN	NaN	NaN	0	0	Median	NaN	NaN	NaN	0	0	Median	NaN	NaN	NaN
VQETVQGSPLVYAR	0	Acetyl (Pept. N-term)	1587.8257	0.82567103	31	A8MRU9;Q8S9M1-5;Q8S9M1-3;Q8S9M1-2;Q8S9M1-4;Q8S9M1	At2g42130;PAP13	Probable plastid-lipid-associated protein 13, chloroplastic	yes	no	1	0	0	0	0	1			1	1	62.86	62.86	2	1.2803E-08	16859	181030 Col-8_VPE0 HUNTER ST R4_RC4_01_5770	119.39	82.275	NaN	NaN	NaN	0	0	Median	NaN	NaN	NaN	0	0	Median	NaN	NaN	NaN	0	0	Median	NaN	NaN	NaN
VSTVQSSVATNGSSPAPAPAAVVVERDQIR	0	Acetyl (Pept. N-term)	3034.5683	0.56834072	257	Q9S762	HISN1A	ATP phosphoribosyltransferase 1, chloroplastic	yes	yes	1	0	0	0	1	1		1	1	1	60.441	60.441	3	9.4731E-39	16277	181030 Col-8_VPE0 HUNTER ST R5_RC5_01_5771	118.43	90.286	NaN	NaN	NaN	0	0	Median	NaN	NaN	NaN	0	0	Median	NaN	NaN	NaN	0	0	Median	NaN	NaN	NaN
VTIRADEISNIIR	0	Acetyl (Pept. N-term)	1540.8573	0.85730551	143	P56757	atpA	ATP synthase subunit alpha, chloroplastic	yes	yes	1	0	0	0	1	2	1	1	2	2	68.3	68.3	2;3	2.6095E-44	18941	181030 Col-8_VPE0 HUNTER ST R5_RC5_01_5771	158.4	95.576	NaN	NaN	NaN	0	0	Median	NaN	NaN	NaN	0	0	Median	NaN	NaN	NaN	0	0	Median	NaN	NaN	NaN
VYIASWDEFVDR	0	Unmodified	1498.7092	0.70924429	269	Q9SMU7	SRP9	Signal recognition particle 9 kDa protein	yes	yes	0	0	0	0	0		1			1	67.106	67.106	2	0.013263	17735	181030 Col-8_VPE0 HUNTER ST R2_RC2_01_5768	64.297	64.297	0.75317	0.99586	22.639	2	0	Median	NaN	NaN	NaN	0	0	Median	0.77633	1.1688	NaN	1	0	Median	NaN	NaN	NaN
YFRDEFGDRGENVDVDPSLVFENPR	0	Unmodified	2971.3737	0.37366366	270	Q9SN46-2;Q9SN46	LRX5	Leucine-rich repeat extensin-like protein 5	yes	no	0	0	0	0	2	1					56.26	56.26	4	0.002458	15285	181030 Col-8_VPE0 HUNTER ST R1_RC1_01_5767	48.115	41.466	0.36838	0.58805	NaN	1	0	Median	0.36838	0.58805	NaN	1	0	Median	NaN	NaN	NaN	0	0	Median	NaN	NaN	NaN
YGWDTAGLSADPETFAR	0	Unmodified	1855.8377	0.83769228	109	Q39141;Q39142;Q8VZ87;P0CJ48;P04778	Lhb1B2;Lhb1B1;LHCB1.2;LHCB1.1;LHCB1.3	Chlorophyll a-b binding protein 3, chloroplastic;Chlorophyll a-b binding protein 2, chloroplastic;Chlorophyll a-b binding protein 1, chloroplastic	yes	no	0	0	0	0	0					1	63.366	63.366	2	0.00082384	16980	181030 Col-8_VPE0 HUNTER ST R5_RC5_01_5771	63.091	40.558	0.31407	0.36078	NaN	1	0	Median	NaN	NaN	NaN	0	0	Median	NaN	NaN	NaN	0	0	Median	NaN	NaN	NaN
YISTLNSYDLPILR	0	Unmodified	1666.893	0.89302232	116	P15455;F4K8S2;P15455-2	CRA1	12S seed storage protein CRA1;12S seed storage protein CRA1 alpha chain;12S seed storage protein CRA1 beta chain	yes	no	0	0	0	0	0		1	1			70.908	70.908	2	2.0176E-34	19279	181030 Col-8_VPE0 HUNTER ST R2_RC2_01_5768	144.65	97.387	0.064973	0.097966	NaN	1	1	Median	NaN	NaN	NaN	0	0	Median	0.064973	0.097966	NaN	1	1	Median	NaN	NaN	NaN
YPIFAQQNYENPR	0	Unmodified	1638.7791	0.77905519	144	P56771	petA	Cytochrome f	yes	yes	0	0	0	0	0					1	47.023	47.023	3	0.0086368	11815	181030 Col-8_VPE0 HUNTER ST R5_RC5_01_5771	62.14	59.19	0.24121	0.25032	NaN	1	0	Median	NaN	NaN	NaN	0	0	Median	NaN	NaN	NaN	0	0	Median	NaN	NaN	NaN
YYTPEYETKDTDILAAFR	1	Unmodified	2195.0423	0.04226533	90	O03042	rbcL	Ribulose bisphosphate carboxylase large chain	yes	yes	0	0	0	0	0					1	63.84	63.84	3	0.069366	17119	181030 Col-8_VPE0 HUNTER ST R5_RC5_01_5771	40.515	8.714	0.43374	0.50692	NaN	1	0	Median	NaN	NaN	NaN	0	0	Median	NaN	NaN	NaN	0	0	Median	NaN	NaN	NaN
[truncated: 43 more columns]
