# Supplementary material for: Sensitive Determination of Proteolytic Proteoforms in Limited Microscale Proteome Samples
Source: Mol Cell Proteomics. 2019 Aug 30;18(11):2335–47. doi: 10.1074/mcp.TIR119.001560 (PMC6823850; doi:10.1074/mcp.TIR119.001560)
Supplement: Supplementary Datasets 1-11 [file 152783_1_supp_375372_pvwd5g.zip › Weng_et_al_Dataset_8_HUNTER_MQ_modification_specific_peptides.txt]

Sequence	K Count	Modifications	Mass	Mass Fractional Part	Protein Groups	Proteins	Unique (Groups)	Unique (Proteins)	Acetyl (N-term)	Gln->pyro-Glu	Glu->pyro-Glu	Oxidation (M)	Missed cleavages	Experiment 1	Experiment 10	Experiment 11	Experiment 12	Experiment 13	Experiment 14	Experiment 15	Experiment 16	Experiment 2	Experiment 3	Experiment 4	Experiment 5	Experiment 6	Experiment 7	Experiment 8	Experiment 9	Retention time	Calibrated retention time	Charges	PEP	MS/MS scan number	Raw file	Score	Delta score	Intensity	Intensity 1	Intensity 10	Intensity 11	Intensity 12	Intensity 13	Intensity 14	Intensity 15	Intensity 16	Intensity 2	Intensity 3	Intensity 4
AAAAAAAAAAGAAGGR	0	Acetyl (N-term)	1239.632	0.63199703	1796	sp|Q86U42|PABP2_HUMAN	yes	yes	1	0	0	0	0	1	1	1	1	1	1	1	1	1	1	2	1	1	1	1	1	44.023	44.023	1;2	3.6211E-40	20367	HUNTER_10K_HeLa_exp1_2_pullout	231.23	122.25	11293000000	1111400000	296720000	394190000	562700000	1121600000	1092100000	1230200000	0	227190000	942320000	1965200000
AAAAAAAAAAGAAGGRGSGPGR	0	Acetyl (N-term)	1750.8823	0.88229149	1796	sp|Q86U42|PABP2_HUMAN	yes	yes	1	0	0	0	1							1			1	1						39.462	39.462	2	1.0418E-39	16489	HUNTER_1Mil_HeLa_exp2_1_pullout	249.32	194.85	188620000	0	0	0	0	0	0	58311000	0	0	31279000	99032000
AAAAAAAAAGAAGGR	0	Acetyl (N-term)	1168.5949	0.59488324	1796	sp|Q86U42|PABP2_HUMAN	yes	yes	1	0	0	0	0	1	1	1	1	1	1	1	1		1	1	1				1	40.821	40.821	2	3.4742E-27	17171	HUNTER_1Mil_HeLa_exp2_1_pullout	228.05	94.188	291590000	40600000	10339000	0	0	32942000	0	52670000	30287000	0	25376000	49804000
AAAAAAAAAGEGAR	0	Unmodified	1127.5683	0.56833414	1766	sp|Q7RTP0|NIPA1_HUMAN	yes	yes	0	0	0	0	0							1										20.669	20.669	2	0.00024923	7023	HUNTER_500K_HeLa_exp2_1_pullout	111.27	62.205	0	0	0	0	0	0	0	0	0	0	0	0
AAAAAAAGDSDSWDADAFSVEDPVR	0	Acetyl (N-term)	2506.0884	0.088440254	338	sp|O75822|EIF3J_HUMAN	yes	yes	1	0	0	0	0		2		1	1	1	4	2	1	2	2	2	2			2	54.057	54.057	2;3	1.5347E-144	24214	HUNTER_500K_HeLa_exp2_1_pullout	415.89	393.34	2555800000	0	183750000	0	82968000	73070000	61436000	341570000	145440000	62506000	331690000	373780000
AAAAAAALESWQAAAPR	0	Acetyl (N-term)	1666.8427	0.84271808	2623	sp|Q9UH36|SRR1L_HUMAN	yes	yes	1	0	0	0	0							1	1									58.623	58.623	2	6.8217E-31	26494	HUNTER_500K_HeLa_exp2_1_pullout	268.58	224.81	38906000	0	0	0	0	0	0	20742000	18164000	0	0	0
AAAAAAGAGPEMVR	0	Oxidation (M);Acetyl (N-term)	1299.6241	0.62413446	758	sp|P28482|MK01_HUMAN	yes	yes	1	0	0	1	0								1	1	1	1		1	1	2		30.061	30.061	2	9.951E-06	12320	HUNTER_1Mil_HeLa_exp2_1_pullout	150.06	121.57	1692900000	0	0	0	0	0	0	0	602040000	46782000	605220000	431890000
AAAAAAGAGPEMVR	0	Acetyl (N-term)	1283.6292	0.62921983	758	sp|P28482|MK01_HUMAN	yes	yes	1	0	0	0	0		1	1	1	1	1	1	1	1	1	1	1	1	1	1	1	37.762	37.762	2	1.1484E-26	16659	HUNTER_500K_HeLa_exp2_1_pullout	227.27	196.53	3935300000	0	186010000	128740000	132730000	493880000	655400000	371990000	111150000	413220000	61736000	396700000
AAAAAAGEAR	0	Acetyl (N-term)	899.44609	0.44609374	516	sp|P09417|DHPR_HUMAN	yes	yes	1	0	0	0	0				1	1			1								1	23.931	23.931	2	0.0019509	9985	HUNTER_500K_HeLa_exp2_2_pullout	153.73	27.696	258550000	0	0	0	54354000	91048000	0	0	95978000	0	0	0
AAAAAAGEARR	0	Acetyl (N-term)	1055.5472	0.54720476	516	sp|P09417|DHPR_HUMAN	yes	yes	1	0	0	0	1					1												19.472	19.472	2	0.0050071	6543	HUNTER_500K_HeLa_exp1_1_pullout	125.31	15.005	0	0	0	0	0	0	0	0	0	0	0	0
AAAAAAGPSPGSGPGDSPEGPEGEAPER	0	Acetyl (N-term)	2530.1208	0.12080302	2637	sp|Q9UID3|VPS51_HUMAN	yes	yes	1	0	0	0	0							1	1		1	1	1	1				33.477	33.477	3	6.6545E-26	14394	HUNTER_500K_HeLa_exp2_2_pullout	150.36	150.36	247480000	0	0	0	0	0	0	53570000	75125000	0	42204000	64649000
AAAAAAGPSPGSGPGDSPEGPEGEAPERR	0	Acetyl (N-term)	2686.2219	0.22191404	2637	sp|Q9UID3|VPS51_HUMAN	yes	yes	1	0	0	0	1							1			1			1				30.888	30.888	3	3.2081E-21	11721	HUNTER_1Mil_HeLa_exp2_1_pullout	144.76	133.89	97603000	0	0	0	0	0	0	52134000	0	0	29486000	0
AAAAAAGSGTPR	0	Acetyl (N-term)	1041.5203	0.52032131	2475	sp|Q9NR33|DPOE4_HUMAN	yes	yes	1	0	0	0	0								1					1				24.313	24.313	2	2.4095E-08	9571	HUNTER_500K_HeLa_exp2_2_pullout	179.8	8.2403	316570000	0	0	0	0	0	0	0	284680000	0	0	0
AAAAAATAAAAASIR	0	Acetyl (N-term)	1298.6943	0.69426293	1961	sp|Q8WVM8|SCFD1_HUMAN	yes	yes	1	0	0	0	0			1	1		1	1								1		52.148	52.148	2	1.5606E-32	23553	HUNTER_500K_HeLa_exp2_1_pullout	240.85	188.3	193190000	0	0	38080000	42274000	0	33586000	58463000	0	0	0	0
AAAAAATAAAAASIRER	0	Acetyl (N-term)	1583.838	0.83796706	1961	sp|Q8WVM8|SCFD1_HUMAN	yes	yes	1	0	0	0	1											1	1	1				48.249	48.249	2	4.0359E-08	22782	HUNTER_10K_HeLa_exp1_2_pullout	153.95	114.03	82302000	0	0	0	0	0	0	0	0	0	0	26511000
AAAAAAVGPGAGGAGSAVPGGAGPCATVSVFPGAR	0	Acetyl (N-term)	2948.4563	0.45628785	1815	sp|Q86X55|CARM1_HUMAN	yes	yes	1	0	0	0	0		1			1		1	1		1	1		1		1	1	52.528	52.528	3	5.2675E-20	23283	HUNTER_500K_HeLa_exp2_1_pullout	121.45	102.13	695240000	0	73171000	0	0	33007000	0	131740000	119160000	0	75207000	125350000
AAAAAEEGMEPR	0	Acetyl (N-term)	1243.5503	0.55030081	1016	sp|P51788|CLCN2_HUMAN	yes	yes	1	0	0	0	0																1	36.322	36.322	2	0.0084435	14456	HUNTER_100K_HeLa_exp1_1_pullout	90.629	31.953	0	0	0	0	0	0	0	0	0	0	0	0
AAAAAETPEVLR	0	Acetyl (N-term)	1239.6459	0.64591575	2550	sp|Q9NXW9|ALKB4_HUMAN	yes	yes	1	0	0	0	0					1			1	1	1	1			1	1		42.252	42.252	2	1.4574E-08	18723	HUNTER_1Mil_HeLa_exp1_2_pullout	183.43	105.32	97418000	0	0	0	0	43648000	0	0	0	30419000	17609000	0
AAAAAGAGSGPWAAQEKQFPPALLSFFIYNPR	1	Acetyl (N-term)	3345.6935	0.69348165	1233	sp|P86791|CCZ1_HUMAN;sp|P86790|CCZ1B_HUMAN	yes	no	1	0	0	0	0											1						57.515	57.515	3	5.7517E-08	27949	HUNTER_1Mil_HeLa_exp2_2_pullout	92.198	78.468	55342000	0	0	0	0	0	0	0	0	0	0	55342000
AAAAAGLGGGGAGPGPEAGDFLAR	0	Acetyl (N-term)	2052.0025	0.0024662011	709	sp|P23610|F8I2_HUMAN	yes	yes	1	0	0	0	0		2					2			1	1	2			1	2	52.836	52.836	2;3	2.0601E-46	23658	HUNTER_1Mil_HeLa_exp2_2_pullout	265.99	236.05	406550000	0	21279000	0	0	0	0	130510000	0	0	31347000	98481000
AAAAAGTATSQR	0	Acetyl (N-term)	1116.5523	0.55234972	2725	sp|Q9Y2Z0|SGT1_HUMAN	yes	yes	1	0	0	0	0	1	1	1	1	1		1			1		1	1	1	1	1	23.412	23.412	2	7.6002E-22	7530	HUNTER_500K_HeLa_exp1_1_pullout	244.55	189.49	3465900000	355490000	143610000	77670000	364570000	414860000	0	663210000	0	0	315010000	0
AAAAALPAMGLRAAAWEPR	0	Acetyl (N-term)	1935.0149	0.014885563	2563	sp|Q9NYQ6|CELR1_HUMAN	yes	yes	1	0	0	0	1										1							37.399	37.399	3	0.0025772	14924	HUNTER_1Mil_HeLa_exp2_1_pullout	57.499	40.218	16833000	0	0	0	0	0	0	0	0	0	16833000	0
AAAAAMAEQESAR	0	Acetyl (N-term)	1317.5983	0.59831364	1761	sp|Q7L5D6|GET4_HUMAN	yes	yes	1	0	0	0	0	1	1	1	1	1	1	1		1		1	1	1	1	1	1	38.391	38.391	2	1.809E-26	16498	HUNTER_100K_HeLa_exp1_1_pullout	244.61	157.94	1413500000	187680000	23443000	35708000	62613000	165020000	286730000	172930000	0	69276000	0	197460000
AAAAAMAEQESAR	0	Oxidation (M);Acetyl (N-term)	1333.5932	0.59322826	1761	sp|Q7L5D6|GET4_HUMAN	yes	yes	1	0	0	1	0							1	1		1							31.71	31.71	2	3.5575E-14	12522	HUNTER_500K_HeLa_exp2_1_pullout	198.61	163.26	291060000	0	0	0	0	0	0	50133000	145060000	0	95867000	0
AAAAAQGGGGGEPR	0	Acetyl (N-term)	1210.5691	0.56906242	743	sp|P27361|MK03_HUMAN	yes	yes	1	0	0	0	0	1		1	1	1	1	1	1	1	1	1	1	1			1	20.679	20.679	2	2.1124E-19	7914	HUNTER_500K_HeLa_exp1_2_pullout	192.3	153.28	923350000	49461000	0	9381300	0	70333000	67783000	148810000	166950000	43756000	89972000	176940000
AAAAASAPQQLSDEELFSQLR	0	Acetyl (N-term)	2244.1022	0.10223983	2721	sp|Q9Y2U8|MAN1_HUMAN	yes	yes	1	0	0	0	0	1	2		2	2	2			1							1	53.782	53.782	2;3	6.5114E-63	27544	HUNTER_500K_HeLa_exp1_2_pullout	245.03	207.85	419140000	61791000	47750000	0	100110000	42210000	129220000	0	0	0	0	0
AAAAASAPQQLSDEELFSQLRR	0	Acetyl (N-term)	2400.2034	0.20335085	2721	sp|Q9Y2U8|MAN1_HUMAN	yes	yes	1	0	0	0	1	1						2	2		1	2	2	2			2	52.07	52.07	2;3	2.1062E-79	22997	HUNTER_500K_HeLa_exp2_1_pullout	266.64	249.06	2083100000	43495000	0	0	0	0	0	359390000	254570000	0	120870000	383700000
AAAAASASQDELNQLER	0	Acetyl (N-term)	1785.8493	0.8493196	1658	sp|Q5VYK3|ECM29_HUMAN	yes	yes	1	0	0	0	0	1	1	1	1	1	1	1	1	1	1	2	1	1		1	1	48.647	48.647	2	2.7474E-125	24438	HUNTER_1Mil_HeLa_exp1_1_pullout	344.63	294.35	746720000	52147000	54167000	0	41661000	86675000	67966000	88550000	67033000	62737000	38177000	83094000
AAAAASGAGGAAGAGTGGAGPAGR	0	Acetyl (N-term)	1795.8561	0.85613631	2713	sp|Q9Y2K2|SIK3_HUMAN	yes	yes	1	0	0	0	0							1	1			1	1	1				28.011	28.011	2	3.853E-75	11485	HUNTER_500K_HeLa_exp2_1_pullout	292.82	233.63	116650000	0	0	0	0	0	0	0	27562000	0	0	42413000
AAAAASHLNLDALR	0	Acetyl (N-term)	1434.7579	0.75792582	1340	sp|Q13049|TRI32_HUMAN	yes	yes	1	0	0	0	0		1		1											1		49.398	49.398	2	3.4472E-23	22375	HUNTER_100K_HeLa_exp1_2_pullout	215.08	168.74	114430000	0	54591000	0	51704000	0	0	0	0	0	0	0
AAAAAVGNAVPCGAR	0	Acetyl (N-term)	1396.6881	0.6881317	2443	sp|Q9HD20|AT131_HUMAN	yes	yes	1	0	0	0	0	1	1						1									37.535	37.535	2	4.2963E-14	17931	HUNTER_1Mil_HeLa_exp1_1_pullout	179	134.7	55214000	36500000	18714000	0	0	0	0	0	0	0	0	0
AAAAAVGNAVPCGARPCGVRPDGQPKPGPQPR	1	Acetyl (N-term)	3220.6095	0.60945122	2443	sp|Q9HD20|AT131_HUMAN	yes	yes	1	0	0	0	2								1					1				33.944	33.944	4	8.644E-09	14295	HUNTER_500K_HeLa_exp2_2_pullout	100.41	80.365	110940000	0	0	0	0	0	0	0	53891000	0	0	0
AAAADSFSGGPAGVR	0	Acetyl (N-term)	1374.6528	0.65279205	2075	sp|Q96E14|RMI2_HUMAN	yes	yes	1	0	0	0	0	1				1	1			1	1	1	1	1			1	38.708	38.708	2	6.5476E-23	16997	HUNTER_1Mil_HeLa_exp1_2_pullout	209.21	171.49	479050000	73730000	0	0	0	59830000	70663000	0	0	87563000	46772000	100220000
AAAAECDVVMAATEPELLDDQEAKR	1	Acetyl (N-term)	2744.2633	0.26330985	2185	sp|Q99615|DNJC7_HUMAN	yes	yes	1	0	0	0	0		1		1	1	1	2	1	1		2	1	1			1	53.536	53.536	2;3	3.026E-69	24032	HUNTER_500K_HeLa_exp2_1_pullout	243.13	219.99	1668000000	0	96466000	0	130850000	117320000	209770000	402790000	54318000	74420000	0	277170000
AAAAECDVVMAATEPELLDDQEAKR	1	Oxidation (M);Acetyl (N-term)	2760.2582	0.25822447	2185	sp|Q99615|DNJC7_HUMAN	yes	yes	1	0	0	1	0							1	1		1							52.863	52.863	3	3.0802E-27	23131	HUNTER_500K_HeLa_exp2_1_pullout	171.58	150.84	315710000	0	0	0	0	0	0	111500000	135260000	0	68948000	0
AAAAECDVVMAATEPELLDDQEAKR	1	Oxidation (M)	2718.2477	0.24765979	2185	sp|Q99615|DNJC7_HUMAN	yes	yes	0	0	0	1	0																1	54.153	54.153	2	0.0073886	23598	HUNTER_100K_HeLa_exp1_1_pullout	66.965	37.232	0	0	0	0	0	0	0	0	0	0	0	0
AAAAEGVLATR	0	Acetyl (N-term)	1070.572	0.57202253	1720	sp|Q6QNY1|BL1S2_HUMAN	yes	yes	1	0	0	0	0		1	1	1	1		1	1	1	1		1	1			1	45.168	45.168	2	6.2186E-11	20345	HUNTER_10K_HeLa_exp1_2_pullout	211.52	140.61	789180000	0	22122000	22780000	28076000	72515000	0	102740000	98225000	158930000	115630000	0
AAAAELSLLEKSLGLSKGNKYSAQGER	3	Acetyl (N-term)	2832.4981	0.49813589	216	sp|O43324|MCA3_HUMAN	yes	yes	1	0	0	0	0	2	2	1	2	2	2	2	2		2	2	2	2			2	53.687	53.687	3;4	5.4244E-120	24766	HUNTER_500K_HeLa_exp2_2_pullout	287.87	264.87	33070000000	3853500000	1014000000	115140000	2076400000	3272400000	2522700000	4184500000	3320800000	0	2883300000	4205900000
AAAAGAAAAAAAEGEAPAEMGALLLEKETR	1	Acetyl (N-term)	2823.4073	0.40727197	2135	sp|Q96KQ7|EHMT2_HUMAN	yes	yes	1	0	0	0	0	1	1	1		1	1	1	1	1	1	1	1	1			1	55.951	55.951	3	8.293E-116	25432	HUNTER_500K_HeLa_exp2_1_pullout	272.35	258.19	1963700000	142430000	111740000	54195000	0	116400000	122620000	334310000	92218000	28561000	37823000	344700000
AAAAGAAAAAAAEGEAPAEMGALLLEKETR	1	Oxidation (M);Acetyl (N-term)	2839.4022	0.4021866	2135	sp|Q96KQ7|EHMT2_HUMAN	yes	yes	1	0	0	1	0							1	1		1	2						53.709	53.709	3	4.4523E-65	23057	HUNTER_1Mil_HeLa_exp2_1_pullout	202.58	183.88	414460000	0	0	0	0	0	0	106120000	145590000	0	113000000	49740000
AAAAGDADDEPR	0	Acetyl (N-term)	1199.5055	0.50545911	1689	sp|Q6NXT1|ANR54_HUMAN	yes	yes	1	0	0	0	0								1		1	1	1	1				23.341	23.341	2	3.1366E-06	8709	HUNTER_1Mil_HeLa_exp2_1_pullout	160	117.14	99407000	0	0	0	0	0	0	0	0	0	32955000	40748000
AAAAGDGGGEGGAGLGSAAGLGPGPGLR	0	Acetyl (N-term)	2262.0989	0.098885782	2439	sp|Q9HCJ3|RAVR2_HUMAN	yes	yes	1	0	0	0	0							1										49.795	49.795	3	1.0628E-18	21086	HUNTER_500K_HeLa_exp2_1_pullout	86.946	83.136	20141000	0	0	0	0	0	0	20141000	0	0	0	0
AAAAGGGAGAAR	0	Acetyl (N-term)	941.46789	0.46789181	2537	sp|Q9NX46|ARHL2_HUMAN	yes	yes	1	0	0	0	0		1					1					1	1				18.896	18.896	2	0.0044683	6680	HUNTER_10K_HeLa_exp1_1_pullout	114.89	46.997	102240000	0	7089500	0	0	0	0	53254000	0	0	0	0
AAAAGGGGPGTAVGATGSGIAAAAAGLAVYR	0	Acetyl (N-term)	2555.3092	0.30921291	2017	sp|Q92922|SMRC1_HUMAN	yes	yes	1	0	0	0	0		1	1			2	1	1			1			1	1	1	54.439	54.439	3	4.221E-30	25806	HUNTER_100K_HeLa_exp2_1_pullout	149.73	134.72	502580000	0	40796000	49778000	0	0	91013000	52100000	65956000	0	0	46098000
AAAAGPGAALSPR	0	Acetyl (N-term)	1150.6095	0.60947067	1948	sp|Q8WUB8|PHF10_HUMAN	yes	yes	1	0	0	0	0									1								34.34	34.34	2	0.0024178	14766	HUNTER_1Mil_HeLa_exp1_2_pullout	99.973	53.845	0	0	0	0	0	0	0	0	0	0	0	0
AAAAGTATSQR	0	Acetyl (N-term)	1045.5152	0.51523593	2725	sp|Q9Y2Z0|SGT1_HUMAN	yes	yes	1	0	0	0	0												1					20.825	20.825	2	0.083053	7872	HUNTER_10K_HeLa_exp1_1_pullout	77.732	32.651	4386900	0	0	0	0	0	0	0	0	0	0	0
AAAAKPNNLSLVVHGPGDLR	1	Acetyl (N-term)	2041.1069	0.10687169	1242	sp|Q00796|DHSO_HUMAN	yes	yes	1	0	0	0	0	2	1	2	2	2	2	1	2	1	2	2	1	1	1	1	1	42.177	42.177	2;3	5.2865E-173	18776	HUNTER_500K_HeLa_exp2_1_pullout	366.95	304.79	23009000000	4679600000	905520000	1305300000	2112600000	3136900000	2960600000	56408000	2264000000	429180000	1163000000	2934100000
AAAAMAAAAGGGAGAAR	0	Acetyl (N-term)	1356.6568	0.65683157	2537	sp|Q9NX46|ARHL2_HUMAN	yes	yes	1	0	0	0	0		1			1	1			1				1			1	43.347	43.347	2	2.1677E-06	19839	HUNTER_10K_HeLa_exp1_2_pullout	62.408	53.219	185370000	0	9506200	0	0	57047000	63173000	0	0	16510000	0	0
AAAAMAAAAGGGAGAAR	0	Oxidation (M);Acetyl (N-term)	1372.6517	0.65174619	2537	sp|Q9NX46|ARHL2_HUMAN	yes	yes	1	0	0	1	0							1			1							32.247	32.247	2	1.3851E-05	12694	HUNTER_500K_HeLa_exp2_1_pullout	126.71	101.85	35092000	0	0	0	0	0	0	10337000	0	0	24755000	0
AAAAPAAAAASSEAPAASATAEPEAGDQDSR	0	Acetyl (N-term)	2824.2747	0.27473747	1499	sp|Q15283|RASA2_HUMAN	yes	yes	1	0	0	0	0							1										38.572	38.572	3	5.1613E-05	15517	HUNTER_500K_HeLa_exp2_1_pullout	78.755	65.826	14000000	0	0	0	0	0	0	14000000	0	0	0	0
AAAAPVAADDDER	0	Acetyl (N-term)	1312.5895	0.58952309	2394	sp|Q9H5N1|RABE2_HUMAN	yes	yes	1	0	0	0	0								1									28.971	28.971	2	0.00077171	12025	HUNTER_500K_HeLa_exp2_2_pullout	131.28	101.47	15982000	0	0	0	0	0	0	0	15982000	0	0	0
AAAAPVAADDDERR	0	Acetyl (N-term)	1468.6906	0.69063412	2394	sp|Q9H5N1|RABE2_HUMAN	yes	yes	1	0	0	0	1	1					1		1	1			1	1			1	24.272	24.272	2	2.3811E-26	8859	HUNTER_1Mil_HeLa_exp1_2_pullout	263.75	210.16	362210000	36573000	0	0	0	0	50453000	0	110330000	38461000	0	0
AAAAPVAADDDERRR	0	Acetyl (N-term)	1624.7917	0.79174514	2394	sp|Q9H5N1|RABE2_HUMAN	yes	yes	1	0	0	0	2								1		1							21.527	21.527	3	0.0026068	8003	HUNTER_500K_HeLa_exp2_2_pullout	98.439	78.699	69483000	0	0	0	0	0	0	0	32616000	0	36867000	0
AAAAQLSLTQLSSGNPVYEKYYR	1	Acetyl (N-term)	2571.2969	0.29691689	891	sp|P42566|EPS15_HUMAN	yes	yes	1	0	0	0	0	1	1		1	1		2	2		1	2		1	1			52.94	52.94	2;3	1.0151E-197	28246	HUNTER_1Mil_HeLa_exp1_1_pullout	367.46	304.78	830220000	67698000	31366000	0	33541000	53955000	0	202180000	150640000	0	44262000	167810000
AAAATAAEGVPSR	0	Acetyl (N-term)	1212.6099	0.6098646	1926	sp|Q8TBC3|SHKB1_HUMAN	yes	yes	1	0	0	0	0							1				1					1	33.793	33.793	2	0.00012768	12902	HUNTER_100K_HeLa_exp1_1_pullout	60.434	39.563	20491000	0	0	0	0	0	0	14737000	0	0	0	0
AAAATMAAAAR	0	Oxidation (M);Acetyl (N-term)	1032.5022	0.50222841	1858	sp|Q8N1B4|VPS52_HUMAN	yes	yes	1	0	0	1	0							1			1							29.552	29.552	2	0.0056611	10863	HUNTER_1Mil_HeLa_exp2_1_pullout	120.15	44.911	0	0	0	0	0	0	0	0	0	0	0	0
AAAAVGAGHGAGGPGAASSSGGAR	0	Unmodified	1863.8936	0.89358445	2131	sp|Q96K37|S35E1_HUMAN	yes	yes	0	0	0	0	0	1	1		1		1	1	1		1	2	1	1				15.186	15.186	2;3	5.525E-65	4914	HUNTER_500K_HeLa_exp2_2_pullout	205.02	174.83	276330000	15658000	16385000	0	5923100	0	23918000	44506000	0	0	43827000	100470000
AAAAVGAGHGAGGPGAASSSGGAR	0	Acetyl (N-term)	1905.9041	0.90414914	2131	sp|Q96K37|S35E1_HUMAN	yes	yes	1	0	0	0	0	2	2	2	2	2	2	2	2	2	2	2	2	2	1	1	1	24.433	24.433	2;3	6.7683E-130	9694	HUNTER_500K_HeLa_exp2_1_pullout	414.4	365.4	2091700000	251430000	72795000	22731000	27070000	75389000	108480000	428390000	295170000	92892000	98888000	326560000
AAAAVQGGR	0	Acetyl (N-term)	841.44061	0.44061443	1468	sp|Q15005|SPCS2_HUMAN	yes	yes	1	0	0	0	0		1	1		1	1		2	1	1	1	1	1	1	1	1	22.625	22.625	1;2	0.0030192	8421	HUNTER_1Mil_HeLa_exp2_1_pullout	170.44	52.745	4022500000	0	51417000	67628000	0	139360000	442510000	0	1120400000	324020000	548300000	717200000
AAAAVQGGR	0	Unmodified	799.43005	0.43004974	1468	sp|Q15005|SPCS2_HUMAN	yes	yes	0	0	0	0	0													1				11.262	11.262	2	0.057612	3248	HUNTER_10K_HeLa_exp1_2_pullout	97.068	20.221	0	0	0	0	0	0	0	0	0	0	0	0
AAAAVSESWPELELAER	0	Acetyl (N-term)	1869.9109	0.91085723	1859	sp|Q8N1G4|LRC47_HUMAN	yes	yes	1	0	0	0	0	1	1		1	1	1	1	1	1	1	1		1			1	55.426	55.426	2	2.6646E-35	25313	HUNTER_500K_HeLa_exp2_1_pullout	275.95	238.77	1786700000	163760000	187850000	0	117540000	132340000	209210000	220510000	183890000	64870000	73394000	157070000
AAAAVSESWPELELAERER	0	Acetyl (N-term)	2155.0546	0.054561351	1859	sp|Q8N1G4|LRC47_HUMAN	yes	yes	1	0	0	0	1							2	2		2	2	2	2			2	53.302	53.302	2;3	1.058E-118	22745	HUNTER_1Mil_HeLa_exp2_1_pullout	354.47	317.62	3639500000	0	0	0	0	0	0	654620000	290650000	0	327340000	761710000
AAAAVSSAKR	1	Acetyl (N-term)	972.53524	0.53524309	987	sp|P49914|MTHFS_HUMAN	yes	yes	1	0	0	0	0		1	1	1	1	1		1	1	1	1					1	21.567	21.567	2	2.752E-07	8461	HUNTER_500K_HeLa_exp2_2_pullout	204.27	143.68	3382900000	0	80261000	78910000	117420000	342130000	322940000	0	340430000	1224600000	216590000	611900000
AAAAVVEFQR	0	Acetyl (N-term)	1102.5771	0.57710791	109	sp|O00231|PSD11_HUMAN	yes	yes	1	0	0	0	0	1	2	1	1	1	2	2	3	1	1	2	2	2	1	1	1	48.133	48.133	1;2	6.799E-09	22083	HUNTER_500K_HeLa_exp2_1_pullout	188.98	116.19	4757100000	260030000	171810000	289920000	378780000	918980000	622740000	226650000	180860000	690260000	112440000	151520000
AAAAVVVPAEWIKNWEKSGR	2	Acetyl (N-term)	2223.18	0.18003664	1916	sp|Q8NI27|THOC2_HUMAN	yes	yes	1	0	0	0	0	2	1	1	1	1	1	1	1		1	1	1			1	1	55.137	55.137	2;3	1.7065E-20	26752	HUNTER_100K_HeLa_exp2_2_pullout	184.03	161.2	2296300000	594530000	148000000	226190000	399450000	297750000	181210000	62431000	102540000	0	43402000	86857000
AAADAEAVPAR	0	Acetyl (N-term)	1082.5356	0.53563702	2420	sp|Q9H9B1|EHMT1_HUMAN	yes	yes	1	0	0	0	0							1	1		1						1	29.93	29.93	2	3.8146E-06	11745	HUNTER_500K_HeLa_exp2_1_pullout	171.36	107.88	145930000	0	0	0	0	0	0	66067000	47672000	0	17689000	0
AAADGALPEAAALEQPAELPASVR	0	Acetyl (N-term)	2359.202	0.20195387	695	sp|P23025|XPA_HUMAN	yes	yes	1	0	0	0	0							1								1		53.852	53.852	3	7.7217E-11	24022	HUNTER_500K_HeLa_exp2_1_pullout	124.76	110.65	49597000	0	0	0	0	0	0	36233000	0	0	0	0
AAADGGGPGGASVGTEEDGGGVGHR	0	Acetyl (N-term)	2178.9526	0.95261548	89	sp|A6NHR9|SMHD1_HUMAN	yes	yes	1	0	0	0	0	1				1	2	5	1	1	3	2	2	2			1	27.199	27.199	2;3	6.0929E-145	11254	HUNTER_500K_HeLa_exp2_2_pullout	428.85	385.35	729330000	67700000	0	0	0	37919000	35215000	149400000	58636000	57203000	31441000	195630000
AAADGSLFDNPR	0	Acetyl (N-term)	1274.5891	0.58912916	2414	sp|Q9H8H2|DDX31_HUMAN	yes	yes	1	0	0	0	0		1	1	1	1		1	1	1		1	1	1	1	1	1	43.904	43.904	2	5.3222E-10	19862	HUNTER_500K_HeLa_exp2_1_pullout	199.67	152.47	431720000	0	0	15701000	32485000	60328000	0	69662000	44598000	43882000	0	63394000
AAADGSLFDNPR	0	Unmodified	1232.5786	0.57856447	2414	sp|Q9H8H2|DDX31_HUMAN	yes	yes	0	0	0	0	0							1				1						29.632	29.632	2	0.00081309	14708	HUNTER_500K_HeLa_exp2_1_pullout	123.51	61.514	33383000	0	0	0	0	0	0	0	0	0	0	33383000
AAAEAGGDDAR	0	Acetyl (N-term)	1044.4472	0.44721595	85	sp|A6NDG6|PGP_HUMAN	yes	yes	1	0	0	0	0	1	1		1	1	1	1	1		1	1		1			1	18.211	18.211	2	1.2319E-05	6839	HUNTER_10K_HeLa_exp1_2_pullout	166.07	95.153	1585900000	70901000	15051000	0	32233000	129640000	174500000	267440000	209340000	0	248760000	265780000
AAAEEEDGGPEGPNR	0	Acetyl (N-term)	1539.6437	0.6437435	2200	sp|Q99942|RNF5_HUMAN	yes	yes	1	0	0	0	0		1					1	1	1	1	1						25.455	25.455	2	4.1498E-32	9530	HUNTER_1Mil_HeLa_exp2_1_pullout	233.54	210.9	187270000	0	6039800	0	0	0	0	59399000	26336000	19678000	28216000	47602000
AAAEEEDGGPEGPNR	0	Unmodified	1497.6332	0.63317882	2200	sp|Q99942|RNF5_HUMAN	yes	yes	0	0	0	0	0							1										19.454	19.454	2	2.0559E-23	6464	HUNTER_500K_HeLa_exp2_1_pullout	214.26	189.41	14384000	0	0	0	0	0	0	14384000	0	0	0	0
AAAEEEDGGPEGPNRER	0	Acetyl (N-term)	1824.7874	0.78744763	2200	sp|Q99942|RNF5_HUMAN	yes	yes	1	0	0	0	1							1			1		1					24.036	24.036	2	1.7133E-22	8862	HUNTER_500K_HeLa_exp2_1_pullout	193.23	149.72	71540000	0	0	0	0	0	0	32107000	0	0	21722000	0
AAAEEEPKPKKLKVEAPQALR	4	Acetyl (N-term)	2344.3114	0.31144474	1069	sp|P55263|ADK_HUMAN	yes	yes	1	0	0	0	0	1										1						25.947	25.947	3	2.0699E-39	12072	HUNTER_1Mil_HeLa_exp1_1_pullout	180.86	152.93	0	0	0	0	0	0	0	0	0	0	0	0
AAAEGPVGDGELWQTWLPNHVVFLR	0	Acetyl (N-term)	2803.4082	0.40819867	2180	sp|Q99567|NUP88_HUMAN	yes	yes	1	0	0	0	0	1	2		2	1	1	2	2		2	2	2	2			1	58.076	58.076	2;3	4.2531E-57	27663	HUNTER_500K_HeLa_exp2_2_pullout	264.28	244.17	1527600000	108130000	150670000	0	99800000	77512000	61442000	68301000	122280000	0	119020000	405320000
AAAETQSLR	0	Acetyl (N-term)	987.49852	0.49852324	1390	sp|Q13523|PRP4B_HUMAN	yes	yes	1	0	0	0	0	1	1	1	1	1		1			1	1	1	1			1	28.352	28.352	2	0.0023468	11298	HUNTER_1Mil_HeLa_exp2_1_pullout	176.4	61.798	1406800000	135070000	16770000	25519000	62530000	174480000	0	338160000	0	0	139950000	370180000
AAAGAAATHLEVAR	0	Unmodified	1307.6946	0.69459728	2158	sp|Q96S52|PIGS_HUMAN	yes	yes	0	0	0	0	0	2	2	2	2	2	2	2	2	2	2	1			1	2	2	24.586	24.586	2;3	3.6423E-71	9734	HUNTER_500K_HeLa_exp2_1_pullout	243.37	192.35	1867900000	504540000	73475000	92247000	56113000	296710000	114000000	217530000	224730000	148500000	47093000	0
AAAGAAATHLEVAR	0	Acetyl (N-term)	1349.7052	0.70516197	2158	sp|Q96S52|PIGS_HUMAN	yes	yes	1	0	0	0	0	1	1	1	1		1	1									1	34.802	34.802	2	1.9214E-10	15148	HUNTER_500K_HeLa_exp2_1_pullout	155.97	94.996	153640000	43706000	8713500	22424000	28725000	0	38725000	0	0	0	0	0
AAAGALER	0	Acetyl (N-term)	799.41882	0.41881635	1322	sp|Q12769|NU160_HUMAN	yes	yes	1	0	0	0	0			1	1		1	1	1								1	29.89	29.89	2	0.028638	12702	HUNTER_500K_HeLa_exp1_2_pullout	129.68	35.676	483900000	0	0	29087000	50603000	0	89637000	211430000	49720000	0	0	0
AAAGARPVELGFAESAPAWR	0	Acetyl (N-term)	2068.049	0.049022463	1542	sp|Q16342|PDCD2_HUMAN	yes	yes	1	0	0	0	1											1	2	2			1	51.842	51.842	2;3	2.3512E-10	24059	HUNTER_10K_HeLa_exp1_2_pullout	169.98	134.78	374880000	0	0	0	0	0	0	0	0	0	0	67550000
AAAGGAEGR	0	Acetyl (N-term)	800.37768	0.37767982	1800	sp|Q86UK7|ZN598_HUMAN	yes	yes	1	0	0	0	0								1									14.47	14.47	2	0.017314	5076	HUNTER_500K_HeLa_exp2_2_pullout	125.5	27.09	63744000	0	0	0	0	0	0	0	63744000	0	0	0
AAAGGAEGRR	0	Acetyl (N-term)	956.47879	0.47879085	1800	sp|Q86UK7|ZN598_HUMAN	yes	yes	1	0	0	0	1							1	1				1	1				13.23	13.23	2	0.00023016	4259	HUNTER_500K_HeLa_exp2_1_pullout	170.3	96.68	363450000	0	0	0	0	0	0	40939000	84983000	0	0	0
AAAGGGGGGAAAAGR	0	Acetyl (N-term)	1112.5323	0.53228298	2666	sp|Q9UL25|RAB21_HUMAN	yes	yes	1	0	0	0	0	1		1	1		1	1		1								15.805	15.805	2	2.6552E-14	5997	HUNTER_500K_HeLa_exp1_2_pullout	182.4	121.72	159060000	29902000	0	12855000	26758000	0	56720000	0	0	32825000	0	0
AAAGGGGGGGR	0	Acetyl (N-term)	828.38383	0.38382783	603	sp|P14866|HNRPL_HUMAN	yes	yes	1	0	0	0	0	1	1	1	1		1	1	1		1	1		1				11.607	11.607	2	1.6015E-10	2679	HUNTER_1Mil_HeLa_exp2_1_pullout	203.57	102.29	1284600000	106910000	26993000	30955000	31089000	0	67362000	273220000	174600000	0	224310000	198890000
AAAGYDVEKNNSR	1	Acetyl (N-term)	1435.6692	0.66917039	541	sp|P10412|H14_HUMAN;sp|P16403|H12_HUMAN;sp|P16402|H13_HUMAN;sp|P22492|H1T_HUMAN;sp|Q02539|H11_HUMAN	yes	no	1	0	0	0	0							1			1						1	26.971	26.971	2	2.3783E-05	10112	HUNTER_500K_HeLa_exp2_1_pullout	147.74	119.73	22831000	0	0	0	0	0	0	8913500	0	0	5064000	0
AAAGYDVEKNNSR	1	Unmodified	1393.6586	0.65860571	541	sp|P10412|H14_HUMAN;sp|P16403|H12_HUMAN;sp|P16402|H13_HUMAN;sp|P22492|H1T_HUMAN;sp|Q02539|H11_HUMAN	yes	no	0	0	0	0	0				1													16.079	16.079	3	0.042214	5771	HUNTER_100K_HeLa_exp2_2_pullout	77.912	56.281	8951800	0	0	0	8951800	0	0	0	0	0	0	0
AAAITDMADLEELSR	0	Acetyl (N-term)	1646.7822	0.78215124	1735	sp|Q6ZN18|AEBP2_HUMAN	yes	yes	1	0	0	0	0							1										59.021	59.021	2	2.0874E-09	26493	HUNTER_500K_HeLa_exp2_1_pullout	167.11	132.91	10169000	0	0	0	0	0	0	10169000	0	0	0	0
AAAKVALTKR	2	Acetyl (N-term)	1069.6608	0.66077796	2645	sp|Q9UJS0|CMC2_HUMAN	yes	yes	1	0	0	0	0	2	1	1	2	2	2	1	2	2	2	1				1	1	24.978	24.978	2;3	0.0012587	9672	HUNTER_1Mil_HeLa_exp1_2_pullout	156.83	75.708	8403200000	2701300000	49839000	168440000	223750000	244750000	956150000	0	1204100000	1854800000	509220000	417920000
AAALGASGGAGAGDDDFDQFDKPGAER	1	Acetyl (N-term)	2607.1474	0.14735212	2088	sp|Q96EV2|RBM33_HUMAN	yes	yes	1	0	0	0	0		1		1	1	1	2	1	1	1	1	1	1			1	46.608	46.608	2;3	3.5586E-68	20765	HUNTER_500K_HeLa_exp2_1_pullout	197.09	172.82	610280000	0	25614000	0	0	41253000	33517000	94388000	87483000	24154000	96217000	81958000
AAAMDVDTPSGTNSGAGKKR	2	Oxidation (M);Acetyl (N-term)	1990.9378	0.93781703	1169	sp|P62877|RBX1_HUMAN	yes	yes	1	0	0	1	0	1		1			1	1	2		2	1					1	19.364	19.364	2;3	1.1914E-26	7422	HUNTER_500K_HeLa_exp2_2_pullout	190.27	173.33	460130000	73786000	0	8007000	0	0	21982000	19825000	63068000	0	181100000	73977000
AAAMDVDTPSGTNSGAGKKR	2	Acetyl (N-term)	1974.9429	0.94290241	1169	sp|P62877|RBX1_HUMAN	yes	yes	1	0	0	0	0	2	2		2	3	2	2	2	2	2	2	1	1	1	1	1	25.571	25.571	2;3	6.8421E-136	9738	HUNTER_1Mil_HeLa_exp1_2_pullout	341.59	312.52	7501700000	1807800000	385850000	0	353620000	645920000	918620000	32653000	214750000	2073200000	59387000	671140000
AAAMVPGRSESWER	0	Acetyl (N-term)	1587.7464	0.74637486	229	sp|O43598|DNPH1_HUMAN	yes	yes	1	0	0	0	1							1					1	1				40.848	40.848	2	0.0068927	17188	HUNTER_500K_HeLa_exp2_1_pullout	97.214	60.88	222710000	0	0	0	0	0	0	14197000	0	0	0	0
AAANKGNKPR	2	Acetyl (N-term)	1067.5836	0.58359027	2328	sp|Q9GZN8|CT027_HUMAN	yes	yes	1	0	0	0	0		1		1		1	2	1									11.231	11.231	2;3	0.011012	3132	HUNTER_500K_HeLa_exp2_1_pullout	125.49	77.625	804930000	0	93903000	0	12091000	0	326530000	355530000	16867000	0	0	0
AAAPPLSKAEYLKR	2	Acetyl (N-term)	1555.8722	0.8722273	2215	sp|Q9BRD0|BUD13_HUMAN	yes	yes	1	0	0	0	0	1		1	1	2		1	1			2						34.071	34.071	2;3	0.0011948	15026	HUNTER_500K_HeLa_exp2_1_pullout	116.84	91.902	733220000	187870000	0	39512000	52300000	153690000	0	101500000	84291000	0	0	114060000
AAAPSSNGSPWR	0	Unmodified	1199.5683	0.56833414	2368	sp|Q9H2W6|RM46_HUMAN	yes	yes	0	0	0	0	0										2							27.718	27.718	2	0.010083	10266	HUNTER_1Mil_HeLa_exp2_1_pullout	103.7	62.671	7762900	0	0	0	0	0	0	0	0	0	7762900	0
AAAQEADGAR	0	Acetyl (N-term)	1000.4574	0.4573867	419	sp|O96005|CLPT1_HUMAN	yes	yes	1	0	0	0	0	1	1		1	1	1	1	1	1	2	1	1	2			1	18.469	18.469	2	0.00024138	7450	HUNTER_500K_HeLa_exp2_1_pullout	170.05	73.855	1397800000	90200000	13547000	0	30733000	88186000	188870000	177580000	178780000	56499000	116680000	163710000
AAAQEADGAR	0	Unmodified	958.44682	0.44682202	419	sp|O96005|CLPT1_HUMAN	yes	yes	0	0	0	0	0	1						1	1				1					11.033	11.033	2	7.3583E-05	3195	HUNTER_10K_HeLa_exp1_1_pullout	176.6	75.32	107620000	0	0	0	0	0	0	0	68808000	0	0	0
AAASAAAISGAGR	0	Acetyl (N-term)	1114.5731	0.57308516	1458	sp|Q14807|KIF22_HUMAN	yes	yes	1	0	0	0	0		1					1	1				1				1	36.157	36.157	2	7.8992E-16	15107	HUNTER_500K_HeLa_exp2_2_pullout	204.64	136.01	95570000	0	11381000	0	0	0	0	27125000	36495000	0	0	0
AAASGSVLQR	0	Acetyl (N-term)	1000.5302	0.53015772	1657	sp|Q5VWZ2|LYPL1_HUMAN	yes	yes	1	0	0	0	0		1	1	1		1	1	1	1	1	1				1	1	31.043	31.043	2	5.2416E-11	12570	HUNTER_1Mil_HeLa_exp2_1_pullout	220.51	149.17	600170000	0	36166000	29142000	37411000	0	63492000	64528000	86617000	128930000	44783000	72993000
AAASGYTDLR	0	Acetyl (N-term)	1065.5091	0.50908792	1707	sp|Q6P6C2|ALKB5_HUMAN	yes	yes	1	0	0	0	0		1			1											1	36.462	36.462	2	0.0063996	15602	HUNTER_100K_HeLa_exp1_2_pullout	138.1	93.651	76881000	0	23653000	0	0	36703000	0	0	0	0	0	0
AAASGYTDLREKLKSMTSR	2	Acetyl (N-term)	2126.079	0.079001963	1707	sp|Q6P6C2|ALKB5_HUMAN	yes	yes	1	0	0	0	1							1			1			1				48.958	48.958	4	9.265E-26	20902	HUNTER_500K_HeLa_exp2_1_pullout	189.64	166.19	246100000	0	0	0	0	0	0	97888000	0	0	32105000	0
AAASGYTDLREKLKSMTSR	2	Oxidation (M);Acetyl (N-term)	2142.0739	0.073916585	1707	sp|Q6P6C2|ALKB5_HUMAN	yes	yes	1	0	0	1	1								1									36.882	36.882	4	0.021452	15841	HUNTER_500K_HeLa_exp2_2_pullout	64.275	42.265	21404000	0	0	0	0	0	0	0	21404000	0	0	0
AAASSFQHSSSLGR	0	Unmodified	1404.6746	0.67459012	1896	sp|Q8NC60|NOA1_HUMAN	yes	yes	0	0	0	0	0								1		1							21.535	21.535	3	7.1324E-14	7941	HUNTER_500K_HeLa_exp2_2_pullout	182.03	154.6	48634000	0	0	0	0	0	0	0	33896000	0	14738000	0
AAATAAAGAGPAMAVWTR	0	Acetyl (N-term)	1684.8355	0.83552421	1374	sp|Q13425|SNTB2_HUMAN	yes	yes	1	0	0	0	0					1												28.157	28.157	2	0.02529	11075	HUNTER_500K_HeLa_exp1_1_pullout	70.488	38.646	0	0	0	0	0	0	0	0	0	0	0	0
AAATELNRPSSGDR	0	Acetyl (N-term)	1485.7172	0.71718322	2491	sp|Q9NS73|MBIP1_HUMAN	yes	yes	1	0	0	0	1							1	1	1	1	1	1					25.425	25.425	2	8.8049E-27	10482	HUNTER_500K_HeLa_exp2_2_pullout	228.12	131.77	188000000	0	0	0	0	0	0	27563000	46533000	45293000	19831000	40724000
AAATGAVAASAASGQAEGKKITDLR	2	Acetyl (N-term)	2356.2347	0.23465098	2524	sp|Q9NWH9|SLTM_HUMAN	yes	yes	1	0	0	0	0	2	1	1	1	1	1	1	2	1	1	2	1	1		1		40.078	40.078	2;3	4.5444E-82	16974	HUNTER_1Mil_HeLa_exp2_1_pullout	249.34	221.44	9335100000	783190000	412190000	490920000	615790000	816200000	1258900000	760300000	309720000	67331000	251680000	620850000
AAATGPSFWLGNETLKVPLALFALNR	1	Acetyl (N-term)	2798.5119	0.51193546	576	sp|P12955|PEPD_HUMAN	yes	yes	1	0	0	0	0	1										2						58.928	58.928	2;3	1.3084E-54	33291	HUNTER_1Mil_HeLa_exp1_1_pullout	204.82	159.04	558500000	173900000	0	0	0	0	0	0	0	0	0	384590000
AAATLTSKLYSLLFR	1	Unmodified	1653.9454	0.94539224	2613	sp|Q9UDW1|QCR9_HUMAN	yes	yes	0	0	0	0	0	1		2	1	1	1		1	1								54.638	54.638	2;3	2.1899E-59	26471	HUNTER_100K_HeLa_exp2_1_pullout	283.47	209.21	1015200000	71436000	0	653510000	30362000	106200000	44862000	0	69935000	38872000	0	0
AAATLTSKLYSLLFRR	1	Unmodified	1810.0465	0.046503268	2613	sp|Q9UDW1|QCR9_HUMAN	yes	yes	0	0	0	0	1			2														53.282	53.282	3;4	3.2531E-05	25323	HUNTER_100K_HeLa_exp2_1_pullout	126.71	102.51	155260000	0	0	155260000	0	0	0	0	0	0	0	0
AAATQPDAKDTPDEPWAFPAR	1	Unmodified	2254.0655	0.065460388	1752	sp|Q7KZF4|SND1_HUMAN	yes	yes	0	0	0	0	0			1														41.163	41.163	3	9.9747E-05	18300	HUNTER_100K_HeLa_exp2_1_pullout	99.508	74.31	29504000	0	0	29504000	0	0	0	0	0	0	0	0
AAAVAMETDDAGNR	0	Acetyl (N-term)	1432.6253	0.62525667	2743	sp|Q9Y3C7|MED31_HUMAN	yes	yes	1	0	0	0	0																1	39.99	39.99	2	0.022222	16286	HUNTER_100K_HeLa_exp1_1_pullout	78.655	57.785	0	0	0	0	0	0	0	0	0	0	0	0
AAAVAMETDDAGNRLR	0	Acetyl (N-term)	1701.8104	0.81043168	2743	sp|Q9Y3C7|MED31_HUMAN	yes	yes	1	0	0	0	1					1		1										44.367	44.367	2	3.4928E-22	18324	HUNTER_500K_HeLa_exp2_1_pullout	240.21	157.21	32669000	0	0	0	0	0	0	32669000	0	0	0	0
AAAVAVAAASR	0	Acetyl (N-term)	998.55089	0.55089316	1784	sp|Q7Z5L9|I2BP2_HUMAN	yes	yes	1	0	0	0	0	1				1	1	1	1	1	1		1	1				43.703	43.703	2	9.2379E-20	19309	HUNTER_500K_HeLa_exp2_1_pullout	233.57	156.79	428650000	0	0	0	0	68723000	72882000	68616000	66132000	66592000	25406000	0
AAAVAVAAASRR	0	Acetyl (N-term)	1154.652	0.65200419	1784	sp|Q7Z5L9|I2BP2_HUMAN	yes	yes	1	0	0	0	1								1		1	1						37.431	37.431	2	2.4517E-15	16743	HUNTER_500K_HeLa_exp2_2_pullout	222.22	114.31	270770000	0	0	0	0	0	0	0	59738000	0	47830000	163200000
AAAVGAGHGAGGPGAASSSGGAR	0	Acetyl (N-term)	1834.867	0.86703535	2131	sp|Q96K37|S35E1_HUMAN	yes	yes	1	0	0	0	0							1										24.999	24.999	2	6.3275E-31	8935	HUNTER_500K_HeLa_exp2_1_pullout	176.32	160.78	8863900	0	0	0	0	0	0	8863900	0	0	0	0
AAAVLSGPSAGSAAGVPGGTGGLSAVSSGPR	0	Acetyl (N-term)	2607.3253	0.3252569	1850	sp|Q8IZL8|PELP1_HUMAN	yes	yes	1	0	0	0	0	2	1	1	1	1	2	2	2	1	2	3	2	2	1	1	2	51.082	51.082	2;3;4	5.7142E-127	21989	HUNTER_1Mil_HeLa_exp2_1_pullout	330.28	287.25	4306600000	318930000	244890000	136080000	159220000	300510000	263400000	368420000	429710000	69293000	230330000	856140000
AAAVSSVVR	0	Acetyl (N-term)	900.50288	0.50288033	86	sp|A6NDU8|CE051_HUMAN	yes	yes	1	0	0	0	0		1	1	1	1	1			1		1		1			1	39.334	39.334	2	0.0039597	17367	HUNTER_1Mil_HeLa_exp1_2_pullout	162.5	89.465	1189600000	0	56478000	57981000	70156000	203750000	203500000	0	0	342100000	0	114620000
AAAVSSVVRR	0	Acetyl (N-term)	1056.604	0.60399136	86	sp|A6NDU8|CE051_HUMAN	yes	yes	1	0	0	0	1												1					35.639	35.639	2	0.076926	15419	HUNTER_10K_HeLa_exp1_1_pullout	85.212	18.18	15228000	0	0	0	0	0	0	0	0	0	0	0
AAAVVEFQR	0	Acetyl (N-term)	1031.54	0.53999412	109	sp|O00231|PSD11_HUMAN	yes	yes	1	0	0	0	0					1	1	1		1	1		1				1	46.201	46.201	2	0.0079863	20712	HUNTER_1Mil_HeLa_exp1_2_pullout	151.27	96.719	136960000	0	0	0	0	36824000	26647000	0	0	50296000	0	0
AAAYLDPNLNHTPNSSTKTHLGTGMER	1	Oxidation (M);Acetyl (N-term)	2953.3988	0.39883255	1287	sp|Q05397|FAK1_HUMAN	yes	yes	1	0	0	1	0								1		1							36.688	36.688	4	0.00010651	14809	HUNTER_1Mil_HeLa_exp2_1_pullout	82.475	67.622	91342000	0	0	0	0	0	0	0	38784000	0	52558000	0
AAAYLDPNLNHTPNSSTKTHLGTGMER	1	Acetyl (N-term)	2937.4039	0.40391793	1287	sp|Q05397|FAK1_HUMAN	yes	yes	1	0	0	0	0							1										41.186	41.186	4	4.5953E-13	16839	HUNTER_500K_HeLa_exp2_1_pullout	118.67	118.67	50463000	0	0	0	0	0	0	50463000	0	0	0	0
AADAEAEVASLNR	0	Unmodified	1315.6368	0.63680763	474	sp|P06753|TPM3_HUMAN	yes	yes	0	0	0	0	0	2			1	2	2			1			1	1	1	1	1	28.165	28.165	2;3	4.3434E-14	10371	HUNTER_500K_HeLa_exp1_1_pullout	197.79	138.81	1978100000	737810000	0	0	48694000	470350000	310150000	0	0	271060000	0	0
AADALEEQQR	0	Unmodified	1129.5364	0.53636531	1463	sp|Q14980|NUMA1_HUMAN	yes	yes	0	0	0	0	0												1					21.043	21.043	2	0.0331	8006	HUNTER_10K_HeLa_exp1_1_pullout	96.331	57.309	0	0	0	0	0	0	0	0	0	0	0	0
AADEEAFEDNSEEYIR	0	Unmodified	1886.7806	0.78063091	1063	sp|P55060|XPO2_HUMAN	yes	yes	0	0	0	0	0						1											37.469	37.469	2	1.2425E-24	18227	HUNTER_500K_HeLa_exp1_2_pullout	188.29	153.91	0	0	0	0	0	0	0	0	0	0	0	0
AADEVAGGAR	0	Acetyl (N-term)	957.45157	0.45157304	1723	sp|Q6STE5|SMRD3_HUMAN	yes	yes	1	0	0	0	0							1										26.96	26.96	2	0.0033917	9926	HUNTER_500K_HeLa_exp2_1_pullout	147.29	69.615	21630000	0	0	0	0	0	0	21630000	0	0	0	0
AADISESSGADCKGDPR	1	Acetyl (N-term)	1776.7585	0.75845568	227	sp|O43583|DENR_HUMAN	yes	yes	1	0	0	0	0	1		1	1	1	1	1	2	1	1			1		1	1	25.587	25.587	2	6.9812E-16	10315	HUNTER_1Mil_HeLa_exp1_1_pullout	179.46	150.73	1269500000	280640000	0	0	41745000	100410000	82955000	0	311940000	121260000	89346000	0
AADKGPAAGPR	1	Acetyl (N-term)	1051.5411	0.54105675	1935	sp|Q8TDD1|DDX54_HUMAN	yes	yes	1	0	0	0	0						1	1			1	1	1	1				16.709	16.709	2	1.6801E-07	6092	HUNTER_500K_HeLa_exp2_1_pullout	180.09	88.237	126220000	0	0	0	0	0	18045000	22647000	0	0	9756000	50999000
AADKGPAAGPR	1	Unmodified	1009.5305	0.53049207	1935	sp|Q8TDD1|DDX54_HUMAN	yes	yes	0	0	0	0	0			1								1		1				10.69	10.69	2;3	4.1587E-08	2829	HUNTER_1Mil_HeLa_exp2_2_pullout	186.78	90.453	80007000	0	0	9764400	0	0	0	0	0	0	0	53078000
AADLGLNKGYR	1	Unmodified	1176.6251	0.62512073	982	sp|P49773|HINT1_HUMAN	yes	yes	0	0	0	0	0								1									27.031	27.031	3	0.021324	11088	HUNTER_500K_HeLa_exp2_2_pullout	101.95	68.729	11058000	0	0	0	0	0	0	0	11058000	0	0	0
AADLNLEWISLPR	0	Acetyl (N-term)	1538.8093	0.80929269	2426	sp|Q9HAU0|PKHA5_HUMAN	yes	yes	1	0	0	0	0		1		1			1	1		1	1					1	58.453	58.453	2	4.0142E-14	27790	HUNTER_500K_HeLa_exp2_2_pullout	232	185.84	191480000	0	11437000	0	21938000	0	0	40456000	34623000	0	23163000	51957000
AADQRPKADTLALR	1	Acetyl (N-term)	1566.8478	0.84780346	1822	sp|Q8IUZ5|AT2L2_HUMAN	yes	yes	1	0	0	0	1					1	1	1	1	1	1							29.105	29.105	3	0.00042035	11991	HUNTER_500K_HeLa_exp2_1_pullout	131.4	75.192	139210000	0	0	0	0	26779000	20503000	17187000	16822000	46813000	11100000	0
AADTQVSETLKR	1	Unmodified	1317.6888	0.6888432	1997	sp|Q92616|GCN1_HUMAN	yes	yes	0	0	0	0	0	2		1		1	2		1	2	1	1	2	1				22.128	22.128	2;3	2.6119E-09	8315	HUNTER_1Mil_HeLa_exp1_1_pullout	189.17	137.24	1131300000	305290000	0	27089000	0	22138000	187860000	0	73837000	346410000	37693000	0
AADTQVSETLKR	1	Acetyl (N-term)	1359.6994	0.69940789	1997	sp|Q92616|GCN1_HUMAN	yes	yes	1	0	0	0	0	1	1	1	1	1	1		1	2	1	2	1	1	1	1	1	30.313	30.313	2	5.8216E-21	11604	HUNTER_500K_HeLa_exp1_1_pullout	239.93	192.33	3469300000	768070000	118060000	118220000	119510000	451450000	359710000	0	257600000	237230000	162150000	282750000
AADVSVTHRPPLSPKSGAEVEAGDAAER	1	Acetyl (N-term)	2858.4159	0.41586282	1842	sp|Q8IY67|RAVR1_HUMAN	yes	yes	1	0	0	0	1			1	1	1	1						1					31.398	31.398	4	2.5589E-13	14428	HUNTER_500K_HeLa_exp1_2_pullout	119.14	85.13	267370000	0	0	24556000	74311000	60982000	52285000	0	0	0	0	0
AAEAADLGLGAAVPVELR	0	Acetyl (N-term)	1763.9418	0.94176342	2780	sp|Q9Y5Q8|TF3C5_HUMAN	yes	yes	1	0	0	0	0		1		1		1									1	1	55.683	55.683	2	3.1753E-09	25492	HUNTER_100K_HeLa_exp1_2_pullout	179.93	145.55	174440000	0	45760000	0	47514000	0	52326000	0	0	0	0	0
AAEAADLGLGAAVPVELRR	0	Acetyl (N-term)	1920.0429	0.042874453	2780	sp|Q9Y5Q8|TF3C5_HUMAN	yes	yes	1	0	0	0	1		1					2	1		1	2	2	2			2	53.34	53.34	2;3	2.6165E-67	24376	HUNTER_500K_HeLa_exp2_2_pullout	327.94	276.69	1554800000	0	36864000	0	0	0	0	254360000	200720000	0	62138000	293250000
AAEAAGGKYR	1	Acetyl (N-term)	1034.5145	0.51450765	2043	sp|Q96A65|EXOC4_HUMAN	yes	yes	1	0	0	0	0	1	1	1	1	1			1	1	1		1	1			1	21.496	21.496	2	0.00032908	8508	HUNTER_10K_HeLa_exp1_2_pullout	168.08	117.45	1653700000	196520000	66174000	36355000	70594000	227910000	0	0	92855000	374020000	160630000	0
AAEADGPLKR	1	Acetyl (N-term)	1068.5564	0.55637247	306	sp|O75352|MPU1_HUMAN	yes	yes	1	0	0	0	0	1		1	1	1	1	2	1		2	1	1	1		1	2	25.409	25.409	2	0.000549	10296	HUNTER_100K_HeLa_exp2_2_pullout	163.15	107.62	3778400000	841720000	0	139700000	274340000	364620000	475820000	68631000	599100000	0	295540000	58872000
AAEAEPEHSFDGLR	0	Unmodified	1527.6954	0.69538514	1493	sp|Q15149|PLEC_HUMAN	yes	yes	0	0	0	0	0			1	1													29.917	29.917	3	0.013936	12604	HUNTER_100K_HeLa_exp2_1_pullout	84.753	62.995	88682000	0	0	36089000	52593000	0	0	0	0	0	0	0
AAEAEPEHSFDGLRR	0	Unmodified	1683.7965	0.79649617	1493	sp|Q15149|PLEC_HUMAN	yes	yes	0	0	0	0	1										1							28.694	28.694	4	0.016396	10707	HUNTER_1Mil_HeLa_exp2_1_pullout	79.885	72.905	20127000	0	0	0	0	0	0	0	0	0	20127000	0
AAEALAAEAVASR	0	Acetyl (N-term)	1270.6517	0.65172941	82	sp|A2RTX5|SYTC2_HUMAN	yes	yes	1	0	0	0	0		1		1												1	52.791	52.791	2	1.1466E-08	23732	HUNTER_100K_HeLa_exp1_2_pullout	170.52	123.32	82085000	0	21632000	0	28094000	0	0	0	0	0	0	0
AAEDDEDDDVDTKKQKTDEDD	3	Unmodified	2395.9623	0.96229627	467	sp|P06454|PTMA_HUMAN	yes	yes	0	0	0	0	0					1	1	2			2		1	1				15.87	15.87	3;4	5.3266E-25	5387	HUNTER_500K_HeLa_exp2_1_pullout	186.05	161.45	603860000	0	0	0	0	91644000	26901000	148950000	0	0	125590000	0
AAEDELQLPR	0	Acetyl (N-term)	1182.5881	0.58806652	1205	sp|P78318|IGBP1_HUMAN	yes	yes	1	0	0	0	0		1		1	1	1	2	1	1	1	1	1	2			1	46.106	46.106	1;2	1.1178E-05	19685	HUNTER_1Mil_HeLa_exp2_1_pullout	197.3	146.6	830160000	0	0	0	32379000	84880000	154270000	99960000	71526000	83694000	53958000	113700000
AAEDELQLPRLPELFETGR	0	Acetyl (N-term)	2225.1328	0.13281167	1205	sp|P78318|IGBP1_HUMAN	yes	yes	1	0	0	0	1							1			1	1	1					55.89	55.89	2	3.4626E-11	24586	HUNTER_1Mil_HeLa_exp2_1_pullout	185.67	151.28	194250000	0	0	0	0	0	0	0	0	0	41460000	115030000
AAEEAEEAR	0	Unmodified	974.4305	0.43050325	1493	sp|Q15149|PLEC_HUMAN	yes	yes	0	0	0	0	0	1			1					1								11.685	11.685	2	0.0030434	3528	HUNTER_1Mil_HeLa_exp1_2_pullout	170.24	100.24	127730000	60035000	0	0	16993000	0	0	0	0	50700000	0	0
AAEEAFVNDIDESSPGTEWER	0	Unmodified	2351.019	0.018963706	519	sp|P09496|CLCA_HUMAN	yes	yes	0	0	0	0	0									2			1					48.254	48.254	2;3	1.5872E-09	22144	HUNTER_1Mil_HeLa_exp1_2_pullout	148.91	119.58	38088000	0	0	0	0	0	0	0	0	38088000	0	0
AAEEEDEADPKR	1	Unmodified	1358.595	0.5950024	670	sp|P20962|PTMS_HUMAN	yes	yes	0	0	0	0	0							1			1		2					14.011	14.011	2;3	3.2739E-06	4719	HUNTER_10K_HeLa_exp1_1_pullout	159.4	130.32	105010000	0	0	0	0	0	0	0	0	0	27818000	0
AAEEEEVDSADTGER	0	Acetyl (N-term)	1648.67	0.67001783	1945	sp|Q8WTS1|ABHD5_HUMAN	yes	yes	1	0	0	0	0							1			1							32.514	32.514	2	6.6857E-07	12837	HUNTER_500K_HeLa_exp2_1_pullout	157.68	84.611	25594000	0	0	0	0	0	0	17858000	0	0	7735700	0
AAEELSKLR	1	Gln->pyro-Glu	998.53966	0.53965977	1956	sp|Q8WUM4|PDC6I_HUMAN	yes	yes	0	1	0	0	0	1																38.464	38.464	2	0.033081	19962	HUNTER_1Mil_HeLa_exp1_1_pullout	110.38	18.86	35554000	35554000	0	0	0	0	0	0	0	0	0	0
AAEEPQQQKQEPLGSDSEGVNCLAYDEAIMAQQDR	1	Acetyl (N-term)	3946.7585	0.75853862	2097	sp|Q96FW1|OTUB1_HUMAN	yes	yes	1	0	0	0	0		1				2			1							2	50.903	50.903	3;4	9.3693E-28	25247	HUNTER_500K_HeLa_exp1_2_pullout	132	121.85	198150000	0	40212000	0	0	0	84881000	0	0	35568000	0	0
AAEEVLQTVDHYKTEIER	1	Acetyl (N-term)	2172.0699	0.069877064	2098	sp|Q96G01|BICD1_HUMAN	yes	yes	1	0	0	0	0		1														1	55.108	55.108	3	2.3006E-06	23974	HUNTER_100K_HeLa_exp1_1_pullout	115.15	100.19	73322000	0	21752000	0	0	0	0	0	0	0	0	0
AAEGSPGTPDESTPPPR	0	Unmodified	1664.7642	0.76419299	1453	sp|Q14696|MESD_HUMAN	yes	yes	0	0	0	0	0					1	2	2	3	1	1	2	1				1	20.943	20.943	2;3	1.2053E-30	8049	HUNTER_500K_HeLa_exp2_1_pullout	256.95	224.42	374230000	0	0	0	0	34210000	0	59050000	148040000	0	29221000	97490000
AAEIQPKPLTR	1	Acetyl (N-term)	1264.7139	0.71393574	2147	sp|Q96P53|WDFY2_HUMAN	yes	yes	1	0	0	0	0		1		1			1										33.45	33.45	2	0.0083346	13843	HUNTER_500K_HeLa_exp2_1_pullout	98.943	61.467	34921000	0	18547000	0	16374000	0	0	0	0	0	0	0
AAEKQVPGGGGGGGSGGGGGSGGGGSGGGR	1	Unmodified	2242.0071	0.0071106616	2627	sp|Q9UHB9|SRP68_HUMAN	yes	yes	0	0	0	0	0	1	1		1	1	1	3	2	1	2	1	3	2				12.739	12.739	2;3;4	1.1426E-57	3264	HUNTER_1Mil_HeLa_exp2_1_pullout	201.08	182.93	2944600000	183930000	96081000	0	71296000	213400000	193340000	262030000	554550000	57444000	123790000	452850000
AAEKQVPGGGGGGGSGGGGGSGGGGSGGGR	1	Acetyl (N-term)	2284.0177	0.017675348	2627	sp|Q9UHB9|SRP68_HUMAN	yes	yes	1	0	0	0	0	1		1	1		2	1	2	1	2	2		2				17.677	17.677	2;3	1.3518E-65	6108	HUNTER_1Mil_HeLa_exp2_1_pullout	212.32	189.29	1139800000	41204000	0	10684000	16073000	0	50720000	29972000	213370000	54967000	197990000	419730000
AAEPLTELEESIETVVTTFFTFAR	0	Acetyl (N-term)	2742.364	0.3639934	2182	sp|Q99584|S10AD_HUMAN	yes	yes	1	0	0	0	0										2	2						59.651	59.651	2;3	0	26660	HUNTER_1Mil_HeLa_exp2_1_pullout	463.72	414.82	413140000	0	0	0	0	0	0	0	0	0	173510000	239630000
AAEPNKTEIQTLFKR	2	Acetyl (N-term)	1786.9577	0.95774784	1878	sp|Q8N6H7|ARFG2_HUMAN	yes	yes	1	0	0	0	0	2	2	1		1	1	1	2	1	2	2	1	2			1	43.125	43.125	2;3	2.2527E-14	19326	HUNTER_500K_HeLa_exp2_1_pullout	183.23	150.87	3923500000	701120000	114170000	89624000	0	345140000	553630000	354350000	296370000	54389000	169990000	389630000
AAEPQPSSLSYR	0	Unmodified	1304.6361	0.63607935	1737	sp|Q6ZNC8|MBOA1_HUMAN	yes	yes	0	0	0	0	0							1					1					30.201	30.201	2	0.0026674	11697	HUNTER_500K_HeLa_exp2_1_pullout	143.96	94.542	29761000	0	0	0	0	0	0	12633000	0	0	0	0
AAESALQVVEKLQAR	1	Acetyl (N-term)	1653.905	0.90498399	1429	sp|Q14241|ELOA1_HUMAN	yes	yes	1	0	0	0	0		2		1	2	1	2	1	1	1	2	2	2	2	2	2	54.665	54.665	2;3	1.5683E-99	25644	HUNTER_10K_HeLa_exp1_1_pullout	317.84	274.54	3887300000	0	142530000	0	56250000	405260000	336410000	473050000	434680000	64269000	173110000	498940000
AAESALQVVEKLQAR	1	Unmodified	1611.8944	0.8944193	1429	sp|Q14241|ELOA1_HUMAN	yes	yes	0	0	0	0	0		1			1	1	1	1		1	1	1			1		46.577	46.577	3	2.1304E-23	20984	HUNTER_500K_HeLa_exp2_1_pullout	214.18	167.7	376630000	0	0	0	0	58770000	88821000	68055000	0	0	19974000	61520000
AAESGSDFQQR	0	Acetyl (N-term)	1236.5371	0.53709359	2055	sp|Q96BP3|PPWD1_HUMAN	yes	yes	1	0	0	0	0		1		1	1	1	1				1	1	1			1	26.771	26.771	2	1.0104E-10	10701	HUNTER_500K_HeLa_exp2_1_pullout	208.37	175.53	276660000	0	11150000	0	25356000	0	51438000	67443000	0	0	0	47912000
AAESGSDFQQRR	0	Acetyl (N-term)	1392.6382	0.63820461	2055	sp|Q96BP3|PPWD1_HUMAN	yes	yes	1	0	0	0	1							1	1									25.063	25.063	2	0.0032776	9008	HUNTER_500K_HeLa_exp2_1_pullout	119.68	81.404	29598000	0	0	0	0	0	0	29598000	0	0	0	0
AAETLNFGPEWLR	0	Acetyl (N-term)	1544.7623	0.7623425	314	sp|O75420|GGYF1_HUMAN	yes	yes	1	0	0	0	0							1										58.516	58.516	2	9.176E-20	26171	HUNTER_500K_HeLa_exp2_1_pullout	220.93	162.25	23094000	0	0	0	0	0	0	23094000	0	0	0	0
AAETQTLNFGPEWLR	0	Acetyl (N-term)	1773.8686	0.86859848	1732	sp|Q6Y7W6|GGYF2_HUMAN	yes	yes	1	0	0	0	0	1	1		1	1	1	1	1		1	1	1	1		1	1	55.894	55.894	2	2.4182E-32	25508	HUNTER_500K_HeLa_exp2_1_pullout	285.13	233.69	1178300000	81398000	46556000	0	48615000	87032000	117470000	146350000	88655000	0	60092000	189300000
AAEVYFGDLELFEPFDHPEESIPKPVHTR	1	Acetyl (N-term)	3410.6459	0.64592234	1694	sp|Q6NZY4|ZCHC8_HUMAN	yes	yes	1	0	0	0	0						1		1	1	1	1		1			1	55.434	55.434	4	1.4964E-40	25993	HUNTER_500K_HeLa_exp2_2_pullout	180.42	169.54	439200000	0	0	0	0	0	92511000	0	60110000	55328000	57818000	58958000
AAFSKYLTAR	1	Unmodified	1126.6135	0.61349341	755	sp|P28288|ABCD3_HUMAN	yes	yes	0	0	0	0	0	1		2			1	1	1		1	2	1	1				33.058	33.058	2;3	0.0034117	12356	HUNTER_1Mil_HeLa_exp2_2_pullout	147.2	102.12	1690700000	115840000	0	173280000	0	0	83406000	117680000	280140000	0	112250000	657720000
AAGAGAGSAPR	0	Acetyl (N-term)	926.45699	0.45699277	1950	sp|Q8WUD6|CHPT1_HUMAN	yes	yes	1	0	0	0	0			1			1	1	1		1		1	1				18.85	18.85	2	1.4197E-14	6184	HUNTER_1Mil_HeLa_exp2_1_pullout	200.88	103.8	120010000	0	0	0	0	0	23528000	40639000	29332000	0	0	0
AAGAGTAGPASGPGVVR	0	Unmodified	1394.7266	0.72662569	1517	sp|Q15554|TERF2_HUMAN	yes	yes	0	0	0	0	0		1							1								24.444	24.444	2	8.5693E-29	8333	HUNTER_1Mil_HeLa_exp1_2_pullout	197.3	147.88	22045000	0	5937600	0	0	0	0	0	0	16107000	0	0
AAGAGTAGPASGPGVVRDPAASQPR	0	Unmodified	2217.125	0.12504095	1517	sp|Q15554|TERF2_HUMAN	yes	yes	0	0	0	0	1							2				1						25.437	25.437	3	6.568E-11	10229	HUNTER_500K_HeLa_exp2_1_pullout	85.805	39.778	56686000	0	0	0	0	0	0	17564000	0	0	0	39122000
AAGELEGGKPLSGLLNALAQDTFHGYPGITEELLR	1	Acetyl (N-term)	3678.8893	0.88934051	1876	sp|Q8N668|COMD1_HUMAN	yes	yes	1	0	0	0	0	2			2	2	2					2	2	1				58.292	58.292	3;4	1.2954E-143	28751	HUNTER_500K_HeLa_exp1_1_pullout	287.59	270.46	1976600000	453960000	0	0	184300000	204440000	151120000	0	0	0	0	693690000
AAGESMAQR	0	Acetyl (N-term)	961.42873	0.42872911	2739	sp|Q9Y3B8|ORN_HUMAN	yes	yes	1	0	0	0	0		1	1			1		1	1	1	1	1				1	22.297	22.297	2	0.0068615	7342	HUNTER_1Mil_HeLa_exp2_2_pullout	153.73	110.81	535940000	0	18174000	31816000	0	0	173120000	0	32527000	116880000	0	63113000
AAGESMAQR	0	Oxidation (M);Acetyl (N-term)	977.42364	0.42364373	2739	sp|Q9Y3B8|ORN_HUMAN	yes	yes	1	0	0	1	0							1	1		1							15.11	15.11	2	0.014391	4374	HUNTER_1Mil_HeLa_exp2_1_pullout	132.57	61.271	136000000	0	0	0	0	0	0	14791000	106320000	0	14888000	0
AAGFKTVEPLEYYR	1	Acetyl (N-term)	1684.8461	0.84607213	2050	sp|Q96B26|EXOS8_HUMAN	yes	yes	1	0	0	0	0	2	1			2	1	1	1	1	1	2	1	1	1	1	1	49.957	49.957	2;3	1.5055E-85	22947	HUNTER_500K_HeLa_exp1_1_pullout	315.13	249.63	4508400000	856380000	410560000	0	0	766370000	810030000	334660000	252910000	128540000	106940000	306670000
AAGFKTVEPLEYYRR	1	Acetyl (N-term)	1840.9472	0.94718315	2050	sp|Q96B26|EXOS8_HUMAN	yes	yes	1	0	0	0	1					1		1	1		1	2	2	2			1	45.218	45.218	2;3	2.025E-39	20186	HUNTER_500K_HeLa_exp2_1_pullout	249.6	210.59	3184700000	0	0	0	0	39512000	0	395200000	40080000	0	464270000	720280000
AAGGDHGSPDSYR	0	Acetyl (N-term)	1330.5538	0.55380628	782	sp|P30566|PUR8_HUMAN	yes	yes	1	0	0	0	0	1	1		1	1	1	1	1	2	1	1	1	1		1	1	19.474	19.474	2	6.0515E-52	6804	HUNTER_1Mil_HeLa_exp1_1_pullout	280.49	199.3	3365100000	237440000	29607000	0	114500000	191600000	351290000	626650000	674990000	139390000	135250000	583570000
AAGGDHGSPDSYRSPLASR	0	Acetyl (N-term)	1941.8929	0.89291575	782	sp|P30566|PUR8_HUMAN	yes	yes	1	0	0	0	1							2	2		2		2	1				29.555	29.555	2;3	4.1656E-67	11585	HUNTER_500K_HeLa_exp2_1_pullout	261.76	221.29	1992000000	0	0	0	0	0	0	338480000	138880000	0	351640000	0
AAGGGAGSSEDDAQSR	0	Unmodified	1434.5971	0.59712766	2381	sp|Q9H4A6|GOLP3_HUMAN	yes	yes	0	0	0	0	0				1													10.899	10.899	2	3.3927E-05	3224	HUNTER_100K_HeLa_exp2_2_pullout	156.51	137.26	11534000	0	0	0	11534000	0	0	0	0	0	0	0
AAGGGGGSSKASSSSASSAGALESSLDR	1	Acetyl (N-term)	2453.1266	0.12661667	1653	sp|Q5VT52|RPRD2_HUMAN	yes	yes	1	0	0	0	0			1		1				1							1	34.498	34.498	3	1.1513E-18	14409	HUNTER_100K_HeLa_exp2_1_pullout	132.28	107.98	57998000	0	0	16377000	0	0	0	0	0	26530000	0	0
AAGGSGVGGKR	1	Acetyl (N-term)	957.49919	0.49919194	2571	sp|Q9NZM5|NOP53_HUMAN	yes	yes	1	0	0	0	0										1			1				13.813	13.813	2	1.8039E-08	3954	HUNTER_1Mil_HeLa_exp2_1_pullout	189.73	85.983	128850000	0	0	0	0	0	0	0	0	0	128850000	0
AAGGSGVGGKR	1	Unmodified	915.48863	0.48862725	2571	sp|Q9NZM5|NOP53_HUMAN	yes	yes	0	0	0	0	0							1										11.219	11.219	2	9.6757E-11	2998	HUNTER_500K_HeLa_exp2_1_pullout	208.72	110.26	20042000	0	0	0	0	0	0	20042000	0	0	0	0
AAGGSTQQR	0	Acetyl (N-term)	916.43626	0.43625733	1458	sp|Q14807|KIF22_HUMAN	yes	yes	1	0	0	0	0									1	1							10.483	10.483	2	0.015423	2712	HUNTER_1Mil_HeLa_exp2_1_pullout	129.55	71.387	5452700	0	0	0	0	0	0	0	0	0	5452700	0
AAGGTGGLREEQR	0	Acetyl (N-term)	1342.6589	0.65894006	124	sp|O00472|ELL2_HUMAN	yes	yes	1	0	0	0	1							1	1		1			1				21.949	21.949	2	1.1257E-13	7940	HUNTER_500K_HeLa_exp2_2_pullout	190.57	129.74	68531000	0	0	0	0	0	0	20688000	29757000	0	0	0
AAGKFASLPR	1	Acetyl (N-term)	1058.5873	0.58727866	337	sp|O75815|BCAR3_HUMAN	yes	yes	1	0	0	0	0	1					1		1		1	1	1	1				36.37	36.37	2	0.00066342	16881	HUNTER_10K_HeLa_exp1_1_pullout	160.59	83.74	1190400000	253000000	0	0	0	0	157560000	0	126370000	0	61995000	460260000
AAGKGDVPTKRPPVLR	2	Unmodified	1660.9737	0.97367268	1150	sp|P62424|RL7A_HUMAN	yes	yes	0	0	0	0	1	1	1	1														20.885	20.885	3;4	0.010736	8062	HUNTER_100K_HeLa_exp2_1_pullout	71.031	64.147	119500000	51382000	51546000	16577000	0	0	0	0	0	0	0	0
AAGTAAALAFLSQESR	0	Acetyl (N-term)	1604.8158	0.81583463	328	sp|O75607|NPM3_HUMAN	yes	yes	1	0	0	0	0	1	1	1	1	1	1	1	1	1	1	1	1	1	1	1	1	56.739	56.739	2	4.1758E-230	26959	HUNTER_500K_HeLa_exp2_2_pullout	411.22	325.54	6413700000	790230000	244370000	451620000	562000000	499050000	419070000	487920000	591170000	109500000	280660000	608540000
AAGTAAALAFLSQESRTR	0	Acetyl (N-term)	1861.9646	0.96462413	328	sp|O75607|NPM3_HUMAN	yes	yes	1	0	0	0	1							1	1			1						54.588	54.588	2	2.7329E-44	24672	HUNTER_500K_HeLa_exp2_1_pullout	225.79	192.25	183900000	0	0	0	0	0	0	51617000	47217000	0	0	85063000
AAGTDGSDFQHR	0	Unmodified	1260.5483	0.54832698	1874	sp|Q8N5M9|JAGN1_HUMAN	yes	yes	0	0	0	0	0		1		1													16.603	16.603	3	0.0015121	5739	HUNTER_100K_HeLa_exp1_2_pullout	110.66	93.719	31777000	0	12773000	0	19003000	0	0	0	0	0	0	0
AAGTLYTYPENWR	0	Acetyl (N-term)	1582.7416	0.74160705	739	sp|P26641|EF1G_HUMAN	yes	yes	1	0	0	0	0	1	3	1	1	1	1	1	1	1	1	1	1	1	1	1	1	48.112	48.112	2	9.4398E-52	23552	HUNTER_500K_HeLa_exp2_1_pullout	276.13	246.66	13252000000	1624800000	740950000	765980000	1131100000	1592800000	2206900000	990430000	674710000	356740000	194140000	277500000
AAGTLYTYPENWRAFKALIAAQYSGAQVR	1	Acetyl (N-term)	3257.6622	0.66218153	739	sp|P26641|EF1G_HUMAN	yes	yes	1	0	0	0	1	2				2	1		2	1	2	2						54.208	54.208	3;4	4.1856E-160	25552	HUNTER_500K_HeLa_exp2_2_pullout	317.84	296.38	2276000000	435700000	0	0	0	306440000	142770000	0	418810000	79152000	270200000	622940000
AAGTSSYWEDLR	0	Acetyl (N-term)	1396.6259	0.62590859	381	sp|O95249|GOSR1_HUMAN	yes	yes	1	0	0	0	0	1	1				1			1						1	1	50.712	50.712	2	0.00013168	25311	HUNTER_500K_HeLa_exp1_2_pullout	145.89	115.63	294800000	66259000	38678000	0	0	0	85133000	0	0	82445000	0	0
AAGTSSYWEDLRKQAR	1	Acetyl (N-term)	1879.9177	0.91767394	381	sp|O95249|GOSR1_HUMAN	yes	yes	1	0	0	0	1							2	1		1		1	1			1	42.636	42.636	2;3	1.6652E-15	17310	HUNTER_1Mil_HeLa_exp2_1_pullout	179.39	156.25	875050000	0	0	0	0	0	0	205730000	141150000	0	71696000	0
AAGVAGWGVEAEEFEDAPDVEPLEPTLSNIIEQR	0	Acetyl (N-term)	3679.753	0.75296619	235	sp|O43681|ASNA_HUMAN	yes	yes	1	0	0	0	0												1					59.566	59.566	3	2.0818E-08	28244	HUNTER_10K_HeLa_exp1_1_pullout	90.616	84.956	31617000	0	0	0	0	0	0	0	0	0	0	0
AAGVDCGDGVGAR	0	Acetyl (N-term)	1245.5408	0.54079876	1650	sp|Q5TBB1|RNH2B_HUMAN	yes	yes	1	0	0	0	0							1	1	1		1					1	29.261	29.261	2	1.7857E-05	11432	HUNTER_500K_HeLa_exp2_1_pullout	150.61	112.31	41470000	0	0	0	0	0	0	16511000	20499000	0	0	0
AAGVTDGNEVAKAQQATPGGAAPTIFSR	1	Unmodified	2684.3518	0.351806	2291	sp|Q9BX68|HINT2_HUMAN	yes	yes	0	0	0	0	0	3	1	3	2	2	2	3	3	1	2	3	3	2	2	1	1	38.583	38.583	2;3;4	2.9958E-194	17820	HUNTER_1Mil_HeLa_exp1_1_pullout	358.83	328.35	16521000000	1648000000	89111000	604190000	520280000	1103200000	1362700000	2387300000	1591700000	101060000	1080800000	4257000000
AAHRPVEWVQAVVSR	0	Acetyl (N-term)	1745.9325	0.93253614	675	sp|P21359|NF1_HUMAN	yes	yes	1	0	0	0	1	1																41.42	41.42	3	8.1465E-09	21842	HUNTER_1Mil_HeLa_exp1_1_pullout	85.734	39.909	72935000	72935000	0	0	0	0	0	0	0	0	0	0
AAHSEGNTTAGLDMR	0	Unmodified	1529.6893	0.68925391	1212	sp|P78371|TCPB_HUMAN	yes	yes	0	0	0	0	0		1														1	25.142	25.142	3	0.073003	8436	HUNTER_100K_HeLa_exp1_1_pullout	44.44	24.862	20907000	0	12007000	0	0	0	0	0	0	0	0	0
AAIAASEVLVDSAEEGSLAAAAELAAQKR	1	Acetyl (N-term)	2853.472	0.47198072	416	sp|O95926|SYF2_HUMAN	yes	yes	1	0	0	0	0	1										2						58.803	58.803	2;3	1.1095E-14	28719	HUNTER_1Mil_HeLa_exp2_2_pullout	128.9	110.06	164650000	62505000	0	0	0	0	0	0	0	0	0	102140000
AAIPSSGSLVATHDYYR	0	Acetyl (N-term)	1848.9006	0.90062689	2377	sp|Q9H3Y8|PPDPF_HUMAN	yes	yes	1	0	0	0	0							1	1		1	1						44.348	44.348	2	9.8393E-08	19668	HUNTER_500K_HeLa_exp2_1_pullout	146.36	101.81	137290000	0	0	0	0	0	0	23616000	16333000	0	23530000	73808000
AAIYGGVEGGGTR	0	Acetyl (N-term)	1248.6099	0.6098646	2641	sp|Q9UJ70|NAGK_HUMAN	yes	yes	1	0	0	0	0	1		1	1		1		1	1			1				1	38.427	38.427	2	3.8308E-08	17123	HUNTER_1Mil_HeLa_exp1_2_pullout	163.38	125.65	201990000	52785000	0	0	14753000	0	51269000	0	0	60242000	0	0
AAKGAHGSYLKVESELER	2	Acetyl (N-term)	1986.0171	0.017053633	2669	sp|Q9ULT0|TTC7A_HUMAN	yes	yes	1	0	0	0	0								1		1	1	2	1				33.229	33.229	3;4	3.8753E-22	13722	HUNTER_1Mil_HeLa_exp2_1_pullout	156.73	112.48	152780000	0	0	0	0	0	0	0	0	0	0	37217000
AAKLAPEFAKR	2	Gln->pyro-Glu	1183.6713	0.67134264	768	sp|P30041|PRDX6_HUMAN	yes	yes	0	1	0	0	0	2						1	1		1	1						34.256	34.256	2;3	0.0058297	15571	HUNTER_500K_HeLa_exp2_1_pullout	125.54	70.227	572180000	420470000	0	0	0	0	0	17019000	22864000	0	29989000	81836000
AAKLNIPKVLLPFTR	2	Unmodified	1680.045	0.045046705	1941	sp|Q8TEM1|PO210_HUMAN	yes	yes	0	0	0	0	0			1														51.349	51.349	3	3.1917E-07	24065	HUNTER_100K_HeLa_exp2_1_pullout	125.5	107.99	0	0	0	0	0	0	0	0	0	0	0	0
AAKSADGSAPAGEGEGVTLQR	1	Unmodified	1970.9657	0.96574634	1252	sp|Q01650|LAT1_HUMAN	yes	yes	0	0	0	0	0	1		1	1										1			23.083	23.083	3	3.1734E-10	9251	HUNTER_1Mil_HeLa_exp1_1_pullout	128.29	105.2	91003000	57256000	0	15782000	14135000	0	0	0	0	0	0	0
AAKSQPNIPKAKSLDGVTNDR	3	Unmodified	2209.1815	0.1814932	2603	sp|Q9UBM7|DHCR7_HUMAN	yes	yes	0	0	0	0	0	1	1	1		1	2		2		2	1						24.205	24.205	3;4	7.6043E-31	9805	HUNTER_500K_HeLa_exp2_2_pullout	190.63	168.73	961110000	151600000	27982000	14292000	0	133620000	222630000	0	234840000	0	59984000	116160000
AAKSQPNIPKAKSLDGVTNDR	3	Acetyl (N-term)	2251.1921	0.19205789	2603	sp|Q9UBM7|DHCR7_HUMAN	yes	yes	1	0	0	0	0	1	2	1	2	2	3	2	2	1	2	3	1	2	1		1	28.19	28.19	2;3;4	2.4609E-49	11975	HUNTER_500K_HeLa_exp2_2_pullout	219.3	189.46	7133000000	249360000	152230000	146670000	211860000	363080000	1114800000	1151400000	538720000	138370000	486250000	1883700000
AAKVALTKR	2	Acetyl (N-term)	998.62366	0.62366417	2645	sp|Q9UJS0|CMC2_HUMAN	yes	yes	1	0	0	0	0					1	1	1	1	1	2	1						22.467	22.467	2;3	0.01466	6968	HUNTER_1Mil_HeLa_exp2_2_pullout	131.62	50.426	435920000	0	0	0	0	0	50923000	68887000	49164000	149640000	50753000	66549000
AAKVLEQLTGQTPVFSKAR	2	Gln->pyro-Glu	2026.1211	0.12112477	1175	sp|P62913|RL11_HUMAN	yes	yes	0	1	0	0	0	2								1								52.663	52.663	2;3	1.1242E-11	28619	HUNTER_1Mil_HeLa_exp1_1_pullout	156.08	129.93	970970000	943150000	0	0	0	0	0	0	0	27817000	0	0
AAKVLEQLTGQTPVFSKAR	2	Unmodified	2043.1477	0.14767388	1175	sp|P62913|RL11_HUMAN	yes	yes	0	0	0	0	0			1														41.59	41.59	3	9.6088E-10	18592	HUNTER_100K_HeLa_exp2_1_pullout	141.6	111.07	62581000	0	0	62581000	0	0	0	0	0	0	0	0
AALAPLPPLPAQFKSIQHHLR	1	Acetyl (N-term)	2346.3325	0.33245495	2451	sp|Q9NP79|VTA1_HUMAN	yes	yes	1	0	0	0	0	3		1	1	2	2		3	1	1	3	2	2	1	1		51.011	51.011	2;3;4	3.8217E-24	26596	HUNTER_1Mil_HeLa_exp1_1_pullout	174.65	154.91	4837900000	1067500000	0	341590000	152640000	747540000	314520000	0	597600000	61082000	92317000	409410000
AALDSLSLFTSLGLSEQKAR	1	Acetyl (N-term)	2148.1426	0.14264808	937	sp|P47897|SYQ_HUMAN	yes	yes	1	0	0	0	0	2	2	2	2	2	2	2		2	2	2	2	2	2	2	2	58.01	58.01	2;3	8.7316E-268	28594	HUNTER_100K_HeLa_exp2_2_pullout	418.9	336.72	9200700000	1472600000	234230000	605420000	767460000	950630000	586050000	117650000	0	136920000	643720000	1783200000
AALEAAAAAAPER	0	Unmodified	1210.6306	0.63060004	1800	sp|Q86UK7|ZN598_HUMAN	yes	yes	0	0	0	0	0		1														1	30.114	30.114	2	0.00058253	11128	HUNTER_100K_HeLa_exp1_1_pullout	134.75	69.402	11566000	0	5880800	0	0	0	0	0	0	0	0	0
AALGEPVRLER	0	Acetyl (N-term)	1251.6935	0.69353465	2501	sp|Q9NUP9|LIN7C_HUMAN	yes	yes	1	0	0	0	1							1	1	1	1	2	1				1	40.213	40.213	2	0.0031219	16567	HUNTER_1Mil_HeLa_exp2_1_pullout	135.55	65.595	2478300000	0	0	0	0	0	0	399520000	368060000	16319000	269710000	793020000
AALGHLAGEAAAAPGPGTPCASR	0	Acetyl (N-term)	2144.0433	0.043285158	2408	sp|Q9H7E9|CH033_HUMAN	yes	yes	1	0	0	0	0	2		1	1	2	2	2	2	1	1	2	2	2		1	2	43.603	43.603	2;3	1.3651E-38	18931	HUNTER_500K_HeLa_exp1_1_pullout	212.7	158	3505700000	404090000	0	72833000	56832000	214840000	323650000	479630000	432820000	35386000	23485000	495040000
AALGPSSQNVTEYVVR	0	Acetyl (N-term)	1731.8792	0.87916317	830	sp|P35269|T2FA_HUMAN	yes	yes	1	0	0	0	0	1	1	1	2	2	2	2	1	1	2	1	1	2	1	1	2	50.215	50.215	2;3	1.4076E-46	21672	HUNTER_1Mil_HeLa_exp2_1_pullout	264.84	213.75	1840400000	251150000	29543000	103290000	144810000	283360000	354240000	47081000	0	55299000	25538000	81310000
AALGRPFSGLPLSGGSDFLQPPQPAFPGR	0	Acetyl (N-term)	2978.5403	0.54027548	1833	sp|Q8IWD4|CC117_HUMAN	yes	yes	1	0	0	0	1							1				1						57.342	57.342	3	9.3503E-09	25496	HUNTER_500K_HeLa_exp2_1_pullout	101.49	84.557	27344000	0	0	0	0	0	0	27344000	0	0	0	0
AALGRPGSGPR	0	Acetyl (N-term)	1079.5836	0.58359027	1597	sp|Q4KMQ1|TPRN_HUMAN	yes	yes	1	0	0	0	1										1	1	1	1				24.136	24.136	2	0.0073767	10118	HUNTER_10K_HeLa_exp1_1_pullout	120.15	60.805	174690000	0	0	0	0	0	0	0	0	0	15427000	51865000
AALGSPSHTFR	0	Acetyl (N-term)	1184.5938	0.5938206	2115	sp|Q96HJ9|FMC1_HUMAN	yes	yes	1	0	0	0	0	1	1	1		1	1		1	1	1	1		1	1	1	1	32.744	32.744	2	2.8854E-07	13928	HUNTER_100K_HeLa_exp2_1_pullout	183.47	124.23	1704300000	334260000	98080000	77715000	0	257490000	0	0	175390000	118100000	92405000	408010000
AALGVAEAVAAPHPAEGAETAEAVELSR	0	Acetyl (N-term)	2728.3668	0.36678737	1818	sp|Q86Y56|DAAF5_HUMAN	yes	yes	1	0	0	0	0	3	2	1	2	2	2	3	1	1	1	2	2	2	1	1	3	52.582	52.582	2;3;4	4.0495E-65	26574	HUNTER_500K_HeLa_exp1_2_pullout	235.24	208.8	4470600000	251380000	258390000	126880000	225820000	239770000	355570000	753030000	105600000	115500000	292160000	350070000
AALRQPQVAELLAEAR	0	Acetyl (N-term)	1776.9846	0.98463129	1010	sp|P51570|GALK1_HUMAN	yes	yes	1	0	0	0	1							2			2	2	2	2				53.185	53.185	2;3	1.4634E-40	24542	HUNTER_10K_HeLa_exp1_1_pullout	242.8	191.52	1091100000	0	0	0	0	0	0	122050000	0	0	117790000	239020000
AALRQPQVAELLAEARR	0	Acetyl (N-term)	1933.0857	0.085742321	1010	sp|P51570|GALK1_HUMAN	yes	yes	1	0	0	0	2										1	1	1	1				50.761	50.761	3	1.2053E-30	21676	HUNTER_1Mil_HeLa_exp2_1_pullout	206.95	143.82	449770000	0	0	0	0	0	0	0	0	0	48773000	96462000
AALTAEHFAALQSLLKASSKDVVR	2	Acetyl (N-term)	2567.4071	0.40713604	2575	sp|Q9P000|COMD9_HUMAN	yes	yes	1	0	0	0	0	1	1	1		1	1	2	2	1	2	2	1					53.664	53.664	3;4	3.1777E-144	24183	HUNTER_500K_HeLa_exp2_1_pullout	321.24	321.24	3673300000	615380000	27060000	374370000	0	617860000	387440000	462130000	478020000	87596000	158570000	289800000
AALTGLLHR	0	Gln->pyro-Glu	933.5396	0.53960019	1066	sp|P55084|ECHB_HUMAN	yes	yes	0	1	0	0	0										1	1						47.054	47.054	2	1.2396E-13	22150	HUNTER_1Mil_HeLa_exp2_1_pullout	219.25	98.733	34842000	0	0	0	0	0	0	0	0	0	0	34842000
AALTRDPQFQKLQQWYR	1	Acetyl (N-term)	2190.1334	0.13342079	472	sp|P06744|G6PI_HUMAN	yes	yes	1	0	0	0	1					1		1			1	1					1	50.583	50.583	3	1.4551E-40	21509	HUNTER_1Mil_HeLa_exp2_1_pullout	231.91	198.99	332650000	0	0	0	0	0	0	95433000	0	0	70595000	123850000
AALTRDPQFQKLQQWYREHR	1	Acetyl (N-term)	2612.336	0.33603678	472	sp|P06744|G6PI_HUMAN	yes	yes	1	0	0	0	2								1									47.783	47.783	4	1.5764E-08	21314	HUNTER_500K_HeLa_exp2_2_pullout	126.02	104.4	30708000	0	0	0	0	0	0	0	30708000	0	0	0
AALVDLEPGTMDSVR	0	Unmodified	1572.7818	0.78175731	2251	sp|Q9BUF5|TBB6_HUMAN	yes	yes	0	0	0	0	0	1			1		1			1								47.046	47.046	2	0.000148	23772	HUNTER_1Mil_HeLa_exp1_1_pullout	133.05	108.54	254790000	152170000	0	0	19549000	0	45396000	0	0	37674000	0	0
AALVLEDGSVLR	0	Acetyl (N-term)	1283.7085	0.70851601	748	sp|P27708|PYR1_HUMAN	yes	yes	1	0	0	0	0	1	2	1	2	1	2	2	1	1	1	1	1	1	1	1	2	55.882	55.882	2	8.6176E-12	27301	HUNTER_100K_HeLa_exp2_2_pullout	211.52	143.3	6248800000	476890000	287930000	554000000	550740000	536960000	743290000	585170000	455090000	245420000	208520000	286750000
AALVVSGAAEQGGR	0	Acetyl (N-term)	1326.6892	0.68917755	2316	sp|Q9BZG8|DPH1_HUMAN	yes	yes	1	0	0	0	0		1	1	1	1		1	2	1	2		2					46.047	46.047	2	2.8787E-24	20756	HUNTER_10K_HeLa_exp1_1_pullout	216.45	154.48	505640000	0	25710000	0	38527000	95155000	0	94659000	73672000	50286000	51711000	0
AALVVSGAAEQGGRDGPGR	0	Acetyl (N-term)	1808.9129	0.91292291	2316	sp|Q9BZG8|DPH1_HUMAN	yes	yes	1	0	0	0	1												1					41.439	41.439	2	0.0022998	18402	HUNTER_10K_HeLa_exp1_1_pullout	80.979	44.454	24954000	0	0	0	0	0	0	0	0	0	0	0
AAMAPALTDAAAEAHHIR	0	Acetyl (N-term)	1857.9156	0.91556545	1772	sp|Q7Z3B3|KANL1_HUMAN	yes	yes	1	0	0	0	0												1					47.65	47.65	3	0.00046774	21435	HUNTER_10K_HeLa_exp1_1_pullout	92.211	75.545	20001000	0	0	0	0	0	0	0	0	0	0	0
AAMAVGGAGGSR	0	Acetyl (N-term)	1045.4975	0.49747738	150	sp|O14744|ANM5_HUMAN	yes	yes	1	0	0	0	0	1	1	1	1	1			1	1	1	1	1	2	1		1	30.462	30.462	2	9.0597E-12	13277	HUNTER_10K_HeLa_exp1_1_pullout	211.27	129	2572600000	98964000	47891000	58725000	101420000	316530000	0	0	191570000	514420000	109470000	220980000
AAMAVGGAGGSR	0	Oxidation (M);Acetyl (N-term)	1061.4924	0.492392	150	sp|O14744|ANM5_HUMAN	yes	yes	1	0	0	1	0							1	1		1		2	1				23.692	23.692	2	1.7305E-08	8158	HUNTER_1Mil_HeLa_exp2_1_pullout	182.39	146.77	696500000	0	0	0	0	0	0	142750000	300710000	0	253040000	0
AAMDVDTPSGTNSGAGKKR	2	Oxidation (M);Acetyl (N-term)	1919.9007	0.90070325	1169	sp|P62877|RBX1_HUMAN	yes	yes	1	0	0	1	0								1									18.23	18.23	3	6.1318E-05	6817	HUNTER_500K_HeLa_exp2_2_pullout	94.01	58.352	0	0	0	0	0	0	0	0	0	0	0	0
AAMLAAQDVAQR	0	Unmodified	1243.6343	0.63430521	1138	sp|P62263|RS14_HUMAN	yes	yes	0	0	0	0	0		1	1	1												1	32.483	32.483	2	0.00056193	12981	HUNTER_100K_HeLa_exp2_1_pullout	140.75	93.556	21269000	0	9301700	11967000	0	0	0	0	0	0	0	0
AANAAENDFSVSQAEMSSR	0	Unmodified	1983.8592	0.85923236	1902	sp|Q8NE71|ABCF1_HUMAN	yes	yes	0	0	0	0	0																1	37.996	37.996	3	0.0086162	15346	HUNTER_100K_HeLa_exp1_1_pullout	50.957	47.623	5940500	0	0	0	0	0	0	0	0	0	0	0
AANATTNPSQLLPLELVDKCIGSR	1	Acetyl (N-term)	2609.3483	0.34830053	2764	sp|Q9Y4Y9|LSM5_HUMAN	yes	yes	1	0	0	0	0			1			1	2	2			2	2	1			1	55.769	55.769	2;3	3.4423E-69	25312	HUNTER_500K_HeLa_exp2_1_pullout	244.1	211.36	637190000	0	0	45073000	0	0	54629000	120270000	92073000	0	0	109760000
AANSSGQGFQNKNR	1	Acetyl (N-term)	1519.7128	0.71276654	2489	sp|Q9NRY2|SOSSC_HUMAN	yes	yes	1	0	0	0	0	1					1	1	1		1	1		1				17.737	17.737	2	1.6492E-71	6083	HUNTER_1Mil_HeLa_exp2_1_pullout	298.78	228.41	804150000	32419000	0	0	0	0	27188000	133470000	110080000	0	150680000	296670000
AANVGSMFQYWKR	1	Oxidation (M);Acetyl (N-term)	1614.7613	0.76129664	140	sp|Q13948|CASP_HUMAN;sp|O14529|CUX2_HUMAN	yes	no	1	0	0	1	0	1																41.598	41.598	2	0.034409	21940	HUNTER_1Mil_HeLa_exp1_1_pullout	81.099	63.29	72318000	72318000	0	0	0	0	0	0	0	0	0	0
AANVGSMFQYWKR	1	Acetyl (N-term)	1598.7664	0.76638202	140	sp|Q13948|CASP_HUMAN;sp|O14529|CUX2_HUMAN	yes	no	1	0	0	0	0			1														52.922	52.922	2	0.00049458	25092	HUNTER_100K_HeLa_exp2_1_pullout	136.36	97.607	31880000	0	0	31880000	0	0	0	0	0	0	0	0
AANYSSTSTR	0	Unmodified	1056.4836	0.48360145	2242	sp|Q9BTV4|TMM43_HUMAN	yes	yes	0	0	0	0	0	1	1			1		1	1									13.788	13.788	2	2.453E-11	5133	HUNTER_100K_HeLa_exp1_2_pullout	226.04	164.08	256830000	72104000	37099000	0	0	88542000	0	39540000	19542000	0	0	0
AANYSSTSTR	0	Acetyl (N-term)	1098.4942	0.49416614	2242	sp|Q9BTV4|TMM43_HUMAN	yes	yes	1	0	0	0	0	1	1	1	1	1	1											20.77	20.77	2	0.005666	6510	HUNTER_500K_HeLa_exp1_1_pullout	140.11	108.81	188820000	0	47898000	18057000	36020000	33958000	52884000	0	0	0	0	0
AANYSSTSTRR	0	Acetyl (N-term)	1254.5953	0.59527717	2242	sp|Q9BTV4|TMM43_HUMAN	yes	yes	1	0	0	0	1	1							1		1			1			1	18.251	18.251	2	9.214E-06	6106	HUNTER_1Mil_HeLa_exp2_1_pullout	168	98.401	354330000	32576000	0	0	0	0	0	0	64468000	0	44756000	0
AAPAAEEKEEAR	1	Unmodified	1270.6153	0.61534391	1252	sp|Q01650|LAT1_HUMAN	yes	yes	0	0	0	0	0			1	2			1			1							12.696	12.696	2;3	0.0067028	3932	HUNTER_1Mil_HeLa_exp2_1_pullout	110.44	73.014	89402000	0	0	16675000	54734000	0	0	0	0	0	17993000	0
AAPAGGGGSAVSVLAPNGR	0	Acetyl (N-term)	1649.8485	0.84853174	2313	sp|Q9BZE9|ASPC1_HUMAN	yes	yes	1	0	0	0	0							1										44.667	44.667	2	4.8588E-22	18518	HUNTER_500K_HeLa_exp2_1_pullout	151.74	117.86	0	0	0	0	0	0	0	0	0	0	0	0
AAPAQQTTQPGGGKR	1	Acetyl (N-term)	1508.7696	0.76955314	2542	sp|Q9NXG2|THUM1_HUMAN	yes	yes	1	0	0	0	0	1	2	1		1	2	2	1	1	2	1	1	1			1	16.404	16.404	2;3	6.0618E-34	5166	HUNTER_1Mil_HeLa_exp2_1_pullout	245.08	191.75	3175000000	126950000	468000000	11856000	0	315460000	257820000	326230000	205900000	262100000	78694000	496360000
AAPASSAGASDAR	0	Unmodified	1130.5316	0.53161428	1908	sp|Q8NF37|PCAT1_HUMAN	yes	yes	0	0	0	0	0				1			1	1									13.494	13.494	2	0.00030527	4184	HUNTER_500K_HeLa_exp2_2_pullout	111.27	32.149	21051000	0	0	0	13607000	0	0	7443300	0	0	0	0
AAPCEGQAFAVGVEKNWGAVVR	1	Acetyl (N-term)	2357.1586	0.15864927	1811	sp|Q86WB0|NIPA_HUMAN	yes	yes	1	0	0	0	0											1						51.56	51.56	2	7.2639E-14	24232	HUNTER_1Mil_HeLa_exp2_2_pullout	138.77	118.34	70662000	0	0	0	0	0	0	0	0	0	0	70662000
AAPEERDLTQEQTEKLLQFQDLTGIESMDQCR	1	Acetyl (N-term)	3820.7884	0.78838219	2064	sp|Q96CS3|FAF2_HUMAN	yes	yes	1	0	0	0	1												1	2				53.87	53.87	3;4	2.5185E-115	24979	HUNTER_10K_HeLa_exp1_2_pullout	261.94	241.63	169510000	0	0	0	0	0	0	0	0	0	0	0
AAPEGSGLGEDAR	0	Acetyl (N-term)	1270.579	0.5789584	2099	sp|Q96G03|PGM2_HUMAN	yes	yes	1	0	0	0	0	1	1		1	1	1	1		1		1						28.605	28.605	2	0.0036134	11335	HUNTER_1Mil_HeLa_exp1_2_pullout	143.28	108.05	444190000	56123000	14458000	0	35920000	46259000	41702000	41306000	0	173200000	0	35224000
AAPEGSGLGEDARLDQETAQWLR	0	Acetyl (N-term)	2511.199	0.19899376	2099	sp|Q96G03|PGM2_HUMAN	yes	yes	1	0	0	0	1							1					1	1			1	52.741	52.741	2;3	1.1864E-22	23054	HUNTER_500K_HeLa_exp2_1_pullout	164.41	127.99	198380000	0	0	0	0	0	0	70449000	0	0	0	0
AAPGAEFAPNKR	1	Unmodified	1227.636	0.63601977	1497	sp|Q15233|NONO_HUMAN	yes	yes	0	0	0	0	0	1	1		1		1	1		1				1				23.429	23.429	3	0.0065915	9238	HUNTER_500K_HeLa_exp2_1_pullout	110.66	72.028	271860000	61030000	12034000	0	39866000	0	31158000	22886000	0	76103000	0	0
AAPGAEFAPNKR	1	Gln->pyro-Glu	1210.6095	0.60947067	1497	sp|Q15233|NONO_HUMAN	yes	yes	0	1	0	0	0										1							34.307	34.307	2	0.018962	13421	HUNTER_1Mil_HeLa_exp2_1_pullout	96.034	68.209	11367000	0	0	0	0	0	0	0	0	0	11367000	0
AAPGPALCLFDVDGTLTAPR	0	Acetyl (N-term)	2083.0408	0.040825542	188	sp|O15305|PMM2_HUMAN	yes	yes	1	0	0	0	0							1	1		1		1				1	58.42	58.42	2	3.2273E-10	25513	HUNTER_1Mil_HeLa_exp2_1_pullout	175.15	146.39	204730000	0	0	0	0	0	0	60265000	55813000	0	25594000	0
AAPGVDLSR	0	Unmodified	884.47158	0.4715802	28;11	sp|Q04695|K1C17_HUMAN;CON__Q04695;CON__Q9QWL7;sp|P08779|K1C16_HUMAN;CON__P08779;CON__Q9Z2K1;CON__Q3ZAW8;sp|P02533|K1C14_HUMAN;CON__P02533	no	no	0	0	0	0	0	1	1		1	1	1	1	1	1	1	1	1	1	1	1	2	26.737	26.737	2	0.0016142	11231	HUNTER_500K_HeLa_exp1_2_pullout	183.26	75.829	10087000000	658880000	708220000	0	986840000	574170000	500230000	717920000	743330000	1524500000	380160000	1505600000
AAPLIPLSQQIPTGNSLYESYYKQVDPAYTGR	1	Acetyl (N-term)	3581.8042	0.8042139	2599	sp|Q9UBC2|EP15R_HUMAN	yes	yes	1	0	0	0	0		1				1	1						1			1	55.776	55.776	3	5.2797E-08	28308	HUNTER_500K_HeLa_exp1_2_pullout	92.991	82.088	211840000	0	31050000	0	0	0	50506000	46327000	0	0	0	0
AAPLSVEVEFGGGAELLFDGIKKHR	2	Acetyl (N-term)	2681.4177	0.41770073	2239	sp|Q9BTM9|URM1_HUMAN	yes	yes	1	0	0	0	0									1	2		1					55.745	55.745	3;4	6.2406E-32	24239	HUNTER_1Mil_HeLa_exp2_1_pullout	184.2	166.94	180760000	0	0	0	0	0	0	0	0	32380000	101280000	0
AAPMTPAARPEDYEAALNAALADVPELAR	0	Acetyl (N-term)	3035.5022	0.50223499	1279	sp|Q04446|GLGB_HUMAN	yes	yes	1	0	0	0	1	2	2	1	2	2	2	1	1	1	1	2	2	2			2	57.008	57.008	2;3	2.9874E-146	29547	HUNTER_500K_HeLa_exp1_2_pullout	313.38	279.29	7653300000	615700000	580080000	216240000	546120000	568080000	574500000	608810000	192160000	101590000	59350000	1038900000
AAPMTPAARPEDYEAALNAALADVPELAR	0	Oxidation (M);Acetyl (N-term)	3051.4971	0.49714961	1279	sp|Q04446|GLGB_HUMAN	yes	yes	1	0	0	1	1		1					1	1		1	2					1	56.576	56.576	2;3	6.0966E-27	25690	HUNTER_500K_HeLa_exp2_1_pullout	156.52	137.96	1276600000	0	26462000	0	0	0	0	226810000	467180000	0	232770000	290300000
AAPPEPGEPEER	0	Unmodified	1277.5888	0.58879481	1632	sp|Q5RI15|COX20_HUMAN	yes	yes	0	0	0	0	0								1		1	1						18.508	18.508	2	0.0011709	8331	HUNTER_500K_HeLa_exp2_2_pullout	107.79	58.37	24489000	0	0	0	0	0	0	0	0	0	0	24489000
AAPPEPGEPEER	0	Acetyl (N-term)	1319.5994	0.59935949	1632	sp|Q5RI15|COX20_HUMAN	yes	yes	1	0	0	0	0				1		1	1	1			1	1	1			1	28.221	28.221	2	0.0035044	11479	HUNTER_500K_HeLa_exp2_1_pullout	118.21	87.136	947040000	0	0	0	46175000	0	45684000	187980000	229700000	0	0	277570000
AAPPQLR	0	Unmodified	751.43407	0.43407249	63	sp|Q9Y6I8|PXMP4_HUMAN	yes	no	0	0	0	0	0											1						18.253	18.253	2	0.060154	6837	HUNTER_1Mil_HeLa_exp2_2_pullout	126.05	16.165	55732000	0	0	0	0	0	0	0	0	0	0	55732000
AAPRPAPVAQPPAAAPPSAVGSSAAAPR	0	Unmodified	2532.3561	0.35610352	1641	sp|Q9Y6H1|CHCH2_HUMAN;sp|Q5T1J5|CHCH9_HUMAN	yes	no	0	0	0	0	1							1				1						30.661	30.661	3;4	0.0058896	11823	HUNTER_1Mil_HeLa_exp2_2_pullout	58.722	48.033	87483000	0	0	0	0	0	0	25568000	0	0	0	61915000
AAPRPPPAR	0	Acetyl (N-term)	973.54575	0.5457482	2596	sp|Q9UBB4|ATX10_HUMAN	yes	yes	1	0	0	0	1					1			1		4							18.28	18.28	2	0.017546	7093	HUNTER_500K_HeLa_exp2_2_pullout	125.01	53.711	848400000	0	0	0	0	209700000	0	0	638700000	0	0	0
AAPSAGSWSTFQHKELMAADR	1	Acetyl (N-term)	2302.0801	0.080064595	892	sp|P42575|CASP2_HUMAN	yes	yes	1	0	0	0	0		1		1	1	1	1					1	1				44.451	44.451	3	1.5258E-13	19520	HUNTER_500K_HeLa_exp2_1_pullout	139	123.28	403860000	0	24342000	0	41095000	85790000	71892000	35570000	0	0	0	0
AAPSAGSWSTFQHKELMAADR	1	Oxidation (M);Acetyl (N-term)	2318.075	0.074979217	892	sp|P42575|CASP2_HUMAN	yes	yes	1	0	0	1	0								1									41.414	41.414	3	0.038245	18129	HUNTER_500K_HeLa_exp2_2_pullout	64.422	39.884	0	0	0	0	0	0	0	0	0	0	0	0
AAPSDGFKPR	1	Acetyl (N-term)	1086.5458	0.54580778	2025	sp|Q92979|NEP1_HUMAN	yes	yes	1	0	0	0	0	2	2	1	2	2	2	2	2	1	3	2	2	3			2	26.863	26.863	2	2.998E-05	10610	HUNTER_100K_HeLa_exp1_2_pullout	188.76	123.51	8890000000	834160000	279680000	179150000	328040000	842060000	613410000	939850000	818920000	74936000	634330000	1564200000
AAPSEVAAIAPGEGDGGGGGFGSWLDGR	0	Acetyl (N-term)	2599.1939	0.19390838	2141	sp|Q96MW1|CCD43_HUMAN	yes	yes	1	0	0	0	0		1				1										1	55.569	55.569	3	1.1926E-09	25196	HUNTER_100K_HeLa_exp1_2_pullout	104.3	84.919	138620000	0	48666000	0	0	0	66076000	0	0	0	0	0
AAPSGGVNCEEFAEFQELLKVMR	1	Acetyl (N-term)	2623.2411	0.24105827	1601	sp|Q4VC31|CCD58_HUMAN	yes	yes	1	0	0	0	0		1				1					1		2			1	57.779	57.779	2;3	1.3275E-10	27465	HUNTER_10K_HeLa_exp1_2_pullout	124.09	103.71	150660000	0	35036000	0	0	0	0	0	0	0	0	26995000
AAPSMKER	1	Acetyl (N-term)	930.4593	0.45930096	1625	sp|Q5JTJ3|COA6_HUMAN	yes	yes	1	0	0	0	0	1						1	1		1						1	19.77	19.77	2	0.010132	7552	HUNTER_500K_HeLa_exp2_1_pullout	169.57	82.285	1834600000	478220000	0	0	0	0	0	793910000	290500000	0	130120000	0
AAPTANKAASLGCNNKPAFPELDFR	2	Acetyl (N-term)	2701.3282	0.32823379	1844	sp|Q8IYB1|M21D2_HUMAN	yes	yes	1	0	0	0	0							2										51.476	51.476	3	1.8895E-13	21953	HUNTER_500K_HeLa_exp2_1_pullout	130.51	97.802	27833000	0	0	0	0	0	0	27833000	0	0	0	0
AAPTATPAAQESGTIPKKR	2	Unmodified	1894.0272	0.027224389	100	sp|O00116|ADAS_HUMAN	yes	yes	0	0	0	0	0		1	1	1			1		1							1	21.294	21.294	4	3.8572E-09	7722	HUNTER_500K_HeLa_exp2_1_pullout	131.18	106.4	287260000	0	105990000	11598000	22981000	0	0	79725000	0	45225000	0	0
AAPVGPVKFWRPGTEGPGVSISEER	1	Acetyl (N-term)	2664.366	0.36599951	2396	sp|Q9H5Z1|DHX35_HUMAN	yes	yes	1	0	0	0	1	1																44.644	44.644	3	0.0022996	23858	HUNTER_1Mil_HeLa_exp1_1_pullout	70.569	43.295	44365000	44365000	0	0	0	0	0	0	0	0	0	0
AAPVPTAPAAGAPLMDFGNDFVPPAPR	0	Oxidation (M)	2662.3214	0.3213575	2465	sp|Q9NQC3|RTN4_HUMAN	yes	yes	0	0	0	1	0								1		1	1						52.446	52.446	3	7.7105E-07	22578	HUNTER_1Mil_HeLa_exp2_1_pullout	91.503	69.904	215880000	0	0	0	0	0	0	0	95183000	0	51681000	69021000
AAPVPTAPAAGAPLMDFGNDFVPPAPR	0	Unmodified	2646.3264	0.32644288	2465	sp|Q9NQC3|RTN4_HUMAN	yes	yes	0	0	0	0	0		1					1	1			2						54.422	54.422	3;4	6.0394E-14	25318	HUNTER_500K_HeLa_exp2_2_pullout	128.98	109	369920000	0	43307000	0	0	0	0	98658000	28066000	0	0	199890000
AAPVVAPPGVVVSR	0	Acetyl (N-term)	1359.7874	0.78743503	1346	sp|Q13144|EI2BE_HUMAN	yes	yes	1	0	0	0	0	1							1		1	1	1	1				47.957	47.957	2	0.0066382	20383	HUNTER_1Mil_HeLa_exp2_2_pullout	113.63	90.201	480390000	53791000	0	0	0	0	0	0	98173000	0	71139000	183160000
AAQALALLR	0	Acetyl (N-term)	967.58147	0.581465	1543	sp|Q16401|PSMD5_HUMAN	yes	yes	1	0	0	0	0	1	1		1	1	1	1	1		1	1	1	1	1		1	55.927	55.927	2	0.0031462	26673	HUNTER_500K_HeLa_exp1_1_pullout	169.37	92.526	1870600000	88981000	48611000	0	153690000	225170000	129240000	377940000	303130000	0	125700000	247750000
AAQALALLREVAR	0	Acetyl (N-term)	1422.8307	0.83069683	1543	sp|Q16401|PSMD5_HUMAN	yes	yes	1	0	0	0	1							1	1		1	1						58.092	58.092	2	6.3547E-16	25541	HUNTER_1Mil_HeLa_exp2_1_pullout	206.97	161.99	208450000	0	0	0	0	0	0	22271000	19465000	0	33874000	132840000
AAQGEPQVQFKLVLVGDGGTGKTTFVKR	3	Acetyl (N-term)	2972.6084	0.60835504	1161	sp|P62826|RAN_HUMAN	yes	yes	1	0	0	0	0											1					1	47.628	47.628	3	0.0053171	20552	HUNTER_1Mil_HeLa_exp2_2_pullout	59.661	49.05	0	0	0	0	0	0	0	0	0	0	0	0
AAQGVGPGPGSAAPPGLEAAR	0	Acetyl (N-term)	1871.949	0.94897407	1692	sp|Q6P582|MZT2A_HUMAN;sp|Q6NZ67|MZT2B_HUMAN	yes	no	1	0	0	0	0	1				2	1	1	1	1	2	2	1	1			1	40.323	40.323	2;3	4.4428E-20	17263	HUNTER_500K_HeLa_exp1_1_pullout	171.76	143.05	696070000	70830000	0	0	0	102750000	38307000	63880000	44615000	30262000	49627000	165980000
AAQIPIVATTSTPGIVR	0	Acetyl (N-term)	1735.9832	0.98323431	1713	sp|Q6PI98|IN80C_HUMAN	yes	yes	1	0	0	0	0							1										54.839	54.839	2	0.0066819	23957	HUNTER_500K_HeLa_exp2_1_pullout	90.793	69.84	26381000	0	0	0	0	0	0	26381000	0	0	0	0
AAQKDQQKDAEAEGLSGTTLLPKLIPSGAGR	3	Acetyl (N-term)	3191.6786	0.67861945	2634	sp|Q9UI14|PRAF1_HUMAN	yes	yes	1	0	0	0	0	2	1	1	1	1		2	2	1	1	2		1			1	48.809	48.809	3;4	1.8237E-148	22006	HUNTER_500K_HeLa_exp2_1_pullout	301.18	277.78	3212500000	780710000	184950000	125460000	133900000	374940000	0	451280000	300010000	67726000	102650000	264990000
AAQMPPLAHIFR	0	Acetyl (N-term)	1392.7336	0.73362533	2719	sp|Q9Y2T3|GUAD_HUMAN	yes	yes	1	0	0	0	0	1				1	1	1				1	1			1		52.971	52.971	2	0.00021833	25047	HUNTER_500K_HeLa_exp1_1_pullout	144.12	125.45	480690000	65124000	0	0	0	124930000	99677000	69558000	0	0	0	79306000
AAQMPPLAHIFR	0	Oxidation (M);Acetyl (N-term)	1408.7285	0.72853995	2719	sp|Q9Y2T3|GUAD_HUMAN	yes	yes	1	0	0	1	0								1									50.279	50.279	2	0.00224	22528	HUNTER_500K_HeLa_exp2_2_pullout	126.41	107.97	26527000	0	0	0	0	0	0	0	26527000	0	0	0
AAQSAPKVVLKSTTKMSLNER	3	Oxidation (M);Acetyl (N-term)	2316.2471	0.24712992	2751	sp|Q9Y3Y2|CHTOP_HUMAN	yes	yes	1	0	0	1	0	2							2		2							29.044	29.044	3;4	0.00020993	12293	HUNTER_1Mil_HeLa_exp1_1_pullout	96.708	80.812	1219600000	623930000	0	0	0	0	0	0	433930000	0	161700000	0
AAQSAPKVVLKSTTKMSLNER	3	Acetyl (N-term)	2300.2522	0.2522153	2751	sp|Q9Y3Y2|CHTOP_HUMAN	yes	yes	1	0	0	0	0	2		2	2	1			2			1						33.535	33.535	3;4	3.8627E-20	15312	HUNTER_100K_HeLa_exp2_1_pullout	172	146.17	1088600000	238040000	0	366470000	137730000	171070000	0	0	89593000	0	0	85713000
AAQTQTGEANR	0	Unmodified	1145.5425	0.54251332	818	sp|P34897|GLYM_HUMAN	yes	yes	0	0	0	0	0				1			1										11.139	11.139	2	1.2604E-20	3389	HUNTER_500K_HeLa_exp2_1_pullout	243.65	119.57	44281000	0	0	0	14762000	0	0	29520000	0	0	0	0
AAQTSPSPKAGAATGR	1	Unmodified	1469.7587	0.7586541	469	sp|P06576|ATPB_HUMAN	yes	yes	0	0	0	0	0	2	3	2	2	3	4	4	3	3	1	1	2	3		1	1	13.488	13.488	2;3	1.6244E-56	3050	HUNTER_500K_HeLa_exp1_1_pullout	261.67	146.77	36413000000	6732800000	3501700000	682940000	1996400000	1484000000	5257000000	2284500000	3555000000	2056300000	152870000	1019100000
AAQVAPAAASSLGNPPPPPPSELKKAEQQQR	2	Acetyl (N-term)	3176.6578	0.65782443	137	sp|O14497|ARI1A_HUMAN	yes	yes	1	0	0	0	0	2				1	1		1									38.041	38.041	3	4.1919E-50	17318	HUNTER_500K_HeLa_exp2_2_pullout	185.65	165.2	271670000	67195000	0	0	0	54024000	67098000	0	83349000	0	0	0
AAQVAQDEEIAR	0	Unmodified	1299.6419	0.64189301	1826	sp|Q8IVM0|CCD50_HUMAN	yes	yes	0	0	0	0	0							1										31.985	31.985	2	0.060615	12324	HUNTER_500K_HeLa_exp2_1_pullout	78.516	22.085	21249000	0	0	0	0	0	0	21249000	0	0	0	0
AASAAAAELQASGGPR	0	Acetyl (N-term)	1468.727	0.72701962	2440	sp|Q9HCN4|GPN1_HUMAN	yes	yes	1	0	0	0	0	1	1	1	1	1	1	1	1	1	1	1	1	1	1	1	1	42.03	42.03	2	9.3335E-124	18743	HUNTER_500K_HeLa_exp2_1_pullout	331.48	269.72	759490000	93473000	45651000	49539000	82505000	112620000	99714000	56189000	50372000	95634000	18434000	0
AASAAAASAAAASAASGSPGPGEGSAGGEKR	1	Acetyl (N-term)	2584.2113	0.21134936	1360	sp|Q13263|TIF1B_HUMAN	yes	yes	1	0	0	0	0	2	1	2	2	2	3	3	2	2	2	3	2	2	1			36.645	36.645	2;3;4	0	16559	HUNTER_10K_HeLa_exp1_2_pullout	437.09	437.09	26269000000	1489400000	104410000	753210000	695330000	2183300000	1787400000	2840100000	3167200000	434390000	109400000	6287200000
AASAARGAAALRRSINQPVAFVR	0	Acetyl (N-term)	2394.3356	0.33564285	2330	sp|Q9GZT3|SLIRP_HUMAN	yes	yes	1	0	0	0	3								1									44.499	44.499	4	3.5513E-22	19619	HUNTER_500K_HeLa_exp2_2_pullout	146.13	113.2	36334000	0	0	0	0	0	0	0	36334000	0	0	0
AASAPPPPDKLEGGGGPAPPPAPPSTGR	1	Acetyl (N-term)	2587.3031	0.3030649	2223	sp|Q9BRQ0|PYGO2_HUMAN	yes	yes	1	0	0	0	0							1	1									36.795	36.795	3	6.8035E-10	15344	HUNTER_500K_HeLa_exp2_2_pullout	109.41	91.353	82831000	0	0	0	0	0	0	33871000	48960000	0	0	0
AASELYTKFAR	1	Acetyl (N-term)	1297.6667	0.6666512	2757	sp|Q9Y4I1|MYO5A_HUMAN	yes	yes	1	0	0	0	0		1		1	1	1	1	1		1		1	1		1		48.918	48.918	2	2.4354E-14	23446	HUNTER_500K_HeLa_exp1_2_pullout	218.94	170.15	391220000	0	15848000	0	32384000	58871000	58250000	49999000	29771000	0	27034000	0
AASGAEPQVLVQYLVLR	0	Acetyl (N-term)	1855.0203	0.020348097	1675	sp|Q6GMV3|PTRD1_HUMAN	yes	yes	1	0	0	0	0	1		1	1	1	1		1		1	2		1	1	1	1	58.158	58.158	2;3	3.5636E-12	28113	HUNTER_500K_HeLa_exp2_2_pullout	218.06	191.94	1003500000	99743000	0	63797000	85137000	95805000	54581000	0	203750000	0	55400000	272550000
AASGESGTSGGGGSTEEAFMTFYSEVKQIEKR	2	Acetyl (N-term)	3339.5201	0.52012948	347	sp|O75937|DNJC8_HUMAN	yes	yes	1	0	0	0	0	2	2	2	2	2	2	2	2	2	2	2	2	2			2	54.62	54.62	3;4	3.8909E-193	26308	HUNTER_100K_HeLa_exp2_2_pullout	334.7	320.9	8052200000	670410000	347680000	530710000	725730000	756250000	532190000	234960000	300010000	216660000	145280000	945350000
AASGESGTSGGGGSTEEAFMTFYSEVKQIEKR	2	Oxidation (M);Acetyl (N-term)	3355.515	0.5150441	347	sp|O75937|DNJC8_HUMAN	yes	yes	1	0	0	1	0							2	2		2	2						54.118	54.118	3;4	2.5467E-115	24239	HUNTER_500K_HeLa_exp2_1_pullout	261.81	239.13	1782400000	0	0	0	0	0	0	284750000	892130000	0	359650000	245860000
AASGKLSTCR	1	Acetyl (N-term)	1091.5393	0.53934219	1959	sp|Q8WVM0|TFB1M_HUMAN	yes	yes	1	0	0	0	0	1	1		1	1	1	1	1		1		1	1				20.414	20.414	2	1.8196E-23	7780	HUNTER_500K_HeLa_exp2_1_pullout	250.75	172.82	358860000	37194000	0	0	11591000	0	37231000	90757000	108770000	0	33277000	0
AASGLDHLKNGYR	1	Acetyl (N-term)	1442.7266	0.72662569	1275	sp|Q03188|CENPC_HUMAN	yes	yes	1	0	0	0	0	1			1		1		1		1							31.882	31.882	3	1.7407E-06	14611	HUNTER_500K_HeLa_exp1_2_pullout	158.4	120.38	266030000	99697000	0	0	48403000	0	52077000	0	41756000	0	24099000	0
AASGLDHLKNGYRR	1	Acetyl (N-term)	1598.8277	0.82773672	1275	sp|Q03188|CENPC_HUMAN	yes	yes	1	0	0	0	1										1							30.427	30.427	4	0.010544	11638	HUNTER_1Mil_HeLa_exp2_1_pullout	86.803	64.225	13047000	0	0	0	0	0	0	0	0	0	13047000	0
AASIFGGAKPVDTAAR	1	Unmodified	1530.8154	0.8154407	708	sp|P23588|IF4B_HUMAN	yes	yes	0	0	0	0	0							1	1		1							34.249	34.249	3	0.007623	13425	HUNTER_1Mil_HeLa_exp2_1_pullout	83.418	54.115	77217000	0	0	0	0	0	0	28935000	30456000	0	17827000	0
AASKKAVLGPLVGAVDQGTSSTR	2	Acetyl (N-term)	2254.2281	0.22810904	803	sp|Q14409|GLPK3_HUMAN;sp|P32189|GLPK_HUMAN	yes	no	1	0	0	0	0	1				1	1	1										40.997	40.997	3	0.00049255	19049	HUNTER_500K_HeLa_exp1_1_pullout	80.944	62.886	147940000	89438000	0	0	0	58499000	0	0	0	0	0	0
AASKTQGAVAR	1	Acetyl (N-term)	1100.5938	0.5938206	2483	sp|Q9NRM2|ZN277_HUMAN	yes	yes	1	0	0	0	0	1	1		1			1	1		1		1	1				16.021	16.021	2	2.0749E-46	5600	HUNTER_500K_HeLa_exp2_1_pullout	280.11	148.89	344030000	33068000	10545000	0	7676200	0	0	135660000	37213000	0	37301000	0
AASKVKQDMPPPGGYGPIDYKR	3	Oxidation (M);Acetyl (N-term)	2432.2158	0.21582979	2581	sp|Q9P0J0|NDUAD_HUMAN	yes	yes	1	0	0	1	0	1			1			2	2		2	1						30.322	30.322	3;4	1.6757E-16	12215	HUNTER_1Mil_HeLa_exp2_1_pullout	150.72	130.3	3153900000	100610000	0	0	22888000	0	0	368600000	1302700000	0	1084300000	274850000
AASKVKQDMPPPGGYGPIDYKR	3	Acetyl (N-term)	2416.2209	0.22091517	2581	sp|Q9P0J0|NDUAD_HUMAN	yes	yes	1	0	0	0	0	2	1	2	2	2	1	2	2	1		3	3	2	1	1	2	35.015	35.015	3;4	6.7108E-18	13461	HUNTER_1Mil_HeLa_exp2_2_pullout	58.479	47.796	5451600000	877030000	263800000	410530000	490370000	882290000	60415000	173260000	282470000	51811000	0	590590000
AASMHGQPSPSLEDAKLR	1	Acetyl (N-term)	1935.9473	0.94725951	1821	sp|Q8IUX1|T126B_HUMAN	yes	yes	1	0	0	0	0	1																30.163	30.163	3	0.020558	14716	HUNTER_1Mil_HeLa_exp1_1_pullout	71.471	62.056	0	0	0	0	0	0	0	0	0	0	0	0
AASPGSGSANPR	0	Acetyl (N-term)	1112.521	0.52104959	1724	sp|Q6UUV7|CRTC3_HUMAN	yes	yes	1	0	0	0	0							1	1		1	1	1	1				17.252	17.252	2	0.00010651	6381	HUNTER_500K_HeLa_exp2_2_pullout	148.5	72.33	168470000	0	0	0	0	0	0	61922000	36620000	0	0	29811000
AASQAVEEMR	0	Acetyl (N-term)	1132.5183	0.5182724	181	sp|O15160|RPAC1_HUMAN	yes	yes	1	0	0	0	0	1	1	1	1	1	1	1	1	1	1	1	1	1	1	1	1	36.037	36.037	2	1.4335E-42	15898	HUNTER_500K_HeLa_exp2_1_pullout	275.33	212.86	1666500000	214870000	21026000	53338000	77747000	318460000	296140000	80001000	30471000	218110000	19698000	69730000
AASQAVEEMR	0	Oxidation (M);Acetyl (N-term)	1148.5132	0.51318702	181	sp|O15160|RPAC1_HUMAN	yes	yes	1	0	0	1	0							1	1		1							26.01	26.01	2	0.0035248	9364	HUNTER_1Mil_HeLa_exp2_1_pullout	146.69	104.22	162450000	0	0	0	0	0	0	31240000	88741000	0	42468000	0
AASSLEQKLSR	1	Acetyl (N-term)	1230.6568	0.65681479	148	sp|O14733|MP2K7_HUMAN	yes	yes	1	0	0	0	0	1	1		1			1	1	1	1	1	1	1		1		37.169	37.169	2	2.1021E-20	16735	HUNTER_10K_HeLa_exp1_2_pullout	242.59	143.15	1045500000	192800000	53659000	0	93659000	0	0	82848000	72236000	137960000	17233000	121910000
AASSQGNFEGNFESLDLAEFAKKQPWWR	2	Acetyl (N-term)	3254.5421	0.54212597	2284	sp|Q9BWH2|FUND2_HUMAN	yes	yes	1	0	0	0	0	2	2	1	1	2	1		1	1	2	2	2	1			1	54.354	54.354	3;4	3.45E-119	23680	HUNTER_1Mil_HeLa_exp2_1_pullout	283.93	246.88	3051900000	438170000	108140000	96783000	151490000	471610000	178480000	0	182890000	81604000	253300000	481850000
AASSSGEKEKER	2	Acetyl (N-term)	1319.6317	0.63172225	2460	sp|Q9NPJ6|MED4_HUMAN	yes	yes	1	0	0	0	0						2	2	2				1	2				10.982	10.982	2;3	1.7931E-09	3402	HUNTER_500K_HeLa_exp2_2_pullout	193.3	124.64	1132000000	0	0	0	0	0	225450000	420670000	240680000	0	0	0
AASSSSLEKSYELPDGQVITIGNER	1	Unmodified	2650.3086	0.30860379	1096;1191;1156;1196;1721	sp|P60709|ACTB_HUMAN;sp|P68133|ACTS_HUMAN;sp|P62736|ACTA_HUMAN;sp|P63267|ACTH_HUMAN;sp|P63261|ACTG_HUMAN;sp|P68032|ACTC_HUMAN;sp|Q6S8J3|POTEE_HUMAN	no	no	0	0	0	0	0		1	1	1		1	1			1		1	1			1	49.433	49.433	3	1.4133E-11	23815	HUNTER_500K_HeLa_exp1_2_pullout	128.33	107.52	507500000	0	58491000	36090000	38711000	0	61011000	34920000	0	0	0	0
AASTAAGKQR	1	Acetyl (N-term)	1001.5254	0.52540669	2317	sp|Q9BZJ0|CRNL1_HUMAN	yes	yes	1	0	0	0	0	1	1			1	1	1	1	1		1	1	1				12.567	12.567	2	3.5538E-05	4044	HUNTER_500K_HeLa_exp2_2_pullout	186.91	94.435	2561200000	179790000	72634000	0	0	301650000	301500000	293320000	287150000	117570000	0	563960000
AASTASHRPIKGILKNKTSTTSSMVASAEQPR	3	Acetyl (N-term)	3366.7678	0.76778559	881	sp|Q6NXS1|IPP2B_HUMAN;sp|P41236|IPP2_HUMAN	yes	no	1	0	0	0	1										1							30.245	30.245	4	3.5177E-05	11549	HUNTER_1Mil_HeLa_exp2_1_pullout	80.342	63.81	18067000	0	0	0	0	0	0	0	0	0	18067000	0
AASTASHRPIKGILKNKTSTTSSMVASAEQPR	3	Oxidation (M);Acetyl (N-term)	3382.7627	0.76270021	881	sp|Q6NXS1|IPP2B_HUMAN;sp|P41236|IPP2_HUMAN	yes	no	1	0	0	1	1								1									25.107	25.107	4	2.7234E-05	10126	HUNTER_500K_HeLa_exp2_2_pullout	81.967	66.079	47871000	0	0	0	0	0	0	0	47871000	0	0	0
AATAAEAVASGSGEPR	0	Acetyl (N-term)	1485.7059	0.70594983	2527	sp|Q9NWT6|HIF1N_HUMAN	yes	yes	1	0	0	0	0		1	1	1	1		1	1	1	1	1					1	38.642	38.642	2	9.7788E-64	17026	HUNTER_500K_HeLa_exp2_1_pullout	247.13	187.33	342090000	0	22037000	0	28078000	47632000	0	0	63881000	28425000	37853000	89212000
AATAAEAVASGSGEPREEAGALGPAWDESQLR	0	Acetyl (N-term)	3195.5069	0.50686268	2527	sp|Q9NWT6|HIF1N_HUMAN	yes	yes	1	0	0	0	1												1	1				51.794	51.794	3	6.3755E-50	23602	HUNTER_10K_HeLa_exp1_1_pullout	181.97	162.86	185750000	0	0	0	0	0	0	0	0	0	0	0
AATALLEAGLAR	0	Unmodified	1155.6612	0.66117189	1954	sp|Q8WUK0|PTPM1_HUMAN	yes	yes	0	0	0	0	0	1	1	1		1	1	1	1	1	1	1	1	1	1	1	1	43.938	43.938	2	1.9548E-11	19615	HUNTER_500K_HeLa_exp2_2_pullout	251.56	125.01	1203800000	136640000	21041000	72154000	0	208510000	113130000	127010000	137050000	20030000	71819000	112860000
AATALLEAGLAR	0	Acetyl (N-term)	1197.6717	0.67173657	1954	sp|Q8WUK0|PTPM1_HUMAN	yes	yes	1	0	0	0	0	1			1	1	1	1	1		1	1	1		1	1	1	55.859	55.859	2	1.2273E-09	24609	HUNTER_1Mil_HeLa_exp2_1_pullout	240.13	94.405	849440000	0	0	0	116880000	84387000	114370000	160210000	93115000	0	65569000	68091000
AATASAGAGGIDGKPR	1	Acetyl (N-term)	1440.7321	0.732105	1269	sp|Q02978|M2OM_HUMAN	yes	yes	1	0	0	0	0	1	4	2	3	2	3	5	5	5	4	5	2	2		2	2	24.971	24.971	2;3	5.2645E-108	9354	HUNTER_1Mil_HeLa_exp2_1_pullout	318.32	275.16	17105000000	1614500000	831200000	218990000	418260000	674510000	1307700000	215150000	2549500000	2099200000	2136300000	4109500000
AATDSMRGEAPGAETPSLR	0	Acetyl (N-term)	1957.9164	0.91635331	2274	sp|Q9BVT8|TMUB1_HUMAN	yes	yes	1	0	0	0	1												1					35.105	35.105	2	0.0046929	15133	HUNTER_10K_HeLa_exp1_1_pullout	78.486	56.012	0	0	0	0	0	0	0	0	0	0	0	0
AATEDERLAGSGEGERLDFLR	0	Acetyl (N-term)	2333.1248	0.12476618	1043	sp|P53609|PGTB1_HUMAN	yes	yes	1	0	0	0	2							1	1		1		1	1				47.444	47.444	3	4.5177E-14	19320	HUNTER_1Mil_HeLa_exp2_1_pullout	143.15	108.12	220720000	0	0	0	0	0	0	44722000	0	0	23123000	0
AATEDERLAGSGEGERLDFLRDR	0	Acetyl (N-term)	2604.2528	0.25282024	1043	sp|P53609|PGTB1_HUMAN	yes	yes	1	0	0	0	3													1				43.16	43.16	4	2.6222E-05	19101	HUNTER_10K_HeLa_exp1_2_pullout	98.543	73.345	120160000	0	0	0	0	0	0	0	0	0	0	0
AATELRGVVGPGPAAIAALGGGGAGPPVVGGGGGR	0	Acetyl (N-term)	2964.5894	0.58935093	684	sp|P22059|OSBP1_HUMAN	yes	yes	1	0	0	0	1												1					54.202	54.202	3	1.592E-05	25115	HUNTER_10K_HeLa_exp1_1_pullout	83.054	69.487	94831000	0	0	0	0	0	0	0	0	0	0	0
AATFFGEVVKAPCR	1	Acetyl (N-term)	1593.7973	0.79734779	392	sp|O95456|PSMG1_HUMAN	yes	yes	1	0	0	0	0	1	2	1	2	1	1	1		1	1	2	1	1	1	1	1	53.219	53.219	2;3	6.8126E-32	23026	HUNTER_1Mil_HeLa_exp2_1_pullout	237.84	192.82	4771100000	551510000	185680000	215280000	272490000	82079000	501600000	74037000	0	36727000	395870000	1015900000
AATGANAEKAESHNDCPVR	1	Acetyl (N-term)	2038.9127	0.91266492	1568	sp|Q16831|UPP1_HUMAN	yes	yes	1	0	0	0	0	1	1	1	1		1	1	1	1	1		1	1			1	21.197	21.197	3	3.1443E-44	7767	HUNTER_500K_HeLa_exp2_2_pullout	219.66	194.77	703470000	65142000	24878000	14601000	26530000	0	24607000	103130000	211350000	35970000	64261000	0
AATLDLKSKEEKDAELDKR	4	Acetyl (N-term)	2201.1539	0.15394104	2750	sp|Q9Y3X0|CCDC9_HUMAN	yes	yes	1	0	0	0	0	2		2	1		2		1	2								28.942	28.942	3;4	5.9046E-58	13040	HUNTER_500K_HeLa_exp1_2_pullout	245.61	190.8	1359500000	368110000	0	139460000	112640000	0	484930000	0	59571000	194770000	0	0
AATLGAGTPPRPQAR	0	Acetyl (N-term)	1504.811	0.81102402	1085	sp|P58107|EPIPL_HUMAN	yes	yes	1	0	0	0	1	1	1			3	1	2	1	2	1	1	2	3				29.95	29.95	2;3	4.9777E-40	12367	HUNTER_500K_HeLa_exp2_1_pullout	257.13	180.67	674470000	123890000	10769000	0	0	85198000	78920000	62285000	33703000	60831000	29701000	91007000
AATLILEPAGR	0	Unmodified	1110.6397	0.63970816	979	sp|Q86TX2|ACOT1_HUMAN;sp|P49753|ACOT2_HUMAN	yes	no	0	0	0	0	0	1		1	1	1	1	1	1	1	1	1	1	1		1	1	38.9	38.9	2	2.7536E-07	16226	HUNTER_1Mil_HeLa_exp2_1_pullout	174.41	117.13	3686500000	463050000	0	130150000	194080000	433520000	419050000	351440000	214560000	285350000	179290000	475750000
AATLILEPAGR	0	Acetyl (N-term)	1152.6503	0.65027285	979	sp|Q86TX2|ACOT1_HUMAN;sp|P49753|ACOT2_HUMAN	yes	no	1	0	0	0	0							1	1		1	1				1	1	53.873	53.873	2	0.0054831	23130	HUNTER_1Mil_HeLa_exp2_1_pullout	123.86	57.239	89398000	0	0	0	0	0	0	38308000	32307000	0	0	0
AATLSTLAGQPLLER	0	Unmodified	1539.8621	0.86205654	27	CON__Q03247	yes	yes	0	0	0	0	0				2												1	48.166	48.166	2;3	9.8152E-05	22251	HUNTER_100K_HeLa_exp2_2_pullout	169.89	110.91	68218000	0	0	0	57605000	0	0	0	0	0	0	0
AATMKKAAAEDVNVTFEDQQKINKFAR	4	Acetyl (N-term)	3065.5604	0.56041857	2468	sp|Q9NQP4|PFD4_HUMAN	yes	yes	1	0	0	0	0	1						1	2		1	2	2	1				42.799	42.799	3;4	1.7004E-46	18624	HUNTER_1Mil_HeLa_exp2_1_pullout	194.11	164.18	2328100000	144820000	0	0	0	0	0	83631000	416740000	0	22142000	988680000
AATMKKAAAEDVNVTFEDQQKINKFAR	4	Oxidation (M);Acetyl (N-term)	3081.5553	0.55533319	2468	sp|Q9NQP4|PFD4_HUMAN	yes	yes	1	0	0	1	0								2			1						34.653	34.653	3;4	7.3094E-45	15337	HUNTER_500K_HeLa_exp2_2_pullout	89.039	78.234	779320000	0	0	0	0	0	0	0	580390000	0	0	198930000
AATTGSGVKVPR	1	Acetyl (N-term)	1184.6513	0.65133548	1369	sp|Q13404|UB2V1_HUMAN	yes	yes	1	0	0	0	0	1	1	1	1	1	2	2	1	1	2	2	1		1	1		25.843	25.843	2;3	1.9215E-28	9767	HUNTER_1Mil_HeLa_exp1_2_pullout	257.15	190.59	36986000000	4172400000	1566700000	392370000	639950000	2114600000	2338800000	2597800000	2210600000	9037900000	1893800000	7316500000
AAVAAGGLVGKGR	1	Acetyl (N-term)	1167.6724	0.67240528	1849	sp|Q8IZD4|DCP1B_HUMAN	yes	yes	1	0	0	0	0	1		1	1	1	1	1	1	1		1	1	1		1	1	35.074	35.074	2	1.9947E-08	15842	HUNTER_10K_HeLa_exp1_1_pullout	168.27	112.74	619110000	90106000	0	0	32601000	69094000	76042000	55090000	56024000	38717000	0	92465000
AAVAATAAAKGNGGGGGR	1	Acetyl (N-term)	1497.7648	0.76480211	1731	sp|Q6Y1H2|HACD2_HUMAN	yes	yes	1	0	0	0	0	1	1	1	1	1	1	2	2	1	1	3	1	1		1	1	27.695	27.695	2;3	3.6758E-104	10059	HUNTER_500K_HeLa_exp1_1_pullout	309.35	259.94	1501100000	132070000	0	22002000	38398000	169830000	58337000	264790000	136620000	59718000	81550000	395210000
AAVAATAAAKGNGGGGGR	1	Unmodified	1455.7542	0.75423743	1731	sp|Q6Y1H2|HACD2_HUMAN	yes	yes	0	0	0	0	0			1		2	2	4	3	2	2	3	2	2				14.819	14.819	2;3	1.4442E-118	4713	HUNTER_500K_HeLa_exp2_2_pullout	322.62	264.25	2468900000	0	0	15455000	0	26729000	94130000	434260000	578140000	167430000	281510000	749720000
AAVADPDEFER	0	Unmodified	1218.5517	0.55168102	934	sp|P47712|PA24A_HUMAN	yes	yes	0	0	0	0	0	1	1		1	1	1	1	1	1		1						31.027	31.027	2	0.00049469	13546	HUNTER_500K_HeLa_exp2_2_pullout	169.65	136.84	513550000	83480000	14504000	0	58770000	52286000	94558000	49402000	37244000	35540000	0	87771000
AAVAGEDGR	0	Unmodified	844.40389	0.40389457	492	sp|P07910|HNRPC_HUMAN;sp|P0DMR1|HNRC4_HUMAN;sp|O60812|HNRC1_HUMAN;sp|B7ZW38|HNRC3_HUMAN;sp|B2RXH8|HNRC2_HUMAN	yes	no	0	0	0	0	0		1		1		1			1			1	1				13.316	13.316	2	0.0035256	4742	HUNTER_100K_HeLa_exp1_2_pullout	166.17	84.873	352930000	0	16142000	0	87393000	0	128590000	0	0	66000000	0	0
AAVAVAVR	0	Acetyl (N-term)	797.47594	0.4759373	2633	sp|Q9UI10|EI2BD_HUMAN	yes	yes	1	0	0	0	0											1	1					36.331	36.331	2	0.060831	17095	HUNTER_10K_HeLa_exp1_1_pullout	107.74	10.148	0	0	0	0	0	0	0	0	0	0	0	0
AAVAVAVREDSGSGMKAELPPGPGAVGR	1	Acetyl (N-term)	2690.381	0.38099764	2633	sp|Q9UI10|EI2BD_HUMAN	yes	yes	1	0	0	0	1													1				49.283	49.283	3	4.0187E-05	22192	HUNTER_10K_HeLa_exp1_2_pullout	84.933	55.041	45291000	0	0	0	0	0	0	0	0	0	0	0
AAVDLEKLR	1	Acetyl (N-term)	1055.5975	0.597509	636	sp|P17858|PFKAL_HUMAN	yes	yes	1	0	0	0	0	1	1	1	1	1	1	1	1	1	1	1	1	1	1		1	42.927	42.927	2	0.0046245	19191	HUNTER_500K_HeLa_exp2_1_pullout	158.61	73.549	7198700000	961740000	333300000	406380000	573470000	876800000	766160000	419700000	336930000	689460000	214740000	184280000
AAVDSDVESLPR	0	Acetyl (N-term)	1299.6307	0.63065962	2397	sp|Q9H6E5|STPAP_HUMAN	yes	yes	1	0	0	0	0			1				1			1	1					1	44.943	44.943	2	0.00077269	18094	HUNTER_1Mil_HeLa_exp2_1_pullout	125.48	66.235	35790000	0	0	0	0	0	0	25714000	0	0	0	0
AAVGAGGSTAAPGPGAVSAGALEPGTASAAHR	0	Acetyl (N-term)	2728.3529	0.35286864	1213	sp|P78381|S35A2_HUMAN	yes	yes	1	0	0	0	0	1							1									38.617	38.617	3	1.7826E-10	17649	HUNTER_500K_HeLa_exp2_2_pullout	95.244	77.142	0	0	0	0	0	0	0	0	0	0	0	0
AAVGAGGSTAAPGPGAVSAGALEPGTASAAHRR	0	Acetyl (N-term)	2884.454	0.45397967	1213	sp|P78381|S35A2_HUMAN	yes	yes	1	0	0	0	1							1										38.457	38.457	3	3.0414E-24	15483	HUNTER_500K_HeLa_exp2_1_pullout	141.49	122.38	16943000	0	0	0	0	0	0	16943000	0	0	0	0
AAVGSGGYAR	0	Acetyl (N-term)	949.46174	0.4617438	217	sp|O43379|WDR62_HUMAN	yes	yes	1	0	0	0	0							1			1	1						28.392	28.392	2	0.0092481	10763	HUNTER_500K_HeLa_exp2_1_pullout	130.28	65.027	37978000	0	0	0	0	0	0	18957000	0	0	19020000	0
AAVKDSCGKGEMATGNGR	2	Acetyl (N-term)	1849.8411	0.84107988	1118	sp|P61758|PFD3_HUMAN	yes	yes	1	0	0	0	0	1		1			1	1		2								19.05	19.05	2;3	4.9091E-55	7739	HUNTER_500K_HeLa_exp2_1_pullout	218.12	160.72	337300000	153320000	0	12286000	0	0	132490000	0	0	39204000	0	0
AAVKDSCGKGEMATGNGR	2	Oxidation (M);Acetyl (N-term)	1865.836	0.8359945	1118	sp|P61758|PFD3_HUMAN	yes	yes	1	0	0	1	0							2	1		1							17.441	17.441	2;3	6.483E-09	5636	HUNTER_1Mil_HeLa_exp2_1_pullout	132.86	110.32	478130000	0	0	0	0	0	0	123320000	341550000	0	13264000	0
AAVKDSCGKGEMATGNGRR	2	Oxidation (M);Acetyl (N-term)	2021.9371	0.93710553	1118	sp|P61758|PFD3_HUMAN	yes	yes	1	0	0	1	1										1							14.639	14.639	3	0.060808	4351	HUNTER_1Mil_HeLa_exp2_1_pullout	56.215	40.623	21225000	0	0	0	0	0	0	0	0	0	21225000	0
AAVKDSCGKGEMATGNGRR	2	Acetyl (N-term)	2005.9422	0.94219091	1118	sp|P61758|PFD3_HUMAN	yes	yes	1	0	0	0	1													2				18.846	18.846	3;4	0.0011441	6742	HUNTER_10K_HeLa_exp1_2_pullout	85.808	57.596	190000000	0	0	0	0	0	0	0	0	0	0	0
AAVKKEGGALSEAMSLEGDEWELSKENVQPLR	3	Acetyl (N-term)	3512.7457	0.74571274	266	sp|O60566|BUB1B_HUMAN	yes	yes	1	0	0	0	0	1	2		1		1			1		1	1	1			1	51.332	51.332	3;4	1.6185E-65	25912	HUNTER_500K_HeLa_exp1_2_pullout	203.83	151.12	1570400000	271260000	243450000	0	236870000	0	122810000	0	0	21182000	0	84759000
AAVKTLNPKAEVAR	2	Acetyl (N-term)	1508.8675	0.86747627	868	sp|P40227|TCPZ_HUMAN	yes	yes	1	0	0	0	0	2	1	2	2	2	2	2	2	2	3	2	2	2	1	1	2	29.454	29.454	2;3	1.5205E-58	12794	HUNTER_500K_HeLa_exp2_2_pullout	275.44	180.82	87132000000	10846000000	70808000	3317100000	3515100000	10390000000	11687000000	7726900000	6372400000	4953400000	3066400000	9398600000
AAVKTLNPKAEVARAQAALAVNISAAR	2	Acetyl (N-term)	2745.5613	0.56134527	868	sp|P40227|TCPZ_HUMAN	yes	yes	1	0	0	0	1								1									51.19	51.19	3	1.17E-17	23098	HUNTER_500K_HeLa_exp2_2_pullout	119.85	95.758	0	0	0	0	0	0	0	0	0	0	0	0
AAVLKPVLLGLR	1	Acetyl (N-term)	1290.8387	0.83874232	2221	sp|Q9BRP1|PDD2L_HUMAN	yes	yes	1	0	0	0	0	1			1	1		1			1	1						55.232	55.232	2	1.2268E-20	25713	HUNTER_1Mil_HeLa_exp2_2_pullout	234.05	176.09	686190000	33501000	0	0	41468000	62857000	0	208060000	0	0	88842000	251460000
AAVLNAER	0	Acetyl (N-term)	884.47158	0.4715802	2374	sp|Q9H3P7|GCP60_HUMAN	yes	yes	1	0	0	0	0	1	1				2	1	1			1	1				1	37.775	37.775	1;2	0.0096373	17597	HUNTER_500K_HeLa_exp1_2_pullout	170.66	37.549	1031400000	258050000	32292000	0	0	0	411440000	101400000	85535000	0	0	66292000
AAVLQQVLER	0	Acetyl (N-term)	1167.6612	0.66117189	572	sp|P12270|TPR_HUMAN	yes	yes	1	0	0	0	0	1	1	1	1	1	1		1	1	1	1	1	1		1	1	57.404	57.404	2	5.1296E-05	25537	HUNTER_1Mil_HeLa_exp2_1_pullout	206.78	121.57	5876000000	830370000	161040000	646720000	687520000	775140000	501490000	0	741430000	83594000	196980000	515500000
AAVLSGPSAGSAAGVPGGTGGLSAVSSGPR	0	Acetyl (N-term)	2536.2881	0.28814312	1850	sp|Q8IZL8|PELP1_HUMAN	yes	yes	1	0	0	0	0											1						48.357	48.357	3	4.6152E-05	22351	HUNTER_1Mil_HeLa_exp2_2_pullout	80.847	65.255	34642000	0	0	0	0	0	0	0	0	0	0	34642000
AAVPELLQQQEEDR	0	Acetyl (N-term)	1666.8162	0.81622856	2785	sp|Q9Y5X3|SNX5_HUMAN	yes	yes	1	0	0	0	0	1	1		1	1	1	1	1	1	1	1					1	51.953	51.953	2	2.5467E-22	23380	HUNTER_500K_HeLa_exp2_1_pullout	205.53	169.88	1376100000	211750000	80643000	0	89723000	133710000	133380000	152510000	80982000	306730000	37224000	76303000
AAVPELLQQQEEDRSKLR	1	Acetyl (N-term)	2151.1284	0.128395	2785	sp|Q9Y5X3|SNX5_HUMAN	yes	yes	1	0	0	0	1							1	1		1		1	2				48.069	48.069	2;3	4.2808E-07	19966	HUNTER_1Mil_HeLa_exp2_1_pullout	121.19	100.82	1890700000	0	0	0	0	0	0	397470000	191730000	0	247630000	0
AAVPGKTFVNITPAEVGVLVGKDR	2	Unmodified	2437.3693	0.36929397	486	sp|P07737|PROF1_HUMAN	yes	yes	0	0	0	0	0											1						47.663	47.663	3	0.0093612	22007	HUNTER_1Mil_HeLa_exp2_2_pullout	69.133	52.416	0	0	0	0	0	0	0	0	0	0	0	0
AAVPQNNLQEQLER	0	Acetyl (N-term)	1650.8325	0.83254733	1050	sp|P54132|BLM_HUMAN	yes	yes	1	0	0	0	0								1	1	1							41.993	41.993	2	0.0043172	18830	HUNTER_1Mil_HeLa_exp1_2_pullout	118.23	83.855	25221000	0	0	0	0	0	0	0	0	25221000	0	0
AAVPSGASTGIYEALELR	0	Unmodified	1803.9367	0.93667805	470;591;512	sp|P06733|ENOA_HUMAN;sp|P13929|ENOB_HUMAN;sp|P09104|ENOG_HUMAN	no	no	0	0	0	0	0	1	2	2	2	1	2			1					2	2	2	51.67	51.67	2;3	3.0579E-34	24261	HUNTER_100K_HeLa_exp2_1_pullout	245.03	245.03	1428200000	88201000	152690000	361400000	331000000	63616000	131330000	0	0	27009000	0	0
AAVPSGASTGIYEALELRDNDKTR	1	Unmodified	2533.2772	0.27724408	470	sp|P06733|ENOA_HUMAN	yes	yes	0	0	0	0	1		1			1		1	1		1		1	1			1	45.41	45.41	4	5.4267E-38	19628	HUNTER_500K_HeLa_exp2_2_pullout	195.13	174.83	877210000	0	17603000	0	0	36166000	0	36930000	69396000	0	27736000	0
AAVQAAEVKVDGSEPKLSKNELKR	4	Acetyl (N-term)	2608.4184	0.41842901	1480	sp|Q15046|SYK_HUMAN	yes	yes	1	0	0	0	0								1		1	1						34.417	34.417	3	5.393E-87	15086	HUNTER_500K_HeLa_exp2_2_pullout	236.98	184.19	0	0	0	0	0	0	0	0	0	0	0	0
AAVQAAEVKVDGSEPKLSKNELKRR	4	Acetyl (N-term)	2764.5195	0.51954003	1480	sp|Q15046|SYK_HUMAN	yes	yes	1	0	0	0	1								1									33.924	33.924	3	3.9658E-57	14383	HUNTER_500K_HeLa_exp2_2_pullout	196.28	161.11	0	0	0	0	0	0	0	0	0	0	0	0
AAVQMDPELAKR	1	Oxidation (M);Acetyl (N-term)	1385.6973	0.6972994	2728	sp|Q9Y312|AAR2_HUMAN	yes	yes	1	0	0	1	0	1				1			1									27.736	27.736	2	0.00085803	12281	HUNTER_500K_HeLa_exp2_2_pullout	137.85	98.829	102660000	24349000	0	0	0	0	0	0	78310000	0	0	0
AAVQMDPELAKR	1	Acetyl (N-term)	1369.7024	0.70238478	2728	sp|Q9Y312|AAR2_HUMAN	yes	yes	1	0	0	0	0	1	1	1	1	1	1	1	1	1		1	1	1			1	37.176	37.176	2	1.7237E-06	16907	HUNTER_10K_HeLa_exp1_1_pullout	166.19	126.19	2350600000	367240000	127700000	107790000	126360000	349740000	408080000	65878000	29549000	411540000	0	36951000
AAVQVVGSWPSVQPR	0	Acetyl (N-term)	1621.8576	0.85763986	1671	sp|Q6AI08|HEAT6_HUMAN	yes	yes	1	0	0	0	0		1			1					1				1	1		52.937	52.937	2	1.4631E-09	22874	HUNTER_1Mil_HeLa_exp2_1_pullout	209.85	164.69	105920000	0	22241000	0	0	29732000	0	0	0	0	29967000	0
AAVTSLFAKVKVDEVGGEALGR	2	Unmodified	2216.2165	0.21648172	35	CON__Q3SX09	yes	yes	0	0	0	0	0		1	2	2												1	49.086	49.086	3;4	1.0967E-13	22634	HUNTER_100K_HeLa_exp2_1_pullout	135.64	117.58	489580000	0	40267000	271850000	150420000	0	0	0	0	0	0	0
AAWGKVGGHAAEYGAEALER	1	Unmodified	2041.997	0.99698689	9	CON__P01966	yes	yes	0	0	0	0	0		2	2	2						1						1	36.856	36.856	3;4	3.9463E-14	15457	HUNTER_100K_HeLa_exp2_2_pullout	159.14	44.682	964460000	0	374950000	310530000	242190000	0	0	0	0	0	23051000	0
AAYKLVLIR	1	Acetyl (N-term)	1087.6754	0.67536539	648	sp|P18669|PGAM1_HUMAN;sp|Q8N0Y7|PGAM4_HUMAN	yes	no	1	0	0	0	0	1	1	1	1	1	1	1	2	1	1	1	1	1	1	1	1	51.392	51.392	2	6.8329E-10	23384	HUNTER_500K_HeLa_exp2_2_pullout	228.59	117.31	40632000000	5810500000	167840000	2375800000	2677700000	7263100000	4601200000	4402500000	3718200000	1125200000	1536100000	3682900000
AAYKLVLIRHGESAWNLENR	1	Acetyl (N-term)	2381.2604	0.26041222	648	sp|P18669|PGAM1_HUMAN	yes	yes	1	0	0	0	1								2									49.278	49.278	3	7.4211E-08	22085	HUNTER_500K_HeLa_exp2_2_pullout	109.89	83.052	0	0	0	0	0	0	0	0	0	0	0	0
AAYSYRPGPGAGPGPAAGAALPDQSFLWNVFQR	0	Acetyl (N-term)	3430.6847	0.68470788	303	sp|O75340|PDCD6_HUMAN	yes	yes	1	0	0	0	1	2	2	2	2	2	2	2	2		2	2	2	2			1	56.523	56.523	3;4	4.6568E-66	25864	HUNTER_500K_HeLa_exp2_1_pullout	203.59	187.95	7839000000	438810000	404870000	343600000	312650000	656360000	367710000	506640000	1232600000	0	665340000	1501500000
ACGLVASNLNLKPGECLR	1	Acetyl (N-term)	2013.0136	0.013564934	515	sp|P09382|LEG1_HUMAN	yes	yes	1	0	0	0	0	2	1	1	1	2	2	2	2	2	2	2	2	2			2	49.733	49.733	2;3	3.1824E-134	22877	HUNTER_500K_HeLa_exp2_2_pullout	332.36	300.3	10238000000	690160000	53657000	44454000	35073000	371070000	440840000	1546200000	1050000000	49305000	793830000	2489700000
ADAAASPVGKR	1	Acetyl (N-term)	1083.5673	0.5672715	1763	sp|Q7LBC6|KDM3B_HUMAN	yes	yes	1	0	0	0	0		1	1	1			1	1	1	1	1	1	1				21.623	21.623	2	2.9065E-15	8406	HUNTER_500K_HeLa_exp2_1_pullout	229.48	140.54	811240000	0	69762000	22789000	38278000	0	0	88438000	101860000	192420000	29103000	84844000
ADAAATAGAGGSGTR	0	Acetyl (N-term)	1274.5851	0.58510641	1790	sp|Q7Z7C8|TAF8_HUMAN	yes	yes	1	0	0	0	0											1						19.701	19.701	2	1.8633E-10	7486	HUNTER_1Mil_HeLa_exp2_2_pullout	149.38	96.215	0	0	0	0	0	0	0	0	0	0	0	0
ADAAPQLGKR	1	Acetyl (N-term)	1067.5724	0.57235688	2062	sp|Q96C86|DCPS_HUMAN	yes	yes	1	0	0	0	0	1	1				1			1		1				1		24.688	24.688	2	0.010449	9702	HUNTER_1Mil_HeLa_exp1_2_pullout	127.02	75.167	1916700000	440560000	133740000	0	0	0	228700000	0	0	550160000	0	533990000
ADAEEEAATR	0	Unmodified	1061.4625	0.46253166	1371	sp|Q13409|DC1I2_HUMAN	yes	yes	0	0	0	0	0						1											14.313	14.313	2	0.043437	5220	HUNTER_500K_HeLa_exp1_2_pullout	97.965	50.884	40044000	0	0	0	0	0	40044000	0	0	0	0	0
ADAGIRR	0	Acetyl (N-term)	799.43005	0.43004974	1462	sp|Q14978|NOLC1_HUMAN	yes	yes	1	0	0	0	1										1							18.193	18.193	2	0.061215	5787	HUNTER_1Mil_HeLa_exp2_1_pullout	125.08	20.974	539680000	0	0	0	0	0	0	0	0	0	539680000	0
ADAKAYSDPSTGEPATYGELQQR	1	Unmodified	2454.1299	0.12991114	1493	sp|Q15149|PLEC_HUMAN	yes	yes	0	0	0	0	0	1		1	1	1	1						1	1				30.587	30.587	3	2.5079E-10	12010	HUNTER_500K_HeLa_exp1_1_pullout	118.37	102.39	522770000	97293000	0	53879000	45927000	110940000	113390000	0	0	0	0	0
ADANLEAGNVKETR	1	Unmodified	1486.7376	0.73758431	831	sp|P35555|FBN1_HUMAN	yes	yes	0	0	0	0	0	1	1			1	1		1	2	2		2	2			1	21.315	21.315	2;3	1.9623E-13	7766	HUNTER_1Mil_HeLa_exp2_1_pullout	169.62	112.02	1367300000	124320000	41851000	0	0	163840000	79772000	0	197470000	365060000	98226000	0
ADAWEEIRR	0	Acetyl (N-term)	1186.5731	0.57308516	358	sp|O94874|UFL1_HUMAN	yes	yes	1	0	0	0	1	1	1			1		1	1								1	41.82	41.82	2	0.00069417	18437	HUNTER_500K_HeLa_exp2_2_pullout	193.41	103.71	899800000	327470000	51215000	0	0	238040000	0	144610000	72889000	0	0	0
ADCISEPVNR	0	Unmodified	1159.5292	0.52917144	904	sp|P43304|GPDM_HUMAN	yes	yes	0	0	0	0	0	1	1	1	1	1	1	1	1	1	1	1						22.417	22.417	2	4.1611E-17	9217	HUNTER_500K_HeLa_exp2_1_pullout	251.3	172.19	1226200000	135370000	17146000	47304000	141950000	110770000	160820000	0	149260000	290570000	34924000	138070000
ADCISEPVNREPPSR	0	Unmodified	1725.8104	0.81043168	904	sp|P43304|GPDM_HUMAN	yes	yes	0	0	0	0	1	1				1		2	1		2		1	1				23.708	23.708	2;3	4.6192E-07	9236	HUNTER_500K_HeLa_exp2_1_pullout	122.7	72.416	534250000	75538000	0	0	0	102110000	0	100190000	112850000	0	50283000	0
ADDADEFGYSR	0	Unmodified	1244.4946	0.49456007	1752	sp|Q7KZF4|SND1_HUMAN	yes	yes	0	0	0	0	0					1	1			1								28.395	28.395	2	0.0042821	12776	HUNTER_500K_HeLa_exp1_2_pullout	130.98	99.048	96457000	0	0	0	0	0	36561000	0	0	59896000	0	0
ADDAGAAGGPGGPGGPGMGNR	0	Acetyl (N-term)	1779.7595	0.75945874	614	sp|P15880|RS2_HUMAN	yes	yes	1	0	0	0	0							1						1				31.057	31.057	2	1.373E-89	12163	HUNTER_500K_HeLa_exp2_1_pullout	274	225.26	22811000	0	0	0	0	0	0	12763000	0	0	0	0
ADDIDIEAMLEAPYKKDENKLSSANGHEER	3	Acetyl (N-term)	3429.5994	0.59944243	1441	sp|Q14498|RBM39_HUMAN	yes	yes	1	0	0	0	0	1			1	1	1		1	1	1	2						49.502	49.502	3;4	1.026E-38	21477	HUNTER_1Mil_HeLa_exp2_1_pullout	162.07	148.37	753720000	0	0	0	77459000	63440000	99881000	0	87207000	23699000	92426000	309610000
ADDIDIEAMLEAPYKKDENKLSSANGHEER	3	Oxidation (M);Acetyl (N-term)	3445.5944	0.59435705	1441	sp|Q14498|RBM39_HUMAN	yes	yes	1	0	0	1	0										1							45.001	45.001	5	0.046633	18555	HUNTER_1Mil_HeLa_exp2_1_pullout	46.464	36.226	100860000	0	0	0	0	0	0	0	0	0	100860000	0
ADDKDSLPKLKDLAFLKNQLESLQR	4	Acetyl (N-term)	2926.5764	0.57638621	97	sp|L0R6Q1|S35U4_HUMAN	yes	yes	1	0	0	0	0									1								52.102	52.102	3	0.00077367	24415	HUNTER_1Mil_HeLa_exp1_2_pullout	75.896	48.84	0	0	0	0	0	0	0	0	0	0	0	0
ADDLDFETGDAGASATFPMQCSALR	0	Acetyl (N-term)	2687.1479	0.14794574	1189	sp|P63241|IF5A1_HUMAN;sp|Q6IS14|IF5AL_HUMAN	yes	no	1	0	0	0	0	1	2		2	2	2	2	1		1	2	2	2			2	54.221	54.221	2;3	8.143E-104	24440	HUNTER_500K_HeLa_exp2_1_pullout	364.38	322.74	3224900000	51368000	178330000	0	107650000	160020000	265410000	447090000	55840000	0	40783000	370500000
ADDLDFETGDAGASATFPMQCSALR	0	Oxidation (M);Acetyl (N-term)	2703.1429	0.14286037	1189	sp|P63241|IF5A1_HUMAN;sp|Q6IS14|IF5AL_HUMAN	yes	no	1	0	0	1	0							2	1		2	2					1	52.744	52.744	2;3	1.2674E-178	22522	HUNTER_1Mil_HeLa_exp2_1_pullout	354.71	316.76	754440000	0	0	0	0	0	0	200070000	126690000	0	281480000	131620000
ADDVDQQQTTNTVEEPLDLIR	0	Acetyl (N-term)	2441.1558	0.15579154	1143	sp|P62310|LSM3_HUMAN	yes	yes	1	0	0	0	0		1					2	1	2		2					2	54.067	54.067	2;3	7.8533E-206	24360	HUNTER_500K_HeLa_exp2_1_pullout	385.37	352.43	449290000	0	19952000	0	0	0	0	112950000	31075000	97314000	0	85189000
ADEAALALQPGGSPSAAGADR	0	Acetyl (N-term)	1965.9392	0.93919724	2078	sp|Q96EB6|SIR1_HUMAN	yes	yes	1	0	0	0	0									1								44.124	44.124	2	0.0019299	19987	HUNTER_1Mil_HeLa_exp1_2_pullout	83.087	56.301	0	0	0	0	0	0	0	0	0	0	0	0
ADEAPRKGSFSALVGR	1	Acetyl (N-term)	1701.8798	0.87983187	1403	sp|Q13619|CUL4A_HUMAN	yes	yes	1	0	0	0	1							1	1									37.263	37.263	3	9.3157E-11	15509	HUNTER_500K_HeLa_exp2_1_pullout	166.48	144.11	50470000	0	0	0	0	0	0	26754000	23716000	0	0	0
ADEDGEGIHPSAPHR	0	Acetyl (N-term)	1628.7179	0.7179115	2137	sp|Q96L92|SNX27_HUMAN	yes	yes	1	0	0	0	0	1			1		1	1	2	1	2	1						22.699	22.699	2;3	8.2073E-28	9096	HUNTER_500K_HeLa_exp2_1_pullout	272.65	249.12	467360000	22882000	0	0	81423000	0	0	24694000	162960000	48927000	71580000	54895000
ADEDLIFR	0	Acetyl (N-term)	1019.4924	0.49237523	116	sp|O00418|EF2K_HUMAN	yes	yes	1	0	0	0	0									1								51.45	51.45	2	0.019594	24025	HUNTER_1Mil_HeLa_exp1_2_pullout	154.35	22.256	30547000	0	0	0	0	0	0	0	0	30547000	0	0
ADEDLIFRLEGVDGGQSPR	0	Acetyl (N-term)	2115.0233	0.023261223	116	sp|O00418|EF2K_HUMAN	yes	yes	1	0	0	0	1							1	1		1	1	2					54.152	54.152	2;3	2.5524E-44	24975	HUNTER_500K_HeLa_exp2_2_pullout	221.78	177.16	264960000	0	0	0	0	0	0	35519000	35400000	0	36322000	66101000
ADEEKLPPGWEKR	2	Acetyl (N-term)	1595.7944	0.79437091	195	sp|O15428|PINL_HUMAN;sp|Q13526|PIN1_HUMAN	yes	no	1	0	0	0	0	3	1	1	1	2	3	1	3	2	2	1	2	1	1		1	32.181	32.181	2;3	2.0784E-14	14385	HUNTER_500K_HeLa_exp2_2_pullout	200.16	172.3	5271300000	1116600000	160710000	205900000	263620000	641110000	603930000	0	273030000	559480000	161130000	533970000
ADEELEALR	0	Acetyl (N-term)	1086.5193	0.51931826	149	sp|O14737|PDCD5_HUMAN	yes	yes	1	0	0	0	0	1			1	1	1	1	1	1	1	2		1			1	45.532	45.532	1;2	0.0010356	21340	HUNTER_500K_HeLa_exp2_2_pullout	188.98	84.768	590120000	79863000	0	0	68464000	73835000	110840000	46145000	39962000	52723000	21136000	87188000
ADEELEALRR	0	Acetyl (N-term)	1242.6204	0.62042929	149	sp|O14737|PDCD5_HUMAN	yes	yes	1	0	0	0	1	1	1	1	1	1		1	1	1	1		1	1			1	40.297	40.297	2	8.1699E-05	17554	HUNTER_500K_HeLa_exp2_2_pullout	174.41	112.3	8388700000	1194300000	44672000	62167000	259710000	1119900000	0	1207200000	1352200000	701380000	651270000	0
ADEELEALRRQR	0	Acetyl (N-term)	1526.7801	0.78011783	149	sp|O14737|PDCD5_HUMAN	yes	yes	1	0	0	0	2										1							37.403	37.403	3	0.0032648	14920	HUNTER_1Mil_HeLa_exp2_1_pullout	119.76	87.489	42192000	0	0	0	0	0	0	0	0	0	42192000	0
ADEGKSYSEHDDER	1	Acetyl (N-term)	1678.6707	0.67068653	2611	sp|Q9UBU9|NXF1_HUMAN	yes	yes	1	0	0	0	0						2	2	1	1	1	2						17.102	17.102	2;3	4.0383E-39	6728	HUNTER_500K_HeLa_exp2_1_pullout	251.91	190.22	617050000	0	0	0	0	0	70044000	163760000	64177000	117760000	71715000	129600000
ADEGKSYSEHDDERVNFPQR	1	Acetyl (N-term)	2420.0629	0.062894206	2611	sp|Q9UBU9|NXF1_HUMAN	yes	yes	1	0	0	0	1	2	1				1	1	2		2	1	2	2				28.666	28.666	3;4	3.0121E-59	11516	HUNTER_500K_HeLa_exp2_1_pullout	254.32	234.73	2232700000	251700000	19494000	0	0	0	141040000	160880000	323900000	0	339030000	525510000
ADEIAKAQVAR	1	Acetyl (N-term)	1212.6463	0.64625011	982	sp|P49773|HINT1_HUMAN	yes	yes	1	0	0	0	0	1	1	2	1	2	3	1	1	7	2	3	1	1	1	1	1	31.852	31.852	2;3	5.0371E-27	13279	HUNTER_1Mil_HeLa_exp2_1_pullout	250.75	133.35	70748000000	13831000000	2187300000	4497300000	6388000000	8899900000	115500000	0	4992900000	15773000000	1884900000	8093300000
ADEIAKAQVARPGGDTIFGKIIR	2	Acetyl (N-term)	2467.3547	0.35470654	982	sp|P49773|HINT1_HUMAN	yes	yes	1	0	0	0	1	3	2	1	1	2	2	4	2	2	3	3	3	4	1	1	2	49.509	49.509	2;3;4	8.5006E-82	22045	HUNTER_500K_HeLa_exp2_1_pullout	253.66	241.12	111940000000	6053600000	510210000	65282000	292150000	6809300000	4025400000	20322000000	15220000000	553180000	15912000000	14670000000
ADELSEKQVYDAHTKEIDLVNR	2	Acetyl (N-term)	2614.2875	0.28747441	1272	sp|Q03135|CAV1_HUMAN	yes	yes	1	0	0	0	0	2			2	2	2			1								38.453	38.453	3;4	1.4923E-61	19056	HUNTER_500K_HeLa_exp1_2_pullout	234.51	205.13	1086700000	256000000	0	0	141910000	206980000	424590000	0	0	57269000	0	0
ADEVAPAKKAKPAMPQDSVPSPR	3	Unmodified	2389.2424	0.2423789	1042	sp|P53396|ACLY_HUMAN	yes	yes	0	0	0	0	0	1	1		1	2	1											24.346	24.346	4	6.9946E-26	10552	HUNTER_500K_HeLa_exp1_2_pullout	159.73	136	351660000	99803000	25533000	0	26218000	106380000	93732000	0	0	0	0	0
ADFDDRVSDEEKVR	1	Acetyl (N-term)	1721.7857	0.78565671	1035	sp|P52907|CAZA1_HUMAN	yes	yes	1	0	0	0	1	2				2	2	2	2	1	2	2	3	2			1	32.211	32.211	2;3	1.5165E-19	14933	HUNTER_500K_HeLa_exp2_1_pullout	195.1	167.77	11820000000	1088900000	0	0	0	1683500000	510520000	21119000	1140300000	95646000	869190000	3772900000
ADFDTYDDR	0	Acetyl (N-term)	1158.4465	0.44654725	1482	sp|Q15056|IF4H_HUMAN	yes	yes	1	0	0	0	0					1		1	1		1	1	1	2			1	39.751	39.751	1;2	0.0073631	16023	HUNTER_500K_HeLa_exp1_1_pullout	152.63	122.46	804390000	0	0	0	0	203820000	0	192430000	76328000	0	55146000	123750000
ADFDTYDDRAYSSFGGGR	0	Acetyl (N-term)	2040.845	0.84496251	1482	sp|Q15056|IF4H_HUMAN	yes	yes	1	0	0	0	1							1	1		2	1	4	4				47.568	47.568	2;3	3.8691E-193	20129	HUNTER_1Mil_HeLa_exp2_1_pullout	383.2	355.77	7250000000	0	0	0	0	0	0	1216500000	787290000	0	488450000	1401300000
ADFDTYDDRAYSSFGGGRGSR	0	Acetyl (N-term)	2340.9996	0.99956567	1482	sp|Q15056|IF4H_HUMAN	yes	yes	1	0	0	0	2							1										44.166	44.166	3	6.5882E-31	18202	HUNTER_500K_HeLa_exp2_1_pullout	192.18	179.7	30471000	0	0	0	0	0	0	30471000	0	0	0	0
ADFLKGLPVYNKSNFSR	2	Acetyl (N-term)	1997.0371	0.037060793	2277	sp|Q9BW61|DDA1_HUMAN	yes	yes	1	0	0	0	0	2				1			1			2						51.297	51.297	2;3	1.5091E-40	24082	HUNTER_500K_HeLa_exp2_2_pullout	231.42	185.8	1143100000	341990000	0	0	0	308330000	0	0	212220000	0	0	280540000
ADGAAAGAGGSPSLR	0	Acetyl (N-term)	1298.6215	0.62149192	1832	sp|Q8IWC1|MA7D3_HUMAN	yes	yes	1	0	0	0	0							1	1	1	1	1				1		29.019	29.019	2	9.8523E-20	11659	HUNTER_1Mil_HeLa_exp2_1_pullout	190.26	97.116	187430000	0	0	0	0	0	0	37150000	28945000	33272000	27811000	57244000
ADGAPRPQLYR	0	Acetyl (N-term)	1284.6575	0.65748349	2148	sp|Q96PE2|ARHGH_HUMAN	yes	yes	1	0	0	0	1							1		1	1	1		1				31.877	31.877	2	0.0045817	12550	HUNTER_1Mil_HeLa_exp1_2_pullout	66.073	28.515	70253000	0	0	0	0	0	0	11417000	0	26617000	8345000	0
ADGEEPEKKR	2	Acetyl (N-term)	1199.5782	0.57823012	1927	sp|Q8TBC4|UBA3_HUMAN	yes	yes	1	0	0	0	0	2			1	1	1	2	2									11.84	11.84	2;3	0.0015732	3889	HUNTER_500K_HeLa_exp2_2_pullout	155.42	51.616	1071000000	246670000	0	0	17947000	105670000	90922000	250010000	359790000	0	0	0
ADGEEPEKKRR	2	Acetyl (N-term)	1355.6793	0.67934115	1927	sp|Q8TBC4|UBA3_HUMAN	yes	yes	1	0	0	0	1							1	2									11.683	11.683	2;3	0.0056255	3472	HUNTER_500K_HeLa_exp2_2_pullout	108.57	36.34	301150000	0	0	0	0	0	0	113760000	187390000	0	0	0
ADGELNVDSLITR	0	Acetyl (N-term)	1443.7205	0.72053726	1131	sp|P62140|PP1B_HUMAN	yes	yes	1	0	0	0	0		1	1	1	1	1	1	1	1	1		1		1		1	53.545	53.545	2	3.2095E-64	23123	HUNTER_1Mil_HeLa_exp2_1_pullout	290.6	169.61	1660200000	0	149990000	53094000	0	219420000	192770000	122760000	170050000	269860000	56791000	0
ADGGGPKDAPSLR	1	Acetyl (N-term)	1281.6313	0.63132832	2371	sp|Q9H330|TM245_HUMAN	yes	yes	1	0	0	0	0		1						1	1	1		1				1	26.955	26.955	2	2.278E-34	9932	HUNTER_1Mil_HeLa_exp2_1_pullout	259.47	145.07	1065200000	0	53626000	0	0	0	0	0	223800000	523550000	120570000	0
ADGGSPFLGR	0	Acetyl (N-term)	1017.488	0.48795855	264	sp|O60504|VINEX_HUMAN	yes	yes	1	0	0	0	0					1	1	1	1		1					1		42.265	42.265	2	6.8167E-06	17930	HUNTER_500K_HeLa_exp1_1_pullout	131.06	98.222	112290000	0	0	0	0	27409000	35689000	23497000	20039000	0	0	0
ADGGSPFLGRR	0	Acetyl (N-term)	1173.5891	0.58906958	264	sp|O60504|VINEX_HUMAN	yes	yes	1	0	0	0	1							1	1		1		1	1				36.338	36.338	2	1.0633E-05	15097	HUNTER_500K_HeLa_exp2_1_pullout	196.88	143.13	148800000	0	0	0	0	0	0	41770000	39829000	0	0	0
ADGKAGDEKPEKSQR	3	Unmodified	1614.7962	0.79616182	1964	sp|Q8WW12|PCNP_HUMAN	yes	yes	0	0	0	0	0	1					1											9.5785	9.5785	3;4	0.0051128	2779	HUNTER_500K_HeLa_exp1_2_pullout	90.453	64.018	46090000	21275000	0	0	0	0	24815000	0	0	0	0	0
ADGKAGDEKPEKSQR	3	Acetyl (N-term)	1656.8067	0.80672651	1964	sp|Q8WW12|PCNP_HUMAN	yes	yes	1	0	0	0	0	2	2	1	3	3	2	3	3			1		3				11.499	11.499	2;3;4	5.0388E-59	3597	HUNTER_500K_HeLa_exp2_2_pullout	277.24	206.26	13527000000	512580000	252130000	99230000	961190000	1739400000	529970000	4329800000	2965800000	0	0	469480000
ADGKISEQSDAKLKEIVTNFLAGFEA	3	Glu->pyro-Glu	2762.4127	0.41267493	725	sp|P25705|ATPA_HUMAN	yes	yes	0	0	1	0	0	1			1		1				1							57.772	57.772	3	2.8553E-18	28791	HUNTER_100K_HeLa_exp2_2_pullout	132.26	118.99	188450000	84617000	0	0	55399000	0	29387000	0	0	0	19044000	0
ADGQMPFSCHYPSR	0	Oxidation (M);Acetyl (N-term)	1709.6926	0.69262473	2648	sp|Q9UJY1|HSPB8_HUMAN	yes	yes	1	0	0	1	0							1			1							34.358	34.358	2	3.2553E-05	13214	HUNTER_1Mil_HeLa_exp2_1_pullout	116.54	87.812	0	0	0	0	0	0	0	0	0	0	0	0
ADGQMPFSCHYPSR	0	Acetyl (N-term)	1693.6977	0.6977101	2648	sp|Q9UJY1|HSPB8_HUMAN	yes	yes	1	0	0	0	0							1				1	1	1				38.013	38.013	2	0.00028564	17343	HUNTER_500K_HeLa_exp2_1_pullout	110.38	92.243	79522000	0	0	0	0	0	0	0	0	0	0	48544000
ADGQVAELLLR	0	Acetyl (N-term)	1225.6667	0.6666512	2704	sp|Q9Y285|SYFA_HUMAN	yes	yes	1	0	0	0	0	1	2	1	1	1		1	2	1		1	2	1	1	1		55.5	55.5	1;2	1.0967E-19	25496	HUNTER_100K_HeLa_exp1_2_pullout	231.38	184.38	8206000000	908750000	480720000	724320000	905790000	846800000	0	27894000	856820000	228110000	0	873960000
ADGQVAELLLRR	0	Acetyl (N-term)	1381.7678	0.76776223	2704	sp|Q9Y285|SYFA_HUMAN	yes	yes	1	0	0	0	1							1	1		1	1	1	1				52.805	52.805	2	2.5964E-10	22577	HUNTER_1Mil_HeLa_exp2_1_pullout	220.25	161.58	476170000	0	0	0	0	0	0	107430000	56898000	0	38282000	77316000
ADGSLTGGGLEAAAMAPER	0	Acetyl (N-term)	1814.8469	0.84687676	1904	sp|Q8NEM2|SHCBP_HUMAN	yes	yes	1	0	0	0	0						1			1								48.759	48.759	2	4.2262E-19	24410	HUNTER_500K_HeLa_exp1_2_pullout	174.95	151.1	28723000	0	0	0	0	0	12784000	0	0	15939000	0	0
ADGSLTGGGLEAAAMAPER	0	Oxidation (M);Acetyl (N-term)	1830.8418	0.84179138	1904	sp|Q8NEM2|SHCBP_HUMAN	yes	yes	1	0	0	1	0							1										47.039	47.039	2	2.8041E-05	19684	HUNTER_500K_HeLa_exp2_1_pullout	98.943	74.09	0	0	0	0	0	0	0	0	0	0	0	0
ADGYVLEGKELEFYLR	1	Glu->pyro-Glu	1882.9465	0.94651445	1133	sp|P62241|RS8_HUMAN	yes	yes	0	0	1	0	0				1	1					1	1		1				53.964	53.964	2	5.7332E-22	25532	HUNTER_10K_HeLa_exp1_2_pullout	189.5	142.91	166390000	0	0	0	46658000	43422000	0	0	0	0	17662000	28227000
ADGYVLEGKELEFYLR	1	Unmodified	1900.9571	0.95707914	1133	sp|P62241|RS8_HUMAN	yes	yes	0	0	0	0	0		1	1	1													51.915	51.915	3	1.8743E-10	24445	HUNTER_100K_HeLa_exp2_2_pullout	159.31	127.49	143600000	0	21780000	42848000	78973000	0	0	0	0	0	0	0
ADHGEPIGR	0	Unmodified	950.45699	0.45699277	499	sp|P08238|HS90B_HUMAN;sp|Q58FF7|H90B3_HUMAN	yes	no	0	0	0	0	0	1				1												11.625	11.625	2	0.021633	3708	HUNTER_1Mil_HeLa_exp1_1_pullout	116.25	35.788	176870000	81685000	0	0	0	95184000	0	0	0	0	0	0
ADHGEPIGR	0	Glu->pyro-Glu	932.44643	0.44642809	499	sp|P08238|HS90B_HUMAN;sp|Q58FF7|H90B3_HUMAN	yes	no	0	0	1	0	0			1														16.63	16.63	2	0.059839	5755	HUNTER_100K_HeLa_exp2_1_pullout	98.523	55.4	5796900	0	0	5796900	0	0	0	0	0	0	0	0
ADHNPDSDSTPR	0	Acetyl (N-term)	1352.5593	0.55928559	2057	sp|Q96BT3|CENPT_HUMAN	yes	yes	1	0	0	0	0							1	1		1	1						15.493	15.493	2	1.9219E-15	5608	HUNTER_500K_HeLa_exp2_1_pullout	224.09	194.43	136420000	0	0	0	0	0	0	51901000	34342000	0	27709000	22472000
ADHSFSDGVPSDSVEAAKNASNTEKLTDQVMQNPR	2	Oxidation (M);Acetyl (N-term)	3802.734	0.73403843	2191	sp|Q99733|NP1L4_HUMAN	yes	yes	1	0	0	1	0	1					1	3	2		2							39.605	39.605	3;4	3.4471E-88	17230	HUNTER_500K_HeLa_exp2_2_pullout	229.51	220.12	4272400000	102660000	0	0	0	0	52353000	1292300000	1619400000	0	1205700000	0
ADHSFSDGVPSDSVEAAKNASNTEKLTDQVMQNPR	2	Acetyl (N-term)	3786.7391	0.73912381	2191	sp|Q99733|NP1L4_HUMAN	yes	yes	1	0	0	0	0	2	1	1	2	3	2	3	2	2	2	2	1	2	1			42.913	42.913	3;4	1.5185E-196	20635	HUNTER_1Mil_HeLa_exp1_1_pullout	330.67	304.95	18166000000	2843800000	515350000	359240000	1421300000	1477800000	1567500000	2118200000	731970000	374170000	611280000	3139500000
ADIDNKEQSELDQDLDDVEEVEEEETGEETKLKAR	3	Acetyl (N-term)	4089.851	0.85096149	1068	sp|P55209|NP1L1_HUMAN	yes	yes	1	0	0	0	0		1		1	1	1	2	2	1	2	2	1	2			1	52.555	52.555	3;4	1.5937E-159	23232	HUNTER_500K_HeLa_exp2_1_pullout	288.58	274.74	8435400000	0	84618000	0	196640000	444620000	702000000	1851900000	495600000	205150000	864460000	1975400000
ADILEDKDGKSR	2	Unmodified	1345.6838	0.68375782	1025	sp|P52272|HNRPM_HUMAN	yes	yes	0	0	0	0	0				1													19.363	19.363	3	0.029903	7336	HUNTER_100K_HeLa_exp2_2_pullout	88.021	52.343	17275000	0	0	0	17275000	0	0	0	0	0	0	0
ADILSQSETLASQDLSGDFKKPALPVSPAAR	2	Acetyl (N-term)	3253.683	0.68303613	2288	sp|Q9BWU0|NADAP_HUMAN	yes	yes	1	0	0	0	0	1	2			1	1	2	2		2	2	2	2			2	54.158	54.158	3;4	1.8393E-130	24976	HUNTER_500K_HeLa_exp2_2_pullout	275.6	246.67	2491900000	170200000	112750000	0	0	116940000	125540000	434260000	311510000	0	144340000	428970000
ADIQTER	0	Acetyl (N-term)	873.41921	0.41921028	1142	sp|P62280|RS11_HUMAN	yes	yes	1	0	0	0	0		1		1				1		1			1				25.263	25.263	2	0.024045	10044	HUNTER_500K_HeLa_exp2_2_pullout	164.89	57.148	2380800000	0	69421000	0	456560000	0	0	0	843280000	0	505470000	0
ADIQTERAYQKQPTIFQNKKR	3	Acetyl (N-term)	2604.3772	0.37723289	1142	sp|P62280|RS11_HUMAN	yes	yes	1	0	0	0	1										1							31.458	31.458	4	1.8199E-13	12165	HUNTER_1Mil_HeLa_exp2_1_pullout	137.87	112.72	68821000	0	0	0	0	0	0	0	0	0	68821000	0
ADISLDELIR	0	Acetyl (N-term)	1185.6241	0.62411768	2304	sp|Q9BY77|PDIP3_HUMAN	yes	yes	1	0	0	0	0		1	1	1	1	1	1	1		1	1	1	1			1	56.232	56.232	2	2.5647E-05	24722	HUNTER_1Mil_HeLa_exp2_1_pullout	190.73	98.829	623930000	0	38034000	27379000	53849000	37349000	60584000	88869000	58928000	0	28649000	32352000
ADKAKPAKAANR	3	Acetyl (N-term)	1281.7153	0.71533272	356	sp|O94811|TPPP_HUMAN	yes	yes	1	0	0	0	0						1	2	1									11.449	11.449	2;3	0.00066118	3447	HUNTER_500K_HeLa_exp2_1_pullout	139.78	102.36	192240000	0	0	0	0	0	54607000	121670000	15962000	0	0	0
ADKEAAFDDAVEER	1	Acetyl (N-term)	1606.7111	0.71109479	1315	sp|Q09028|RBBP4_HUMAN	yes	yes	1	0	0	0	0	1			2	2	3	2	2	2	2	3	3	2			2	36.666	36.666	2;3	2.8203E-22	16085	HUNTER_500K_HeLa_exp2_1_pullout	204.35	131.82	18955000000	2418300000	0	0	1190500000	2230500000	2817300000	2263500000	1218300000	688240000	27047000	3530900000
ADKEAGGSDGPR	1	Acetyl (N-term)	1200.5371	0.53709359	213	sp|O43301|HS12A_HUMAN	yes	yes	1	0	0	0	0	1						1	1		1	1	1	1				14.092	14.092	2	1.046E-09	4820	HUNTER_500K_HeLa_exp2_2_pullout	197.07	63.079	256930000	20036000	0	0	0	0	0	60595000	82062000	0	27266000	43522000
ADKMDMSLDDIIKLNR	2	Oxidation (M);Acetyl (N-term)	1934.9441	0.94414797	1804	sp|Q86V81|THOC4_HUMAN	yes	yes	1	0	0	1	0	2		1		1		4	4	2	4	4	2	4			2	51.374	51.374	2;3	3.0949E-22	22623	HUNTER_500K_HeLa_exp2_1_pullout	195.36	195.36	11408000000	517650000	0	186410000	0	199570000	0	3234600000	2085100000	128350000	1311800000	2533100000
ADKMDMSLDDIIKLNR	2	Acetyl (N-term)	1918.9492	0.94923334	1804	sp|Q86V81|THOC4_HUMAN	yes	yes	1	0	0	0	0	2	2	2	2	2	2	4	2	2	2	2	3	3	2	1	2	52.909	52.909	2;3	4.8887E-161	24528	HUNTER_10K_HeLa_exp1_1_pullout	367.86	322.6	50090000000	3673600000	1105400000	2750800000	3875700000	7330900000	4649300000	5756600000	756720000	1020400000	389270000	3895600000
ADKMDMSLDDIIKLNR	2	2 Oxidation (M);Acetyl (N-term)	1950.9391	0.93906259	1804	sp|Q86V81|THOC4_HUMAN	yes	yes	1	0	0	2	0							2	1		1							48.75	48.75	2;3	7.4318E-06	20130	HUNTER_1Mil_HeLa_exp2_1_pullout	132.09	106.05	1248400000	0	0	0	0	0	0	722420000	447400000	0	78540000	0
ADKTPGGSQKASSKTR	3	Acetyl (N-term)	1659.854	0.85401105	171	sp|O15042|SR140_HUMAN	yes	yes	1	0	0	0	0	1	2	1	2		2	3	3			2						11.464	11.464	2;3;4	6.0575E-22	3521	HUNTER_500K_HeLa_exp2_1_pullout	188.78	145.13	5572000000	126190000	418690000	65485000	200960000	0	606720000	1626300000	1091200000	0	0	1436400000
ADKVPKTAENFR	2	Unmodified	1374.7256	0.72556306	1177	sp|P62937|PPIA_HUMAN	yes	yes	0	0	0	0	0								1				1	1				21.418	21.418	3;4	0.00082195	7756	HUNTER_500K_HeLa_exp2_2_pullout	138.2	102.49	261940000	0	0	0	0	0	0	0	171480000	0	0	0
ADLAECNIKVMCR	1	Acetyl (N-term)	1620.7422	0.74221746	810	sp|P33176|KINH_HUMAN	yes	yes	1	0	0	0	0					1	1	1				1	1	1			1	43.848	43.848	2	7.1387E-20	19283	HUNTER_500K_HeLa_exp2_1_pullout	223.14	192.35	194350000	0	0	0	0	31261000	40975000	20918000	0	0	0	0
ADLAEEYSKDR	1	Unmodified	1295.5994	0.59935949	1197	sp|P68036|UB2L3_HUMAN	yes	yes	0	0	0	0	0	1			1		1											24.524	24.524	2;3	0.0051442	10149	HUNTER_1Mil_HeLa_exp1_1_pullout	127.93	94.93	208440000	59233000	0	0	26959000	0	122240000	0	0	0	0	0
ADLDKLNIDSIIQR	1	Acetyl (N-term)	1654.889	0.88899957	847	sp|P36873|PP1G_HUMAN	yes	yes	1	0	0	0	0	2	2	2	2	2	2	2	2	2	1	2	2	1	1	1	2	53.509	53.509	2;3	1.1692E-84	24117	HUNTER_500K_HeLa_exp2_1_pullout	302.87	214.19	5979000000	566260000	324690000	428890000	541650000	600250000	726880000	553020000	381020000	115120000	114830000	374640000
ADLDKLNIDSIIQRLLEVR	1	Acetyl (N-term)	2265.2692	0.26924557	847	sp|P36873|PP1G_HUMAN	yes	yes	1	0	0	0	1											2						58.74	58.74	2;3	2.9451E-07	28689	HUNTER_1Mil_HeLa_exp2_2_pullout	118.24	91.827	455010000	0	0	0	0	0	0	0	0	0	0	455010000
ADLEAVLADVSYLMAMEKSKATPAAR	2	Acetyl (N-term)	2792.4089	0.40885188	719	sp|P35626|ARBK2_HUMAN;sp|P25098|ARBK1_HUMAN	yes	no	1	0	0	0	0	1																59.037	59.037	3	4.9389E-34	33279	HUNTER_1Mil_HeLa_exp1_1_pullout	162.82	142.4	90524000	90524000	0	0	0	0	0	0	0	0	0	0
ADLEEQLSDEEKVR	1	Acetyl (N-term)	1701.8057	0.80572345	935	sp|P47755|CAZA2_HUMAN	yes	yes	1	0	0	0	0	1	1		1	2	1			2		2		1			1	43.995	43.995	2;3	2.3039E-48	21510	HUNTER_500K_HeLa_exp1_2_pullout	270.56	202.83	3574100000	760560000	44680000	0	150030000	685660000	562990000	0	0	277950000	0	688640000
ADLLGSILSSMEKPPSLGDQETR	1	Oxidation (M);Acetyl (N-term)	2501.2319	0.23193337	312	sp|O75391|SPAG7_HUMAN	yes	yes	1	0	0	1	0							1	1		1							57.376	57.376	3	3.0843E-16	25880	HUNTER_500K_HeLa_exp2_1_pullout	141.64	107.29	141580000	0	0	0	0	0	0	29613000	64261000	0	47704000	0
ADLLGSILSSMEKPPSLGDQETR	1	Acetyl (N-term)	2485.237	0.23701875	312	sp|O75391|SPAG7_HUMAN	yes	yes	1	0	0	0	0											2						58.838	58.838	2;3	1.0024E-27	28721	HUNTER_1Mil_HeLa_exp2_2_pullout	173.36	144.38	248140000	0	0	0	0	0	0	0	0	0	0	248140000
ADLLGSILSSMEKPPSLGDQETRR	1	Acetyl (N-term)	2641.3381	0.33812978	312	sp|O75391|SPAG7_HUMAN	yes	yes	1	0	0	0	1	1				1	1		1		1	2	1	1			1	58.001	58.001	3;4	3.2688E-46	27897	HUNTER_500K_HeLa_exp2_2_pullout	205.63	156.1	1453400000	119080000	0	0	0	127930000	56749000	0	99428000	0	37442000	445690000
ADLLGSILSSMEKPPSLGDQETRR	1	Oxidation (M);Acetyl (N-term)	2657.333	0.3330444	312	sp|O75391|SPAG7_HUMAN	yes	yes	1	0	0	1	1							1	1		1							55.482	55.482	3	9.4807E-38	23731	HUNTER_1Mil_HeLa_exp2_1_pullout	189.82	162.1	339020000	0	0	0	0	0	0	70560000	151650000	0	116810000	0
ADLSELLKEGTKEAHDR	2	Acetyl (N-term)	1952.9803	0.98033378	779	sp|P30519|HMOX2_HUMAN	yes	yes	1	0	0	0	0	1		1	1	1		1	2		1							47.854	47.854	3;4	0.0001888	20893	HUNTER_1Mil_HeLa_exp2_1_pullout	106.93	82.642	225930000	54099000	0	34093000	41563000	47905000	0	16491000	15618000	0	16166000	0
ADLSLADALTEPSPDIEGEIKR	1	Acetyl (N-term)	2381.1962	0.19619979	750	sp|P27816|MAP4_HUMAN	yes	yes	1	0	0	0	0	2	2	2	2	2	2	3	2	2	2	2	2	1		1	2	53.876	53.876	2;3	4.1001E-206	27429	HUNTER_500K_HeLa_exp1_2_pullout	384.89	299.34	10247000000	870060000	591930000	287390000	741350000	979690000	1016100000	1338400000	691020000	246730000	339890000	913440000
ADMQNLVER	0	Acetyl (N-term)	1116.5234	0.52335778	1250	sp|Q01518|CAP1_HUMAN	yes	yes	1	0	0	0	0	1	1	1		1	1	1	1	1		1	1	1			1	43.353	43.353	1;2	0.00318	18665	HUNTER_500K_HeLa_exp1_1_pullout	169.09	72.834	7847200000	732160000	236800000	290660000	0	1123400000	1097700000	462570000	142900000	2537200000	0	340270000
ADMQNLVER	0	Oxidation (M);Acetyl (N-term)	1132.5183	0.5182724	1250	sp|Q01518|CAP1_HUMAN	yes	yes	1	0	0	1	0							1	1					1				31.152	31.152	2	0.0028984	12878	HUNTER_500K_HeLa_exp2_2_pullout	171.46	96.221	505890000	0	0	0	0	0	0	216040000	270450000	0	0	0
ADMQNLVERLER	0	Oxidation (M);Acetyl (N-term)	1530.746	0.7460405	1250	sp|Q01518|CAP1_HUMAN	yes	yes	1	0	0	1	1							1	1		1							45.74	45.74	2	5.4056E-05	18607	HUNTER_1Mil_HeLa_exp2_1_pullout	153.95	110.43	308370000	0	0	0	0	0	0	64400000	102530000	0	141440000	0
ADMQNLVERLER	0	Acetyl (N-term)	1514.7511	0.75112588	1250	sp|Q01518|CAP1_HUMAN	yes	yes	1	0	0	0	1					1	1	1	1		1	1	1				1	53.284	53.284	2	2.5156E-06	23765	HUNTER_500K_HeLa_exp2_1_pullout	164.9	105.14	1347700000	0	0	0	0	73194000	45493000	278610000	87089000	0	128780000	685830000
ADNEKLDNQR	1	Acetyl (N-term)	1243.5793	0.57929275	131	sp|O00629|IMA3_HUMAN	yes	yes	1	0	0	0	0	1	1	1	1		1		1	1	1	1	1	1			1	17.993	17.993	2	1.7764E-07	6701	HUNTER_500K_HeLa_exp1_2_pullout	208.63	121.83	4237500000	271550000	21897000	42446000	109420000	0	407440000	0	662110000	443440000	714870000	893740000
ADPDVLTEVPAALKR	1	Acetyl (N-term)	1635.8832	0.88318591	760	sp|P29083|T2EA_HUMAN	yes	yes	1	0	0	0	0	1	1		1	1	1	1	1		1	1		1	1	1	1	51.764	51.764	2	6.4396E-14	23146	HUNTER_500K_HeLa_exp2_1_pullout	174.57	174.57	1903600000	291480000	78478000	0	112210000	268320000	242100000	250760000	139540000	0	70797000	183680000
ADPEAAWEPTEAEAR	0	Unmodified	1641.7271	0.7270792	2609	sp|Q9UBT2|SAE2_HUMAN	yes	yes	0	0	0	0	0	1				1	1			1								34.849	34.849	2	1.5316E-09	16857	HUNTER_500K_HeLa_exp1_2_pullout	168.83	132.87	157170000	50398000	0	0	0	37309000	49858000	0	0	19607000	0	0
ADPEGLSSESGRVER	0	Acetyl (N-term)	1629.7594	0.75944196	1216	sp|P78559|MAP1A_HUMAN	yes	yes	1	0	0	0	1							1			1	1						29.418	29.418	2	2.5209E-09	12370	HUNTER_500K_HeLa_exp2_1_pullout	165.78	128.22	109220000	0	0	0	0	0	0	24089000	0	0	0	85128000
ADPHQLFDDTSSAQSR	0	Acetyl (N-term)	1815.8024	0.80236941	1611	sp|Q5BJH7|YIF1B_HUMAN	yes	yes	1	0	0	0	0	1			1	1	1	2	2	1	1	2	1	1				39.114	39.114	2;3	1.6297E-07	17551	HUNTER_500K_HeLa_exp2_2_pullout	150.22	128.19	638510000	63079000	0	0	19137000	59834000	45164000	77684000	94380000	63834000	26010000	134080000
ADPKYADLPGIAR	1	Acetyl (N-term)	1427.7409	0.74087877	1395	sp|Q13561|DCTN2_HUMAN	yes	yes	1	0	0	0	0			1	1	1	1	1	1		1	1	1			1		42.658	42.658	2	0.0021407	19027	HUNTER_500K_HeLa_exp2_1_pullout	116.55	84.226	6369700000	0	0	222620000	314650000	812590000	821190000	960580000	644810000	0	429650000	1101000000
ADPTVESEEAFKNR	1	Unmodified	1591.7478	0.74781464	1473	sp|Q15014|MO4L2_HUMAN	yes	yes	0	0	0	0	0	1				1	1											26.944	26.944	3	0.00071533	12544	HUNTER_500K_HeLa_exp1_2_pullout	125.61	99.488	157320000	59774000	0	0	0	53568000	43974000	0	0	0	0	0
ADPVAGIAGSAAKSVRPFR	1	Acetyl (N-term)	1911.0326	0.032644117	2176	sp|Q99501|GA2L1_HUMAN	yes	yes	1	0	0	0	1					1			1		1	1	1					47.239	47.239	3	1.3352E-06	21430	HUNTER_500K_HeLa_exp2_2_pullout	115.34	100.18	128960000	0	0	0	0	0	0	0	27487000	0	16448000	34448000
ADREGGCAAGR	0	Acetyl (N-term)	1160.4993	0.49926829	2164	sp|Q96T51|RUFY1_HUMAN	yes	yes	1	0	0	0	1							1			1		1					14.572	14.572	2	7.3532E-09	4671	HUNTER_10K_HeLa_exp1_1_pullout	197.21	147.79	41703000	0	0	0	0	0	0	13889000	0	0	0	0
ADSEKPSSIPTDKLLVITVATKESDGFHR	3	Unmodified	3140.6354	0.63535765	121	sp|O00469|PLOD2_HUMAN	yes	yes	0	0	0	0	0			1	2	1			3		1							46.743	46.743	3;4;6	4.2165E-48	21066	HUNTER_500K_HeLa_exp2_2_pullout	201.08	182.52	479200000	0	0	83483000	184940000	62320000	0	0	121470000	0	26988000	0
ADSELQLVEQR	0	Acetyl (N-term)	1328.6572	0.65720872	488	sp|P07741|APT_HUMAN	yes	yes	1	0	0	0	0	1	1	1	1	2	1	1	1	1	1	1	1	1	1	1	1	46.719	46.719	1;2	3.3735E-46	21387	HUNTER_500K_HeLa_exp2_1_pullout	275.01	189.85	5937500000	379700000	97252000	217010000	411730000	688570000	542690000	729140000	568730000	467890000	325720000	718820000
ADSELQLVEQRIR	0	Acetyl (N-term)	1597.8424	0.84238373	488	sp|P07741|APT_HUMAN	yes	yes	1	0	0	0	1							1			1	1						50.889	50.889	2	1.7928E-32	22774	HUNTER_500K_HeLa_exp2_1_pullout	286.4	224.75	142510000	0	0	0	0	0	0	57671000	0	0	26815000	58023000
ADSGLLLKR	1	Acetyl (N-term)	1013.5869	0.58694431	1639	sp|Q5SY16|NOL9_HUMAN	yes	yes	1	0	0	0	0	1		1	1	1	1	1	1	1	1	1	1	1			1	38.055	38.055	2	2.8273E-09	16918	HUNTER_500K_HeLa_exp2_1_pullout	221.33	119.03	1202100000	174120000	0	64905000	69947000	157070000	208460000	79322000	52613000	137050000	39220000	116150000
ADSGTAGGAALAAPAPGPGSGGPGPR	0	Acetyl (N-term)	2158.0403	0.04030827	2063	sp|Q96C90|PP14B_HUMAN	yes	yes	1	0	0	0	0	2	1			2	2	1	2	2	2	2	2	2			1	36.51	36.51	2;3	5.4183E-65	15741	HUNTER_500K_HeLa_exp2_1_pullout	300.03	266.06	2654200000	133700000	27879000	0	0	78718000	155540000	132520000	373700000	172680000	291140000	654390000
ADSKEGVLPLTAASTAPISFGFTR	1	Acetyl (N-term)	2477.2802	0.28020419	2016	sp|Q92917|GPKOW_HUMAN	yes	yes	1	0	0	0	0	2	1	2	2	2	2	2	2		1	2	2	2	1	1	2	54.746	54.746	2;3	1.8815E-146	29590	HUNTER_1Mil_HeLa_exp1_1_pullout	331.22	286.79	3596500000	265140000	52107000	35430000	96355000	230980000	260480000	477940000	357100000	0	74340000	613980000
ADSRDPASDQMQHWKEQR	1	Acetyl (N-term)	2225.9872	0.98722684	439	sp|P04040|CATA_HUMAN	yes	yes	1	0	0	0	1	1				2		2	2		2	1	3	3				29.101	29.101	2;3;4	1.0864E-25	11676	HUNTER_500K_HeLa_exp2_1_pullout	194.51	167.7	3663000000	40476000	0	0	0	350450000	0	115630000	64939000	0	90076000	221740000
ADSRDPASDQMQHWKEQR	1	Oxidation (M);Acetyl (N-term)	2241.9821	0.98214146	439	sp|P04040|CATA_HUMAN	yes	yes	1	0	0	1	1							1	2		2	1						22.612	22.612	3;4	1.9981E-07	9089	HUNTER_500K_HeLa_exp2_2_pullout	126.26	111.01	764140000	0	0	0	0	0	0	45311000	376400000	0	241920000	100510000
ADSSGQQGKGR	1	Acetyl (N-term)	1131.5269	0.52686325	970	sp|P49589|SYCC_HUMAN	yes	yes	1	0	0	0	0	1		1	1		1	1	1					1			1	10.699	10.699	2	1.7275E-14	2865	HUNTER_100K_HeLa_exp1_1_pullout	222.42	181.43	2857600000	417740000	0	130860000	198010000	0	224210000	919930000	619350000	0	0	0
ADSSPALSLR	0	Acetyl (N-term)	1057.5404	0.54038805	1824	sp|Q8IV50|LYSM2_HUMAN	yes	yes	1	0	0	0	0						1	1	1								1	42.045	42.045	2	0.0049628	17871	HUNTER_500K_HeLa_exp2_1_pullout	142.04	78.37	60081000	0	0	0	0	0	0	27283000	24297000	0	0	0
ADSVKTFLQDLAR	1	Acetyl (N-term)	1504.7886	0.78855725	147	sp|O14681|EI24_HUMAN	yes	yes	1	0	0	0	0	1	1	1	1			1	1	1	1	1	1	1	1	1	1	56.536	56.536	2	1.9419E-64	26739	HUNTER_500K_HeLa_exp2_2_pullout	295.34	238.42	1373100000	176200000	55778000	145270000	147630000	0	0	90827000	125140000	20669000	72564000	177610000
ADTFLEHMCR	0	Acetyl (N-term)	1320.5591	0.55909136	597	sp|P14618|KPYM_HUMAN	yes	yes	1	0	0	0	0	1	1		1		1										1	49.358	49.358	2	2.6549E-07	23125	HUNTER_100K_HeLa_exp2_2_pullout	204.7	162.59	255540000	55884000	34474000	0	38609000	0	74193000	0	0	0	0	0
ADTFLEHMCRLDIDSPPITAR	0	Acetyl (N-term)	2499.1886	0.18862877	597	sp|P14618|KPYM_HUMAN	yes	yes	1	0	0	0	1							1					1					53.929	53.929	3	2.4566E-25	24055	HUNTER_500K_HeLa_exp2_1_pullout	150.58	118.76	57155000	0	0	0	0	0	0	0	0	0	0	0
ADTYAVVQKR	1	Acetyl (N-term)	1191.6248	0.62478638	2201	sp|Q99952|PTN18_HUMAN	yes	yes	1	0	0	0	0					1		1	1	1		1	1					30.15	30.15	2	5.4758E-08	12952	HUNTER_500K_HeLa_exp2_2_pullout	214.12	108.56	283520000	0	0	0	0	0	0	39902000	68071000	43476000	0	94480000
ADVFPGNDSTASQDVANR	0	Acetyl (N-term)	1904.85	0.85004788	628	sp|P17252|KPCA_HUMAN	yes	yes	1	0	0	0	0	1	1		1	1	1	1	1	1	1	1	1	1		1		41.86	41.86	2	8.299E-35	18962	HUNTER_500K_HeLa_exp2_2_pullout	215.14	181.73	476550000	36723000	41321000	0	33771000	0	33499000	72237000	48854000	21460000	48192000	61954000
ADVLDLHEAGGEDFAMDEDGDESIHKLKEKAKKR	5	Acetyl (N-term)	3837.8479	0.84794598	2783	sp|Q9Y5S9|RBM8A_HUMAN	yes	yes	1	0	0	0	0	2									2			2				40.893	40.893	3;4;6	2.7019E-78	17135	HUNTER_1Mil_HeLa_exp2_1_pullout	215.86	197.07	1016400000	130420000	0	0	0	0	0	0	0	0	128170000	0
ADVLSVLR	0	Acetyl (N-term)	913.52328	0.52328142	1695	sp|Q6P1J9|CDC73_HUMAN	yes	yes	1	0	0	0	0			1			1											55.031	55.031	2	0.031884	26597	HUNTER_100K_HeLa_exp2_1_pullout	124.83	22.121	108900000	0	0	44162000	0	0	64734000	0	0	0	0	0
ADVTARSLQYEYKANSNLVLQADR	1	Acetyl (N-term)	2766.3937	0.39367082	331	sp|O75643|U520_HUMAN	yes	yes	1	0	0	0	1								1									50.481	50.481	3	1.9717E-22	22697	HUNTER_500K_HeLa_exp2_2_pullout	148	103.27	35363000	0	0	0	0	0	0	0	35363000	0	0	0
ADVTARSLQYEYKANSNLVLQADRSLIDR	1	Acetyl (N-term)	3350.7219	0.72188125	331	sp|O75643|U520_HUMAN	yes	yes	1	0	0	0	2							1	1		1	1						52.223	52.223	4	1.4489E-40	23787	HUNTER_500K_HeLa_exp2_2_pullout	180.65	149.69	304640000	0	0	0	0	0	0	87726000	87381000	0	43116000	86416000
ADVVVGKDKGGEQR	2	Acetyl (N-term)	1498.774	0.77396981	2480	sp|Q9NRG0|CHRC1_HUMAN	yes	yes	1	0	0	0	0	2	2	2	2	2	2	1	2	2	1	2	1	1			1	23.878	23.878	2;3	1.1844E-58	9730	HUNTER_500K_HeLa_exp2_2_pullout	278.27	199.72	9362000000	1835700000	204630000	259030000	248250000	1371200000	1153900000	128180000	1113900000	528850000	470980000	1826700000
AEAAAAPAAASGPNQMSFTFASPTQVFFNGANVR	0	Oxidation (M)	3413.6099	0.60988796	772	sp|P30049|ATPD_HUMAN	yes	yes	0	0	0	1	0	1						2	2		2	2				1		53.589	53.589	3;4	2.2901E-68	24118	HUNTER_500K_HeLa_exp2_1_pullout	200.14	184.5	5855200000	116410000	0	0	0	0	0	1181800000	2011000000	0	1436400000	1099200000
AEAAAAPAAASGPNQMSFTFASPTQVFFNGANVR	0	Unmodified	3397.615	0.61497334	772	sp|P30049|ATPD_HUMAN	yes	yes	0	0	0	0	0	2		2	1			3	1	2	2	2			2	1		54.452	54.452	3;4;5	1.5585E-87	25967	HUNTER_100K_HeLa_exp2_1_pullout	224.56	207.9	7004900000	329810000	0	526970000	350440000	0	0	2148600000	359240000	234700000	531600000	2433100000
AEAALEAVR	0	Acetyl (N-term)	970.50836	0.50835964	531	sp|P0C870|JMJD7_HUMAN	yes	yes	1	0	0	0	0					1	1	1		1	1		1					46.654	46.654	2	0.0039895	21073	HUNTER_500K_HeLa_exp2_1_pullout	162.25	60.652	126850000	0	0	0	0	33918000	29602000	21666000	0	24159000	17505000	0
AEAALEEESR	0	Unmodified	1103.5095	0.50948185	2034	sp|Q969G3|SMCE1_HUMAN	yes	yes	0	0	0	0	0									1								19.783	19.783	2	0.024353	7040	HUNTER_1Mil_HeLa_exp1_2_pullout	99.815	40.57	0	0	0	0	0	0	0	0	0	0	0	0
AEAALLLLPEAAAER	0	Acetyl (N-term)	1578.8617	0.86172219	2125	sp|Q96JB2|COG3_HUMAN	yes	yes	1	0	0	0	0	1		1	1		1					1						58.272	58.272	2	0.00042033	29277	HUNTER_100K_HeLa_exp2_2_pullout	153.74	118.85	383900000	79135000	0	45978000	64558000	0	51051000	0	0	0	0	143180000
AEAEAQAEELSFPR	0	Unmodified	1546.7264	0.72635092	563	sp|P11498|PYC_HUMAN	yes	yes	0	0	0	0	0	2				1	1			2								36.761	36.761	2;3	1.334E-22	17940	HUNTER_1Mil_HeLa_exp1_1_pullout	210.79	162.37	330920000	221050000	0	0	0	0	59471000	0	0	50399000	0	0
AEAEESPGDPGTASPR	0	Acetyl (N-term)	1611.7013	0.70125838	2079	sp|Q96EC8|YIPF6_HUMAN	yes	yes	1	0	0	0	0		1					1	1	1								26.678	26.678	2	1.6724E-15	10840	HUNTER_500K_HeLa_exp2_2_pullout	179.35	106.92	113440000	0	7720600	0	0	0	0	25234000	23431000	57054000	0	0
AEAEGVPTTPGPASGSTFR	0	Acetyl (N-term)	1872.8854	0.88537076	1808	sp|Q86VR2|RETR3_HUMAN	yes	yes	1	0	0	0	0							1	1	1	1	1	1	1				40.696	40.696	2	1.559E-14	17986	HUNTER_500K_HeLa_exp2_2_pullout	167.32	143.07	256640000	0	0	0	0	0	0	37714000	41094000	61728000	27797000	51786000
AEAEKQLQQAQAAGAEQEVEKFTKR	3	Unmodified	2787.4151	0.41513454	864	sp|P39748|FEN1_HUMAN	yes	yes	0	0	0	0	0					1												35.565	35.565	4	1.9028E-05	15269	HUNTER_500K_HeLa_exp1_1_pullout	94.08	75.985	65200000	0	0	0	0	65200000	0	0	0	0	0	0
AEAELHKER	1	Acetyl (N-term)	1123.5622	0.56218613	1837	sp|Q8IXS6|PALM2_HUMAN	yes	yes	1	0	0	0	0	1				1	1	1	1	1	1	1	1	1				18.736	18.736	2	0.0023989	4808	HUNTER_500K_HeLa_exp1_1_pullout	175.91	71.476	711190000	74475000	0	0	0	83728000	40941000	68569000	74843000	85782000	12351000	183160000
AEAESLETAAEHER	0	Acetyl (N-term)	1583.7063	0.70634376	2707	sp|Q9Y2D4|EXC6B_HUMAN	yes	yes	1	0	0	0	0	1				1		1	1			1	1	1			1	37.801	37.801	2	2.7414E-22	14886	HUNTER_1Mil_HeLa_exp2_2_pullout	204.69	154.65	280130000	80612000	0	0	0	34980000	0	27448000	33784000	0	0	53533000
AEAESMYQIKYEELQSLAGKHGDDLR	2	Unmodified	2980.4237	0.42365032	15	sp|P05787|K2C8_HUMAN;CON__P05787	yes	no	0	0	0	0	0					1	1											44.321	44.321	4	1.8487E-18	22136	HUNTER_500K_HeLa_exp1_2_pullout	136.71	110.98	149310000	0	0	0	0	57822000	91485000	0	0	0	0	0
AEAGAGLSETVTETTVTVTTEPENR	0	Acetyl (N-term)	2604.2402	0.24024945	293	sp|O60927|PP1RB_HUMAN	yes	yes	1	0	0	0	0							1					1				1	52.959	52.959	3	1.8593E-26	23222	HUNTER_500K_HeLa_exp2_1_pullout	161.66	147.56	248890000	0	0	0	0	0	0	94969000	0	0	0	0
AEAGDAALSVAEWLR	0	Acetyl (N-term)	1599.7893	0.78928553	2146	sp|Q96P48|ARAP1_HUMAN	yes	yes	1	0	0	0	0		1						1								1	59.107	59.107	2	4.3423E-09	28013	HUNTER_500K_HeLa_exp2_2_pullout	160.16	124.2	26984000	0	0	0	0	0	0	0	16345000	0	0	0
AEAGDNLGALVR	0	Unmodified	1184.6149	0.61494998	964	sp|P49411|EFTU_HUMAN	yes	yes	0	0	0	0	0		1	1	1	1	1			1			1	1			1	37.671	37.671	2	3.3363E-16	16319	HUNTER_1Mil_HeLa_exp1_2_pullout	229.73	124.16	748660000	0	24114000	61343000	86316000	161390000	174950000	0	0	222590000	0	0
AEAGEQPGTAER	0	Unmodified	1214.5527	0.55274365	1077	sp|P56182|RRP1_HUMAN	yes	yes	0	0	0	0	0						1											12.777	12.777	2	0.0028804	4439	HUNTER_500K_HeLa_exp1_2_pullout	122.26	53.523	12898000	0	0	0	0	0	12898000	0	0	0	0	0
AEAGVPAEFSIWTR	0	Unmodified	1532.7623	0.7623425	674	sp|P21333|FLNA_HUMAN	yes	yes	0	0	0	0	0		1			1	1						1		1	1	1	52.394	52.394	2	2.0688E-07	24258	HUNTER_10K_HeLa_exp1_1_pullout	125.54	77.604	318090000	0	27520000	0	0	76417000	68012000	0	0	0	0	0
AEAMDLGKDPNGPTHSSTLFVR	1	Acetyl (N-term)	2384.1431	0.14305878	2554	sp|Q9NYB0|TE2IP_HUMAN	yes	yes	1	0	0	0	0	1		1	1	1	1	1	1	1		1	1	1			1	44.41	44.41	3	3.1526E-70	20029	HUNTER_500K_HeLa_exp2_1_pullout	250.81	220.92	1395100000	274510000	0	132220000	130580000	241950000	216160000	85402000	38327000	31434000	0	75654000
AEAMDLGKDPNGPTHSSTLFVR	1	Oxidation (M);Acetyl (N-term)	2400.138	0.1379734	2554	sp|Q9NYB0|TE2IP_HUMAN	yes	yes	1	0	0	1	0							2	1		1							40.245	40.245	3	2.3229E-25	16157	HUNTER_1Mil_HeLa_exp2_1_pullout	186.13	170.62	173590000	0	0	0	0	0	0	37090000	87065000	0	49440000	0
AEASAAGADSGAAVAAHR	0	Acetyl (N-term)	1623.7601	0.76011066	2760	sp|Q9Y4L5|RN115_HUMAN	yes	yes	1	0	0	0	0								1									27.194	27.194	2	1.8081E-30	11146	HUNTER_500K_HeLa_exp2_2_pullout	177.81	116	0	0	0	0	0	0	0	0	0	0	0	0
AEASPHPGR	0	Acetyl (N-term)	962.45699	0.45699277	2262	sp|Q9BV68|RN126_HUMAN	yes	yes	1	0	0	0	0						1	1	1		1							14.911	14.911	2	0.0015626	4894	HUNTER_500K_HeLa_exp2_2_pullout	183.74	110.95	430410000	0	0	0	0	0	47279000	178810000	138000000	0	66313000	0
AEASSANLGSGCEEKR	1	Acetyl (N-term)	1706.753	0.75297638	1696	sp|Q6P1K2|PMF1_HUMAN	yes	yes	1	0	0	0	0			1	1	1	1	1	1	1	1	1				1		22.935	22.935	2	1.5165E-93	9459	HUNTER_500K_HeLa_exp2_1_pullout	303.51	253.16	376190000	0	0	9637200	29459000	0	35576000	52820000	75292000	87489000	0	82024000
AEASSANLGSGCEEKRHEGSSSESVPPGTTISR	1	Acetyl (N-term)	3415.5546	0.5546175	1696	sp|Q6P1K2|PMF1_HUMAN	yes	yes	1	0	0	0	1								1		1							28.048	28.048	4	1.3297E-05	11243	HUNTER_500K_HeLa_exp2_2_pullout	84.152	63.1	56905000	0	0	0	0	0	0	0	32454000	0	24452000	0
AEAVFHAPKR	1	Acetyl (N-term)	1166.6196	0.61964142	1897	sp|Q8NCE0|SEN2_HUMAN	yes	yes	1	0	0	0	0	1	1	1		1		1	1		2	1		1				30.255	30.255	2;3	1.1178E-05	12706	HUNTER_500K_HeLa_exp2_1_pullout	197.3	160.28	1093800000	202710000	54151000	70996000	0	218730000	0	12716000	149460000	0	122080000	262990000
AEAVTADSEVLEER	0	Unmodified	1517.7209	0.72093119	2461	sp|Q9NPL8|TIDC1_HUMAN	yes	yes	0	0	0	0	0				1	1	1		1	1		2	1	1			1	33.002	33.002	2;3	1.0419E-08	13180	HUNTER_500K_HeLa_exp1_1_pullout	191.29	144.09	668170000	0	0	0	28524000	102190000	101790000	0	94267000	32594000	0	209870000
AEDADMRNELEEMQR	0	Acetyl (N-term)	1877.7884	0.7883756	1099	sp|P60880|SNP25_HUMAN	yes	yes	1	0	0	0	1							1										47.018	47.018	2	8.5109E-15	19672	HUNTER_500K_HeLa_exp2_1_pullout	186.13	115.19	16653000	0	0	0	0	0	0	16653000	0	0	0	0
AEDCRGDIGR	0	Acetyl (N-term)	1189.5146	0.51458401	1527	sp|Q15717|ELAV1_HUMAN	yes	yes	1	0	0	0	1							1	1		1	1		1				20.538	20.538	2	1.638E-05	7828	HUNTER_500K_HeLa_exp2_2_pullout	194.94	132.97	440160000	0	0	0	0	0	0	112830000	152260000	0	28818000	92990000
AEDEPDAKSPKTGGR	2	Acetyl (N-term)	1598.7536	0.7536283	943	sp|P48382|RFX5_HUMAN	yes	yes	1	0	0	0	0							2	2		1							16.546	16.546	2;3	4.7346E-10	5953	HUNTER_500K_HeLa_exp2_2_pullout	172.09	138.23	370020000	0	0	0	0	0	0	221020000	93267000	0	55732000	0
AEDGENYDIKKQAEILQESR	2	Unmodified	2335.1292	0.12918286	304	sp|O75347|TBCA_HUMAN	yes	yes	0	0	0	0	0	2		1		2	2			2			2	1				34.892	34.892	3;4	2.8639E-15	15911	HUNTER_1Mil_HeLa_exp1_1_pullout	165.1	148.87	1531200000	559300000	0	79921000	0	243990000	222950000	0	0	138810000	0	0
AEDGSVIDYELIDQDAR	0	Unmodified	1907.8749	0.87486565	483	sp|P07355|ANXA2_HUMAN	yes	yes	0	0	0	0	0	2			2	2	2			2								46.544	46.544	2;3	4.591E-48	21318	HUNTER_500K_HeLa_exp1_1_pullout	294.85	238.5	1563200000	465410000	0	0	85926000	237700000	282320000	0	0	491860000	0	0
AEDGSVIDYELIDQDARDLYDAGVKR	1	Unmodified	2925.3992	0.39920971	483	sp|P07355|ANXA2_HUMAN	yes	yes	0	0	0	0	1												1	1				52.891	52.891	4	7.3514E-65	24181	HUNTER_10K_HeLa_exp1_1_pullout	221.39	204.94	395200000	0	0	0	0	0	0	0	0	0	0	0
AEDKEWMPVTKLGR	2	Unmodified	1658.845	0.84502627	614	sp|P15880|RS2_HUMAN	yes	yes	0	0	0	0	0			1														36.222	36.222	4	0.051347	15817	HUNTER_100K_HeLa_exp2_1_pullout	69.729	50.671	56852000	0	0	56852000	0	0	0	0	0	0	0	0
AEDMETKIKNYKTAPFDSR	3	Acetyl (N-term)	2285.0998	0.099796984	602	sp|P14854|CX6B1_HUMAN	yes	yes	1	0	0	0	0	3		2	2	2	2	2	3	2	2	2	1	2		1		40.172	40.172	2;3;4	1.0063E-90	18656	HUNTER_1Mil_HeLa_exp1_1_pullout	296.27	236.08	14875000000	3577500000	0	1642200000	1124500000	2703900000	1768800000	2031300000	398800000	375050000	244740000	655450000
AEDMETKIKNYKTAPFDSR	3	Oxidation (M);Acetyl (N-term)	2301.0947	0.094711606	602	sp|P14854|CX6B1_HUMAN	yes	yes	1	0	0	1	0							3	7		2							32.182	32.182	2;3;4	1.3158E-22	13513	HUNTER_500K_HeLa_exp2_2_pullout	157.98	128.3	2220100000	0	0	0	0	0	0	185250000	1549900000	0	484920000	0
AEDMETKIKNYKTAPFDSR	3	Oxidation (M)	2259.0841	0.08414692	602	sp|P14854|CX6B1_HUMAN	yes	yes	0	0	0	1	0							1										43.742	43.742	2	0.0065135	18049	HUNTER_500K_HeLa_exp2_1_pullout	74.475	46.508	0	0	0	0	0	0	0	0	0	0	0	0
AEDMETKIKNYKTAPFDSRFPNQNQTR	3	Oxidation (M);Acetyl (N-term)	3286.5677	0.56768879	602	sp|P14854|CX6B1_HUMAN	yes	yes	1	0	0	1	1								2		3	1						34.002	34.002	3;4	4.4911E-34	13989	HUNTER_1Mil_HeLa_exp2_1_pullout	159.54	141.24	1677000000	0	0	0	0	0	0	0	631510000	0	784000000	261500000
AEDMETKIKNYKTAPFDSRFPNQNQTR	3	Acetyl (N-term)	3270.5728	0.57277417	602	sp|P14854|CX6B1_HUMAN	yes	yes	1	0	0	0	1							1	2		1	2	1	1				41.778	41.778	3;4	1.0091E-118	17562	HUNTER_1Mil_HeLa_exp2_1_pullout	280.92	251.57	2199600000	0	0	0	0	0	0	74459000	343650000	0	198880000	1223600000
AEEAEAQKR	1	Unmodified	1030.5043	0.5043369	1493	sp|Q15149|PLEC_HUMAN	yes	yes	0	0	0	0	0						1											9.9925	9.9925	2	0.012299	2870	HUNTER_500K_HeLa_exp1_2_pullout	139.97	48.117	24473000	0	0	0	0	0	24473000	0	0	0	0	0
AEEEVAKLEKHLMLLR	2	Acetyl (N-term)	1950.0608	0.060832703	2595	sp|Q9P2R3|ANFY1_HUMAN	yes	yes	1	0	0	0	0	2	1	2	1	2	2			2								52.604	52.604	3;4	2.9752E-22	24769	HUNTER_500K_HeLa_exp1_1_pullout	195.62	172.64	1472000000	304940000	51328000	221820000	125850000	493760000	207530000	0	0	66727000	0	0
AEEGIAAGGVMDVNTALQEVLKTALIHDGLAR	1	Oxidation (M);Acetyl (N-term)	3319.7082	0.70820502	721	sp|P25398|RS12_HUMAN	yes	yes	1	0	0	1	0	2		2	3	2	1			2		2	2	2				58.647	58.647	3;4	3.5047E-76	27995	HUNTER_1Mil_HeLa_exp2_2_pullout	226.57	211.31	8958100000	1864700000	0	360590000	325390000	330450000	181950000	0	0	150890000	0	5543200000
AEEGIAAGGVMDVNTALQEVLKTALIHDGLAR	1	Acetyl (N-term)	3303.7133	0.7132904	721	sp|P25398|RS12_HUMAN	yes	yes	1	0	0	0	0	2										2						58.732	58.732	3;4	7.5974E-103	33059	HUNTER_1Mil_HeLa_exp1_1_pullout	259.32	239.28	23800000000	9475300000	0	0	0	0	0	0	0	0	0	14325000000
AEEGIAAGGVMDVNTALQEVLKTALIHDGLARGIR	1	Acetyl (N-term)	3629.9199	0.91992913	721	sp|P25398|RS12_HUMAN	yes	yes	1	0	0	0	1													1				59	59	4	1.4989E-08	28056	HUNTER_10K_HeLa_exp1_2_pullout	93.764	83.616	36384000	0	0	0	0	0	0	0	0	0	0	0
AEELVLER	0	Acetyl (N-term)	999.52368	0.52367535	683	sp|P21980|TGM2_HUMAN	yes	yes	1	0	0	0	0		1		1	1	1	2	2	1			1					49.235	49.235	1;2	0.013434	22165	HUNTER_500K_HeLa_exp2_1_pullout	162.25	57.003	3228600000	0	31843000	0	165970000	741760000	863940000	251320000	212050000	915270000	0	0
AEEQPQVELFVKAGSDGAKIGNCPFSQR	2	Acetyl (N-term)	3103.5033	0.50329762	112	sp|O00299|CLIC1_HUMAN	yes	yes	1	0	0	0	0	1	2	1		1	1	1	1			1		1				50.917	50.917	3;4	2.5438E-47	25548	HUNTER_500K_HeLa_exp1_2_pullout	200.14	167.97	1033800000	163890000	204630000	64609000	0	111350000	117480000	84413000	89883000	0	0	113690000
AEEVSTLMKATVLMR	1	Acetyl (N-term)	1719.8899	0.88992755	2039	sp|Q969T7|5NT3B_HUMAN	yes	yes	1	0	0	0	0							1				1	1	1			1	57.519	57.519	2	1.5089E-26	26043	HUNTER_500K_HeLa_exp2_1_pullout	218.5	173.34	97461000	0	0	0	0	0	0	14136000	0	0	0	0
AEEYEFLTPVEEAPKGMLAR	1	Unmodified	2279.1144	0.11438442	1030	sp|P52565|GDIR1_HUMAN	yes	yes	0	0	0	0	0	1	1	1	1	2	1			1			1	1			1	50.794	50.794	2;3	8.3985E-39	23405	HUNTER_500K_HeLa_exp1_1_pullout	200.16	145.38	2313400000	602690000	116980000	130160000	132730000	455930000	524000000	0	0	108660000	0	0
AEFSSEACR	0	Unmodified	1055.4342	0.43420842	270	sp|O60613|SEP15_HUMAN	yes	yes	0	0	0	0	0	1						1	1			1		1				21.867	21.867	2	0.0013694	7930	HUNTER_500K_HeLa_exp2_2_pullout	185.55	116.35	94090000	0	0	0	0	0	0	30133000	52280000	0	0	0
AEFTSYKETASSR	1	Acetyl (N-term)	1517.6998	0.69980182	1803	sp|Q86V48|LUZP1_HUMAN	yes	yes	1	0	0	0	0	1	1										1	1				34.547	34.547	2	8.5771E-16	15209	HUNTER_10K_HeLa_exp1_2_pullout	203.61	168.81	322440000	148940000	26980000	0	0	0	0	0	0	0	0	0
AEFTVETR	0	Unmodified	951.46616	0.46616048	674	sp|P21333|FLNA_HUMAN	yes	yes	0	0	0	0	0													1		1		29.485	29.485	2	0.028278	12460	HUNTER_10K_HeLa_exp1_2_pullout	130.22	69.863	44805000	0	0	0	0	0	0	0	0	0	0	0
AEGDPEAQR	0	Unmodified	971.43084	0.4308376	981	sp|P49768|PSN1_HUMAN	yes	yes	0	0	0	0	0						1	1										12.647	12.647	2	0.019373	3863	HUNTER_500K_HeLa_exp1_2_pullout	121.09	45.879	61241000	0	0	0	0	0	44717000	16524000	0	0	0	0
AEGDPEAQRR	0	Acetyl (N-term)	1169.5425	0.54251332	981	sp|P49768|PSN1_HUMAN	yes	yes	1	0	0	0	1							1			1							16.427	16.427	2	0.00072191	5626	HUNTER_500K_HeLa_exp2_1_pullout	159.28	107.02	88045000	0	0	0	0	0	0	61127000	0	0	26918000	0
AEGGAADLDTQR	0	Acetyl (N-term)	1244.5633	0.56330834	2755	sp|Q9Y4E8|UBP15_HUMAN	yes	yes	1	0	0	0	0				1	1	1	1	1	1	1							28.819	28.819	2	3.3169E-28	12034	HUNTER_500K_HeLa_exp2_1_pullout	255.39	200.27	312500000	0	0	0	24236000	46424000	38981000	56742000	41958000	88406000	15752000	0
AEGGAADLDTQRSDIATLLKTSLR	1	Acetyl (N-term)	2543.3191	0.31910889	2755	sp|Q9Y4E8|UBP15_HUMAN	yes	yes	1	0	0	0	1							1				1		1				53.032	53.032	3	5.827E-57	23564	HUNTER_500K_HeLa_exp2_1_pullout	228.48	204.47	174020000	0	0	0	0	0	0	78953000	0	0	0	53497000
AEGGGPEPGEQERR	0	Acetyl (N-term)	1509.6808	0.68079771	1465	sp|Q14CS0|UBX2B_HUMAN	yes	yes	1	0	0	0	1							1										20.595	20.595	2	1.2056E-08	6989	HUNTER_500K_HeLa_exp2_1_pullout	136.5	91.132	0	0	0	0	0	0	0	0	0	0	0	0
AEGGSGDVDDAGDCSGAR	0	Acetyl (N-term)	1736.6544	0.65438454	2624	sp|Q9UH62|ARMX3_HUMAN	yes	yes	1	0	0	0	0							1			1							24.88	24.88	2	4.3917E-78	9136	HUNTER_500K_HeLa_exp2_1_pullout	283.83	264.07	34669000	0	0	0	0	0	0	21949000	0	0	12720000	0
AEGPDEDSSNR	0	Unmodified	1175.4691	0.4690736	583	sp|P13667|PDIA4_HUMAN	yes	yes	0	0	0	0	0		1	1	1	1	1	1	1	1	2	1						11.675	11.675	2	2.7104E-27	3665	HUNTER_500K_HeLa_exp2_1_pullout	254.83	200.86	992360000	0	50137000	4266200	104180000	69348000	136610000	56855000	148080000	127100000	42881000	252910000
AEGSAVSDPQHAAR	0	Acetyl (N-term)	1436.6644	0.66441937	2361	sp|Q9H2C0|GAN_HUMAN	yes	yes	1	0	0	0	0				1	1	1	1	1	1	1	1	1	1				21.068	21.068	2	2.9666E-19	8229	HUNTER_500K_HeLa_exp2_1_pullout	188.28	124.46	163360000	0	0	0	7471900	17437000	0	24661000	18228000	0	12753000	51481000
AEGSDVANAVLDGADCIMLSGETAKGDYPLEAVR	1	Unmodified	3493.6341	0.63411338	597	sp|P14618|KPYM_HUMAN	yes	yes	0	0	0	0	0	2	2	2	2	2	2			2			2	2			3	54.284	54.284	3;4	1.6603E-229	26277	HUNTER_100K_HeLa_exp2_2_pullout	353.48	324.79	6664600000	1299000000	334540000	445720000	656520000	1639300000	1258200000	0	0	253890000	0	0
AEGSDVANAVLDGADCIMLSGETAKGDYPLEAVR	1	Glu->pyro-Glu	3475.6235	0.62354869	597	sp|P14618|KPYM_HUMAN	yes	yes	0	0	1	0	0						1											57.215	57.215	3	0.00025273	30064	HUNTER_500K_HeLa_exp1_2_pullout	72.218	57.514	68706000	0	0	0	0	0	68706000	0	0	0	0	0
AEGTAEAPLENGGGGDSGAGALER	0	Acetyl (N-term)	2226.9989	0.99889697	2101	sp|Q96G46|DUS3L_HUMAN	yes	yes	1	0	0	0	0							1				2						38.603	38.603	2;3	3.5352E-31	16991	HUNTER_500K_HeLa_exp2_1_pullout	234.77	192.67	60752000	0	0	0	0	0	0	31810000	0	0	0	28943000
AEGTAVLR	0	Acetyl (N-term)	857.46068	0.46068117	2736	sp|Q9Y3A3|PHOCN_HUMAN	yes	yes	1	0	0	0	0		1															35.234	35.234	2	0.11806	14035	HUNTER_100K_HeLa_exp1_2_pullout	89.142	19.71	14155000	0	14155000	0	0	0	0	0	0	0	0	0
AEGTAVLRR	0	Acetyl (N-term)	1013.5618	0.56179219	2736	sp|Q9Y3A3|PHOCN_HUMAN	yes	yes	1	0	0	0	1							1	1		1	1	1	1				28.28	28.28	2	2.6252E-14	10881	HUNTER_1Mil_HeLa_exp2_1_pullout	231.3	121.18	1294400000	0	0	0	0	0	0	173320000	0	0	136990000	292530000
AEHLELLAEMPMVGR	0	Acetyl (N-term)	1736.859	0.85896177	2119	sp|Q96I34|PP16A_HUMAN	yes	yes	1	0	0	0	0																1	55.357	55.357	2	0.00013426	24320	HUNTER_100K_HeLa_exp1_1_pullout	134.2	109.34	18001000	0	0	0	0	0	0	0	0	0	0	0
AEILNGKEISAQIR	1	Unmodified	1540.8573	0.85730551	564	sp|P11586|C1TC_HUMAN	yes	yes	0	0	0	0	0											1						31.779	31.779	3	0.029311	13773	HUNTER_1Mil_HeLa_exp2_2_pullout	75.462	36.197	64335000	0	0	0	0	0	0	0	0	0	0	64335000
AEISDLDR	0	Acetyl (N-term)	959.45599	0.45598972	1094	sp|P60510|PP4C_HUMAN	yes	yes	1	0	0	0	0	1					2											37.242	37.242	1;2	0.012692	18540	HUNTER_500K_HeLa_exp1_2_pullout	163.9	76.613	85398000	46578000	0	0	0	0	38820000	0	0	0	0	0
AEISDLDRQIEQLR	0	Acetyl (N-term)	1726.885	0.88497683	1094	sp|P60510|PP4C_HUMAN	yes	yes	1	0	0	0	1							1	1			1	1	1				53.06	53.06	2	7.1583E-32	24310	HUNTER_500K_HeLa_exp2_2_pullout	269.04	154.18	336250000	0	0	0	0	0	0	83758000	52470000	0	0	84000000
AEISDLDRQIEQLRR	0	Acetyl (N-term)	1882.9861	0.98608786	1094	sp|P60510|PP4C_HUMAN	yes	yes	1	0	0	0	2							1	1		1		1	1				51.821	51.821	3	1.0954E-19	22600	HUNTER_500K_HeLa_exp2_1_pullout	188.92	139.62	849410000	0	0	0	0	0	0	213060000	82155000	0	76638000	0
AEKQVPGGGGGGGSGGGGGSGGGGSGGGR	1	Acetyl (N-term)	2212.9806	0.98056156	2627	sp|Q9UHB9|SRP68_HUMAN	yes	yes	1	0	0	0	0							2	1		1							18.364	18.364	2;3	2.3012E-20	6506	HUNTER_500K_HeLa_exp2_1_pullout	144.04	130.61	36725000	0	0	0	0	0	0	17277000	19448000	0	0	0
AEKQVPGGGGGGGSGGGGGSGGGGSGGGR	1	Unmodified	2170.97	0.96999687	2627	sp|Q9UHB9|SRP68_HUMAN	yes	yes	0	0	0	0	0								1				1					12.582	12.582	3	1.2118E-26	3761	HUNTER_500K_HeLa_exp2_2_pullout	153.86	131.42	67845000	0	0	0	0	0	0	0	34688000	0	0	0
AELDLMAPGPLPR	0	Acetyl (N-term)	1420.7384	0.73843593	386	sp|O95361|TRI16_HUMAN	yes	yes	1	0	0	0	0	1	1	1	1	1	1	1	1	1	1	1	1	1	1		1	55.333	55.333	2	5.219E-14	24298	HUNTER_1Mil_HeLa_exp2_1_pullout	196.88	157.57	2376100000	139200000	121750000	153780000	149900000	178950000	215930000	268130000	47861000	36100000	44873000	217430000
AELDLMAPGPLPR	0	Oxidation (M);Acetyl (N-term)	1436.7334	0.73335055	386	sp|O95361|TRI16_HUMAN	yes	yes	1	0	0	1	0							1	1		1	1			1	1		52.701	52.701	2	0.00087759	24355	HUNTER_500K_HeLa_exp2_2_pullout	129.85	101.65	417780000	0	0	0	0	0	0	94483000	136020000	0	111040000	56329000
AELEEVTLDGKPLQALR	1	Acetyl (N-term)	1923.0313	0.031306714	2660	sp|Q9UKV3|ACINU_HUMAN	yes	yes	1	0	0	0	0	2	2	1	2	2	1	3	1	1	1	2	2	3	2	1	3	53.07	53.07	2;3	2.9466E-161	23786	HUNTER_500K_HeLa_exp2_1_pullout	365.11	292.46	8581200000	674690000	361700000	244520000	438030000	681760000	569360000	765880000	622660000	143280000	398720000	1201000000
AELGAGGDGHR	0	Acetyl (N-term)	1080.4948	0.49483484	1430	sp|Q14244|MAP7_HUMAN	yes	yes	1	0	0	0	0	2	1	1	2	2	1	1	2	1	2	2	1	1			1	21.479	21.479	2	1.4965E-10	7874	HUNTER_1Mil_HeLa_exp2_1_pullout	204.42	136.44	4851000000	335600000	28284000	30219000	71173000	414460000	331930000	93657000	765010000	765360000	392210000	1009000000
AELGAGGDGHRGGDGAVR	0	Acetyl (N-term)	1692.7928	0.79280778	1430	sp|Q14244|MAP7_HUMAN	yes	yes	1	0	0	0	1							1			1	1		1				22.687	22.687	3	0.0029626	8179	HUNTER_1Mil_HeLa_exp2_1_pullout	80.361	44.339	164430000	0	0	0	0	0	0	21935000	0	0	26702000	64052000
AELGEADEAELQR	0	Acetyl (N-term)	1471.6791	0.67906638	2773	sp|Q9Y5J9|TIM8B_HUMAN	yes	yes	1	0	0	0	0							1										44.658	44.658	2	4.902E-14	18490	HUNTER_500K_HeLa_exp2_1_pullout	197.21	153.9	19493000	0	0	0	0	0	0	19493000	0	0	0	0
AELGLNEHHQNEVINYMR	0	Acetyl (N-term)	2208.0382	0.03819978	2462	sp|Q9NQ48|LZTL1_HUMAN	yes	yes	1	0	0	0	0	1	1	1	1		1			1		1	1	1			1	43.098	43.098	3	6.5924E-11	19260	HUNTER_100K_HeLa_exp2_2_pullout	149.57	113.81	534590000	175780000	31017000	41542000	51948000	0	127670000	0	0	25156000	0	0
AELNTHVNVKEKIYAVR	2	Acetyl (N-term)	2025.1007	0.10072368	2502	sp|Q9NUQ6|SPS2L_HUMAN	yes	yes	1	0	0	0	0			1														35.991	35.991	4	3.3154E-05	15693	HUNTER_100K_HeLa_exp2_1_pullout	119.56	101.42	66610000	0	0	66610000	0	0	0	0	0	0	0	0
AELPPVPGGPR	0	Unmodified	1088.5978	0.59784335	1432	sp|Q14249|NUCG_HUMAN	yes	yes	0	0	0	0	0					1	1	1	1			1	1	1				34.996	34.996	2	0.0036216	15219	HUNTER_500K_HeLa_exp2_2_pullout	133.58	88.89	384910000	0	0	0	0	33322000	85083000	39518000	37449000	0	0	82487000
AELQMLLEEEIPGGR	0	Acetyl (N-term)	1725.8607	0.86073591	2555	sp|Q9NYB9|ABI2_HUMAN	yes	yes	1	0	0	0	0																1	59.585	59.585	2	0.0576	26783	HUNTER_100K_HeLa_exp1_1_pullout	65.5	45.739	4226600	0	0	0	0	0	0	0	0	0	0	0
AELQMLLEEEIPGGRR	0	Acetyl (N-term)	1881.9618	0.96184694	2555	sp|Q9NYB9|ABI2_HUMAN	yes	yes	1	0	0	0	1											1	1	1			1	56.375	56.375	2	6.836E-23	26806	HUNTER_10K_HeLa_exp1_2_pullout	231.49	174.47	366210000	0	0	0	0	0	0	0	0	0	0	96298000
AELQMLLEEEIPGGRR	0	Oxidation (M);Acetyl (N-term)	1897.9568	0.95676156	2555	sp|Q9NYB9|ABI2_HUMAN	yes	yes	1	0	0	1	1								1									56.264	56.264	2	2.2558E-05	26175	HUNTER_500K_HeLa_exp2_2_pullout	128.28	97.732	24352000	0	0	0	0	0	0	0	24352000	0	0	0
AELQMLLEEEIPSGKR	1	Acetyl (N-term)	1883.9663	0.96626362	1851	sp|Q8IZP0|ABI1_HUMAN	yes	yes	1	0	0	0	0	1	1	2	2	1	1	2	1		1	1	2				2	56.065	56.065	2;3	1.2596E-40	25568	HUNTER_500K_HeLa_exp2_1_pullout	240.37	240.37	1371000000	206530000	61000000	160580000	147550000	123140000	116610000	78847000	18187000	0	0	153970000
AELQMLLEEEIPSGKR	1	Oxidation (M);Acetyl (N-term)	1899.9612	0.96117824	1851	sp|Q8IZP0|ABI1_HUMAN	yes	yes	1	0	0	1	0								1		1							56.031	56.031	2	5.0716E-06	24262	HUNTER_1Mil_HeLa_exp2_1_pullout	136.3	136.3	84316000	0	0	0	0	0	0	0	60451000	0	23864000	0
AELQQLRVQEAVESMVKSLERENIR	1	Acetyl (N-term)	2996.5713	0.57131761	2059	sp|Q96C01|F136A_HUMAN	yes	yes	1	0	0	0	2												1					56.027	56.027	4	0.00054377	26177	HUNTER_10K_HeLa_exp1_1_pullout	73.655	53.757	108770000	0	0	0	0	0	0	0	0	0	0	0
AELSEEALLSVLPTIRVPKAGDR	1	Acetyl (N-term)	2505.3803	0.38025259	911	sp|P45974|UBP5_HUMAN	yes	yes	1	0	0	0	1							1	1			1	1	1				56.661	56.661	3	3.6817E-103	26553	HUNTER_500K_HeLa_exp2_2_pullout	278.02	234.48	777650000	0	0	0	0	0	0	63630000	141180000	0	0	300350000
AELTALESLIEMGFPR	0	Unmodified	1775.9128	0.91277148	1278	sp|Q04323|UBXN1_HUMAN	yes	yes	0	0	0	0	0	1										2	2					58.178	58.178	2;3	1.013E-18	28261	HUNTER_10K_HeLa_exp1_1_pullout	167.44	122.68	120970000	0	0	0	0	0	0	0	0	0	0	104750000
AELTALESLIEMGFPR	0	Acetyl (N-term)	1817.9233	0.92333617	1278	sp|Q04323|UBXN1_HUMAN	yes	yes	1	0	0	0	0													1				59.783	59.783	2	1.3248E-07	28525	HUNTER_10K_HeLa_exp1_2_pullout	184.03	184.03	188970000	0	0	0	0	0	0	0	0	0	0	0
AELTALESLIEMGFPR	0	Oxidation (M)	1791.9077	0.9076861	1278	sp|Q04323|UBXN1_HUMAN	yes	yes	0	0	0	1	0							2	2									58.736	58.736	2;3	1.5667E-18	26709	HUNTER_500K_HeLa_exp2_1_pullout	163.51	115.22	50534000	0	0	0	0	0	0	11721000	38813000	0	0	0
AELVQGQSAPVGMKAEGFVDALHR	1	Acetyl (N-term)	2551.2853	0.28530634	2118	sp|Q96I24|FUBP3_HUMAN	yes	yes	1	0	0	0	0	3	2	1	2	3	2	2	1	1	1	3	3	3	2	2	1	51.298	51.298	2;3;4	7.0241E-198	26814	HUNTER_1Mil_HeLa_exp1_1_pullout	366.98	301.69	14314000000	1903700000	599090000	664510000	985430000	1890500000	1080500000	1049900000	225250000	261180000	142170000	1167800000
AELVQGQSAPVGMKAEGFVDALHR	1	Oxidation (M);Acetyl (N-term)	2567.2802	0.28022097	2118	sp|Q96I24|FUBP3_HUMAN	yes	yes	1	0	0	1	0							1	2		1	2						50.02	50.02	2;3;4	8.2866E-16	23067	HUNTER_500K_HeLa_exp2_2_pullout	131.45	112.12	1939100000	0	0	0	0	0	0	395720000	897870000	0	539620000	105930000
AELVQGQSAPVGMKAEGFVDALHRVR	1	Acetyl (N-term)	2806.4548	0.45483129	2118	sp|Q96I24|FUBP3_HUMAN	yes	yes	1	0	0	0	1												1					51.661	51.661	4	1.2799E-07	23546	HUNTER_10K_HeLa_exp1_1_pullout	100.62	86.514	31410000	0	0	0	0	0	0	0	0	0	0	0
AELYKEPTNEELNR	1	Unmodified	1704.8319	0.83187862	2401	sp|Q9H6R4|NOL6_HUMAN	yes	yes	0	0	0	0	0			1	1													27.876	27.876	3	0.0056652	11457	HUNTER_100K_HeLa_exp2_2_pullout	95.631	68.482	45318000	0	0	25841000	19477000	0	0	0	0	0	0	0
AELYVKPGNKER	2	Acetyl (N-term)	1444.7674	0.76742787	2442	sp|Q9HD15|SRA1_HUMAN	yes	yes	1	0	0	0	0	1	1	1	1	2	2	1	2	1	2	1	1	2	1			28.438	28.438	2;3	1.9915E-09	11931	HUNTER_500K_HeLa_exp2_2_pullout	192.3	128.21	3852000000	147390000	0	11760000	18860000	752100000	701160000	66966000	451710000	119280000	362500000	335200000
AEMDPVAEFPQPPGAAR	0	Oxidation (M);Acetyl (N-term)	1839.8461	0.84614848	2424	sp|Q9HAB8|PPCS_HUMAN	yes	yes	1	0	0	1	0								1									49.168	49.168	2	7.0069E-07	21895	HUNTER_500K_HeLa_exp2_2_pullout	62.14	56.417	16266000	0	0	0	0	0	0	0	16266000	0	0	0
AEMEVLLASKAR	1	Unmodified	1316.7122	0.71222118	1493	sp|Q15149|PLEC_HUMAN	yes	yes	0	0	0	0	0			1														37.699	37.699	3	0.00094314	16654	HUNTER_100K_HeLa_exp2_1_pullout	117.2	61.748	0	0	0	0	0	0	0	0	0	0	0	0
AEMGSKGVTAGKIASNVQKKLTR	4	Acetyl (N-term)	2415.3268	0.32677723	126	sp|O00499|BIN1_HUMAN	yes	yes	1	0	0	0	0	1																31.418	31.418	4	0.006408	15514	HUNTER_1Mil_HeLa_exp1_1_pullout	67.827	55.15	142000000	142000000	0	0	0	0	0	0	0	0	0	0
AENGESSGPPRPSR	0	Acetyl (N-term)	1481.6859	0.68588309	2629	sp|Q9UHD9|UBQL2_HUMAN	yes	yes	1	0	0	0	1	1						1	1	1	1							17.85	17.85	2	1.2695E-19	7005	HUNTER_500K_HeLa_exp2_2_pullout	196.27	149.07	1089100000	51702000	0	0	0	0	0	336920000	290460000	119050000	290980000	0
AENGKNCDQR	1	Acetyl (N-term)	1232.5204	0.52039767	2104	sp|Q96GC9|VMP1_HUMAN	yes	yes	1	0	0	0	0	1			1		1	1	1			1						10.77	10.77	2	2.255E-07	3479	HUNTER_500K_HeLa_exp2_1_pullout	206.49	129.13	381540000	22922000	0	0	0	0	43423000	146970000	63811000	0	0	104410000
AENHAQNKAKLISETR	2	Acetyl (N-term)	1850.9599	0.9598731	1913	sp|Q8NHP6|MSPD2_HUMAN	yes	yes	1	0	0	0	0	1	2	1		1	1	1	1	1			1					22.457	22.457	3;4	4.0468E-05	7305	HUNTER_1Mil_HeLa_exp1_2_pullout	125.45	99.015	623890000	88407000	101300000	13749000	0	49854000	64971000	26038000	50967000	200460000	0	0
AENHCELLSPAR	0	Acetyl (N-term)	1437.6671	0.6670619	2547	sp|Q9NXV2|KCTD5_HUMAN	yes	yes	1	0	0	0	0	1				1	1						1					31.228	31.228	2	0.00073088	12603	HUNTER_500K_HeLa_exp1_1_pullout	127.51	96.95	114740000	51162000	0	0	0	0	37344000	0	0	0	0	0
AENLLDGPPNPKR	1	Acetyl (N-term)	1461.7576	0.75759147	2006	sp|Q92793|CBP_HUMAN	yes	yes	1	0	0	0	0						1	1	1	1	1	1	1	1			1	40.2	40.2	2	8.9493E-12	17530	HUNTER_500K_HeLa_exp2_2_pullout	185.96	150.31	477010000	0	0	0	0	0	85493000	57647000	56480000	49319000	24412000	66029000
AENPSLENHR	0	Acetyl (N-term)	1207.5582	0.55816338	127	sp|O00505|IMA4_HUMAN	yes	yes	1	0	0	0	0	1	1			1	1	1	1	1	1	1		1				20.803	20.803	2	1.9741E-05	6334	HUNTER_500K_HeLa_exp1_1_pullout	193.41	154.99	2434900000	161960000	41388000	0	0	169450000	232240000	521060000	340790000	152900000	178840000	301450000
AENSESLGTVPEHER	0	Acetyl (N-term)	1695.77	0.77000665	1921	sp|Q8TAG9|EXOC6_HUMAN	yes	yes	1	0	0	0	0	1				1	1	1	1	1	1	1	1	1				28.437	28.437	2	2.5237E-23	10346	HUNTER_500K_HeLa_exp1_1_pullout	213.73	153.3	506310000	89761000	0	0	0	40830000	46668000	73496000	49989000	33300000	23437000	102150000
AENSVLTSTTGR	0	Acetyl (N-term)	1276.6259	0.62590859	2415	sp|Q9H8V3|ECT2_HUMAN	yes	yes	1	0	0	0	0		1					1								1	1	36.903	36.903	2	7.9373E-09	15494	HUNTER_500K_HeLa_exp2_1_pullout	185.96	135.16	60294000	0	15192000	0	0	0	0	25858000	0	0	0	0
AENTEGDLNSNLLHAPYHTGDPQLDTAIGQWLR	0	Acetyl (N-term)	3687.7554	0.75536622	1709	sp|Q6PCE3|PGM2L_HUMAN	yes	yes	1	0	0	0	0		1			1												54.437	54.437	3	7.8718E-31	25611	HUNTER_500K_HeLa_exp1_1_pullout	148.31	126.07	122620000	0	38409000	0	0	84214000	0	0	0	0	0	0
AENVAVPEAAEER	0	Unmodified	1383.663	0.66302238	1076	sp|P55884|EIF3B_HUMAN	yes	yes	0	0	0	0	0	1			1	1	1	1	1	1	1	1	1	1			1	28.18	28.18	2	2.4422E-06	11719	HUNTER_500K_HeLa_exp2_1_pullout	158.06	89.325	531870000	75613000	0	0	8242400	75862000	44237000	76438000	51427000	19759000	22549000	115220000
AENYDIPSADR	0	Unmodified	1249.5575	0.55749468	689	sp|P22314|UBA1_HUMAN	yes	yes	0	0	0	0	0	1				1										1	1	27.928	27.928	2	0.0051195	11981	HUNTER_1Mil_HeLa_exp1_1_pullout	128.01	75.299	199280000	154220000	0	0	0	38291000	0	0	0	0	0	0
AEPASVAAESLAGSR	0	Acetyl (N-term)	1456.7158	0.71578623	2469	sp|Q9NQT5|EXOS3_HUMAN	yes	yes	1	0	0	0	0	1	1	1	1	1	1	1	1	1		1	1		1	1	1	45.292	45.292	2	5.0746E-27	20588	HUNTER_500K_HeLa_exp2_1_pullout	226.73	160.14	4143800000	467880000	225100000	174520000	220140000	454080000	589660000	278030000	234140000	513100000	0	381010000
AEPASVAAESLAGSRAR	0	Acetyl (N-term)	1683.854	0.85401105	2469	sp|Q9NQT5|EXOS3_HUMAN	yes	yes	1	0	0	0	1							1	1									42.429	42.429	2	6.878E-11	17939	HUNTER_500K_HeLa_exp2_1_pullout	198.14	143.88	48228000	0	0	0	0	0	0	22704000	25524000	0	0	0
AEPDYIEDDNPELIRPQKLINPVKTSR	2	Acetyl (N-term)	3191.6463	0.64625669	2341	sp|Q9H098|F107B_HUMAN	yes	yes	1	0	0	0	1	2		1	2	2	2	2	2		1	2	2	2			1	46.395	46.395	3;4	1.2654E-46	20634	HUNTER_500K_HeLa_exp1_1_pullout	196.19	178.47	7248400000	939960000	0	98596000	213450000	598060000	490620000	1393200000	783850000	0	85789000	1008100000
AEPEDHYFLLTEPPLNTPENR	0	Unmodified	2481.1812	0.18121843	1107	sp|P61158|ARP3_HUMAN	yes	yes	0	0	0	0	0	1		1			1			1								48.512	48.512	3	0.00010373	24667	HUNTER_1Mil_HeLa_exp1_1_pullout	99.407	82.259	140070000	63233000	0	0	0	0	54977000	0	0	21862000	0	0
AEPSAPESKHKSSLNSSPWSGLMALGNSR	2	Oxidation (M);Acetyl (N-term)	3082.4778	0.47781115	1930	sp|Q8TCJ2|STT3B_HUMAN	yes	yes	1	0	0	1	0	2						1	2		2							41.94	41.94	3;4	5.8329E-14	18783	HUNTER_500K_HeLa_exp2_1_pullout	121.91	103.51	1717100000	425530000	0	0	0	0	0	151710000	603440000	0	536400000	0
AEPSAPESKHKSSLNSSPWSGLMALGNSR	2	Acetyl (N-term)	3066.4829	0.48289653	1930	sp|Q8TCJ2|STT3B_HUMAN	yes	yes	1	0	0	0	0	1	2	1	2	2	1	2	2	1	2	2	1	2			1	48.213	48.213	3;4	7.4073E-41	20843	HUNTER_1Mil_HeLa_exp2_1_pullout	184.19	164.87	3576100000	341370000	197080000	44061000	216300000	502930000	64297000	283890000	130970000	51549000	150780000	835980000
AEPSGAETRPPIR	0	Acetyl (N-term)	1421.7263	0.72629134	2484	sp|Q9NRR5|UBQL4_HUMAN	yes	yes	1	0	0	0	1	1			1	1	1		1	1	1			1				26.564	26.564	2	3.8761E-11	9819	HUNTER_500K_HeLa_exp1_1_pullout	179.42	109.61	1040600000	160820000	0	0	37020000	169420000	74755000	0	234490000	140850000	126370000	0
AEPSPEDPPPTLKPETQPPEKR	2	Acetyl (N-term)	2481.2387	0.23873331	2254	sp|Q9BUL5|PHF23_HUMAN	yes	yes	1	0	0	0	0	1				1		1										30.738	30.738	3	0.010305	12209	HUNTER_500K_HeLa_exp1_1_pullout	66.045	58.358	148860000	41915000	0	0	0	81414000	0	25528000	0	0	0	0
AEPWGNELASAAAR	0	Acetyl (N-term)	1483.7056	0.7055559	898	sp|P42773|CDN2C_HUMAN	yes	yes	1	0	0	0	0					1	1	1				1	1	1		1	1	51.541	51.541	2	7.4743E-09	23151	HUNTER_500K_HeLa_exp2_1_pullout	164.39	118.42	367450000	0	0	0	0	51143000	55077000	84256000	0	0	0	61651000
AEQAEADKKAAEDR	2	Unmodified	1530.7274	0.72741355	518	sp|P09493|TPM1_HUMAN	yes	yes	0	0	0	0	0	1				1	1											11.077	11.077	3	0.009973	2949	HUNTER_500K_HeLa_exp1_1_pullout	87.148	33.896	230400000	54204000	0	0	0	102920000	73274000	0	0	0	0	0
AEQAEADKKQAEDR	2	Unmodified	1587.7489	0.74887728	37	sp|P07951|TPM2_HUMAN;CON__Q3SX28	yes	no	0	0	0	0	0	1			1		1											10.439	10.439	3	3.3152E-06	3004	HUNTER_1Mil_HeLa_exp1_1_pullout	156.17	92.413	179160000	48419000	0	0	17743000	0	112990000	0	0	0	0	0
AEQQVPLVLWSSDR	0	Unmodified	1626.8366	0.83657007	1537	sp|Q15904|VAS1_HUMAN	yes	yes	0	0	0	0	0						1											50.735	50.735	2	0.00015468	25749	HUNTER_500K_HeLa_exp1_2_pullout	140.24	83.514	32396000	0	0	0	0	0	32396000	0	0	0	0	0
AEQVALSR	0	Acetyl (N-term)	914.48214	0.48214489	561	sp|P11413|G6PD_HUMAN	yes	yes	1	0	0	0	0	1	1	1	1	1	1		1	1	2	1	1	1	1		1	30.527	30.527	2	3.069E-05	14386	HUNTER_1Mil_HeLa_exp1_1_pullout	208.86	42.809	8241400000	1296000000	245860000	211800000	257890000	840000000	924720000	0	418040000	2161400000	174300000	350730000
AEQVLPQALYLSNMR	0	Acetyl (N-term)	1773.9084	0.90835481	677	sp|P21580|TNAP3_HUMAN	yes	yes	1	0	0	0	0											1	1					55.262	55.262	2	0.0065382	26309	HUNTER_10K_HeLa_exp1_1_pullout	103.75	78.96	64713000	0	0	0	0	0	0	0	0	0	0	37970000
AERPEDLNLPNAVITR	0	Acetyl (N-term)	1848.9694	0.96937516	2479	sp|Q9NRF9|DPOE3_HUMAN	yes	yes	1	0	0	0	1	2	2	2	2	2	2	2	2	1	2	2	2	2	2	2	1	46.556	46.556	2;3	1.4297E-47	20906	HUNTER_500K_HeLa_exp2_1_pullout	290.64	240.19	9140600000	1202500000	180020000	279750000	332910000	825860000	561500000	1198200000	931820000	159390000	379600000	1411200000
AESDWDTVTVLR	0	Acetyl (N-term)	1432.6834	0.68342347	288	sp|O60869|EDF1_HUMAN	yes	yes	1	0	0	0	0	1	1	1	1	1	2	1	1	2	1	1	2	1		1	1	53.019	53.019	1;2	1.0746E-59	24749	HUNTER_10K_HeLa_exp1_1_pullout	297.13	248.84	3291900000	78131000	71899000	82718000	273810000	222830000	187800000	638910000	297940000	248390000	188140000	342570000
AESEEGPDVLR	0	Unmodified	1200.5622	0.5622457	1514	sp|Q15437|SC23B_HUMAN	yes	yes	0	0	0	0	0									1								27.415	27.415	2	0.037917	11064	HUNTER_1Mil_HeLa_exp1_2_pullout	92.051	52.405	21766000	0	0	0	0	0	0	0	0	21766000	0	0
AESLVFVQTDKPIYKPGQTVQFR	2	Unmodified	2650.4119	0.41188707	6	CON__ENSEMBL:ENSBTAP00000037665	yes	yes	0	0	0	0	0						1	1	2	1	1	1	1	3	1	1		45.255	45.255	3;4	4.1465E-68	20183	HUNTER_500K_HeLa_exp2_2_pullout	236.29	204.11	1000100000	0	0	0	0	0	21097000	116370000	155400000	31911000	111240000	203180000
AESSDKLYR	1	Acetyl (N-term)	1109.5353	0.53530267	526	sp|P09874|PARP1_HUMAN	yes	yes	1	0	0	0	0	1		1	1	1	1		1	1	1	1	1	1	1		1	24.624	24.624	2	8.5779E-06	9638	HUNTER_1Mil_HeLa_exp1_1_pullout	208.37	138.37	11375000000	1956200000	0	295540000	416660000	991580000	1120900000	0	905680000	2480100000	463890000	1189600000
AESSDKLYRVEYAKSGR	2	Acetyl (N-term)	1999.9963	0.99631819	526	sp|P09874|PARP1_HUMAN	yes	yes	1	0	0	0	1							1	3		3	3	2	1				29.009	29.009	2;3;4	1.558E-09	12332	HUNTER_500K_HeLa_exp2_2_pullout	159.02	127.38	5586000000	0	0	0	0	0	0	324520000	519510000	0	698780000	1773800000
AESSESFTMASSPAQR	0	Acetyl (N-term)	1726.7468	0.74682837	976	sp|P49736|MCM2_HUMAN	yes	yes	1	0	0	0	0		1	1		1	1	1	1	1	1	1	2	1	1	1	2	38.211	38.211	2	7.288E-56	16071	HUNTER_1Mil_HeLa_exp2_1_pullout	244.71	192.22	824440000	0	37563000	32061000	0	111940000	62973000	122170000	0	86963000	0	105980000
AESSESFTMASSPAQR	0	Oxidation (M);Acetyl (N-term)	1742.7417	0.74174299	976	sp|P49736|MCM2_HUMAN	yes	yes	1	0	0	1	0							1	1			1						32.465	32.465	2	7.5088E-35	14075	HUNTER_500K_HeLa_exp2_2_pullout	223.08	197.84	461530000	0	0	0	0	0	0	92686000	230140000	0	0	138710000
AESSESFTMASSPAQRR	0	Acetyl (N-term)	1882.8479	0.84793939	976	sp|P49736|MCM2_HUMAN	yes	yes	1	0	0	0	1							1										35.857	35.857	2	0.0005724	14222	HUNTER_500K_HeLa_exp2_1_pullout	96.64	71.204	0	0	0	0	0	0	0	0	0	0	0	0
AESSSESDHFR	0	Acetyl (N-term)	1292.5269	0.52692283	1742	sp|Q6ZU80|CE128_HUMAN	yes	yes	1	0	0	0	0								1									22.755	22.755	2	2.4219E-06	8970	HUNTER_500K_HeLa_exp2_2_pullout	160.59	117.56	0	0	0	0	0	0	0	0	0	0	0	0
AESVERLQQRVQELERELAQER	0	Acetyl (N-term)	2737.4107	0.41071787	2335	sp|Q9GZZ9|UBA5_HUMAN	yes	yes	1	0	0	0	3										2	1						53.741	53.741	3;4	1.0938E-24	23286	HUNTER_1Mil_HeLa_exp2_1_pullout	179.58	136.08	171830000	0	0	0	0	0	0	0	0	0	93992000	77842000
AETAAGVGR	0	Acetyl (N-term)	872.43519	0.4351947	1323	sp|Q12788|TBL3_HUMAN	yes	yes	1	0	0	0	0			1	1		1		1	2	1			1				23.096	23.096	1;2	0.0011561	9729	HUNTER_500K_HeLa_exp2_2_pullout	187.55	73.523	330670000	0	0	17796000	45904000	0	64290000	0	59539000	75167000	28571000	0
AETEALSKLR	1	Acetyl (N-term)	1158.6245	0.62445203	2256	sp|Q9BUP3|HTAI2_HUMAN	yes	yes	1	0	0	0	0	1	1	1	1	1	1	1	1	1	1	1	1			1	1	39.128	39.128	2	1.1543E-23	16244	HUNTER_10K_HeLa_exp2_2_pullout	253.98	151.26	5613200000	691250000	193420000	408320000	475220000	704540000	1082200000	182530000	209210000	1002900000	139450000	296770000
AETEEGPDVLR	0	Unmodified	1214.5779	0.57789577	1513	sp|Q15436|SC23A_HUMAN	yes	yes	0	0	0	0	0						1			1								28.237	28.237	2	0.035618	12732	HUNTER_500K_HeLa_exp1_2_pullout	101.9	54.322	31645000	0	0	0	0	0	0	0	0	31645000	0	0
AETEERSLDNFFAKR	1	Acetyl (N-term)	1853.8908	0.89079049	2663	sp|Q9UKY7|CDV3_HUMAN	yes	yes	1	0	0	0	1													1				49.687	49.687	3	0.013388	22515	HUNTER_10K_HeLa_exp1_2_pullout	82.102	57.564	18645000	0	0	0	0	0	0	0	0	0	0	0
AETEQGEQQR	0	Unmodified	1174.5214	0.52144352	1493	sp|Q15149|PLEC_HUMAN	yes	yes	0	0	0	0	0	1			1		1											10.244	10.244	2	1.9812E-05	2896	HUNTER_1Mil_HeLa_exp1_1_pullout	193.38	124.03	92426000	41003000	0	0	13237000	0	38186000	0	0	0	0	0
AETKIIYHMDEEETPYLVKLPVAPER	2	Acetyl (N-term)	3112.5791	0.57908833	145	sp|P54792|DVLP1_HUMAN;sp|O14640|DVL1_HUMAN	yes	no	1	0	0	0	0							1				1						51.406	51.406	4	4.1917E-40	22836	HUNTER_500K_HeLa_exp2_1_pullout	185.35	172.22	120650000	0	0	0	0	0	0	60846000	0	0	0	59804000
AETLEFNDVYQEVKGSMNDGR	1	Acetyl (N-term)	2443.0962	0.096168169	1310	sp|Q08945|SSRP1_HUMAN	yes	yes	1	0	0	0	0	2	2	2	2	2	1	2	1	2		1	2	1		1	2	53.745	53.745	2;3	1.3988E-279	28872	HUNTER_1Mil_HeLa_exp1_1_pullout	424.53	383.59	4367600000	628410000	739650000	247620000	548360000	569160000	322170000	214910000	59887000	166720000	0	194000000
AETLEFNDVYQEVKGSMNDGR	1	Oxidation (M);Acetyl (N-term)	2459.0911	0.091082791	1310	sp|Q08945|SSRP1_HUMAN	yes	yes	1	0	0	1	0							1	2									52.816	52.816	2;3	8.1417E-31	23874	HUNTER_500K_HeLa_exp2_2_pullout	189.81	168.86	277970000	0	0	0	0	0	0	58452000	219510000	0	0	0
AETLEFNDVYQEVKGSMNDGRLR	1	Oxidation (M);Acetyl (N-term)	2728.2763	0.2762578	1310	sp|Q08945|SSRP1_HUMAN	yes	yes	1	0	0	1	1							1	1		1							52.032	52.032	3	3.6966E-23	22641	HUNTER_500K_HeLa_exp2_1_pullout	157.85	134.2	343190000	0	0	0	0	0	0	91921000	144970000	0	106300000	0
AETLEFNDVYQEVKGSMNDGRLR	1	Acetyl (N-term)	2712.2813	0.28134318	1310	sp|Q08945|SSRP1_HUMAN	yes	yes	1	0	0	0	1					1		1	1		1	1	1	1				53.268	53.268	3	5.4742E-68	24773	HUNTER_500K_HeLa_exp1_1_pullout	233.42	205.52	2466500000	0	0	0	0	77083000	0	343140000	120330000	0	131500000	564860000
AETLPGSGDSGPGTASLGPGVAETGTR	0	Acetyl (N-term)	2483.1776	0.17758961	1415	sp|Q14151|SAFB2_HUMAN	yes	yes	1	0	0	0	0		2	1	1	2	1	1	1	2		1	1		1	1	2	44.634	44.634	2;3	3.9895E-40	21585	HUNTER_500K_HeLa_exp1_2_pullout	145.14	116.49	635120000	0	36668000	38640000	33883000	77358000	60508000	34078000	58967000	130110000	0	56736000
AETLPGSGDSGPGTASLGPGVAETGTRR	0	Acetyl (N-term)	2639.2787	0.27870064	1415	sp|Q14151|SAFB2_HUMAN	yes	yes	1	0	0	0	1							1	1		1	1	2	1				40.744	40.744	2;3	4.3321E-40	18149	HUNTER_10K_HeLa_exp1_1_pullout	226.25	197.28	662920000	0	0	0	0	0	0	75262000	69430000	0	54782000	128750000
AETLSGLGDSGAAGAAALSSASSETGTR	0	Acetyl (N-term)	2536.1889	0.18888258	1510	sp|Q15424|SAFB1_HUMAN	yes	yes	1	0	0	0	0	1	1			1	1	1	1	1	1	2	1	1	1	1	2	51.348	51.348	2;3	2.4283E-65	22426	HUNTER_100K_HeLa_exp1_1_pullout	282.06	248.38	1212500000	73134000	78099000	0	0	128280000	126940000	124800000	56735000	46577000	50818000	137690000
AETLSGLGDSGAAGAAALSSASSETGTRR	0	Acetyl (N-term)	2692.29	0.28999361	1510	sp|Q15424|SAFB1_HUMAN	yes	yes	1	0	0	0	1	1				1	1	1	1		1	1	2	2			1	49.084	49.084	2;3	1.5974E-132	22490	HUNTER_10K_HeLa_exp1_2_pullout	366.7	337.73	2317600000	0	0	0	0	57231000	64895000	248930000	204120000	0	133760000	344860000
AETVADTR	0	Acetyl (N-term)	903.42977	0.42977497	261	sp|O60493|SNX3_HUMAN	yes	yes	1	0	0	0	0			1				1	1									25.813	25.813	2	0.035675	10375	HUNTER_500K_HeLa_exp2_2_pullout	119.17	56.456	243250000	0	0	22632000	0	0	0	122040000	98575000	0	0	0
AETVADTRR	0	Acetyl (N-term)	1059.5309	0.530886	261	sp|O60493|SNX3_HUMAN	yes	yes	1	0	0	0	1	1			1	1		1	1	1	1		1	1				20.794	20.794	2	0.0031383	6221	HUNTER_500K_HeLa_exp1_1_pullout	163.9	56.001	4328600000	191240000	0	0	17045000	267300000	0	925110000	1185900000	152060000	511010000	0
AETVSTQVGTEGGLR	0	Acetyl (N-term)	1545.7635	0.76346471	1848	sp|Q8IZ73|RUSD2_HUMAN	yes	yes	1	0	0	0	0		1	1		1		1		1			1	1			1	39.412	39.412	2	4.1409E-09	16766	HUNTER_500K_HeLa_exp2_1_pullout	187.85	113.39	143830000	0	18371000	0	0	0	0	37436000	0	12825000	0	0
AEVEETLKR	1	Acetyl (N-term)	1115.5823	0.58225287	1943	sp|Q9NP97|DLRB1_HUMAN;sp|Q8TF09|DLRB2_HUMAN	yes	no	1	0	0	0	0		1		1	1	1	1	1	1	1	1	1	1		1	1	35.039	35.039	2	8.4218E-09	15070	HUNTER_500K_HeLa_exp2_2_pullout	216.57	90	6748400000	0	34281000	0	356870000	1100000000	1729400000	553070000	505240000	754740000	122720000	582460000
AEVEQKKKR	3	Acetyl (N-term)	1156.6564	0.65642086	1163	sp|P62841|RS15_HUMAN	yes	yes	1	0	0	0	0	1	1	1	1		1	2	1	1	1	1					1	11.363	11.363	2;3	0.0040294	4117	HUNTER_100K_HeLa_exp1_2_pullout	161.92	90.996	22780000000	670900000	100200000	126300000	166090000	0	843660000	11429000000	1345500000	396170000	641930000	5195500000
AEVEQKKKRTFR	3	Acetyl (N-term)	1560.8736	0.87362428	1163	sp|P62841|RS15_HUMAN	yes	yes	1	0	0	0	1								2									15.598	15.598	3;4	0.011368	5573	HUNTER_500K_HeLa_exp2_2_pullout	101.6	80.365	106290000	0	0	0	0	0	0	0	106290000	0	0	0
AEVESEAGWGMVTPDLLFAEGTAAYAR	0	Unmodified	2840.3327	0.33271005	1585	sp|Q32P28|P3H1_HUMAN	yes	yes	0	0	0	0	0																1	57.249	57.249	3	7.4793E-05	25399	HUNTER_100K_HeLa_exp1_1_pullout	83.992	71.559	15585000	0	0	0	0	0	0	0	0	0	0	0
AEVGEDSGAR	0	Acetyl (N-term)	1031.452	0.45196697	1232	sp|P85037|FOXK1_HUMAN	yes	yes	1	0	0	0	0				1			1	1		1	1		1				22.708	22.708	2	6.4945E-05	8617	HUNTER_500K_HeLa_exp2_1_pullout	178.94	82.451	303330000	0	0	0	15541000	0	0	135980000	65311000	0	57826000	0
AEVGEKTEER	1	Unmodified	1146.5517	0.55168102	887	sp|P42167|LAP2B_HUMAN	yes	yes	0	0	0	0	0				1		1						1					11.954	11.954	3	0.013211	3676	HUNTER_500K_HeLa_exp1_2_pullout	119.53	61.743	154000000	0	0	0	45975000	0	86413000	0	0	0	0	0
AEVKKPAAAAAPGTAEKLSPKAATLAER	4	Unmodified	2746.5341	0.53412747	995	sp|P50454|SERPH_HUMAN	yes	yes	0	0	0	0	0				1									1				27.479	27.479	3	5.2012E-05	10925	HUNTER_100K_HeLa_exp2_2_pullout	74.748	47.474	0	0	0	0	0	0	0	0	0	0	0	0
AEVKVKVQPPDADPVEIENR	2	Acetyl (N-term)	2274.1856	0.18557552	2354	sp|Q9H1D9|RPC6_HUMAN	yes	yes	1	0	0	0	0	1	1	1	1	1	1			1							1	39.872	39.872	3	1.256E-15	17937	HUNTER_100K_HeLa_exp2_2_pullout	169.85	152.27	357650000	0	0	38305000	78240000	103900000	71805000	0	0	33769000	0	0
AEVQKLQMEAPHIIVGTPGR	1	Unmodified	2173.1678	0.16775739	1097	sp|P60842|IF4A1_HUMAN	yes	yes	0	0	0	0	0			1	2	1	1									1		39.782	39.782	3;4	7.1766E-11	17998	HUNTER_100K_HeLa_exp2_2_pullout	143.15	102.63	431980000	0	0	137240000	145420000	51487000	81852000	0	0	0	0	0
AEVQVLVLDGR	0	Unmodified	1197.6717	0.67173657	871	sp|P40429|RL13A_HUMAN	yes	yes	0	0	0	0	0	1	1	1	1	1	1	1	1	1							1	44.931	44.931	2	2.0554E-08	20397	HUNTER_100K_HeLa_exp2_1_pullout	187.97	93.122	970350000	142830000	31913000	80676000	69938000	217050000	219440000	30930000	34006000	119130000	0	0
AEVQVLVLDGR	0	Acetyl (N-term)	1239.6823	0.68230126	871	sp|P40429|RL13A_HUMAN	yes	yes	1	0	0	0	0	1	3	1	3	2	1	1		2		1	1		1	2	3	54.285	54.285	2	1.7563E-14	24704	HUNTER_500K_HeLa_exp2_1_pullout	222.28	142.11	10096000000	348290000	940090000	1254400000	1643900000	1614600000	1069300000	446610000	0	952070000	0	101200000
AEVQVLVLDGRGHLLGR	0	Acetyl (N-term)	1873.0534	0.05337956	871	sp|P40429|RL13A_HUMAN	yes	yes	1	0	0	0	1		1		1	1		4	3		3	3	2	3			2	52.717	52.717	2;3	2.3619E-36	24188	HUNTER_500K_HeLa_exp2_2_pullout	271.59	228.78	7315600000	0	22742000	0	30879000	48374000	0	1974100000	1303100000	0	808200000	1374400000
AEVSIDQSKLPGVKEVCR	2	Acetyl (N-term)	2056.0623	0.062289266	1826	sp|Q8IVM0|CCD50_HUMAN	yes	yes	1	0	0	0	0					1	1	1	1				1	1				40.444	40.444	3	7.3594E-11	18121	HUNTER_10K_HeLa_exp1_1_pullout	148.44	117.9	314870000	0	0	0	0	49921000	62384000	38234000	51474000	0	0	0
AEYDLTTR	0	Acetyl (N-term)	1009.4716	0.47163978	1091	sp|P60228|EIF3E_HUMAN	yes	yes	1	0	0	0	0		1	1			1	1		1	1		2	1		1	1	37.113	37.113	1;2	0.0064037	16364	HUNTER_10K_HeLa_exp1_1_pullout	179.21	71.781	1738400000	0	66980000	69088000	0	0	288050000	314490000	0	400620000	169460000	0
AFADALEVIPMALSENSGMNPIQTMTEVR	0	Oxidation (M)	3150.5036	0.5035569	949	sp|P48643|TCPE_HUMAN	yes	yes	0	0	0	1	0				1													58.159	58.159	3	0.095683	29152	HUNTER_100K_HeLa_exp2_2_pullout	45.901	28.685	0	0	0	0	0	0	0	0	0	0	0	0
AFAETYPAASSLPNGDCGRPR	0	Acetyl (N-term)	2278.0437	0.043679089	780	sp|P30520|PURA2_HUMAN	yes	yes	1	0	0	0	1	1			1	1	1	2	2		1	1	1	2				44.109	44.109	2;3	2.1957E-39	19552	HUNTER_500K_HeLa_exp2_1_pullout	238.43	216.37	809870000	74989000	0	0	0	38717000	48854000	140690000	129860000	0	48463000	169110000
AFDSAVAKALEHHR	1	Gln->pyro-Glu	1533.7688	0.76882486	1571	sp|Q16891|MIC60_HUMAN	yes	yes	0	1	0	0	0	1																40.399	40.399	3	0.0024283	21232	HUNTER_1Mil_HeLa_exp1_1_pullout	105.46	80.531	44540000	44540000	0	0	0	0	0	0	0	0	0	0
AFGGQSLKFGKGGQAHR	2	Gln->pyro-Glu	1727.8856	0.88558595	786	sp|P31040|SDHA_HUMAN	yes	yes	0	1	0	0	0	2																28.965	28.965	3;4	0.00051745	13935	HUNTER_1Mil_HeLa_exp1_1_pullout	99.566	80.322	170830000	170830000	0	0	0	0	0	0	0	0	0	0
AFGPGLQGGSAGSPAR	0	Unmodified	1428.711	0.71097563	674	sp|P21333|FLNA_HUMAN	yes	yes	0	0	0	0	0										1						1	32.239	32.239	2	6.2372E-05	12486	HUNTER_1Mil_HeLa_exp2_1_pullout	142.08	90.64	18359000	0	0	0	0	0	0	0	0	0	5753300	0
AFHNEAQVNPER	0	Gln->pyro-Glu	1393.6375	0.63747633	641	sp|P17987|TCPA_HUMAN	yes	yes	0	1	0	0	0	1								1								27.498	27.498	2	0.00011923	12956	HUNTER_1Mil_HeLa_exp1_1_pullout	175.25	149.14	176800000	176800000	0	0	0	0	0	0	0	0	0	0
AFKDTGKTPVEPEVAIHR	2	Acetyl (N-term)	2036.0691	0.069089203	1098	sp|P60866|RS20_HUMAN	yes	yes	1	0	0	0	0	3	2	3	4	3	3	1	3	2	3	4	4	3	1	1	2	34.058	34.058	2;3;4	2.1965E-90	15946	HUNTER_500K_HeLa_exp1_2_pullout	295.37	243.13	133960000000	20944000000	3189900000	6880900000	8268600000	19814000000	15007000000	0	13386000000	3310600000	5129800000	17372000000
AFKDTGKTPVEPEVAIHR	2	Unmodified	1994.0585	0.058524517	1098	sp|P60866|RS20_HUMAN	yes	yes	0	0	0	0	0						1		1									28.161	28.161	4	2.3507E-14	11786	HUNTER_500K_HeLa_exp2_2_pullout	168.64	147.33	112650000	0	0	0	0	0	61483000	0	51169000	0	0	0
AFKDTGKTPVEPEVAIHRIR	2	Acetyl (N-term)	2305.2543	0.25426421	1098	sp|P60866|RS20_HUMAN	yes	yes	1	0	0	0	1								2			1						33.774	33.774	3;4	9.4763E-60	14980	HUNTER_500K_HeLa_exp2_2_pullout	257.93	202.6	175860000	0	0	0	0	0	0	0	101840000	0	0	74018000
AFKELPVNAQNYVR	1	Gln->pyro-Glu	1630.8467	0.84674083	780	sp|P30520|PURA2_HUMAN	yes	yes	0	1	0	0	0	1																47.626	47.626	2	0.0085215	25729	HUNTER_1Mil_HeLa_exp1_1_pullout	89.356	54.469	74134000	74134000	0	0	0	0	0	0	0	0	0	0
AFLASGPYLTHQQKVLR	1	Acetyl (N-term)	1970.0738	0.073780651	2803	sp|Q9Y6M9|NDUB9_HUMAN	yes	yes	1	0	0	0	0	2	1	1					2			2				1		47.559	47.559	2;3	1.0957E-40	22526	HUNTER_500K_HeLa_exp2_2_pullout	235.21	195.05	1338000000	380120000	81005000	319030000	0	0	0	0	251240000	0	0	277650000
AFLDNPTIILAHIR	0	Acetyl (N-term)	1634.9144	0.91442646	2205	sp|Q9BPZ7|SIN1_HUMAN	yes	yes	1	0	0	0	0	1		1	1	1		1				1		1			1	57.137	57.137	2	1.9754E-26	26892	HUNTER_1Mil_HeLa_exp2_2_pullout	224.64	196.63	465560000	152910000	0	32477000	36610000	77985000	0	45727000	0	0	0	63716000
AFPHRPDAPELPDFSMLKR	1	Acetyl (N-term)	2265.1365	0.13645726	2358	sp|Q9H267|VP33B_HUMAN	yes	yes	1	0	0	0	1	2	1	1	1	2	2	1	1			1	1	2				49.768	49.768	3;4	1.1392E-07	22353	HUNTER_500K_HeLa_exp2_1_pullout	125.88	107.83	2408900000	417770000	153540000	194780000	41362000	379890000	402680000	162650000	53360000	0	0	51745000
AFPHRPDAPELPDFSMLKR	1	Oxidation (M);Acetyl (N-term)	2281.1314	0.13137188	2358	sp|Q9H267|VP33B_HUMAN	yes	yes	1	0	0	1	1							1	2									48.357	48.357	3;4	0.00065977	21252	HUNTER_500K_HeLa_exp2_2_pullout	89.011	71.863	275600000	0	0	0	0	0	0	62411000	213180000	0	0	0
AFPLSQPFSLHHPSR	0	Acetyl (N-term)	1761.8951	0.895088	1856	sp|Q8N163|CCAR2_HUMAN	yes	yes	1	0	0	0	0				1													36.415	36.415	3	0.10074	16487	HUNTER_100K_HeLa_exp2_2_pullout	60.401	15.944	0	0	0	0	0	0	0	0	0	0	0	0
AFPNKQGYVLSSIEGR	1	Gln->pyro-Glu	1747.8893	0.88933392	236	sp|O43684|BUB3_HUMAN	yes	yes	0	1	0	0	0	1																48.26	48.26	2	2.0791E-07	26127	HUNTER_1Mil_HeLa_exp1_1_pullout	147.73	116.55	52860000	52860000	0	0	0	0	0	0	0	0	0	0
AFPTNFR	0	Unmodified	851.42899	0.42898711	43;1	CON__Q9TTE1;CON__A2I7N1	no	no	0	0	0	0	0							1	1			1						35.048	35.048	2	0.026233	13226	HUNTER_1Mil_HeLa_exp2_2_pullout	163.34	91.346	71425000	0	0	0	0	0	0	17722000	17072000	0	0	36630000
AFREEAIKFSEEQR	1	Gln->pyro-Glu	1721.8373	0.83729835	578	sp|P13010|XRCC5_HUMAN	yes	yes	0	1	0	0	1	1																38.257	38.257	3	0.00092432	19857	HUNTER_1Mil_HeLa_exp1_1_pullout	121.79	91.304	131520000	131520000	0	0	0	0	0	0	0	0	0	0
AFSITQGLLKDR	1	Gln->pyro-Glu	1330.7245	0.72450043	172	sp|O15067|PUR4_HUMAN	yes	yes	0	1	0	0	0	1																52.701	52.701	2	6.3967E-16	29029	HUNTER_1Mil_HeLa_exp1_1_pullout	228.64	102.67	56073000	56073000	0	0	0	0	0	0	0	0	0	0
AFTNYSSLNR	0	Acetyl (N-term)	1213.5728	0.57275081	2806	sp|Q9Y6X9|MORC2_HUMAN	yes	yes	1	0	0	0	0				1	1	1			1							1	43.575	43.575	2	0.00047882	19925	HUNTER_100K_HeLa_exp2_2_pullout	164.72	133.35	124990000	0	0	0	21535000	38849000	42154000	0	0	10566000	0	0
AFVTFESPADAKDAAR	1	Unmodified	1694.8264	0.82639932	856;2076	sp|P38159|RBMX_HUMAN;sp|Q96E39|RMXL1_HUMAN	no	no	0	0	0	0	0											1						33.707	33.707	3	0.0016491	14827	HUNTER_1Mil_HeLa_exp2_2_pullout	96.489	84.53	77442000	0	0	0	0	0	0	0	0	0	0	77442000
AGAAAESGR	0	Acetyl (N-term)	830.38824	0.38824451	2083	sp|Q96EN8|MOCOS_HUMAN	yes	yes	1	0	0	0	0							1	1		1			1				17.4	17.4	2	0.0023457	6174	HUNTER_500K_HeLa_exp2_2_pullout	176.41	66.074	97491000	0	0	0	0	0	0	26366000	45320000	0	8442400	0
AGAAAESGRELWTFAGSR	0	Acetyl (N-term)	1877.902	0.90202387	2083	sp|Q96EN8|MOCOS_HUMAN	yes	yes	1	0	0	0	1											1		1				50.896	50.896	2	2.3507E-14	24036	HUNTER_10K_HeLa_exp1_2_pullout	213.18	171.1	145310000	0	0	0	0	0	0	0	0	0	0	72914000
AGAAAESGRELWTFAGSRDPSAPR	0	Acetyl (N-term)	2501.2047	0.20474784	2083	sp|Q96EN8|MOCOS_HUMAN	yes	yes	1	0	0	0	2							1	1				1	1				50.875	50.875	3	1.7855E-11	22706	HUNTER_500K_HeLa_exp2_2_pullout	129.2	98.231	517030000	0	0	0	0	0	0	103380000	69726000	0	0	0
AGAATQASLESAPR	0	Acetyl (N-term)	1370.679	0.6790068	2294	sp|Q9BXR0|TGT_HUMAN	yes	yes	1	0	0	0	0		1	1	1	1	1		1	1	1	1	1	1		1	1	33.711	33.711	2	9.1975E-23	13846	HUNTER_100K_HeLa_exp1_1_pullout	255.7	212.46	895800000	0	66884000	24009000	35555000	89346000	111360000	0	115920000	82729000	65468000	140640000
AGAGAGAGAR	0	Unmodified	757.3831	0.38309955	2569;2087	sp|Q96EU6|RRP36_HUMAN;sp|Q9NZJ7|MTCH1_HUMAN	no	no	0	0	0	0	0	1			1				1									9.5361	9.5361	2	0.0075819	2497	HUNTER_1Mil_HeLa_exp1_1_pullout	134.85	25.744	63334000	40795000	0	0	0	0	0	0	22540000	0	0	0
AGAGAGAGAR	0	Acetyl (N-term)	799.39366	0.39366423	2569;2087	sp|Q96EU6|RRP36_HUMAN;sp|Q9NZJ7|MTCH1_HUMAN	no	no	1	0	0	0	0	1							1		1	1	1	1				14.221	14.221	2	0.0043036	4481	HUNTER_1Mil_HeLa_exp2_1_pullout	143.85	25.167	268630000	14696000	0	0	0	0	0	0	95638000	0	36186000	53985000
AGAGDASGTR	0	Unmodified	861.39406	0.39405816	1731	sp|Q6Y1H2|HACD2_HUMAN	yes	yes	0	0	0	0	0			1														9.9989	9.9989	2	0.011569	2595	HUNTER_100K_HeLa_exp2_1_pullout	123.98	63.223	24042000	0	0	24042000	0	0	0	0	0	0	0	0
AGAGPAPGLPGAGGPVVPGPGAGIPGKSGEER	1	Acetyl (N-term)	2775.4304	0.43039068	2236	sp|Q9BTD8|RBM42_HUMAN	yes	yes	1	0	0	0	0						1	2	2		1	3	2	2		1	1	46.676	46.676	2;3;4	4.3981E-39	20733	HUNTER_500K_HeLa_exp2_1_pullout	161.22	135.36	1454600000	0	0	0	0	0	115990000	229040000	234950000	0	118570000	334890000
AGAGPKR	1	Acetyl (N-term)	697.38712	0.38712229	1252	sp|Q01650|LAT1_HUMAN;sp|Q8MH63|LAT1N_HUMAN;sp|Q9GIP4|LAT1L_HUMAN	yes	no	1	0	0	0	0		2					1				1	2	1			1	12.278	12.278	2	0.055778	3112	HUNTER_100K_HeLa_exp1_1_pullout	130.01	27.884	22446000000	0	1406800000	0	0	0	0	11428000000	0	0	0	7212500000
AGAGPKRR	1	Acetyl (N-term)	853.48823	0.48823332	1252	sp|Q01650|LAT1_HUMAN;sp|Q8MH63|LAT1N_HUMAN;sp|Q9GIP4|LAT1L_HUMAN	yes	no	1	0	0	0	1							1						1			1	11.12	11.12	2	0.036001	3040	HUNTER_500K_HeLa_exp2_1_pullout	118.69	41.312	1919900000	0	0	0	0	0	0	1287900000	0	0	0	0
AGAGSAAVSGAGTPVAGPTGR	0	Acetyl (N-term)	1752.8755	0.87547477	383	sp|O95295|SNAPN_HUMAN	yes	yes	1	0	0	0	0	1	1		1	1	1		1	2	1	2			1	1	1	32.622	32.622	2;3	1.3268E-39	13122	HUNTER_500K_HeLa_exp1_1_pullout	273.07	192.75	1190700000	115850000	31219000	0	18839000	110320000	62426000	0	117050000	176910000	107570000	406140000
AGALAGLAAGLQVPR	0	Acetyl (N-term)	1405.8041	0.80414773	2449	sp|Q9NP71|MLXPL_HUMAN	yes	yes	1	0	0	0	0							1	1									58.391	58.391	2	1.4307E-23	26422	HUNTER_500K_HeLa_exp2_1_pullout	214.96	142.64	44595000	0	0	0	0	0	0	25308000	19286000	0	0	0
AGAPTVSLPELR	0	Unmodified	1209.6717	0.67173657	1910	sp|Q8NFU3|TSTD1_HUMAN	yes	yes	0	0	0	0	0						1		1		1	1						42.986	42.986	2	1.3846E-07	19980	HUNTER_500K_HeLa_exp2_2_pullout	168.9	100.68	74045000	0	0	0	0	0	30919000	0	0	0	11964000	31163000
AGAPTVSLPELR	0	Acetyl (N-term)	1251.6823	0.68230126	1910	sp|Q8NFU3|TSTD1_HUMAN	yes	yes	1	0	0	0	0					1	1	1	1		1	1		1	1			51.537	51.537	2	0.0027112	23767	HUNTER_500K_HeLa_exp1_1_pullout	123.35	85.797	308900000	0	0	0	0	46628000	46615000	67478000	40097000	0	32973000	69478000
AGAQPGVHALQLEPPTVVETLR	0	Acetyl (N-term)	2324.2488	0.24884448	1259	sp|Q01970|PLCB3_HUMAN	yes	yes	1	0	0	0	0	2				1	2	1						1		1	1	52.18	52.18	2;3	8.9946E-40	23406	HUNTER_500K_HeLa_exp2_1_pullout	262.23	236.21	386480000	134440000	0	0	0	52804000	85002000	43759000	0	0	0	0
AGAQPGVHALQLEPPTVVETLRR	0	Acetyl (N-term)	2480.35	0.34995551	1259	sp|Q01970|PLCB3_HUMAN	yes	yes	1	0	0	0	1							1	1		1			1				51.323	51.323	3	2.4292E-26	22346	HUNTER_500K_HeLa_exp2_1_pullout	168.75	146.11	217140000	0	0	0	0	0	0	46245000	75765000	0	39666000	0
AGASATFPMQCSALR	0	Unmodified	1566.7283	0.72828195	1189	sp|P63241|IF5A1_HUMAN;sp|Q6IS14|IF5AL_HUMAN	yes	no	0	0	0	0	0																1	41.703	41.703	2	0.0011727	17037	HUNTER_100K_HeLa_exp1_1_pullout	100.48	68.634	0	0	0	0	0	0	0	0	0	0	0	0
AGASVKVAVR	1	Acetyl (N-term)	998.58728	0.58727866	249	sp|O43896|KIF1C_HUMAN;sp|Q12756|KIF1A_HUMAN	yes	no	1	0	0	0	0			1					1				1	1				28.428	28.428	2	0.0091097	11547	HUNTER_500K_HeLa_exp2_2_pullout	130.66	56.17	69901000	0	0	9940400	0	0	0	0	39609000	0	0	0
AGDFLENHYR	0	Unmodified	1220.5574	0.5574351	32	CON__Q2UVX4	yes	yes	0	0	0	0	0									1	1							31.855	31.855	3	0.034911	12426	HUNTER_1Mil_HeLa_exp2_1_pullout	88.681	53.169	16816000	0	0	0	0	0	0	0	0	0	16816000	0
AGDLSAGFFMEELNTYR	0	Acetyl (N-term)	1961.8829	0.88292792	656	sp|P19525|E2AK2_HUMAN	yes	yes	1	0	0	0	0				1										1		1	58.622	58.622	2	0.00015003	29086	HUNTER_100K_HeLa_exp2_2_pullout	143.31	88.609	38257000	0	0	0	24774000	0	0	0	0	0	0	0
AGDTHCPAEPLAR	0	Acetyl (N-term)	1435.6514	0.65141184	1861	sp|Q8N371|KDM8_HUMAN	yes	yes	1	0	0	0	0							1										29.923	29.923	2	4.134E-05	11166	HUNTER_500K_HeLa_exp2_1_pullout	128.01	86.732	0	0	0	0	0	0	0	0	0	0	0	0
AGEEDAGGPERPGDVVNVVFVDR	0	Unmodified	2383.1404	0.14041625	1705	sp|Q6P4F2|FDX2_HUMAN	yes	yes	0	0	0	0	1	1				1	1	1		1	1	1	1					45.652	45.652	3	2.8731E-56	20879	HUNTER_500K_HeLa_exp2_1_pullout	223.15	183.29	783340000	111570000	0	0	0	89963000	66141000	167270000	0	62828000	69569000	115060000
AGELADKKDR	2	Acetyl (N-term)	1143.5884	0.58840088	2257	sp|Q9BUQ8|DDX23_HUMAN	yes	yes	1	0	0	0	0						1	1	1			1						18.967	18.967	2	0.0032877	7635	HUNTER_500K_HeLa_exp2_1_pullout	147.75	62.69	60323000	0	0	0	0	0	0	26031000	0	0	0	34292000
AGELADKKDR	2	Unmodified	1101.5778	0.57783619	2257	sp|Q9BUQ8|DDX23_HUMAN	yes	yes	0	0	0	0	0		1	2	2	2	2	2	2								1	11.573	11.573	2;3	2.9734E-05	3518	HUNTER_500K_HeLa_exp2_1_pullout	188.87	106.42	4018400000	0	120090000	114560000	313240000	820550000	656720000	1164300000	822640000	0	0	0
AGELTEDEVER	0	Unmodified	1246.5677	0.56772501	1139	sp|P62269|RS18_HUMAN	yes	yes	0	0	0	0	0	1	1		1	2	1										1	25.56	25.56	2	1.3713E-06	9378	HUNTER_500K_HeLa_exp1_1_pullout	172.88	105.39	737570000	317310000	23361000	0	69386000	184470000	129760000	0	0	0	0	0
AGENFATPFHGHVGR	0	Acetyl (N-term)	1637.7699	0.76988749	2777	sp|Q9Y5N5|N6MT1_HUMAN	yes	yes	1	0	0	0	0					1		1	1		1	2	1	1				36.04	36.04	2;3	0.00083937	15946	HUNTER_500K_HeLa_exp2_1_pullout	111.95	97.386	489120000	0	0	0	0	98156000	0	61563000	72488000	0	46674000	146090000
AGEVFIHKDKGFGFIR	2	Unmodified	1819.9733	0.97333832	1497	sp|Q15233|NONO_HUMAN	yes	yes	0	0	0	0	0			1														38.479	38.479	4	0.040659	16987	HUNTER_100K_HeLa_exp2_1_pullout	66.335	48.197	94381000	0	0	94381000	0	0	0	0	0	0	0	0
AGFAGDDAPR	0	Unmodified	975.44101	0.44100836	1096;1191;1156;1196;1721	sp|P60709|ACTB_HUMAN;sp|P68133|ACTS_HUMAN;sp|P62736|ACTA_HUMAN;sp|P63267|ACTH_HUMAN;sp|P63261|ACTG_HUMAN;sp|P68032|ACTC_HUMAN;sp|Q6S8J3|POTEE_HUMAN;sp|A5A3E0|POTEF_HUMAN;sp|P0CG38|POTEI_HUMAN;sp|P0CG39|POTEJ_HUMAN	no	no	0	0	0	0	0	1	1	1	1				1	1		1	1	1			1	22.927	22.927	2	0.00040867	9497	HUNTER_10K_HeLa_exp1_2_pullout	166.3	105.61	1981300000	118800000	37247000	85511000	197220000	0	0	0	157470000	252970000	0	964860000
AGGAAQLALDKSDSHPSDALTR	1	Unmodified	2180.0822	0.082173085	977	sp|P49748|ACADV_HUMAN	yes	yes	0	0	0	0	0	3	2	2	3	4	4	5	3	2	1	4	3	3	1	2	2	30.53	30.53	2;3;4	0	12915	HUNTER_1Mil_HeLa_exp1_1_pullout	490.11	432.94	55722000000	7314100000	2235400000	2371100000	2700600000	6858900000	6248600000	3047000000	8621800000	1295100000	125020000	5893200000
AGGAAVVITEPEHTKER	1	Unmodified	1763.9166	0.91661131	2588	sp|Q9P258|RCC2_HUMAN	yes	yes	0	0	0	0	0		2	1														26.254	26.254	3;4	0.038166	9522	HUNTER_100K_HeLa_exp2_1_pullout	63.134	43.811	51433000	0	25236000	26198000	0	0	0	0	0	0	0	0
AGGEAGVTLGQPHLSR	0	Unmodified	1548.8009	0.80085327	878	sp|Q2VIR3|IF2GL_HUMAN;sp|P41091|IF2G_HUMAN	yes	no	0	0	0	0	0	1	2	1	1	1	1	2		2	2	2	2	2			2	29.943	29.943	2;3	4.5197E-124	12460	HUNTER_1Mil_HeLa_exp1_1_pullout	338.77	290.68	4791500000	223530000	203670000	0	21037000	63343000	92539000	836080000	0	284710000	353010000	1399800000
AGGEAGVTLGQPHLSR	0	Acetyl (N-term)	1590.8114	0.81141795	878	sp|Q2VIR3|IF2GL_HUMAN;sp|P41091|IF2G_HUMAN	yes	no	1	0	0	0	0	2	2	2	1	1	2	2	2	2	2	2	3	1		1	2	36.086	36.086	2;3	7.3246E-41	15696	HUNTER_500K_HeLa_exp2_2_pullout	297.32	265.82	18185000000	3149700000	1156300000	140060000	14399000	1763200000	2558700000	1061200000	1125000000	578600000	1006500000	2718300000
AGGEDRGDGEPVSVVTVR	0	Unmodified	1798.881	0.88095408	2788	sp|Q9Y613|FHOD1_HUMAN	yes	yes	0	0	0	0	1	1				1	1	1	1		1		1	1			1	29.867	29.867	3	3.6065E-11	12584	HUNTER_500K_HeLa_exp2_2_pullout	124.35	87.259	638650000	130840000	0	0	0	67975000	77568000	102540000	64498000	0	63617000	0
AGGGAGDPGLGAAAAPAPETR	0	Unmodified	1762.8598	0.85982471	1406	sp|Q13637|RAB32_HUMAN	yes	yes	0	0	0	0	0	1	1	1	2	1	1	1	1	2		1						28.599	28.599	2;3	7.8345E-79	12390	HUNTER_1Mil_HeLa_exp1_1_pullout	309.87	259.58	505580000	161650000	10165000	7902600	18392000	57159000	38555000	38244000	33186000	78332000	0	62000000
AGGGAGDPGLGAAAAPAPETR	0	Acetyl (N-term)	1804.8704	0.8703894	1406	sp|Q13637|RAB32_HUMAN	yes	yes	1	0	0	0	0		1						1	1					1	1	1	35.132	35.132	2	2.147E-13	14620	HUNTER_1Mil_HeLa_exp1_2_pullout	136.6	112.85	104620000	0	21394000	0	0	0	0	0	26299000	28057000	0	0
AGGGGDLSTR	0	Acetyl (N-term)	931.43592	0.43592298	704	sp|P23497|SP100_HUMAN	yes	yes	1	0	0	0	0				1			1										24.45	24.45	2	0.00445	8615	HUNTER_500K_HeLa_exp2_1_pullout	143.45	65.128	55234000	0	0	0	0	0	0	55234000	0	0	0	0
AGGGGDLSTRR	0	Acetyl (N-term)	1087.537	0.53703401	704	sp|P23497|SP100_HUMAN	yes	yes	1	0	0	0	1							1	1									19.589	19.589	2	0.0027189	6893	HUNTER_500K_HeLa_exp2_2_pullout	137.14	56.97	51931000	0	0	0	0	0	0	33051000	18880000	0	0	0
AGGGVHIEPR	0	Unmodified	991.51993	0.51992738	376	sp|O95178|NDUB2_HUMAN	yes	yes	0	0	0	0	0							1	1		1	1	1					18.469	18.469	2	1.6102E-05	6159	HUNTER_1Mil_HeLa_exp2_1_pullout	195.06	128.38	361530000	0	0	0	0	0	0	72947000	65084000	0	84539000	110240000
AGGIETIANEYSDR	0	Unmodified	1494.6951	0.69505079	819	sp|P34932|HSP74_HUMAN	yes	yes	0	0	0	0	0									1								38.793	38.793	2	1.0857E-05	17138	HUNTER_1Mil_HeLa_exp1_2_pullout	149.23	112.04	16057000	0	0	0	0	0	0	0	0	16057000	0	0
AGGKAGKDSGKAKAKAVSR	5	Acetyl (N-term)	1828.0279	0.027893091	1749	sp|Q71UI9|H2AV_HUMAN	yes	yes	1	0	0	0	0								1									11.216	11.216	4	0.00058762	3413	HUNTER_500K_HeLa_exp2_2_pullout	90.453	72.089	39930000	0	0	0	0	0	0	0	39930000	0	0	0
AGGKAGKDSGKAKTKAVSR	5	Acetyl (N-term)	1858.0385	0.038457777	528	sp|P0C0S5|H2AZ_HUMAN	yes	yes	1	0	0	0	0	1							2									10.799	10.799	3;4	1.232E-09	3327	HUNTER_500K_HeLa_exp2_2_pullout	140.63	106.76	730980000	115450000	0	0	0	0	0	0	615530000	0	0	0
AGGPPKALPSTGPHSLR	1	Acetyl (N-term)	1683.9057	0.90565269	1656	sp|Q5VWJ9|SNX30_HUMAN	yes	yes	1	0	0	0	0						1	1					1					31.237	31.237	3	8.9169E-08	12251	HUNTER_500K_HeLa_exp2_1_pullout	147.56	125.89	40149000	0	0	0	0	0	0	27329000	0	0	0	0
AGGPTTPLSPTR	0	Unmodified	1153.6091	0.60913632	668	sp|P20700|LMNB1_HUMAN	yes	yes	0	0	0	0	0		1	1	1			1	1	1	1	1						26.629	26.629	2	0.0009433	9005	HUNTER_1Mil_HeLa_exp2_2_pullout	114.5	61.78	194550000	0	14664000	0	20417000	0	0	20063000	16456000	56463000	14900000	51590000
AGIAAKLAKDR	2	Acetyl (N-term)	1154.6772	0.6771563	633	sp|P17655|CAN2_HUMAN	yes	yes	1	0	0	0	0	1	1	2	1	2	1	2	1	2	2	1	1	2	1		1	36.614	36.614	2;3	1.3358E-08	15832	HUNTER_500K_HeLa_exp2_1_pullout	193.01	97.696	20524000000	1598900000	84208000	1382200000	324780000	4398300000	3582100000	2644200000	1267700000	500000000	867600000	1119600000
AGIAAKLAKDREAAEGLGSHDR	2	Acetyl (N-term)	2277.1826	0.18255583	633	sp|P17655|CAN2_HUMAN	yes	yes	1	0	0	0	1								2		2		2	1				40.433	40.433	3;4	6.2026E-50	16502	HUNTER_1Mil_HeLa_exp2_1_pullout	224.49	196.15	1879800000	0	0	0	0	0	0	0	192380000	0	446390000	0
AGILFEDIFDVKDIDPEGKKFDR	3	Acetyl (N-term)	2708.3697	0.36974748	1029	sp|P52434|RPAB3_HUMAN	yes	yes	1	0	0	0	0	2	2	1	2	2	2	1	2	1	2	1	2	1				57.017	57.017	3;4	7.2349E-38	27031	HUNTER_500K_HeLa_exp2_2_pullout	196.1	196.1	7744900000	1666300000	298370000	331510000	1430800000	1380100000	1139400000	24072000	488400000	51608000	226460000	109880000
AGILSAEELQR	0	Unmodified	1185.6354	0.63535107	1493	sp|Q15149|PLEC_HUMAN	yes	yes	0	0	0	0	0									1								37.95	37.95	2	0.014592	16669	HUNTER_1Mil_HeLa_exp1_2_pullout	109.44	48.466	26280000	0	0	0	0	0	0	0	0	26280000	0	0
AGKAEELHYPLGER	1	Unmodified	1568.7947	0.79470526	1433	sp|Q14257|RCN2_HUMAN	yes	yes	0	0	0	0	0			1				1	1			2						27.123	27.123	2;3	0.0021455	9540	HUNTER_1Mil_HeLa_exp2_2_pullout	107.99	88.317	202460000	0	0	27240000	0	0	0	19746000	48203000	0	0	107270000
AGKLDPHLVLDQLR	1	Unmodified	1573.894	0.89402537	833;834	sp|P35579|MYH9_HUMAN;sp|P35580|MYH10_HUMAN	no	no	0	0	0	0	0			1														45.264	45.264	4	0.033218	20562	HUNTER_100K_HeLa_exp2_1_pullout	73.156	29.165	21682000	0	0	21682000	0	0	0	0	0	0	0	0
AGKQAVSASGKWLDGIR	2	Acetyl (N-term)	1784.9533	0.95333116	606	sp|P14927|QCR7_HUMAN	yes	yes	1	0	0	0	0	3	3	3	3	3	3	2	2	1	2	1	1	3	1	1	2	41.094	41.094	2;3	3.321E-33	19273	HUNTER_1Mil_HeLa_exp1_1_pullout	216.54	171.98	24206000000	3209000000	644210000	3722800000	2694900000	4431100000	4186300000	1154700000	130280000	337980000	320420000	704740000
AGKSSLFKVILLGDGGVGKSSLMNR	3	Acetyl (N-term)	2575.4156	0.41559224	1006	sp|P51151|RAB9A_HUMAN	yes	yes	1	0	0	0	0	1				1		1										51.641	51.641	4	9.297E-23	24230	HUNTER_500K_HeLa_exp1_1_pullout	148.15	122.55	278810000	97535000	0	0	0	147770000	0	33508000	0	0	0	0
AGKSSLFKVILLGDGGVGKSSLMNR	3	Oxidation (M);Acetyl (N-term)	2591.4105	0.41050686	1006	sp|P51151|RAB9A_HUMAN	yes	yes	1	0	0	1	0								1									51.754	51.754	4	2.7014E-16	23433	HUNTER_500K_HeLa_exp2_2_pullout	135.75	117.03	74109000	0	0	0	0	0	0	0	74109000	0	0	0
AGKVTLGTQQR	1	Unmodified	1157.6517	0.65166983	1312	sp|Q08AF3|SLFN5_HUMAN	yes	yes	0	0	0	0	0		1															19.724	19.724	3	0.006646	6456	HUNTER_100K_HeLa_exp1_2_pullout	122.7	67.15	20145000	0	20145000	0	0	0	0	0	0	0	0	0
AGLELLSDQGYR	0	Acetyl (N-term)	1362.6779	0.67794416	2456	sp|Q9NPD3|EXOS4_HUMAN	yes	yes	1	0	0	0	0	1	1	1	1	1	1	1	1		1							54.112	54.112	2	4.9928E-28	26026	HUNTER_100K_HeLa_exp2_2_pullout	253.26	185.37	2077000000	274280000	136500000	136970000	275770000	367140000	419550000	175760000	194780000	0	96272000	0
AGLELLSDQGYRVDGR	0	Acetyl (N-term)	1789.8959	0.89587586	2456	sp|Q9NPD3|EXOS4_HUMAN	yes	yes	1	0	0	0	1							1	1		1	1	1	1				52.544	52.544	2	1.2183E-34	24064	HUNTER_500K_HeLa_exp2_2_pullout	249.69	201.65	376230000	0	0	0	0	0	0	87568000	77239000	0	60932000	71545000
AGLELLSDQGYRVDGRR	0	Acetyl (N-term)	1945.997	0.99698689	2456	sp|Q9NPD3|EXOS4_HUMAN	yes	yes	1	0	0	0	2							1	1		1		1					50.505	50.505	3	6.4585E-11	22093	HUNTER_500K_HeLa_exp2_1_pullout	130.06	102.73	362620000	0	0	0	0	0	0	61326000	37176000	0	75699000	0
AGLGHPAAFGR	0	Acetyl (N-term)	1094.5621	0.56212655	354	sp|O94760|DDAH1_HUMAN	yes	yes	1	0	0	0	0	1	1		1	1	1	1	1		1	1	1	1			1	34.254	34.254	2	1.8519E-11	14786	HUNTER_500K_HeLa_exp2_2_pullout	215.07	164.44	2915100000	311910000	32018000	0	55947000	372320000	420960000	285570000	278530000	0	178580000	653790000
AGLNSLEAVKR	1	Acetyl (N-term)	1198.667	0.66698555	1195	sp|P67936|TPM4_HUMAN	yes	yes	1	0	0	0	0	1	1	1	1	1	2	1		1	1	1	1	1		1	2	38.692	38.692	2	7.4119E-15	16963	HUNTER_500K_HeLa_exp2_1_pullout	227.27	125.55	72550000000	12644000000	749770000	2853100000	2059300000	9427800000	8742900000	3752100000	0	4561400000	1260100000	3275000000
AGLNSLEAVKRKIQALQQQADEAEDR	2	Acetyl (N-term)	2922.5159	0.51591122	1195	sp|P67936|TPM4_HUMAN	yes	yes	1	0	0	0	1							2	1		2	2						52.972	52.972	3;4	2.43E-160	23533	HUNTER_500K_HeLa_exp2_1_pullout	330.33	296.57	3827200000	0	0	0	0	0	0	1188800000	183620000	0	952490000	1502300000
AGLNSLEAVKRKIQALQQQADEAEDRAQGLQR	2	Acetyl (N-term)	3575.8768	0.87681876	1195	sp|P67936|TPM4_HUMAN	yes	yes	1	0	0	0	2							1	1		1	2						52.571	52.571	3;4	8.3052E-252	24093	HUNTER_1Mil_HeLa_exp2_2_pullout	378.6	347.74	6844600000	0	0	0	0	0	0	252940000	1566600000	0	2055200000	2969800000
AGLQFPVGR	0	Unmodified	943.52395	0.52395013	2032;1566;528;1749	sp|P0C0S5|H2AZ_HUMAN;sp|Q16777|H2A2C_HUMAN;sp|Q6FI13|H2A2A_HUMAN;sp|Q96QV6|H2A1A_HUMAN;sp|Q71UI9|H2AV_HUMAN;sp|Q93077|H2A1C_HUMAN;sp|Q7L7L0|H2A3_HUMAN;sp|P04908|H2A1B_HUMAN;sp|Q99878|H2A1J_HUMAN;sp|Q96KK5|H2A1H_HUMAN;sp|Q9BTM1|H2AJ_HUMAN;sp|Q8IUE6|H2A2B_HUMAN;sp|P0C0S8|H2A1_HUMAN;sp|P20671|H2A1D_HUMAN;sp|P16104|H2AX_HUMAN	no	no	0	0	0	0	0	1		1	1	1	1	1	1	1	1	1	1	1			1	40.04	40.04	2	0.0026467	16930	HUNTER_1Mil_HeLa_exp2_1_pullout	173.59	80.33	1367500000	90215000	0	102080000	152040000	71024000	160950000	183570000	103240000	52290000	77276000	339160000
AGLQFPVGR	0	Gln->pyro-Glu	926.4974	0.49740102	2032;1566;528;1749	sp|P0C0S5|H2AZ_HUMAN;sp|Q16777|H2A2C_HUMAN;sp|Q6FI13|H2A2A_HUMAN;sp|Q96QV6|H2A1A_HUMAN;sp|Q71UI9|H2AV_HUMAN;sp|Q93077|H2A1C_HUMAN;sp|Q7L7L0|H2A3_HUMAN;sp|P04908|H2A1B_HUMAN;sp|Q99878|H2A1J_HUMAN;sp|Q96KK5|H2A1H_HUMAN;sp|Q9BTM1|H2AJ_HUMAN;sp|Q8IUE6|H2A2B_HUMAN;sp|P0C0S8|H2A1_HUMAN;sp|P20671|H2A1D_HUMAN;sp|P16104|H2AX_HUMAN	no	no	0	1	0	0	0								1			1						50.754	50.754	2	0.020847	24048	HUNTER_500K_HeLa_exp2_2_pullout	117.93	14.648	355760000	0	0	0	0	0	0	0	118490000	0	0	237270000
AGLSDLELR	0	Acetyl (N-term)	1014.5346	0.53457439	1895	sp|Q8NC56|LEMD2_HUMAN	yes	yes	1	0	0	0	0		1	1			1			1								51.373	51.373	2	0.0013117	23636	HUNTER_1Mil_HeLa_exp1_2_pullout	186.09	69.185	349690000	0	27506000	49651000	0	0	86675000	0	0	185860000	0	0
AGLSDLELRR	0	Acetyl (N-term)	1170.6357	0.63568542	1895	sp|Q8NC56|LEMD2_HUMAN	yes	yes	1	0	0	0	1		1			1			1		1	1		1			1	43.426	43.426	2	0.0028629	19738	HUNTER_10K_HeLa_exp1_2_pullout	149.65	67.201	1404800000	0	40832000	0	0	216830000	0	0	225740000	0	110070000	348140000
AGLSDLELRRELQALGFQPGPITDTTR	0	Acetyl (N-term)	2995.5727	0.57269782	1895	sp|Q8NC56|LEMD2_HUMAN	yes	yes	1	0	0	0	2										1	1						54.935	54.935	3	2.5225E-46	24189	HUNTER_1Mil_HeLa_exp2_1_pullout	190.19	166.52	268930000	0	0	0	0	0	0	0	0	0	94536000	174400000
AGLSDLELRRELQALGFQPGPITDTTRDVYR	0	Acetyl (N-term)	3528.8325	0.83249433	1895	sp|Q8NC56|LEMD2_HUMAN	yes	yes	1	0	0	0	3										1							54.795	54.795	4	3.1631E-05	23551	HUNTER_1Mil_HeLa_exp2_1_pullout	82.157	54.471	34972000	0	0	0	0	0	0	0	0	0	34972000	0
AGLTDLQR	0	Acetyl (N-term)	914.48214	0.48214489	346	sp|O75935|DCTN3_HUMAN	yes	yes	1	0	0	0	0	1	1	1	1	1	1	1	2	1	1		1	1				39.426	39.426	1;2	0.008204	17424	HUNTER_500K_HeLa_exp2_1_pullout	173.93	22.76	1254700000	119400000	35828000	41937000	54294000	149340000	169060000	122680000	151870000	184260000	52852000	0
AGLTDLQRLQARVEELERWVYGPGGAR	0	Acetyl (N-term)	3081.6108	0.61081466	346	sp|O75935|DCTN3_HUMAN	yes	yes	1	0	0	0	3											1						55.283	55.283	4	0.070141	26560	HUNTER_1Mil_HeLa_exp2_2_pullout	45.972	34.006	84850000	0	0	0	0	0	0	0	0	0	0	84850000
AGLTLFVGRLPPSAR	0	Acetyl (N-term)	1595.9148	0.91476081	2519	sp|Q9NW13|RBM28_HUMAN	yes	yes	1	0	0	0	1										1							55.006	55.006	2	0.00026085	23625	HUNTER_1Mil_HeLa_exp2_1_pullout	140.78	89.688	21382000	0	0	0	0	0	0	0	0	0	21382000	0
AGLTVRDPAVDR	0	Acetyl (N-term)	1310.6943	0.69426293	811	sp|P33240|CSTF2_HUMAN	yes	yes	1	0	0	0	1								1		1	1	1	1			1	34.97	34.97	2	0.00025563	14994	HUNTER_500K_HeLa_exp2_2_pullout	172.61	102.66	3002500000	0	0	0	0	0	0	0	454280000	0	241490000	1244100000
AGMAMAGQSPVLR	0	2 Oxidation (M)	1319.6326	0.63259065	736	sp|P26599|PTBP1_HUMAN	yes	yes	0	0	0	2	0										1							24.484	24.484	2	0.00019157	8699	HUNTER_1Mil_HeLa_exp2_1_pullout	141.91	105.53	20261000	0	0	0	0	0	0	0	0	0	20261000	0
AGMAMAGQSPVLR	0	Oxidation (M)	1303.6377	0.63767603	736	sp|P26599|PTBP1_HUMAN	yes	yes	0	0	0	1	0							2			1							31.575	31.575	2	2.4903E-11	12221	HUNTER_500K_HeLa_exp2_1_pullout	182.46	117.21	41648000	0	0	0	0	0	0	41648000	0	0	0	0
AGMAMAGQSPVLR	0	Unmodified	1287.6428	0.64276141	736	sp|P26599|PTBP1_HUMAN	yes	yes	0	0	0	0	0		1	1			1	1				1			1			36.442	36.442	2	7.1441E-19	13399	HUNTER_1Mil_HeLa_exp2_2_pullout	192.26	133.45	315380000	0	119150000	108480000	0	0	38791000	43985000	0	0	0	0
AGNFDSEER	0	Acetyl (N-term)	1065.4363	0.43631691	917	sp|P46108|CRK_HUMAN	yes	yes	1	0	0	0	0					1		1	1					1				29.769	29.769	2	0.0024562	12191	HUNTER_500K_HeLa_exp2_1_pullout	175.38	153.24	169680000	0	0	0	0	39788000	0	59097000	46127000	0	0	0
AGNFYVPAEPKLAFVIR	1	Unmodified	1891.0356	0.03560423	644	sp|P18124|RL7_HUMAN	yes	yes	0	0	0	0	0				1													51.237	51.237	3	0.0076136	24654	HUNTER_100K_HeLa_exp2_2_pullout	78.326	66.886	76979000	0	0	0	76979000	0	0	0	0	0	0	0
AGNLGGGVVTIER	0	Unmodified	1241.6728	0.67279921	829	sp|P35268|RL22_HUMAN	yes	yes	0	0	0	0	0				1													34.167	34.167	2	0.0062883	15183	HUNTER_100K_HeLa_exp2_2_pullout	126.71	50.645	41635000	0	0	0	41635000	0	0	0	0	0	0	0
AGPAAAFR	0	Acetyl (N-term)	801.41334	0.41333704	1860	sp|Q8N2U0|TM256_HUMAN	yes	yes	1	0	0	0	0						1				1							37.33	37.33	2	0.033526	15579	HUNTER_1Mil_HeLa_exp2_1_pullout	149.06	48.389	0	0	0	0	0	0	0	0	0	0	0	0
AGPAAAFRR	0	Acetyl (N-term)	957.51445	0.51444807	1860	sp|Q8N2U0|TM256_HUMAN	yes	yes	1	0	0	0	1							1	1		1		1	1				31.961	31.961	2	0.0032209	13008	HUNTER_500K_HeLa_exp2_1_pullout	168.74	116.11	510160000	0	0	0	0	0	0	98204000	93828000	0	115650000	0
AGPAWISKVSR	1	Acetyl (N-term)	1212.6615	0.66150624	990	sp|P50213|IDH3A_HUMAN	yes	yes	1	0	0	0	0	1							1				1					39.501	39.501	2	0.0033653	20678	HUNTER_1Mil_HeLa_exp1_1_pullout	134.59	75.875	39456000	39456000	0	0	0	0	0	0	0	0	0	0
AGPELLLDSNIR	0	Unmodified	1296.7038	0.70376498	2580	sp|Q9P0I2|EMC3_HUMAN	yes	yes	0	0	0	0	0		1	1				1									1	49.764	49.764	2	8.9951E-05	21592	HUNTER_500K_HeLa_exp2_1_pullout	150.22	106.45	123840000	0	30572000	72847000	0	0	0	20425000	0	0	0	0
AGPESDAQYQFTGIKKYFNSYTLTGR	2	Unmodified	2941.4246	0.4246366	2122	sp|Q96IX5|USMG5_HUMAN	yes	yes	0	0	0	0	0	1		2	1	2	1		1	1								49.915	49.915	3;4	3.7873E-46	23554	HUNTER_100K_HeLa_exp2_1_pullout	189.64	162.61	1250100000	188660000	0	356470000	218370000	209200000	93884000	0	135080000	48413000	0	0
AGPGPCER	0	Unmodified	842.37049	0.37048595	1387	sp|Q13501|SQSTM_HUMAN	yes	yes	0	0	0	0	0						1											12.3	12.3	2	0.0504	4200	HUNTER_500K_HeLa_exp1_2_pullout	111.01	29.711	41287000	0	0	0	0	0	41287000	0	0	0	0	0
AGPGPGAVLESPR	0	Acetyl (N-term)	1248.6463	0.64625011	1644	sp|Q5T447|HECD3_HUMAN	yes	yes	1	0	0	0	0		1				1		2				1					39.251	39.251	2	0.0008928	18391	HUNTER_10K_HeLa_exp1_1_pullout	102.53	59.788	41108000	0	0	0	0	0	41108000	0	0	0	0	0
AGPGSTGGQIGAAALAGGAR	0	Acetyl (N-term)	1680.8543	0.8543454	1875	sp|Q8N653|LZTR1_HUMAN	yes	yes	1	0	0	0	0		1					1					1	1				43.927	43.927	2	1.5193E-08	18610	HUNTER_500K_HeLa_exp2_1_pullout	162.32	140.09	34708000	0	5351900	0	0	0	0	11575000	0	0	0	0
AGPLQGGGAR	0	Acetyl (N-term)	924.47773	0.47772821	2577	sp|Q9P015|RM15_HUMAN	yes	yes	1	0	0	0	0					1		1	1		1	1						28.158	28.158	2	0.0079277	12089	HUNTER_500K_HeLa_exp2_2_pullout	133.9	59.463	484240000	0	0	0	0	37771000	0	97860000	86945000	0	64869000	196790000
AGPLQGGGAR	0	Unmodified	882.46716	0.46716353	2577	sp|Q9P015|RM15_HUMAN	yes	yes	0	0	0	0	0					1							1					17.11	17.11	2	0.049495	4853	HUNTER_500K_HeLa_exp1_1_pullout	95.352	34.994	79271000	0	0	0	0	51273000	0	0	0	0	0	0
AGPPPIQDGEFTFLLPAGR	0	Unmodified	1982.0262	0.026161756	1380	sp|Q13445|TMED1_HUMAN	yes	yes	0	0	0	0	0	2	2	2	2	2	2	2	2	2	2	2	2	2	2	2	2	54.542	54.542	2;3	5.7702E-58	25439	HUNTER_500K_HeLa_exp2_2_pullout	245.93	245.93	7343700000	601640000	261130000	425450000	577870000	695290000	485610000	406100000	752660000	114320000	357120000	968680000
AGPQPLALQLEQLLNPRPSEADPEADPEEATAAR	0	Acetyl (N-term)	3635.8067	0.80673309	2552	sp|Q9NY61|AATF_HUMAN	yes	yes	1	0	0	0	1							1	1		1	1						58.334	58.334	3	3.0824E-29	25656	HUNTER_1Mil_HeLa_exp2_1_pullout	144.45	126.8	362300000	0	0	0	0	0	0	81329000	112340000	0	47988000	120640000
AGQAFRKFLPLFDR	1	Acetyl (N-term)	1706.9257	0.92565985	1117	sp|P61604|CH10_HUMAN	yes	yes	1	0	0	0	1	1				1	1	1	1	1	1	2	1	1				54.26	54.26	2;3	2.0002E-20	23648	HUNTER_1Mil_HeLa_exp2_1_pullout	201.3	169.48	2826200000	216890000	0	0	0	188550000	59107000	299020000	485570000	20926000	438010000	915560000
AGQAFRKFLPLFDRVLVER	1	Acetyl (N-term)	2303.2903	0.29025579	1117	sp|P61604|CH10_HUMAN	yes	yes	1	0	0	0	2	1				1		1	1		2	2	1	1				55.087	55.087	3;4	1.4611E-58	24102	HUNTER_1Mil_HeLa_exp2_1_pullout	256.13	229.98	1493100000	115580000	0	0	0	128160000	0	48388000	209840000	0	267030000	577090000
AGQSAAGAAPGGGVDTR	0	Unmodified	1441.691	0.69096847	674	sp|P21333|FLNA_HUMAN	yes	yes	0	0	0	0	0				1	1	1	2	1	1	1	2						17.609	17.609	2;3	6.4082E-41	6162	HUNTER_1Mil_HeLa_exp2_1_pullout	239.38	195.86	624530000	0	0	0	6676300	42663000	43822000	116950000	71800000	36507000	73651000	232470000
AGSEELGLREDTLRVLAAFLR	0	Acetyl (N-term)	2357.2703	0.27030821	2429	sp|Q9HB09|B2L12_HUMAN	yes	yes	1	0	0	0	2										1	1						58.07	58.07	3	2.8334E-06	26084	HUNTER_1Mil_HeLa_exp2_1_pullout	110.56	81.672	58821000	0	0	0	0	0	0	0	0	0	16536000	42285000
AGSEQQRPR	0	Acetyl (N-term)	1069.5265	0.52646932	1869	sp|Q8N584|TT39C_HUMAN	yes	yes	1	0	0	0	1	1				1	1	1	1		1		1					12.021	12.021	2	0.0020871	3483	HUNTER_1Mil_HeLa_exp1_1_pullout	178.83	117.92	1215100000	124960000	0	0	0	163180000	248340000	211620000	246470000	0	70793000	0
AGSFGGAGGHAPGVAR	0	Unmodified	1367.6694	0.66944516	1025	sp|P52272|HNRPM_HUMAN	yes	yes	0	0	0	0	0							1			1							24.733	24.733	3	3.3746E-06	8835	HUNTER_500K_HeLa_exp2_1_pullout	111.07	83.106	13841000	0	0	0	0	0	0	13841000	0	0	0	0
AGSGAGVR	0	Acetyl (N-term)	715.3613	0.36130147	1215	sp|P78527|PRKDC_HUMAN	yes	yes	1	0	0	0	0		1					1										18.264	18.264	2	0.028313	5972	HUNTER_500K_HeLa_exp2_1_pullout	134.66	35.856	110860000	0	23690000	0	0	0	0	87168000	0	0	0	0
AGSPTAPVHDESLVGPVDPSSGQQSR	0	Unmodified	2574.231	0.23102217	1332	sp|Q12913|PTPRJ_HUMAN	yes	yes	0	0	0	0	0	1		1	1		1					1						31.709	31.709	3	1.4972E-09	15430	HUNTER_500K_HeLa_exp1_2_pullout	110.14	94.243	205190000	60475000	0	20874000	38276000	0	27932000	0	0	0	0	57630000
AGSQTAAGAMER	0	Unmodified	1148.5244	0.52442041	1682	sp|Q6L8Q7|PDE12_HUMAN	yes	yes	0	0	0	0	0							1					1	1				19.122	19.122	2	3.6137E-08	6710	HUNTER_500K_HeLa_exp2_1_pullout	175.22	128.76	78690000	0	0	0	0	0	0	33296000	0	0	0	0
AGSQTAAGAMER	0	Oxidation (M)	1164.5193	0.51933503	1682	sp|Q6L8Q7|PDE12_HUMAN	yes	yes	0	0	0	1	0								1									11.642	11.642	2	0.0017882	3670	HUNTER_500K_HeLa_exp2_2_pullout	129.34	79.303	39556000	0	0	0	0	0	0	0	39556000	0	0	0
AGSRLETVGSIFSR	0	Acetyl (N-term)	1520.7947	0.79470526	2746	sp|Q9Y3D9|RT23_HUMAN	yes	yes	1	0	0	0	1							1			1							51.906	51.906	2	6.4246E-39	22554	HUNTER_500K_HeLa_exp2_1_pullout	288.52	198.37	170590000	0	0	0	0	0	0	97308000	0	0	73281000	0
AGSSEEAPDYGR	0	Acetyl (N-term)	1279.5317	0.53167386	2481	sp|Q9NRG1|PRDC1_HUMAN	yes	yes	1	0	0	0	0							1	1									27.443	27.443	2	2.0017E-06	10391	HUNTER_500K_HeLa_exp2_1_pullout	164.97	130.72	35621000	0	0	0	0	0	0	18914000	16707000	0	0	0
AGSSGPGASSGTSGDHGELVVR	0	Gln->pyro-Glu	1966.8981	0.89806071	765	sp|P29692|EF1D_HUMAN	yes	yes	0	1	0	0	0	1				1	1	1	1	1		1		1	1		1	28.437	28.437	2	3.1543E-90	11806	HUNTER_500K_HeLa_exp2_1_pullout	281.07	250.74	224410000	54922000	0	0	0	33770000	19018000	37981000	21919000	20118000	0	0
AGSVADSDAVVKLDDGHLNNSLSSPVQADVYFPR	1	Acetyl (N-term)	3584.7383	0.73831918	1594	sp|Q3ZCW2|LEGL_HUMAN	yes	yes	1	0	0	0	0								1			2						51.203	51.203	3;4	5.704E-113	23780	HUNTER_500K_HeLa_exp2_2_pullout	251.92	228.35	165490000	0	0	0	0	0	0	0	72659000	0	0	92834000
AGSYPEGAPAILADKR	1	Acetyl (N-term)	1656.8471	0.84713476	1698	sp|Q6P1Q9|MET2B_HUMAN	yes	yes	1	0	0	0	0	1			1	1	1	1	1	1			1	1			1	42.626	42.626	2	1.389E-07	19068	HUNTER_500K_HeLa_exp2_2_pullout	151.55	125.61	859030000	147310000	0	0	34523000	146470000	84004000	75850000	81387000	27173000	0	0
AGSYPEGAPAVLADKR	1	Acetyl (N-term)	1642.8315	0.83148469	2124	sp|Q96IZ6|MET2A_HUMAN	yes	yes	1	0	0	0	0	1	1	1	1	1	1	1	1	1	1	1	1	1				39.049	39.049	2	3.379E-16	18125	HUNTER_1Mil_HeLa_exp1_1_pullout	186.17	155.6	1231000000	197930000	38944000	0	45861000	111050000	129350000	109200000	65856000	87913000	59613000	158040000
AGTGLVAGEVVVDALPYFDQGYEAPGVR	0	Acetyl (N-term)	2891.4341	0.43413865	345	sp|O75934|SPF27_HUMAN	yes	yes	1	0	0	0	0	1		1	1							2						58.504	58.504	2;3	1.2732E-19	28326	HUNTER_1Mil_HeLa_exp2_2_pullout	206.43	188.47	598280000	74272000	0	53151000	61311000	0	0	0	0	0	0	409550000
AGTGVDNVDLEAATR	0	Unmodified	1487.7216	0.72159989	203	sp|O43175|SERA_HUMAN	yes	yes	0	0	0	0	0	1		2	1	2	1			1					1	1	1	33.331	33.331	2	4.2953E-24	13818	HUNTER_500K_HeLa_exp1_1_pullout	232.6	178.19	875070000	263150000	0	181980000	85597000	113300000	138330000	0	0	0	0	0
AGTSAPGSKR	1	Acetyl (N-term)	972.49886	0.49885759	1974	sp|Q8WXE1|ATRIP_HUMAN	yes	yes	1	0	0	0	0				1		1	1	1	1			1					12.987	12.987	2	7.3583E-05	4398	HUNTER_500K_HeLa_exp2_1_pullout	176.6	89.771	239200000	0	0	0	15921000	0	59964000	57986000	64408000	0	0	0
AGTVVLDDVELR	0	Acetyl (N-term)	1327.6983	0.69834526	720	sp|P25205|MCM3_HUMAN	yes	yes	1	0	0	0	0	1	1	1	1	1	1	1	1	1	1	1	1	1	1	1	1	53.719	53.719	2	1.4092E-15	24356	HUNTER_500K_HeLa_exp2_1_pullout	225.91	163.33	8826800000	583540000	653870000	411170000	597830000	956000000	1009000000	835150000	510470000	1657400000	173340000	255160000
AGTVVLDDVELREAQR	0	Acetyl (N-term)	1811.9377	0.93774068	720	sp|P25205|MCM3_HUMAN	yes	yes	1	0	0	0	1							1	1		1	2	1	1			1	50.44	50.44	2;3	7.7562E-68	22561	HUNTER_500K_HeLa_exp2_1_pullout	284.67	216.13	787140000	0	0	0	0	0	0	101930000	57199000	0	66578000	140170000
AGVFPYR	0	Acetyl (N-term)	850.43374	0.43373813	1701	sp|Q6P2Q9|PRP8_HUMAN	yes	yes	1	0	0	0	0										1							49.194	49.194	1	0.060319	20427	HUNTER_1Mil_HeLa_exp2_1_pullout	143.22	56.881	45624000	0	0	0	0	0	0	0	0	0	45624000	0
AGVFPYRGPGNPVPGPLAPLPDYMSEEKLQEKAR	2	Oxidation (M);Acetyl (N-term)	3737.8876	0.88756637	1701	sp|Q6P2Q9|PRP8_HUMAN	yes	yes	1	0	0	1	1							1	1		1							51.954	51.954	4	5.0649E-05	23332	HUNTER_500K_HeLa_exp2_2_pullout	73.296	53.791	333460000	0	0	0	0	0	0	63227000	128680000	0	141560000	0
AGVFPYRGPGNPVPGPLAPLPDYMSEEKLQEKAR	2	Acetyl (N-term)	3721.8927	0.89265175	1701	sp|Q6P2Q9|PRP8_HUMAN	yes	yes	1	0	0	0	1							1				2	2	2				52.353	52.353	3;4	7.2492E-28	24416	HUNTER_10K_HeLa_exp1_2_pullout	134.91	124.82	2286600000	0	0	0	0	0	0	236440000	0	0	0	390370000
AGVGDAAAPGEGGGGGVDGPQR	0	Acetyl (N-term)	1892.8613	0.86128127	1690	sp|Q6NXT6|TAPT1_HUMAN	yes	yes	1	0	0	0	0							1	1									33.271	33.271	2	1.1585E-14	13425	HUNTER_500K_HeLa_exp2_2_pullout	176.4	133.09	23964000	0	0	0	0	0	0	23964000	0	0	0	0
AGVSFSGHR	0	Acetyl (N-term)	958.46208	0.46207815	1558	sp|Q16643|DREB_HUMAN	yes	yes	1	0	0	0	0	1		1	1	1				1				1	1	1	1	27.245	27.245	2	0.0023457	9904	HUNTER_10K_HeLa_exp2_1_pullout	176.41	83.148	1047300000	200350000	0	57726000	68892000	174770000	0	0	0	431850000	0	0
AGVSYAAPWWVSLLHR	0	Acetyl (N-term)	1853.9577	0.95768826	2325	sp|Q9C0H2|TTYH3_HUMAN	yes	yes	1	0	0	0	0								1									58.703	58.703	2	1.5247E-22	27686	HUNTER_500K_HeLa_exp2_2_pullout	254.19	207.59	31560000	0	0	0	0	0	0	0	31560000	0	0	0
AHAGGGSGGSGAGGPAGR	0	Acetyl (N-term)	1421.6396	0.6396016	298	sp|O75182|SIN3B_HUMAN	yes	yes	1	0	0	0	0						1	1	1				1					13.544	13.544	2	1.1996E-55	4110	HUNTER_500K_HeLa_exp2_2_pullout	228.61	170.65	60687000	0	0	0	0	0	21525000	15599000	0	0	0	0
AHESVVKSEDFSLPAYMDR	1	Oxidation (M)	2196.0157	0.015733004	580	sp|P13073|COX41_HUMAN	yes	yes	0	0	0	1	0	2	1					2	3		3	1						36.28	36.28	2;3;4	2.0601E-58	15648	HUNTER_500K_HeLa_exp2_2_pullout	254.71	217.86	3415600000	232650000	27116000	0	0	0	0	197550000	1142700000	0	1665000000	150520000
AHESVVKSEDFSLPAYMDR	1	Unmodified	2180.0208	0.020818382	580	sp|P13073|COX41_HUMAN	yes	yes	0	0	0	0	0	3	3	3	3	3	3	3	3	2	2	2	2	3		1	2	41.168	41.168	2;3;4	4.8806E-135	18438	HUNTER_1Mil_HeLa_exp1_1_pullout	341.73	306	28584000000	6102900000	1666300000	2653500000	2737800000	4498700000	4794800000	667820000	825710000	571980000	222310000	1619700000
AHESVVKSEDFSLPAYMDRR	1	Unmodified	2336.1219	0.12192941	580	sp|P13073|COX41_HUMAN	yes	yes	0	0	0	0	1	2	1			2	1		2		2	1	1	3				37.202	37.202	3;4	1.7419E-27	15250	HUNTER_500K_HeLa_exp1_1_pullout	200.48	163.25	4294300000	738680000	60638000	0	0	843940000	192160000	0	637960000	0	445490000	282260000
AHESVVKSEDFSLPAYMDRR	1	Oxidation (M)	2352.1168	0.11684403	580	sp|P13073|COX41_HUMAN	yes	yes	0	0	0	1	1								2									33.917	33.917	2;3	8.1706E-06	14244	HUNTER_500K_HeLa_exp2_2_pullout	105.5	88.786	543220000	0	0	0	0	0	0	0	543220000	0	0	0
AHITINQYLQQVYEAIDSR	0	Acetyl (N-term)	2303.1546	0.15460975	1628	sp|Q5JVF3|PCID2_HUMAN	yes	yes	1	0	0	0	0	1	1			2	2	1	1								1	57.145	57.145	2;3	1.8566E-90	27489	HUNTER_500K_HeLa_exp1_1_pullout	360.49	319.72	487110000	95803000	31165000	0	0	128840000	136920000	19979000	60240000	0	0	0
AHKQIYYSDKYFDEHYEYR	2	Acetyl (N-term)	2596.1659	0.16590271	813	sp|P33552|CKS2_HUMAN	yes	yes	1	0	0	0	0	2		1	1	2	1		1		1			1				34.223	34.223	3;4	3.3575E-19	15312	HUNTER_1Mil_HeLa_exp1_1_pullout	177.61	164.15	754800000	233280000	0	21930000	49451000	114920000	162990000	0	52029000	0	31003000	0
AHQTGIHATEELKEFFAKAR	2	Acetyl (N-term)	2325.1866	0.18657858	1679	sp|Q6IBS0|TWF2_HUMAN	yes	yes	1	0	0	0	0	2	2	2	1	2	1	1	2	1	2	3		1				46.829	46.829	2;3;4	1.3028E-51	20692	HUNTER_1Mil_HeLa_exp2_1_pullout	234.11	208.9	4313200000	1058500000	254010000	436330000	234030000	485730000	284290000	18099000	727980000	97473000	222190000	342040000
AHSGAQGLLAAQKAR	1	Unmodified	1477.8114	0.81135837	2726	sp|Q9Y2Z4|SYYM_HUMAN	yes	yes	0	0	0	0	0	3	2	2	1	3	2	2	3	2	3	3	3	3				20.72	20.72	2;3;4	5.27E-59	7815	HUNTER_500K_HeLa_exp2_2_pullout	276.73	241.78	5002600000	731920000	128190000	242520000	28910000	534440000	316890000	42710000	924850000	502060000	266090000	739060000
AHSKTR	1	Acetyl (N-term)	740.39294	0.39293595	2494	sp|Q9NTI5|PDS5B_HUMAN	yes	no	1	0	0	0	0												1					9.3889	9.3889	2	0.061969	2797	HUNTER_10K_HeLa_exp1_1_pullout	154.09	76.375	44071000	0	0	0	0	0	0	0	0	0	0	0
AHSPVAVQVPGMQNNIADPEELFTKLER	1	Acetyl (N-term)	3131.571	0.57098326	2589	sp|Q9P289|STK26_HUMAN	yes	yes	1	0	0	0	0	1	1	1	1	1	1	1	1	1		1		1			1	53.871	53.871	3	2.2119E-91	24345	HUNTER_500K_HeLa_exp2_1_pullout	257.7	221.4	1406900000	177030000	89802000	156470000	161460000	172080000	166710000	83649000	47555000	22998000	0	79251000
AHSPVAVQVPGMQNNIADPEELFTKLER	1	Oxidation (M);Acetyl (N-term)	3147.5659	0.56589788	2589	sp|Q9P289|STK26_HUMAN	yes	yes	1	0	0	1	0							1	1		1	1						53.068	53.068	3	1.2974E-34	22738	HUNTER_1Mil_HeLa_exp2_1_pullout	166.57	152.51	277700000	0	0	0	0	0	0	39335000	72333000	0	118260000	47774000
AHYKAADSKR	2	Acetyl (N-term)	1187.6047	0.60471964	2170	sp|Q99417|MYCBP_HUMAN	yes	yes	1	0	0	0	0	1	1	2				2	2			1		2				11.517	11.517	2;3	6.9114E-33	3560	HUNTER_500K_HeLa_exp2_1_pullout	271.37	206.12	2090600000	7900100	14740000	68987000	0	0	0	306950000	978900000	0	0	293950000
AHYNFKKITVVPSAKDFIDLTLSKTQR	4	Acetyl (N-term)	3161.7237	0.72371915	2312	sp|Q9BZE4|NOG1_HUMAN	yes	yes	1	0	0	0	0	1																48.799	48.799	3	8.2844E-12	26451	HUNTER_1Mil_HeLa_exp1_1_pullout	107.65	84.764	0	0	0	0	0	0	0	0	0	0	0	0
AIAAKEKDIQEESTFSSR	2	Unmodified	2009.0065	0.006548526	894	sp|P42704|LPPRC_HUMAN	yes	yes	0	0	0	0	0	3	2	3	3	3	3	2	3	3	3	3	3	3	2		3	26.901	26.901	2;3;4	1.8539E-134	11190	HUNTER_500K_HeLa_exp2_2_pullout	337.9	291.74	24963000000	3975700000	306400000	1124700000	1683000000	3822400000	2171600000	589180000	2440400000	2987400000	1018100000	1366100000
AIAELGIYPAVDPLDSTSR	0	Unmodified	1987.0262	0.026221336	469	sp|P06576|ATPB_HUMAN	yes	yes	0	0	0	0	0															1		52.983	52.983	2	0.0020539	23647	HUNTER_10K_HeLa_exp2_2_pullout	104.87	58.274	4525200	0	0	0	0	0	0	0	0	0	0	0
AIEKLAVEALSSLDGDLAGR	1	Unmodified	2027.0899	0.089884225	573	sp|P12277|KCRB_HUMAN	yes	yes	0	0	0	0	0		1															55.939	55.939	3	0.021428	25046	HUNTER_100K_HeLa_exp1_2_pullout	70.453	50.9	0	0	0	0	0	0	0	0	0	0	0	0
AIEPPPLDAVIEAEHTLR	0	Unmodified	1970.0473	0.047291129	1304	sp|Q08211|DHX9_HUMAN	yes	yes	0	0	0	0	0		1	1	1												1	53.632	53.632	3	2.0233E-20	23265	HUNTER_100K_HeLa_exp1_1_pullout	157.12	113.33	143490000	0	37626000	46954000	0	0	0	0	0	0	0	0
AIGGKVEVR	1	Unmodified	927.55016	0.55016488	849	sp|P36957|ODO2_HUMAN	yes	yes	0	0	0	0	0	1						1					1					22.035	22.035	2	0.027431	7702	HUNTER_1Mil_HeLa_exp1_1_pullout	113.26	14.12	67433000	33757000	0	0	0	0	0	15150000	0	0	0	0
AIGMEDSPDLLAAR	0	Unmodified	1457.7184	0.71842877	500	sp|P08243|ASNS_HUMAN	yes	yes	0	0	0	0	0																1	47.788	47.788	2	0.060311	20027	HUNTER_100K_HeLa_exp1_1_pullout	83	55.885	7441900	0	0	0	0	0	0	0	0	0	0	0
AIGVLTSGGDAQGMNAAVR	0	Unmodified	1786.8996	0.89958103	1257;636	sp|P17858|PFKAL_HUMAN;sp|Q01813|PFKAP_HUMAN	no	no	0	0	0	0	0		1		1													40.955	40.955	2	4.0336E-05	17778	HUNTER_100K_HeLa_exp2_2_pullout	97.121	60.817	0	0	0	0	0	0	0	0	0	0	0	0
AIKQIIKGR	2	Gln->pyro-Glu	1008.6444	0.64439961	859	sp|P38919|IF4A3_HUMAN	yes	yes	0	1	0	0	0	1																31.08	31.08	3	0.011861	15264	HUNTER_1Mil_HeLa_exp1_1_pullout	141.52	73.15	58597000	58597000	0	0	0	0	0	0	0	0	0	0
AIKQVYEEEYGSSLEDDVVGDTSGYYQR	1	Unmodified	3199.4469	0.44694776	510	sp|P08758|ANXA5_HUMAN	yes	yes	0	0	0	0	0		1															50.597	50.597	3	3.8213E-10	21903	HUNTER_100K_HeLa_exp1_2_pullout	112.39	101.97	44750000	0	44750000	0	0	0	0	0	0	0	0	0
AILVDLEPGTMDSVR	0	Oxidation (M)	1630.8236	0.82362212	485;1388	sp|P07437|TBB5_HUMAN;sp|Q9BVA1|TBB2B_HUMAN;sp|Q13885|TBB2A_HUMAN;sp|Q13509|TBB3_HUMAN	no	no	0	0	0	1	0							1			1							49.339	49.339	2	0.00022884	21463	HUNTER_500K_HeLa_exp2_1_pullout	105.17	62.427	29085000	0	0	0	0	0	0	0	0	0	29085000	0
AILVDLEPGTMDSVR	0	Unmodified	1614.8287	0.8287075	485;1388	sp|P07437|TBB5_HUMAN;sp|Q9BVA1|TBB2B_HUMAN;sp|Q13885|TBB2A_HUMAN;sp|Q13509|TBB3_HUMAN	no	no	0	0	0	0	0		1	1	1		1	1				1			1	2	2	51.376	51.376	2;3	2.4206E-09	22503	HUNTER_100K_HeLa_exp1_1_pullout	197.31	151.96	786320000	0	99758000	131450000	186760000	0	102500000	38713000	0	0	0	36331000
AIMEMPSFYSHGLPR	0	Unmodified	1734.8222	0.82218234	1070	sp|P55265|DSRAD_HUMAN	yes	yes	0	0	0	0	0				1													48.102	48.102	3	0.015381	22749	HUNTER_100K_HeLa_exp2_2_pullout	78.888	59.147	0	0	0	0	0	0	0	0	0	0	0	0
AINTEFKNTR	1	Unmodified	1192.62	0.62003536	508	sp|P08670|VIME_HUMAN	yes	yes	0	0	0	0	0		1					2	1		1		1	1			1	25.129	25.129	2;3	0.017375	9266	HUNTER_500K_HeLa_exp2_2_pullout	103.34	57.345	206650000	0	18403000	0	0	0	0	58966000	48237000	0	29073000	0
AITGASLADIMAKR	1	Oxidation (M);Gln->pyro-Glu	1415.7442	0.74424959	1226	sp|P83731|RL24_HUMAN	yes	yes	0	1	0	1	0	1										1						44.53	44.53	2	0.0038731	20382	HUNTER_1Mil_HeLa_exp2_2_pullout	99.568	79.782	177420000	121960000	0	0	0	0	0	0	0	0	0	55458000
AITGASLADIMAKR	1	Unmodified	1416.7759	0.77588407	1226	sp|P83731|RL24_HUMAN	yes	yes	0	0	0	0	0			1														46.172	46.172	3	0.0055059	21104	HUNTER_100K_HeLa_exp2_1_pullout	95.981	66.678	45117000	0	0	45117000	0	0	0	0	0	0	0	0
AITGASLADIMAKR	1	Oxidation (M)	1432.7708	0.77079869	1226	sp|P83731|RL24_HUMAN	yes	yes	0	0	0	1	0							1										38.33	38.33	3	0.0094784	15413	HUNTER_500K_HeLa_exp2_1_pullout	87.447	58.641	13219000	0	0	0	0	0	0	13219000	0	0	0	0
AIVAIENPADVSVISSR	0	Unmodified	1739.9418	0.94176342	511	sp|P08865|RSSA_HUMAN	yes	yes	0	0	0	0	0				1													48.349	48.349	2	0.0047828	22885	HUNTER_100K_HeLa_exp2_2_pullout	97.953	63.26	0	0	0	0	0	0	0	0	0	0	0	0
AIVFIKQPSSQDALQGR	1	Unmodified	1857.0108	0.010846043	1363	sp|Q13308|PTK7_HUMAN	yes	yes	0	0	0	0	0	1	1	1	1	1	1	1	1	1	1	1	1	1			1	38.8	38.8	3	7.1531E-16	17166	HUNTER_500K_HeLa_exp2_2_pullout	179.25	136.78	1172100000	152760000	0	66648000	120310000	134710000	245540000	86390000	70094000	28150000	55020000	134360000
AKAAAIGIDLGTTYSCVGVFQHGKVEIIANDQGNR	2	Acetyl (N-term)	3714.8788	0.8787926	534	sp|P0DMV9|HS71B_HUMAN;sp|P0DMV8|HS71A_HUMAN	yes	no	1	0	0	0	0			1														51.682	51.682	4	1.0423E-27	24298	HUNTER_100K_HeLa_exp2_1_pullout	130.55	21.06	116700000	0	0	116700000	0	0	0	0	0	0	0	0
AKATTIKEALAR	2	Acetyl (N-term)	1313.7667	0.76669959	1598	sp|Q4LDG9|DNAL1_HUMAN	yes	yes	1	0	0	0	0	2	1	2	1	2	2	2	1		2	2	2	2	1			31.295	31.295	2;3	3.1683E-08	13448	HUNTER_500K_HeLa_exp2_2_pullout	176.91	111.41	1178600000	283490000	14544000	41312000	0	176740000	183250000	90992000	34165000	0	0	160170000
AKAVVQLKPR	2	Gln->pyro-Glu	1091.6815	0.6815134	1493	sp|Q15149|PLEC_HUMAN	yes	yes	0	1	0	0	0										1							31.585	31.585	3	0.0029919	12256	HUNTER_1Mil_HeLa_exp2_1_pullout	150.08	71.741	0	0	0	0	0	0	0	0	0	0	0	0
AKDILGEAGLHFDELNKLR	2	Acetyl (N-term)	2180.159	0.15896684	1841	sp|Q8IY31|IFT20_HUMAN	yes	yes	1	0	0	0	0	1			1	1		1	2		1	1	1	1				51.952	51.952	3;4	3.5506E-19	22233	HUNTER_1Mil_HeLa_exp2_1_pullout	177.02	151.47	793650000	86636000	0	0	38960000	105600000	0	131270000	124980000	0	61069000	99410000
AKDVKFGADAR	2	Unmodified	1176.6251	0.62512073	547	sp|P10809|CH60_HUMAN	yes	yes	0	0	0	0	0	1	2		3	5	3	5	2	3	3	1	4		1	1	1	19.119	19.119	1;2;3	8.9664E-08	5319	HUNTER_1Mil_HeLa_exp1_1_pullout	184.24	127.06	87947000000	2334100000	7541900000	0	7882900000	31516000000	11116000000	2940700000	2447900000	9731300000	786690000	2837700000
AKEAAEQDVEKKK	4	Unmodified	1472.7835	0.78347187	733	sp|P26373|RL13_HUMAN	yes	yes	0	0	0	0	0	1	1	1	2	1	1											11.477	11.477	3;4	0.0014176	3119	HUNTER_100K_HeLa_exp2_2_pullout	124.16	101.16	709960000	121760000	34519000	71922000	151380000	170060000	160320000	0	0	0	0	0
AKEAAEQDVEKKK	4	Gln->pyro-Glu	1455.7569	0.75692277	733	sp|P26373|RL13_HUMAN	yes	yes	0	1	0	0	0	1																17.752	17.752	3	0.0012744	7023	HUNTER_1Mil_HeLa_exp1_1_pullout	125.67	125.67	81694000	81694000	0	0	0	0	0	0	0	0	0	0
AKEDGSKQVSVHR	2	Unmodified	1439.7481	0.74808942	2275	sp|Q9BVV7|TIM21_HUMAN	yes	yes	0	0	0	0	0				1		3		2				1	1				10.954	10.954	3;4	1.8522E-09	3326	HUNTER_500K_HeLa_exp1_2_pullout	160.48	95.839	682010000	0	0	0	16732000	0	157370000	0	370870000	0	0	0
AKEEPQSISR	1	Acetyl (N-term)	1185.599	0.59896556	2054	sp|Q96B96|TM159_HUMAN	yes	yes	1	0	0	0	0							1	1	1		1					1	19.954	19.954	2	2.4821E-16	8001	HUNTER_500K_HeLa_exp2_1_pullout	235.01	90.925	104590000	0	0	0	0	0	0	20536000	50240000	0	0	33817000
AKEKDIQEESTFSSR	2	Unmodified	1753.8483	0.84825697	894	sp|P42704|LPPRC_HUMAN	yes	yes	0	0	0	0	0			1			1											21.566	21.566	3	0.0016821	8018	HUNTER_100K_HeLa_exp2_1_pullout	101.39	82.311	15935000	0	0	15935000	0	0	0	0	0	0	0	0
AKELLGQGLLLR	1	Gln->pyro-Glu	1292.7816	0.78162138	94	sp|Q99613|EIF3C_HUMAN;sp|B5ME19|EIFCL_HUMAN	yes	no	0	1	0	0	0										1							54.586	54.586	2	0.0042089	23428	HUNTER_1Mil_HeLa_exp2_1_pullout	115.41	58.98	24298000	0	0	0	0	0	0	0	0	0	24298000	0
AKFEELNMDLFR	1	Unmodified	1511.7442	0.74424959	549	sp|P11021|BIP_HUMAN	yes	yes	0	0	0	0	0		1	1	1												1	51.33	51.33	3	0.0050337	23872	HUNTER_100K_HeLa_exp2_2_pullout	113.77	55.093	171130000	0	15790000	70663000	61064000	0	0	0	0	0	0	0
AKFMTPVIQDNPSGWGPCAVPEQFR	1	Acetyl (N-term)	2873.3629	0.36290474	191	sp|O15371|EIF3D_HUMAN	yes	yes	1	0	0	0	0	1	1	1		1	1	1				2				1	1	53.822	53.822	2;3	2.0543E-30	24908	HUNTER_1Mil_HeLa_exp2_2_pullout	146.78	120.34	980780000	185510000	98982000	52623000	0	169840000	187290000	143530000	0	0	0	73345000
AKFMTPVIQDNPSGWGPCAVPEQFR	1	Oxidation (M);Acetyl (N-term)	2889.3578	0.35781936	191	sp|O15371|EIF3D_HUMAN	yes	yes	1	0	0	1	0							1	1		1							53.242	53.242	3	8.6773E-11	23382	HUNTER_500K_HeLa_exp2_1_pullout	117	99.472	199540000	0	0	0	0	0	0	62658000	86512000	0	50370000	0
AKGHYTEGAELVDSVLDVVR	1	Unmodified	2157.1066	0.10659692	485;1201;1388	sp|P68371|TBB4B_HUMAN;sp|P07437|TBB5_HUMAN;sp|Q9BVA1|TBB2B_HUMAN;sp|Q13885|TBB2A_HUMAN;sp|Q13509|TBB3_HUMAN	no	no	0	0	0	0	0	1	1	1	1												1	51.851	51.851	3;4	0.00010976	24500	HUNTER_100K_HeLa_exp2_1_pullout	100.02	66.075	451010000	62564000	56643000	180480000	128890000	0	0	0	0	0	0	0
AKHHPDLIFCR	1	Acetyl (N-term)	1434.719	0.71903789	1767	sp|Q7RTV0|PHF5A_HUMAN	yes	yes	1	0	0	0	0	2	1			2	1	1	2		1	2	1	2				29.788	29.788	2;3	2.4076E-15	12899	HUNTER_500K_HeLa_exp2_2_pullout	229.73	188.84	2080700000	840000000	39329000	0	0	243240000	61369000	26623000	225150000	0	131550000	238420000
AKHLKFIAR	2	Acetyl (N-term)	1124.6818	0.68184775	1223	sp|P82921|RT21_HUMAN	yes	yes	1	0	0	0	0	1		1		1												24.966	24.966	3	0.0092432	9915	HUNTER_1Mil_HeLa_exp1_1_pullout	148.52	109.96	185440000	80336000	0	46273000	0	58831000	0	0	0	0	0	0
AKIAKTHEDIEAQIR	2	Acetyl (N-term)	1763.953	0.95299681	325	sp|O75533|SF3B1_HUMAN	yes	yes	1	0	0	0	0	3	4	3	3	4	3	2	3	3	2	3	4	3	2	2	3	29.908	29.908	2;3;4	6.9852E-100	12760	HUNTER_500K_HeLa_exp2_2_pullout	325.29	239.48	17294000000	4374400000	950860000	1195300000	1150100000	1610800000	3658700000	180910000	667630000	402850000	202500000	574590000
AKISSPTETER	1	Acetyl (N-term)	1259.6357	0.635745	800	sp|P31949|S10AB_HUMAN	yes	yes	1	0	0	0	0	2	1		1	2	1	1	2	3	1	1	2		1	1	2	22.921	22.921	1;2	1.8945E-36	8969	HUNTER_1Mil_HeLa_exp2_1_pullout	271.62	182.26	63286000000	9233600000	575430000	0	2640700000	9164500000	7094800000	14950000	6977800000	10980000000	2909400000	9280100000
AKLEAAIAEAEER	1	Unmodified	1399.7307	0.73070802	18;34	CON__P08729;sp|P08729|K2C7_HUMAN;CON__Q3KNV1	no	no	0	0	0	0	0	1	2	1	1	1				1								34.182	34.182	2;3	3.4801E-06	14542	HUNTER_1Mil_HeLa_exp1_1_pullout	157.56	122.02	296870000	87717000	47557000	45351000	34866000	47545000	0	0	0	33833000	0	0
AKLEAAIAEAEER	1	Gln->pyro-Glu	1382.7042	0.70415892	18;34	CON__P08729;sp|P08729|K2C7_HUMAN;CON__Q3KNV1	no	no	0	1	0	0	0									1								49.181	49.181	2	0.0027741	22659	HUNTER_1Mil_HeLa_exp1_2_pullout	113.99	81.464	16940000	0	0	0	0	0	0	0	0	16940000	0	0
AKLEAAIAEAEERGELALKDAR	2	Unmodified	2353.2601	0.26013745	18;34	CON__P08729;sp|P08729|K2C7_HUMAN;CON__Q3KNV1	no	no	0	0	0	0	1												1	1				51.165	51.165	4	1.7661E-24	23281	HUNTER_10K_HeLa_exp1_1_pullout	174.47	128.44	392690000	0	0	0	0	0	0	0	0	0	0	0
AKLEAAIAEAEERGELALKDAR	2	Acetyl (N-term)	2395.2707	0.27070214	18;34	CON__P08729;sp|P08729|K2C7_HUMAN;CON__Q3KNV1	no	no	1	0	0	0	1													1				54.238	54.238	4	2.2263E-20	25164	HUNTER_10K_HeLa_exp1_2_pullout	171.58	133.61	69449000	0	0	0	0	0	0	0	0	0	0	0
AKLNIPKVLLPFTR	2	Unmodified	1609.0079	0.0079329169	1941	sp|Q8TEM1|PO210_HUMAN	yes	yes	0	0	0	0	0			1														51.343	51.343	3	0.0075006	24060	HUNTER_100K_HeLa_exp2_1_pullout	91.207	70.826	0	0	0	0	0	0	0	0	0	0	0	0
AKLSELEAALQR	1	Unmodified	1327.746	0.74596415	15	sp|P05787|K2C8_HUMAN;CON__P05787;CON__H-INV:HIT000292931;CON__Q9H552;CON__REFSEQ:XP_092267	yes	no	0	0	0	0	0							1						1				44.751	44.751	2;3	0.0010394	19173	HUNTER_10K_HeLa_exp1_2_pullout	113.22	60.435	9823100	0	0	0	0	0	0	9823100	0	0	0	0
AKLVRPPVQVYGIEGR	1	Unmodified	1781.0312	0.031187555	940	sp|P48047|ATPO_HUMAN	yes	yes	0	0	0	0	1			2	1													35.505	35.505	3;4	9.4771E-05	15667	HUNTER_100K_HeLa_exp2_1_pullout	116.86	92.437	208420000	0	0	179580000	28841000	0	0	0	0	0	0	0
AKMEDTLKR	2	Unmodified	1090.5805	0.58047873	882	sp|P41250|GARS_HUMAN	yes	yes	0	0	0	0	0		1															19.21	19.21	3	0.10274	6236	HUNTER_100K_HeLa_exp1_2_pullout	85.29	22.215	19656000	0	19656000	0	0	0	0	0	0	0	0	0
AKMKVVEEPNAFGVNNPFLPQASR	2	Unmodified	2642.3639	0.36389102	2643	sp|Q9UJJ9|GNPTG_HUMAN	yes	yes	0	0	0	0	0	2				1		1				2		1				44.06	44.06	3;4	4.7148E-16	22268	HUNTER_1Mil_HeLa_exp1_1_pullout	137.24	113.84	342830000	125870000	0	0	0	45180000	0	46119000	0	0	0	125660000
AKMKVVEEPNAFGVNNPFLPQASR	2	Oxidation (M)	2658.3588	0.35880564	2643	sp|Q9UJJ9|GNPTG_HUMAN	yes	yes	0	0	0	1	0								1		1							45.892	45.892	3	2.2851E-16	19146	HUNTER_1Mil_HeLa_exp2_1_pullout	120.33	104.44	88504000	0	0	0	0	0	0	0	44786000	0	43718000	0
AKNGSEADIDEGLYSR	1	Acetyl (N-term)	1765.8119	0.81187146	689	sp|P22314|UBA1_HUMAN	yes	yes	1	0	0	0	0	1		2	1	2	1	1	2	2	1	1	1	1				33.953	33.953	2;3	0	14963	HUNTER_500K_HeLa_exp2_2_pullout	477.26	385.62	2867500000	545030000	0	85075000	72344000	478470000	386650000	234710000	299090000	165110000	107280000	439690000
AKNTVVATGGYGR	1	Gln->pyro-Glu	1275.6571	0.65714914	786	sp|P31040|SDHA_HUMAN	yes	yes	0	1	0	0	0	1																25.864	25.864	2	0.0076946	11894	HUNTER_1Mil_HeLa_exp1_1_pullout	91.123	55.899	0	0	0	0	0	0	0	0	0	0	0	0
AKPAATAAAASEELSQVPDEELLR	1	Acetyl (N-term)	2508.2708	0.27076172	90	sp|A6NKD9|CC85C_HUMAN	yes	yes	1	0	0	0	0	1						1						1				52.917	52.917	3	8.9403E-23	24151	HUNTER_10K_HeLa_exp1_2_pullout	154.13	134.75	105620000	0	0	0	0	0	0	44948000	0	0	0	0
AKPAMPQDSVPSPR	1	Unmodified	1479.7504	0.7503976	1042	sp|P53396|ACLY_HUMAN	yes	yes	0	0	0	0	0		1		1												1	27.277	27.277	3	0.020849	10555	HUNTER_100K_HeLa_exp2_2_pullout	54.812	39.44	76321000	0	49100000	0	17961000	0	0	0	0	0	0	0
AKPAQGAKYR	2	Acetyl (N-term)	1130.6196	0.61964142	495	sp|P08133|ANXA6_HUMAN	yes	yes	1	0	0	0	0	1	1	1			2	2	2	2	2		2	2	1	1	1	14.491	14.491	2;3	6.7241E-05	4116	HUNTER_1Mil_HeLa_exp2_1_pullout	178.32	133.16	28239000000	613770000	772890000	144700000	0	0	2876000000	4679600000	5915300000	4329700000	4156600000	0
AKPCGVR	1	Acetyl (N-term)	828.42761	0.4276069	2667	sp|Q9UL46|PSME2_HUMAN	yes	yes	1	0	0	0	0								1									14.505	14.505	2	0.056152	5009	HUNTER_500K_HeLa_exp2_2_pullout	129.67	49.29	163670000	0	0	0	0	0	0	0	163670000	0	0	0
AKPDPEVTER	1	Unmodified	1140.5775	0.57750184	39	CON__Q3SZV7	yes	yes	0	0	0	0	0							2	1									17.329	17.329	2;3	0.0081733	5662	HUNTER_500K_HeLa_exp2_1_pullout	133.23	67.154	101800000	0	0	0	0	0	0	101800000	0	0	0	0
AKPFVPNVHAAEFVPSFLR	1	Unmodified	2125.1473	0.14727994	1846	sp|Q8IYD1|ERF3B_HUMAN	yes	yes	0	0	0	0	0			1														51.462	51.462	4	0.0029567	24139	HUNTER_100K_HeLa_exp2_1_pullout	78.234	69.051	170640000	0	0	170640000	0	0	0	0	0	0	0	0
AKPLTDQEKR	2	Acetyl (N-term)	1226.6619	0.66190017	471	sp|P06737|PYGL_HUMAN	yes	yes	1	0	0	0	0	1	1	2	2	2	2	2	1	2	2	1	1	2		1	2	17.927	17.927	2;3	2.2837E-07	6052	HUNTER_1Mil_HeLa_exp2_1_pullout	206.36	131.52	7682000000	166970000	91861000	281370000	374090000	1286100000	963200000	639300000	464930000	2602100000	297350000	203070000
AKPLTDQEKRR	2	Acetyl (N-term)	1382.763	0.7630112	471	sp|P06737|PYGL_HUMAN	yes	yes	1	0	0	0	1	1				1	1	3	3	2	2	1	1					15.71	15.71	2;3;4	3.5905E-27	4824	HUNTER_1Mil_HeLa_exp2_1_pullout	253.29	149.41	2203400000	235820000	0	0	0	279410000	47298000	416130000	498990000	143830000	237390000	257010000
AKPLTDSEKR	2	Acetyl (N-term)	1185.6354	0.63535107	556	sp|P11216|PYGB_HUMAN	yes	yes	1	0	0	0	0	2	1	1	1	2	2	2	2	2	2	1	2	2			1	17.55	17.55	2;3	1.3886E-05	4678	HUNTER_500K_HeLa_exp1_1_pullout	196.07	102.8	3687600000	304930000	32538000	49357000	71427000	508740000	414210000	367470000	349870000	874380000	212460000	159870000
AKQDMAR	1	Acetyl (N-term)	860.41744	0.41743614	15;18;42	sp|P05787|K2C8_HUMAN;CON__P05787;CON__H-INV:HIT000292931;CON__P50446;sp|Q9NSB2|KRT84_HUMAN;CON__Q9NSB2;CON__Q6ISB0;sp|Q6KB66|K2C80_HUMAN;CON__Q6KB66-1;CON__Q0VBK2;CON__P08729;CON__Q8BGZ7	no	no	1	0	0	0	0					1												12.173	12.173	2	0.084695	3339	HUNTER_500K_HeLa_exp1_1_pullout	103.29	7.3287	11141000	0	0	0	0	11141000	0	0	0	0	0	0
AKQEELEAALQR	1	Unmodified	1384.731	0.73104237	18;34	CON__P08729;sp|P08729|K2C7_HUMAN;CON__Q3KNV1	no	no	0	0	0	0	0	2	2	2	1	2	1			1			2	2	1	1	2	30.165	30.165	2;3	1.0618E-11	12541	HUNTER_100K_HeLa_exp2_1_pullout	210.35	149.19	1993200000	492750000	100320000	201380000	55905000	267840000	166850000	0	0	160970000	0	0
AKQEELEAALQR	1	Gln->pyro-Glu	1367.7045	0.70449327	18;34	CON__P08729;sp|P08729|K2C7_HUMAN;CON__Q3KNV1	no	no	0	1	0	0	0									1				1				40.224	40.224	2	0.0032679	18148	HUNTER_10K_HeLa_exp1_2_pullout	119.74	85.983	77915000	0	0	0	0	0	0	0	0	39149000	0	0
AKQEELEAALQR	1	Acetyl (N-term)	1426.7416	0.74160705	18;34	CON__P08729;sp|P08729|K2C7_HUMAN;CON__Q3KNV1	no	no	1	0	0	0	0												1	1				39.861	39.861	2	2.5343E-07	17611	HUNTER_10K_HeLa_exp1_1_pullout	164.13	79.657	0	0	0	0	0	0	0	0	0	0	0	0
AKQIVWNGPVGVFEWEAFAR	1	Unmodified	2303.1851	0.18512201	428	sp|P00558|PGK1_HUMAN	yes	yes	0	0	0	0	0			1														54.478	54.478	3	1.5085E-08	26120	HUNTER_100K_HeLa_exp2_1_pullout	126.22	100.4	41220000	0	0	41220000	0	0	0	0	0	0	0	0
AKQLNLPENTDDWTKEDVNQWLESHKIDQKHR	4	Acetyl (N-term)	3956.9405	0.94054123	1629	sp|Q5K651|SAMD9_HUMAN	yes	yes	1	0	0	0	0										1							49.236	49.236	6	0.0011289	20469	HUNTER_1Mil_HeLa_exp2_1_pullout	68.516	61.685	39170000	0	0	0	0	0	0	0	0	0	39170000	0
AKQLQAR	1	Acetyl (N-term)	855.49265	0.49265	1565	sp|Q16773|KAT1_HUMAN	yes	yes	1	0	0	0	0							1				1						17.703	17.703	2	0.00067055	6987	HUNTER_500K_HeLa_exp2_1_pullout	199.4	18.242	709990000	0	0	0	0	0	0	269570000	0	0	0	440420000
AKQPSDVSSECDR	1	Acetyl (N-term)	1519.6573	0.65728508	226	sp|O43521|B2L11_HUMAN	yes	yes	1	0	0	0	0							1										20.902	20.902	2	1.0953E-08	7125	HUNTER_500K_HeLa_exp2_1_pullout	170.66	120.05	12074000	0	0	0	0	0	0	12074000	0	0	0	0
AKQPSDVSSECDREGR	1	Acetyl (N-term)	1861.8225	0.82245293	226	sp|O43521|B2L11_HUMAN	yes	yes	1	0	0	0	1							1										20.028	20.028	3	1.9037E-08	6726	HUNTER_500K_HeLa_exp2_1_pullout	158.17	135.57	30393000	0	0	0	0	0	0	30393000	0	0	0	0
AKSGLRQDPQSTAAATVLKR	2	Acetyl (N-term)	2139.176	0.17601389	1958	sp|Q8WV92|MITD1_HUMAN	yes	yes	1	0	0	0	1												1					30.675	30.675	4	0.0017217	12870	HUNTER_10K_HeLa_exp1_1_pullout	81.807	58.478	29982000	0	0	0	0	0	0	0	0	0	0	0
AKSLLKTASLSGR	2	Acetyl (N-term)	1372.8038	0.80381338	2496	sp|Q9NTX5|ECHD1_HUMAN	yes	yes	1	0	0	0	0	2		1	2	2	2	2	2		2	2						35.061	35.061	2;3	1.7947E-41	15530	HUNTER_500K_HeLa_exp2_2_pullout	267.91	185.46	1832900000	509790000	0	94341000	91420000	335070000	319890000	72205000	145740000	0	74138000	190320000
AKSNGENGPR	1	Acetyl (N-term)	1070.5105	0.51048491	2292	sp|Q9BXI6|TB10A_HUMAN	yes	yes	1	0	0	0	0							1										12.187	12.187	2	0.0044777	3573	HUNTER_500K_HeLa_exp2_1_pullout	145.25	56.429	0	0	0	0	0	0	0	0	0	0	0	0
AKSSGNSSSSGSGSGSTSAGSSSPGAR	1	Unmodified	2301.0065	0.0065015391	1325	sp|Q12797|ASPH_HUMAN	yes	yes	0	0	0	0	0							1										11.748	11.748	3	1.2841E-25	3287	HUNTER_500K_HeLa_exp2_1_pullout	149.3	138.8	11333000	0	0	0	0	0	0	11333000	0	0	0	0
AKVAVLGASGGIGQPLSLLLKNSPLVSR	2	Unmodified	2744.6276	0.62763392	874	sp|P40926|MDHM_HUMAN	yes	yes	0	0	0	0	0					1					1					1		53.943	53.943	2;3	1.6416E-08	25465	HUNTER_500K_HeLa_exp1_1_pullout	101.34	89.26	0	0	0	0	0	0	0	0	0	0	0	0
AKVAVPTGPTPLDSTPPGGAPHPLTGQEEAR	1	Unmodified	3047.5676	0.56761244	365	sp|O94966|UBP19_HUMAN	yes	yes	0	0	0	0	0							1			1	1	1	1				37.401	37.401	4	1.7205E-12	16037	HUNTER_500K_HeLa_exp2_1_pullout	112.35	100.03	303920000	0	0	0	0	0	0	54195000	0	0	26781000	91401000
AKVEQVLSLEPQHELKFR	2	Acetyl (N-term)	2192.1954	0.19535235	382	sp|O95292|VAPB_HUMAN	yes	yes	1	0	0	0	0	3	2	2	2	2	2	2	4	2	3	3	2	2	2	2	1	47.921	47.921	2;3;4	1.633E-67	22978	HUNTER_1Mil_HeLa_exp1_1_pullout	271.43	234.98	29759000000	4825600000	1712400000	1673300000	2116900000	3685900000	2673000000	2355400000	1759300000	669620000	1556400000	2837200000
AKVKVDEVGGEALGR	2	Unmodified	1526.8417	0.84165545	35	CON__Q3SX09	yes	yes	0	0	0	0	0		1	3	2												2	26.666	26.666	2;3;4	2.1504E-09	10399	HUNTER_100K_HeLa_exp2_2_pullout	166.92	136.86	1380400000	0	38097000	661940000	544190000	0	0	0	0	0	0	0
AKVLTPELYAELR	1	Acetyl (N-term)	1543.861	0.86099391	573	sp|P12277|KCRB_HUMAN	yes	yes	1	0	0	0	0							1				1						51.957	51.957	2	5.9365E-11	23388	HUNTER_500K_HeLa_exp2_1_pullout	174.9	136.34	68291000	0	0	0	0	0	0	36694000	0	0	0	31597000
AKVSELYDVTWEEMR	1	Acetyl (N-term)	1896.8928	0.89276432	1469	sp|Q15006|EMC2_HUMAN	yes	yes	1	0	0	0	0	1	2	2	2	1	1	1		1							2	53.319	53.319	2;3	9.708E-116	25550	HUNTER_100K_HeLa_exp2_2_pullout	337.25	299.28	1198900000	155850000	256630000	92190000	261840000	87906000	112840000	38110000	0	37094000	0	0
AKVSELYDVTWEEMRDKMR	2	2 Oxidation (M);Acetyl (N-term)	2459.1461	0.14609525	1469	sp|Q15006|EMC2_HUMAN	yes	yes	1	0	0	2	1								1		1							43.846	43.846	4	2.2897E-07	18049	HUNTER_1Mil_HeLa_exp2_1_pullout	121.01	97.841	133480000	0	0	0	0	0	0	0	90947000	0	42529000	0
AKVSELYDVTWEEMRDKMR	2	Oxidation (M);Acetyl (N-term)	2443.1512	0.15118063	1469	sp|Q15006|EMC2_HUMAN	yes	yes	1	0	0	1	1							2	1		1			1				49.902	49.902	4	1.9528E-07	21388	HUNTER_1Mil_HeLa_exp2_1_pullout	122.44	98.033	194610000	0	0	0	0	0	0	94597000	18500000	0	34833000	0
AKVSELYDVTWEEMRDKMR	2	Acetyl (N-term)	2427.1563	0.15626601	1469	sp|Q15006|EMC2_HUMAN	yes	yes	1	0	0	0	1							2				2	2	2			2	52.64	52.64	3;4	6.3564E-27	24174	HUNTER_10K_HeLa_exp1_1_pullout	201.37	170.68	1987800000	0	0	0	0	0	0	233460000	0	0	0	240470000
AKVSESLSLKLPPNVVEESAR	2	Unmodified	2252.2376	0.23761109	3	CON__ENSEMBL:ENSBTAP00000024146	yes	yes	0	0	0	0	0								1					1				43.578	43.578	3;4	0.0062425	19322	HUNTER_10K_HeLa_exp1_2_pullout	70.452	55.297	23330000	0	0	0	0	0	0	0	0	0	0	0
AKVSVLNVAVLENPSPFHSPFR	1	Acetyl (N-term)	2449.3118	0.31177909	2512	sp|Q9NVP2|ASF1B_HUMAN	yes	yes	1	0	0	0	0	1		1	1										1	1		53.047	53.047	3	4.8308E-10	25454	HUNTER_100K_HeLa_exp2_1_pullout	124.19	106.76	434510000	120890000	0	164710000	124190000	0	0	0	0	0	0	0
AKYGEHEASPDNGQNEFSDIIKSR	2	Acetyl (N-term)	2733.2631	0.26305058	929	sp|P46939|UTRO_HUMAN	yes	yes	1	0	0	0	0							1						1				40.133	40.133	4	3.61E-12	16627	HUNTER_500K_HeLa_exp2_1_pullout	130.27	118.19	102140000	0	0	0	0	0	0	49071000	0	0	0	0
AKYLAQIIVMGVQVVGR	1	Oxidation (M);Acetyl (N-term)	1902.0761	0.076088837	2745	sp|Q9Y3D7|TIM16_HUMAN	yes	yes	1	0	0	1	0	1																58.452	58.452	2	0.00052461	32888	HUNTER_1Mil_HeLa_exp1_1_pullout	99.5	77.627	26641000	26641000	0	0	0	0	0	0	0	0	0	0
ALAAAPSSNGSPWR	0	Unmodified	1383.6895	0.6895119	2368	sp|Q9H2W6|RM46_HUMAN	yes	yes	0	0	0	0	0	1	1	1	1		1	2		1	1	1	1	1	1		1	35.125	35.125	2;3	1.3163E-08	14075	HUNTER_1Mil_HeLa_exp2_1_pullout	164.64	85.167	1083000000	0	20364000	71092000	79330000	0	309640000	344780000	0	63378000	0	0
ALAAPAAEEKEEAR	1	Unmodified	1454.7365	0.73652168	1252	sp|Q01650|LAT1_HUMAN	yes	yes	0	0	0	0	0	2		1	2	2	2	1	2	2	1	2			1	1	2	21.445	21.445	2;3	2.2784E-14	8725	HUNTER_500K_HeLa_exp2_1_pullout	186.02	111.07	3298400000	471050000	0	9201000	315340000	238180000	286400000	28981000	172600000	825990000	86414000	573360000
ALAAPAAEEKEEAR	1	Gln->pyro-Glu	1437.71	0.70997257	1252	sp|Q01650|LAT1_HUMAN	yes	yes	0	1	0	0	0	1								1								31.278	31.278	2	1.2513E-05	14412	HUNTER_1Mil_HeLa_exp1_1_pullout	147.71	80.553	365400000	347270000	0	0	0	0	0	0	0	18136000	0	0
ALAAPAAEEKEEAR	1	Acetyl (N-term)	1496.7471	0.74708636	1252	sp|Q01650|LAT1_HUMAN	yes	yes	1	0	0	0	0																1	31.96	31.96	2	0.12593	12305	HUNTER_100K_HeLa_exp1_1_pullout	60.518	35.082	0	0	0	0	0	0	0	0	0	0	0	0
ALADSTR	0	Acetyl (N-term)	774.38718	0.38718187	2067	sp|Q96CX2|KCD12_HUMAN	yes	yes	1	0	0	0	0					1		1			1							25.618	25.618	2	0.042348	9472	HUNTER_1Mil_HeLa_exp2_1_pullout	154.11	47.828	220520000	0	0	0	0	39797000	0	122170000	0	0	58554000	0
ALAEIAKAELDDTPMR	1	Unmodified	1742.8873	0.88728501	698	sp|P23246|SFPQ_HUMAN	yes	yes	0	0	0	0	0			1	1													45.099	45.099	3	0.0074968	20783	HUNTER_100K_HeLa_exp2_2_pullout	83.54	65.623	76050000	0	0	40469000	35582000	0	0	0	0	0	0	0
ALAGDQPSVQPPLR	0	Unmodified	1447.7783	0.77832691	674	sp|P21333|FLNA_HUMAN	yes	yes	0	0	0	0	0													1				36.115	36.115	2	0.0079685	15547	HUNTER_10K_HeLa_exp1_2_pullout	113.93	50.767	0	0	0	0	0	0	0	0	0	0	0	0
ALAHTQEGEEKKQTSGTSNTR	2	Unmodified	2272.1044	0.10436509	2183	sp|Q99590|SCAFB_HUMAN	yes	yes	0	0	0	0	0		1				1		1					1				12.084	12.084	4	1.2086E-31	3609	HUNTER_500K_HeLa_exp2_2_pullout	200.39	181.45	224190000	0	19117000	0	0	0	30254000	0	109630000	0	0	0
ALAKQVATALQNLQTKTNR	2	Gln->pyro-Glu	2051.1487	0.14873651	645	sp|P18206|VINC_HUMAN	yes	yes	0	1	0	0	0	1																52.124	52.124	3	5.2043E-15	28618	HUNTER_1Mil_HeLa_exp1_1_pullout	171.47	145.89	272210000	272210000	0	0	0	0	0	0	0	0	0	0
ALAPASLTSAR	0	Glu->pyro-Glu	1038.5822	0.58219329	2692	sp|Q9UQ35|SRRM2_HUMAN	yes	yes	0	0	1	0	0	1				1	1						1	1				22.956	22.956	2	0.0072899	8672	HUNTER_1Mil_HeLa_exp1_1_pullout	120.46	23.026	698880000	290200000	0	0	0	145940000	193660000	0	0	0	0	0
ALAPSTMKIKIIAPPER	2	Unmodified	1835.0703	0.070275177	1096;1191;1156;1196	sp|P60709|ACTB_HUMAN;sp|P68133|ACTS_HUMAN;sp|P62736|ACTA_HUMAN;sp|P63267|ACTH_HUMAN;sp|P63261|ACTG_HUMAN;sp|P68032|ACTC_HUMAN	no	no	0	0	0	0	0					1												38.736	38.736	4	0.006157	16898	HUNTER_500K_HeLa_exp1_1_pullout	80.638	67.52	74751000	0	0	0	0	74751000	0	0	0	0	0	0
ALASIDSKLNQAKGWLR	2	Gln->pyro-Glu	1853.0159	0.015931421	645	sp|P18206|VINC_HUMAN	yes	yes	0	1	0	0	0	1																51.91	51.91	3	2.3331E-08	28475	HUNTER_1Mil_HeLa_exp1_1_pullout	156.17	123.9	103540000	103540000	0	0	0	0	0	0	0	0	0	0
ALASQLQDSLKDLKAR	2	Gln->pyro-Glu	1738.9577	0.95774784	645	sp|P18206|VINC_HUMAN	yes	yes	0	1	0	0	0	1																49.878	49.878	3	0.00039329	27090	HUNTER_1Mil_HeLa_exp1_1_pullout	107.82	83.266	150730000	150730000	0	0	0	0	0	0	0	0	0	0
ALASVLERPLPVNQR	0	Acetyl (N-term)	1703.9683	0.96825295	754	sp|P28074|PSB5_HUMAN	yes	yes	1	0	0	0	1	1						2	1		1	2	1	1			1	52.987	52.987	2;3	5.1703E-59	23864	HUNTER_500K_HeLa_exp2_1_pullout	276.95	213.33	599200000	68518000	0	0	0	0	0	88169000	88905000	0	40931000	126290000
ALDEATKYALER	1	Gln->pyro-Glu	1361.6827	0.68269519	558	sp|P11310|ACADM_HUMAN	yes	yes	0	1	0	0	0	1																46.899	46.899	2	8.1505E-05	25264	HUNTER_1Mil_HeLa_exp1_1_pullout	151.1	83.371	50548000	50548000	0	0	0	0	0	0	0	0	0	0
ALDEATKYALER	1	Unmodified	1378.7092	0.70924429	558	sp|P11310|ACADM_HUMAN	yes	yes	0	0	0	0	0				1													31.782	31.782	3	0.063692	13950	HUNTER_100K_HeLa_exp2_2_pullout	77.593	46.162	30283000	0	0	0	30283000	0	0	0	0	0	0	0
ALDEGDIALLKTYGQSTYSR	1	Unmodified	2200.1012	0.10117719	841	sp|P35998|PRS7_HUMAN	yes	yes	0	0	0	0	0		1	1														50.101	50.101	3	7.691E-06	22336	HUNTER_100K_HeLa_exp1_2_pullout	106.13	80.936	81914000	0	29589000	52325000	0	0	0	0	0	0	0	0
ALDGPEQMELEEGKAGSGLR	1	Acetyl (N-term)	2128.0106	0.010647626	1132	sp|P62195|PRS8_HUMAN	yes	yes	1	0	0	0	0	2	2	2	2	2	1	2	2	3		2	1	3		1	3	45.84	45.84	2;3	6.8027E-53	22026	HUNTER_1Mil_HeLa_exp1_1_pullout	244.67	212.96	4263500000	824200000	215250000	220220000	405730000	766360000	403470000	136600000	72088000	564300000	0	152320000
ALDGPEQMELEEGKAGSGLR	1	Oxidation (M);Acetyl (N-term)	2144.0056	0.005562248	1132	sp|P62195|PRS8_HUMAN	yes	yes	1	0	0	1	0	1						2	3	1								43.258	43.258	2;3	4.1035E-11	18624	HUNTER_500K_HeLa_exp2_2_pullout	120.77	98.893	64769000	0	0	0	0	0	0	29944000	34825000	0	0	0
ALDPADQHLR	0	Acetyl (N-term)	1176.5887	0.58873523	1793	sp|Q7Z7K0|COXM1_HUMAN	yes	yes	1	0	0	0	0	1			1		1		1	1	1	1	1	1		1	1	32.653	32.653	2	7.7864E-05	14317	HUNTER_500K_HeLa_exp2_2_pullout	175.44	124.1	3692300000	838920000	0	0	173680000	0	441410000	0	346080000	329040000	297130000	776080000
ALDTMNFDVIKGKPIR	2	Oxidation (M);Gln->pyro-Glu	1815.9553	0.955305	1364	sp|Q13310|PABP4_HUMAN	yes	yes	0	1	0	1	0	1																43.179	43.179	3	0.0012196	22920	HUNTER_1Mil_HeLa_exp1_1_pullout	98.694	82.594	57862000	57862000	0	0	0	0	0	0	0	0	0	0
ALDTMNFDVIKGKPVR	2	Acetyl (N-term)	1844.9819	0.9818541	566	sp|P11940|PABP1_HUMAN;sp|Q9H361|PABP3_HUMAN	yes	no	1	0	0	0	0	1																46.208	46.208	3	2.7832E-08	24843	HUNTER_1Mil_HeLa_exp1_1_pullout	123.38	100.25	0	0	0	0	0	0	0	0	0	0	0	0
ALEEAMEQKAELER	1	Oxidation (M);Gln->pyro-Glu	1644.7665	0.76650118	833	sp|P35579|MYH9_HUMAN	yes	yes	0	1	0	1	0	1																36.393	36.393	2	0.0007803	18709	HUNTER_1Mil_HeLa_exp1_1_pullout	124.42	96.941	44487000	44487000	0	0	0	0	0	0	0	0	0	0
ALEEAMEQKAELER	1	Unmodified	1645.7981	0.79813565	833	sp|P35579|MYH9_HUMAN	yes	yes	0	0	0	0	0		1		1	1	2			2			1					33.029	33.029	2;3	0.00015254	13849	HUNTER_1Mil_HeLa_exp1_2_pullout	140.31	92.377	601000000	0	53334000	0	95324000	0	188070000	0	0	180340000	0	0
ALEEAMEQKAELER	1	Gln->pyro-Glu	1628.7716	0.77158655	833	sp|P35579|MYH9_HUMAN	yes	yes	0	1	0	0	0									1								49.72	49.72	2	0.024252	22989	HUNTER_1Mil_HeLa_exp1_2_pullout	77.124	50.526	0	0	0	0	0	0	0	0	0	0	0	0
ALEEANTELEVKIR	1	Unmodified	1613.8625	0.86245047	28	sp|Q04695|K1C17_HUMAN;CON__Q04695;CON__Q9QWL7	yes	no	0	0	0	0	0	1	1	2	1	2	2			1			1		1	1		36.362	36.362	2;3	2.4848E-22	15167	HUNTER_500K_HeLa_exp1_1_pullout	205.8	147.94	1352000000	83252000	46309000	250650000	111430000	461380000	171930000	0	0	90809000	0	0
ALEEANTELEVKIR	1	Gln->pyro-Glu	1596.8359	0.83590137	28	sp|Q04695|K1C17_HUMAN;CON__Q04695;CON__Q9QWL7	yes	no	0	1	0	0	0	2																48.001	48.001	2	0.00094765	25855	HUNTER_1Mil_HeLa_exp1_1_pullout	121.36	75.025	64269000	64269000	0	0	0	0	0	0	0	0	0	0
ALEEANTELEVKIRDWYQR	1	Unmodified	2362.1917	0.19172353	28	sp|Q04695|K1C17_HUMAN;CON__Q04695	yes	no	0	0	0	0	1												1				1	50.826	50.826	4	1.2248E-11	23012	HUNTER_10K_HeLa_exp1_1_pullout	155.79	132.35	130540000	0	0	0	0	0	0	0	0	0	0	0
ALEEANTELEVKIRDWYQR	1	Gln->pyro-Glu	2345.1652	0.16517443	28	sp|Q04695|K1C17_HUMAN;CON__Q04695	yes	no	0	1	0	0	1													1				54.576	54.576	3	5.0884E-11	25375	HUNTER_10K_HeLa_exp1_2_pullout	144.97	116.8	86003000	0	0	0	0	0	0	0	0	0	0	0
ALEGMDGALR	0	Unmodified	1031.507	0.50697943	78		yes	yes	0	0	0	0	0							1										35.911	35.911	2	0.011221	14250	HUNTER_500K_HeLa_exp2_1_pullout	126.67	0	0	0	0	0	0	0	0	0	0	0	0	0
ALEHFTDLYDIKR	1	Gln->pyro-Glu	1602.8042	0.80420731	1241	sp|Q00610|CLH1_HUMAN	yes	yes	0	1	0	0	0	1																50.054	50.054	3	0.0079946	27220	HUNTER_1Mil_HeLa_exp1_1_pullout	99.669	72.699	202730000	202730000	0	0	0	0	0	0	0	0	0	0
ALEKIDLKFIDTTSKFGHGR	3	Gln->pyro-Glu	2258.2059	0.20591704	862	sp|P39023|RL3_HUMAN	yes	yes	0	1	0	0	0	1																47.84	47.84	4	5.7357E-06	25806	HUNTER_1Mil_HeLa_exp1_1_pullout	108.71	91.829	130980000	130980000	0	0	0	0	0	0	0	0	0	0
ALELEQER	0	Unmodified	986.50327	0.50327426	730	sp|P26038|MOES_HUMAN	yes	yes	0	0	0	0	0		1	1		1							1				1	29.815	29.815	2	0.028399	10595	HUNTER_500K_HeLa_exp1_1_pullout	136.11	21.33	240650000	0	9604500	35980000	0	145710000	0	0	0	0	0	0
ALEQANTELEVKIR	1	Acetyl (N-term)	1654.889	0.88899957	0	CON__A2A4G1	yes	yes	1	0	0	0	0	1	1			2	2			1				2		1	1	37.42	37.42	2;3	0.00041972	17008	HUNTER_1Mil_HeLa_exp1_1_pullout	131.42	101.87	1578600000	105790000	37584000	0	0	565620000	505610000	0	0	249790000	0	0
ALEQQVEEMKTQLEELEDELQATEDAKLR	2	Unmodified	3415.6665	0.66645937	833	sp|P35579|MYH9_HUMAN	yes	yes	0	0	0	0	0	2	1		1	1	1			1			1	1				55.656	55.656	3;4	6.2417E-132	26573	HUNTER_1Mil_HeLa_exp1_2_pullout	290.72	245.33	1787600000	377980000	61577000	0	139610000	273800000	286450000	0	0	149300000	0	0
ALEQQVEEMKTQLEELEDELQATEDAKLR	2	Gln->pyro-Glu	3398.6399	0.63991026	833	sp|P35579|MYH9_HUMAN	yes	yes	0	1	0	0	0	1																57.931	57.931	3	5.6449E-66	32590	HUNTER_1Mil_HeLa_exp1_1_pullout	224.9	209.29	69437000	69437000	0	0	0	0	0	0	0	0	0	0
ALETVPKDLR	1	Acetyl (N-term)	1182.6608	0.66083754	1192	sp|P63272|SPT4H_HUMAN	yes	yes	1	0	0	0	0	1	1	1	1	1	1	1	1	1	1	1	1	1	1	1	1	40.883	40.883	2	6.2854E-05	18725	HUNTER_10K_HeLa_exp1_2_pullout	179.51	87.656	3892500000	668380000	94917000	154230000	165410000	562430000	421060000	221040000	202460000	565160000	118270000	221260000
ALFPAFAGLSEAPDGGSSR	0	Acetyl (N-term)	1890.9112	0.91119158	2409	sp|Q9H7Z3|NRDE2_HUMAN	yes	yes	1	0	0	0	0				1				1			1					1	58.197	58.197	2	5.9658E-26	28026	HUNTER_500K_HeLa_exp2_2_pullout	194.12	167.34	103220000	0	0	0	11615000	0	0	0	44209000	0	0	41217000
ALHSPQYIFGDFSPDEFNQFFVTPR	0	Acetyl (N-term)	3000.4083	0.40825825	1452	sp|Q14694|UBP10_HUMAN	yes	yes	1	0	0	0	0	2	1		1	1	1		1		1	3	1	1			1	57.828	57.828	2;3;4	5.0806E-82	27474	HUNTER_1Mil_HeLa_exp2_2_pullout	248.13	223.57	1092800000	154890000	34442000	0	59920000	98285000	73663000	0	27818000	0	80703000	379920000
ALHVPKAPGFAQMLKEGAKHFSGLEEAVYR	3	Acetyl (N-term)	3322.7285	0.72848695	1000	sp|P50990|TCPQ_HUMAN	yes	yes	1	0	0	0	0	1		1	1	1	1						1	1				51.76	51.76	4	1.1163E-22	24100	HUNTER_500K_HeLa_exp1_1_pullout	130.87	115.74	1387600000	271810000	0	202270000	81578000	387090000	194040000	0	0	0	0	0
ALHVPKAPGFAQMLKEGAKHFSGLEEAVYR	3	Oxidation (M);Acetyl (N-term)	3338.7234	0.72340157	1000	sp|P50990|TCPQ_HUMAN	yes	yes	1	0	0	1	0								2		1							50.386	50.386	3;4	1.7775E-17	22641	HUNTER_500K_HeLa_exp2_2_pullout	123.89	100.84	342480000	0	0	0	0	0	0	0	252520000	0	89960000	0
ALKAWSVAR	1	Gln->pyro-Glu	983.55525	0.55525025	12	CON__P02769	yes	yes	0	1	0	0	0	1							1		1	1						44.51	44.51	2	0.011872	21615	HUNTER_1Mil_HeLa_exp1_1_pullout	141.48	66.169	145730000	72715000	0	0	0	0	0	0	25546000	0	10894000	36572000
ALKFIKKR	3	Gln->pyro-Glu	985.64367	0.64367133	2749	sp|Q9Y3U8|RL36_HUMAN	yes	yes	0	1	0	0	0								1			1						31.903	31.903	2	0.036505	14740	HUNTER_500K_HeLa_exp2_2_pullout	117.93	45.795	87445000	0	0	0	0	0	0	0	52008000	0	0	35437000
ALKGTNESLER	1	Unmodified	1216.6412	0.64116473	508	sp|P08670|VIME_HUMAN	yes	yes	0	0	0	0	0							1	1		1	2						18.375	18.375	2;3	0.00066963	7480	HUNTER_500K_HeLa_exp2_1_pullout	146.5	82.879	288850000	0	0	0	0	0	0	76075000	48252000	0	20700000	143820000
ALKMVKGSIDR	2	Acetyl (N-term)	1258.7067	0.70674187	144	sp|O14617|AP3D1_HUMAN	yes	yes	1	0	0	0	0	2		2		2	1	1	2		2	1	2	2				35.88	35.88	2;3	1.0149E-10	15675	HUNTER_500K_HeLa_exp2_2_pullout	208.33	145.79	3645900000	412630000	0	209970000	0	557520000	834900000	120940000	126720000	0	112740000	285740000
ALKMVKGSIDR	2	Oxidation (M);Acetyl (N-term)	1274.7017	0.70165649	144	sp|O14617|AP3D1_HUMAN	yes	yes	1	0	0	1	0								1									29.116	29.116	2	0.028794	11978	HUNTER_500K_HeLa_exp2_2_pullout	97.472	64.209	113810000	0	0	0	0	0	0	0	113810000	0	0	0
ALKRINKELSDLAR	2	Acetyl (N-term)	1667.9683	0.96825295	1105	sp|P61077|UB2D3_HUMAN	yes	yes	1	0	0	0	1										1							49.044	49.044	3	0.0015426	20355	HUNTER_1Mil_HeLa_exp2_1_pullout	113.4	54.909	14609000	0	0	0	0	0	0	0	0	0	14609000	0
ALKTFVKDR	2	Gln->pyro-Glu	1059.6077	0.60767975	1443	sp|Q14566|MCM6_HUMAN	yes	yes	0	1	0	0	0	1						1										36.36	36.36	3	0.023664	16161	HUNTER_1Mil_HeLa_exp1_1_pullout	115.18	45.119	134680000	120460000	0	0	0	0	0	14220000	0	0	0	0
ALLEAGALPNAPNSYGR	0	Unmodified	1712.8846	0.8845829	897	sp|P42771|CDN2A_HUMAN	yes	yes	0	0	0	0	0			1														43.358	43.358	2	0.00024131	19534	HUNTER_100K_HeLa_exp2_1_pullout	126.1	92.141	9436500	0	0	9436500	0	0	0	0	0	0	0	0
ALLELQLEPEELYQTFQR	0	Unmodified	2219.1474	0.1473991	582	sp|P13639|EF2_HUMAN	yes	yes	0	0	0	0	0		2	1	2												2	56.338	56.338	2;3	2.079E-26	27347	HUNTER_100K_HeLa_exp2_2_pullout	235.13	168.87	283770000	0	56270000	50133000	135890000	0	0	0	0	0	0	0
ALLQQQPEDDSKR	1	Unmodified	1526.7689	0.76888444	2627	sp|Q9UHB9|SRP68_HUMAN	yes	yes	0	0	0	0	0			1				1										22.901	22.901	3	0.00053615	8713	HUNTER_100K_HeLa_exp2_1_pullout	135.6	114.94	20002000	0	0	20002000	0	0	0	0	0	0	0	0
ALLRGVFVVAAKR	1	Acetyl (N-term)	1440.8929	0.89290316	895	sp|P42765|THIM_HUMAN	yes	yes	1	0	0	0	1	1				1			1	1								52.492	52.492	3	1.269E-05	25023	HUNTER_1Mil_HeLa_exp1_2_pullout	153.11	128.61	219080000	66731000	0	0	0	56288000	0	0	44847000	51214000	0	0
ALMLQGVDLLADAVAVTMGPKGR	1	2 Oxidation (M);Gln->pyro-Glu	2340.2181	0.21813798	547	sp|P10809|CH60_HUMAN	yes	yes	0	1	0	2	0	2																57.98	57.98	2;3	3.6385E-38	32623	HUNTER_1Mil_HeLa_exp1_1_pullout	199.15	172.01	545030000	545030000	0	0	0	0	0	0	0	0	0	0
ALMLQGVDLLADAVAVTMGPKGR	1	2 Oxidation (M)	2357.2447	0.24468708	547	sp|P10809|CH60_HUMAN	yes	yes	0	0	0	2	0								1		1							55.658	55.658	3	6.014E-26	25807	HUNTER_500K_HeLa_exp2_2_pullout	161.66	133.76	76006000	0	0	0	0	0	0	0	60427000	0	15579000	0
ALMLQGVDLLADAVAVTMGPKGR	1	Unmodified	2325.2549	0.25485784	547	sp|P10809|CH60_HUMAN	yes	yes	0	0	0	0	0			1			1					1	1	1				58.406	58.406	3	6.7049E-38	28786	HUNTER_100K_HeLa_exp2_1_pullout	196.55	162.46	312050000	0	0	108220000	0	0	67907000	0	0	0	0	37545000
ALNGAEVDDFSWEPPTEAETKVLQAR	1	Acetyl (N-term)	2914.3985	0.39848143	253	sp|O60232|SSA27_HUMAN	yes	yes	1	0	0	0	0							2	2		2	1		1				54.07	54.07	2;3	1.8209E-46	24774	HUNTER_500K_HeLa_exp2_2_pullout	196.18	176.2	514110000	0	0	0	0	0	0	172230000	112310000	0	79192000	96413000
ALPATMNNSSSETR	0	Unmodified	1477.6831	0.6831059	1466	sp|Q15003|CND2_HUMAN	yes	yes	0	0	0	0	0							1										28.791	28.791	2	0.00027404	10695	HUNTER_500K_HeLa_exp2_1_pullout	110.66	50.072	0	0	0	0	0	0	0	0	0	0	0	0
ALPAVQQNNLDEDLIR	0	Unmodified	1807.9428	0.94282606	689	sp|P22314|UBA1_HUMAN	yes	yes	0	0	0	0	0		2	2	2	1	2											47.498	47.498	2;3	1.5072E-15	23308	HUNTER_500K_HeLa_exp1_2_pullout	180.2	136.69	331950000	0	41500000	84122000	92439000	26941000	86952000	0	0	0	0	0
ALPFGSSPHR	0	Unmodified	1067.5512	0.55122751	1812	sp|Q86WC4|OSTM1_HUMAN	yes	yes	0	0	0	0	0	1				1	1	1	1		1	1						28.445	28.445	3	0.0014986	12633	HUNTER_500K_HeLa_exp2_2_pullout	134.25	109.47	103170000	17537000	0	0	0	0	0	23486000	27222000	0	0	34921000
ALPPAAPLSELHAQLSGVEQLLEEFRR	0	Unmodified	2970.5927	0.59270498	1809	sp|Q86VZ4|LRP11_HUMAN	yes	yes	0	0	0	0	1	1				1			1		1	1	1	1				57.527	57.527	4	2.4336E-34	27457	HUNTER_10K_HeLa_exp1_1_pullout	165.96	152.32	842150000	168890000	0	0	0	135230000	0	0	107440000	0	48999000	82555000
ALPSEELNR	0	Unmodified	1027.5298	0.52982336	1280	sp|Q04637|IF4G1_HUMAN	yes	yes	0	0	0	0	0		1	1														30.576	30.576	2	0.038401	12102	HUNTER_100K_HeLa_exp2_1_pullout	107.66	52.224	31442000	0	13374000	18068000	0	0	0	0	0	0	0	0
ALQSPALGLR	0	Gln->pyro-Glu	1007.5764	0.57637963	930	sp|P46940|IQGA1_HUMAN	yes	yes	0	1	0	0	0											1						49.726	49.726	1	0.02036	23138	HUNTER_1Mil_HeLa_exp2_2_pullout	111.95	20.041	45247000	0	0	0	0	0	0	0	0	0	0	45247000
ALSAETESHIYR	0	Unmodified	1375.6732	0.67319314	142	sp|O14569|C56D2_HUMAN	yes	yes	0	0	0	0	0	2		1	1	1	1	2	2	1	2	1	1	1	1		1	27.044	27.044	2;3	3.4937E-30	10399	HUNTER_1Mil_HeLa_exp1_1_pullout	242.12	170.43	2404900000	469870000	0	77137000	83611000	342010000	294840000	222280000	156690000	178140000	71751000	164260000
ALSAETESHIYR	0	Acetyl (N-term)	1417.6838	0.68375782	142	sp|O14569|C56D2_HUMAN	yes	yes	1	0	0	0	0	1	1		1	1	1	1	1	1	1	1	1	1			1	36.368	36.368	2	1.6429E-09	15911	HUNTER_500K_HeLa_exp2_1_pullout	194.06	130.02	563350000	109560000	20369000	0	21373000	61167000	76384000	40792000	22429000	61126000	20845000	47490000
ALSKSMHAR	1	Acetyl (N-term)	1041.5389	0.53894826	1810	sp|Q86W50|MET16_HUMAN	yes	yes	1	0	0	0	0		1						1			2		1				19.487	19.487	2;3	0.024215	5801	HUNTER_1Mil_HeLa_exp2_2_pullout	114.89	70.448	571410000	0	39659000	0	0	0	0	0	80384000	0	0	300710000
ALSSQHQAR	0	Gln->pyro-Glu	979.48354	0.48354187	549	sp|P11021|BIP_HUMAN	yes	yes	0	1	0	0	0	1							1		1	1						18.791	18.791	2	0.012782	6567	HUNTER_1Mil_HeLa_exp2_1_pullout	138.26	99.112	126700000	74751000	0	0	0	0	0	0	31055000	0	20896000	0
ALSSSKQSSSSR	1	Gln->pyro-Glu	1206.584	0.58404378	1047	sp|P53999|TCP4_HUMAN	yes	yes	0	1	0	0	0							1		1	1	1						18.023	18.023	2	1.7126E-59	6257	HUNTER_1Mil_HeLa_exp2_1_pullout	293.88	108.55	180730000	0	0	0	0	0	0	18319000	0	22404000	36183000	103820000
ALSSSKQSSSSR	1	Unmodified	1223.6106	0.61059288	1047	sp|P53999|TCP4_HUMAN	yes	yes	0	0	0	0	0			1	1		1	2										10.672	10.672	2;3	2.1265E-06	3165	HUNTER_500K_HeLa_exp2_1_pullout	164.43	84.828	312610000	0	0	32366000	77573000	0	90944000	111730000	0	0	0	0
ALSTGEKGFGYKGSCFHR	2	Gln->pyro-Glu	1983.9261	0.92613014	1177	sp|P62937|PPIA_HUMAN	yes	yes	0	1	0	0	0	1																31.347	31.347	4	0.0028743	15466	HUNTER_1Mil_HeLa_exp1_1_pullout	80.638	56.448	234050000	234050000	0	0	0	0	0	0	0	0	0	0
ALSTIVSQR	0	Unmodified	973.55564	0.55564418	1614	sp|Q5EE01|CENPW_HUMAN	yes	yes	0	0	0	0	0					1		1	1		1	1	1					30.474	30.474	2	0.0012892	12829	HUNTER_500K_HeLa_exp2_1_pullout	186.3	92.186	228180000	0	0	0	0	30136000	0	52223000	39700000	0	22423000	57945000
ALTHIDHSLSR	0	Gln->pyro-Glu	1231.6309	0.63093439	1078	sp|P56192|SYMC_HUMAN	yes	yes	0	1	0	0	0	1									1							32.059	32.059	3	0.0024365	15919	HUNTER_1Mil_HeLa_exp1_1_pullout	138.25	97.083	56533000	56533000	0	0	0	0	0	0	0	0	0	0
ALTQTGGPHVKAR	1	Gln->pyro-Glu	1317.7153	0.71533272	674	sp|P21333|FLNA_HUMAN	yes	yes	0	1	0	0	0	2						1	2		2	2		2				25.196	25.196	2;3	2.3321E-29	10520	HUNTER_500K_HeLa_exp2_2_pullout	217.78	159.82	1005300000	474250000	0	0	0	0	0	26289000	64509000	0	90603000	290460000
ALTQTGGPHVKAR	1	Acetyl (N-term)	1376.7524	0.75244651	674	sp|P21333|FLNA_HUMAN	yes	yes	1	0	0	0	0												1	1				24.63	24.63	3	0.0066202	9640	HUNTER_10K_HeLa_exp1_2_pullout	92.925	63.584	25042000	0	0	0	0	0	0	0	0	0	0	0
ALTSFLPAPTQLSQDQLEAEEKAR	1	Acetyl (N-term)	2684.3657	0.36572473	1397	sp|Q13573|SNW1_HUMAN	yes	yes	1	0	0	0	0		1			1	1	1	2		1		1	2				55.249	55.249	2;3	1.8589E-116	25806	HUNTER_10K_HeLa_exp1_2_pullout	299.58	269.14	2688400000	0	104990000	0	0	297960000	329210000	470630000	333760000	0	189320000	0
ALVDHENVISCPHLGASTKEAQSR	1	Unmodified	2618.2871	0.28709726	203	sp|O43175|SERA_HUMAN	yes	yes	0	0	0	0	0		1															33.171	33.171	4	0.0078835	12982	HUNTER_100K_HeLa_exp1_2_pullout	64.68	50.664	26644000	0	26644000	0	0	0	0	0	0	0	0	0
ALVDKHKVKR	3	Acetyl (N-term)	1234.751	0.75098995	1082	sp|P56545|CTBP2_HUMAN	yes	yes	1	0	0	0	0	1	1			1	1		2	1	1							14.569	14.569	2;3	0.0042647	4804	HUNTER_500K_HeLa_exp2_2_pullout	143.96	112.47	1211700000	229130000	18065000	0	0	143420000	115520000	0	274430000	393800000	37368000	0
ALVDLEPGTMDSVR	0	Unmodified	1501.7446	0.74464352	2251	sp|Q9BUF5|TBB6_HUMAN	yes	yes	0	0	0	0	0												1					47.651	47.651	2	0.036601	21433	HUNTER_10K_HeLa_exp1_1_pullout	73.067	26.175	0	0	0	0	0	0	0	0	0	0	0	0
ALVFVYGTLKR	1	Acetyl (N-term)	1307.7602	0.76015765	2271	sp|Q9BVM4|GGACT_HUMAN	yes	yes	1	0	0	0	0			1	1			1										56.947	56.947	2	0.00029718	27395	HUNTER_100K_HeLa_exp2_2_pullout	148.52	98.71	62756000	0	0	25554000	0	0	0	37202000	0	0	0	0
ALVVEMSRPR	0	Unmodified	1156.6387	0.63866231	2150	sp|Q96PK6|RBM14_HUMAN	yes	yes	0	0	0	0	1			1														31.117	31.117	3	0.01093	13052	HUNTER_100K_HeLa_exp2_1_pullout	112.75	77.237	0	0	0	0	0	0	0	0	0	0	0	0
ALYELFSHPVER	0	Unmodified	1459.746	0.74596415	2400	sp|Q9H6L2|TM231_HUMAN	yes	yes	0	0	0	0	0			1	1		1	1	1									45.979	45.979	3	1.6458E-08	20561	HUNTER_500K_HeLa_exp2_1_pullout	182.71	146.27	166400000	0	0	27784000	26972000	0	45292000	30493000	35856000	0	0	0
ALYHTEER	0	Acetyl (N-term)	1059.4985	0.49852324	2367	sp|Q9H2U2|IPYR2_HUMAN	yes	yes	1	0	0	0	0			1		1			1	1	1						1	26.597	26.597	2	0.028638	9865	HUNTER_1Mil_HeLa_exp1_2_pullout	129.68	83.667	897640000	0	0	37206000	0	161970000	0	0	159540000	384130000	101460000	0
ALYHTEER	0	Unmodified	1017.488	0.48795855	2367	sp|Q9H2U2|IPYR2_HUMAN	yes	yes	0	0	0	0	0		1					1	1		1		1					17.25	17.25	2	0.01678	4906	HUNTER_1Mil_HeLa_exp2_1_pullout	157.21	84.17	235720000	0	28391000	0	0	0	0	70447000	60463000	0	53989000	0
ALYHTEERGQPCSQNYR	0	Acetyl (N-term)	2149.9599	0.95994946	2367	sp|Q9H2U2|IPYR2_HUMAN	yes	yes	1	0	0	0	1												1	1				28.953	28.953	3	8.3691E-06	11955	HUNTER_10K_HeLa_exp1_1_pullout	128.74	114.95	106240000	0	0	0	0	0	0	0	0	0	0	0
AMADPEVQQIMSDPAMR	0	Unmodified	1888.8481	0.84813909	799	sp|P31948|STIP1_HUMAN	yes	yes	0	0	0	0	0				1													47.23	47.23	3	0.080119	22263	HUNTER_100K_HeLa_exp2_2_pullout	38.219	20.73	0	0	0	0	0	0	0	0	0	0	0	0
AMADPEVQQIMSDPAMR	0	Oxidation (M)	1904.8431	0.84305371	799	sp|P31948|STIP1_HUMAN	yes	yes	0	0	0	1	0						1											47.325	47.325	2	0.0031206	23721	HUNTER_500K_HeLa_exp1_2_pullout	85.554	52.948	0	0	0	0	0	0	0	0	0	0	0	0
AMAEGERTECAEPPRDEPPADGALKR	1	Acetyl (N-term)	2894.3287	0.32870408	1037	sp|P53041|PPP5_HUMAN	yes	yes	1	0	0	0	2							1						1				30.519	30.519	4	1.9102E-18	11658	HUNTER_500K_HeLa_exp2_1_pullout	136.44	117.56	101780000	0	0	0	0	0	0	52011000	0	0	0	0
AMAMSDSGASR	0	Acetyl (N-term)	1124.459	0.45904296	1847	sp|Q8IYI6|EXOC8_HUMAN	yes	yes	1	0	0	0	0							1					1					32.495	32.495	2	0.0046571	13033	HUNTER_500K_HeLa_exp2_1_pullout	129.63	94.376	39427000	0	0	0	0	0	0	13811000	0	0	0	0
AMAQKLSHLLPSLR	1	Acetyl (N-term)	1605.9025	0.90248157	1813	sp|Q86WK9|PAQR7_HUMAN	yes	yes	1	0	0	0	0							1										54.438	54.438	3	2.7541E-08	23787	HUNTER_500K_HeLa_exp2_1_pullout	71.279	50.695	16049000	0	0	0	0	0	0	16049000	0	0	0	0
AMDECTDEGGRPQR	0	Unmodified	1620.6621	0.66205288	550	sp|P11047|LAMC1_HUMAN	yes	yes	0	0	0	0	1							2	1		1							16.342	16.342	2;3	2.397E-22	5533	HUNTER_500K_HeLa_exp2_1_pullout	211.64	181.9	128080000	0	0	0	0	0	0	86440000	26699000	0	14945000	0
AMELLKVSKDKR	3	Gln->pyro-Glu	1399.7857	0.78572048	2749	sp|Q9Y3U8|RL36_HUMAN	yes	yes	0	1	0	0	0	1																36.615	36.615	3	0.050684	18887	HUNTER_1Mil_HeLa_exp1_1_pullout	81.494	64.862	48722000	48722000	0	0	0	0	0	0	0	0	0	0
AMHNKAAPPQIPDTR	1	Acetyl (N-term)	1687.8464	0.84642325	2425	sp|Q9HAF1|EAF6_HUMAN	yes	yes	1	0	0	0	0	2		1			1	1	1	1		1			1	1		27.673	27.673	2;3	1.8939E-09	11857	HUNTER_1Mil_HeLa_exp1_1_pullout	167.71	121.74	1410600000	511530000	0	101820000	0	0	391950000	68182000	23534000	179540000	0	91941000
AMHNKAAPPQIPDTR	1	Oxidation (M);Acetyl (N-term)	1703.8413	0.84133787	2425	sp|Q9HAF1|EAF6_HUMAN	yes	yes	1	0	0	1	0								1		1							25.728	25.728	3	0.0039946	9461	HUNTER_1Mil_HeLa_exp2_1_pullout	94.017	74.178	90842000	0	0	0	0	0	0	0	54631000	0	36211000	0
AMHNKAAPPQIPDTRR	1	Acetyl (N-term)	1843.9475	0.94753428	2425	sp|Q9HAF1|EAF6_HUMAN	yes	yes	1	0	0	0	1	1						1				1	1	1				24.794	24.794	3;4	5.2313E-06	9774	HUNTER_500K_HeLa_exp2_1_pullout	136.01	111.08	452820000	83020000	0	0	0	0	0	155590000	0	0	0	66173000
AMHNKAAPPQIPDTRR	1	Oxidation (M);Acetyl (N-term)	1859.9424	0.9424489	2425	sp|Q9HAF1|EAF6_HUMAN	yes	yes	1	0	0	1	1							1	1		1							23.369	23.369	3;4	0.0049748	8590	HUNTER_500K_HeLa_exp2_2_pullout	85.988	66.665	109120000	0	0	0	0	0	0	29028000	62696000	0	17398000	0
AMNYNAKDEVDGGPPCAPGGTAKTR	2	Acetyl (N-term)	2618.1853	0.1853343	2505	sp|Q9NV96|CC50A_HUMAN	yes	yes	1	0	0	0	0	1			1	1	1	1				1	1	1				31.316	31.316	3	1.6015E-23	13079	HUNTER_500K_HeLa_exp2_1_pullout	157.31	146.81	308670000	0	0	0	19534000	0	46825000	53838000	0	0	0	91380000
AMNYNAKDEVDGGPPCAPGGTAKTR	2	Oxidation (M);Acetyl (N-term)	2634.1802	0.18024892	2505	sp|Q9NV96|CC50A_HUMAN	yes	yes	1	0	0	1	0							1	1			1						28.007	28.007	3	2.0525E-26	11428	HUNTER_500K_HeLa_exp2_1_pullout	160.43	146.97	165910000	0	0	0	0	0	0	54472000	61486000	0	0	49954000
AMQKIFAR	1	Oxidation (M);Acetyl (N-term)	1021.5379	0.53788563	591	sp|P13929|ENOB_HUMAN	yes	yes	1	0	0	1	0	1						2		1	1	2						29.168	29.168	2	0.028549	12241	HUNTER_1Mil_HeLa_exp2_1_pullout	138.62	77.655	5410600000	1164900000	0	0	0	0	0	922510000	0	618610000	613130000	2091400000
AMQKIFAR	1	Acetyl (N-term)	1005.543	0.54297101	591	sp|P13929|ENOB_HUMAN	yes	yes	1	0	0	0	0	1	1	1	1	1	1	1	1	1	1		1	1		1	1	43.634	43.634	2	0.005562	20164	HUNTER_10K_HeLa_exp1_2_pullout	181.68	95.564	17274000000	1859800000	93239000	281790000	427710000	3844500000	3378800000	2316700000	625830000	288160000	311060000	0
AMQPAEIQFAQR	0	Unmodified	1388.6871	0.68706906	1450	sp|Q14684|RRP1B_HUMAN	yes	yes	0	0	0	0	0													1				38.735	38.735	2	0.023206	16956	HUNTER_10K_HeLa_exp1_2_pullout	107.24	68.222	37019000	0	0	0	0	0	0	0	0	0	0	0
AMSFEWPWQYR	0	Acetyl (N-term)	1541.6762	0.67617003	2217	sp|Q9BRG1|VPS25_HUMAN	yes	yes	1	0	0	0	0			1	1													58.25	58.25	2	2.4439E-06	29100	HUNTER_100K_HeLa_exp2_2_pullout	172.21	146.55	41704000	0	0	18940000	22764000	0	0	0	0	0	0	0
AMSFEWPWQYR	0	Oxidation (M);Acetyl (N-term)	1557.6711	0.67108465	2217	sp|Q9BRG1|VPS25_HUMAN	yes	yes	1	0	0	1	0								1									57.716	57.716	2	1.4602E-08	27092	HUNTER_500K_HeLa_exp2_2_pullout	192.14	166.02	26398000	0	0	0	0	0	0	0	26398000	0	0	0
AMSSGGSGGGVPEQEDSVLFR	0	Acetyl (N-term)	2107.948	0.94804737	1557	sp|Q16637|SMN_HUMAN	yes	yes	1	0	0	0	0	1	1		1	1	1			2		1		1				49.906	49.906	2;3	3.211E-39	23002	HUNTER_500K_HeLa_exp1_1_pullout	204.28	177.18	350170000	60749000	30234000	0	28308000	48169000	36158000	0	0	89364000	0	30660000
AMSSGGSGGGVPEQEDSVLFR	0	Oxidation (M);Acetyl (N-term)	2123.943	0.94296199	1557	sp|Q16637|SMN_HUMAN	yes	yes	1	0	0	1	0								2		1							49.117	49.117	2;3	1.2549E-89	21801	HUNTER_500K_HeLa_exp2_2_pullout	275.23	252.69	98026000	0	0	0	0	0	0	0	75429000	0	22597000	0
AMSSGGSGGGVPEQEDSVLFRR	0	Oxidation (M);Acetyl (N-term)	2280.0441	0.044073019	1557	sp|Q16637|SMN_HUMAN	yes	yes	1	0	0	1	1							2	2		1							42.468	42.468	2;3	1.5043E-39	17956	HUNTER_500K_HeLa_exp2_1_pullout	203.93	169.55	300650000	0	0	0	0	0	0	65516000	166460000	0	68676000	0
AMSSGGSGGGVPEQEDSVLFRR	0	Acetyl (N-term)	2264.0492	0.049158397	1557	sp|Q16637|SMN_HUMAN	yes	yes	1	0	0	0	1							2	1		1		2	2				45.851	45.851	2;3	1.996E-31	19699	HUNTER_500K_HeLa_exp2_1_pullout	238.88	208.44	550180000	0	0	0	0	0	0	161310000	34517000	0	27839000	0
AMTAGTTTTFPMSNHTR	0	Acetyl (N-term)	1865.84	0.84001724	2712	sp|Q9Y2H1|ST38L_HUMAN	yes	yes	1	0	0	0	0	1			1	1	1											38.326	38.326	2	4.8321E-35	18656	HUNTER_500K_HeLa_exp1_2_pullout	262.24	196.74	35078000	0	0	0	0	0	35078000	0	0	0	0	0
AMTGSTPCSSMSNHTKER	1	Acetyl (N-term)	2022.8557	0.85574366	1496	sp|Q15208|STK38_HUMAN	yes	yes	1	0	0	0	0					1	1							1				22.182	22.182	3	1.7068E-05	7655	HUNTER_500K_HeLa_exp1_1_pullout	105.77	87.409	56319000	0	0	0	0	29846000	26473000	0	0	0	0	0
AMTGVEQWPYR	0	Unmodified	1336.6234	0.62340617	962	sp|P49368|TCPG_HUMAN	yes	yes	0	0	0	0	0			1														41.327	41.327	2	0.014153	18438	HUNTER_100K_HeLa_exp2_1_pullout	91.087	58.672	0	0	0	0	0	0	0	0	0	0	0	0
AMTKDNNLLGR	1	Unmodified	1231.6343	0.63430521	534;625	sp|P0DMV9|HS71B_HUMAN;sp|P0DMV8|HS71A_HUMAN;sp|P34931|HS71L_HUMAN;sp|P17066|HSP76_HUMAN	no	no	0	0	0	0	0				1					1								25.319	25.319	3	0.012419	9817	HUNTER_1Mil_HeLa_exp1_2_pullout	111.86	49.553	56845000	0	0	0	21393000	0	0	0	0	35452000	0	0
AMVVSSWRDPQDDVAGGNPGGPNPAAQAAR	0	Oxidation (M);Acetyl (N-term)	3048.4108	0.41079422	543	sp|P10589|COT1_HUMAN	yes	yes	1	0	0	1	1							1	2		1							46.22	46.22	3	3.3399E-38	20120	HUNTER_500K_HeLa_exp2_2_pullout	153.84	134.46	111950000	0	0	0	0	0	0	25671000	50739000	0	35542000	0
AMVVSSWRDPQDDVAGGNPGGPNPAAQAAR	0	Acetyl (N-term)	3032.4159	0.4158796	543	sp|P10589|COT1_HUMAN	yes	yes	1	0	0	0	1											1	1	1			1	49.486	49.486	3	1.008E-38	22987	HUNTER_10K_HeLa_exp1_2_pullout	162.27	144.02	247550000	0	0	0	0	0	0	0	0	0	0	91214000
ANCERTFIAIKPDGVQR	1	Acetyl (N-term)	2016.0211	0.021093153	612	sp|P15531|NDKA_HUMAN	yes	yes	1	0	0	0	1							1					1					40.269	40.269	3	0.0016569	16765	HUNTER_500K_HeLa_exp2_1_pullout	89.049	67.039	58261000	0	0	0	0	0	0	40552000	0	0	0	0
ANDSGGPGGPSPSER	0	Acetyl (N-term)	1425.612	0.61204944	2331	sp|Q9GZT9|EGLN1_HUMAN	yes	yes	1	0	0	0	0							1										23.118	23.118	2	0.0029846	8057	HUNTER_500K_HeLa_exp2_1_pullout	119.39	101.16	13086000	0	0	0	0	0	0	13086000	0	0	0	0
ANDSGGPGGPSPSERDR	0	Acetyl (N-term)	1696.7401	0.7401035	2331	sp|Q9GZT9|EGLN1_HUMAN	yes	yes	1	0	0	0	1							1	1									20.342	20.342	2	2.7631E-08	6859	HUNTER_500K_HeLa_exp2_1_pullout	161.23	126.34	22213000	0	0	0	0	0	0	22213000	0	0	0	0
ANEAYPCPCDIGHR	0	Acetyl (N-term)	1700.7035	0.70352376	2071	sp|Q96DG6|CMBL_HUMAN	yes	yes	1	0	0	0	0	1	1	1		1	1										1	33.631	33.631	2	0.0053929	15243	HUNTER_500K_HeLa_exp1_2_pullout	96.229	86.276	174680000	54942000	22738000	22807000	0	0	58892000	0	0	0	0	0
ANEAYPCPCDIGHRLEYGGLGR	0	Acetyl (N-term)	2546.1431	0.14307556	2071	sp|Q96DG6|CMBL_HUMAN	yes	yes	1	0	0	0	1							1						1				48.785	48.785	3	6.4951E-10	20886	HUNTER_500K_HeLa_exp2_1_pullout	122.01	109.21	105020000	0	0	0	0	0	0	39249000	0	0	0	0
ANENHGSPR	0	Acetyl (N-term)	1022.453	0.45297003	2390	sp|Q9H4Z3|PCIF1_HUMAN	yes	yes	1	0	0	0	0	1	1		1			1	1			1	1	1				10.834	10.834	2	1.2704E-05	3566	HUNTER_500K_HeLa_exp2_2_pullout	204.42	143.63	256910000	26374000	0	0	11846000	0	0	70960000	56579000	0	0	79052000
ANFVSWKSR	1	Unmodified	1093.5669	0.56687757	1645	sp|Q5T653|RM02_HUMAN	yes	yes	0	0	0	0	0			1			1	1	1		1	1		1				31.819	31.819	2;3	0.0094007	13477	HUNTER_500K_HeLa_exp2_2_pullout	149.82	93.438	373580000	0	0	158170000	0	0	44791000	69301000	0	0	41304000	34289000
ANGDKEIGNIISDAMKKVGR	3	Gln->pyro-Glu	2098.0841	0.08408734	547	sp|P10809|CH60_HUMAN	yes	yes	0	1	0	0	0				1													51.744	51.744	4	0.011976	24969	HUNTER_100K_HeLa_exp2_2_pullout	67.866	51.743	50507000	0	0	0	50507000	0	0	0	0	0	0	0
ANGHLLLNSEKMSKSTGNFLTLTQAIDKFSADGMR	3	Gln->pyro-Glu	3777.8818	0.88182906	2594	sp|Q9P2J5|SYLC_HUMAN	yes	yes	0	1	0	0	0			1														53.124	53.124	4	2.8172E-20	25223	HUNTER_100K_HeLa_exp2_1_pullout	125.68	100.84	65962000	0	0	65962000	0	0	0	0	0	0	0	0
ANGMELDGR	0	Gln->pyro-Glu	944.40218	0.40218001	1181	sp|P62995|TRA2B_HUMAN;sp|Q13595|TRA2A_HUMAN	yes	no	0	1	0	0	0									1								30.745	30.745	2	0.025419	12791	HUNTER_1Mil_HeLa_exp1_2_pullout	114.28	37.224	41235000	0	0	0	0	0	0	0	0	41235000	0	0
ANGMELDGRR	0	Gln->pyro-Glu	1100.5033	0.50329104	1181	sp|P62995|TRA2B_HUMAN;sp|Q13595|TRA2A_HUMAN	yes	no	0	1	0	0	1	1						1		1				1				26.371	26.371	2	0.00066457	10920	HUNTER_500K_HeLa_exp2_1_pullout	160.56	113.75	630700000	151440000	0	0	0	0	0	59471000	0	293100000	0	0
ANGMELDGRR	0	Oxidation (M);Gln->pyro-Glu	1116.4982	0.49820566	1181	sp|P62995|TRA2B_HUMAN;sp|Q13595|TRA2A_HUMAN	yes	no	0	1	0	1	1								1		1							19.037	19.037	2	0.012635	7187	HUNTER_500K_HeLa_exp2_2_pullout	121.09	51.894	112830000	0	0	0	0	0	0	0	60605000	0	52221000	0
ANHLNKLAEKEETGMAMR	2	Gln->pyro-Glu	2024.9772	0.97717943	683	sp|P21980|TGM2_HUMAN	yes	yes	0	1	0	0	0	1											1					29.497	29.497	3	5.3984E-09	12591	HUNTER_1Mil_HeLa_exp1_1_pullout	134.9	118.6	54202000	34800000	0	0	0	0	0	0	0	0	0	0
ANILPDIENEDFIKDCVR	1	Unmodified	2160.0521	0.05211851	941	sp|P48060|GLIP1_HUMAN	yes	yes	0	0	0	0	0													1				52.039	52.039	3	0.00028658	23820	HUNTER_10K_HeLa_exp1_2_pullout	96.143	73.269	32208000	0	0	0	0	0	0	0	0	0	0	0
ANKGPSYGMSR	1	Acetyl (N-term)	1208.5608	0.56080592	1260	sp|Q01995|TAGL_HUMAN	yes	yes	1	0	0	0	0	1	1		1	1		1	1	2	1	1	1	2				23.405	23.405	2	1.0113E-19	9444	HUNTER_500K_HeLa_exp2_2_pullout	232.46	132.6	19059000000	2157700000	14605000	0	22021000	1863600000	0	1551200000	547920000	3960100000	286970000	1994800000
ANKGPSYGMSR	1	Oxidation (M);Acetyl (N-term)	1224.5557	0.55572054	1260	sp|Q01995|TAGL_HUMAN	yes	yes	1	0	0	1	0						1	1					1					18.647	18.647	2	0.041116	6846	HUNTER_10K_HeLa_exp1_1_pullout	90.15	41.356	213570000	0	0	0	0	0	50014000	30381000	0	0	0	0
ANKVGLNFSPGQSFPASQAHLR	1	Unmodified	2325.1978	0.19781197	3	CON__ENSEMBL:ENSBTAP00000024146	yes	yes	0	0	0	0	0											1						34.692	34.692	4	1.0026E-09	15325	HUNTER_1Mil_HeLa_exp2_2_pullout	117.37	109.38	86585000	0	0	0	0	0	0	0	0	0	0	86585000
ANLEESFPR	0	Acetyl (N-term)	1103.5247	0.52473799	1451	sp|Q14690|RRP5_HUMAN	yes	yes	1	0	0	0	0		1					1			1	1						46.646	46.646	2	0.0098556	19517	HUNTER_1Mil_HeLa_exp2_1_pullout	147.19	53.756	226570000	0	29867000	0	0	0	0	65816000	0	0	47933000	82954000
ANLERTFIAIKPDGVQR	1	Acetyl (N-term)	1969.0745	0.074508932	690	sp|P22392|NDKB_HUMAN	yes	yes	1	0	0	0	1												1	1			1	50.479	50.479	3	2.5024E-05	22875	HUNTER_10K_HeLa_exp1_2_pullout	122.57	91.107	239310000	0	0	0	0	0	0	0	0	0	0	0
ANLETAIADAEQR	0	Glu->pyro-Glu	1382.679	0.6790068	33	sp|Q86Y46|K2C73_HUMAN;CON__Q32MB2	yes	no	0	0	1	0	0	1	1	1	1	1	2			1					1	1	1	53.688	53.688	1;2	0.00011041	26042	HUNTER_100K_HeLa_exp2_2_pullout	143.4	65.285	2472900000	300260000	39114000	106570000	227120000	227440000	768460000	0	0	610430000	0	0
ANLIVEEEDLR	0	Glu->pyro-Glu	1281.6565	0.65648044	1981	sp|Q8WZ42|TITIN_HUMAN	yes	yes	0	0	1	0	0	1			1	1	1			1							1	55.537	55.537	2	4.6651E-05	28991	HUNTER_500K_HeLa_exp1_2_pullout	158.76	116.16	933140000	117320000	0	0	83137000	102490000	309600000	0	0	320600000	0	0
ANLPNQVHR	0	Unmodified	1047.5574	0.55737552	1474	sp|Q15019|SEPT2_HUMAN	yes	yes	0	0	0	0	0				1													18.309	18.309	3	0.039082	6811	HUNTER_100K_HeLa_exp2_2_pullout	91.069	40.002	24215000	0	0	0	24215000	0	0	0	0	0	0	0
ANMQGLVER	0	Acetyl (N-term)	1058.5179	0.51787847	866	sp|P40123|CAP2_HUMAN	yes	yes	1	0	0	0	0		1			1	1	1					1	1			1	41.703	41.703	2	0.010784	17166	HUNTER_500K_HeLa_exp1_1_pullout	145.16	90.379	178540000	0	11169000	0	0	40426000	37849000	18327000	0	0	0	0
ANMQGLVER	0	Oxidation (M);Acetyl (N-term)	1074.5128	0.51279309	866	sp|P40123|CAP2_HUMAN	yes	yes	1	0	0	1	0								1									28.844	28.844	2	0.050206	11940	HUNTER_500K_HeLa_exp2_2_pullout	101.72	64.163	21392000	0	0	0	0	0	0	0	21392000	0	0	0
ANNDAVLKR	1	Acetyl (N-term)	1041.5567	0.55670682	1328	sp|Q12904|AIMP1_HUMAN	yes	yes	1	0	0	0	0	1		1	1	1	1	1	1	1	1	1	1		1	1	1	22.983	22.983	2	0.0012246	9312	HUNTER_500K_HeLa_exp2_1_pullout	186.91	113.65	8483900000	867760000	0	234610000	642070000	928450000	898930000	858690000	698310000	1807700000	262440000	760580000
ANNPEQNR	0	Unmodified	941.43151	0.4315063	1752	sp|Q7KZF4|SND1_HUMAN	yes	yes	0	0	0	0	0				1													10.271	10.271	2	0.064851	2839	HUNTER_100K_HeLa_exp2_2_pullout	105.12	41.637	8321400	0	0	0	8321400	0	0	0	0	0	0	0
ANNSVAYSGVKNSLKEANHDGDFGITLAELR	2	Acetyl (N-term)	3331.6433	0.64329658	659	sp|P20020|AT2B1_HUMAN	yes	yes	1	0	0	0	0				1								1				1	50.78	50.78	4	3.7944E-08	23654	HUNTER_100K_HeLa_exp2_2_pullout	97.639	75.714	131800000	0	0	0	53463000	0	0	0	0	0	0	0
ANRGPAYGLSR	0	Acetyl (N-term)	1202.6156	0.61561868	853	sp|P37802|TAGL2_HUMAN	yes	yes	1	0	0	0	1	1	1		1	1	1	1	1	1	1		1				1	27.975	27.975	2	1.0967E-19	11074	HUNTER_1Mil_HeLa_exp2_1_pullout	231.38	161.96	6075200000	176110000	16101000	0	25079000	290600000	129670000	796010000	609550000	228120000	631520000	0
ANSANTNTVPKLYR	1	Acetyl (N-term)	1589.8162	0.81616898	1032	sp|P52655|TF2AA_HUMAN	yes	yes	1	0	0	0	0	1	1	1	1	1	1	1	1	1	1	1	1	1	1		1	33.236	33.236	2;3	1.3181E-58	14443	HUNTER_500K_HeLa_exp2_2_pullout	277.15	226.86	1731200000	139880000	49459000	26410000	24412000	139000000	80403000	25504000	182580000	52853000	151190000	631260000
ANSGCKDVTGPDEESFLYFAYGSNLLTER	1	Acetyl (N-term)	3281.4823	0.48228741	300	sp|O75223|GGCT_HUMAN	yes	yes	1	0	0	0	0																1	56.481	56.481	3	0.0001337	24964	HUNTER_100K_HeLa_exp1_1_pullout	73.936	68.402	17920000	0	0	0	0	0	0	0	0	0	0	0
ANSTAVVKIPGTPGAGGR	1	Acetyl (N-term)	1693.9111	0.911132	1546	sp|Q16514|TAF12_HUMAN	yes	yes	1	0	0	0	0							1			1	1						38.424	38.424	2	7.3061E-11	15958	HUNTER_1Mil_HeLa_exp2_1_pullout	148.52	121.85	127200000	0	0	0	0	0	0	26863000	0	0	25233000	75103000
ANSTGKAPPDER	1	Acetyl (N-term)	1283.6106	0.61059288	1666	sp|Q68CP9|ARID2_HUMAN	yes	yes	1	0	0	0	0	1					1	1	1		1						1	15.965	15.965	2	7.3396E-12	5637	HUNTER_500K_HeLa_exp2_1_pullout	212.27	127.77	199270000	17156000	0	0	0	0	27632000	89682000	28368000	0	32603000	0
ANSTGKAPPDERR	1	Acetyl (N-term)	1439.7117	0.71170391	1666	sp|Q68CP9|ARID2_HUMAN	yes	yes	1	0	0	0	1							1			1							14.989	14.989	3	1.7682E-05	4087	HUNTER_1Mil_HeLa_exp2_1_pullout	150.69	112.39	74169000	0	0	0	0	0	0	48022000	0	0	26147000	0
ANTVLSGGTTMYPGIADR	0	Unmodified	1822.8883	0.88834765	1096;1191	sp|P60709|ACTB_HUMAN;sp|P63261|ACTG_HUMAN	no	no	0	0	0	0	0		1	1	1												1	43.779	43.779	2	2.2484E-24	19125	HUNTER_100K_HeLa_exp2_1_pullout	171.87	158.67	131100000	0	33920000	24821000	48690000	0	0	0	0	0	0	0
ANVADTKLYDILGVPPGASENELKKAYR	3	Acetyl (N-term)	3073.6084	0.60841462	291	sp|O60884|DNJA2_HUMAN	yes	yes	1	0	0	0	0	3	2	2	2	2	2	2	3	1	2	2	2	2			2	51.667	51.667	3;4	6.8504E-49	23748	HUNTER_500K_HeLa_exp1_1_pullout	202.17	178.08	15719000000	1632300000	503090000	971460000	701450000	1260700000	1282200000	1792600000	1430800000	208080000	939460000	1840300000
ANVELILDIAKR	1	Glu->pyro-Glu	1335.7874	0.78743503	1343	sp|Q13085|ACACA_HUMAN	yes	yes	0	0	1	0	0			1	1													56.406	56.406	2	0.043997	27597	HUNTER_100K_HeLa_exp2_1_pullout	83.499	39.122	552750000	0	0	233120000	319630000	0	0	0	0	0	0	0
ANVSKKVSWSGR	2	Acetyl (N-term)	1359.7259	0.72589741	1018	sp|P51798|CLCN7_HUMAN	yes	yes	1	0	0	0	0	1			1	2	2	2	2		2	1	1	2				27.68	27.68	2;3	2.9944E-15	11499	HUNTER_500K_HeLa_exp2_2_pullout	220.29	160.36	1811300000	71286000	0	0	92107000	395010000	298850000	325590000	215730000	0	135580000	63509000
APAAASPPEVIR	0	Unmodified	1177.6455	0.64552182	274	sp|O60683|PEX10_HUMAN	yes	yes	0	0	0	0	0	1								1		1						27.88	27.88	2	0.00084759	12327	HUNTER_1Mil_HeLa_exp1_2_pullout	137.95	87.347	147310000	66167000	0	0	0	0	0	0	0	38581000	0	42563000
APAEILNGKEISAQIR	1	Unmodified	1708.9472	0.94718315	564	sp|P11586|C1TC_HUMAN	yes	yes	0	0	0	0	0	2	1	1	1	2	1	2	2	1	1	2	1	2	1	1		38.033	38.033	2;3	1.2083E-34	16854	HUNTER_500K_HeLa_exp2_2_pullout	218.31	171.51	10858000000	1944800000	314520000	47313000	103970000	1355600000	280680000	1547300000	1276000000	259350000	113510000	1893100000
APAMQPAEIQFAQR	0	Unmodified	1556.7769	0.7769467	1450	sp|Q14684|RRP1B_HUMAN	yes	yes	0	0	0	0	0	2	1	3	2	1	1	2	2		1	1	2	2		1	2	39.696	39.696	2;3	2.3264E-22	17505	HUNTER_500K_HeLa_exp2_2_pullout	161.87	129.8	1998900000	336940000	50535000	93371000	143790000	171700000	318260000	166440000	74162000	0	11805000	81885000
APAMQPAEIQFAQR	0	Oxidation (M)	1572.7719	0.77186132	1450	sp|Q14684|RRP1B_HUMAN	yes	yes	0	0	0	1	0								2		2	1						33.924	33.924	2;3	5.7965E-09	14680	HUNTER_500K_HeLa_exp2_2_pullout	166.45	104.36	308770000	0	0	0	0	0	0	0	147340000	0	113270000	48155000
APDPVAAETAAQGPTPR	0	Unmodified	1647.8216	0.82164829	258	sp|O60427|FADS1_HUMAN	yes	yes	0	0	0	0	0	2	1	1	1	2	2	2	2	2	2	2	1	2		1	1	29.615	29.615	2;3	2.3642E-22	12777	HUNTER_500K_HeLa_exp2_2_pullout	231.06	175.66	2403600000	477430000	40248000	45844000	34277000	164370000	246500000	231650000	140780000	106570000	121250000	405040000
APDQDEIQR	0	Unmodified	1070.4993	0.49925152	545	sp|P10619|PPGB_HUMAN	yes	yes	0	0	0	0	0	1			1	1	1	1	1		1	1		1				17.347	17.347	2	0.0031655	6836	HUNTER_500K_HeLa_exp2_2_pullout	169.21	75.218	3457800000	283850000	0	0	55310000	955480000	388990000	551040000	446270000	0	251330000	476840000
APDQDEIQRLPGLAKQPSFR	1	Unmodified	2265.1866	0.18657858	545	sp|P10619|PPGB_HUMAN	yes	yes	0	0	0	0	1							1	1		2	1	2					40.711	40.711	3;4	3.9532E-08	17509	HUNTER_500K_HeLa_exp2_2_pullout	118.96	86.872	1439100000	0	0	0	0	0	0	100480000	110720000	0	126310000	538170000
APELGHGVEGGNVAKPDPEVTER	1	Unmodified	2357.1612	0.16115169	39	CON__Q3SZV7	yes	yes	0	0	0	0	0	1					1	1	1		1							28.733	28.733	4	9.8883E-07	11600	HUNTER_500K_HeLa_exp2_1_pullout	105.24	76.494	396880000	100790000	0	0	0	0	124730000	72852000	66241000	0	32271000	0
APEVLPKPR	1	Unmodified	1005.5971	0.59711507	525	sp|P09669|COX6C_HUMAN	yes	yes	0	0	0	0	0	1	1	1	1			1			1	1	2		1		1	24.085	24.085	2;3	0.016606	8783	HUNTER_100K_HeLa_exp1_1_pullout	127.02	72.816	5653900000	1240500000	351810000	439160000	575860000	0	0	748940000	0	0	293360000	1179500000
APFDLFENR	0	Gln->pyro-Glu	1090.5084	0.50835964	491	sp|P07900|HS90A_HUMAN	yes	yes	0	1	0	0	0	1																57.59	57.59	2	0.014099	32336	HUNTER_1Mil_HeLa_exp1_1_pullout	133.6	133.6	19786000	19786000	0	0	0	0	0	0	0	0	0	0
APGQLALFSVSDKTGLVEFAR	1	Unmodified	2205.1794	0.17936793	794	sp|P31939|PUR9_HUMAN	yes	yes	0	0	0	0	0	2	2	2	2	2	2	4	2	1	2	2	2	2	1	1	2	53.059	53.059	2;3	6.3733E-103	23658	HUNTER_500K_HeLa_exp2_1_pullout	300.32	260.89	20045000000	2399300000	641320000	1963100000	2391100000	2109500000	1737400000	1144900000	1475400000	350850000	508630000	907210000
APHNPAPPTSTVIHIR	0	Unmodified	1706.9216	0.92163711	1251	sp|Q01628|IFM3_HUMAN	yes	yes	0	0	0	0	0		1	1			1					1		1	1			30.126	30.126	3;4	0.0017729	13060	HUNTER_500K_HeLa_exp1_2_pullout	95.854	76.276	198510000	0	9891600	62262000	0	0	77804000	0	0	0	0	0
APIIAVTR	0	Gln->pyro-Glu	822.49634	0.49633839	597	sp|P14618|KPYM_HUMAN	yes	yes	0	1	0	0	0							1			1	2						53.085	53.085	1;2	0.0057255	23440	HUNTER_1Mil_HeLa_exp2_1_pullout	181.2	22.005	682880000	0	0	0	0	0	0	21399000	0	0	27708000	633780000
APKFPDSVEELR	1	Unmodified	1386.7143	0.71432967	1530	sp|Q15785|TOM34_HUMAN	yes	yes	0	0	0	0	0	2	1	1	1	1	2	1	2	3	3	1	1	2				37.073	37.073	2;3	1.6615E-09	16962	HUNTER_10K_HeLa_exp1_2_pullout	193.96	115.03	3687800000	699970000	23878000	43343000	58443000	203100000	922420000	83748000	552870000	271050000	31715000	195280000
APKFPDSVEELRAAGNESFR	1	Unmodified	2219.0971	0.097094868	1530	sp|Q15785|TOM34_HUMAN	yes	yes	0	0	0	0	1												2	1				44.134	44.134	3;4	0.0013979	19488	HUNTER_10K_HeLa_exp1_2_pullout	83.776	65.238	276000000	0	0	0	0	0	0	0	0	0	0	0
APKGSSKQQSEEDLLLQDFSR	2	Unmodified	2362.1765	0.1764674	2683	sp|Q9UNL2|SSRG_HUMAN	yes	yes	0	0	0	0	0	3	1	1	2	3	2	2	3	2	2	2	2	3		1	2	42.56	42.56	2;3;4	1.9653E-116	18937	HUNTER_1Mil_HeLa_exp1_1_pullout	311.93	261.71	16674000000	3925000000	519960000	294280000	1107000000	2439900000	1457100000	958880000	1888700000	467010000	752630000	1281700000
APKQDPKPKFQEGER	3	Unmodified	1753.9111	0.911132	2610	sp|Q9UBU8|MO4L1_HUMAN	yes	yes	0	0	0	0	0						1		3		1							14.301	14.301	2;3;4	0.00021983	4833	HUNTER_500K_HeLa_exp2_2_pullout	105.65	71.763	836520000	0	0	0	0	0	50571000	0	633920000	0	152030000	0
APKSQDLAKIMADIR	2	Unmodified	1655.9029	0.9028755	464	sp|P05783|K1C18_HUMAN	yes	yes	0	0	0	0	0	1	1	2	1	1	1	2	2		1		1	2			1	43.689	43.689	2;3;4	3.8894E-06	19150	HUNTER_500K_HeLa_exp2_2_pullout	128.96	92.437	3779200000	475630000	498110000	1086900000	161600000	595180000	30315000	155420000	107330000	0	21913000	0
APKSQDLAKIMADIRAQYDELAR	2	Oxidation (M)	2618.3486	0.34863488	464	sp|P05783|K1C18_HUMAN	yes	yes	0	0	0	1	1								1		1							50.69	50.69	4	0.00083599	21182	HUNTER_1Mil_HeLa_exp2_1_pullout	75.054	53.763	123640000	0	0	0	0	0	0	0	63900000	0	59741000	0
APKSQDLAKIMADIRAQYDELAR	2	Unmodified	2602.3537	0.35372026	464	sp|P05783|K1C18_HUMAN	yes	yes	0	0	0	0	1											1	1					52.261	52.261	4	0.00082607	24117	HUNTER_1Mil_HeLa_exp2_2_pullout	75.224	59.328	273380000	0	0	0	0	0	0	0	0	0	0	103780000
APLDLDKYVEIAR	1	Unmodified	1501.814	0.81404372	132	sp|O00743|PPP6_HUMAN	yes	yes	0	0	0	0	0	2	2	2	2	2	1	2	2	2	2	2	2	2			2	49.343	49.343	2;3	1.5044E-32	21179	HUNTER_1Mil_HeLa_exp2_1_pullout	252.21	189.14	18038000000	3001300000	577140000	910550000	1064200000	2942400000	1989700000	1644000000	1100200000	370760000	509850000	1283100000
APLRLDADPSLQR	0	Unmodified	1450.7892	0.78922595	18;34	CON__P08729;sp|P08729|K2C7_HUMAN;CON__Q3KNV1	no	no	0	0	0	0	1								1		1							34.972	34.972	3	0.046021	14735	HUNTER_500K_HeLa_exp2_2_pullout	76.357	50.209	93861000	0	0	0	0	0	0	0	44685000	0	49176000	0
APPAAGQQQPPR	0	Unmodified	1216.6313	0.63126874	756	sp|P28300|LYOX_HUMAN	yes	yes	0	0	0	0	0		1															18.154	18.154	2	0.015741	5731	HUNTER_100K_HeLa_exp1_2_pullout	98.392	22.538	20893000	0	20893000	0	0	0	0	0	0	0	0	0
APPAAGQQQPPREPPAAPGAWR	0	Unmodified	2249.1454	0.14538246	756	sp|P28300|LYOX_HUMAN	yes	yes	0	0	0	0	1					1							1					30.942	30.942	3	0.020551	13505	HUNTER_10K_HeLa_exp1_1_pullout	58.672	35.798	77301000	0	0	0	0	45230000	0	0	0	0	0	0
APPSVFAEVPQAQPVLVFKLTADFR	1	Unmodified	2726.4796	0.4795727	627	sp|P17174|AATC_HUMAN	yes	yes	0	0	0	0	0	1	1	2	2	1	1			1								55.646	55.646	3;4	1.4473E-31	28962	HUNTER_500K_HeLa_exp1_2_pullout	179.33	155.73	1027500000	119640000	38688000	320320000	196910000	109210000	136070000	0	0	106680000	0	0
APPSVFAEVPQAQPVLVFKLTADFREDPDPR	1	Unmodified	3435.7827	0.78269059	627	sp|P17174|AATC_HUMAN	yes	yes	0	0	0	0	1	1	1						1	1	1	1	1	1				54.614	54.614	4	2.6507E-06	23745	HUNTER_1Mil_HeLa_exp2_1_pullout	87.091	64.368	1896700000	245850000	77490000	0	0	0	0	0	152280000	170190000	241350000	308830000
APPWVPAMGFTLAPSLGCFVGSR	0	Oxidation (M)	2433.1973	0.19734296	781	sp|P30536|TSPO_HUMAN	yes	yes	0	0	0	1	0	1						1	2									56.336	56.336	2;3	5.408E-05	25582	HUNTER_500K_HeLa_exp2_1_pullout	94.837	79.331	198790000	48802000	0	0	0	0	0	31752000	118230000	0	0	0
APPWVPAMGFTLAPSLGCFVGSR	0	Unmodified	2417.2024	0.20242834	781	sp|P30536|TSPO_HUMAN	yes	yes	0	0	0	0	0			1	1	1		2	1			1						58.03	58.03	2;3	7.2701E-11	26847	HUNTER_500K_HeLa_exp2_1_pullout	159.22	134.29	314270000	0	0	62221000	62026000	51350000	0	38035000	38949000	0	0	61683000
APRPCQAPQQWEGR	0	Unmodified	1679.7951	0.79505638	2674	sp|Q9UM22|EPDR1_HUMAN	yes	yes	0	0	0	0	1							1	1			1						23.954	23.954	3	0.00086994	9732	HUNTER_500K_HeLa_exp2_1_pullout	122.78	87.962	133120000	0	0	0	0	0	0	39504000	41779000	0	0	51839000
APSTPLLTVR	0	Unmodified	1053.6182	0.61824444	2303	sp|Q9BY44|EIF2A_HUMAN	yes	yes	0	0	0	0	0							1			1							40.545	40.545	2	0.0051532	16967	HUNTER_500K_HeLa_exp2_1_pullout	141.52	56.605	290800000	0	0	0	0	0	0	189040000	0	0	101760000	0
APSVPAAEPEYPKGIR	1	Unmodified	1680.8835	0.88352026	1057	sp|P54819|KAD2_HUMAN	yes	yes	0	0	0	0	0	3	2	2	2	2	3	3	4	3	3	3	2	2	1	1	2	31.882	31.882	2;3;4	7.1139E-48	12909	HUNTER_1Mil_HeLa_exp2_1_pullout	254.19	207.49	44915000000	6446800000	1612600000	2069800000	3737400000	3082500000	5645000000	3650800000	1608300000	1229200000	1335000000	8141200000
APVAGLGSDAELQIER	0	Unmodified	1624.842	0.84204938	384	sp|O95302|FKBP9_HUMAN	yes	yes	0	0	0	0	0							1			1							44.067	44.067	2	1.8829E-05	18898	HUNTER_500K_HeLa_exp2_1_pullout	145.29	105.14	11499000	0	0	0	0	0	0	0	0	0	11499000	0
APVEHVVADAGAFLR	0	Unmodified	1550.8205	0.82052608	2671	sp|Q9ULX3|NOB1_HUMAN	yes	yes	0	0	0	0	0	1		2	1	2	2	3	2		2	1	2	2			1	45.089	45.089	2;3	3.5274E-05	19209	HUNTER_1Mil_HeLa_exp2_1_pullout	161.99	82.84	2163900000	136930000	0	149040000	99320000	301990000	317490000	124500000	216960000	0	155100000	76494000
APVLSKDSADIESILALNPR	1	Unmodified	2108.1477	0.14773345	1327	sp|Q12882|DPYD_HUMAN	yes	yes	0	0	0	0	0													1				52.959	52.959	3	0.01107	24369	HUNTER_10K_HeLa_exp1_2_pullout	68.411	44.124	49059000	0	0	0	0	0	0	0	0	0	0	0
APVPASELLASGVLSR	0	Gln->pyro-Glu	1548.8512	0.8511575	1493	sp|Q15149|PLEC_HUMAN	yes	yes	0	1	0	0	0	1																57.51	57.51	2	0.023361	32245	HUNTER_1Mil_HeLa_exp1_1_pullout	91.62	59.778	82647000	82647000	0	0	0	0	0	0	0	0	0	0
AQAAGPAGGGEPR	0	Acetyl (N-term)	1179.5632	0.56324876	1311	sp|Q08AE8|SPIR1_HUMAN	yes	yes	1	0	0	0	0							1										24.198	24.198	2	0.00014136	8543	HUNTER_500K_HeLa_exp2_1_pullout	115.29	65.571	0	0	0	0	0	0	0	0	0	0	0	0
AQAEAQQPTFDALR	0	Unmodified	1544.7583	0.75831975	1493	sp|Q15149|PLEC_HUMAN	yes	yes	0	0	0	0	0									1								35.637	35.637	2	0.0075006	15486	HUNTER_1Mil_HeLa_exp1_2_pullout	113.38	75.293	0	0	0	0	0	0	0	0	0	0	0	0
AQAEAQQPTFDALRDELR	0	Unmodified	2058.013	0.013030887	1493	sp|Q15149|PLEC_HUMAN	yes	yes	0	0	0	0	1			1	1	1	1			1								43.091	43.091	3	3.2285E-11	18929	HUNTER_500K_HeLa_exp1_1_pullout	154.49	118.3	309930000	0	0	29914000	45732000	125460000	77726000	0	0	31098000	0	0
AQAKINAKANEGR	2	Acetyl (N-term)	1411.7532	0.75317479	410	sp|O95816|BAG2_HUMAN	yes	yes	1	0	0	0	0	2	2	2		4	2	4	4	3	3	3	3	5		1		18.584	18.584	2;3	3.7921E-41	6063	HUNTER_1Mil_HeLa_exp2_1_pullout	261.22	196.38	14894000000	1270000000	112980000	314720000	0	2729400000	941630000	231460000	338120000	3766500000	1220000000	1732600000
AQALSEEEFQR	0	Acetyl (N-term)	1348.6259	0.62590859	1600	sp|Q4V328|GRAP1_HUMAN	yes	yes	1	0	0	0	0	1	1		1					1				1			1	42.238	42.238	2	8.7968E-06	19586	HUNTER_10K_HeLa_exp1_2_pullout	168.26	135.37	195670000	68438000	0	0	39737000	0	0	0	0	47389000	0	0
AQALSEEEFQRMQAQLLELR	0	Acetyl (N-term)	2431.2166	0.21655808	1600	sp|Q4V328|GRAP1_HUMAN	yes	yes	1	0	0	0	1							1				1		1				56.181	56.181	2;3	1.1395E-08	25522	HUNTER_500K_HeLa_exp2_1_pullout	127.32	107.42	85895000	0	0	0	0	0	0	19773000	0	0	0	38374000
AQAVLEEDHYGMEDVKKR	2	Unmodified	2117.0212	0.021152733	845	sp|P36776|LONM_HUMAN	yes	yes	0	0	0	0	0			1														28.43	28.43	4	0.031016	11605	HUNTER_100K_HeLa_exp2_1_pullout	61.648	46.954	29655000	0	0	29655000	0	0	0	0	0	0	0	0
AQAVSEDAGGNEGR	0	Unmodified	1359.6015	0.60148476	1076	sp|P55884|EIF3B_HUMAN	yes	yes	0	0	0	0	0	1			1		1						1					14.423	14.423	2	0.0018477	5084	HUNTER_500K_HeLa_exp1_2_pullout	110.66	95.511	34699000	8023700	0	0	7180500	0	13819000	0	0	0	0	0
AQDQGEKENPMR	1	Acetyl (N-term)	1443.6412	0.64124108	1175	sp|P62913|RL11_HUMAN	yes	yes	1	0	0	0	0	1	1	1	1	2	1		3	1	1	1	1	1	1	1	1	20.938	20.938	2	7.4717E-24	8168	HUNTER_500K_HeLa_exp2_2_pullout	229.68	171.09	16277000000	1821400000	527330000	360580000	763610000	1851900000	1984100000	0	380730000	3320500000	151730000	2712600000
AQDQGEKENPMR	1	Oxidation (M);Acetyl (N-term)	1459.6362	0.6361557	1175	sp|P62913|RL11_HUMAN	yes	yes	1	0	0	1	0					2		1	1	1	1							14.831	14.831	2	0.0016617	4417	HUNTER_1Mil_HeLa_exp2_1_pullout	130.16	107.52	6334400000	0	0	0	0	176930000	0	73150000	5224000000	325530000	534810000	0
AQDQGEKENPMRELR	1	Oxidation (M);Acetyl (N-term)	1857.8639	0.86392381	1175	sp|P62913|RL11_HUMAN	yes	yes	1	0	0	1	1								2		1							20.932	20.932	2;3	0.00058645	7836	HUNTER_500K_HeLa_exp2_2_pullout	115.63	78.942	364870000	0	0	0	0	0	0	0	270750000	0	94113000	0
AQDQGEKENPMRELR	1	Acetyl (N-term)	1841.869	0.86900919	1175	sp|P62913|RL11_HUMAN	yes	yes	1	0	0	0	1					1	1	1				2	1					28.571	28.571	2;3	4.1649E-06	12297	HUNTER_500K_HeLa_exp2_1_pullout	149.59	119.85	677170000	0	0	0	0	76814000	62182000	98310000	0	0	0	325680000
AQDQTQDTQLITVDEKLDITTLTGVPEEHIKTR	2	Unmodified	3735.9167	0.91667747	204	sp|O43181|NDUS4_HUMAN	yes	yes	0	0	0	0	0				1				1									50.367	50.367	4	2.7834E-76	22983	HUNTER_500K_HeLa_exp2_2_pullout	218.71	190.31	159290000	0	0	0	75226000	0	0	0	84063000	0	0	0
AQEEAKEAEMSR	1	Unmodified	1377.6194	0.61944301	1977	sp|Q8WXX5|DNJC9_HUMAN	yes	yes	0	0	0	0	0						1											14.063	14.063	3	0.044614	5133	HUNTER_500K_HeLa_exp1_2_pullout	83.314	61.082	23651000	0	0	0	0	0	23651000	0	0	0	0	0
AQEKMELDLEPDTSYGGTLRR	1	Acetyl (N-term)	2450.1748	0.17475284	1771	sp|Q7Z309|F122B_HUMAN	yes	yes	1	0	0	0	1							1					1	1				46.146	46.146	3	4.054E-16	19855	HUNTER_500K_HeLa_exp2_1_pullout	149.85	130.27	163210000	0	0	0	0	0	0	12493000	0	0	0	0
AQESGTIPKKR	2	Unmodified	1213.6779	0.67788459	100	sp|O00116|ADAS_HUMAN	yes	yes	0	0	0	0	0						1		1			1						10.887	10.887	2;3	0.0050201	2895	HUNTER_1Mil_HeLa_exp2_2_pullout	128.36	35.922	309260000	0	0	0	0	0	131020000	0	138960000	0	0	39274000
AQESPKNSAAEIPVTSNGEVDDSR	1	Acetyl (N-term)	2542.1783	0.17831789	1040	sp|P53367|ARFP1_HUMAN	yes	yes	1	0	0	0	0						1	1										33.731	33.731	2;3	3.6283E-31	13881	HUNTER_500K_HeLa_exp2_1_pullout	177.64	146.03	50118000	0	0	0	0	0	37089000	13029000	0	0	0	0
AQESPKNSAAEIPVTSNGEVDDSREHSFNR	1	Acetyl (N-term)	3312.5243	0.52430365	1040	sp|P53367|ARFP1_HUMAN	yes	yes	1	0	0	0	1	1				1		1	1		1	2						30.714	30.714	3;4	1.2506E-56	13345	HUNTER_500K_HeLa_exp2_1_pullout	189.66	179.52	926860000	60804000	0	0	0	68179000	0	73348000	88793000	0	118690000	517040000
AQEVSEYLSQNPR	0	Acetyl (N-term)	1561.7372	0.73724996	2548	sp|Q9NXV6|CARF_HUMAN	yes	yes	1	0	0	0	0	1			1	1	1	1	1	1	1	1	1	1	1	1	1	50.612	50.612	2	3.8111E-33	23651	HUNTER_10K_HeLa_exp1_1_pullout	257.72	223.76	1134700000	72456000	0	0	32930000	129260000	121230000	173270000	60170000	70803000	61704000	122620000
AQFEGIVTDLIR	0	Unmodified	1360.7351	0.73506511	858	sp|P38646|GRP75_HUMAN	yes	yes	0	0	0	0	0		1	1											1	1	1	53.706	53.706	2	0.0001334	25308	HUNTER_100K_HeLa_exp2_1_pullout	166.14	115.26	134590000	0	16113000	73857000	0	0	0	0	0	0	0	0
AQFEQLKDGKTTVKDLSELGSVR	3	Acetyl (N-term)	2590.3602	0.36024543	1493	sp|Q15149|PLEC_HUMAN	yes	yes	1	0	0	0	0			1														47.218	47.218	3	0.0009249	21681	HUNTER_100K_HeLa_exp2_1_pullout	83.395	62.581	0	0	0	0	0	0	0	0	0	0	0	0
AQFLVEKAKQEQR	2	Gln->pyro-Glu	1556.8311	0.83109076	2186	sp|Q99623|PHB2_HUMAN	yes	yes	0	1	0	0	0	1																38.024	38.024	3	0.051973	19671	HUNTER_1Mil_HeLa_exp1_1_pullout	73.927	51.881	191020000	191020000	0	0	0	0	0	0	0	0	0	0
AQGLIEVER	0	Acetyl (N-term)	1055.5611	0.56112349	2245	sp|Q9BU02|THTPA_HUMAN	yes	yes	1	0	0	0	0						1	1	1	1	1	1		1				45.442	45.442	2	7.0409E-06	20415	HUNTER_500K_HeLa_exp2_1_pullout	209.84	92.936	154320000	0	0	0	0	0	0	20728000	26687000	60863000	22685000	23357000
AQGPLYEQR	0	Unmodified	1060.5302	0.53015772	1418	sp|Q14157|UBP2L_HUMAN	yes	yes	0	0	0	0	0										1							26.09	26.09	2	0.018024	9534	HUNTER_1Mil_HeLa_exp2_1_pullout	123.98	63.625	13564000	0	0	0	0	0	0	0	0	0	13564000	0
AQGSHQIDFQVLHDLR	0	Acetyl (N-term)	1904.9493	0.94930842	2558	sp|Q9NYJ8|TAB2_HUMAN	yes	yes	1	0	0	0	0	1			1	1	1	1	1		1	2	1	1				47.524	47.524	2;3	2.4317E-06	22352	HUNTER_10K_HeLa_exp1_2_pullout	141	112.79	570990000	127350000	0	0	26054000	59292000	76054000	60458000	35743000	0	17937000	60272000
AQGWAGFSEEELRR	0	Acetyl (N-term)	1676.7907	0.79068251	1647	sp|Q5T7V8|GORAB_HUMAN	yes	yes	1	0	0	0	1								1		1		1				1	50.759	50.759	2	2.3097E-14	21261	HUNTER_1Mil_HeLa_exp2_1_pullout	185.99	156.44	142720000	0	0	0	0	0	0	0	48427000	0	29111000	0
AQIFANTVDNAR	0	Unmodified	1318.663	0.6629628	464	sp|P05783|K1C18_HUMAN	yes	yes	0	0	0	0	0														1			33.056	33.056	2	0.028228	12805	HUNTER_10K_HeLa_exp2_1_pullout	89.247	50.225	5680700	0	0	0	0	0	0	0	0	0	0	0
AQILPIR	0	Acetyl (N-term)	851.52289	0.52288749	1241	sp|Q00610|CLH1_HUMAN	yes	yes	1	0	0	0	0	1	1		1			1				1			1	1		50.755	50.755	2	0.055786	23227	HUNTER_500K_HeLa_exp2_1_pullout	132.01	21.774	675470000	169270000	36601000	0	110720000	0	0	88542000	0	0	0	105150000
AQIQQGGPDEKEKTTALKDLLSR	3	Acetyl (N-term)	2567.3555	0.3554944	1952	sp|Q8WUF8|F172A_HUMAN	yes	yes	1	0	0	0	0					1	1	2										44.93	44.93	3;4	1.9728E-05	19702	HUNTER_500K_HeLa_exp2_1_pullout	99.407	75.495	170890000	0	0	0	0	68402000	46657000	55835000	0	0	0	0
AQISSNSGFKECPSSHPEPTR	1	Acetyl (N-term)	2357.0706	0.070622121	118	sp|O00443|P3C2A_HUMAN	yes	yes	1	0	0	0	0	1					1	1	1		1	1	1	1				28.306	28.306	3	2.1243E-39	11581	HUNTER_500K_HeLa_exp2_1_pullout	208.44	183.55	427150000	34113000	0	0	0	0	61998000	56802000	57206000	0	24933000	73530000
AQIWDTAGQER	0	Unmodified	1273.6051	0.60511357	1151	sp|P62491|RB11A_HUMAN;sp|Q15907|RB11B_HUMAN	yes	no	0	0	0	0	0		1															36.3	36.3	2	0.050346	14686	HUNTER_100K_HeLa_exp1_2_pullout	78.934	30.138	0	0	0	0	0	0	0	0	0	0	0	0
AQKENSYPWPYGR	1	Acetyl (N-term)	1636.7634	0.76340513	2105	sp|Q96GD4|AURKB_HUMAN	yes	yes	1	0	0	0	0	1	1		1	1	1	1	1		1	1	1	1			1	41.29	41.29	2	1.2652E-25	17139	HUNTER_1Mil_HeLa_exp2_1_pullout	240.8	205.38	245050000	0	18723000	0	18100000	0	0	0	33978000	0	13534000	77514000
AQKSNQNGKDSKPSSTPR	3	Unmodified	1928.9664	0.96641505	473	sp|P06748|NPM_HUMAN	yes	yes	0	0	0	0	0			1														9.7963	9.7963	4	0.023024	2482	HUNTER_100K_HeLa_exp2_1_pullout	65.225	47.308	76935000	0	0	76935000	0	0	0	0	0	0	0	0
AQLGGPEAAKSDETAAK	2	Unmodified	1642.8162	0.81622856	449	sp|P04792|HSPB1_HUMAN	yes	yes	0	0	0	0	0	1			1	3		1	1	1		1	1	1				19.655	19.655	3	1.6365E-09	5758	HUNTER_500K_HeLa_exp1_1_pullout	123.36	88.158	535570000	110350000	0	0	45399000	44667000	0	32655000	51593000	83613000	0	58354000
AQLGKLLKEQKYDR	3	Acetyl (N-term)	1730.9679	0.9679186	1396	sp|Q13564|ULA1_HUMAN	yes	yes	1	0	0	0	0	1	1	2		3	1	1	3	1	3	3	2	3				39.484	39.484	2;3;4	2.497E-26	17258	HUNTER_500K_HeLa_exp2_2_pullout	222.99	183.72	3974700000	537370000	48083000	417420000	0	758480000	265750000	95227000	455360000	36131000	259070000	432400000
AQLLLKATPEDNGR	1	Unmodified	1524.826	0.82600539	460	sp|P05362|ICAM1_HUMAN	yes	yes	0	0	0	0	0							1	1		2							32.454	32.454	3	0.0016287	13174	HUNTER_500K_HeLa_exp2_1_pullout	112.62	84.327	115330000	0	0	0	0	0	0	49584000	65743000	0	0	0
AQLLVVGSPGPVPR	0	Unmodified	1388.814	0.81398414	801	sp|P32004|L1CAM_HUMAN	yes	yes	0	0	0	0	0							1										47.28	47.28	2	0.00041876	19825	HUNTER_500K_HeLa_exp2_1_pullout	131.82	73.143	0	0	0	0	0	0	0	0	0	0	0	0
AQNLKDLAGR	1	Acetyl (N-term)	1126.6095	0.60947067	2186	sp|Q99623|PHB2_HUMAN	yes	yes	1	0	0	0	0	1	2	1	1	1	1	1	1	1	1	1		1	1		1	35.614	35.614	2	2.2546E-32	14798	HUNTER_1Mil_HeLa_exp2_1_pullout	265.58	148.68	43953000000	8316900000	2840900000	2714000000	3699500000	5576200000	6415200000	1688700000	1871300000	4312000000	931540000	2683100000
AQNLKDLAGRLPAGPR	1	Acetyl (N-term)	1717.9588	0.95875089	2186	sp|Q99623|PHB2_HUMAN	yes	yes	1	0	0	0	1	1	1	1	1	1	1	2	2		2	1	2	2			1	45.77	45.77	2;3	9.2625E-94	19170	HUNTER_1Mil_HeLa_exp2_1_pullout	308.74	228.05	10827000000	275250000	31386000	19486000	19496000	288660000	109500000	2183600000	938220000	0	2327500000	486870000
AQPGPASQPDVSLQQR	0	Acetyl (N-term)	1719.854	0.85401105	1498	sp|Q15276|RABE1_HUMAN	yes	yes	1	0	0	0	0	1				1		1		1	1	1	1					33.997	33.997	2	1.3988E-10	14694	HUNTER_500K_HeLa_exp2_1_pullout	162.93	113.77	165090000	0	0	0	0	16216000	0	30582000	0	34355000	19966000	63972000
AQPGTLNLNNEVVKMR	1	Acetyl (N-term)	1824.9516	0.9516166	1903	sp|Q8NEF9|SRFB1_HUMAN	yes	yes	1	0	0	0	0		2	1	1	1	1					1					1	45.119	45.119	2;3	5.0137E-05	21849	HUNTER_500K_HeLa_exp1_2_pullout	123.92	98.447	252670000	0	40706000	34192000	30113000	39332000	67434000	0	0	0	0	31857000
AQPGTTNYQR	0	Unmodified	1134.5418	0.54178503	1976	sp|Q8WXI7|MUC16_HUMAN	yes	yes	0	0	0	0	0							1	1		1							16.167	16.167	2	0.00014464	5589	HUNTER_500K_HeLa_exp2_1_pullout	172.21	88.599	143570000	0	0	0	0	0	0	51077000	47629000	0	44860000	0
AQQKNLEGYVGFANLPNQVYR	1	Acetyl (N-term)	2450.2343	0.23425705	1538	sp|Q16181|SEPT7_HUMAN	yes	yes	1	0	0	0	0	1	2	2	1	2	1	2	2		1	2		1	1	1	1	51.552	51.552	2;3	0	26009	HUNTER_500K_HeLa_exp1_2_pullout	558.68	445.61	1558100000	189040000	105430000	216090000	65031000	289330000	173110000	140850000	107030000	0	0	155110000
AQQQMTSSQKALMLELKSLQEEPVEGFR	2	Oxidation (M);Acetyl (N-term)	3263.6166	0.61661282	1747	sp|Q712K3|UB2R2_HUMAN	yes	yes	1	0	0	1	0	1																51.283	51.283	3	0.00097164	28064	HUNTER_1Mil_HeLa_exp1_1_pullout	71.085	44.259	59682000	59682000	0	0	0	0	0	0	0	0	0	0
AQQQMTSSQKALMLELKSLQEEPVEGFR	2	Acetyl (N-term)	3247.6217	0.6216982	1747	sp|Q712K3|UB2R2_HUMAN	yes	yes	1	0	0	0	0	1	1	1		1	1						1				1	53.499	53.499	3	8.4705E-146	25208	HUNTER_500K_HeLa_exp1_1_pullout	313.9	289.58	679850000	194420000	45432000	92062000	0	170780000	124860000	0	0	0	0	0
AQQQMTSSQKALMLELKSLQEEPVEGFR	2	Oxidation (M)	3221.606	0.60604814	1747	sp|Q712K3|UB2R2_HUMAN	yes	yes	0	0	0	1	0									1								53.389	53.389	3	3.1838E-05	25197	HUNTER_1Mil_HeLa_exp1_2_pullout	80.139	54.989	0	0	0	0	0	0	0	0	0	0	0	0
AQRYDDLPHYGGMDGVGIPSTMYGDPHAAR	0	Acetyl (N-term)	3288.4717	0.47167992	122	sp|O00470|MEIS1_HUMAN	yes	yes	1	0	0	0	1												1	1				48.519	48.519	4	2.7493E-13	21897	HUNTER_10K_HeLa_exp1_2_pullout	115.76	106.18	193660000	0	0	0	0	0	0	0	0	0	0	0
AQSEAEKLAKER	2	Unmodified	1358.7154	0.7153923	730	sp|P26038|MOES_HUMAN	yes	yes	0	0	0	0	0	1		1														16.884	16.884	2;3	0.0018647	5901	HUNTER_1Mil_HeLa_exp1_1_pullout	128.85	59.954	72815000	18658000	0	54157000	0	0	0	0	0	0	0	0
AQSGGEARPGPKTAVQIR	1	Acetyl (N-term)	1863.9915	0.99150758	2224	sp|Q9BRS8|LARP6_HUMAN	yes	yes	1	0	0	0	1							1			1							26.296	26.296	3	1.6422E-06	9386	HUNTER_1Mil_HeLa_exp2_1_pullout	115.57	79.913	109870000	0	0	0	0	0	0	82086000	0	0	27783000	0
AQSQGWVKR	1	Acetyl (N-term)	1100.5727	0.57269123	2165	sp|Q96T52|IMP2L_HUMAN	yes	yes	1	0	0	0	0							1										30.131	30.131	2	0.00083259	11267	HUNTER_500K_HeLa_exp2_1_pullout	160.63	104.08	0	0	0	0	0	0	0	0	0	0	0	0
AQSSPQLDIQVLHDLR	0	Acetyl (N-term)	1860.9694	0.96937516	1871	sp|Q8N5C8|TAB3_HUMAN	yes	yes	1	0	0	0	0								1									52.788	52.788	2	0.00025712	24072	HUNTER_500K_HeLa_exp2_2_pullout	126.32	68.827	26503000	0	0	0	0	0	0	0	26503000	0	0	0
AQTAAATAPR	0	Unmodified	956.50394	0.50394296	680	sp|P21912|SDHB_HUMAN	yes	yes	0	0	0	0	0	1	1		1	1					1	1	1					12.941	12.941	2	0.0016543	4747	HUNTER_10K_HeLa_exp1_1_pullout	155.06	60.943	5046800000	650620000	487430000	0	483460000	1133700000	0	0	0	0	479120000	1320500000
AQTQGTR	0	Acetyl (N-term)	802.39333	0.39332988	1394	sp|Q13547|HDAC1_HUMAN	yes	yes	1	0	0	0	0		1	1							1							12.439	12.439	2	0.056019	2696	HUNTER_1Mil_HeLa_exp2_1_pullout	147.34	26.881	94099000	0	14580000	21112000	0	0	0	0	0	0	58408000	0
AQTQGTRR	0	Acetyl (N-term)	958.49444	0.49444091	1394	sp|Q13547|HDAC1_HUMAN	yes	yes	1	0	0	0	1							1					1	1				11.071	11.071	2	0.041582	3100	HUNTER_10K_HeLa_exp1_1_pullout	114.6	41.813	440570000	0	0	0	0	0	0	123700000	0	0	0	0
AQTSPSPKAGAATGR	1	Unmodified	1398.7215	0.72154031	469	sp|P06576|ATPB_HUMAN	yes	yes	0	0	0	0	0												1					13.805	13.805	3	0.04608	4568	HUNTER_10K_HeLa_exp1_1_pullout	68.257	43.698	28902000	0	0	0	0	0	0	0	0	0	0	0
AQVAMSTLPVEDEESSESR	0	Acetyl (N-term)	2105.9423	0.94229329	1210	sp|P78347|GTF2I_HUMAN	yes	yes	1	0	0	0	0	2			1	2	2	1		1		1					1	48.666	48.666	2;3	5.1804E-58	22397	HUNTER_500K_HeLa_exp2_1_pullout	247.32	226.47	1121200000	215150000	0	0	60126000	187220000	261640000	62948000	0	250280000	0	56964000
AQVLRGTVTDFPGFDERADAETLR	0	Acetyl (N-term)	2705.3409	0.34090697	510	sp|P08758|ANXA5_HUMAN	yes	yes	1	0	0	0	2							1					1	1			1	52.987	52.987	3	2.8697E-26	23237	HUNTER_500K_HeLa_exp2_1_pullout	164.79	129.09	403500000	0	0	0	0	0	0	64394000	0	0	0	0
AQWNQLQQLDTR	0	Acetyl (N-term)	1541.7587	0.7586541	872	sp|P40763|STAT3_HUMAN	yes	yes	1	0	0	0	0	1	1	1	1	1	1			1					1	1	1	50.219	50.219	2	2.2562E-09	22891	HUNTER_100K_HeLa_exp1_2_pullout	190.96	190.96	635390000	92536000	55915000	59582000	69098000	92352000	126660000	0	0	43616000	0	0
AQYDELAR	0	Unmodified	964.46141	0.46140945	464	sp|P05783|K1C18_HUMAN	yes	yes	0	0	0	0	0									1								24.932	24.932	2	0.03687	9704	HUNTER_1Mil_HeLa_exp1_2_pullout	117.39	15.976	225940000	0	0	0	0	0	0	0	0	225940000	0	0
AQYEDIANR	0	Unmodified	1078.5043	0.5043369	15;42	sp|P05787|K2C8_HUMAN;CON__P05787;CON__Q8BGZ7	no	no	0	0	0	0	0																1	26.557	26.557	2	0.066676	9496	HUNTER_100K_HeLa_exp1_1_pullout	96.253	37.272	20420000	0	0	0	0	0	0	0	0	0	0	0
AQYEEIAQR	0	Unmodified	1106.5356	0.53563702	24;26	sp|P35908|K22E_HUMAN;CON__P35908v2;CON__P35908;sp|Q01546|K22O_HUMAN;sp|P19013|K2C4_HUMAN;CON__P19013;sp|P48668|K2C6C_HUMAN;CON__P48668;sp|P02538|K2C6A_HUMAN;CON__P04259;CON__P02538	no	no	0	0	0	0	0														1			24.096	24.096	2	0.049395	8432	HUNTER_10K_HeLa_exp2_1_pullout	112.84	56.831	13269000	0	0	0	0	0	0	0	0	0	0	0
AQYKGAASEAGR	1	Acetyl (N-term)	1249.6051	0.60511357	1435	sp|Q14320|FA50A_HUMAN	yes	yes	1	0	0	0	0	1	1	1	1	1	1	1		1	1	1	1	1		1	1	21.586	21.586	2	6.9987E-28	8535	HUNTER_500K_HeLa_exp2_1_pullout	250.72	175.61	12040000000	734130000	235800000	104300000	185170000	622500000	491900000	1679900000	0	2601700000	832120000	2247700000
AREEEESESSTSDDKR	1	Unmodified	1853.7875	0.78750721	1788	sp|Q7Z6M4|MTEF4_HUMAN	yes	yes	0	0	0	0	1							2										11.788	11.788	3;4	1.6029E-09	3295	HUNTER_500K_HeLa_exp2_1_pullout	159.14	132.41	32330000	0	0	0	0	0	0	32330000	0	0	0	0
AREKEMQEFTR	1	Oxidation (M)	1439.6827	0.68271197	2279	sp|Q9BW71|HIRP3_HUMAN	yes	yes	0	0	0	1	1								1		1							13.696	13.696	3	0.029891	4047	HUNTER_1Mil_HeLa_exp2_1_pullout	96.82	48.849	84288000	0	0	0	0	0	0	0	38091000	0	46197000	0
AREKEMQEFTR	1	Unmodified	1423.6878	0.68779734	2279	sp|Q9BW71|HIRP3_HUMAN	yes	yes	0	0	0	0	1											1	1	1				19.679	19.679	3	0.0062873	5643	HUNTER_1Mil_HeLa_exp2_2_pullout	123.95	61.86	208900000	0	0	0	0	0	0	0	0	0	0	82668000
ARENIQKSLAGSSGPGASSGTSGDHGELVVR	1	Gln->pyro-Glu	3006.4755	0.47550297	765	sp|P29692|EF1D_HUMAN	yes	yes	0	1	0	0	1	1												1				32.575	32.575	4	3.3569E-50	14715	HUNTER_1Mil_HeLa_exp1_1_pullout	186.1	167.38	141530000	103490000	0	0	0	0	0	0	0	0	0	0
ARFEELNADLFR	0	Unmodified	1479.747	0.74702678	551	sp|P11142|HSP7C_HUMAN	no	no	0	0	0	0	1		1	1	1													47.428	47.428	3	0.018915	21324	HUNTER_100K_HeLa_exp2_1_pullout	96.067	45.392	69424000	0	12198000	27343000	29883000	0	0	0	0	0	0	0
ARGPKKHLKR	3	Unmodified	1189.752	0.751993	1154	sp|P62701|RS4X_HUMAN;sp|P22090|RS4Y1_HUMAN;sp|Q8TD47|RS4Y2_HUMAN	yes	no	0	0	0	0	1										1							9.0581	9.0581	3	0.06411	2229	HUNTER_1Mil_HeLa_exp2_1_pullout	89.047	52.462	311660000	0	0	0	0	0	0	0	0	0	311660000	0
ARPAEVGGMQLR	0	Unmodified	1283.6768	0.67683873	812	sp|P33316|DUT_HUMAN	yes	yes	0	0	0	0	1	1	1	1	1	1		1					1	1			1	27.97	27.97	3	1.9752E-09	11474	HUNTER_500K_HeLa_exp2_1_pullout	163.51	120.53	358150000	114930000	18178000	25455000	33682000	102710000	0	34069000	0	0	0	0
ARPDDEEGAAVAPGHPLAKGYLPLPR	1	Unmodified	2696.4034	0.40344764	2786	sp|Q9Y5Y0|FLVC1_HUMAN	yes	yes	0	0	0	0	1	1							1		1	2	1	1				36.371	36.371	3;4	2.4898E-09	16890	HUNTER_1Mil_HeLa_exp1_1_pullout	106.12	91.811	677190000	91369000	0	0	0	0	0	0	82361000	0	74295000	223400000
ARPDDEEGAAVAPGHPLAKGYLPLPR	1	Acetyl (N-term)	2738.414	0.41401233	2786	sp|Q9Y5Y0|FLVC1_HUMAN	yes	yes	1	0	0	0	1							1	1			1	1					41.475	41.475	4	8.0246E-11	18691	HUNTER_10K_HeLa_exp1_1_pullout	115.88	106.29	220370000	0	0	0	0	0	0	34397000	41773000	0	0	102360000
ARPVSSAASVYAGAGGSGSR	0	Unmodified	1806.8973	0.89727285	464	sp|P05783|K1C18_HUMAN	yes	yes	0	0	0	0	1	1							1			1						22.449	22.449	2;3	1.3347E-27	9958	HUNTER_500K_HeLa_exp2_2_pullout	224.64	54.155	222960000	120590000	0	0	0	0	0	0	31014000	0	0	71360000
ARQEELYSELQAR	0	Unmodified	1591.7954	0.79543354	1493	sp|Q15149|PLEC_HUMAN	yes	yes	0	0	0	0	1	1	1	1	1					1				1			1	33.932	33.932	2;3	0.00041081	14406	HUNTER_100K_HeLa_exp1_2_pullout	125.61	84.211	212510000	0	40358000	58411000	70129000	0	0	0	0	0	0	0
ASAAAASAAAASAASGSPGPGEGSAGGEKR	1	Acetyl (N-term)	2513.1742	0.17423557	1360	sp|Q13263|TIF1B_HUMAN	yes	yes	1	0	0	0	0												1					35.935	35.935	3	0.028883	15587	HUNTER_10K_HeLa_exp1_1_pullout	51.586	37.714	13952000	0	0	0	0	0	0	0	0	0	0	0
ASAAVESFVTKQLDLLELER	1	Acetyl (N-term)	2260.1951	0.19507758	860	sp|P38935|SMBP2_HUMAN	yes	yes	1	0	0	0	0	1			1													58.289	58.289	2;3	8.6045E-52	32620	HUNTER_1Mil_HeLa_exp1_1_pullout	237.89	178.02	87571000	58458000	0	0	29114000	0	0	0	0	0	0	0
ASACGAPGPGGALGSQAPSWYHR	0	Acetyl (N-term)	2296.0443	0.044347791	190	sp|O15357|SHIP2_HUMAN	yes	yes	1	0	0	0	0	2	1		1	1	2	2	1		1	2	2	2	1	1	1	42.554	42.554	2;3	2.0237E-103	20415	HUNTER_1Mil_HeLa_exp1_1_pullout	282.63	253.83	1021700000	154010000	25972000	0	18098000	49470000	126280000	136160000	62262000	0	27290000	201570000
ASADELTFHEFEEATNLLADTPDAATTSR	0	Acetyl (N-term)	3164.4422	0.44219673	2287	sp|Q9BWQ6|YIPF2_HUMAN	yes	yes	1	0	0	0	0	1	1			1	1	1	2		1	3	1	1				56.815	56.815	2;3;4	2.3532E-91	26733	HUNTER_1Mil_HeLa_exp2_2_pullout	293.44	264.86	1225200000	72611000	54458000	0	0	85288000	74603000	96135000	176560000	0	111950000	346220000
ASAELQGKYQKLAQEYSKLR	3	Acetyl (N-term)	2352.2438	0.24375911	1734	sp|Q6ZMI0|PPR21_HUMAN	yes	yes	1	0	0	0	0			1	1						1	1						45.735	45.735	3;4	8.8708E-09	21219	HUNTER_100K_HeLa_exp2_1_pullout	86.727	66.101	144230000	0	0	42741000	40207000	0	0	0	0	0	25022000	36255000
ASAGDTQAGPR	0	Acetyl (N-term)	1071.4945	0.49450049	400	sp|O95716|RAB3D_HUMAN	yes	yes	1	0	0	0	0						1	1	1		1	1	1	1				18.864	18.864	2	5.3416E-08	6199	HUNTER_1Mil_HeLa_exp2_1_pullout	186.16	103.88	140200000	0	0	0	0	0	17641000	45491000	23876000	0	16562000	0
ASAKVSDSISAQYPVVDHEFDAVVVGAGGAGLR	1	Unmodified	3271.6473	0.64731932	786	sp|P31040|SDHA_HUMAN	yes	yes	0	0	0	0	0	4	1	2	1	2	1	1	2	2	1		2	1	1	1	2	51.015	51.015	3;4	1.3721E-131	23258	HUNTER_500K_HeLa_exp2_2_pullout	282.44	257.23	3051000000	322080000	150650000	294930000	170580000	332700000	108860000	45380000	337060000	176310000	109810000	0
ASALEQFVNSVR	0	Acetyl (N-term)	1361.6939	0.69392858	2685	sp|Q9UNS2|CSN3_HUMAN	yes	yes	1	0	0	0	0	1	1	1	1	1	1	1	1	1	1	1	1	1	1	1	1	57.908	57.908	2	8.5688E-28	27531	HUNTER_1Mil_HeLa_exp1_2_pullout	248.73	176.25	4451600000	847060000	87394000	285030000	328190000	509270000	428710000	406390000	469200000	68474000	130000000	543540000
ASASSKELLMKLR	2	Unmodified	1432.8072	0.8071842	908	sp|P43897|EFTS_HUMAN	yes	yes	0	0	0	0	0	1		1	3	2	2	1	3	1	2	2			1	1		32.059	32.059	2;3;4	8.1148E-15	14191	HUNTER_500K_HeLa_exp2_2_pullout	188.29	137.48	2702700000	322550000	0	216330000	417950000	634010000	493040000	104120000	107430000	26196000	48269000	295810000
ASASSKELLMKLR	2	Oxidation (M)	1448.8021	0.80209882	908	sp|P43897|EFTS_HUMAN	yes	yes	0	0	0	1	0								1									29.979	29.979	2	0.012236	12572	HUNTER_500K_HeLa_exp2_2_pullout	87.184	50.491	0	0	0	0	0	0	0	0	0	0	0	0
ASASSTNLKDILADLIPKEQAR	2	Unmodified	2340.2649	0.26488848	311	sp|O75390|CISY_HUMAN	yes	yes	0	0	0	0	0	3	2	2	2	3	3	1	3	2	3	2	3	2		2	2	53.087	53.087	2;3;4	2.6425E-184	24964	HUNTER_10K_HeLa_exp1_2_pullout	360.63	318.99	39025000000	5009200000	1099300000	3059300000	4790700000	4246200000	4355900000	39247000	6052900000	927310000	3848700000	2105500000
ASASTSKYNSHSLENESIKR	2	Acetyl (N-term)	2250.0877	0.087652393	1386	sp|Q13496|MTM1_HUMAN	yes	yes	1	0	0	0	0	1			1	1	1		2					2				25.06	25.06	3;4	4.0892E-67	10411	HUNTER_500K_HeLa_exp2_2_pullout	237.31	206.19	449920000	100290000	0	0	38986000	59550000	81750000	0	68569000	0	0	0
ASASYHISNLLEKMTSSDKDFR	2	Acetyl (N-term)	2541.217	0.21695201	1806	sp|Q86VP6|CAND1_HUMAN	yes	yes	1	0	0	0	0	2	2	2	1	2	2	2	2	2	1	1	1	1			2	51.953	51.953	3;4	3.6179E-70	23055	HUNTER_500K_HeLa_exp2_1_pullout	249.51	196.46	8261300000	1357700000	470790000	1159700000	129070000	2166600000	1079300000	434010000	436440000	311420000	66987000	88730000
ASASYHISNLLEKMTSSDKDFR	2	Oxidation (M);Acetyl (N-term)	2557.2119	0.21186663	1806	sp|Q86VP6|CAND1_HUMAN	yes	yes	1	0	0	1	0							1	2		2							45.017	45.017	3;4	1.5094E-19	19392	HUNTER_500K_HeLa_exp2_2_pullout	160.2	121.01	353980000	0	0	0	0	0	0	47428000	209910000	0	96643000	0
ASATGDSASER	0	Acetyl (N-term)	1092.4683	0.46834532	2011	sp|Q92841|DDX17_HUMAN	yes	yes	1	0	0	0	0	1	1	1	1				1		1	1	1	1			1	15.76	15.76	2	1.4423E-08	4918	HUNTER_1Mil_HeLa_exp2_1_pullout	192.26	139.1	1125900000	101590000	34582000	26382000	77353000	0	0	0	228140000	0	264050000	255430000
ASAVLSSVPTTASR	0	Acetyl (N-term)	1387.7307	0.73070802	1652	sp|Q5VSY0|GKAP1_HUMAN	yes	yes	1	0	0	0	0							1				1	1	1				47.046	47.046	2	4.5781E-10	21450	HUNTER_10K_HeLa_exp1_1_pullout	149.96	93.396	63939000	0	0	0	0	0	0	15106000	0	0	0	30989000
ASAVSPANLPAVLLQPR	0	Acetyl (N-term)	1744.9836	0.98356866	1013	sp|P51610|HCFC1_HUMAN	yes	yes	1	0	0	0	0	1	2	1	2		2	2	2		1	2			2	2	1	56.461	56.461	2;3	5.5428E-35	26698	HUNTER_500K_HeLa_exp2_2_pullout	217.22	183.33	1570700000	83889000	64398000	103450000	151030000	0	117240000	181450000	219550000	0	69992000	390450000
ASCASIDIEDATQHLR	0	Acetyl (N-term)	1827.8421	0.84212573	1700	sp|Q6P2E9|EDC4_HUMAN	yes	yes	1	0	0	0	0	1	1	1		1				1						1	1	49.237	49.237	2	1.7853E-10	22522	HUNTER_100K_HeLa_exp1_2_pullout	159.99	136.61	211710000	54213000	28342000	29196000	0	46070000	0	0	0	10258000	0	0
ASCPDSDNSWVLAGSESLPVETLGPASR	0	Acetyl (N-term)	2943.3556	0.35563033	2048	sp|Q96AQ6|PBIP1_HUMAN	yes	yes	1	0	0	0	0							1										56.501	56.501	3	0.00015258	25004	HUNTER_500K_HeLa_exp2_1_pullout	77.566	70.12	43260000	0	0	0	0	0	0	43260000	0	0	0	0
ASDAVQSEPR	0	Acetyl (N-term)	1100.5098	0.5098162	1544	sp|Q16512|PKN1_HUMAN	yes	yes	1	0	0	0	0							1	1		1		1	1			1	24.758	24.758	2	0.00063303	9244	HUNTER_500K_HeLa_exp2_1_pullout	161.27	89.767	89807000	0	0	0	0	0	0	45010000	0	0	15145000	0
ASDCEPALNQAEGR	0	Acetyl (N-term)	1558.6682	0.66818411	2597	sp|Q9UBB6|NCDN_HUMAN	yes	yes	1	0	0	0	0							1	1									32.582	32.582	2	9.3199E-09	13349	HUNTER_500K_HeLa_exp2_1_pullout	163.78	128.27	14418000	0	0	0	0	0	0	0	14418000	0	0	0
ASDVLELTDDNFESR	0	Unmodified	1709.7744	0.77442332	775	sp|P30101|PDIA3_HUMAN	yes	yes	0	0	0	0	0									2			1					46.249	46.249	2;3	3.6913E-06	21098	HUNTER_1Mil_HeLa_exp1_2_pullout	150.68	116.8	31341000	0	0	0	0	0	0	0	0	31341000	0	0
ASEEAAVTMVNYYTPITPHLR	0	Acetyl (N-term)	2404.1733	0.17329628	405	sp|O95758|PTBP3_HUMAN	yes	yes	1	0	0	0	0																1	54.306	54.306	2	3.1417E-16	23702	HUNTER_100K_HeLa_exp1_1_pullout	200.19	166.4	26779000	0	0	0	0	0	0	0	0	0	0	0
ASEEAAVTMVNYYTPITPHLR	0	Oxidation (M)	2378.1576	0.15764621	405	sp|O95758|PTBP3_HUMAN	yes	yes	0	0	0	1	0							1										55.235	55.235	2	0.02628	24240	HUNTER_500K_HeLa_exp2_1_pullout	67.964	45.643	0	0	0	0	0	0	0	0	0	0	0	0
ASEELQKDLEEVKVLLEKATR	3	Acetyl (N-term)	2469.3326	0.33263369	2431	sp|Q9HB71|CYBP_HUMAN	yes	yes	1	0	0	0	0	3	2	2	3	2	1	2	3	2	4	3	4	3			2	57.139	57.139	2;3;4	2.4205E-116	27378	HUNTER_500K_HeLa_exp2_2_pullout	310.77	310.77	93255000000	14423000000	1936400000	2952600000	9187000000	7282800000	6458000000	191270000	10499000000	2976800000	7228100000	9673400000
ASEEVLKNR	1	Acetyl (N-term)	1086.5669	0.56693715	2661	sp|Q9UKX7|NUP50_HUMAN	yes	yes	1	0	0	0	0							1										30.369	30.369	2	0.00052023	11389	HUNTER_500K_HeLa_exp2_1_pullout	175.38	90.633	0	0	0	0	0	0	0	0	0	0	0	0
ASESGKLWGGR	1	Acetyl (N-term)	1188.5887	0.58873523	448	sp|P04424|ARLY_HUMAN	yes	yes	1	0	0	0	0		1	1	1	1	1	1	1		1	1	1	1			1	34.483	34.483	2	2.9422E-27	14902	HUNTER_500K_HeLa_exp2_1_pullout	254.42	189.62	467520000	0	14581000	19297000	14591000	70333000	72164000	38172000	30976000	0	0	72477000
ASFVTEVLAHSGR	0	Acetyl (N-term)	1414.7205	0.72047768	208	sp|O43264|ZW10_HUMAN	yes	yes	1	0	0	0	0	1	1	1	1	1	1	1	1	1					1	1	1	55.369	55.369	2	3.9779E-41	24804	HUNTER_100K_HeLa_exp1_1_pullout	260.59	212.99	1204700000	234530000	90882000	137990000	127850000	243110000	122760000	31997000	32162000	30785000	0	0
ASFVTEVLAHSGRLEKEDLGTR	1	Acetyl (N-term)	2456.266	0.26595111	208	sp|O43264|ZW10_HUMAN	yes	yes	1	0	0	0	1							1	1			1	1	1			1	53.771	53.771	4	7.2356E-25	24618	HUNTER_500K_HeLa_exp2_2_pullout	182.39	162.52	581260000	0	0	0	0	0	0	52673000	105470000	0	0	67413000
ASGADSKGDDLSTAILKQKNR	3	Acetyl (N-term)	2216.1397	0.13968796	1064	sp|P55072|TERA_HUMAN	yes	yes	1	0	0	0	0		1	1														34.389	34.389	4	4.4599E-06	14024	HUNTER_100K_HeLa_exp2_1_pullout	107.33	93.596	75313000	0	30229000	45084000	0	0	0	0	0	0	0	0
ASGADSKGDDLSTAILKQKNRPNR	3	Acetyl (N-term)	2583.3365	0.33649029	1064	sp|P55072|TERA_HUMAN	yes	yes	1	0	0	0	1	3	1	2	2	2	2	2	3	2	1	3	3	2	1	1	1	30.063	30.063	2;3;4;5	1.9727E-92	12392	HUNTER_500K_HeLa_exp2_1_pullout	261.93	244.79	45247000000	12794000000	54751000	1125100000	1165400000	3173300000	3609000000	455310000	5742200000	315970000	798890000	3328400000
ASGAGGVGGGGGGKIR	1	Acetyl (N-term)	1298.6691	0.66911081	983	sp|P49790|NU153_HUMAN	yes	yes	1	0	0	0	0	1	1	1	1		1	1	1	1	1	2	2	1	1	1	1	20.81	20.81	2	1.3875E-67	7885	HUNTER_500K_HeLa_exp2_2_pullout	281.83	212.23	2124300000	128370000	116080000	25489000	47083000	0	138380000	168020000	390410000	138420000	160100000	321450000
ASGANFEYIIAEKR	1	Unmodified	1567.7995	0.79945628	774	sp|P30084|ECHM_HUMAN	yes	yes	0	0	0	0	0	2	2	3	2	2	3	3	2	2	2	2	3	2	1		2	41.223	41.223	2;3	1.1159E-84	17451	HUNTER_1Mil_HeLa_exp2_1_pullout	303.51	254.16	22080000000	3296300000	744580000	1648500000	1380600000	3915700000	4118200000	92965000	823300000	286910000	470520000	1329400000
ASGAYNPYIEIIEQPR	0	Acetyl (N-term)	1861.921	0.92102798	1284	sp|Q04864|REL_HUMAN	yes	yes	1	0	0	0	0																1	55.318	55.318	2	3.592E-06	24276	HUNTER_100K_HeLa_exp1_1_pullout	138.94	113.72	28037000	0	0	0	0	0	0	0	0	0	0	0
ASGEHSPGSGAAR	0	Acetyl (N-term)	1224.5483	0.54832698	2380	sp|Q9H4A4|AMPB_HUMAN	yes	yes	1	0	0	0	0	1		1	1	1	1	2			1	1	1	1				12.717	12.717	2	4.8606E-27	3092	HUNTER_500K_HeLa_exp1_1_pullout	245.08	186.26	3342900000	271940000	0	41173000	145960000	394390000	283070000	876780000	0	0	261330000	670550000
ASGGGGCSASER	0	Acetyl (N-term)	1136.4516	0.4516494	1399	sp|Q13596|SNX1_HUMAN	yes	yes	1	0	0	0	0			1	1	1	1	1	1	1		1		1				13.018	13.018	2	1.4679E-36	4225	HUNTER_500K_HeLa_exp1_2_pullout	261.03	217.26	309530000	0	0	5161200	9370400	35554000	28316000	90995000	55118000	8890200	0	60452000
ASGGGVPTDEEQATGLER	0	Unmodified	1772.8177	0.81768512	544	sp|P10606|COX5B_HUMAN	yes	yes	0	0	0	0	0	2		1	2	2	2	2	2	2	3	2	1	2			2	29.126	29.126	2;3	2.7945E-90	12387	HUNTER_500K_HeLa_exp2_1_pullout	293.41	253.62	8966100000	1653700000	0	211700000	265390000	706290000	758070000	1212900000	1213900000	351560000	551200000	1477900000
ASGGSGGVSVPALWSEVNR	0	Acetyl (N-term)	1870.9173	0.91733959	353	sp|O76094|SRP72_HUMAN	yes	yes	1	0	0	0	0		1	1			1		1		1				1	1	1	54.266	54.266	2	2.0307E-19	25590	HUNTER_100K_HeLa_exp2_1_pullout	181.67	155.55	470960000	0	59822000	74172000	0	0	78600000	0	64040000	0	43915000	0
ASGLVPAAPPKRPAVASAR	1	Unmodified	1815.0479	0.047900251	750	sp|P27816|MAP4_HUMAN	yes	yes	0	0	0	0	1			1														27.632	27.632	4	0.024381	11097	HUNTER_100K_HeLa_exp2_1_pullout	62.765	33.438	24344000	0	0	24344000	0	0	0	0	0	0	0	0
ASGNTGGEKDGLR	1	Acetyl (N-term)	1302.6164	0.61640654	1900	sp|Q8NDV7|TNR6A_HUMAN	yes	yes	1	0	0	0	0							1	1									19.787	19.787	2	4.8081E-19	6999	HUNTER_500K_HeLa_exp2_2_pullout	99.53	54.195	28484000	0	0	0	0	0	0	16343000	12141000	0	0	0
ASGPPVSELITKAVAASKER	2	Unmodified	2010.111	0.11095402	541	sp|P10412|H14_HUMAN;sp|P16403|H12_HUMAN;sp|P16402|H13_HUMAN	yes	no	0	0	0	0	0				1			1										50.845	50.845	4	0.0018577	22381	HUNTER_500K_HeLa_exp2_1_pullout	80.98	60.142	81927000	0	0	0	56710000	0	0	25217000	0	0	0	0
ASGQAAGALER	0	Unmodified	1029.5203	0.52032131	411	sp|O95822|DCMC_HUMAN	yes	yes	0	0	0	0	0						1		1				1	1				19.13	19.13	2	9.1341E-06	6987	HUNTER_500K_HeLa_exp2_2_pullout	168.05	95.442	131930000	0	0	0	0	0	37848000	0	55352000	0	0	0
ASGQGPGPPR	0	Acetyl (N-term)	964.47264	0.47264284	1554	sp|Q16611|BAK_HUMAN	yes	yes	1	0	0	0	0							1	1		1							21.636	21.636	2	4.4873E-05	7964	HUNTER_500K_HeLa_exp2_1_pullout	184.38	123.59	81390000	0	0	0	0	0	0	40529000	40861000	0	0	0
ASGRPEELWEAVVGAAER	0	Acetyl (N-term)	1967.9701	0.97010344	2051	sp|Q96B36|AKTS1_HUMAN	yes	yes	1	0	0	0	1	1			1	2		2	2		2	1	1	2			1	55.526	55.526	2;3	4.8318E-44	26177	HUNTER_10K_HeLa_exp1_2_pullout	242.93	242.93	1358500000	115820000	0	0	43729000	114930000	0	205460000	179600000	0	79643000	196740000
ASGRPEELWEAVVGAAERFR	0	Acetyl (N-term)	2271.1396	0.13962838	2051	sp|Q96B36|AKTS1_HUMAN	yes	yes	1	0	0	0	2										1	1						56.537	56.537	3	2.9629E-10	25148	HUNTER_1Mil_HeLa_exp2_1_pullout	122.01	99.135	66593000	0	0	0	0	0	0	0	0	0	16319000	50274000
ASGSGDSVTR	0	Acetyl (N-term)	977.4414	0.44140229	2007	sp|Q92797|SYMPK_HUMAN	yes	yes	1	0	0	0	0				1		1	1	1									16.595	16.595	2	0.011199	6248	HUNTER_500K_HeLa_exp2_2_pullout	126.82	26.435	61255000	0	0	0	14319000	0	23027000	23909000	0	0	0	0
ASGSGDSVTRR	0	Acetyl (N-term)	1133.5425	0.54251332	2007	sp|Q92797|SYMPK_HUMAN	yes	yes	1	0	0	0	1										1			1				14.951	14.951	2	1.1189E-05	4294	HUNTER_1Mil_HeLa_exp2_1_pullout	166.77	88.578	87477000	0	0	0	0	0	0	0	0	0	27778000	0
ASGSGTKNLDFR	1	Acetyl (N-term)	1293.6313	0.63132832	2142	sp|Q96NC0|ZMAT2_HUMAN	yes	yes	1	0	0	0	0	1	1	1	1	1	1		1	1	1	1	1	1		1	1	30.26	30.26	2	4.7953E-47	12973	HUNTER_500K_HeLa_exp2_2_pullout	274.67	203.17	5230200000	658240000	131940000	140190000	165850000	434820000	653270000	0	476390000	667520000	321500000	830530000
ASGSGTKNLDFRR	1	Acetyl (N-term)	1449.7324	0.73243935	2142	sp|Q96NC0|ZMAT2_HUMAN	yes	yes	1	0	0	0	1	1						1	1		1	1	1	1				25.623	25.623	2;3	3.0857E-25	10562	HUNTER_500K_HeLa_exp2_2_pullout	234.39	128.87	501450000	34007000	0	0	0	0	0	164210000	46362000	0	0	123030000
ASGTTTTAVKIGIIGGTGLDDPEILEGR	1	Acetyl (N-term)	2783.4553	0.45526802	1344	sp|Q13126|MTAP_HUMAN	yes	yes	1	0	0	0	0				1				2						1	1	1	53.698	53.698	2;3	1.4483E-13	25905	HUNTER_100K_HeLa_exp2_2_pullout	124.09	105.68	431350000	0	0	0	123580000	0	0	0	171360000	0	0	0
ASGVAVSDGVIKVFNDMKVR	2	Oxidation (M);Acetyl (N-term)	2149.1201	0.1201385	707	sp|P23528|COF1_HUMAN	yes	yes	1	0	0	1	0	10	2	3	2	5	4	11	14	2	12	4	3	4	1	2	3	51.07	51.07	2;3	5.212E-68	22379	HUNTER_500K_HeLa_exp2_1_pullout	262.68	231.16	85383000000	12548000000	227950000	677020000	92148000	2080600000	1239000000	9987800000	23054000000	1412900000	13213000000	13595000000
ASGVAVSDGVIKVFNDMKVR	2	Acetyl (N-term)	2133.1252	0.12522387	707	sp|P23528|COF1_HUMAN	yes	yes	1	0	0	0	0	8	5	7	6	12	13	8	11	5	6	13	6	9	5	5	7	54.254	54.254	2;3;4	0	24254	HUNTER_500K_HeLa_exp2_1_pullout	518.53	474.85	337870000000	36108000000	6579000000	16859000000	22131000000	35221000000	32511000000	24380000000	16472000000	7874900000	8994500000	34159000000
ASGVQVADEVCR	0	Acetyl (N-term)	1331.614	0.6139637	1100	sp|P60981|DEST_HUMAN	yes	yes	1	0	0	0	0		1			1	1	1	1	1	1	1	1	1	1	1	1	36.812	36.812	2	2.0254E-10	16441	HUNTER_10K_HeLa_exp1_2_pullout	201.33	155	562260000	0	0	0	0	71626000	96000000	46383000	50972000	32340000	24462000	66289000
ASGVTVNDEVIKVFNDMKVR	2	Oxidation (M);Acetyl (N-term)	2278.1627	0.16273159	2702	sp|Q9Y281|COF2_HUMAN	yes	yes	1	0	0	1	0	1						1	1		1			1				51.068	51.068	3	2.206E-14	22598	HUNTER_500K_HeLa_exp2_1_pullout	159.18	139.09	1626500000	141000000	0	0	0	0	0	299230000	768780000	0	353560000	0
ASGVTVNDEVIKVFNDMKVR	2	Acetyl (N-term)	2262.1678	0.16781697	2702	sp|Q9Y281|COF2_HUMAN	yes	yes	1	0	0	0	0	2	1	1	1	2	2	1	2	1	1	2	2	2	1	1	1	54.136	54.136	2;3	9.3434E-120	25526	HUNTER_10K_HeLa_exp1_1_pullout	323.37	286.79	12889000000	1532200000	272740000	578570000	945630000	2000100000	1230100000	840970000	409150000	265370000	162060000	1310100000
ASHMTKDMFPGPYPR	1	Unmodified	1733.8018	0.80178124	375	sp|O95169|NDUB8_HUMAN	yes	yes	0	0	0	0	0	1	1	1	2	2						2	2	2				32.24	32.24	2;3;4	2.3788E-10	12518	HUNTER_500K_HeLa_exp1_1_pullout	146.36	110.81	1345200000	0	222100000	226370000	229740000	83300000	0	0	0	0	0	223310000
ASHMTKDMFPGPYPR	1	2 Oxidation (M)	1765.7916	0.79161049	375	sp|O95169|NDUB8_HUMAN	yes	yes	0	0	0	2	0								1		2							25.801	25.801	3;4	0.0036119	9473	HUNTER_1Mil_HeLa_exp2_1_pullout	95.236	77.08	200580000	0	0	0	0	0	0	0	70747000	0	129840000	0
ASHMTKDMFPGPYPR	1	Oxidation (M)	1749.7967	0.79669587	375	sp|O95169|NDUB8_HUMAN	yes	yes	0	0	0	1	0								1		1							28.842	28.842	4	0.05085	11616	HUNTER_500K_HeLa_exp2_2_pullout	67.115	51.48	77471000	0	0	0	0	0	0	0	54271000	0	23200000	0
ASHTLLPSHR	0	Gln->pyro-Glu	1100.5727	0.57269123	2660	sp|Q9UKV3|ACINU_HUMAN	yes	yes	0	1	0	0	0										1							26.85	26.85	3	0.012826	9899	HUNTER_1Mil_HeLa_exp2_1_pullout	98.044	71.155	0	0	0	0	0	0	0	0	0	0	0	0
ASILDEYENSLSR	0	Acetyl (N-term)	1537.726	0.72601657	2587	sp|Q9P253|VPS18_HUMAN	yes	yes	1	0	0	0	0		1					1	1		1	1	1	1			1	56.189	56.189	2	7.3375E-15	25442	HUNTER_500K_HeLa_exp2_1_pullout	201.56	162.55	275930000	0	15578000	0	0	0	0	66009000	23925000	0	27357000	36172000
ASITPGTILIILTGR	0	Unmodified	1524.9239	0.92392852	1268	sp|Q02878|RL6_HUMAN	yes	yes	0	0	0	0	0			1	1													58.168	58.168	2	0.00087492	28733	HUNTER_100K_HeLa_exp2_1_pullout	122.42	95.094	75124000	0	0	48734000	26390000	0	0	0	0	0	0	0
ASIWVGHR	0	Acetyl (N-term)	966.50355	0.50354903	574	sp|P12429|ANXA3_HUMAN	yes	yes	1	0	0	0	0	2	1	1	1	2	1	1	1	1	2	1	1	2		1		39.304	39.304	1;2	0.0057255	17606	HUNTER_500K_HeLa_exp2_1_pullout	181.2	131.16	19070000000	2823600000	361480000	0	1003400000	3525000000	165200000	1729400000	1819600000	1291100000	892330000	2707300000
ASKEMFEDTVEER	1	Oxidation (M);Acetyl (N-term)	1627.7036	0.70356657	1552	sp|Q16576|RBBP7_HUMAN	yes	yes	1	0	0	1	0	1							2		2	1						32.676	32.676	2	6.3236E-14	14516	HUNTER_500K_HeLa_exp2_2_pullout	195.72	148.5	1335800000	135610000	0	0	0	0	0	0	664800000	0	324800000	210560000
ASKEMFEDTVEER	1	Acetyl (N-term)	1611.7087	0.70865195	1552	sp|Q16576|RBBP7_HUMAN	yes	yes	1	0	0	0	0	1	1	1	1	1		1	1	2	1	2	1	1			1	39.68	39.68	2;3	3.9134E-41	16854	HUNTER_1Mil_HeLa_exp2_1_pullout	260.81	260.81	12021000000	3360300000	235970000	25697000	744740000	2555800000	0	643160000	269440000	1210300000	107090000	1031800000
ASKGAGMSFSR	1	Acetyl (N-term)	1139.5393	0.53934219	1661	sp|Q5XPI4|RN123_HUMAN	yes	yes	1	0	0	0	0						1	1				1	1					27.846	27.846	2	0.00074172	9615	HUNTER_1Mil_HeLa_exp2_2_pullout	145.09	78.053	178500000	0	0	0	0	0	45258000	33048000	0	0	0	50666000
ASKGAGMSFSR	1	Oxidation (M);Acetyl (N-term)	1155.5343	0.53425682	1661	sp|Q5XPI4|RN123_HUMAN	yes	yes	1	0	0	1	0							1										22.304	22.304	2	0.0176	7777	HUNTER_500K_HeLa_exp2_1_pullout	88.155	46.726	0	0	0	0	0	0	0	0	0	0	0	0
ASKQDGPMPKPHSVSLNDTETR	2	Oxidation (M)	2410.1547	0.1546861	2582	sp|Q9P0L0|VAPA_HUMAN	yes	yes	0	0	0	1	0								1									19.603	19.603	4	5.5375E-17	7493	HUNTER_500K_HeLa_exp2_2_pullout	156.41	126.83	20185000	0	0	0	0	0	0	0	20185000	0	0	0
ASKRALVILAKGAEEMETVIPVDVMR	2	2 Oxidation (M);Acetyl (N-term)	2899.5511	0.55109944	2175	sp|Q99497|PARK7_HUMAN	yes	yes	1	0	0	2	1								1		1							51.07	51.07	4	3.0261E-08	23037	HUNTER_500K_HeLa_exp2_2_pullout	101.59	82.215	185620000	0	0	0	0	0	0	0	113640000	0	71978000	0
ASKRALVILAKGAEEMETVIPVDVMR	2	Oxidation (M);Acetyl (N-term)	2883.5562	0.55618482	2175	sp|Q99497|PARK7_HUMAN	yes	yes	1	0	0	1	1								1		1	1						54.535	54.535	4	3.3372E-09	23814	HUNTER_1Mil_HeLa_exp2_1_pullout	102.69	68.285	196700000	0	0	0	0	0	0	0	102800000	0	33943000	59948000
ASKRALVILAKGAEEMETVIPVDVMR	2	Acetyl (N-term)	2867.5613	0.56127019	2175	sp|Q99497|PARK7_HUMAN	yes	yes	1	0	0	0	1								1			1	1	1				55.837	55.837	3;4	7.6584E-19	26272	HUNTER_500K_HeLa_exp2_2_pullout	141.49	104.59	285890000	0	0	0	0	0	0	0	37453000	0	0	125400000
ASLEAAIADAEQR	0	Unmodified	1343.6681	0.66810776	15	sp|P05787|K2C8_HUMAN;CON__P05787;CON__H-INV:HIT000292931	yes	no	0	0	0	0	0	2	2	1	2	1	1			1					1	2	2	44.242	44.242	2;3	3.3418E-08	20911	HUNTER_1Mil_HeLa_exp1_1_pullout	196.88	139.29	1286500000	281550000	62865000	114740000	160160000	215490000	168510000	0	0	196300000	0	0
ASLEPGPPAPSR	0	Unmodified	1177.6091	0.60913632	1579	sp|Q2T9J0|TYSD1_HUMAN	yes	yes	0	0	0	0	0		1					1		1	1							27.726	27.726	2	0.0015587	9997	HUNTER_1Mil_HeLa_exp1_2_pullout	130.98	53.308	66008000	0	7298000	0	0	0	0	11701000	0	40908000	6100800	0
ASLEVSR	0	Acetyl (N-term)	802.41848	0.418482	279	sp|O60762|DPM1_HUMAN	yes	yes	1	0	0	0	0							1										34.093	34.093	2	0.030909	13273	HUNTER_500K_HeLa_exp2_1_pullout	160.03	21.179	101150000	0	0	0	0	0	0	101150000	0	0	0	0
ASLFKKKTVDDVIKEQNR	4	Acetyl (N-term)	2160.1903	0.19026697	2695	sp|Q9UQN3|CHM2B_HUMAN	yes	yes	1	0	0	0	0	3	1	1	2	2	2	1	3		2	2	2	2				36.904	36.904	2;3;4	1.3504E-34	16596	HUNTER_10K_HeLa_exp1_2_pullout	214.24	180.4	4219200000	982600000	53869000	49863000	233360000	923570000	384900000	50171000	568780000	0	125540000	203320000
ASLFSFTSPAVKR	1	Acetyl (N-term)	1451.7773	0.77726428	2189	sp|Q99717|SMAD5_HUMAN	yes	yes	1	0	0	0	0				1	1		1	1		1	1						53.122	53.122	2	1.9809E-41	24616	HUNTER_500K_HeLa_exp2_2_pullout	267.29	145.01	349470000	0	0	0	46038000	35979000	0	84462000	62913000	0	50761000	69314000
ASLLKVDQEVKLKVDSFR	3	Acetyl (N-term)	2116.1892	0.18920434	1112	sp|P61289|PSME3_HUMAN	yes	yes	1	0	0	0	0	2	1	1	2	1	1	1	1	1	1	3	1	1	1		1	51.779	51.779	2;3;4	3.506E-58	22299	HUNTER_1Mil_HeLa_exp2_1_pullout	255.24	217.23	4545200000	643980000	186920000	540210000	869150000	443410000	294140000	141990000	335240000	164890000	180270000	406220000
ASLLKVDQEVKLKVDSFRER	3	Acetyl (N-term)	2401.3329	0.33290846	1112	sp|P61289|PSME3_HUMAN	yes	yes	1	0	0	0	1								2		2	1	2	2				51.458	51.458	3;4	4.5341E-27	23354	HUNTER_500K_HeLa_exp2_2_pullout	197.68	128.32	1551300000	0	0	0	0	0	0	0	243190000	0	210160000	112610000
ASLLQSDR	0	Acetyl (N-term)	930.47706	0.47705951	2646	sp|Q9UJW0|DCTN4_HUMAN	yes	yes	1	0	0	0	0	1															1	37.564	37.564	2	0.028724	19408	HUNTER_1Mil_HeLa_exp1_1_pullout	129.55	22.237	47043000	47043000	0	0	0	0	0	0	0	0	0	0
ASLLQSDRVLYLVQGEKKVR	2	Acetyl (N-term)	2343.3274	0.32742915	2646	sp|Q9UJW0|DCTN4_HUMAN	yes	yes	1	0	0	0	1												1					51.763	51.763	4	4.3638E-08	23609	HUNTER_10K_HeLa_exp1_1_pullout	117.74	78.088	30544000	0	0	0	0	0	0	0	0	0	0	0
ASLQAAIADAEQR	0	Acetyl (N-term)	1384.6947	0.69465686	26	sp|P48668|K2C6C_HUMAN;CON__P48668	yes	no	1	0	0	0	0	2	1	1		1	2			1								43.374	43.374	2;3	0.00065513	21384	HUNTER_500K_HeLa_exp1_2_pullout	133.42	85.526	2120400000	799640000	12513000	19148000	0	237620000	909790000	0	0	141660000	0	0
ASLSKLGDVYVNDAFGTAHR	1	Gln->pyro-Glu	2103.0385	0.038517356	428	sp|P00558|PGK1_HUMAN;sp|P07205|PGK2_HUMAN	yes	no	0	1	0	0	0	1																49.633	49.633	3	2.3675E-05	26935	HUNTER_1Mil_HeLa_exp1_1_pullout	101.62	84.201	147610000	147610000	0	0	0	0	0	0	0	0	0	0
ASLSKLGDVYVNDAFGTAHR	1	Unmodified	2120.0651	0.065066458	428	sp|P00558|PGK1_HUMAN;sp|P07205|PGK2_HUMAN	yes	no	0	0	0	0	0		1	2	1													44.706	44.706	3;4	0.00034646	20026	HUNTER_100K_HeLa_exp2_1_pullout	95.622	70.829	162750000	0	22149000	100180000	40420000	0	0	0	0	0	0	0
ASLSLAPVNIFKAGADEER	1	Acetyl (N-term)	2029.048	0.04801941	1212	sp|P78371|TCPB_HUMAN	yes	yes	1	0	0	0	0	2	2	2	2	2	2	2	2	2	2	2	1	2	2	2	2	54.539	54.539	2;3	7.2287E-119	25818	HUNTER_500K_HeLa_exp1_1_pullout	322.99	249.21	23030000000	3138400000	1463800000	1795600000	2290500000	2548900000	3073500000	1647200000	2264800000	699080000	512650000	1760200000
ASLSLAPVNIFKAGADEERAETAR	1	Acetyl (N-term)	2557.3136	0.31362958	1212	sp|P78371|TCPB_HUMAN	yes	yes	1	0	0	0	1	1	1			1	1	1	2	1	1	2	2	1			1	53.153	53.153	2;3	3.058E-144	24940	HUNTER_10K_HeLa_exp1_2_pullout	321.62	264.48	11586000000	1194100000	116550000	0	0	981600000	634470000	856650000	1497800000	150040000	716990000	1972600000
ASLTVKAYLLGKEDAAR	2	Acetyl (N-term)	1847.0153	0.015262719	1387	sp|Q13501|SQSTM_HUMAN	yes	yes	1	0	0	0	0	2	1	2	1	3	1	2	3	2	2	3	1	3	1		1	48.468	48.468	2;3	3.7216E-48	22771	HUNTER_10K_HeLa_exp1_2_pullout	252.91	193.71	6249000000	688970000	48911000	293480000	262350000	770390000	423490000	261150000	553930000	281640000	318060000	518900000
ASMAAAIAASR	0	Oxidation (M);Acetyl (N-term)	1076.5284	0.52844316	2378	sp|Q9H425|CA198_HUMAN	yes	yes	1	0	0	1	0							1			1							35.54	35.54	2	9.214E-06	14060	HUNTER_1Mil_HeLa_exp2_1_pullout	168	120.92	14665000	0	0	0	0	0	0	0	0	0	14665000	0
ASMAAAIAASR	0	Acetyl (N-term)	1060.5335	0.53352853	2378	sp|Q9H425|CA198_HUMAN	yes	yes	1	0	0	0	0												1	1				50.239	50.239	2	0.0052	22821	HUNTER_10K_HeLa_exp1_2_pullout	123.79	82.363	15512000	0	0	0	0	0	0	0	0	0	0	0
ASMGTLAFDEYGR	0	Acetyl (N-term)	1458.6449	0.64492948	949	sp|P48643|TCPE_HUMAN	yes	yes	1	0	0	0	0															1		52.323	52.323	2	0.05233	23256	HUNTER_10K_HeLa_exp2_2_pullout	73.781	47.843	3911700	0	0	0	0	0	0	0	0	0	0	0
ASMGTLAFDEYGRPFLIIKDQDR	1	Acetyl (N-term)	2684.3268	0.32683681	949	sp|P48643|TCPE_HUMAN	yes	yes	1	0	0	0	1	2	1	1	2	2	2	2	1	1	1	2	2	2		1	2	54.329	54.329	2;3	1.4852E-266	25487	HUNTER_10K_HeLa_exp1_2_pullout	411.05	343.77	54842000000	5298500000	44326000	2460000000	3583000000	5175900000	7118000000	2372700000	1763500000	1943900000	1146600000	7107800000
ASMGTLAFDEYGRPFLIIKDQDRKSR	2	Acetyl (N-term)	3055.5549	0.55493926	949	sp|P48643|TCPE_HUMAN	yes	yes	1	0	0	0	2												2	1				52.522	52.522	3;4	1.0643E-18	23986	HUNTER_10K_HeLa_exp1_1_pullout	140.17	128.79	499770000	0	0	0	0	0	0	0	0	0	0	0
ASNFKKANMASSSQR	2	Acetyl (N-term)	1667.805	0.80495237	879	sp|P41208|CETN2_HUMAN	yes	yes	1	0	0	0	0							2	2	1	2	2	2	2				23.561	23.561	2;3	8.0368E-45	9520	HUNTER_500K_HeLa_exp2_2_pullout	234.83	177.28	1433600000	0	0	0	0	0	0	231730000	74420000	67273000	76549000	370080000
ASNFKKANMASSSQR	2	Oxidation (M);Acetyl (N-term)	1683.7999	0.79986699	879	sp|P41208|CETN2_HUMAN	yes	yes	1	0	0	1	0								1		2							18.681	18.681	2;3	4.6251E-05	6122	HUNTER_1Mil_HeLa_exp2_1_pullout	141.54	104.95	335790000	0	0	0	0	0	0	0	38268000	0	297530000	0
ASNPERGEILLTELQGDSR	0	Acetyl (N-term)	2126.0604	0.06037501	1545	sp|Q16513|PKN2_HUMAN	yes	yes	1	0	0	0	1							2	1		2	2	2	2			2	51.495	51.495	2;3	1.8189E-104	23477	HUNTER_500K_HeLa_exp2_2_pullout	367.07	305.96	1231600000	0	0	0	0	0	0	211320000	42913000	0	106000000	237210000
ASNSTKSFLADAGYGEQELDANSALMELDKGLR	2	Acetyl (N-term)	3542.6835	0.68350641	2508	sp|Q9NVH2|INT7_HUMAN	yes	yes	1	0	0	0	0	1						1				1	2	1			1	54.088	54.088	3;4	5.8141E-90	28974	HUNTER_1Mil_HeLa_exp1_1_pullout	245.04	221.68	438830000	69185000	0	0	0	0	0	67364000	0	0	0	84895000
ASNSTKSFLADAGYGEQELDANSALMELDKGLR	2	Oxidation (M);Acetyl (N-term)	3558.6784	0.67842103	2508	sp|Q9NVH2|INT7_HUMAN	yes	yes	1	0	0	1	0								1		3							54.074	54.074	3;4	9.6542E-24	23158	HUNTER_1Mil_HeLa_exp2_1_pullout	134.14	123.51	98167000	0	0	0	0	0	0	0	43496000	0	54671000	0
ASNTEKLTDQVMQNPR	1	Unmodified	1830.8894	0.88941028	2191	sp|Q99733|NP1L4_HUMAN	yes	yes	0	0	0	0	0				1													28.85	28.85	3	5.8751E-08	12302	HUNTER_100K_HeLa_exp2_2_pullout	155.98	129.5	27208000	0	0	0	27208000	0	0	0	0	0	0	0
ASNVTNKTDPR	1	Acetyl (N-term)	1243.6157	0.61567826	492	sp|P07910|HNRPC_HUMAN	yes	yes	1	0	0	0	0	2	4	2		2	2	2	2	3	1	2	3	2	1		1	19.058	19.058	1;2	1.1974E-07	7540	HUNTER_500K_HeLa_exp2_2_pullout	182.65	107.73	106540000000	7778600000	6895400000	1803500000	0	11558000000	40762000	14356000000	12656000000	7083800000	3630500000	22848000000
ASNVTNKTDPRSMNSR	1	Oxidation (M);Acetyl (N-term)	1834.8592	0.85917278	492	sp|P07910|HNRPC_HUMAN	yes	yes	1	0	0	1	1								1		1							18.424	18.424	3	0.054561	6793	HUNTER_500K_HeLa_exp2_2_pullout	62.104	34.337	53801000	0	0	0	0	0	0	0	24501000	0	29300000	0
ASNVTNKTDPRSMNSR	1	Acetyl (N-term)	1818.8643	0.86425816	492	sp|P07910|HNRPC_HUMAN	yes	yes	1	0	0	0	1						1	1										23.227	23.227	3	0.0055098	8847	HUNTER_500K_HeLa_exp2_1_pullout	85.469	59.345	84898000	0	0	0	0	0	27505000	57393000	0	0	0	0
ASPAPGSGHPEGPGAHLDMNSLDR	0	Unmodified	2369.0819	0.081855509	357	sp|O94826|TOM70_HUMAN	yes	yes	0	0	0	0	0				1													30.504	30.504	4	0.00073933	13165	HUNTER_100K_HeLa_exp2_2_pullout	73.389	59.658	39976000	0	0	0	39976000	0	0	0	0	0	0	0
ASPGKDNYR	1	Acetyl (N-term)	1048.4938	0.49377221	275	sp|O60684|IMA7_HUMAN;sp|O15131|IMA6_HUMAN	yes	no	1	0	0	0	0	1					1	1	1		1	1		1				16.544	16.544	2	0.0056619	6163	HUNTER_500K_HeLa_exp2_2_pullout	156.35	76.181	543020000	59341000	0	0	0	0	54113000	91675000	73995000	0	24056000	197730000
ASPSLERPEKGAGKSEFR	2	Acetyl (N-term)	1987.0123	0.012302606	1400	sp|Q13601|KRR1_HUMAN	yes	yes	1	0	0	0	1	3	1	2	2	2	2	2	3	2	3		1	1	2	1		24.903	24.903	2;3;4	1.8927E-50	9361	HUNTER_1Mil_HeLa_exp2_1_pullout	233.79	199.92	5410400000	965490000	40846000	206910000	269130000	507190000	726330000	586090000	437510000	552210000	763490000	0
ASQNRDPAATSVAAAR	0	Acetyl (N-term)	1626.8074	0.80739521	135	sp|O00762|UBE2C_HUMAN	yes	yes	1	0	0	0	1	1				1	1	2	2	2	1	2	2					23.675	23.675	2;3	1.3098E-47	9933	HUNTER_10K_HeLa_exp1_1_pullout	249.66	121.29	1796600000	88727000	0	0	0	74337000	39173000	274700000	235270000	36949000	33545000	522480000
ASQNSFR	0	Acetyl (N-term)	850.39333	0.39332988	493	sp|P07954|FUMH_HUMAN	yes	yes	1	0	0	0	0							1									1	26.429	26.429	2	0.054533	9576	HUNTER_500K_HeLa_exp2_1_pullout	148.07	62.767	28403000	0	0	0	0	0	0	28403000	0	0	0	0
ASQNSFRIEYDTFGELKVPNDKYYGAQTVR	2	Acetyl (N-term)	3537.7165	0.71646152	493	sp|P07954|FUMH_HUMAN	yes	yes	1	0	0	0	1								1				1					51.233	51.233	4	7.6156E-23	23358	HUNTER_10K_HeLa_exp1_1_pullout	135.32	111.58	147010000	0	0	0	0	0	0	0	62801000	0	0	0
ASQNSFRIEYDTFGELKVPNDKYYGAQTVR	2	Unmodified	3495.7059	0.70589683	493	sp|P07954|FUMH_HUMAN	yes	yes	0	0	0	0	1								1									47.718	47.718	4	2.2378E-75	21264	HUNTER_500K_HeLa_exp2_2_pullout	219.85	198.23	135560000	0	0	0	0	0	0	0	135560000	0	0	0
ASQPPPPPKPWETR	1	Acetyl (N-term)	1628.8311	0.83109076	2022	sp|Q92968|PEX13_HUMAN	yes	yes	1	0	0	0	0	1					1	1				1	1	1				34.11	34.11	2	0.0033479	15812	HUNTER_500K_HeLa_exp1_2_pullout	100.72	74.049	174310000	47656000	0	0	0	0	34586000	11031000	0	0	0	42707000
ASQSQGIQQLLQAEKR	1	Acetyl (N-term)	1825.9646	0.96462413	305	sp|O95670|VATG2_HUMAN;sp|O75348|VATG1_HUMAN	yes	no	1	0	0	0	0	2	2	2	2	2	2	2	2	2	2	2	2	2	1	1	1	46.895	46.895	2;3	1.1406E-141	21040	HUNTER_500K_HeLa_exp2_1_pullout	350.18	302	9093800000	1034800000	141360000	337370000	389950000	1149100000	1011300000	614980000	618460000	117280000	272720000	957550000
ASSAAGLTAAVVR	0	Unmodified	1172.6513	0.65133548	1443	sp|Q14566|MCM6_HUMAN	yes	yes	0	0	0	0	0			1	1													34.066	34.066	2	0.026581	14914	HUNTER_100K_HeLa_exp2_1_pullout	97.456	42.907	0	0	0	0	0	0	0	0	0	0	0	0
ASSAASSEHFEKLHEIFR	1	Acetyl (N-term)	2087.0072	0.007217228	2617	sp|Q9UEU0|VTI1B_HUMAN	yes	yes	1	0	0	0	0	2	1	2	1	1	2	2	2			2	1	2			1	40.21	40.21	2;3;4	6.6744E-26	17684	HUNTER_500K_HeLa_exp2_2_pullout	197.49	178.7	1073800000	192350000	32137000	94469000	40179000	57084000	66374000	59129000	100880000	0	0	134360000
ASSAQSGGSSGGPAVPTVQR	0	Acetyl (N-term)	1841.8868	0.88676774	1752	sp|Q7KZF4|SND1_HUMAN	yes	yes	1	0	0	0	0	1		1	1	1	1	1	1	2	1	1	1	1	1		1	30.584	30.584	2;3	3.9712E-27	12383	HUNTER_1Mil_HeLa_exp2_1_pullout	244.17	244.17	1714100000	187240000	0	26039000	27053000	131170000	82856000	60072000	149620000	473020000	91640000	257380000
ASSDIQVKELEKR	2	Acetyl (N-term)	1543.8206	0.82058566	621	sp|P16949|STMN1_HUMAN	yes	yes	1	0	0	0	0	2	1	2	2	2	5	3	3	3	3	1	4	3	1	2	2	31.861	31.861	2;3	1.7576E-52	12927	HUNTER_1Mil_HeLa_exp2_1_pullout	286.01	193.58	96681000000	10827000000	60391000	4517100000	4500700000	14244000000	13833000000	5360400000	4004900000	8825000000	4059100000	4945700000
ASSDIQVKELEKRASGQAFELILSPR	2	Acetyl (N-term)	2913.556	0.55598512	621	sp|P16949|STMN1_HUMAN	yes	yes	1	0	0	0	1							1	2		1	1	1				1	52.73	52.73	3;4	6.8339E-65	24025	HUNTER_500K_HeLa_exp2_2_pullout	222.06	194.86	879680000	0	0	0	0	0	0	144110000	200460000	0	153050000	205790000
ASSEQAEQPSQPSSTPGSENVLPR	0	Acetyl (N-term)	2524.1678	0.16775321	310	sp|O75381|PEX14_HUMAN	yes	yes	1	0	0	0	0			1		1		2	1			1						36.129	36.129	2;3	1.2579E-31	15497	HUNTER_500K_HeLa_exp2_1_pullout	241.87	209.13	245610000	0	0	22608000	0	34492000	0	82653000	57861000	0	0	47996000
ASSFPVPPPGAQGVAELLR	0	Unmodified	1892.0156	0.01559707	1827	sp|Q8IVS2|FABD_HUMAN	yes	yes	0	0	0	0	0	1	1	1	1	1	1	2	2		2	2	2	1		1	1	53.513	53.513	2;3	3.71E-09	24391	HUNTER_1Mil_HeLa_exp2_2_pullout	159.02	130.22	1230400000	91067000	0	63277000	38866000	97723000	86728000	176400000	162370000	0	95386000	225880000
ASSFPVPPPGAQGVAELLRDATGAEEEAPWAATER	0	Unmodified	3576.7485	0.74848993	1827	sp|Q8IVS2|FABD_HUMAN	yes	yes	0	0	0	0	1												1					56.692	56.692	3	1.5858E-08	26549	HUNTER_10K_HeLa_exp1_1_pullout	93.295	70.24	56546000	0	0	0	0	0	0	0	0	0	0	0
ASSFQHSSSLGR	0	Unmodified	1262.6004	0.60036255	1896	sp|Q8NC60|NOA1_HUMAN	yes	yes	0	0	0	0	0							1	1		1	1						18.622	18.622	3	0.0029806	7368	HUNTER_500K_HeLa_exp2_1_pullout	116.71	74.712	149330000	0	0	0	0	0	0	39657000	42855000	0	16937000	49882000
ASSGAGDPLDSKR	1	Acetyl (N-term)	1301.6212	0.62115757	2716	sp|Q9Y2R0|COA3_HUMAN	yes	yes	1	0	0	0	0	1		1	1	1	1		1		1	1		1	1	1	1	25.475	25.475	2	1.1802E-19	10605	HUNTER_500K_HeLa_exp2_2_pullout	218.07	153.36	1865900000	0	0	116030000	168330000	360370000	363560000	0	245430000	0	53060000	338240000
ASSGAGDPLDSKRGEAPFAQR	1	Acetyl (N-term)	2158.0403	0.04030827	2716	sp|Q9Y2R0|COA3_HUMAN	yes	yes	1	0	0	0	1	2				1	1	2	2	1	2	1	1	3			1	33.787	33.787	2;3	3.6593E-32	14660	HUNTER_500K_HeLa_exp2_2_pullout	201.67	177.95	6988400000	458800000	0	0	0	334660000	155060000	828380000	898960000	102810000	725220000	363350000
ASSGGELGSLFDHHVQR	0	Acetyl (N-term)	1837.8707	0.87072375	1633	sp|Q5RL73|RBM48_HUMAN	yes	yes	1	0	0	0	0							1										47.391	47.391	3	2.13E-05	19887	HUNTER_500K_HeLa_exp2_1_pullout	105.28	75.949	11952000	0	0	0	0	0	0	11952000	0	0	0	0
ASSLLAGER	0	Acetyl (N-term)	944.49271	0.49270958	1867	sp|Q8N511|TM199_HUMAN	yes	yes	1	0	0	0	0	1						1		1		1	1	1				40.094	40.094	2	0.011362	17997	HUNTER_1Mil_HeLa_exp1_2_pullout	143.28	6.1053	151570000	27844000	0	0	0	0	0	36666000	0	54894000	0	32165000
ASSLLDIYSFWLKSAKVPER	2	Unmodified	2309.242	0.24196819	1462	sp|Q14978|NOLC1_HUMAN	yes	yes	0	0	0	0	0			1														55.177	55.177	4	4.6231E-08	26615	HUNTER_100K_HeLa_exp2_1_pullout	116.98	92.082	96663000	0	0	96663000	0	0	0	0	0	0	0	0
ASSLNEDPEGSR	0	Acetyl (N-term)	1302.5688	0.56878765	2766	sp|Q9Y530|OARD1_HUMAN	yes	yes	1	0	0	0	0				1			1	1		1	1						28.8	28.8	2	0.0001394	12222	HUNTER_500K_HeLa_exp2_2_pullout	175.93	141.68	215470000	0	0	0	17131000	0	0	73870000	49245000	0	21059000	54162000
ASSLSSGQLKSPSLSQSQASR	1	Unmodified	2105.0713	0.071274048	2365	sp|Q9H2P0|ADNP_HUMAN	yes	yes	0	0	0	0	0			1														28.824	28.824	3	0.01511	11789	HUNTER_100K_HeLa_exp2_1_pullout	59.512	34.193	6895100	0	0	6895100	0	0	0	0	0	0	0	0
ASSNTVLMR	0	Acetyl (N-term)	1019.507	0.50697943	413	sp|O95861|BPNT1_HUMAN	yes	yes	1	0	0	0	0	1						1		1						1		34.534	34.534	2	0.00025751	15469	HUNTER_500K_HeLa_exp2_1_pullout	182.39	111.04	117640000	0	0	0	0	0	0	0	0	105570000	0	0
ASSPGGVYATR	0	Unmodified	1064.5251	0.52507234	508	sp|P08670|VIME_HUMAN	yes	yes	0	0	0	0	0	1		1		1	1	1	1	1		1	1	1				20.538	20.538	2	2.3912E-07	8199	HUNTER_500K_HeLa_exp1_2_pullout	176.33	123.54	1928200000	229940000	0	32807000	0	103010000	143590000	205540000	238570000	129520000	0	778820000
ASSSGNDDDLTIPR	0	Acetyl (N-term)	1488.6692	0.66922997	1253	sp|Q01658|NC2B_HUMAN	yes	yes	1	0	0	0	0	1	1			1		1	1	1	1	1	1	1		1	1	38.692	38.692	2	1.3162E-22	16932	HUNTER_500K_HeLa_exp2_1_pullout	210.87	174.53	1128900000	104270000	13620000	0	0	144880000	0	174150000	109550000	106960000	57346000	200820000
ASSSGSKAEFIVGGKYKLVR	3	Acetyl (N-term)	2125.1532	0.15315318	951	sp|P48729|KC1A_HUMAN	yes	yes	1	0	0	0	0	1		1	1	2												35.494	35.494	3;4	3.6573E-06	15175	HUNTER_500K_HeLa_exp1_1_pullout	111.45	97.614	451920000	44942000	0	158170000	56644000	192160000	0	0	0	0	0	0
ASSSSLEKSYELPDGQVITIGNER	1	Unmodified	2579.2715	0.27149	1096;1191;1156;1196;1721	sp|P60709|ACTB_HUMAN;sp|P68133|ACTS_HUMAN;sp|P62736|ACTA_HUMAN;sp|P63267|ACTH_HUMAN;sp|P63261|ACTG_HUMAN;sp|P68032|ACTC_HUMAN;sp|Q6S8J3|POTEE_HUMAN;sp|A5A3E0|POTEF_HUMAN	no	no	0	0	0	0	0							1										51.285	51.285	3	0.00065229	21788	HUNTER_500K_HeLa_exp2_1_pullout	75.23	53.22	30573000	0	0	0	0	0	0	30573000	0	0	0	0
ASSSSPEAGEGQIR	0	Unmodified	1374.6375	0.63753591	1795	sp|Q86U28|ISCA2_HUMAN	yes	yes	0	0	0	0	0			1				1	1			1						18.752	18.752	2	4.4878E-32	7349	HUNTER_500K_HeLa_exp2_2_pullout	240.37	193.91	153900000	0	0	4746100	0	0	0	54593000	42432000	0	0	52129000
ASSTQKFQDLGVKNSEPSAR	2	Acetyl (N-term)	2191.0869	0.086924112	2628	sp|Q9UHD8|SEPT9_HUMAN	yes	yes	1	0	0	0	0							1				1						31.685	31.685	3	1.3281E-45	13584	HUNTER_500K_HeLa_exp2_1_pullout	227.4	194.42	93768000	0	0	0	0	0	0	49285000	0	0	0	44482000
ASSVGNVADSTEPTKR	1	Acetyl (N-term)	1659.8064	0.80639216	187	sp|O15294|OGT1_HUMAN	yes	yes	1	0	0	0	0	1	1	1	1	1	1	2	2	2	2	2	1	1		1	2	28.15	28.15	2;3	7.8887E-142	11800	HUNTER_500K_HeLa_exp2_2_pullout	353.2	285.47	2761400000	436690000	26846000	18721000	36810000	342090000	133640000	297620000	214780000	74841000	139890000	591010000
ASSYSASAEPAR	0	Unmodified	1195.5469	0.54692999	2263	sp|Q9BV79|MECR_HUMAN	yes	yes	0	0	0	0	0	1		1	1		1	1	1	1	1	1	1	1				17.473	17.473	2	3.6639E-07	6594	HUNTER_500K_HeLa_exp2_2_pullout	204.52	152.12	720820000	47251000	0	10736000	21867000	0	40923000	138010000	85684000	71440000	72598000	150490000
ASTEGVAIQGQQGTR	0	Unmodified	1501.7485	0.74848335	1999	sp|Q92621|NU205_HUMAN	yes	yes	0	0	0	0	0																1	24.137	24.137	2	0.050692	8349	HUNTER_100K_HeLa_exp1_1_pullout	67.153	31.194	4266900	0	0	0	0	0	0	0	0	0	0	0
ASTGSQASDIDEIFGFFNDGEPPTKKPR	2	Acetyl (N-term)	3052.4414	0.44140887	2204	sp|Q9BPY3|F118B_HUMAN	yes	yes	1	0	0	0	0				1	1		1			1	1	1					54.649	54.649	3	2.2503E-65	24879	HUNTER_500K_HeLa_exp2_1_pullout	223.69	201.13	349850000	0	0	0	36219000	35478000	0	60857000	0	0	47316000	101980000
ASTSDKGAQGR	1	Acetyl (N-term)	1118.5316	0.53161428	1643	sp|Q5T3J3|LRIF1_HUMAN	yes	yes	1	0	0	0	0					1		1	1			1						10.576	10.576	2	3.679E-29	3575	HUNTER_500K_HeLa_exp2_1_pullout	240.18	120.5	61760000	0	0	0	0	17464000	0	0	0	0	0	44296000
ASTSQVR	0	Unmodified	747.38752	0.38751622	437	sp|P02794|FRIH_HUMAN	yes	yes	0	0	0	0	0												1					10.445	10.445	2	0.060236	3107	HUNTER_10K_HeLa_exp1_1_pullout	143.02	54.285	149250000	0	0	0	0	0	0	0	0	0	0	0
ASTVEGGDTALLPEFPR	0	Acetyl (N-term)	1800.8894	0.8893935	184	sp|O15254|ACOX3_HUMAN	yes	yes	1	0	0	0	0						1									1		53.519	53.519	2	6.3141E-09	24012	HUNTER_10K_HeLa_exp2_2_pullout	158.4	108.9	47928000	0	0	0	0	0	40485000	0	0	0	0	0
ASTVGAAGWKGELPKAGGSPAPGPETPAISPSKR	3	Unmodified	3228.6891	0.68912456	812	sp|P33316|DUT_HUMAN	yes	yes	0	0	0	0	0	1		1	1	1	1	1	3		1	2	1	1				34.513	34.513	3;4;6	2.5808E-113	14935	HUNTER_500K_HeLa_exp2_2_pullout	256.12	231.06	1257200000	77817000	0	50951000	66823000	80264000	78773000	31589000	336790000	0	73625000	320370000
ASVDTKEAEGAPQVEAGKR	2	Unmodified	1941.9756	0.97558275	1288	sp|Q05682|CALD1_HUMAN	yes	yes	0	0	0	0	0	2				2												19.105	19.105	3;4	1.4781E-11	7903	HUNTER_1Mil_HeLa_exp1_1_pullout	131.09	103.44	232870000	135920000	0	0	0	96953000	0	0	0	0	0	0
ASVFVKLQKPNAAIR	2	Gln->pyro-Glu	1623.9461	0.94606094	996	sp|Q8IZP2|ST134_HUMAN;sp|P50502|F10A1_HUMAN	yes	no	0	1	0	0	0	1						1	1		1	1						45.002	45.002	3	1.1148E-09	20726	HUNTER_500K_HeLa_exp2_2_pullout	170.11	142.53	248350000	94588000	0	0	0	0	0	19593000	49292000	0	26735000	58137000
ASVSSATFSGHGAR	0	Acetyl (N-term)	1375.648	0.64804102	1778	sp|Q7Z4H3|HDDC2_HUMAN	yes	yes	1	0	0	0	0	1	1	1	1	1		1	1	1	1	1	1	1	1	1	1	29.307	29.307	2	1.1418E-32	12208	HUNTER_500K_HeLa_exp2_1_pullout	244.01	196.18	1166100000	157090000	51180000	41561000	46544000	92549000	0	96463000	81023000	149690000	39005000	139290000
ASVSVPDSSGPER	0	Unmodified	1286.6103	0.61025853	1126	sp|P61978|HNRPK_HUMAN	yes	yes	0	0	0	0	0										1						1	26.634	26.634	2	0.037634	9782	HUNTER_100K_HeLa_exp1_1_pullout	75.294	51.865	0	0	0	0	0	0	0	0	0	0	0	0
ASVTLSEAEKVYIVHGVQEDLR	1	Acetyl (N-term)	2484.286	0.28601785	1476	sp|Q15024|EXOS7_HUMAN	yes	yes	1	0	0	0	0	1	1	1	1		1	1	1	1							1	51.891	51.891	3	1.2037E-39	23839	HUNTER_500K_HeLa_exp2_2_pullout	206.46	169.08	1024700000	153280000	180450000	198430000	176290000	0	81183000	0	51566000	84536000	0	0
ASVTLSEAEKVYIVHGVQEDLRVDGR	1	Acetyl (N-term)	2911.5039	0.50394955	1476	sp|Q15024|EXOS7_HUMAN	yes	yes	1	0	0	0	1								1		1		1	1			1	52.358	52.358	4	5.1794E-26	23900	HUNTER_10K_HeLa_exp1_1_pullout	156.43	131.28	437340000	0	0	0	0	0	0	0	111950000	0	29925000	0
ASYYEILDVPR	0	Acetyl (N-term)	1366.6769	0.67688153	724	sp|P25686|DNJB2_HUMAN	yes	yes	1	0	0	0	0													1			1	55.323	55.323	2	0.0080822	25801	HUNTER_10K_HeLa_exp1_2_pullout	117.7	91.184	44135000	0	0	0	0	0	0	0	0	0	0	0
ATAAETSASEPEAESKAGPKADGEEDEVKAAR	3	Acetyl (N-term)	3243.5015	0.50150253	1475	sp|Q15020|SART3_HUMAN	yes	yes	1	0	0	0	0	1			1	2	1	3	1		1	2	1	1				27.013	27.013	3;4	9.7812E-88	10386	HUNTER_1Mil_HeLa_exp1_1_pullout	235.57	218.04	2497000000	189870000	0	0	133240000	519950000	265780000	369430000	158710000	0	113260000	549470000
ATAATEEPFPFHGLLPKKETGAASFLCR	2	Acetyl (N-term)	3087.5488	0.54879125	762	sp|P29144|TPP2_HUMAN	yes	yes	1	0	0	0	0	1				1		1						1			1	51.531	51.531	4	8.8825E-40	22829	HUNTER_500K_HeLa_exp2_1_pullout	174.53	160.3	422870000	144220000	0	0	0	83722000	0	106120000	0	0	0	0
ATAATSPALKR	1	Acetyl (N-term)	1127.6299	0.62987176	1946	sp|Q8WTW3|COG1_HUMAN	yes	yes	1	0	0	0	0	1	1	1	1	1	1	1	1	1	1	1	1	1	1	1	1	24.752	24.752	2	1.7571E-20	10326	HUNTER_500K_HeLa_exp1_2_pullout	243.03	147.67	1618200000	106580000	50673000	18520000	28071000	92168000	83569000	192340000	135830000	194730000	137950000	241310000
ATAEKQKHDGR	2	Acetyl (N-term)	1281.6426	0.64256171	1345	sp|Q13131|AAPK1_HUMAN	yes	yes	1	0	0	0	0	1		1	1		2	2									1	10.425	10.425	2;3	2.2736E-07	3047	HUNTER_500K_HeLa_exp2_1_pullout	176.95	133.31	783900000	71728000	0	31930000	107050000	0	414520000	109670000	0	0	0	0
ATAETQHIADQVR	0	Acetyl (N-term)	1480.727	0.72701962	441	sp|P04080|CYTB_HUMAN	yes	yes	1	0	0	0	0												1					38.025	38.025	2	0.044355	16656	HUNTER_10K_HeLa_exp1_1_pullout	73.781	47.267	0	0	0	0	0	0	0	0	0	0	0	0
ATAGDTHLGGEDFDNR	0	Unmodified	1674.7234	0.72339081	534;625	sp|P0DMV9|HS71B_HUMAN;sp|P0DMV8|HS71A_HUMAN;sp|P34931|HS71L_HUMAN;sp|P17066|HSP76_HUMAN;sp|P48741|HSP77_HUMAN	no	no	0	0	0	0	0			1	1													26.225	26.225	3	0.0070576	10766	HUNTER_100K_HeLa_exp2_2_pullout	83.966	68.574	18232000	0	0	0	18232000	0	0	0	0	0	0	0
ATALSEEELDNEDYYSLLNVR	0	Acetyl (N-term)	2485.1496	0.14964353	2507	sp|Q9NVH1|DJC11_HUMAN	yes	yes	1	0	0	0	0		1														2	56.642	56.642	2;3	3.4601E-16	25006	HUNTER_100K_HeLa_exp1_1_pullout	187.57	167.83	49405000	0	18719000	0	0	0	0	0	0	0	0	0
ATALSEEELDNEDYYSLLNVRR	0	Acetyl (N-term)	2641.2508	0.25075456	2507	sp|Q9NVH1|DJC11_HUMAN	yes	yes	1	0	0	0	1							1			1		1					54.193	54.193	3	9.4064E-89	22975	HUNTER_1Mil_HeLa_exp2_1_pullout	246.68	225.31	111120000	0	0	0	0	0	0	50860000	0	0	0	0
ATAMYLEHYLDSIENLPCELQR	0	Acetyl (N-term)	2707.2622	0.26218764	1980	sp|Q8WYH8|ING5_HUMAN	yes	yes	1	0	0	0	0												1					59.476	59.476	3	0.00016452	28221	HUNTER_10K_HeLa_exp1_1_pullout	94.632	80.225	24852000	0	0	0	0	0	0	0	0	0	0	0
ATAPQTQHVSPMR	0	Unmodified	1422.7038	0.70378176	765	sp|P29692|EF1D_HUMAN	yes	yes	0	0	0	0	0												1					20.709	20.709	3	0.075249	7862	HUNTER_10K_HeLa_exp1_1_pullout	68.809	51.867	8565800	0	0	0	0	0	0	0	0	0	0	0
ATATETTCQDVAATPVAR	0	Unmodified	1861.884	0.88399055	2453	sp|Q9NP92|RT30_HUMAN	yes	yes	0	0	0	0	0																1	28.975	28.975	3	0.015315	10724	HUNTER_100K_HeLa_exp1_1_pullout	48.314	32.722	9527200	0	0	0	0	0	0	0	0	0	0	0
ATATPVPPR	0	Acetyl (N-term)	950.51853	0.5185304	668	sp|P20700|LMNB1_HUMAN	yes	yes	1	0	0	0	0	1	1		1	2	1	1	1	2	1	1	1	1			4	28.73	28.73	2	0.0025742	11856	HUNTER_1Mil_HeLa_exp2_1_pullout	174.27	105.36	2470600000	536140000	0	0	0	174440000	135450000	88123000	238080000	314860000	187760000	525050000
ATDELATKLSR	1	Acetyl (N-term)	1245.6565	0.65648044	2060	sp|Q96C19|EFHD2_HUMAN	yes	yes	1	0	0	0	0	1	1	1	1	1	1	1	1	1	1	1	1	1		1	1	37.307	37.307	2	3.2459E-27	16352	HUNTER_500K_HeLa_exp2_2_pullout	253.89	175.12	8802500000	733080000	144820000	239130000	262390000	829260000	1073600000	1018200000	466700000	1006500000	283600000	882420000
ATEDGEEDEEMIESIENLEDLKGHSVR	1	Unmodified	3073.367	0.36698288	976	sp|P49736|MCM2_HUMAN	yes	yes	0	0	0	0	0		1		1												1	52.207	52.207	4	2.9255E-34	23361	HUNTER_100K_HeLa_exp1_2_pullout	164.43	157.47	136100000	0	44432000	0	73193000	0	0	0	0	0	0	0
ATEEFIIR	0	Acetyl (N-term)	1019.5288	0.52876073	1456	sp|Q14764|MVP_HUMAN	yes	yes	1	0	0	0	0	1	1		1	1	1	1	1	1		2	1	1	1	1	1	50.129	50.129	1;2	6.33E-05	21483	HUNTER_1Mil_HeLa_exp2_2_pullout	202.2	69.263	804840000	60040000	13437000	0	40425000	115340000	88664000	80625000	0	132510000	0	106110000
ATEEKKPETEAAR	2	Acetyl (N-term)	1500.742	0.74200098	1124	sp|P61964|WDR5_HUMAN	yes	yes	1	0	0	0	0	2			1	3	2	2	2	2	2	1		2	1			14.536	14.536	2;3	2.0616E-41	4825	HUNTER_500K_HeLa_exp2_2_pullout	267.02	203.94	7995000000	121170000	0	0	238920000	303780000	790010000	1488700000	2550300000	902790000	616790000	415890000
ATEGDVELELETETSGPERPPEKPR	1	Acetyl (N-term)	2807.3461	0.3461115	2538	sp|Q9NX55|HYPK_HUMAN	yes	yes	1	0	0	0	1	1			1	1		6	3	1	4	1	1	1				45.288	45.288	3	5.912E-130	19706	HUNTER_500K_HeLa_exp2_1_pullout	303.82	303.82	1679400000	85313000	0	0	40610000	60763000	0	248380000	391900000	73497000	392390000	198500000
ATEGGGKEMNEIKTQFTTR	2	Acetyl (N-term)	2139.0266	0.026632041	1928	sp|Q8TBZ3|WDR20_HUMAN	yes	yes	1	0	0	0	0												1					40.421	40.421	3	0.0013107	17858	HUNTER_10K_HeLa_exp1_1_pullout	85.937	63.562	0	0	0	0	0	0	0	0	0	0	0	0
ATEGMILTNHDHQIR	0	Acetyl (N-term)	1776.8577	0.85771622	2471	sp|Q9NQX3|GEPH_HUMAN	yes	yes	1	0	0	0	0	1	1	1	1	1	2	1	1	1				1		1		35.36	35.36	2;3	4.5496E-09	16261	HUNTER_500K_HeLa_exp1_2_pullout	159.52	145.17	1188400000	258480000	42634000	54164000	67591000	253900000	199960000	78864000	33887000	53620000	0	0
ATEGMILTNHDHQIR	0	Oxidation (M);Acetyl (N-term)	1792.8526	0.85263084	2471	sp|Q9NQX3|GEPH_HUMAN	yes	yes	1	0	0	1	0							1	1		1							31.991	31.991	3	0.0031503	13051	HUNTER_500K_HeLa_exp2_2_pullout	96.707	77.632	105420000	0	0	0	0	0	0	18123000	53022000	0	34275000	0
ATELVTPQNGLGGAVIR	0	Glu->pyro-Glu	1676.921	0.9209684	68		yes	yes	0	0	1	0	0	1				1			1					1				48.437	48.437	2	0.0051918	22604	HUNTER_500K_HeLa_exp2_2_pullout	82.171	16.67	2418900000	1549400000	0	0	0	567500000	0	0	119700000	0	0	0
ATETVELHKLKLAELKQECLAR	3	Acetyl (N-term)	2621.4211	0.42107154	1225	sp|P82979|SARNP_HUMAN	yes	yes	1	0	0	0	0					1							1	2				41.34	41.34	3;4	7.3734E-40	18755	HUNTER_10K_HeLa_exp1_2_pullout	210.38	162.57	546130000	0	0	0	0	92440000	0	0	0	0	0	0
ATFSGPAGPILSLNPQEDVEFQKEVAQVR	1	Acetyl (N-term)	3168.6091	0.6091429	2308	sp|Q9BYG3|MK67I_HUMAN	yes	yes	1	0	0	0	0		1	1	1	1	1	1	1		1	1	1	1			1	55.294	55.294	3	1.3752E-78	25096	HUNTER_500K_HeLa_exp2_1_pullout	243.88	223.9	1237400000	0	110610000	82625000	103930000	85409000	74830000	130590000	136880000	0	67544000	57580000
ATGANATPLDFPSKKR	2	Acetyl (N-term)	1714.9002	0.90023296	1520	sp|Q15637|SF01_HUMAN	yes	yes	1	0	0	0	0	2	1	2	2	2	2	2	2	1	2	2	2	2	1	1	1	33.71	33.71	2;3	1.3149E-93	14630	HUNTER_500K_HeLa_exp2_1_pullout	305.3	253.37	15783000000	1962800000	146030000	542550000	560050000	1456300000	2354700000	992730000	1115600000	360610000	753170000	2088800000
ATGGGLAESELRPR	0	Unmodified	1412.7372	0.73719038	2662	sp|Q9UKY4|POMT2_HUMAN	yes	yes	0	0	0	0	1	1						1	1		1	1	1	1			1	28.08	28.08	3	7.672E-06	11515	HUNTER_500K_HeLa_exp2_1_pullout	152.16	124.49	542390000	83256000	0	0	0	0	0	84425000	62018000	0	34082000	105270000
ATGGYR	0	Acetyl (N-term)	665.31329	0.31328865	2123	sp|Q96IZ0|PAWR_HUMAN	yes	yes	1	0	0	0	0								1									19.377	19.377	1	0.052696	7317	HUNTER_500K_HeLa_exp2_2_pullout	158.08	35.912	118430000	0	0	0	0	0	0	0	118430000	0	0	0
ATGQKLMR	1	Acetyl (N-term)	945.50659	0.5065855	1305	sp|Q08257|QOR_HUMAN	yes	yes	1	0	0	0	0		1				1		1	1	1	1	1	1		1		23.785	23.785	2	8.8883E-12	9491	HUNTER_500K_HeLa_exp2_2_pullout	108.92	28.462	2834600000	0	197960000	0	0	0	468270000	0	119480000	319340000	61691000	500600000
ATGTPESQAR	0	Acetyl (N-term)	1058.4993	0.49925152	2052	sp|Q96B45|BORC7_HUMAN	yes	yes	1	0	0	0	0							1						1				19.943	19.943	2	7.6156E-05	7053	HUNTER_500K_HeLa_exp2_1_pullout	175.91	92.701	36266000	0	0	0	0	0	0	25179000	0	0	0	0
ATHGQTCAR	0	Acetyl (N-term)	1042.4614	0.46142622	909	sp|P45880|VDAC2_HUMAN	yes	yes	1	0	0	0	0	1	1		1	1	1	1	1			1		1				11.336	11.336	2	3.7502E-09	3512	HUNTER_500K_HeLa_exp2_2_pullout	218.2	150.92	4858100000	540340000	287420000	0	376970000	912200000	818260000	928350000	561230000	0	0	343250000
ATHGQTCARPMCIPPSYADLGKAAR	1	Acetyl (N-term)	2770.3102	0.31015766	909	sp|P45880|VDAC2_HUMAN	yes	yes	1	0	0	0	1							1				2	1	1				35.876	35.876	4	5.7896E-11	15779	HUNTER_500K_HeLa_exp2_1_pullout	121.5	113.43	363410000	0	0	0	0	0	0	24678000	0	0	0	131670000
ATIPDWKLQLLAR	1	Acetyl (N-term)	1565.893	0.89296274	1691	sp|Q6NYC8|PPR18_HUMAN	yes	yes	1	0	0	0	0	1		1		1	1	1	1		1	1			1	1		53.512	53.512	2	4.4779E-11	23296	HUNTER_1Mil_HeLa_exp2_1_pullout	178.1	123.04	939240000	78978000	0	81805000	0	126190000	69545000	115520000	151310000	0	91883000	177350000
ATKCGNCGPGYSTPLEAMKGPR	2	Acetyl (N-term)	2393.0926	0.092619891	1357	sp|Q13228|SBP1_HUMAN	yes	yes	1	0	0	0	0	1				1	1	1	1			1		1				35.998	35.998	3	1.342E-19	16407	HUNTER_1Mil_HeLa_exp1_1_pullout	161.68	148.74	707400000	132580000	0	0	0	102720000	114650000	102750000	31423000	0	0	147850000
ATKCGNCGPGYSTPLEAMKGPR	2	Oxidation (M);Acetyl (N-term)	2409.0875	0.087534513	1357	sp|Q13228|SBP1_HUMAN	yes	yes	1	0	0	1	0							1	2		1							30.62	30.62	3	2.3574E-16	12469	HUNTER_500K_HeLa_exp2_2_pullout	147.26	135.8	193700000	0	0	0	0	0	0	42992000	80719000	0	69993000	0
ATKDPTAVER	1	Acetyl (N-term)	1128.5775	0.57750184	1973	sp|Q8WXA3|RUFY2_HUMAN	yes	yes	1	0	0	0	0							1	1									21.532	21.532	2	0.0018975	7890	HUNTER_500K_HeLa_exp2_1_pullout	153.97	86.801	63205000	0	0	0	0	0	0	23626000	39579000	0	0	0
ATKGGTVKAASGFNAMEDAQTLR	2	Acetyl (N-term)	2365.1696	0.16960788	521	sp|P09525|ANXA4_HUMAN	yes	yes	1	0	0	0	0	1	1	1	2	1		1					2	1			1	39.031	39.031	3	4.8064E-56	17051	HUNTER_100K_HeLa_exp2_1_pullout	217.93	182.76	525120000	175460000	45782000	65173000	0	74209000	0	0	0	0	0	0
ATKGGTVKAASGFNAMEDAQTLR	2	Oxidation (M);Acetyl (N-term)	2381.1645	0.16452251	521	sp|P09525|ANXA4_HUMAN	yes	yes	1	0	0	1	0										1							33.483	33.483	3	2.9229E-10	13073	HUNTER_1Mil_HeLa_exp2_1_pullout	116.35	91.759	24263000	0	0	0	0	0	0	0	0	0	24263000	0
ATKTAGVGR	1	Acetyl (N-term)	901.49813	0.49812931	1686	sp|Q6NUQ4|TM214_HUMAN	yes	yes	1	0	0	0	0		1	1		1	1	1	1	1		1		1				15.582	15.582	2	0.0017991	5555	HUNTER_500K_HeLa_exp2_1_pullout	181.53	97.774	2535800000	0	103310000	32883000	0	0	536910000	586990000	219830000	342990000	0	532150000
ATLIYVDKENGEPGTR	1	Acetyl (N-term)	1803.9003	0.90029254	417	sp|O95997|PTTG1_HUMAN	yes	yes	1	0	0	0	0	1			1	1	1	2	2	1	1	2		1			1	43.529	43.529	2;3	6.1985E-48	19603	HUNTER_500K_HeLa_exp2_2_pullout	254.89	202.1	450550000	40611000	0	0	0	29942000	51465000	83386000	59066000	23578000	39895000	94934000
ATLKDITR	1	Unmodified	916.53418	0.53418046	843	sp|P36542|ATPG_HUMAN	yes	yes	0	0	0	0	0	1			1			1	1	1	1							24.617	24.617	2	0.0059847	9353	HUNTER_1Mil_HeLa_exp2_1_pullout	180.44	16.453	5555400000	1511300000	0	0	246160000	0	0	1029200000	1015900000	1159600000	593310000	0
ATLKDITRR	1	Unmodified	1072.6353	0.63529149	843	sp|P36542|ATPG_HUMAN	yes	yes	0	0	0	0	1												1	1				24.266	24.266	2	0.0065738	9497	HUNTER_10K_HeLa_exp1_1_pullout	154.35	52.754	76121000	0	0	0	0	0	0	0	0	0	0	0
ATLLSHPQQRPPFLR	0	Acetyl (N-term)	1801.9951	0.9951364	1746	sp|Q70J99|UN13D_HUMAN	yes	yes	1	0	0	0	1	1		1	1	1	1	1	1		2	1	2	1		1		46.576	46.576	3	4.8895E-05	21201	HUNTER_500K_HeLa_exp2_2_pullout	141.32	85.474	791170000	147440000	0	0	30554000	96678000	68029000	69169000	86354000	0	43884000	136420000
ATLNQMHR	0	Unmodified	969.48143	0.48143338	183	sp|O15235|RT12_HUMAN	yes	yes	0	0	0	0	0						1			1			1					16.893	16.893	2	0.028281	6366	HUNTER_500K_HeLa_exp1_2_pullout	134.12	83.586	120840000	0	0	0	0	0	20440000	0	0	87126000	0	0
ATLNQMHR	0	Oxidation (M)	985.47635	0.47634801	183	sp|O15235|RT12_HUMAN	yes	yes	0	0	0	1	0								1									11.518	11.518	2	0.028638	3589	HUNTER_500K_HeLa_exp2_2_pullout	129.68	70.701	157370000	0	0	0	0	0	0	0	157370000	0	0	0
ATMQNLNDR	0	Unmodified	1061.4924	0.492392	28	sp|Q04695|K1C17_HUMAN;CON__Q04695;CON__Q9QWL7;sp|Q9C075|K1C23_HUMAN;CON__Q9C075;CON__Q99PS0	yes	no	0	0	0	0	0	1	1	1	1		1		1					1			1	21.796	21.796	2	0.0024415	7900	HUNTER_100K_HeLa_exp2_2_pullout	175.51	135.25	637080000	0	128180000	91484000	166220000	0	33082000	0	17301000	0	0	0
ATMQNLNDR	0	Oxidation (M)	1077.4873	0.48730662	28	sp|Q04695|K1C17_HUMAN;CON__Q04695;CON__Q9QWL7;sp|Q9C075|K1C23_HUMAN;CON__Q9C075;CON__Q99PS0	yes	no	0	0	0	1	0							1	1		1							13.859	13.859	2	0.003646	4573	HUNTER_500K_HeLa_exp2_2_pullout	165.15	118.16	59450000	0	0	0	0	0	0	0	32481000	0	26969000	0
ATNFLAHEKIWFDKFKYDDAER	3	Acetyl (N-term)	2785.35	0.35001509	765	sp|P29692|EF1D_HUMAN	yes	yes	1	0	0	0	0	2	2	2	2	2	2		2	2	1	2	1	2				51.791	51.791	3;4	1.0824E-116	24085	HUNTER_500K_HeLa_exp1_1_pullout	310.88	274.91	21023000000	4487300000	1380200000	1043600000	2246700000	4385000000	3625400000	0	457770000	1040200000	138280000	202070000
ATNFLAHEKIWFDKFKYDDAERR	3	Acetyl (N-term)	2941.4511	0.45112612	765	sp|P29692|EF1D_HUMAN	yes	yes	1	0	0	0	1	2	1	1	1	2	2			1			2	2				50.723	50.723	3;4	2.3422E-92	23437	HUNTER_500K_HeLa_exp1_1_pullout	264.71	240.64	5636800000	1564300000	204140000	181090000	269930000	1393800000	632600000	0	0	253430000	0	0
ATNIEQIFR	0	Acetyl (N-term)	1132.5877	0.58767259	646	sp|P18583|SON_HUMAN	yes	yes	1	0	0	0	0			1	1	1	1	1	1	1	1		1	1				54.439	54.439	2	0.0010338	24748	HUNTER_500K_HeLa_exp2_1_pullout	189	122.93	892440000	0	0	73360000	62024000	152500000	233550000	101570000	52590000	45212000	28009000	0
ATNWGSLLQDKQQLEELAR	1	Acetyl (N-term)	2241.139	0.13895968	948	sp|P48637|GSHB_HUMAN	yes	yes	1	0	0	0	0	2	2	2	2	2	2	2	2	2	2	2	2	2		1	2	54.253	54.253	2;3	0	26147	HUNTER_100K_HeLa_exp2_2_pullout	451.65	404.08	10275000000	802460000	399890000	553890000	793170000	959750000	869590000	869840000	731270000	165660000	340930000	1312600000
ATPAAQESGTIPKKR	2	Unmodified	1553.8526	0.85255449	100	sp|O00116|ADAS_HUMAN	yes	yes	0	0	0	0	0								1									16.34	16.34	4	0.0088839	5898	HUNTER_500K_HeLa_exp2_2_pullout	85.42	51.735	23432000	0	0	0	0	0	0	0	23432000	0	0	0
ATPGPVIPEVPFEPSKPPVIEGLSPTVYR	1	Acetyl (N-term)	3114.6641	0.66413859	2280	sp|Q9BW72|HIG2A_HUMAN	yes	yes	1	0	0	0	0	1	2	1	1	2	2	2	2	1	1	3		1			1	55.242	55.242	2;3;4	4.2526E-20	26373	HUNTER_500K_HeLa_exp1_1_pullout	143.33	121.49	2772800000	143490000	174920000	90590000	168090000	192630000	118680000	615740000	402580000	36923000	101310000	402000000
ATPLAVNSAASLWGPYKDIWHKVGNALWR	2	Acetyl (N-term)	3262.704	0.70398676	1999	sp|Q92621|NU205_HUMAN	yes	yes	1	0	0	0	0			1		1												55.772	55.772	4	7.7825E-41	27186	HUNTER_100K_HeLa_exp2_1_pullout	184	167.03	202160000	0	0	130440000	0	71724000	0	0	0	0	0	0
ATPSKKTSTPSPQPSKR	3	Acetyl (N-term)	1838.985	0.98502522	1839	sp|Q8IY18|SMC5_HUMAN	yes	yes	1	0	0	0	0								1		1							13.615	13.615	3;4	0.0059271	4424	HUNTER_500K_HeLa_exp2_2_pullout	81.003	50.042	77426000	0	0	0	0	0	0	0	37897000	0	39529000	0
ATQADLMELDMAMEPDR	0	Acetyl (N-term)	1977.8482	0.84819867	823	sp|P35222|CTNB1_HUMAN	yes	yes	1	0	0	0	0		1														1	56.43	56.43	2	4.7657E-08	25449	HUNTER_100K_HeLa_exp1_2_pullout	152.99	129.39	40366000	0	20428000	0	0	0	0	0	0	0	0	0
ATQQQHDFTLTQTADGR	0	Acetyl (N-term)	1958.9082	0.90823146	1215	sp|P78527|PRKDC_HUMAN	yes	yes	1	0	0	0	0				1													33.417	33.417	2	0.018734	14810	HUNTER_100K_HeLa_exp2_2_pullout	72.496	49.963	0	0	0	0	0	0	0	0	0	0	0	0
ATQTEGELR	0	Unmodified	1003.4934	0.49343786	1608	sp|Q53S33|BOLA3_HUMAN	yes	yes	0	0	0	0	0	1						1	1		1	1		1				16.373	16.373	2	0.0037842	6278	HUNTER_10K_HeLa_exp1_2_pullout	163.99	72.085	375410000	74807000	0	0	0	0	0	67684000	99160000	0	19686000	52796000
ATQVEPLLPGGATLLQAEEHGGLVR	0	Acetyl (N-term)	2597.3813	0.38131522	1717	sp|Q6PKG0|LARP1_HUMAN	yes	yes	1	0	0	0	0	2	2	2	2	2	2	2	1	2	1	2	2	2	1	2	2	54.462	54.462	2;3	9.4685E-69	24751	HUNTER_500K_HeLa_exp2_1_pullout	276.46	236.95	7293100000	492440000	277910000	301110000	333350000	388250000	344780000	936580000	317780000	121440000	142710000	1384800000
ATSATSPHAPGFPAEGR	0	Acetyl (N-term)	1694.8012	0.8012472	2500	sp|Q9NUP7|TRM13_HUMAN	yes	yes	1	0	0	0	0	1			1	1	1	1		1		1						30.999	30.999	2	6.718E-16	14020	HUNTER_500K_HeLa_exp2_1_pullout	150.69	121.74	112320000	35753000	0	0	12312000	36820000	0	0	0	0	0	27432000
ATSGANGPGSATASASNPR	0	Acetyl (N-term)	1714.7871	0.7870537	1604	sp|Q53ET0|CRTC2_HUMAN	yes	yes	1	0	0	0	0							1										24.758	24.758	2	6.9017E-26	8808	HUNTER_500K_HeLa_exp2_1_pullout	241.51	217.22	11420000	0	0	0	0	0	0	11420000	0	0	0	0
ATSLGSNTYNR	0	Acetyl (N-term)	1224.5735	0.57347909	2522	sp|Q9NW64|RBM22_HUMAN	yes	yes	1	0	0	0	0				1	1	1	1	1	1	1	1	1	1		1	1	30.552	30.552	2	4.2754E-36	12939	HUNTER_500K_HeLa_exp2_1_pullout	268.72	220.87	1553400000	0	0	0	43881000	106790000	111240000	213480000	150280000	186070000	154780000	227810000
ATSMVQLQGGR	0	Unmodified	1146.5815	0.58154136	1890	sp|Q8NBJ7|SUMF2_HUMAN	yes	yes	0	0	0	0	0						1											27.557	27.557	2	0.033593	12365	HUNTER_500K_HeLa_exp1_2_pullout	108.26	60.214	0	0	0	0	0	0	0	0	0	0	0	0
ATSMVQLQGGR	0	Oxidation (M)	1162.5765	0.57645598	1890	sp|Q8NBJ7|SUMF2_HUMAN	yes	yes	0	0	0	1	0								1									20.348	20.348	2	0.0053916	7915	HUNTER_500K_HeLa_exp2_2_pullout	122.28	76.152	0	0	0	0	0	0	0	0	0	0	0	0
ATSSEEVLLIVKKVR	2	Acetyl (N-term)	1713.0036	0.0036354	806	sp|P32780|TF2H1_HUMAN	yes	yes	1	0	0	0	0			1	1	1	1	1	1	1					1	1		51.426	51.426	3	2.3246E-09	22889	HUNTER_500K_HeLa_exp2_1_pullout	166.38	150.56	442710000	0	0	78086000	73917000	78024000	41324000	52187000	63112000	28037000	0	0
ATSTASTFVKPIFSR	1	Unmodified	1611.8621	0.86205654	1083	sp|P56556|NDUA6_HUMAN	yes	yes	0	0	0	0	0							1	2		1	2	1					40.481	40.481	2;3	3.0073E-31	18194	HUNTER_500K_HeLa_exp2_2_pullout	210.79	172.49	505440000	0	0	0	0	0	0	76434000	73644000	0	40164000	257410000
ATTAAPAGGAR	0	Acetyl (N-term)	984.49886	0.49885759	2326	sp|Q9GZM5|YIPF3_HUMAN	yes	yes	1	0	0	0	0	1	1		1	1	1	1	1		1	1	1	1				18.988	18.988	2	0.00028243	7532	HUNTER_500K_HeLa_exp2_2_pullout	154.12	90.908	676730000	45933000	0	0	15053000	40784000	84916000	131390000	74859000	0	61837000	130760000
ATTAELFEEPFVADEYIER	0	Acetyl (N-term)	2271.0583	0.058309325	123	sp|O00471|EXOC5_HUMAN	yes	yes	1	0	0	0	0							1	1			1						58.389	58.389	2	2.0415E-69	26931	HUNTER_500K_HeLa_exp2_1_pullout	273.87	237.58	102070000	0	0	0	0	0	0	38898000	19995000	0	0	43172000
ATTATMATSGSAR	0	Acetyl (N-term)	1266.5874	0.5874146	859	sp|P38919|IF4A3_HUMAN	yes	yes	1	0	0	0	0	1	4	1	2	1	1	1	1	7	1	2	3	3			2	28.246	28.246	2	2.7125E-21	11253	HUNTER_500K_HeLa_exp2_2_pullout	230.61	171.63	5030800000	343660000	22591000	104500000	206410000	523730000	382120000	478560000	195180000	746610000	69336000	515320000
ATTATMATSGSAR	0	Oxidation (M);Acetyl (N-term)	1282.5823	0.58232922	859	sp|P38919|IF4A3_HUMAN	yes	yes	1	0	0	1	0		1		1	1	1	1		1			1	1				21.246	21.246	2	4.902E-14	7978	HUNTER_500K_HeLa_exp2_1_pullout	197.21	197.21	497150000	0	9442100	0	14400000	42803000	25613000	291770000	0	70546000	0	0
ATTGTPTADRGDAAATDDPAAR	0	Acetyl (N-term)	2142.9778	0.97776759	1794	sp|Q86TI2|DPP9_HUMAN	yes	yes	1	0	0	0	1	1						1	1	1	2	1		1				25.145	25.145	2;3	1.0776E-24	9841	HUNTER_500K_HeLa_exp2_1_pullout	224.86	180.56	471750000	69640000	0	0	0	0	0	81475000	74872000	37905000	62920000	113620000
ATVISHNPETKKTR	2	Unmodified	1580.8635	0.86345352	1176	sp|P62917|RL8_HUMAN	yes	yes	0	0	0	0	0										1							11.457	11.457	4	0.025258	3123	HUNTER_1Mil_HeLa_exp2_1_pullout	77.912	46.084	7584500	0	0	0	0	0	0	0	0	0	7584500	0
ATVMAATAAER	0	Acetyl (N-term)	1132.5547	0.55465791	2327	sp|Q9GZN7|ROGDI_HUMAN	yes	yes	1	0	0	0	0							1		1							1	41.49	41.49	2	5.6307E-10	17838	HUNTER_500K_HeLa_exp2_1_pullout	178.55	111.87	7825400	0	0	0	0	0	0	0	0	0	0	0
ATVMAATAAER	0	Oxidation (M);Acetyl (N-term)	1148.5496	0.54957253	2327	sp|Q9GZN7|ROGDI_HUMAN	yes	yes	1	0	0	1	0								1		1							30.171	30.171	2	0.0095681	12513	HUNTER_500K_HeLa_exp2_2_pullout	97.277	55.625	0	0	0	0	0	0	0	0	0	0	0	0
ATVQQLEGR	0	Acetyl (N-term)	1042.5407	0.5407224	1249	sp|Q01469|FABP5_HUMAN	yes	yes	1	0	0	0	0		1	1	1	1	1	1	1	1	1	1	1	1		1	1	35.938	35.938	2	1.6842E-06	15801	HUNTER_500K_HeLa_exp2_2_pullout	214.96	89.649	9903700000	0	231820000	406910000	335920000	1341900000	1454900000	773270000	835400000	1547500000	534370000	947770000
ATVQQLEGRWR	0	Acetyl (N-term)	1384.7211	0.72114638	1249	sp|Q01469|FABP5_HUMAN	yes	yes	1	0	0	0	1										1	1	1	1				44.621	44.621	2	1.0658E-14	19152	HUNTER_1Mil_HeLa_exp2_1_pullout	225.67	160.33	2897200000	0	0	0	0	0	0	0	0	0	406000000	471180000
ATVTATTKVPEIR	1	Acetyl (N-term)	1427.7984	0.79839365	2697	sp|Q9Y230|RUVB2_HUMAN	yes	yes	1	0	0	0	0	3	2	2	2	1	2	1	1	1		2	1	1	1	1	1	36.553	36.553	2;3	1.0548E-51	16185	HUNTER_500K_HeLa_exp2_2_pullout	274.71	216.48	24647000000	4172200000	1348000000	1227400000	1603500000	3196200000	3771000000	1181800000	1827100000	1026300000	0	1922200000
ATVTATTKVPEIRDVTR	1	Acetyl (N-term)	1899.0425	0.042540102	2697	sp|Q9Y230|RUVB2_HUMAN	yes	yes	1	0	0	0	1	1				1		2	2	1	2	2	3	3			1	37.537	37.537	2;3	2.2126E-87	16363	HUNTER_500K_HeLa_exp2_2_pullout	285.54	203.28	6440500000	100290000	0	0	0	150800000	0	330170000	184860000	16853000	317560000	1320900000
ATVTATTKVPEIRDVTRIER	1	Acetyl (N-term)	2297.2703	0.27030821	2697	sp|Q9Y230|RUVB2_HUMAN	yes	yes	1	0	0	0	2							1	2		2		2	1				41.037	41.037	3;4	5.9792E-53	17416	HUNTER_500K_HeLa_exp2_2_pullout	244.74	161.2	1163600000	0	0	0	0	0	0	61318000	395460000	0	160000000	0
ATVVLGGDTMGPER	0	Acetyl (N-term)	1443.7028	0.70277871	1555	sp|Q16626|MEA1_HUMAN	yes	yes	1	0	0	0	0											1						45.215	45.215	2	0.010311	20727	HUNTER_1Mil_HeLa_exp2_2_pullout	108.7	80.298	25764000	0	0	0	0	0	0	0	0	0	0	25764000
ATVVLGGDTMGPER	0	Oxidation (M);Acetyl (N-term)	1459.6977	0.69769333	1555	sp|Q16626|MEA1_HUMAN	yes	yes	1	0	0	1	0								1									44.138	44.138	2	1.1505E-08	19405	HUNTER_500K_HeLa_exp2_2_pullout	136.96	91.82	0	0	0	0	0	0	0	0	0	0	0	0
ATVVVEATEPEPSGSIANPAASTSPSLSHR	0	Acetyl (N-term)	3003.4785	0.47852266	927	sp|P46821|MAP1B_HUMAN	yes	yes	1	0	0	0	0	1	1	1	1	1	1	1	1	1	1	1	1	1				47.698	47.698	3	2.0975E-75	21718	HUNTER_500K_HeLa_exp2_2_pullout	220.55	189.07	1278700000	156170000	133620000	147550000	115010000	109560000	120670000	66561000	143640000	55777000	67154000	66670000
ATVWDEAEQDGIGEEVLKMSTEEIIQR	1	Acetyl (N-term)	3117.4812	0.48122478	640	sp|P17980|PRS6A_HUMAN	yes	yes	1	0	0	0	0	1	1		1		1	1	1		1	1	1	2			3	58.18	58.18	2;3	1.3631E-118	27697	HUNTER_10K_HeLa_exp1_2_pullout	278.34	247.38	1333700000	78293000	117110000	0	86200000	0	124260000	33026000	39120000	0	0	137710000
ATVWDEAEQDGIGEEVLKMSTEEIIQR	1	Oxidation (M);Acetyl (N-term)	3133.4761	0.4761394	640	sp|P17980|PRS6A_HUMAN	yes	yes	1	0	0	1	0								1		1							56.695	56.695	3	1.044E-35	26434	HUNTER_500K_HeLa_exp2_2_pullout	159.16	143.17	26921000	0	0	0	0	0	0	0	0	0	26921000	0
ATYLEFIQQNEER	0	Acetyl (N-term)	1681.7948	0.79476484	1514	sp|Q15437|SC23B_HUMAN	yes	yes	1	0	0	0	0		1		1			1	1			1					1	55.845	55.845	2	4.796E-53	25364	HUNTER_500K_HeLa_exp2_1_pullout	287.65	242.49	264450000	0	45917000	0	48178000	0	0	33035000	33955000	0	0	35064000
ATYLEFIQQNEERDGVR	0	Acetyl (N-term)	2109.0127	0.012696536	1514	sp|Q15437|SC23B_HUMAN	yes	yes	1	0	0	0	1											1	1	1				53.622	53.622	2	3.2433E-94	25126	HUNTER_10K_HeLa_exp1_1_pullout	310.14	252.34	289790000	0	0	0	0	0	0	0	0	0	0	62379000
ATYSLANER	0	Acetyl (N-term)	1065.5091	0.50908792	2579	sp|Q9P086|MED11_HUMAN	yes	yes	1	0	0	0	0			1		1	1	1		1	1	1	1	1			1	34.033	34.033	2	0.00011085	14232	HUNTER_1Mil_HeLa_exp2_1_pullout	186.3	106.85	307850000	0	0	14131000	0	58304000	29560000	36554000	0	61682000	0	56661000
AVAAAAAAAGPAGAGGGR	0	Acetyl (N-term)	1407.7219	0.72187466	1411	sp|Q13884|SNTB1_HUMAN	yes	yes	1	0	0	0	0		1			1		1		1	1	1						39.172	39.172	2	1.0301E-44	16944	HUNTER_500K_HeLa_exp2_1_pullout	228.98	187.53	77660000	0	13449000	0	0	0	0	31434000	0	0	0	32777000
AVAAAAAAGPVFWR	0	Acetyl (N-term)	1398.7408	0.74081919	1584	sp|Q32NB8|PGPS1_HUMAN	yes	yes	1	0	0	0	0							1										57.513	57.513	2	2.739E-22	25619	HUNTER_500K_HeLa_exp2_1_pullout	204.7	170.74	13716000	0	0	0	0	0	0	13716000	0	0	0	0
AVADLALIPDVDIDSDGVFKYVLIRVHSAPR	1	Acetyl (N-term)	3405.8296	0.82964079	2488	sp|Q9NRX4|PHP14_HUMAN	yes	yes	1	0	0	0	1											1						55.993	55.993	3	3.3768E-39	26994	HUNTER_1Mil_HeLa_exp2_2_pullout	168.11	150.77	107290000	0	0	0	0	0	0	0	0	0	0	107290000
AVANSSPVNPVVFFDVSIGGQEVGR	0	Acetyl (N-term)	2586.3078	0.30781592	222	sp|O43447|PPIH_HUMAN	yes	yes	1	0	0	0	0			2	1							2			1			58.469	58.469	2;3	5.1313E-17	28971	HUNTER_100K_HeLa_exp2_1_pullout	143.14	122.19	240380000	0	0	80638000	29562000	0	0	0	0	0	0	120440000
AVAQALEVIPR	0	Gln->pyro-Glu	1148.6554	0.65535823	962	sp|P49368|TCPG_HUMAN	yes	yes	0	1	0	0	0	1																55.066	55.066	2	2.9728E-10	30643	HUNTER_1Mil_HeLa_exp1_1_pullout	183.47	98.261	0	0	0	0	0	0	0	0	0	0	0	0
AVAQALEVIPR	0	Unmodified	1165.6819	0.68190733	962	sp|P49368|TCPG_HUMAN	yes	yes	0	0	0	0	0			1														44	44	2	0.097639	19876	HUNTER_100K_HeLa_exp2_1_pullout	65.627	36.669	11043000	0	0	11043000	0	0	0	0	0	0	0	0
AVASDFYLR	0	Acetyl (N-term)	1082.5397	0.53965977	2044	sp|Q96A72|MGN2_HUMAN	yes	yes	1	0	0	0	0	1	1	1	1	1	1	1	1	1	1	1			1	1	1	52.216	52.216	2	0.0013099	22715	HUNTER_1Mil_HeLa_exp2_1_pullout	186.11	122.96	1718500000	218760000	53652000	137530000	187900000	225540000	183390000	156830000	94126000	149600000	47700000	51319000
AVAVGRPSNEELR	0	Acetyl (N-term)	1438.7528	0.75284044	2506	sp|Q9NVA2|SEP11_HUMAN	yes	yes	1	0	0	0	1	1	1	1	1	1			1	1	1	2	1	1	1	1	1	30.888	30.888	2;3	4.0357E-25	12564	HUNTER_1Mil_HeLa_exp2_1_pullout	231.05	164.62	12018000000	1562700000	308710000	173090000	241530000	2103200000	0	0	1213100000	886980000	522910000	3283400000
AVDLIQKHKSIEEIVR	2	Gln->pyro-Glu	1860.0469	0.046897198	864	sp|P39748|FEN1_HUMAN	yes	yes	0	1	0	0	0	1																41.754	41.754	4	0.00069522	22048	HUNTER_1Mil_HeLa_exp1_1_pullout	101.39	77.195	59555000	59555000	0	0	0	0	0	0	0	0	0	0
AVDSAMELLFLDTFKHPSAEQSSHIDVVR	1	Acetyl (N-term)	3283.6183	0.61832738	1670	sp|Q69YN4|VIR_HUMAN	yes	yes	1	0	0	0	0	1		1	1	1	1							1			1	55.564	55.564	4	9.8816E-41	28902	HUNTER_500K_HeLa_exp1_2_pullout	182.95	161.07	738900000	147860000	0	124390000	131980000	121640000	110370000	0	0	0	0	0
AVEAKKTYVR	2	Unmodified	1163.6663	0.66625727	964	sp|P49411|EFTU_HUMAN	yes	yes	0	0	0	0	0	1	2		1	2	1	2	1	1	2		2	1			4	14.306	14.306	2;3	4.6526E-11	4342	HUNTER_500K_HeLa_exp2_2_pullout	221.68	163.72	22997000000	907780000	3267600000	0	66528000	6983600000	321480000	1164500000	456570000	1278800000	4078200000	0
AVEELQSIIKR	1	Acetyl (N-term)	1326.7507	0.75071518	2027	sp|Q92990|GLMN_HUMAN	yes	yes	1	0	0	0	0		1			1		1	1		1	1	1	1	1	1	1	53.519	53.519	2	1.1589E-35	24270	HUNTER_100K_HeLa_exp1_2_pullout	259.82	141.93	1936200000	0	174690000	0	0	323000000	0	167250000	174090000	0	60224000	182320000
AVEHLDDLPGALSELSDLHAHKLR	1	Unmodified	2635.3718	0.37181317	9	CON__P01966	yes	yes	0	0	0	0	0				2													47.604	47.604	4;6	0.00068308	22443	HUNTER_100K_HeLa_exp2_2_pullout	74.579	50.977	81223000	0	0	0	81223000	0	0	0	0	0	0	0
AVFADLDLR	0	Acetyl (N-term)	1060.5553	0.55530983	1209	sp|P78346|RPP30_HUMAN	yes	yes	1	0	0	0	0	1	1	1	1	1	1	1	1	1	1							56.953	56.953	2	0.0028177	27864	HUNTER_100K_HeLa_exp2_2_pullout	172.15	113.98	820840000	78269000	55687000	90461000	141160000	118160000	123510000	73632000	76850000	40667000	22445000	0
AVFADLDLR	0	Unmodified	1018.5447	0.54474515	1209	sp|P78346|RPP30_HUMAN	yes	yes	0	0	0	0	0				1													47.471	47.471	2	0.024994	22389	HUNTER_100K_HeLa_exp2_2_pullout	114.5	42.013	17871000	0	0	0	17871000	0	0	0	0	0	0	0
AVFADLDLRAGSDLKALR	1	Acetyl (N-term)	1972.0742	0.074174581	1209	sp|P78346|RPP30_HUMAN	yes	yes	1	0	0	0	1												1	1				54.224	54.224	3	0.00013458	25255	HUNTER_10K_HeLa_exp1_2_pullout	90.714	70.894	49745000	0	0	0	0	0	0	0	0	0	0	0
AVFDETYPDPVR	0	Unmodified	1407.667	0.66704513	969	sp|P49588|SYAC_HUMAN	yes	yes	0	0	0	0	0		1	1		1												41.595	41.595	2	0.00076581	18241	HUNTER_100K_HeLa_exp2_1_pullout	161.63	126.12	70697000	0	18357000	28396000	0	23944000	0	0	0	0	0	0
AVFPSIVGR	0	Unmodified	944.54435	0.54435122	1096;1191;1156;1196;1721	sp|P60709|ACTB_HUMAN;sp|P68133|ACTS_HUMAN;sp|Q9BYX7|ACTBM_HUMAN;sp|P62736|ACTA_HUMAN;sp|P63267|ACTH_HUMAN;sp|P63261|ACTG_HUMAN;sp|P68032|ACTC_HUMAN;sp|Q6S8J3|POTEE_HUMAN;sp|A5A3E0|POTEF_HUMAN;sp|P0CG38|POTEI_HUMAN	no	no	0	0	0	0	0			1			1											43.975	43.975	2	0.020572	21103	HUNTER_500K_HeLa_exp1_2_pullout	135.77	70.094	59197000	0	0	59197000	0	0	0	0	0	0	0	0
AVFPSIVGRPR	0	Unmodified	1197.6982	0.6982261	1096;1191;1156;1196;1721	sp|P60709|ACTB_HUMAN;sp|P68133|ACTS_HUMAN;sp|Q9BYX7|ACTBM_HUMAN;sp|P62736|ACTA_HUMAN;sp|P63267|ACTH_HUMAN;sp|P63261|ACTG_HUMAN;sp|P68032|ACTC_HUMAN;sp|Q6S8J3|POTEE_HUMAN;sp|A5A3E0|POTEF_HUMAN;sp|P0CG38|POTEI_HUMAN	no	no	0	0	0	0	1	1	1	2	1	1	1	2	2	1	2	2	2	1			1	37.397	37.397	2;3	2.1168E-07	15296	HUNTER_500K_HeLa_exp1_1_pullout	177.78	137.78	2848800000	247580000	56731000	324140000	238910000	184970000	256600000	247610000	292160000	23229000	106370000	523070000
AVFPSIVGRPR	0	Acetyl (N-term)	1239.7088	0.70879078	1096;1191;1156;1196;1721	sp|P60709|ACTB_HUMAN;sp|P68133|ACTS_HUMAN;sp|Q9BYX7|ACTBM_HUMAN;sp|P62736|ACTA_HUMAN;sp|P63267|ACTH_HUMAN;sp|P63261|ACTG_HUMAN;sp|P68032|ACTC_HUMAN;sp|Q6S8J3|POTEE_HUMAN;sp|A5A3E0|POTEF_HUMAN;sp|P0CG38|POTEI_HUMAN	no	no	1	0	0	0	1	1											1				1	48.543	48.543	2	0.0088877	22651	HUNTER_10K_HeLa_exp1_1_pullout	124.98	83.954	225910000	140570000	0	0	0	0	0	0	0	0	0	0
AVFPSIVGRPR	0	Gln->pyro-Glu	1180.6717	0.671677	1096;1191;1156;1196;1721	sp|P60709|ACTB_HUMAN;sp|P68133|ACTS_HUMAN;sp|Q9BYX7|ACTBM_HUMAN;sp|P62736|ACTA_HUMAN;sp|P63267|ACTH_HUMAN;sp|P63261|ACTG_HUMAN;sp|P68032|ACTC_HUMAN;sp|Q6S8J3|POTEE_HUMAN;sp|A5A3E0|POTEF_HUMAN;sp|P0CG38|POTEI_HUMAN	no	no	0	1	0	0	1	1	1			1		1	1	1	1	3	1	1			1	51.279	51.279	1;2;3	0.00016234	22166	HUNTER_1Mil_HeLa_exp2_1_pullout	183.65	124.93	10104000000	1434800000	14716000	0	0	100030000	0	1243100000	2051800000	37194000	1279000000	3389300000
AVFVDLEPTVIDEIR	0	Acetyl (N-term)	1756.9247	0.92471638	1200	sp|P68366|TBA4A_HUMAN	yes	yes	1	0	0	0	0	1																58.864	58.864	2	0.00016856	33176	HUNTER_1Mil_HeLa_exp1_1_pullout	108.37	67.783	0	0	0	0	0	0	0	0	0	0	0	0
AVFVDLEPTVIDEIR	0	Unmodified	1714.9142	0.91415169	1200	sp|P68366|TBA4A_HUMAN	yes	yes	0	0	0	0	0							1								1		55.177	55.177	2	0.0013949	24793	HUNTER_500K_HeLa_exp2_1_pullout	131.17	81.027	41806000	0	0	0	0	0	0	35879000	0	0	0	0
AVFVDLEPTVIDEVR	0	Unmodified	1700.8985	0.89850163	1199	sp|Q9BQE3|TBA1C_HUMAN;sp|P68363|TBA1B_HUMAN;sp|Q71U36|TBA1A_HUMAN	yes	no	0	0	0	0	0	1	2	2	2	1	2	2	1	2	1	1	2		1	2	2	53.634	53.634	2;3	4.5163E-73	25773	HUNTER_100K_HeLa_exp2_2_pullout	302.33	212.28	6275400000	223540000	1070100000	819250000	1031100000	219890000	404150000	262390000	208420000	113850000	114120000	226750000
AVFVDLEPTVIDEVRTGTYR	0	Unmodified	2279.1798	0.17976186	1199	sp|Q9BQE3|TBA1C_HUMAN;sp|P68363|TBA1B_HUMAN;sp|Q71U36|TBA1A_HUMAN	yes	no	0	0	0	0	1												1					53.037	53.037	3	0.00024536	24403	HUNTER_10K_HeLa_exp1_1_pullout	97.502	50.799	69138000	0	0	0	0	0	0	0	0	0	0	0
AVGKVIPELNGKLTGMAFR	2	Oxidation (M);Gln->pyro-Glu	1999.0925	0.092467182	447	sp|P04406|G3P_HUMAN	yes	yes	0	1	0	1	0	1																49.974	49.974	3	2.8798E-07	27143	HUNTER_1Mil_HeLa_exp1_1_pullout	118.52	101.83	381810000	381810000	0	0	0	0	0	0	0	0	0	0
AVGKVIPELNGKLTGMAFR	2	Unmodified	2000.1241	0.12410166	447	sp|P04406|G3P_HUMAN	yes	yes	0	0	0	0	0			1	1													46.557	46.557	3;4	2.0055E-07	21662	HUNTER_100K_HeLa_exp2_1_pullout	122.22	104.94	113870000	0	0	55817000	58053000	0	0	0	0	0	0	0
AVGNINELPENILLELFTHVPAR	0	Unmodified	2558.3857	0.38567232	2388	sp|Q9H4M3|FBX44_HUMAN	yes	yes	0	0	0	0	0	1																57.714	57.714	3	3.9016E-10	32445	HUNTER_1Mil_HeLa_exp1_1_pullout	109.75	82.034	0	0	0	0	0	0	0	0	0	0	0	0
AVGPAQSPPTFGFLLDIDGVLVR	0	Unmodified	2368.2791	0.27908198	2300	sp|Q9BXW7|HDHD5_HUMAN	yes	yes	0	0	0	0	0	1		2	2		1			1	2	2		1			2	58.402	58.402	2;3	2.2262E-22	26233	HUNTER_1Mil_HeLa_exp2_1_pullout	179.14	154.61	776140000	53121000	0	94960000	121100000	0	45167000	0	0	26947000	54860000	298170000
AVKTLNPKAEVAR	2	Acetyl (N-term)	1437.8304	0.83036248	868	sp|P40227|TCPZ_HUMAN	yes	yes	1	0	0	0	0	1		1	1	1		1	1		1	1	1	1				28.391	28.391	3	1.3677E-06	11451	HUNTER_1Mil_HeLa_exp2_1_pullout	148.57	83.01	439250000	86501000	0	35825000	32843000	36181000	0	46056000	31269000	0	0	73410000
AVKVQTTKR	2	Acetyl (N-term)	1071.64	0.64004252	333	sp|O75746|CMC1_HUMAN	yes	yes	1	0	0	0	0	2	1		1	2			2	2	2	2	1	1			1	15.64	15.64	2;3	0.0050594	5819	HUNTER_100K_HeLa_exp1_2_pullout	157.66	111.53	5244400000	455190000	291670000	0	137640000	697360000	0	0	493960000	1042700000	373630000	1401200000
AVLAPLIALVYSVPR	0	Unmodified	1580.9654	0.9653994	2729	sp|Q9Y320|TMX2_HUMAN	yes	yes	0	0	0	0	0											1						58.005	58.005	2	0.00057341	28222	HUNTER_1Mil_HeLa_exp2_2_pullout	140.39	105.67	94961000	0	0	0	0	0	0	0	0	0	0	94961000
AVLGGLSQTDPR	0	Unmodified	1212.6463	0.64625011	1917	sp|Q8NI37|PPTC7_HUMAN	yes	yes	0	0	0	0	0		1								1		1				1	34.961	34.961	2	0.003076	14385	HUNTER_100K_HeLa_exp1_2_pullout	120.99	10.455	45730000	0	25015000	0	0	0	0	0	0	0	11746000	0
AVLKFAAATGATPIAGR	1	Gln->pyro-Glu	1596.8988	0.8987764	511	sp|P08865|RSSA_HUMAN	yes	yes	0	1	0	0	0	1									2	1						52.091	52.091	2;3	3.8932E-23	22954	HUNTER_1Mil_HeLa_exp2_1_pullout	200.19	171.23	476630000	311120000	0	0	0	0	0	0	0	0	54191000	111310000
AVLPQTR	0	Unmodified	783.46029	0.46028724	1378	sp|Q13443|ADAM9_HUMAN	yes	yes	0	0	0	0	0			1							1	1						21.844	21.844	2	0.056171	8400	HUNTER_1Mil_HeLa_exp2_1_pullout	132.96	19.877	185660000	0	0	18877000	0	0	0	0	0	0	21248000	145540000
AVLVDLEPGTMDSVR	0	Unmodified	1600.8131	0.81305744	1201;1593	sp|P68371|TBB4B_HUMAN;sp|P04350|TBB4A_HUMAN;sp|Q3ZCM7|TBB8_HUMAN	no	no	0	0	0	0	0		1	1	2	1	2	1				1	1		1	1	1	49.526	49.526	2;3	7.4706E-20	23082	HUNTER_100K_HeLa_exp2_1_pullout	229.64	195.25	753470000	0	71402000	143340000	171820000	45988000	101470000	0	0	0	0	43981000
AVLVDLEPGTMDSVR	0	Oxidation (M)	1616.808	0.80797206	1201;1593	sp|P68371|TBB4B_HUMAN;sp|P04350|TBB4A_HUMAN;sp|Q3ZCM7|TBB8_HUMAN	no	no	0	0	0	1	0							1	1									46.456	46.456	2	0.00020006	19961	HUNTER_500K_HeLa_exp2_1_pullout	107.85	88.085	31446000	0	0	0	0	0	0	12177000	19269000	0	0	0
AVNVYSTSVTSDNLSR	0	Acetyl (N-term)	1753.8483	0.84825697	1526	sp|Q15691|MARE1_HUMAN	yes	yes	1	0	0	0	0	1	1	1	1	1	1	1	1	1	1	1				1	1	44.251	44.251	2	5.9094E-22	20058	HUNTER_500K_HeLa_exp2_1_pullout	249.25	201.7	1214400000	117300000	85567000	104210000	118030000	184140000	186440000	65373000	54298000	108540000	24990000	49721000
AVPEAAEER	0	Unmodified	970.47197	0.47197413	1076	sp|P55884|EIF3B_HUMAN	yes	yes	0	0	0	0	0							1										22.381	22.381	2	0.011861	7802	HUNTER_500K_HeLa_exp2_1_pullout	141.52	80.73	65892000	0	0	0	0	0	0	65892000	0	0	0	0
AVPGGAGDASVLPSLPR	0	Unmodified	1562.8417	0.84165545	2169	sp|Q96TC7|RMD3_HUMAN	yes	yes	0	0	0	0	0			1	1													45.015	45.015	2	0.0010826	21018	HUNTER_100K_HeLa_exp2_2_pullout	79.466	52.793	14025000	0	0	0	14025000	0	0	0	0	0	0	0
AVPIAQKSEPHSLSSEALMR	1	Unmodified	2150.1154	0.11538747	2473	sp|Q9NR28|DBLOH_HUMAN	yes	yes	0	0	0	0	0	3	2	1	1	2	1	1	1		1	2	1	2				32.674	32.674	2;3;4	1.6091E-31	14383	HUNTER_1Mil_HeLa_exp1_1_pullout	174.95	141.54	3744300000	1024400000	431920000	113300000	30491000	1036600000	212570000	72841000	31240000	0	0	174210000
AVPIAQKSEPHSLSSEALMR	1	Oxidation (M)	2166.1103	0.11030209	2473	sp|Q9NR28|DBLOH_HUMAN	yes	yes	0	0	0	1	0	1						2	2									30.165	30.165	3;4	0.0005215	12738	HUNTER_500K_HeLa_exp2_2_pullout	92.369	60.949	614940000	75604000	0	0	0	0	0	157420000	381920000	0	0	0
AVPPTYADLGKSAR	1	Acetyl (N-term)	1486.778	0.77799256	679	sp|P21796|VDAC1_HUMAN	yes	yes	1	0	0	0	0	1	1	1	1	1	1	1	2	1	1	3	2			1	1	38.506	38.506	2;3	5.7991E-15	17612	HUNTER_500K_HeLa_exp2_2_pullout	187.42	127.99	35771000000	5847100000	1375500000	1711200000	2178100000	4194700000	4784800000	2354900000	2618900000	1385200000	1440300000	6263800000
AVPSPPPASPR	0	Unmodified	1074.5822	0.58219329	223	sp|O43464|HTRA2_HUMAN	yes	yes	0	0	0	0	0		1	1	1	1	1			1		1						24.365	24.365	2	2.112E-05	10000	HUNTER_100K_HeLa_exp1_2_pullout	160.59	85.477	708070000	0	50709000	15802000	34734000	54223000	93699000	0	0	187640000	0	271270000
AVPTDEAR	0	Unmodified	857.4243	0.42429566	1151	sp|P62491|RB11A_HUMAN;sp|Q15907|RB11B_HUMAN	yes	no	0	0	0	0	0				1													16.317	16.317	2	0.069044	5852	HUNTER_100K_HeLa_exp2_2_pullout	101.64	24.797	0	0	0	0	0	0	0	0	0	0	0	0
AVQISKKR	2	Acetyl (N-term)	970.59236	0.59236404	702	sp|P23396|RS3_HUMAN	yes	yes	1	0	0	0	0	1	1	1	1	1	1	1	1	1	1	1		1				17.787	17.787	2	0.018959	6561	HUNTER_500K_HeLa_exp2_2_pullout	155	38.112	11120000000	1763900000	156280000	340400000	297930000	1885700000	1127500000	444270000	1008900000	1871500000	442720000	1415500000
AVQPKETLQLESAAEVGFVR	1	Acetyl (N-term)	2213.1692	0.16919718	903	sp|P43246|MSH2_HUMAN	yes	yes	1	0	0	0	0	1	1	2	2	1			1			1	2	2	1	1	2	52.211	52.211	2;3	6.1631E-217	24115	HUNTER_500K_HeLa_exp1_1_pullout	390.07	324.07	1223700000	0	65595000	143800000	153460000	78711000	0	0	67418000	0	0	0
AVQPKETLQLESAAEVGFVRFFQGMPEKPTTTVR	2	Acetyl (N-term)	3832.9822	0.98219504	903	sp|P43246|MSH2_HUMAN	yes	yes	1	0	0	0	1											1						54.169	54.169	4	3.8302E-05	25822	HUNTER_1Mil_HeLa_exp2_2_pullout	76.765	67.221	80811000	0	0	0	0	0	0	0	0	0	0	80811000
AVQPKETLQLESAAEVGFVRFFQGMPEKPTTTVR	2	Oxidation (M);Acetyl (N-term)	3848.9771	0.97710966	903	sp|P43246|MSH2_HUMAN	yes	yes	1	0	0	1	1								1									55.198	55.198	4	7.3481E-36	25546	HUNTER_500K_HeLa_exp2_2_pullout	148.12	128.09	91450000	0	0	0	0	0	0	0	91450000	0	0	0
AVSELAGHQTSAESWGTGR	0	Unmodified	1942.9133	0.91331684	844	sp|P36578|RL4_HUMAN	yes	yes	0	0	0	0	0			1	1			1				1						30.538	30.538	3	4.3427E-11	13092	HUNTER_500K_HeLa_exp2_1_pullout	147.06	132.59	193710000	0	0	49914000	41108000	0	0	26771000	0	0	0	75915000
AVSILPLLGHGVPR	0	Gln->pyro-Glu	1410.8347	0.83471958	2724	sp|Q9Y2W2|WBP11_HUMAN	yes	yes	0	1	0	0	0											1						55.683	55.683	2	0.031927	26796	HUNTER_1Mil_HeLa_exp2_2_pullout	98.044	66.173	44998000	0	0	0	0	0	0	0	0	0	0	44998000
AVSRLDRLFILLDTGTTPVTR	0	Acetyl (N-term)	2385.338	0.33799384	167	sp|O14981|BTAF1_HUMAN	yes	yes	1	0	0	0	2								1		1							56.867	56.867	3	3.8283E-24	24775	HUNTER_1Mil_HeLa_exp2_1_pullout	174.63	128.75	67281000	0	0	0	0	0	0	0	35499000	0	31782000	0
AVSTGVKVPR	1	Acetyl (N-term)	1054.6135	0.61349341	1534	sp|Q15819|UB2V2_HUMAN	yes	yes	1	0	0	0	0	1	1	1	1	1	1	1	1	1	1	1	1		1	1	1	29.898	29.898	2	3.3424E-24	12430	HUNTER_500K_HeLa_exp2_1_pullout	257.96	159.44	32787000000	3420400000	381160000	460790000	650120000	2990800000	2482700000	3507600000	2362800000	5677100000	1486000000	6225300000
AVSVTPIRDTKWLTLEVCR	1	Acetyl (N-term)	2285.2202	0.22018689	2478	sp|Q9NR56|MBNL1_HUMAN	yes	yes	1	0	0	0	1											1		1				51.835	51.835	3	3.4674E-14	24429	HUNTER_10K_HeLa_exp1_2_pullout	159.7	135.11	89290000	0	0	0	0	0	0	0	0	0	0	23529000
AVTDVEAVR	0	Glu->pyro-Glu	940.49779	0.49779495	58		yes	yes	0	0	1	0	0			1														44.174	44.174	2	0.03854	19922	HUNTER_100K_HeLa_exp2_1_pullout	107.59	15.127	66386000	0	0	66386000	0	0	0	0	0	0	0	0
AVTEASLLR	0	Acetyl (N-term)	1000.5553	0.55530983	2520	sp|Q9NW38|FANCL_HUMAN	yes	yes	1	0	0	0	0				1	1	1	1	1		1	1						48.11	48.11	2	0.0016142	20619	HUNTER_1Mil_HeLa_exp2_1_pullout	183.26	46.079	166540000	0	0	0	31124000	29457000	46303000	25477000	24584000	0	9591900	0
AVTEQGHELSNEER	0	Unmodified	1597.7332	0.73322721	797	sp|P31946|1433B_HUMAN	yes	yes	0	0	0	0	0			1	1													18.154	18.154	3	0.0012127	6491	HUNTER_100K_HeLa_exp2_1_pullout	116.51	96.13	38654000	0	0	16189000	22465000	0	0	0	0	0	0	0
AVTGWLESLR	0	Acetyl (N-term)	1172.619	0.61897272	2270	sp|Q9BVM2|DPCD_HUMAN	yes	yes	1	0	0	0	0	1		1	1	1											1	57.429	57.429	2	0.0072093	28500	HUNTER_100K_HeLa_exp2_2_pullout	168.54	122.52	138690000	26522000	0	40583000	34280000	23671000	0	0	0	0	0	0
AVTGWLESLR	0	Unmodified	1130.6084	0.60840804	2270	sp|Q9BVM2|DPCD_HUMAN	yes	yes	0	0	0	0	0	1				1	1											50.754	50.754	2	0.028325	25705	HUNTER_1Mil_HeLa_exp1_1_pullout	98.233	32.557	62830000	0	0	0	0	25533000	37297000	0	0	0	0	0
AVTLDKDAYYR	1	Acetyl (N-term)	1355.6721	0.67213051	2771	sp|Q9Y5B9|SP16H_HUMAN	yes	yes	1	0	0	0	0	1	1	1	1	1	1		1	1	1	1	1	1	1	1	1	38.399	38.399	2	7.0486E-20	17705	HUNTER_1Mil_HeLa_exp1_1_pullout	236.33	163.85	10930000000	1640200000	553900000	803520000	848120000	1335600000	1830500000	0	493580000	1418200000	207520000	767270000
AVTLDKDAYYRR	1	Acetyl (N-term)	1511.7732	0.77324153	2771	sp|Q9Y5B9|SP16H_HUMAN	yes	yes	1	0	0	0	1	1				2	1		1		2	1	2	2				33.401	33.401	2;3	3.2173E-15	13728	HUNTER_1Mil_HeLa_exp2_1_pullout	206.49	107.47	3072800000	149890000	0	0	0	236330000	105750000	0	334030000	0	288200000	163560000
AVTVAPPGAR	0	Unmodified	937.53451	0.53451481	1243	sp|Q00839|HNRPU_HUMAN	yes	yes	0	0	0	0	0		1	1	1	1	1	1				1						25.756	25.756	2	0.00072862	10349	HUNTER_100K_HeLa_exp2_2_pullout	159.2	79.728	203300000	0	17598000	21395000	35189000	0	20304000	31514000	0	0	0	77296000
AVTVNQSLLSPLVLEVDPNIQAVR	0	Unmodified	2574.4381	0.43810182	15	sp|P05787|K2C8_HUMAN;CON__P05787	yes	no	0	0	0	0	0							1										57.5	57.5	3	5.8802E-06	25599	HUNTER_500K_HeLa_exp2_1_pullout	89.511	65.784	0	0	0	0	0	0	0	0	0	0	0	0
AVVGVVAGGGR	0	Gln->pyro-Glu	923.51886	0.51886475	1176	sp|P62917|RL8_HUMAN	yes	yes	0	1	0	0	0											1						41.134	41.134	2	0.088216	18569	HUNTER_1Mil_HeLa_exp2_2_pullout	72.492	31.64	0	0	0	0	0	0	0	0	0	0	0	0
AVVIVDDRGR	0	Gln->pyro-Glu	1081.588	0.58800695	698;1497	sp|P23246|SFPQ_HUMAN;sp|Q15233|NONO_HUMAN	no	no	0	1	0	0	1													1				43.917	43.917	2	0.027759	19529	HUNTER_10K_HeLa_exp1_2_pullout	98.458	42.336	0	0	0	0	0	0	0	0	0	0	0	0
AVVPASLSGQDVGSFAYLTIKDR	1	Acetyl (N-term)	2435.2696	0.2696395	2419	sp|Q9H993|ARMT1_HUMAN	yes	yes	1	0	0	0	0		1	1	1	2	1		1	1					1	1	2	54.283	54.283	2;3	3.7955E-68	25796	HUNTER_500K_HeLa_exp1_1_pullout	237.05	195.51	673530000	0	54186000	104420000	112160000	116480000	54360000	0	65828000	36488000	0	0
AVVVKKIETR	2	Gln->pyro-Glu	1124.6917	0.69174374	15	sp|P05787|K2C8_HUMAN;CON__P05787	yes	no	0	1	0	0	0	1							1									29.318	29.318	2;3	0.015575	14438	HUNTER_500K_HeLa_exp2_2_pullout	106.29	74.42	124950000	124950000	0	0	0	0	0	0	0	0	0	0
AVVVKKIETR	2	Unmodified	1141.7183	0.71829284	15	sp|P05787|K2C8_HUMAN;CON__P05787	yes	no	0	0	0	0	0											1						14.996	14.996	2	0.015225	5322	HUNTER_1Mil_HeLa_exp2_2_pullout	107.57	78.425	0	0	0	0	0	0	0	0	0	0	0	0
AVWIQAQQLQGEALHQMQALYGQHFPIEVR	0	Acetyl (N-term)	3530.7881	0.7881271	1015	sp|P51692|STA5B_HUMAN	yes	yes	1	0	0	0	0	1	1		1	2												57.606	57.606	3;4	3.3089E-77	28177	HUNTER_500K_HeLa_exp1_1_pullout	230.75	203.36	370730000	101170000	31317000	0	36842000	201410000	0	0	0	0	0	0
AVWPTMVDINSPESLTEAYKLR	1	Oxidation (M)	2535.2679	0.26792495	1485	sp|Q15067|ACOX1_HUMAN	yes	yes	0	0	0	1	0	1						1	1		1	1						51.712	51.712	3	1.3026E-49	23714	HUNTER_500K_HeLa_exp2_2_pullout	217.42	193.76	611490000	139750000	0	0	0	0	0	104150000	182940000	0	97861000	86786000
AVWPTMVDINSPESLTEAYKLR	1	Unmodified	2519.273	0.27301032	1485	sp|Q15067|ACOX1_HUMAN	yes	yes	0	0	0	0	0	1	1	1	1	2	1	1	1	1		1	1	1			1	53.204	53.204	3	9.136E-80	24928	HUNTER_500K_HeLa_exp1_1_pullout	270.77	248.9	2903300000	342470000	120730000	256530000	271040000	445490000	308390000	177940000	93449000	38322000	0	372530000
AVYFKEQFLDGDGWTSR	1	Unmodified	2017.9534	0.95339074	749	sp|P27797|CALR_HUMAN	yes	yes	0	0	0	0	0	1	1	1	1	1	2	1	1	1			1	1			1	49.947	49.947	2;3	8.202E-14	24757	HUNTER_500K_HeLa_exp1_2_pullout	144.27	103.69	1344000000	160170000	92674000	170500000	255850000	194210000	133920000	33478000	49552000	76468000	0	0
AWGPGLHGGIVGR	0	Gln->pyro-Glu	1258.6571	0.65708956	308	sp|O75369|FLNB_HUMAN	yes	yes	0	1	0	0	0								1			1						43.456	43.456	2	5.8037E-05	22177	HUNTER_500K_HeLa_exp2_2_pullout	118.33	97.814	32786000	0	0	0	0	0	0	0	0	0	0	32786000
AWKSGGASHSELIHNLR	1	Acetyl (N-term)	1903.9653	0.96529283	685	sp|P22061|PIMT_HUMAN	yes	yes	1	0	0	0	0	3	2	2	2	3	2		2	1	2	2	2	2	1	2	2	33.042	33.042	2;3;4	2.0531E-87	14563	HUNTER_500K_HeLa_exp2_2_pullout	285.81	232.58	9338700000	1997100000	339620000	807300000	340000000	2020000000	1896600000	0	304990000	101830000	106780000	444100000
AWVLDKLKAER	2	Unmodified	1327.7612	0.76122028	1198	sp|Q5VTE0|EF1A3_HUMAN;sp|P68104|EF1A1_HUMAN;sp|Q05639|EF1A2_HUMAN	yes	no	0	0	0	0	0			2	2													38.665	38.665	3;4	0.016024	17189	HUNTER_100K_HeLa_exp2_2_pullout	107.85	72.305	202410000	0	0	93443000	108970000	0	0	0	0	0	0	0
AWVPAESAVEELMPR	0	Acetyl (N-term)	1725.8396	0.83960654	157	sp|O14893|GEMI2_HUMAN	yes	yes	1	0	0	0	0	1			1	1						1						58.642	58.642	2	0.00033547	32960	HUNTER_1Mil_HeLa_exp1_1_pullout	124.42	80.653	279310000	79123000	0	0	35496000	33291000	0	0	0	0	0	131400000
AWVPAESAVEELMPR	0	Oxidation (M);Acetyl (N-term)	1741.8345	0.83452116	157	sp|O14893|GEMI2_HUMAN	yes	yes	1	0	0	1	0							1	1									57.432	57.432	2	0.00021765	26609	HUNTER_500K_HeLa_exp2_2_pullout	129	91.305	94825000	0	0	0	0	0	0	31811000	63014000	0	0	0
AYFQRPENALKR	1	Acetyl (N-term)	1533.8052	0.80521036	1416	sp|Q14152|EIF3A_HUMAN	yes	yes	1	0	0	0	1							1										38.484	38.484	3	0.028548	15480	HUNTER_500K_HeLa_exp2_1_pullout	89.013	67.783	22875000	0	0	0	0	0	0	22875000	0	0	0	0
AYGFEKPSAIQQR	1	Unmodified	1493.7627	0.76267685	1097;859;1428	sp|P38919|IF4A3_HUMAN;sp|P60842|IF4A1_HUMAN;sp|Q14240|IF4A2_HUMAN	no	no	0	0	0	0	0			1														30.621	30.621	3	0.23375	12808	HUNTER_100K_HeLa_exp2_1_pullout	49.31	30.579	24196000	0	0	24196000	0	0	0	0	0	0	0	0
AYGPGIEPTGNMVKKR	2	Unmodified	1716.8981	0.89812447	674	sp|P21333|FLNA_HUMAN	yes	yes	0	0	0	0	0						1									1		27.432	27.432	4	0.0024345	12047	HUNTER_500K_HeLa_exp1_2_pullout	92.457	73.134	75706000	0	0	0	0	0	68151000	0	0	0	0	0
AYHSFLVEPISCHAWNKDR	1	Acetyl (N-term)	2371.1168	0.11678445	178	sp|O15143|ARC1B_HUMAN	yes	yes	1	0	0	0	0	2	2	1	1	2	1	1	1	1	1	1	1	2			1	46.578	46.578	3;4	2.4725E-44	21807	HUNTER_1Mil_HeLa_exp1_1_pullout	222.06	201.7	1401700000	380680000	117280000	110200000	76505000	202440000	74260000	41721000	76003000	14886000	11534000	67961000
AYHSGYGAHGSKHR	1	Acetyl (N-term)	1568.7233	0.72327165	367	sp|O95070|YIF1A_HUMAN	yes	yes	1	0	0	0	0								1									11.543	11.543	4	0.0018727	3607	HUNTER_500K_HeLa_exp2_2_pullout	110.44	90.429	124960000	0	0	0	0	0	0	0	124960000	0	0	0
AYKLVLIR	1	Acetyl (N-term)	1016.6383	0.6382516	648	sp|P18669|PGAM1_HUMAN;sp|Q8N0Y7|PGAM4_HUMAN	yes	no	1	0	0	0	0				1	1		1	1		1	1		1	1	1		50.605	50.605	2	0.0069353	22854	HUNTER_500K_HeLa_exp2_1_pullout	177.65	48.254	548140000	0	0	0	48701000	201960000	0	100370000	65428000	0	24991000	79477000
AYKYIQELWR	1	Unmodified	1368.719	0.71902112	1113	sp|P61313|RL15_HUMAN	yes	yes	0	0	0	0	0							1	1									49.287	49.287	3	0.0050227	20812	HUNTER_500K_HeLa_exp2_1_pullout	141.88	112.58	26322000	0	0	0	0	0	0	26322000	0	0	0	0
AYQKQPTIFQNKKR	3	Gln->pyro-Glu	1731.942	0.9420382	1142	sp|P62280|RS11_HUMAN	yes	yes	0	1	0	0	0	1									1							27.152	27.152	3;4	1.5746E-13	11308	HUNTER_1Mil_HeLa_exp2_1_pullout	174.95	152.6	155310000	138930000	0	0	0	0	0	0	0	0	16381000	0
AYTNFDAER	0	Unmodified	1085.4778	0.47778779	483	sp|P07355|ANXA2_HUMAN;sp|A6NMY6|AXA2L_HUMAN	yes	no	0	0	0	0	0							1	1									29.799	29.799	2	0.0039045	11722	HUNTER_500K_HeLa_exp2_1_pullout	162.97	93.772	50147000	0	0	0	0	0	0	28298000	21848000	0	0	0
CALQCAILSPAFKVR	1	Glu->pyro-Glu	1714.9011	0.90110136	819;404;1993	sp|O95757|HS74L_HUMAN;sp|P34932|HSP74_HUMAN;sp|Q92598|HS105_HUMAN	no	no	0	0	1	0	0	1		1	1													48.892	48.892	3	0.0013977	24692	HUNTER_1Mil_HeLa_exp1_1_pullout	103.83	87.172	147390000	74809000	0	43088000	29492000	0	0	0	0	0	0	0
CAQAKQWGWTQGR	1	Gln->pyro-Glu	1558.7099	0.70992977	647	sp|P18621|RL17_HUMAN	yes	yes	0	1	0	0	0	2	1	1		1	1	1	1	1	1	1				1	1	39.949	39.949	2	1.4902E-25	18077	HUNTER_1Mil_HeLa_exp1_1_pullout	240	145.6	1614200000	418420000	53931000	96559000	0	310430000	320380000	93981000	91407000	19230000	22961000	128730000
CAQYKKDGADFAKWR	3	Gln->pyro-Glu	1825.857	0.85698794	440	sp|P04075|ALDOA_HUMAN;sp|P09972|ALDOC_HUMAN	yes	no	0	1	0	0	0		2		1		1	1	1		1	2	1	4			1	36.062	36.062	2;3;4	1.1777E-06	15269	HUNTER_500K_HeLa_exp2_2_pullout	156.5	138.36	1496900000	0	125610000	0	72404000	0	304640000	29664000	54302000	0	51239000	139200000
CASKYGR	1	Gln->pyro-Glu	823.36467	0.36467229	2603	sp|Q9UBM7|DHCR7_HUMAN	yes	yes	0	1	0	0	0							1										19.971	19.971	2	0.062035	6697	HUNTER_500K_HeLa_exp2_1_pullout	124.34	43.046	26462000	0	0	0	0	0	0	26462000	0	0	0	0
CCTKPESER	1	Gln->pyro-Glu	1148.459	0.45904296	12	CON__P02769	yes	yes	0	1	0	0	0						1		1		1							15.136	15.136	2	0.01258	4766	HUNTER_1Mil_HeLa_exp2_1_pullout	138.98	85.007	70488000	0	0	0	0	0	25538000	0	31928000	0	13021000	0
CDDLEALKKKGCPPDDIENPR	3	Gln->pyro-Glu	2452.1363	0.13625884	463	sp|P05556|ITB1_HUMAN	yes	yes	0	1	0	0	0													2				37.593	37.593	3;4	0.0019658	16350	HUNTER_10K_HeLa_exp1_2_pullout	76.155	41.466	64817000	0	0	0	0	0	0	0	0	0	0	0
CDELIPEYLNFIR	0	Glu->pyro-Glu	1662.8076	0.80757813	499	sp|P08238|HS90B_HUMAN	yes	yes	0	0	1	0	0	1	1											1			1	55.883	55.883	2	0.0015857	29992	HUNTER_1Mil_HeLa_exp1_1_pullout	148.32	121.22	764900000	450060000	238720000	0	0	0	0	0	0	0	0	0
CDFTEDQTAEFKEAFQLFDR	1	Acetyl (N-term)	2538.1009	0.1009192	1095	sp|P60660|MYL6_HUMAN	yes	yes	1	0	0	0	0	2	3		2	2	2	2	3	2	3	3	1	2	1		2	56.973	56.973	2;3	2.4633E-218	27698	HUNTER_100K_HeLa_exp2_2_pullout	402.46	377.9	6063900000	474800000	144040000	0	379470000	487150000	316900000	39396000	629650000	153880000	593120000	958310000
CDKEFMWALKNGDLDEVKDYVAKGEDVNR	4	Acetyl (N-term)	3485.6232	0.62315476	1086	sp|P58546|MTPN_HUMAN	yes	yes	1	0	0	0	0	1	1				1	1	2		2	2		1			1	52.041	52.041	3;4	3.5784E-194	23726	HUNTER_500K_HeLa_exp2_2_pullout	355.49	329.99	2476200000	104820000	28594000	0	0	0	166010000	102840000	323620000	0	301720000	1330800000
CEDLEKQNR	1	Gln->pyro-Glu	1173.5084	0.508436	572	sp|P12270|TPR_HUMAN	yes	yes	0	1	0	0	0							1		1				1				26.342	26.342	2	0.011135	9856	HUNTER_500K_HeLa_exp2_1_pullout	144.09	96.891	32946000	0	0	0	0	0	0	23766000	0	0	0	0
CEDRPVVFTHLLTADHGPPR	0	Gln->pyro-Glu	2299.1168	0.11678445	1699	sp|Q6P1X6|CH082_HUMAN	yes	yes	0	1	0	0	1					1		1				1						45.141	45.141	4	1.0256E-15	20756	HUNTER_500K_HeLa_exp2_1_pullout	170.53	145.74	97741000	0	0	0	0	34799000	0	16562000	0	0	0	46380000
CEEEAAVQPHSR	0	Gln->pyro-Glu	1394.5885	0.58847723	2690	sp|Q9UPQ0|LIMC1_HUMAN	yes	yes	0	1	0	0	0	1				1		1	1	1		1	1	1			1	24.308	24.308	2	1.4994E-36	9836	HUNTER_500K_HeLa_exp2_1_pullout	260.76	210.15	297750000	38820000	0	0	0	29599000	0	89102000	42819000	12990000	0	55463000
CEEPPTFEAMELIGKPKPYYEIGER	2	Unmodified	2982.4143	0.41433119	611	sp|P15529|MCP_HUMAN	yes	yes	0	0	0	0	0	2	2	1	2	2	1	1	1	1								51.019	51.019	3;4	1.8664E-38	25863	HUNTER_500K_HeLa_exp1_2_pullout	197.12	177.58	5503200000	1149500000	473760000	122710000	709110000	1813900000	745790000	272150000	93531000	122640000	0	0
CEEPPTFEAMELIGKPKPYYEIGER	2	Oxidation (M)	2998.4092	0.40924581	611	sp|P15529|MCP_HUMAN	yes	yes	0	0	0	1	0							1	2		1							48.579	48.579	3;4	1.0383E-26	21272	HUNTER_500K_HeLa_exp2_2_pullout	166.91	158.53	554510000	0	0	0	0	0	0	89932000	412240000	0	52335000	0
[truncated: 6,793 more rows]
[truncated: 15 more columns]
