# Supplementary material for: Sensitive Determination of Proteolytic Proteoforms in Limited Microscale Proteome Samples
Source: Mol Cell Proteomics. 2019 Aug 30;18(11):2335–47. doi: 10.1074/mcp.TIR119.001560 (PMC6823850; doi:10.1074/mcp.TIR119.001560)
Supplement: Supplementary Datasets 1-11 [file 152783_1_supp_375372_pvwd5g.zip › Weng_et_al_Dataset_5_MQ_modification_specific_peptides.txt]

Sequence	K Count	Modifications	Mass	Mass Fractional Part	Protein Groups	Proteins	Unique (Groups)	Unique (Proteins)	Acetyl (N-term)	Gln->pyro-Glu	Glu->pyro-Glu	Oxidation (M)	Missed cleavages	Identification type 1	Identification type 10	Identification type 11	Identification type 12	Identification type 13	Identification type 14	Identification type 15	Identification type 16	Identification type 17	Identification type 18	Identification type 19	Identification type 2	Identification type 20	Identification type 21	Identification type 22	Identification type 23	Identification type 24	Identification type 25	Identification type 26	Identification type 27	Identification type 28	Identification type 29	Identification type 3	Identification type 30	Identification type 31	Identification type 32	Identification type 33	Identification type 34	Identification type 35	Identification type 36	Identification type 4	Identification type 5	Identification type 6	Identification type 7	Identification type 8	Identification type 9
AAAAAAVSGSAAAEAKECDR	1	Unmodified	1875.8745	0.8744885	58	sp|O75882|ATRN_HUMAN	yes	yes	0	0	0	0	0		By matching	By matching																				By MS/MS													By MS/MS
AAAAAAVSGSAAAEAKECDRPCVNGGR	1	Unmodified	2616.2133	0.21328039	58	sp|O75882|ATRN_HUMAN	yes	yes	0	0	0	0	1	By MS/MS	By MS/MS	By MS/MS	By MS/MS		By MS/MS												By matching	By matching	By matching	By matching	By matching	By MS/MS	By matching	By matching	By MS/MS	By matching	By matching	By matching	By matching	By matching	By MS/MS	By MS/MS	By MS/MS	By MS/MS	By MS/MS
AAAAAEQQQFYLLLGNLLSPDNVVR	0	Acetyl (N-term)	2742.4341	0.43407907	51	sp|O00410|IPO5_HUMAN	yes	yes	1	0	0	0	0		By MS/MS																															By matching
AAAGGGGGGAAAAGR	0	Acetyl (N-term)	1112.5323	0.53228298	258	sp|Q9UL25|RAB21_HUMAN	yes	yes	1	0	0	0	0														By MS/MS
AAATQKKVER	2	Unmodified	1100.6302	0.63020611	103	sp|P02675|FIBB_HUMAN	yes	yes	0	0	0	0	0															By matching			By MS/MS
AACAQLNDFLQEYGTQGCQV	0	Glu->pyro-Glu	2253.9783	0.97830164	157	sp|P0C0L5|CO4B_HUMAN;sp|P0C0L4|CO4A_HUMAN	yes	no	0	0	1	0	0	By MS/MS	By MS/MS	By MS/MS																				By MS/MS									By MS/MS			By matching
AACLLPKLDELR	1	Glu->pyro-Glu	1379.7595	0.75950572	2	sp|P02768|ALBU_HUMAN;CON__P02768-1	yes	no	0	0	1	0	0						By MS/MS						By MS/MS	By MS/MS			By MS/MS														By matching
AACLLPKLDELR	1	Unmodified	1397.7701	0.77007041	2	sp|P02768|ALBU_HUMAN;CON__P02768-1	yes	no	0	0	0	0	0																															By MS/MS	By matching	By MS/MS		By MS/MS	By MS/MS
AAFTECCQAADKAACLLPKLDELR	2	Glu->pyro-Glu	2732.3084	0.30842633	2	sp|P02768|ALBU_HUMAN;CON__P02768-1	yes	no	0	0	1	0	0	By matching	By MS/MS																					By MS/MS									By MS/MS
AAFVAAWAVAR	0	Glu->pyro-Glu	1113.6083	0.60834846	196	sp|P49190|PTH2R_HUMAN	yes	yes	0	0	1	0	0	By matching	By matching	By matching		By MS/MS	By matching	By MS/MS	By MS/MS	By MS/MS		By MS/MS		By matching	By MS/MS		By MS/MS	By MS/MS						By matching		By MS/MS	By MS/MS		By MS/MS						By matching
AAGAAEAAVAAVEEVGSAGQFEELLR	0	Acetyl (N-term)	2557.266	0.26601069	59	sp|O76003|GLRX3_HUMAN	yes	yes	1	0	0	0	0		By MS/MS																															By matching		By matching
AAGGDHGSPDSYR	0	Acetyl (N-term)	1330.5538	0.55380628	186	sp|P30566|PUR8_HUMAN	yes	yes	1	0	0	0	0			By matching											By MS/MS		By MS/MS									By matching		By matching						By matching		By MS/MS	By MS/MS
AAGTLYTYPENWR	0	Acetyl (N-term)	1582.7416	0.74160705	184	sp|P26641|EF1G_HUMAN	yes	yes	1	0	0	0	0					By matching						By matching			By MS/MS		By MS/MS																	By MS/MS		By matching
AAISGENAGLVR	0	Unmodified	1156.62	0.62003536	177	sp|P19827|ITIH1_HUMAN;CON__Q0VCM5	yes	no	0	0	0	0	0									By MS/MS	By MS/MS	By matching					By MS/MS						By matching		By matching					By matching		By MS/MS	By MS/MS				By MS/MS
AALGKLPQQANDYLNSFNWER	1	Unmodified	2434.203	0.20295692	127	sp|P04114|APOB_HUMAN	yes	yes	0	0	0	0	0																			By MS/MS					By MS/MS		By matching		By MS/MS		By matching
AAPAPGLISVFSSSQELGAALAQLVAQR	0	Acetyl (N-term)	2793.5025	0.50249299	60	sp|O95336|6PGL_HUMAN	yes	yes	1	0	0	0	0		By MS/MS																															By MS/MS
AAPAQQTTQPGGGKR	1	Acetyl (N-term)	1508.7696	0.76955314	252	sp|Q9NXG2|THUM1_HUMAN	yes	yes	1	0	0	0	0														By MS/MS
AATGECTATVGKR	1	Unmodified	1320.6456	0.64559818	76	sp|P01042|KNG1_HUMAN	yes	yes	0	0	0	0	0																																	By MS/MS
AATTGSGVKVPR	1	Acetyl (N-term)	1184.6513	0.65133548	226	sp|Q13404|UB2V1_HUMAN	yes	yes	1	0	0	0	0			By matching	By MS/MS	By MS/MS	By matching		By MS/MS	By MS/MS	By matching	By MS/MS				By MS/MS	By MS/MS	By matching	By matching	By matching	By matching					By matching	By matching	By matching		By MS/MS		By MS/MS		By MS/MS	By matching	By MS/MS	By MS/MS
AATVGSLAGQPLQER	0	Unmodified	1496.7947	0.79470526	99	sp|P02649|APOE_HUMAN	yes	yes	0	0	0	0	0		By MS/MS					By MS/MS	By MS/MS			By MS/MS		By matching			By MS/MS	By MS/MS	By MS/MS	By MS/MS	By MS/MS	By MS/MS	By matching	By MS/MS	By MS/MS	By MS/MS	By MS/MS	By matching	By MS/MS	By MS/MS	By MS/MS		By matching	By MS/MS	By MS/MS		By MS/MS
AAVDLEKLR	1	Acetyl (N-term)	1055.5975	0.597509	170	sp|P17858|PFKAL_HUMAN	yes	yes	1	0	0	0	0	By matching		By MS/MS	By matching	By MS/MS	By MS/MS			By MS/MS	By matching	By MS/MS		By MS/MS	By MS/MS	By MS/MS	By MS/MS		By matching	By matching			By MS/MS		By MS/MS			By matching	By matching	By matching		By matching	By matching	By matching		By MS/MS	By matching
AAVSGSAAAEAKECDRPCVNGGR	1	Unmodified	2332.0648	0.064825236	58	sp|O75882|ATRN_HUMAN	yes	yes	0	0	0	0	1																							By MS/MS										By MS/MS	By MS/MS
AAWGKVGAHAGEYGAEALER	1	Unmodified	2041.997	0.99698689	215	sp|P69905|HBA_HUMAN	yes	yes	0	0	0	0	0																											By MS/MS		By matching	By matching					By MS/MS
AAYKLVLIR	1	Acetyl (N-term)	1087.6754	0.67536539	173	sp|Q8N0Y7|PGAM4_HUMAN;sp|P18669|PGAM1_HUMAN	yes	no	1	0	0	0	0							By matching		By matching	By MS/MS			By matching	By matching		By MS/MS		By matching				By matching		By matching	By matching		By matching		By matching
ACEPGVDYVYKTR	1	Unmodified	1556.7293	0.72932781	74	sp|P01024|CO3_HUMAN;CON__Q2UVX4	yes	no	0	0	0	0	0				By matching																													By MS/MS
ADDKETCFAEEGKKLVAASQAALGL	3	Glu->pyro-Glu	2603.2901	0.29011695	2	sp|P02768|ALBU_HUMAN;CON__P02768-1	yes	no	0	0	1	0	0	By matching	By matching		By MS/MS								By MS/MS											By matching								By matching	By matching	By matching			By matching
ADEAGSEADHEGTHSTKR	1	Unmodified	1896.8198	0.81981039	102	sp|P02671|FIBA_HUMAN	yes	yes	0	0	0	0	0							By MS/MS				By MS/MS			By MS/MS		By matching				By matching							By matching		By MS/MS
ADEIAKAQVAR	1	Acetyl (N-term)	1212.6463	0.64625011	197	sp|P49773|HINT1_HUMAN	yes	yes	1	0	0	0	0										By MS/MS	By MS/MS					By MS/MS						By matching			By matching		By MS/MS		By MS/MS						By MS/MS	By MS/MS
ADICTLSEKER	1	Glu->pyro-Glu	1302.6238	0.6238001	2	sp|P02768|ALBU_HUMAN;CON__P02768-1	yes	no	0	0	1	0	0			By MS/MS												By MS/MS																					By MS/MS
ADLEKLTSLSDR	1	Glu->pyro-Glu	1328.6936	0.69359423	157	sp|P0C0L5|CO4B_HUMAN;sp|P0C0L4|CO4A_HUMAN	no	no	0	0	1	0	0						By matching			By MS/MS				By matching	By MS/MS	By MS/MS		By matching
ADLSGITGAR	0	Unmodified	959.50361	0.50360861	72	sp|P01011|AACT_HUMAN	yes	yes	0	0	0	0	0																																	By MS/MS
ADPDLGVLCPTGCQLQEALLQQER	0	Acetyl (N-term)	2752.316	0.31601412	103	sp|P02675|FIBB_HUMAN	yes	yes	1	0	0	0	0	By MS/MS
ADSGEGDFLAEGGGVR	0	Unmodified	1535.6852	0.68521439	102	sp|P02671|FIBA_HUMAN	yes	yes	0	0	0	0	0	By MS/MS	By MS/MS	By MS/MS	By MS/MS	By MS/MS	By MS/MS	By MS/MS	By MS/MS	By MS/MS	By MS/MS	By MS/MS	By MS/MS	By MS/MS	By MS/MS	By MS/MS	By matching	By MS/MS	By MS/MS	By MS/MS	By MS/MS	By MS/MS	By MS/MS	By MS/MS	By MS/MS	By MS/MS	By MS/MS	By MS/MS	By MS/MS	By matching	By MS/MS	By MS/MS	By MS/MS	By MS/MS	By MS/MS	By MS/MS	By MS/MS
ADSGEGDFLAEGGGVR	0	Glu->pyro-Glu	1517.6746	0.6746497	102	sp|P02671|FIBA_HUMAN	yes	yes	0	0	1	0	0	By MS/MS	By MS/MS	By MS/MS	By MS/MS	By MS/MS	By MS/MS		By MS/MS	By MS/MS		By matching		By MS/MS	By MS/MS	By MS/MS		By MS/MS	By MS/MS	By MS/MS		By MS/MS		By MS/MS	By MS/MS		By MS/MS		By MS/MS		By MS/MS	By MS/MS	By MS/MS	By MS/MS	By MS/MS	By MS/MS
ADSGEGDFLAEGGGVRGPR	0	Unmodified	1845.8606	0.86055299	102	sp|P02671|FIBA_HUMAN	yes	yes	0	0	0	0	1	By MS/MS	By MS/MS	By MS/MS	By MS/MS	By MS/MS	By matching	By matching	By MS/MS							By matching		By matching		By MS/MS		By matching	By matching	By MS/MS							By matching	By MS/MS	By matching	By MS/MS	By MS/MS	By MS/MS
ADYEKHKVYACEVTHQGLSSPVTKSFNR	3	Glu->pyro-Glu	3232.5724	0.57238024	162	sp|P0DOX7|IGK_HUMAN;sp|P01834|IGKC_HUMAN	yes	no	0	0	1	0	0						By MS/MS							By matching				By matching
AECPTLGEAVTDHPDR	0	Acetyl (N-term)	1808.7999	0.79992657	202	sp|P56279|TCL1A_HUMAN	yes	yes	1	0	0	0	0			By MS/MS											By MS/MS				By matching				By matching					By MS/MS				By MS/MS				By MS/MS
AEDTAVYYCAR	0	Unmodified	1317.566	0.56595087	33;89;88;163;87;159;40;85;31	sp|A0A0C4DH42|HV366_HUMAN;sp|A0A0J9YVY3|HV741_HUMAN;sp|P01767|HV353_HUMAN;sp|A0A0B4J1X5|HV374_HUMAN;sp|P01780|HV307_HUMAN;sp|P01763|HV348_HUMAN;sp|P01772|HV333_HUMAN;sp|P0DP02|HVC33_HUMAN;sp|P0DOX2|IGA2_HUMAN;sp|A0A0B4J1V1|HV321_HUMAN;sp|P01762|HV311_HUMAN	no	no	0	0	0	0	0	By matching	By matching		By MS/MS																			By MS/MS								By matching		By MS/MS		By MS/MS	By MS/MS
AEEEMLENVSLVCPKDATR	1	Glu->pyro-Glu	2172.0191	0.019103822	127	sp|P04114|APOB_HUMAN	yes	yes	0	0	1	0	0		By MS/MS																					By matching								By matching	By matching	By MS/MS
AEFAEVSKLVTDLTKVHTECCHGDLLECADDR	2	Glu->pyro-Glu	3699.6967	0.69673041	2	sp|P02768|ALBU_HUMAN;CON__P02768-1	yes	no	0	0	1	0	0				By MS/MS								By MS/MS																			By MS/MS				By MS/MS	By MS/MS
AEFAEVSKLVTDLTKVHTECCHGDLLECADDR	2	Unmodified	3717.7073	0.7072951	2	sp|P02768|ALBU_HUMAN;CON__P02768-1	yes	no	0	0	0	0	0				By MS/MS																													By MS/MS			By matching
AEGTTGLAPAGQTSEESRPR	0	Unmodified	2013.9716	0.97156	179	sp|Q16473|TENXA_HUMAN;sp|P22105|TENX_HUMAN	yes	no	0	0	0	0	1	By MS/MS	By MS/MS	By MS/MS	By MS/MS	By MS/MS	By MS/MS	By MS/MS	By MS/MS	By matching	By MS/MS	By MS/MS		By MS/MS	By MS/MS		By MS/MS	By MS/MS	By matching	By matching	By matching	By matching		By MS/MS	By matching				By matching			By MS/MS	By MS/MS	By MS/MS	By MS/MS	By MS/MS	By MS/MS
AEKNGIDIYSLTVDSR	1	Glu->pyro-Glu	1761.8897	0.88972785	229	sp|Q14624|ITIH4_HUMAN	yes	yes	0	0	1	0	0	By MS/MS		By matching																												By matching	By matching			By matching
AEKNGIDIYSLTVDSR	1	Unmodified	1779.9003	0.90029254	229	sp|Q14624|ITIH4_HUMAN	yes	yes	0	0	0	0	0			By MS/MS	By MS/MS	By MS/MS	By MS/MS	By MS/MS	By matching	By MS/MS		By MS/MS			By MS/MS	By MS/MS		By MS/MS	By matching	By MS/MS	By matching	By matching	By matching		By MS/MS	By matching	By matching	By MS/MS	By matching		By matching	By MS/MS	By MS/MS			By matching
AELQEGAR	0	Unmodified	872.43519	0.4351947	98	sp|P02647|APOA1_HUMAN	yes	yes	0	0	0	0	0	By MS/MS	By MS/MS	By MS/MS	By matching	By matching	By MS/MS	By MS/MS	By MS/MS	By MS/MS	By MS/MS	By MS/MS		By MS/MS	By matching	By MS/MS	By MS/MS	By MS/MS	By matching	By matching	By matching	By matching		By MS/MS	By matching	By matching	By matching	By matching	By matching	By matching	By matching	By matching	By MS/MS	By matching	By MS/MS	By matching	By matching
AELSEEALLSVLPTIR	0	Acetyl (N-term)	1781.9775	0.97748023	193	sp|P45974|UBP5_HUMAN	yes	yes	1	0	0	0	0																																				By MS/MS
AESSDKLYR	1	Acetyl (N-term)	1109.5353	0.53530267	156	sp|P09874|PARP1_HUMAN	yes	yes	1	0	0	0	0					By MS/MS
AETFTFHADICTLSEKER	1	Unmodified	2154.0052	0.0051683175	2	sp|P02768|ALBU_HUMAN;CON__P02768-1	yes	no	0	0	0	0	0	By MS/MS			By MS/MS																			By MS/MS							By matching		By MS/MS		By MS/MS	By MS/MS
AEVQLVQSGAEVKKPGESLR	2	Glu->pyro-Glu	2106.1433	0.14331678	49	sp|A0A0J9YXX1|HV5X1_HUMAN	yes	yes	0	0	1	0	0		By MS/MS		By matching					By MS/MS	By matching	By matching										By matching							By MS/MS			By MS/MS	By MS/MS	By MS/MS	By MS/MS	By MS/MS	By MS/MS
AEVSKLVTDLTKVHTECCHGDLLECADDR	2	Glu->pyro-Glu	3352.5486	0.54860961	2	sp|P02768|ALBU_HUMAN;CON__P02768-1	yes	no	0	0	1	0	0		By MS/MS	By MS/MS																				By MS/MS									By MS/MS			By MS/MS	By MS/MS
AEVSKLVTDLTKVHTECCHGDLLECADDR	2	Unmodified	3370.5592	0.5591743	2	sp|P02768|ALBU_HUMAN;CON__P02768-1	yes	no	0	0	0	0	0				By matching																													By MS/MS		By matching	By MS/MS
AFKAWAVAR	1	Unmodified	1018.5712	0.57123467	2	sp|P02768|ALBU_HUMAN;CON__P02768-1	yes	no	0	0	0	0	0	By MS/MS		By MS/MS	By MS/MS	By MS/MS	By MS/MS		By MS/MS	By MS/MS	By MS/MS	By MS/MS		By MS/MS	By matching	By MS/MS	By MS/MS	By MS/MS	By matching	By MS/MS	By matching	By MS/MS	By matching	By matching	By matching	By matching	By MS/MS	By matching	By MS/MS	By matching	By matching	By matching	By matching	By matching	By matching		By matching
AFKDTGKTPVEPEVAIHR	2	Acetyl (N-term)	2036.0691	0.069089203	206	sp|P60866|RS20_HUMAN	yes	yes	1	0	0	0	0					By MS/MS									By matching		By matching		By matching							By matching		By matching								By MS/MS	By MS/MS
AFVAAWAVAR	0	Acetyl (N-term)	1102.5924	0.59236404	196	sp|P49190|PTH2R_HUMAN	yes	yes	1	0	0	0	0	By matching	By MS/MS	By matching	By matching	By matching	By matching	By MS/MS	By matching	By matching		By matching			By matching	By matching	By matching	By MS/MS	By matching	By MS/MS	By MS/MS	By matching	By MS/MS	By matching	By MS/MS	By matching	By matching	By matching	By MS/MS	By MS/MS	By matching	By matching	By matching		By matching	By matching	By matching
AGEVQEPELR	0	Unmodified	1126.5619	0.56185177	181	sp|P25311|ZA2G_HUMAN	yes	yes	0	0	0	0	0	By MS/MS	By MS/MS	By MS/MS					By matching			By MS/MS					By matching		By matching	By matching	By matching	By matching		By MS/MS		By matching	By MS/MS		By matching	By MS/MS	By MS/MS	By MS/MS	By MS/MS	By MS/MS	By MS/MS	By MS/MS	By MS/MS
AGEYGAEALER	0	Unmodified	1164.5411	0.54111633	215	sp|P69905|HBA_HUMAN	yes	yes	0	0	0	0	0	By matching		By MS/MS	By MS/MS										By matching		By MS/MS				By matching			By matching						By MS/MS		By matching	By matching	By matching	By matching	By MS/MS	By MS/MS
AGLNSLEAVKR	1	Acetyl (N-term)	1198.667	0.66698555	212	sp|P67936|TPM4_HUMAN	yes	yes	1	0	0	0	0					By matching					By matching			By MS/MS	By MS/MS	By matching	By matching	By MS/MS	By matching				By matching		By matching		By MS/MS	By matching	By matching		By MS/MS
AHAGEYGAEALER	0	Unmodified	1372.6371	0.63714198	215	sp|P69905|HBA_HUMAN	yes	yes	0	0	0	0	0																By MS/MS											By matching		By matching						By MS/MS	By MS/MS
AHGNVAEGETKPDPDVTER	1	Unmodified	2020.945	0.9450109	121	sp|P02790|HEMO_HUMAN	yes	yes	0	0	0	0	0	By MS/MS	By matching	By matching	By MS/MS	By MS/MS	By MS/MS	By MS/MS	By MS/MS	By MS/MS	By MS/MS	By MS/MS		By MS/MS	By MS/MS	By MS/MS	By MS/MS	By MS/MS	By matching	By matching	By matching	By matching		By matching	By matching	By matching	By matching	By matching	By matching	By matching		By matching	By matching	By MS/MS	By matching	By MS/MS	By MS/MS
AHKSEVAHR	1	Acetyl (N-term)	1075.5523	0.55229014	2	sp|P02768|ALBU_HUMAN;CON__P02768-1	yes	no	1	0	0	0	0	By MS/MS	By MS/MS		By MS/MS	By matching	By matching	By matching	By MS/MS	By matching	By matching	By MS/MS	By MS/MS	By matching		By MS/MS	By matching	By matching		By matching				By matching			By matching			By matching	By matching	By MS/MS	By MS/MS	By MS/MS	By MS/MS	By matching	By matching
AHKSEVAHR	1	Unmodified	1033.5417	0.54172545	2	sp|P02768|ALBU_HUMAN;CON__P02768-1	yes	no	0	0	0	0	0					By matching	By MS/MS	By matching		By matching	By matching					By matching	By MS/MS		By matching											By matching				By matching
AHTDLSGKVFVFPR	1	Glu->pyro-Glu	1554.8307	0.83069683	105	sp|P02743|SAMP_HUMAN	yes	yes	0	0	1	0	0					By MS/MS	By matching	By matching	By matching			By matching		By MS/MS	By matching	By matching	By matching				By matching		By matching		By matching
AIGPSQTHTIR	0	Unmodified	1179.636	0.63601977	243	sp|Q92954|PRG4_HUMAN	yes	yes	0	0	0	0	0	By MS/MS	By MS/MS	By MS/MS	By MS/MS	By MS/MS	By MS/MS	By MS/MS	By MS/MS	By MS/MS	By MS/MS	By MS/MS		By MS/MS	By MS/MS	By MS/MS	By MS/MS	By MS/MS	By matching	By matching	By matching	By matching		By MS/MS	By matching	By matching	By matching	By matching	By matching	By matching		By MS/MS	By matching	By MS/MS	By MS/MS	By MS/MS	By MS/MS
AIGYLNTGYQR	0	Unmodified	1254.6357	0.63568542	73	sp|P01023|A2MG_HUMAN	yes	yes	0	0	0	0	0	By matching	By matching	By matching	By MS/MS															By MS/MS	By matching	By matching	By matching	By matching	By MS/MS	By matching	By matching		By MS/MS	By matching	By matching	By matching		By matching		By MS/MS	By matching
AILKDVQCEVQLVESGGGLVQPGGSLR	1	Unmodified	2808.4804	0.48037734	48	sp|A0A0J9YX35|HV64D_HUMAN	yes	yes	0	0	0	0	0	By MS/MS			By MS/MS						By MS/MS	By MS/MS					By MS/MS									By MS/MS		By MS/MS
AIQLTQSPSSLSASVGDR	0	Unmodified	1815.9327	0.9326553	36	sp|P0DP09|KV113_HUMAN;sp|A0A0B4J2D9|KVD13_HUMAN	yes	no	0	0	0	0	0	By MS/MS	By matching	By MS/MS	By MS/MS	By MS/MS	By MS/MS	By MS/MS	By MS/MS	By MS/MS	By MS/MS	By MS/MS		By MS/MS	By MS/MS	By MS/MS	By MS/MS	By MS/MS	By MS/MS	By MS/MS	By MS/MS	By MS/MS	By MS/MS	By MS/MS	By MS/MS	By MS/MS	By MS/MS	By MS/MS	By MS/MS	By MS/MS	By MS/MS	By MS/MS	By MS/MS	By MS/MS	By MS/MS	By MS/MS	By MS/MS
AIQLTYNPDESSKPNMIDAATLKSR	2	Oxidation (M)	2778.3858	0.38580825	104	sp|P02679|FIBG_HUMAN	yes	yes	0	0	0	1	0							By MS/MS		By MS/MS		By MS/MS	By MS/MS		By MS/MS		By MS/MS				By MS/MS					By matching		By MS/MS		By MS/MS							By MS/MS
AIQLTYNPDESSKPNMIDAATLKSR	2	Unmodified	2762.3909	0.39089363	104	sp|P02679|FIBG_HUMAN	yes	yes	0	0	0	0	0									By matching	By MS/MS	By MS/MS			By MS/MS		By MS/MS				By matching				By MS/MS	By matching				By MS/MS			By matching			By matching	By MS/MS
AIQMTQSPSSLSASVGDR	0	Oxidation (M)	1849.884	0.88399055	45	sp|A0A0C4DH72|KV106_HUMAN	yes	yes	0	0	0	1	0	By MS/MS	By MS/MS	By MS/MS	By MS/MS	By MS/MS	By MS/MS	By MS/MS	By MS/MS	By MS/MS	By MS/MS	By MS/MS	By MS/MS	By MS/MS	By MS/MS	By MS/MS	By MS/MS	By MS/MS	By MS/MS	By MS/MS	By MS/MS	By MS/MS	By MS/MS	By MS/MS	By MS/MS	By MS/MS	By MS/MS	By MS/MS	By MS/MS	By MS/MS	By MS/MS	By MS/MS	By MS/MS	By MS/MS	By MS/MS	By MS/MS	By MS/MS
AIQMTQSPSSLSASVGDR	0	Oxidation (M);Acetyl (N-term)	1891.8946	0.89455524	45	sp|A0A0C4DH72|KV106_HUMAN	yes	yes	1	0	0	1	0	By MS/MS	By MS/MS	By MS/MS	By MS/MS	By MS/MS	By MS/MS	By MS/MS	By MS/MS	By MS/MS	By MS/MS	By MS/MS	By MS/MS	By MS/MS	By MS/MS	By MS/MS	By MS/MS	By MS/MS	By MS/MS	By MS/MS	By MS/MS	By MS/MS	By MS/MS	By MS/MS	By MS/MS	By MS/MS	By MS/MS	By MS/MS	By MS/MS	By MS/MS	By MS/MS	By MS/MS	By MS/MS	By MS/MS	By MS/MS	By MS/MS	By MS/MS
AIQMTQSPSSLSASVGDR	0	Unmodified	1833.8891	0.88907593	45	sp|A0A0C4DH72|KV106_HUMAN	yes	yes	0	0	0	0	0	By MS/MS		By MS/MS	By MS/MS	By MS/MS	By MS/MS	By MS/MS	By MS/MS	By MS/MS	By MS/MS	By MS/MS	By MS/MS	By MS/MS	By MS/MS	By MS/MS	By MS/MS	By MS/MS	By MS/MS	By MS/MS	By MS/MS	By MS/MS	By MS/MS	By MS/MS	By MS/MS	By MS/MS	By MS/MS	By MS/MS	By MS/MS	By MS/MS	By MS/MS	By MS/MS	By MS/MS	By MS/MS	By MS/MS	By MS/MS	By MS/MS
AIQMTQSPSSLSASVGDR	0	Acetyl (N-term)	1875.8996	0.89964061	45	sp|A0A0C4DH72|KV106_HUMAN	yes	yes	1	0	0	0	0	By MS/MS	By MS/MS	By MS/MS	By MS/MS		By MS/MS	By MS/MS	By MS/MS	By MS/MS	By MS/MS	By MS/MS		By MS/MS	By MS/MS	By MS/MS	By MS/MS	By MS/MS			By matching	By MS/MS		By MS/MS	By MS/MS			By MS/MS	By MS/MS		By MS/MS	By MS/MS	By MS/MS	By MS/MS	By MS/MS	By MS/MS	By MS/MS
AKGKEESLDSDLYAELR	2	Unmodified	1922.9585	0.9585357	118	sp|P02775|CXCL7_HUMAN	yes	yes	0	0	0	0	0							By MS/MS	By matching						By matching	By matching	By MS/MS	By matching			By matching									By matching							By MS/MS
AKISSPTETER	1	Acetyl (N-term)	1259.6357	0.635745	187	sp|P31949|S10AB_HUMAN	yes	yes	1	0	0	0	0									By matching		By matching	By matching										By MS/MS									By MS/MS		By MS/MS		By MS/MS	By MS/MS
AKLEEQAQQIR	1	Unmodified	1312.7099	0.709913	99	sp|P02649|APOE_HUMAN	yes	yes	0	0	0	0	0	By MS/MS	By MS/MS	By matching	By matching			By matching	By matching	By matching		By MS/MS		By matching			By matching		By matching	By matching	By matching			By MS/MS	By matching	By matching		By matching	By matching	By matching	By matching	By matching	By matching	By MS/MS	By MS/MS	By matching	By MS/MS
AKPLTDQEKR	2	Acetyl (N-term)	1226.6619	0.66190017	143	sp|P06737|PYGL_HUMAN	yes	yes	1	0	0	0	0			By matching	By matching							By MS/MS		By matching	By matching	By matching	By MS/MS	By matching												By matching				By matching			By MS/MS
AKVEQAVETEPEPELR	1	Glu->pyro-Glu	1805.9159	0.9159426	99	sp|P02649|APOE_HUMAN	yes	yes	0	0	1	0	0	By matching		By MS/MS	By matching	By MS/MS	By matching	By MS/MS	By MS/MS	By MS/MS	By MS/MS	By MS/MS		By MS/MS		By MS/MS	By matching	By matching			By MS/MS	By matching		By MS/MS		By MS/MS	By MS/MS			By MS/MS	By MS/MS	By MS/MS	By MS/MS	By MS/MS	By MS/MS	By MS/MS
AKVHELIER	1	Unmodified	1093.6244	0.62439245	127	sp|P04114|APOB_HUMAN	yes	yes	0	0	0	0	0	By matching	By matching	By matching	By matching																			By MS/MS								By matching	By matching	By matching	By matching	By matching	By matching
AKVQPYLDDFQKKWQEEMELYR	3	Acetyl (N-term)	2885.4058	0.40581541	98	sp|P02647|APOA1_HUMAN	yes	yes	1	0	0	0	0												By MS/MS
ALEILQEEDLIDEDDIPVR	0	Unmodified	2224.1111	0.11107318	157	sp|P0C0L5|CO4B_HUMAN;sp|P0C0L4|CO4A_HUMAN	yes	no	0	0	0	0	0	By MS/MS	By MS/MS	By MS/MS	By MS/MS		By MS/MS		By matching		By MS/MS			By MS/MS		By MS/MS	By MS/MS	By MS/MS	By MS/MS	By MS/MS	By matching	By MS/MS	By matching	By matching	By MS/MS	By MS/MS		By MS/MS	By MS/MS	By MS/MS	By MS/MS	By MS/MS	By MS/MS	By MS/MS		By MS/MS	By MS/MS
ALQLRQEALEMSRNR	0	Oxidation (M)	1829.953	0.95301359	248	sp|Q9H078|CLPB_HUMAN	yes	yes	0	0	0	1	2																	By MS/MS						By MS/MS										By matching
ALSALSDLHAHKLR	1	Unmodified	1530.8631	0.86305959	215	sp|P69905|HBA_HUMAN	yes	yes	0	0	0	0	0					By MS/MS	By MS/MS	By MS/MS	By MS/MS		By MS/MS	By MS/MS		By MS/MS	By MS/MS	By matching	By MS/MS	By MS/MS	By matching	By matching		By matching				By matching			By matching
ALTDMPQMR	0	Unmodified	1061.4998	0.49978556	102	sp|P02671|FIBA_HUMAN	yes	yes	0	0	0	0	0	By matching		By matching				By MS/MS		By matching					By MS/MS		By MS/MS			By matching	By matching							By matching		By matching	By matching	By matching	By matching	By matching		By MS/MS	By MS/MS
ALTDMPQMR	0	2 Oxidation (M)	1093.4896	0.48961481	102	sp|P02671|FIBA_HUMAN	yes	yes	0	0	0	2	0									By matching					By matching		By MS/MS			By matching			By matching			By matching		By matching		By matching
ALVETR	0	Unmodified	687.39154	0.39153897	72	sp|P01011|AACT_HUMAN	yes	no	0	0	0	0	0					By matching	By MS/MS	By matching		By matching	By matching				By matching		By MS/MS	By matching		By matching	By matching						By matching
ANFKFTDHLKYVMLPVADQDQCIR	2	Unmodified	2908.4364	0.43640403	65	sp|P00738|HPT_HUMAN	yes	yes	0	0	0	0	0																			By MS/MS					By matching				By matching
ANPGLVAR	0	Unmodified	796.45554	0.45553621	172	sp|P18428|LBP_HUMAN	yes	yes	0	0	0	0	0					By MS/MS	By MS/MS	By matching	By matching	By matching	By matching	By matching		By matching	By matching		By matching	By matching	By matching	By matching	By matching	By matching	By matching		By matching				By matching		By matching
APEAQVSVQPNFQQDKFLGR	1	Unmodified	2258.1444	0.14437941	191	sp|P41222|PTGDS_HUMAN	yes	yes	0	0	0	0	0	By MS/MS	By MS/MS	By MS/MS	By MS/MS	By MS/MS	By MS/MS	By MS/MS	By MS/MS	By MS/MS	By MS/MS	By MS/MS		By MS/MS	By MS/MS	By MS/MS	By MS/MS	By MS/MS	By MS/MS	By matching	By matching	By matching	By MS/MS	By MS/MS	By MS/MS		By MS/MS	By MS/MS	By MS/MS	By matching	By MS/MS	By MS/MS	By MS/MS	By MS/MS	By MS/MS	By MS/MS	By MS/MS
APHGPGLIYR	0	Unmodified	1079.5876	0.58761301	115	sp|P02765|FETUA_HUMAN	yes	yes	0	0	0	0	0	By MS/MS	By MS/MS	By MS/MS	By MS/MS	By MS/MS	By MS/MS	By MS/MS	By MS/MS	By MS/MS	By MS/MS	By MS/MS		By MS/MS	By MS/MS	By MS/MS	By MS/MS	By MS/MS	By matching	By matching	By matching	By MS/MS	By MS/MS	By MS/MS	By MS/MS	By MS/MS	By MS/MS	By matching	By matching	By MS/MS	By MS/MS	By MS/MS	By MS/MS	By MS/MS	By MS/MS	By MS/MS	By MS/MS
AQLQAELR	0	Unmodified	927.51378	0.51377937	14	sp|P07307|ASGR2_HUMAN	yes	no	0	0	0	0	0	By matching			By matching																			By matching								By matching	By MS/MS	By matching	By matching	By matching	By MS/MS
ARHFWQQDEPPQSPWDR	0	Glu->pyro-Glu	2160.9878	0.98781919	98	sp|P02647|APOA1_HUMAN	yes	yes	0	0	1	0	1		By MS/MS					By matching	By matching					By MS/MS				By MS/MS	By matching	By matching	By matching	By matching		By MS/MS	By matching	By matching	By MS/MS		By matching	By matching	By MS/MS			By MS/MS			By MS/MS
ARPAKAAATQKKVER	3	Unmodified	1623.9533	0.95327158	103	sp|P02675|FIBB_HUMAN	yes	yes	0	0	0	0	1	By MS/MS		By matching	By matching	By MS/MS	By MS/MS	By matching	By MS/MS	By matching	By MS/MS	By matching		By matching	By MS/MS	By MS/MS	By MS/MS	By matching	By matching	By matching	By MS/MS			By matching	By matching	By matching	By matching	By MS/MS	By matching	By matching	By matching	By matching	By MS/MS		By MS/MS	By matching	By MS/MS
ARPNNPDWGTFEEVSGNVSPGTR	0	Unmodified	2486.1575	0.15746329	102	sp|P02671|FIBA_HUMAN	yes	yes	0	0	0	0	1	By MS/MS		By MS/MS	By MS/MS														By MS/MS			By matching						By matching	By MS/MS			By matching	By MS/MS	By matching		By MS/MS
ASEGGFTATGQR	0	Unmodified	1180.5473	0.54726434	232	sp|Q16610|ECM1_HUMAN	yes	yes	0	0	0	0	0	By MS/MS	By MS/MS	By MS/MS	By MS/MS	By MS/MS	By MS/MS	By MS/MS	By MS/MS	By MS/MS	By MS/MS	By MS/MS		By MS/MS		By MS/MS	By MS/MS	By MS/MS	By matching	By MS/MS	By matching			By MS/MS	By matching	By matching		By matching				By MS/MS	By MS/MS	By MS/MS	By MS/MS	By MS/MS	By MS/MS
ASESGKLWGGR	1	Acetyl (N-term)	1188.5887	0.58873523	132	sp|P04424|ARLY_HUMAN	yes	yes	1	0	0	0	0											By MS/MS		By MS/MS			By MS/MS	By MS/MS								By matching	By matching			By matching	By matching			By MS/MS	By MS/MS		By matching
ASGEHSPGSGAAR	0	Acetyl (N-term)	1224.5483	0.54832698	250	sp|Q9H4A4|AMPB_HUMAN	yes	yes	1	0	0	0	0			By matching		By MS/MS				By MS/MS		By MS/MS							By matching											By matching				By MS/MS
ASNNTASIAQAR	0	Acetyl (N-term)	1244.6109	0.61092723	204	sp|P59768|GBG2_HUMAN	yes	yes	1	0	0	0	0			By matching		By matching				By MS/MS									By matching													By MS/MS				By matching
ASNVTNKTDPR	1	Acetyl (N-term)	1243.6157	0.61567826	148	sp|P07910|HNRPC_HUMAN	yes	yes	1	0	0	0	0			By MS/MS		By MS/MS		By matching		By matching		By MS/MS					By MS/MS		By matching		By matching					By matching						By matching		By MS/MS		By MS/MS	By MS/MS
ASSIIDELFQDR	0	Unmodified	1392.6885	0.68850885	166	sp|P10909|CLUS_HUMAN	yes	yes	0	0	0	0	0																			By MS/MS	By matching	By matching			By matching		By matching				By matching
ASVDLKNTGR	1	Unmodified	1059.5673	0.5672715	262	sp|Q9Y6R7|FCGBP_HUMAN	yes	yes	0	0	0	0	0						By matching	By matching	By MS/MS			By matching		By matching				By matching			By matching	By matching			By matching						By matching
ASYELTQPPSVSVSPGQTAR	0	Glu->pyro-Glu	2056.0225	0.022532941	83	sp|P01717|LV325_HUMAN;sp|A0A075B6K4|LV310_HUMAN	yes	no	0	0	1	0	0	By MS/MS	By MS/MS	By matching	By MS/MS	By MS/MS	By MS/MS		By matching	By MS/MS	By MS/MS			By MS/MS	By MS/MS	By MS/MS	By MS/MS	By MS/MS	By matching	By matching	By matching	By matching	By MS/MS	By MS/MS	By matching	By matching	By matching	By matching	By MS/MS	By matching	By matching	By MS/MS	By MS/MS	By MS/MS		By MS/MS	By MS/MS
ATASRGASQAGAPQGR	0	Unmodified	1484.7444	0.74440102	139	sp|P06396|GELS_HUMAN	yes	yes	0	0	0	0	1	By matching			By matching																			By MS/MS									By matching		By MS/MS	By matching
ATCVSVVILLR	0	Gln->pyro-Glu	1212.69	0.69002918	13		yes	yes	0	1	0	0	0																																		By MS/MS	By MS/MS
ATEDEGSEQKIPEATNR	1	Unmodified	1873.8654	0.8653636	70	sp|P01008|ANT3_HUMAN	yes	yes	0	0	0	0	0	By matching	By matching	By matching	By matching	By matching	By matching	By matching	By matching	By matching	By matching	By MS/MS					By MS/MS			By matching				By matching	By matching			By matching		By matching	By matching	By matching	By MS/MS	By matching	By matching	By matching	By MS/MS
ATEHLSTLSEKAKPALEDLR	2	Unmodified	2208.175	0.17501084	98	sp|P02647|APOA1_HUMAN	yes	yes	0	0	0	0	0	By matching																		By matching	By matching	By matching		By MS/MS	By matching			By matching	By matching		By matching			By MS/MS	By matching	By matching	By MS/MS
ATLSELHCDKLHVDPENFR	1	Unmodified	2280.0957	0.095714659	213	sp|P68871|HBB_HUMAN	yes	yes	0	0	0	0	0																																			By matching	By MS/MS
ATNWGSLLQDKQQLEELAR	1	Acetyl (N-term)	2241.139	0.13895968	194	sp|P48637|GSHB_HUMAN	yes	yes	1	0	0	0	0																																	By MS/MS		By matching
ATTVTGTPCQDWAAQEPHR	0	Unmodified	2124.9647	0.96470049	67	sp|P00747|PLMN_HUMAN	yes	yes	0	0	0	0	0	By MS/MS		By matching																					By MS/MS						By matching	By matching		By MS/MS			By matching
ATTVTGTPCQDWAAQEPHR	0	Glu->pyro-Glu	2106.9541	0.9541358	67	sp|P00747|PLMN_HUMAN	yes	yes	0	0	1	0	0						By MS/MS							By matching				By matching																	By MS/MS
ATVQQLEGR	0	Acetyl (N-term)	1042.5407	0.5407224	219	sp|Q01469|FABP5_HUMAN	yes	yes	1	0	0	0	0				By matching					By matching		By MS/MS			By MS/MS								By MS/MS							By MS/MS				By MS/MS		By MS/MS	By MS/MS
ATWLSLFSSEESNLGANNYDDYR	0	Unmodified	2651.1776	0.17758961	125	sp|P04004|VTNC_HUMAN	yes	yes	0	0	0	0	0																																				By MS/MS
ATWSGAVLAGR	0	Unmodified	1087.5774	0.57744226	130	sp|P04217|A1BG_HUMAN	yes	yes	0	0	0	0	0	By matching		By matching	By matching								By matching											By matching								By matching	By matching	By MS/MS
AVALADFYPFGAER	0	Unmodified	1525.7565	0.75652884	240	sp|Q8TER0|SNED1_HUMAN	yes	yes	0	0	0	0	0					By matching		By matching	By MS/MS			By MS/MS		By matching	By MS/MS		By matching					By matching						By matching
AVDSGNDVTDIADDGCPKPPEIAHGYVEHSVR	1	Glu->pyro-Glu	3401.5582	0.55824632	65	sp|P00738|HPT_HUMAN	yes	yes	0	0	1	0	0	By MS/MS	By matching	By MS/MS		By MS/MS				By matching					By MS/MS	By MS/MS																By MS/MS				By MS/MS	By MS/MS
AVGDKLPECEADDGCPKPPEIAHGYVEHSVR	2	Glu->pyro-Glu	3413.5769	0.57687327	65	sp|P00738|HPT_HUMAN	yes	yes	0	0	1	0	0	By MS/MS		By MS/MS																																By matching
AVNKGLTLLDGDLPEQENVLQR	1	Acetyl (N-term)	2463.2969	0.29691689	55	sp|O60240|PLIN1_HUMAN	yes	yes	1	0	0	0	0																By matching									By matching				By MS/MS				By MS/MS			By MS/MS
AVSGSAAAEAKECDRPCVNGGR	1	Unmodified	2261.0277	0.027711449	58	sp|O75882|ATRN_HUMAN	yes	yes	0	0	0	0	1		By matching																					By MS/MS											By matching
AWAVAR	0	Unmodified	672.37074	0.37074395	2;196	sp|P02768|ALBU_HUMAN;CON__P02768-1;sp|Q92985|IRF7_HUMAN;sp|P49190|PTH2R_HUMAN	no	no	0	0	0	0	0					By matching			By matching	By matching		By matching		By matching	By matching	By matching	By matching		By matching	By matching	By matching	By matching	By MS/MS		By matching			By matching		By matching	By matching
AWITAPVALR	0	Unmodified	1096.6393	0.63931423	227	sp|Q14126|DSG2_HUMAN	yes	yes	0	0	0	0	0					By MS/MS	By MS/MS	By MS/MS	By MS/MS	By MS/MS	By MS/MS	By MS/MS		By MS/MS	By MS/MS	By MS/MS	By MS/MS	By MS/MS	By MS/MS	By matching	By matching		By matching			By matching		By matching	By matching	By matching
AYLEEECPATLR	0	Unmodified	1450.6762	0.67622961	181	sp|P25311|ZA2G_HUMAN	yes	yes	0	0	0	0	0																																	By MS/MS
AYRPSETLCGGELVDTLQFVCGDR	0	Unmodified	2742.2741	0.27414931	77	sp|P01344|IGF2_HUMAN	yes	yes	0	0	0	0	1																							By MS/MS									By matching	By MS/MS	By MS/MS
CAEENCFIQKSDDKVTLEER	2	Unmodified	2470.1104	0.11043802	74	sp|P01024|CO3_HUMAN	yes	yes	0	0	0	0	0	By MS/MS			By MS/MS																			By matching								By MS/MS		By matching			By matching
CAEENCFIQKSDDKVTLEER	2	Gln->pyro-Glu	2453.0839	0.083888923	74	sp|P01024|CO3_HUMAN	yes	yes	0	1	0	0	0	By MS/MS	By MS/MS	By MS/MS	By MS/MS	By matching	By matching	By matching		By matching	By matching	By matching			By matching	By matching	By matching		By matching	By MS/MS	By MS/MS	By MS/MS	By matching	By MS/MS	By MS/MS	By MS/MS	By MS/MS	By matching	By MS/MS	By MS/MS	By MS/MS	By MS/MS	By MS/MS	By MS/MS	By MS/MS	By MS/MS	By MS/MS
CAEENCFIQKSDDKVTLEER	2	Glu->pyro-Glu	2452.0999	0.099873339	74	sp|P01024|CO3_HUMAN	yes	yes	0	0	1	0	0	By matching	By MS/MS	By matching																													By MS/MS		By MS/MS	By MS/MS	By matching
CAGHPSLKQDACQGDSGGVFAVR	1	Gln->pyro-Glu	2399.0747	0.074661641	64	sp|P00736|C1R_HUMAN	yes	yes	0	1	0	0	0	By MS/MS		By MS/MS	By MS/MS								By MS/MS											By MS/MS								By MS/MS	By matching	By MS/MS	By MS/MS	By MS/MS	By MS/MS
CAGPEAVKGQTLLAVAKSQ	2	Gln->pyro-Glu	1909.9931	0.99314707	110	sp|P02750|A2GL_HUMAN	yes	yes	0	1	0	0	0	By MS/MS		By MS/MS	By MS/MS	By matching	By MS/MS			By MS/MS	By MS/MS				By matching				By MS/MS	By MS/MS			By MS/MS	By matching	By MS/MS				By MS/MS			By MS/MS	By MS/MS		By MS/MS	By MS/MS
CAGYDTKQEDACQGDSGGPHVTR	1	Gln->pyro-Glu	2491.0128	0.012849245	66	sp|P00742|FA10_HUMAN	yes	yes	0	1	0	0	0	By MS/MS	By MS/MS	By MS/MS	By MS/MS								By matching											By MS/MS								By MS/MS	By MS/MS	By MS/MS	By MS/MS	By MS/MS	By MS/MS
CAGYKPDEGKR	2	Gln->pyro-Glu	1262.5714	0.5713706	63	sp|P00734|THRB_HUMAN	yes	yes	0	1	0	0	0	By MS/MS	By MS/MS	By MS/MS	By MS/MS																			By MS/MS								By matching	By MS/MS	By MS/MS	By MS/MS	By MS/MS	By MS/MS
CAKQEPER	1	Gln->pyro-Glu	999.44438	0.44437918	2	sp|P02768|ALBU_HUMAN;CON__P02768-1	yes	no	0	1	0	0	0	By MS/MS	By MS/MS	By MS/MS	By MS/MS				By MS/MS	By matching		By matching				By MS/MS	By matching	By matching		By MS/MS										By matching	By matching	By matching	By MS/MS	By MS/MS	By MS/MS	By MS/MS	By MS/MS
CALSHHER	0	Gln->pyro-Glu	991.4294	0.42939781	120	sp|P02787|TRFE_HUMAN	yes	yes	0	1	0	0	0	By MS/MS	By MS/MS	By MS/MS	By MS/MS																			By MS/MS								By MS/MS	By MS/MS	By MS/MS	By MS/MS	By MS/MS	By MS/MS
CATTPNFDQDQR	0	Gln->pyro-Glu	1434.5834	0.58339185	68	sp|P00748|FA12_HUMAN	yes	yes	0	1	0	0	0				By matching																													By MS/MS			By matching
CCAKQEPER	1	Gln->pyro-Glu	1159.475	0.47502738	2	sp|P02768|ALBU_HUMAN;CON__P02768-1	yes	no	0	1	0	0	0		By MS/MS	By matching	By matching																			By matching								By matching	By MS/MS	By matching	By MS/MS	By matching	By matching
CCHGDLLECADDR	0	Unmodified	1619.6127	0.61265985	2;3	sp|P02768|ALBU_HUMAN;CON__P02768-1;CON__P02769	no	no	0	0	0	0	0	By MS/MS	By MS/MS	By matching	By matching																			By MS/MS								By matching	By MS/MS	By MS/MS	By MS/MS	By matching	By MS/MS
CCHGDLLECADDR	0	Gln->pyro-Glu	1602.5861	0.58611074	2;3	sp|P02768|ALBU_HUMAN;CON__P02768-1;CON__P02769	no	no	0	1	0	0	0	By MS/MS	By MS/MS	By matching	By MS/MS																			By MS/MS								By MS/MS		By MS/MS	By MS/MS	By MS/MS	By MS/MS
CCHGHGPPPGHLR	0	Gln->pyro-Glu	1463.6299	0.62990531	128	sp|P04196|HRG_HUMAN	yes	yes	0	1	0	0	0	By MS/MS	By MS/MS	By MS/MS	By MS/MS																			By MS/MS								By MS/MS	By MS/MS	By MS/MS	By MS/MS	By matching	By MS/MS
CCKHPEAKR	2	Gln->pyro-Glu	1167.5277	0.52773165	2	sp|P02768|ALBU_HUMAN;CON__P02768-1	yes	no	0	1	0	0	0					By matching	By matching	By matching	By matching	By matching	By matching	By matching		By matching		By matching	By matching	By matching	By matching	By MS/MS	By MS/MS				By matching	By matching	By matching		By matching
CCPEPKLNNGEITQHR	1	Gln->pyro-Glu	1934.8727	0.87271436	124	sp|P04003|C4BPA_HUMAN	yes	yes	0	1	0	0	0				By matching																											By MS/MS		By MS/MS		By MS/MS
CCQDGVTR	0	Gln->pyro-Glu	977.3695	0.36949967	157	sp|P0C0L5|CO4B_HUMAN;sp|P0C0L4|CO4A_HUMAN	yes	no	0	1	0	0	0	By matching			By matching																			By matching									By MS/MS	By matching	By matching
CCSINSPPLYCDSEIDAELKNIL	1	Gln->pyro-Glu	2693.2023	0.2022895	117	sp|P02774|VTDB_HUMAN	yes	yes	0	1	0	0	0				By matching								By MS/MS																					By matching
CCTESLVNR	0	Unmodified	1137.4907	0.49067744	2;3	sp|P02768|ALBU_HUMAN;CON__P02768-1;CON__P02769	no	no	0	0	0	0	0	By MS/MS	By MS/MS	By MS/MS	By MS/MS																			By MS/MS									By MS/MS	By MS/MS	By MS/MS	By MS/MS	By MS/MS
CCTESLVNR	0	Gln->pyro-Glu	1120.4641	0.46412834	2;3	sp|P02768|ALBU_HUMAN;CON__P02768-1;CON__P02769	no	no	0	1	0	0	0	By MS/MS	By MS/MS	By MS/MS	By MS/MS				By matching	By matching	By matching			By matching				By matching	By matching	By MS/MS	By matching	By matching	By matching	By MS/MS	By MS/MS	By matching	By matching	By MS/MS	By MS/MS		By MS/MS	By MS/MS	By MS/MS	By MS/MS	By MS/MS	By MS/MS	By MS/MS
CCTESLVNR	0	Glu->pyro-Glu	1119.4801	0.48011275	2;3	sp|P02768|ALBU_HUMAN;CON__P02768-1;CON__P02769	no	no	0	0	1	0	0					By matching		By MS/MS	By matching	By matching				By matching	By MS/MS		By matching	By MS/MS				By matching
CCTESLVNRR	0	Gln->pyro-Glu	1276.5652	0.56523937	2;3	sp|P02768|ALBU_HUMAN;CON__P02768-1;CON__P02769	no	no	0	1	0	0	1	By matching	By matching		By matching																			By matching								By matching			By MS/MS		By matching
CDAESSKCVCR	1	Gln->pyro-Glu	1353.5112	0.51115489	165	sp|P10643|CO7_HUMAN	yes	yes	0	1	0	0	0	By MS/MS	By MS/MS	By MS/MS	By MS/MS																			By MS/MS								By MS/MS	By MS/MS	By MS/MS	By MS/MS	By MS/MS	By MS/MS
CEGPIPDVTFELLR	0	Gln->pyro-Glu	1627.7916	0.79159371	130	sp|P04217|A1BG_HUMAN	yes	yes	0	1	0	0	0	By matching			By MS/MS								By MS/MS											By MS/MS								By matching	By matching	By MS/MS
CELFEQLGEYKFQNALLVR	1	Gln->pyro-Glu	2339.162	0.16200331	2	sp|P02768|ALBU_HUMAN;CON__P02768-1	yes	no	0	1	0	0	0				By MS/MS																													By MS/MS			By MS/MS
CEPLEKQHEKER	2	Gln->pyro-Glu	1564.7304	0.73039044	114;175	sp|P02763|A1AG1_HUMAN;sp|P19652|A1AG2_HUMAN	no	no	0	1	0	0	0	By MS/MS	By MS/MS	By MS/MS	By MS/MS	By MS/MS	By MS/MS	By MS/MS	By MS/MS	By MS/MS	By MS/MS	By MS/MS		By MS/MS	By MS/MS	By MS/MS	By MS/MS	By MS/MS		By MS/MS	By matching			By MS/MS		By matching		By matching		By matching		By MS/MS	By MS/MS	By MS/MS	By MS/MS	By MS/MS	By MS/MS
CEPLEKQHEKER	2	Unmodified	1581.7569	0.75693954	114;175	sp|P02763|A1AG1_HUMAN;sp|P19652|A1AG2_HUMAN	no	no	0	0	0	0	0	By matching			By matching																												By matching	By MS/MS	By matching	By matching	By matching
CEWETPEGCEQVLTGKR	1	Gln->pyro-Glu	2060.8932	0.89317503	124	sp|P04003|C4BPA_HUMAN	yes	yes	0	1	0	0	0																							By MS/MS								By MS/MS		By matching
CFDHHFLEGSR	0	Gln->pyro-Glu	1386.5775	0.57751861	135	sp|P05160|F13B_HUMAN	yes	yes	0	1	0	0	0	By MS/MS		By MS/MS	By MS/MS																			By MS/MS										By MS/MS			By MS/MS
CFLQHKDDNPNLPR	1	Unmodified	1752.8366	0.83658685	2	sp|P02768|ALBU_HUMAN;CON__P02768-1	yes	no	0	0	0	0	0	By matching	By MS/MS	By matching	By matching																			By matching								By matching	By matching	By matching	By matching	By matching	By matching
CGEQNMIGMTPTVIAVHYLDETEQWEKFGLEKR	2	Gln->pyro-Glu	3891.827	0.8270163	74	sp|P01024|CO3_HUMAN	yes	yes	0	1	0	0	0	By MS/MS											By matching																				By MS/MS		By MS/MS
CGLPGEYWLGNDKISQLTR	1	Gln->pyro-Glu	2189.0575	0.057538239	103	sp|P02675|FIBB_HUMAN	yes	yes	0	1	0	0	0	By matching		By MS/MS	By MS/MS																											By MS/MS	By MS/MS	By MS/MS			By matching
CGLSTHVEIGHR	0	Unmodified	1364.6619	0.66191694	216	sp|P80108|PHLD_HUMAN	yes	yes	0	0	0	0	0	By MS/MS			By MS/MS							By MS/MS		By MS/MS					By matching	By MS/MS				By MS/MS		By MS/MS	By MS/MS		By matching					By matching	By MS/MS
CGTEVPSVPEHGR	0	Gln->pyro-Glu	1406.6249	0.62486274	73	sp|P01023|A2MG_HUMAN	yes	yes	0	1	0	0	0								By MS/MS
CHAANPNGR	0	Gln->pyro-Glu	978.409	0.40899672	103	sp|P02675|FIBB_HUMAN;CON__P02676	yes	no	0	1	0	0	0	By MS/MS	By MS/MS	By MS/MS	By MS/MS	By MS/MS	By MS/MS		By MS/MS	By MS/MS	By matching			By matching		By MS/MS	By MS/MS	By MS/MS	By MS/MS	By MS/MS				By MS/MS	By MS/MS	By MS/MS	By MS/MS	By MS/MS	By matching	By MS/MS	By MS/MS	By MS/MS	By MS/MS	By MS/MS	By MS/MS	By MS/MS	By MS/MS
CHEGGQSYKIGDTWR	1	Gln->pyro-Glu	1775.7686	0.76856686	111	sp|P02751|FINC_HUMAN	yes	yes	0	1	0	0	0	By MS/MS	By MS/MS	By MS/MS	By MS/MS		By MS/MS	By matching	By MS/MS	By MS/MS	By MS/MS	By MS/MS		By MS/MS		By MS/MS	By MS/MS	By MS/MS	By matching	By matching	By matching	By matching	By matching	By MS/MS	By MS/MS	By MS/MS	By MS/MS	By matching	By MS/MS	By MS/MS	By matching	By MS/MS	By MS/MS	By MS/MS	By MS/MS	By MS/MS	By MS/MS
CHGDLLECADDR	0	Unmodified	1459.582	0.58201164	2;3	sp|P02768|ALBU_HUMAN;CON__P02768-1;CON__P02769	no	no	0	0	0	0	0	By MS/MS	By matching	By matching	By MS/MS																			By MS/MS								By matching	By MS/MS	By MS/MS	By MS/MS	By matching	By MS/MS
CHGDLLECADDR	0	Gln->pyro-Glu	1442.5555	0.55546254	2;3	sp|P02768|ALBU_HUMAN;CON__P02768-1;CON__P02769	no	no	0	1	0	0	0	By MS/MS	By MS/MS	By MS/MS	By MS/MS				By MS/MS	By MS/MS		By matching		By MS/MS		By MS/MS	By MS/MS	By matching	By matching	By MS/MS	By matching	By matching	By matching	By MS/MS		By MS/MS			By matching	By MS/MS	By MS/MS	By MS/MS	By MS/MS	By MS/MS	By MS/MS	By MS/MS	By MS/MS
CHPGYKPTTDEPTTVICQKNLR	2	Gln->pyro-Glu	2597.2366	0.23664159	124	sp|P04003|C4BPA_HUMAN	yes	yes	0	1	0	0	0	By MS/MS	By MS/MS	By MS/MS																				By MS/MS								By MS/MS	By MS/MS		By MS/MS	By MS/MS	By MS/MS
CHPNSPLDEENLTQENQDR	0	Unmodified	2294.9822	0.98220104	72	sp|P01011|AACT_HUMAN	yes	yes	0	0	0	0	0	By MS/MS	By matching		By MS/MS	By matching	By MS/MS	By MS/MS	By matching			By matching		By MS/MS			By matching		By matching	By MS/MS		By matching	By MS/MS		By MS/MS	By matching	By matching						By MS/MS		By matching
CHTTNSQVR	0	Gln->pyro-Glu	1084.472	0.47199091	67	sp|P00747|PLMN_HUMAN	yes	yes	0	1	0	0	0				By matching																													By MS/MS			By MS/MS
CKADDKETCFAEEGKKLVAASQAALGL	4	Gln->pyro-Glu	2892.3997	0.39974375	2	sp|P02768|ALBU_HUMAN;CON__P02768-1	yes	no	0	1	0	0	0				By MS/MS
CKDSDWPFCSDEDWNYKCPSGCR	2	Gln->pyro-Glu	2951.1044	0.10438314	102	sp|P02671|FIBA_HUMAN	yes	yes	0	1	0	0	0	By MS/MS
CKIKDCGQPR	2	Gln->pyro-Glu	1243.5802	0.58016115	64	sp|P00736|C1R_HUMAN	yes	yes	0	1	0	0	0			By matching	By MS/MS																			By MS/MS									By matching	By matching	By MS/MS	By MS/MS	By matching
CKPGYVSR	1	Gln->pyro-Glu	948.44874	0.44873627	109	sp|P02749|APOH_HUMAN	yes	yes	0	1	0	0	0	By matching	By matching	By matching	By matching																			By matching								By matching	By matching	By MS/MS	By matching	By matching	By MS/MS
CKVPVKKATVVYQGER	3	Gln->pyro-Glu	1843.9978	0.99783852	109	sp|P02749|APOH_HUMAN	yes	yes	0	1	0	0	0	By matching																						By matching									By matching		By MS/MS
CLAGGGGLAQQVLVPAGSAR	0	Gln->pyro-Glu	1863.9625	0.96251564	157	sp|P0C0L5|CO4B_HUMAN;sp|P0C0L4|CO4A_HUMAN	yes	no	0	1	0	0	0																																	By MS/MS
CLAPLEGAR	0	Gln->pyro-Glu	968.47495	0.47495102	130	sp|P04217|A1BG_HUMAN	yes	yes	0	1	0	0	0	By MS/MS	By MS/MS		By MS/MS	By matching	By MS/MS	By matching	By matching	By matching	By matching	By MS/MS	By MS/MS	By matching		By MS/MS		By matching		By matching			By matching	By MS/MS		By matching		By matching	By matching			By matching	By MS/MS	By matching	By MS/MS	By matching	By MS/MS
CLAYDFYPGKIDVHWTR	1	Gln->pyro-Glu	2122.9935	0.99348142	181	sp|P25311|ZA2G_HUMAN	yes	yes	0	1	0	0	0	By MS/MS	By MS/MS		By MS/MS								By matching											By MS/MS								By MS/MS	By matching	By MS/MS		By MS/MS
CLLPKLDELR	1	Gln->pyro-Glu	1238.6693	0.66929373	2	sp|P02768|ALBU_HUMAN;CON__P02768-1	yes	no	0	1	0	0	0	By MS/MS	By MS/MS	By MS/MS	By MS/MS	By matching	By MS/MS		By MS/MS		By MS/MS	By MS/MS	By MS/MS	By MS/MS		By MS/MS	By MS/MS		By matching	By MS/MS	By matching		By MS/MS	By matching	By matching	By MS/MS	By matching			By MS/MS	By matching		By MS/MS	By MS/MS
CLPSKDYAEVGR	1	Gln->pyro-Glu	1376.6395	0.63945017	65	sp|P00738|HPT_HUMAN	yes	yes	0	1	0	0	0	By matching			By MS/MS
CLPVCGKPVNPVEQR	1	Gln->pyro-Glu	1734.8545	0.8545451	64	sp|P00736|C1R_HUMAN	yes	yes	0	1	0	0	0	By MS/MS	By MS/MS	By matching	By matching																			By MS/MS								By MS/MS	By MS/MS	By MS/MS	By MS/MS	By MS/MS	By MS/MS
CLPVTAPENGKIVSSAMEPDR	1	Gln->pyro-Glu	2253.077	0.076953052	152	sp|P08603|CFAH_HUMAN	yes	yes	0	1	0	0	0																															By MS/MS
CLSEDAGLGISSTASLR	0	Gln->pyro-Glu	1718.8145	0.814514	73;178	sp|P01023|A2MG_HUMAN;sp|P20742|PZP_HUMAN	no	no	0	1	0	0	0	By MS/MS	By MS/MS	By matching	By MS/MS								By MS/MS						By MS/MS	By matching				By MS/MS								By MS/MS	By MS/MS	By MS/MS	By matching	By MS/MS	By MS/MS
CLTQLYENAFFR	0	Unmodified	1560.7395	0.73949856	123	sp|P03952|KLKB1_HUMAN	yes	yes	0	0	0	0	0						By MS/MS										By MS/MS	By MS/MS
CMGSGLNLCEPNNKEGYYGYTGAFR	1	Gln->pyro-Glu	2840.1993	0.19926981	120	sp|P02787|TRFE_HUMAN	yes	yes	0	1	0	0	0																																		By MS/MS
CNGDNDCGDFSDEDDCESEPRPPCR	0	Gln->pyro-Glu	2985.0178	0.017812561	108	sp|P02748|CO9_HUMAN	yes	yes	0	1	0	0	1			By MS/MS																												By MS/MS
CNQVEVIATLKDGR	1	Gln->pyro-Glu	1584.793	0.7929907	118	sp|P02775|CXCL7_HUMAN	yes	yes	0	1	0	0	0																																	By MS/MS			By MS/MS
CPAPELLGGPSVFLFPPKPKDTLMISR	2	Oxidation (M);Gln->pyro-Glu	2965.5446	0.5445575	93;161	sp|P01860|IGHG3_HUMAN;sp|P0DOX5|IGG1_HUMAN;sp|P01857|IGHG1_HUMAN	no	no	0	1	0	1	0																		By matching	By MS/MS	By matching	By matching			By MS/MS	By matching			By matching			By MS/MS		By MS/MS
CPAPELLGGPSVFLFPPKPKDTLMISR	2	Gln->pyro-Glu	2949.5496	0.54964288	93;161	sp|P01860|IGHG3_HUMAN;sp|P0DOX5|IGG1_HUMAN;sp|P01857|IGHG1_HUMAN	no	no	0	1	0	0	0				By MS/MS														By matching	By MS/MS		By matching			By MS/MS							By MS/MS		By MS/MS
CPAPVSFENGIYTPR	0	Gln->pyro-Glu	1689.7821	0.78209166	141	sp|P06681|CO2_HUMAN	yes	yes	0	1	0	0	0	By MS/MS			By MS/MS																			By matching								By MS/MS	By matching			By matching
CPEPKSCDTPPPCPR	1	Gln->pyro-Glu	1779.7379	0.73786036	93	sp|P01860|IGHG3_HUMAN	yes	no	0	1	0	0	0	By MS/MS	By MS/MS	By MS/MS	By MS/MS	By MS/MS	By MS/MS	By MS/MS	By MS/MS	By MS/MS	By MS/MS	By MS/MS		By MS/MS		By MS/MS		By MS/MS	By matching	By MS/MS	By matching	By matching	By MS/MS	By MS/MS	By matching	By MS/MS	By MS/MS	By matching	By MS/MS		By MS/MS	By MS/MS	By MS/MS	By MS/MS	By MS/MS	By MS/MS	By MS/MS
CPLMVKVLDAVR	1	Gln->pyro-Glu	1382.7414	0.74141282	116	sp|P02766|TTHY_HUMAN	yes	yes	0	1	0	0	0																			By matching		By matching			By matching	By matching	By MS/MS				By matching
CPNPPVQENFDVNKYLGR	1	Gln->pyro-Glu	2129	2.33601E-05	133	sp|P05090|APOD_HUMAN	yes	yes	0	1	0	0	0	By MS/MS	By MS/MS	By MS/MS	By MS/MS															By matching	By MS/MS	By matching		By MS/MS		By MS/MS	By MS/MS			By MS/MS	By matching	By MS/MS	By MS/MS	By MS/MS	By MS/MS	By MS/MS	By MS/MS
CQAADKAACLLPKLDELR	2	Gln->pyro-Glu	2054.0289	0.028880647	2	sp|P02768|ALBU_HUMAN;CON__P02768-1	yes	no	0	1	0	0	0		By MS/MS																					By matching								By matching	By matching	By matching			By matching
CQCDELCSYYQSCCTDYTAECKPQVTR	1	Gln->pyro-Glu	3464.3182	0.31821702	125	sp|P04004|VTNC_HUMAN	yes	yes	0	1	0	0	0		By MS/MS
CQCKGPDAHCQR	1	Gln->pyro-Glu	1498.5864	0.58638552	68	sp|P00748|FA12_HUMAN	yes	yes	0	1	0	0	0	By matching	By MS/MS	By matching	By MS/MS																			By MS/MS								By matching	By MS/MS	By MS/MS	By MS/MS	By MS/MS	By MS/MS
CQKVQNTCKDNPCGR	2	Gln->pyro-Glu	1846.7873	0.78727017	228	sp|Q14520|HABP2_HUMAN	yes	yes	0	1	0	0	0	By MS/MS	By MS/MS		By matching																			By MS/MS									By matching		By MS/MS		By MS/MS
CQPVDCGIPESIENGKVEDPESTLFGSVIR	1	Gln->pyro-Glu	3314.5435	0.54350746	155	sp|P09871|C1S_HUMAN	yes	yes	0	1	0	0	0												By MS/MS
CQSWSSMTPHR	0	Gln->pyro-Glu	1358.5496	0.5495893	67;150	sp|P00747|PLMN_HUMAN;CON__P06868;sp|P08519|APOA_HUMAN	no	no	0	1	0	0	0	By matching		By matching																				By MS/MS									By matching	By matching		By matching	By matching
CSDEDWNYKCPSGCR	1	Gln->pyro-Glu	1915.6924	0.69236673	102	sp|P02671|FIBA_HUMAN	yes	yes	0	1	0	0	0	By MS/MS	By matching	By MS/MS	By MS/MS																											By MS/MS	By MS/MS	By MS/MS	By matching	By MS/MS
CSEPEKVDKDNEDFQESNR	2	Gln->pyro-Glu	2307.955	0.95498324	62	sp|P00450|CERU_HUMAN	yes	yes	0	1	0	0	0	By MS/MS	By MS/MS	By MS/MS	By MS/MS						By matching					By MS/MS			By matching					By MS/MS								By MS/MS	By MS/MS	By MS/MS	By MS/MS	By MS/MS	By MS/MS
CSGEEQSLEQCQHR	0	Gln->pyro-Glu	1729.6784	0.67843122	54	sp|O43866|CD5L_HUMAN	yes	yes	0	1	0	0	0	By MS/MS	By MS/MS	By MS/MS	By MS/MS											By matching			By matching	By MS/MS	By matching	By matching	By MS/MS	By MS/MS	By matching	By matching	By matching	By matching	By matching			By MS/MS	By MS/MS	By MS/MS	By MS/MS	By MS/MS	By MS/MS
CSPHLVLSALTSDNHGATYAFSGTHYWR	0	Gln->pyro-Glu	3130.4356	0.43555241	121	sp|P02790|HEMO_HUMAN	yes	yes	0	1	0	0	0				By MS/MS		By MS/MS				By MS/MS			By MS/MS				By MS/MS	By MS/MS	By MS/MS	By MS/MS	By MS/MS	By MS/MS		By MS/MS	By MS/MS	By MS/MS	By MS/MS	By MS/MS	By MS/MS	By MS/MS			By MS/MS		By MS/MS	By MS/MS
CSTSSLLEACTFR	0	Gln->pyro-Glu	1513.6541	0.65411395	120	sp|P02787|TRFE_HUMAN	yes	yes	0	1	0	0	0	By MS/MS	By matching	By matching	By matching																			By MS/MS								By matching		By MS/MS	By MS/MS
CSVFYGAPSKSR	1	Gln->pyro-Glu	1340.6183	0.6183208	157	sp|P0C0L5|CO4B_HUMAN;sp|P0C0L4|CO4A_HUMAN	yes	no	0	1	0	0	0	By matching			By MS/MS	By MS/MS	By MS/MS	By MS/MS	By MS/MS	By MS/MS	By MS/MS	By MS/MS	By matching	By MS/MS	By MS/MS	By MS/MS	By MS/MS	By MS/MS	By MS/MS	By MS/MS	By MS/MS	By MS/MS	By MS/MS	By MS/MS	By MS/MS	By MS/MS	By matching	By MS/MS	By MS/MS	By MS/MS	By matching		By MS/MS	By MS/MS	By MS/MS	By matching	By MS/MS
CSVFYGAPSKSR	1	Glu->pyro-Glu	1339.6343	0.63430521	157	sp|P0C0L5|CO4B_HUMAN;sp|P0C0L4|CO4A_HUMAN	yes	no	0	0	1	0	0					By MS/MS	By matching		By MS/MS	By matching	By MS/MS	By matching			By MS/MS	By matching		By MS/MS
CTAFHDNEETFLKKYLYEIAR	2	Gln->pyro-Glu	2630.2475	0.24752385	2	sp|P02768|ALBU_HUMAN;CON__P02768-1	yes	no	0	1	0	0	0	By MS/MS	By MS/MS	By MS/MS	By MS/MS		By MS/MS	By matching			By MS/MS	By matching	By MS/MS	By matching		By MS/MS	By MS/MS	By MS/MS	By MS/MS	By MS/MS	By MS/MS	By matching	By MS/MS		By MS/MS	By MS/MS	By MS/MS	By matching	By MS/MS	By MS/MS	By matching	By MS/MS	By MS/MS	By MS/MS		By MS/MS	By MS/MS
CTDHTVLVQTR	0	Gln->pyro-Glu	1311.6241	0.62413446	111	sp|P02751|FINC_HUMAN	yes	yes	0	1	0	0	0	By MS/MS	By MS/MS	By matching	By MS/MS				By MS/MS			By matching												By MS/MS								By MS/MS	By MS/MS	By MS/MS	By MS/MS	By matching	By MS/MS
CTDYTAECKPQVTR	1	Gln->pyro-Glu	1710.7342	0.73415519	125	sp|P04004|VTNC_HUMAN	yes	yes	0	1	0	0	0	By MS/MS	By MS/MS	By MS/MS	By MS/MS																			By MS/MS								By MS/MS	By MS/MS	By MS/MS	By MS/MS	By MS/MS	By MS/MS
CTEEGKWSPELPVCAPIICPPPSIPTFATLR	1	Gln->pyro-Glu	3505.7084	0.70840472	109	sp|P02749|APOH_HUMAN	yes	yes	0	1	0	0	0				By matching								By MS/MS																			By MS/MS	By MS/MS	By MS/MS		By MS/MS	By MS/MS
CTESLVNR	0	Glu->pyro-Glu	959.44946	0.44946455	2;3	sp|P02768|ALBU_HUMAN;CON__P02768-1;CON__P02769	no	no	0	0	1	0	0	By MS/MS	By MS/MS	By MS/MS	By MS/MS	By MS/MS	By MS/MS	By MS/MS	By MS/MS	By matching	By MS/MS	By matching	By matching	By MS/MS		By matching		By MS/MS	By matching					By MS/MS	By matching	By matching	By matching				By matching	By MS/MS		By MS/MS	By MS/MS	By MS/MS	By MS/MS
CTESLVNR	0	Gln->pyro-Glu	960.43348	0.43348014	2;3	sp|P02768|ALBU_HUMAN;CON__P02768-1;CON__P02769	no	no	0	1	0	0	0	By MS/MS	By MS/MS	By MS/MS	By MS/MS				By MS/MS	By MS/MS							By matching			By matching				By MS/MS								By MS/MS	By MS/MS	By MS/MS	By MS/MS	By MS/MS	By MS/MS
CTESLVNR	0	Acetyl (N-term)	1019.4706	0.47059393	2;3	sp|P02768|ALBU_HUMAN;CON__P02768-1;CON__P02769	no	no	1	0	0	0	0		By MS/MS	By matching													By matching																		By MS/MS
CTESLVNRR	0	Gln->pyro-Glu	1116.5346	0.53459117	2;3	sp|P02768|ALBU_HUMAN;CON__P02768-1;CON__P02769	no	no	0	1	0	0	1		By MS/MS	By matching																												By matching	By matching			By matching
CTSTGWIPAPR	0	Gln->pyro-Glu	1227.5706	0.57064232	152	sp|P08603|CFAH_HUMAN	yes	yes	0	1	0	0	0	By MS/MS	By MS/MS	By MS/MS	By MS/MS								By MS/MS	By MS/MS					By matching	By MS/MS	By matching	By matching	By matching	By matching	By matching	By matching	By MS/MS		By MS/MS	By matching	By matching	By MS/MS	By MS/MS	By MS/MS	By MS/MS	By MS/MS	By matching
CTTNKLSEKHEGSFIQGAEKSISLIR	3	Gln->pyro-Glu	2915.4811	0.48110562	167	sp|P13671|CO6_HUMAN	yes	yes	0	1	0	0	0	By matching			By MS/MS																											By matching	By matching
CTTPPPSSGPTYQCLKGTGENYR	1	Gln->pyro-Glu	2553.1264	0.12642244	67	sp|P00747|PLMN_HUMAN	yes	yes	0	1	0	0	0	By MS/MS		By MS/MS	By MS/MS																			By MS/MS								By MS/MS	By MS/MS	By MS/MS	By MS/MS	By MS/MS	By MS/MS
CVDVDECAPPAEPCGKGHR	1	Gln->pyro-Glu	2135.8823	0.88229276	180	sp|P23142|FBLN1_HUMAN	yes	yes	0	1	0	0	0	By MS/MS			By MS/MS																											By matching				By matching
CVLHEKTPVSDR	1	Gln->pyro-Glu	1422.6925	0.69254837	2	sp|P02768|ALBU_HUMAN;CON__P02768-1	yes	no	0	1	0	0	0	By MS/MS	By MS/MS	By MS/MS	By MS/MS		By matching																	By MS/MS								By MS/MS	By MS/MS	By MS/MS	By MS/MS	By MS/MS	By MS/MS
CVPDQDTAIR	0	Gln->pyro-Glu	1156.5183	0.5182724	94	sp|P01871|IGHM_HUMAN;sp|P0DOX6|IGM_HUMAN	yes	no	0	1	0	0	0				By MS/MS								By MS/MS																			By matching	By MS/MS				By matching
CYELDEKAVR	1	Gln->pyro-Glu	1264.5758	0.57578728	125	sp|P04004|VTNC_HUMAN;CON__Q3ZBS7	yes	no	0	1	0	0	0	By matching											By MS/MS											By MS/MS								By matching	By matching	By MS/MS		By matching	By matching
DAAQKTDTSHHDQDHPTFNKITPNLAEFAFSLYR	2	Unmodified	3914.8612	0.86122828	71	sp|P01009|A1AT_HUMAN	yes	yes	0	0	0	0	0				By matching																				By MS/MS	By matching	By matching	By matching	By MS/MS
DADDLQKR	1	Unmodified	959.46722	0.46722311	99	sp|P02649|APOE_HUMAN	yes	yes	0	0	0	0	0		By MS/MS
DAHKSEVAHR	1	Unmodified	1148.5687	0.56866849	2	sp|P02768|ALBU_HUMAN;CON__P02768-1	yes	no	0	0	0	0	0	By MS/MS	By MS/MS	By MS/MS	By MS/MS	By MS/MS	By MS/MS	By MS/MS	By MS/MS	By MS/MS	By MS/MS	By MS/MS	By matching	By MS/MS	By MS/MS	By MS/MS	By MS/MS	By MS/MS	By MS/MS	By matching	By MS/MS	By MS/MS	By MS/MS	By MS/MS	By MS/MS	By MS/MS	By MS/MS	By MS/MS	By MS/MS	By MS/MS	By MS/MS	By MS/MS	By MS/MS	By MS/MS	By MS/MS	By MS/MS	By MS/MS
DAHKSEVAHR	1	Gln->pyro-Glu	1131.5421	0.54211939	2	sp|P02768|ALBU_HUMAN;CON__P02768-1	yes	no	0	1	0	0	0	By MS/MS	By MS/MS	By MS/MS	By MS/MS	By MS/MS	By MS/MS	By MS/MS	By MS/MS	By MS/MS	By MS/MS	By MS/MS	By MS/MS	By MS/MS	By MS/MS	By MS/MS	By MS/MS	By MS/MS	By matching	By matching	By MS/MS	By MS/MS		By MS/MS	By matching	By MS/MS	By MS/MS	By MS/MS	By MS/MS	By MS/MS	By MS/MS	By MS/MS	By MS/MS	By MS/MS	By MS/MS	By MS/MS	By MS/MS
DAHKSEVAHR	1	Acetyl (N-term)	1190.5792	0.57923317	2	sp|P02768|ALBU_HUMAN;CON__P02768-1	yes	no	1	0	0	0	0	By MS/MS	By MS/MS	By MS/MS	By MS/MS	By matching	By matching	By MS/MS	By MS/MS	By matching	By MS/MS	By MS/MS		By MS/MS	By matching	By matching	By MS/MS	By matching	By matching	By matching	By matching	By matching	By MS/MS	By MS/MS	By matching	By matching	By matching	By matching	By matching	By matching	By matching	By MS/MS	By matching	By MS/MS	By MS/MS	By MS/MS	By matching
DAHKSEVAHR	1	Glu->pyro-Glu	1130.5581	0.5581038	2	sp|P02768|ALBU_HUMAN;CON__P02768-1	yes	no	0	0	1	0	0					By MS/MS	By MS/MS	By MS/MS	By MS/MS	By matching	By matching	By MS/MS		By MS/MS	By matching	By matching	By matching	By MS/MS	By matching		By matching	By matching					By matching	By matching	By matching		By matching
DALSSVQESQVAQQAR	0	Unmodified	1715.8438	0.84384029	101	sp|P02656|APOC3_HUMAN	yes	yes	0	0	0	0	0		By matching																					By MS/MS										By MS/MS			By MS/MS
DAQYAPGYDKVKDISEVVTPR	2	Unmodified	2350.1805	0.18049015	69	sp|P00751|CFAB_HUMAN	yes	yes	0	0	0	0	0	By MS/MS																	By matching	By MS/MS			By matching		By MS/MS									By matching		By matching
DASGVTFTWTPSSGKSAVQGPPER	1	Unmodified	2461.1874	0.18736644	95	sp|P01876|IGHA1_HUMAN	yes	yes	0	0	0	0	0			By matching	By matching															By MS/MS					By MS/MS						By matching			By MS/MS
DCHLAQVPSHTVVAR	0	Unmodified	1688.8417	0.84167222	120	sp|P02787|TRFE_HUMAN	yes	yes	0	0	0	0	0																							By MS/MS										By matching
DDDIAALVVDNGSGMCKAGFAGDDAPR	1	Oxidation (M);Acetyl (N-term)	2794.2174	0.21742229	205	sp|P60709|ACTB_HUMAN	yes	yes	1	0	0	1	0					By matching				By matching					By MS/MS				By matching						By matching	By MS/MS	By matching	By matching	By MS/MS	By matching		By MS/MS		By MS/MS		By MS/MS
DDDIAALVVDNGSGMCKAGFAGDDAPR	1	Acetyl (N-term)	2778.2225	0.22250767	205	sp|P60709|ACTB_HUMAN	yes	yes	1	0	0	0	0		By MS/MS		By matching	By MS/MS	By matching			By MS/MS	By MS/MS	By MS/MS		By MS/MS	By MS/MS		By MS/MS	By MS/MS	By matching						By MS/MS	By matching	By MS/MS	By matching	By MS/MS		By MS/MS	By MS/MS	By MS/MS	By MS/MS		By MS/MS
DDKETCFAEEGKKLVAASQAALGL	3	Acetyl (N-term)	2592.2741	0.27413253	2	sp|P02768|ALBU_HUMAN;CON__P02768-1	yes	no	1	0	0	0	0		By MS/MS																														By matching			By MS/MS	By MS/MS
DDNPNLPR	0	Unmodified	939.44101	0.44100836	2	sp|P02768|ALBU_HUMAN;CON__P02768-1	yes	no	0	0	0	0	0	By matching	By MS/MS	By matching	By matching			By matching	By MS/MS			By MS/MS						By matching	By matching	By MS/MS	By MS/MS	By matching	By matching	By matching	By MS/MS	By MS/MS	By MS/MS	By MS/MS	By matching	By matching	By MS/MS	By matching	By matching	By MS/MS	By matching	By matching	By matching
DDPDAPLQPVTPLQLFEGR	0	Unmodified	2107.0586	0.058584096	157	sp|P0C0L5|CO4B_HUMAN;sp|P0C0L4|CO4A_HUMAN	yes	no	0	0	0	0	0	By MS/MS	By MS/MS	By matching	By MS/MS						By MS/MS		By matching		By MS/MS	By MS/MS			By matching		By matching												By MS/MS		By matching	By MS/MS
DDTVCLAKLHDR	1	Unmodified	1441.6984	0.69836203	120	sp|P02787|TRFE_HUMAN	yes	yes	0	0	0	0	0	By matching	By matching	By matching	By MS/MS																			By MS/MS								By matching	By MS/MS	By MS/MS	By MS/MS	By MS/MS	By MS/MS
DDTVCLAKLHDR	1	Glu->pyro-Glu	1423.6878	0.68779734	120	sp|P02787|TRFE_HUMAN	yes	yes	0	0	1	0	0	By matching	By matching		By matching																			By MS/MS								By matching	By matching	By matching	By matching	By matching	By matching
DDTVCLAKLHDR	1	Gln->pyro-Glu	1424.6718	0.67181293	120	sp|P02787|TRFE_HUMAN	yes	yes	0	1	0	0	0			By matching	By matching																											By matching	By MS/MS		By matching	By matching	By matching
DEAGSEADHEGTHSTKR	1	Unmodified	1825.7827	0.7826966	102	sp|P02671|FIBA_HUMAN	yes	yes	0	0	0	0	0	By matching	By MS/MS	By MS/MS	By matching	By matching	By MS/MS	By MS/MS	By MS/MS	By MS/MS	By MS/MS	By MS/MS		By MS/MS	By MS/MS	By matching	By MS/MS	By MS/MS			By matching			By matching				By matching		By matching		By MS/MS	By MS/MS	By MS/MS	By MS/MS	By MS/MS
DEENLTQENQDR	0	Unmodified	1489.6281	0.62809344	72	sp|P01011|AACT_HUMAN	yes	yes	0	0	0	0	0		By MS/MS	By MS/MS		By MS/MS	By matching	By MS/MS	By MS/MS	By MS/MS	By MS/MS	By MS/MS		By MS/MS		By matching	By MS/MS	By MS/MS	By matching	By matching	By matching	By matching			By matching	By matching	By matching	By matching	By matching	By matching	By matching		By MS/MS				By matching
DEGKASSAKQR	2	Gln->pyro-Glu	1158.5629	0.56291441	2	sp|P02768|ALBU_HUMAN;CON__P02768-1	yes	no	0	1	0	0	0	By matching	By MS/MS	By MS/MS	By MS/MS							By matching					By matching		By MS/MS	By matching				By matching			By matching		By matching		By matching	By MS/MS	By MS/MS	By MS/MS	By MS/MS	By MS/MS	By MS/MS
DEGKASSAKQR	2	Glu->pyro-Glu	1157.5789	0.57889882	2	sp|P02768|ALBU_HUMAN;CON__P02768-1	yes	no	0	0	1	0	0		By matching		By matching	By MS/MS	By MS/MS	By MS/MS	By MS/MS	By MS/MS	By MS/MS	By MS/MS		By MS/MS	By matching	By MS/MS	By MS/MS	By MS/MS									By matching						By MS/MS	By MS/MS		By matching	By MS/MS
DEGKASSAKQR	2	Unmodified	1175.5895	0.58946351	2	sp|P02768|ALBU_HUMAN;CON__P02768-1	yes	no	0	0	0	0	0					By matching	By matching	By matching	By matching	By matching	By MS/MS	By MS/MS		By matching		By matching	By MS/MS						By MS/MS							By MS/MS				By MS/MS
DEGKASSAKQR	2	Acetyl (N-term)	1217.6	0.60002819	2	sp|P02768|ALBU_HUMAN;CON__P02768-1	yes	no	1	0	0	0	0					By MS/MS	By MS/MS	By MS/MS		By MS/MS	By MS/MS	By MS/MS		By matching		By MS/MS	By MS/MS	By MS/MS						By matching
DELRDEGKASSAKQR	2	Unmodified	1688.8442	0.84417465	2	sp|P02768|ALBU_HUMAN;CON__P02768-1	yes	no	0	0	0	0	1																															By matching	By matching	By matching	By matching	By matching	By MS/MS
DEPPQSPWDR	0	Unmodified	1225.5364	0.53636531	98	sp|P02647|APOA1_HUMAN	yes	yes	0	0	0	0	0	By MS/MS	By MS/MS	By MS/MS	By MS/MS	By MS/MS	By MS/MS	By MS/MS	By MS/MS	By MS/MS	By MS/MS	By MS/MS	By matching	By MS/MS	By MS/MS	By MS/MS	By MS/MS	By MS/MS	By MS/MS	By MS/MS	By MS/MS	By matching	By MS/MS	By MS/MS	By MS/MS	By matching	By MS/MS	By MS/MS	By MS/MS	By MS/MS	By MS/MS	By MS/MS	By MS/MS	By MS/MS	By MS/MS	By MS/MS	By MS/MS
DEPPQSPWDR	0	Gln->pyro-Glu	1208.5098	0.5098162	98	sp|P02647|APOA1_HUMAN	yes	yes	0	1	0	0	0	By MS/MS	By matching	By MS/MS	By MS/MS			By matching	By matching	By matching		By matching		By MS/MS					By matching	By matching	By matching			By MS/MS	By matching	By matching	By matching		By matching		By MS/MS		By MS/MS	By MS/MS	By MS/MS	By MS/MS	By MS/MS
DEPPQSPWDRVKDLATVYVDVLKDSGR	2	Unmodified	3084.5516	0.55162802	98	sp|P02647|APOA1_HUMAN	yes	yes	0	0	0	0	1																																	By MS/MS		By matching
DFLAEGGGVR	0	Unmodified	1019.5036	0.50360861	102	sp|P02671|FIBA_HUMAN	yes	yes	0	0	0	0	0	By MS/MS		By matching	By MS/MS	By MS/MS	By MS/MS									By matching																	By matching
DGEKVSVLCQENYLIQEGEEITCKDGR	2	Glu->pyro-Glu	3150.4598	0.45977783	152	sp|P08603|CFAH_HUMAN	yes	yes	0	0	1	0	0			By MS/MS																													By MS/MS		By matching
DIADDGCPKPPEIAHGYVEHSVR	1	Gln->pyro-Glu	2544.1703	0.17033617	65	sp|P00738|HPT_HUMAN	yes	yes	0	1	0	0	0				By MS/MS		By MS/MS																									By MS/MS
DIAGLAAVTDNR	0	Unmodified	1214.6255	0.62551466	234	sp|Q5THJ4|VP13D_HUMAN	yes	yes	0	0	0	0	0																															By MS/MS		By matching	By matching
DIPEVVVSLAWDESLAPKHPGSR	1	Unmodified	2501.2914	0.29143758	203	sp|P59666|DEF3_HUMAN;sp|P59665|DEF1_HUMAN	yes	no	0	0	0	0	0																																	By MS/MS
DIQLTQSPSFLSASVGDR	0	Unmodified	1919.9589	0.95887005	44	sp|A0A0C4DH69|KV109_HUMAN	yes	yes	0	0	0	0	0				By matching					By MS/MS	By MS/MS								By matching		By matching		By matching	By matching	By MS/MS	By MS/MS	By MS/MS			By matching		By matching	By matching	By MS/MS	By MS/MS
DIQMTQSPSSLSASVGDR	0	Oxidation (M)	1893.8738	0.87381979	78;21	sp|P04432|KVD39_HUMAN;sp|P04430|KV116_HUMAN;sp|P01601|KVD16_HUMAN;sp|P01599|KV117_HUMAN;sp|P01597|KV139_HUMAN;sp|A0A075B6S5|KV127_HUMAN;sp|P01594|KV133_HUMAN;sp|P01593|KVD33_HUMAN	no	no	0	0	0	1	0	By MS/MS	By MS/MS	By MS/MS	By MS/MS	By MS/MS	By MS/MS	By MS/MS	By MS/MS	By MS/MS	By MS/MS	By MS/MS	By MS/MS	By MS/MS	By MS/MS	By MS/MS	By MS/MS	By MS/MS	By MS/MS	By MS/MS	By MS/MS	By MS/MS	By MS/MS	By MS/MS	By MS/MS	By MS/MS	By MS/MS	By MS/MS	By MS/MS	By MS/MS	By MS/MS	By MS/MS	By MS/MS	By MS/MS	By MS/MS	By MS/MS	By MS/MS
DIQMTQSPSSLSASVGDR	0	Unmodified	1877.8789	0.87890517	78;21	sp|P04432|KVD39_HUMAN;sp|P04430|KV116_HUMAN;sp|P01601|KVD16_HUMAN;sp|P01599|KV117_HUMAN;sp|P01597|KV139_HUMAN;sp|A0A075B6S5|KV127_HUMAN;sp|P01594|KV133_HUMAN;sp|P01593|KVD33_HUMAN	no	no	0	0	0	0	0	By MS/MS	By MS/MS	By MS/MS	By MS/MS	By MS/MS	By MS/MS	By MS/MS	By MS/MS	By MS/MS	By MS/MS	By MS/MS	By MS/MS	By MS/MS	By MS/MS	By MS/MS	By MS/MS	By MS/MS	By MS/MS	By MS/MS	By MS/MS	By MS/MS	By MS/MS	By MS/MS	By MS/MS	By MS/MS	By MS/MS	By MS/MS	By MS/MS	By MS/MS	By MS/MS	By MS/MS	By MS/MS	By MS/MS	By MS/MS	By MS/MS	By MS/MS
DIQMTQSPSSLSASVGDR	0	Acetyl (N-term)	1919.8895	0.88946986	78;21	sp|P04432|KVD39_HUMAN;sp|P04430|KV116_HUMAN;sp|P01601|KVD16_HUMAN;sp|P01599|KV117_HUMAN;sp|P01597|KV139_HUMAN;sp|A0A075B6S5|KV127_HUMAN;sp|P01594|KV133_HUMAN;sp|P01593|KVD33_HUMAN	no	no	1	0	0	0	0			By matching	By MS/MS																													By MS/MS			By MS/MS
DIQMTQSPSSLSASVGDRVTITCR	0	Unmodified	2608.2585	0.25849925	21	sp|P04432|KVD39_HUMAN;sp|P04430|KV116_HUMAN;sp|P01601|KVD16_HUMAN;sp|P01599|KV117_HUMAN;sp|P01597|KV139_HUMAN;sp|A0A075B6S5|KV127_HUMAN	yes	no	0	0	0	0	1	By MS/MS			By MS/MS																By matching						By matching	By matching	By MS/MS	By MS/MS	By MS/MS				By MS/MS
DIQMTQSPSSVSASVGDR	0	Oxidation (M)	1879.8582	0.85816973	46	sp|P01611|KVD12_HUMAN;sp|A0A0C4DH73|KV112_HUMAN	yes	no	0	0	0	1	0	By MS/MS	By MS/MS	By MS/MS	By MS/MS	By MS/MS	By MS/MS	By MS/MS	By MS/MS	By MS/MS	By MS/MS	By MS/MS		By MS/MS	By MS/MS	By MS/MS	By MS/MS	By MS/MS	By MS/MS	By MS/MS	By MS/MS	By MS/MS	By MS/MS	By MS/MS	By MS/MS	By MS/MS	By MS/MS	By MS/MS	By MS/MS	By MS/MS	By MS/MS	By MS/MS	By MS/MS	By MS/MS	By MS/MS	By MS/MS	By MS/MS
DIQMTQSPSSVSASVGDR	0	Unmodified	1863.8633	0.86325511	46	sp|P01611|KVD12_HUMAN;sp|A0A0C4DH73|KV112_HUMAN	yes	no	0	0	0	0	0	By MS/MS	By MS/MS	By MS/MS	By MS/MS	By MS/MS	By MS/MS	By MS/MS	By MS/MS	By MS/MS	By MS/MS	By MS/MS	By MS/MS	By MS/MS	By MS/MS	By MS/MS	By MS/MS	By MS/MS	By MS/MS	By MS/MS	By MS/MS	By MS/MS	By MS/MS	By MS/MS	By MS/MS	By MS/MS	By MS/MS	By MS/MS	By MS/MS	By MS/MS	By MS/MS	By MS/MS	By MS/MS	By MS/MS	By MS/MS	By MS/MS	By MS/MS
DIQMTQSPSTLSASVGDR	0	Oxidation (M)	1907.8895	0.88946986	162	sp|P0DOX7|IGK_HUMAN;sp|P01602|KV105_HUMAN	yes	no	0	0	0	1	0	By MS/MS	By MS/MS	By MS/MS	By MS/MS	By MS/MS	By MS/MS	By MS/MS	By MS/MS	By MS/MS	By MS/MS	By MS/MS	By MS/MS	By MS/MS	By MS/MS	By MS/MS	By MS/MS	By MS/MS	By MS/MS	By MS/MS	By MS/MS	By MS/MS	By MS/MS	By MS/MS	By MS/MS	By MS/MS	By MS/MS	By MS/MS	By MS/MS	By MS/MS	By MS/MS	By MS/MS	By MS/MS	By MS/MS	By MS/MS	By MS/MS	By MS/MS
DIQMTQSPSTLSASVGDR	0	Unmodified	1891.8946	0.89455524	162	sp|P0DOX7|IGK_HUMAN;sp|P01602|KV105_HUMAN	yes	no	0	0	0	0	0	By MS/MS	By MS/MS	By MS/MS	By MS/MS	By MS/MS	By MS/MS	By MS/MS	By MS/MS	By MS/MS	By MS/MS	By MS/MS		By MS/MS	By MS/MS	By MS/MS	By MS/MS	By MS/MS	By MS/MS	By MS/MS	By MS/MS	By MS/MS	By MS/MS	By MS/MS	By MS/MS	By MS/MS	By MS/MS	By MS/MS	By MS/MS	By MS/MS	By MS/MS	By MS/MS	By MS/MS	By MS/MS	By MS/MS	By MS/MS	By MS/MS
DIQMTQSPSTLSASVGDR	0	Acetyl (N-term)	1933.9051	0.90511992	162	sp|P0DOX7|IGK_HUMAN;sp|P01602|KV105_HUMAN	yes	no	1	0	0	0	0																																	By MS/MS
DIVMTQSPDSLAVSLGER	0	Oxidation (M)	1932.9463	0.94625646	137	sp|P06312|KV401_HUMAN	yes	yes	0	0	0	1	0	By MS/MS	By MS/MS	By MS/MS	By MS/MS	By MS/MS	By MS/MS	By MS/MS	By MS/MS	By MS/MS	By MS/MS	By MS/MS	By MS/MS	By MS/MS	By MS/MS	By MS/MS	By MS/MS	By MS/MS	By MS/MS	By MS/MS	By MS/MS	By MS/MS	By MS/MS	By MS/MS	By MS/MS	By MS/MS	By MS/MS	By MS/MS	By MS/MS	By MS/MS	By MS/MS	By MS/MS	By MS/MS	By MS/MS	By MS/MS	By MS/MS	By MS/MS
DIVMTQSPDSLAVSLGER	0	Unmodified	1916.9513	0.95134183	137	sp|P06312|KV401_HUMAN	yes	yes	0	0	0	0	0	By MS/MS	By MS/MS	By MS/MS	By MS/MS		By MS/MS	By MS/MS	By MS/MS	By MS/MS	By MS/MS	By MS/MS	By MS/MS	By MS/MS	By MS/MS	By MS/MS	By MS/MS	By MS/MS	By MS/MS	By MS/MS	By MS/MS	By MS/MS	By MS/MS	By MS/MS	By MS/MS	By MS/MS	By MS/MS	By MS/MS	By MS/MS	By MS/MS	By MS/MS	By MS/MS	By MS/MS	By MS/MS	By MS/MS	By MS/MS	By MS/MS
DIVMTQSPDSLAVSLGER	0	Acetyl (N-term)	1958.9619	0.96190652	137	sp|P06312|KV401_HUMAN	yes	yes	1	0	0	0	0				By MS/MS																													By MS/MS			By MS/MS
DIVMTQSPDSLAVSLGER	0	Oxidation (M);Acetyl (N-term)	1974.9568	0.95682114	137	sp|P06312|KV401_HUMAN	yes	yes	1	0	0	1	0		By MS/MS		By MS/MS																			By matching					By MS/MS	By matching	By matching				By MS/MS	By MS/MS	By MS/MS
DIVMTQSPLSLPVTPGEPASISCR	0	Oxidation (M)	2570.272	0.27202404	18	sp|P01615|KVD28_HUMAN;sp|A0A075B6P5|KV228_HUMAN	yes	no	0	0	0	1	0	By MS/MS	By MS/MS	By MS/MS	By MS/MS	By MS/MS	By MS/MS	By MS/MS	By MS/MS	By MS/MS	By MS/MS	By MS/MS	By MS/MS	By MS/MS	By MS/MS	By MS/MS	By MS/MS	By MS/MS	By MS/MS	By MS/MS	By MS/MS	By MS/MS	By MS/MS	By MS/MS	By MS/MS	By MS/MS	By MS/MS	By MS/MS	By MS/MS	By MS/MS	By MS/MS	By MS/MS	By MS/MS	By MS/MS	By MS/MS	By MS/MS	By MS/MS
DIVMTQSPLSLPVTPGEPASISCR	0	Unmodified	2554.2771	0.27710942	18	sp|P01615|KVD28_HUMAN;sp|A0A075B6P5|KV228_HUMAN	yes	no	0	0	0	0	0	By MS/MS	By MS/MS	By MS/MS	By MS/MS	By MS/MS	By MS/MS	By MS/MS	By MS/MS	By MS/MS	By MS/MS	By MS/MS	By MS/MS	By MS/MS	By MS/MS	By MS/MS	By MS/MS		By MS/MS	By MS/MS	By MS/MS	By MS/MS	By MS/MS	By MS/MS	By MS/MS	By MS/MS	By MS/MS	By MS/MS	By MS/MS	By MS/MS	By MS/MS	By MS/MS	By MS/MS	By MS/MS	By MS/MS	By MS/MS	By MS/MS
DIVMTQSPLSLPVTPGEPASISCR	0	Acetyl (N-term)	2596.2877	0.28767411	18	sp|P01615|KVD28_HUMAN;sp|A0A075B6P5|KV228_HUMAN	yes	no	1	0	0	0	0				By matching																													By MS/MS
DIVMTQTPLSLPVTPGEPASISCR	0	Unmodified	2568.2928	0.29275949	24	sp|P01614|KVD40_HUMAN;sp|A0A087WW87|KV240_HUMAN	yes	no	0	0	0	0	0	By MS/MS	By MS/MS	By matching	By MS/MS		By MS/MS			By matching	By MS/MS	By matching	By MS/MS	By MS/MS	By matching	By matching		By MS/MS	By matching	By matching	By matching	By matching	By matching	By MS/MS	By MS/MS	By matching	By MS/MS	By matching	By MS/MS	By matching	By MS/MS	By MS/MS	By MS/MS	By MS/MS	By MS/MS	By MS/MS	By MS/MS
DIVMTQTPLSLPVTPGEPASISCR	0	Oxidation (M)	2584.2877	0.28767411	24	sp|P01614|KVD40_HUMAN;sp|A0A087WW87|KV240_HUMAN	yes	no	0	0	0	1	0	By MS/MS	By matching	By MS/MS	By MS/MS	By MS/MS	By MS/MS	By MS/MS		By MS/MS	By MS/MS	By MS/MS		By MS/MS		By matching		By matching	By matching	By matching	By matching		By MS/MS	By MS/MS	By MS/MS	By MS/MS	By MS/MS		By MS/MS			By MS/MS	By MS/MS	By MS/MS	By MS/MS
DIVMTQTPLSSPVTLGQPASISCR	0	Unmodified	2557.288	0.28800846	43	sp|A0A0C4DH68|KV224_HUMAN	yes	yes	0	0	0	0	0	By MS/MS			By MS/MS	By MS/MS	By MS/MS	By MS/MS	By MS/MS		By MS/MS	By MS/MS	By MS/MS	By MS/MS	By MS/MS		By MS/MS	By MS/MS		By MS/MS	By MS/MS	By MS/MS	By MS/MS	By MS/MS	By MS/MS	By MS/MS	By MS/MS	By MS/MS	By MS/MS	By MS/MS	By MS/MS	By MS/MS	By MS/MS	By MS/MS	By MS/MS	By MS/MS
DIVMTQTPLSSPVTLGQPASISCR	0	Oxidation (M)	2573.2829	0.28292308	43	sp|A0A0C4DH68|KV224_HUMAN	yes	yes	0	0	0	1	0		By matching		By MS/MS	By MS/MS	By matching	By MS/MS	By matching	By MS/MS	By MS/MS	By MS/MS		By MS/MS	By MS/MS	By MS/MS		By MS/MS	By MS/MS	By MS/MS	By MS/MS	By MS/MS	By MS/MS		By MS/MS	By MS/MS	By MS/MS	By MS/MS	By MS/MS	By MS/MS	By MS/MS	By MS/MS	By MS/MS	By MS/MS	By matching		By MS/MS
DKCEPLEKQHEKER	3	Unmodified	1824.8788	0.87884559	114;175	sp|P02763|A1AG1_HUMAN;sp|P19652|A1AG2_HUMAN	no	no	0	0	0	0	0	By matching	By MS/MS	By MS/MS	By MS/MS																			By MS/MS									By MS/MS	By MS/MS	By MS/MS	By MS/MS	By MS/MS
DKCEPLEKQHEKER	3	Gln->pyro-Glu	1807.8523	0.85229649	114;175	sp|P02763|A1AG1_HUMAN;sp|P19652|A1AG2_HUMAN	no	no	0	1	0	0	0		By MS/MS																																By matching	By matching
DKLAACLEGNCAEGLGTNYR	1	Glu->pyro-Glu	2192.9943	0.99428606	63	sp|P00734|THRB_HUMAN	yes	yes	0	0	1	0	0	By MS/MS	By MS/MS	By MS/MS																				By MS/MS									By MS/MS		By MS/MS		By MS/MS
DKLCTVATLR	1	Unmodified	1175.6332	0.63324258	2	sp|P02768|ALBU_HUMAN;CON__P02768-1	yes	no	0	0	0	0	0	By matching	By MS/MS	By matching	By MS/MS																			By matching								By matching	By MS/MS	By MS/MS	By MS/MS	By MS/MS	By MS/MS
DLKVEDIPLAR	1	Unmodified	1267.7136	0.71360139	127	sp|P04114|APOB_HUMAN	yes	yes	0	0	0	0	0	By matching															By matching													By matching	By matching			By MS/MS			By matching
DLLECADDR	0	Unmodified	1105.471	0.47098786	2;3	sp|P02768|ALBU_HUMAN;CON__P02768-1;CON__P02769	no	no	0	0	0	0	0				By MS/MS																														By matching		By MS/MS
DLTKVHTECCHGDLLECADDR	1	Unmodified	2543.0839	0.083905699	2	sp|P02768|ALBU_HUMAN;CON__P02768-1	yes	no	0	0	0	0	0																																By MS/MS			By matching	By matching
DMPASEDLQDLQKKLCR	2	Acetyl (N-term)	2087.998	0.99797445	198	sp|P49908|SEPP1_HUMAN	yes	yes	1	0	0	0	0																																		By MS/MS
DNAKNSLYLQMNSLR	1	Gln->pyro-Glu	1748.8516	0.85156821	89;85;37;31	sp|P01780|HV307_HUMAN;sp|P01763|HV348_HUMAN;sp|A0A0C4DH32|HV320_HUMAN;sp|A0A0B4J1V1|HV321_HUMAN;sp|P01762|HV311_HUMAN	no	no	0	1	0	0	0						By MS/MS	By MS/MS			By matching			By matching	By matching			By matching							By matching		By matching	By matching	By matching
DNCCILDER	0	Unmodified	1193.4805	0.48050669	104	sp|P02679|FIBG_HUMAN	yes	yes	0	0	0	0	0	By MS/MS	By matching	By MS/MS																				By matching								By MS/MS	By matching	By MS/MS	By matching	By matching	By matching
DNCCILDER	0	Gln->pyro-Glu	1176.454	0.45395758	104	sp|P02679|FIBG_HUMAN	yes	yes	0	1	0	0	0	By MS/MS		By MS/MS																														By matching
DNDGWLTSDPR	0	Unmodified	1274.5527	0.55274365	103	sp|P02675|FIBB_HUMAN	yes	yes	0	0	0	0	0	By MS/MS		By MS/MS	By MS/MS																			By matching								By matching	By MS/MS	By matching		By matching	By MS/MS
DNDGWLTSDPR	0	Gln->pyro-Glu	1257.5262	0.52619455	103	sp|P02675|FIBB_HUMAN	yes	yes	0	1	0	0	0			By matching		By matching	By matching		By MS/MS			By matching						By matching	By matching				By MS/MS							By matching	By matching
DNEEGFFSAR	0	Unmodified	1170.4942	0.49416614	103	sp|P02675|FIBB_HUMAN	yes	yes	0	0	0	0	0	By MS/MS		By MS/MS	By MS/MS	By MS/MS	By MS/MS				By MS/MS				By MS/MS	By MS/MS		By MS/MS	By MS/MS	By MS/MS			By MS/MS		By MS/MS	By MS/MS	By matching		By MS/MS		By MS/MS	By matching	By MS/MS			By MS/MS
DNENVVNEYSSELEKHQLYIDETVNSNIPTNLR	1	Unmodified	3875.845	0.84496909	103	sp|P02675|FIBB_HUMAN	yes	yes	0	0	0	0	0	By MS/MS		By MS/MS	By MS/MS								By MS/MS		By matching		By MS/MS				By MS/MS			By MS/MS	By MS/MS	By matching		By MS/MS		By MS/MS		By MS/MS	By MS/MS	By MS/MS	By MS/MS	By MS/MS	By MS/MS
DNENVVNEYSSELEKHQLYIDETVNSNIPTNLR	1	Gln->pyro-Glu	3858.8184	0.81841999	103	sp|P02675|FIBB_HUMAN	yes	yes	0	1	0	0	0	By MS/MS		By MS/MS	By MS/MS																																By MS/MS
DNPNLPR	0	Unmodified	824.41407	0.41406533	2	sp|P02768|ALBU_HUMAN;CON__P02768-1	yes	no	0	0	0	0	0						By matching	By matching									By matching		By matching	By matching	By matching	By matching			By matching	By matching	By matching	By MS/MS	By matching
DNSKNTLYLQMNSLR	1	Gln->pyro-Glu	1778.8621	0.8621329	86;88;163;87;40	sp|A0A0C4DH42|HV366_HUMAN;sp|P01764|HV323_HUMAN;sp|P01767|HV353_HUMAN;sp|P01772|HV333_HUMAN;sp|P0DP02|HVC33_HUMAN;sp|P0DP03|HV335_HUMAN;sp|P01768|HV330_HUMAN	no	no	0	1	0	0	0					By matching	By MS/MS														By matching	By matching			By MS/MS		By matching		By MS/MS
DNSVHWER	0	Gln->pyro-Glu	1024.4363	0.43625733	73	sp|P01023|A2MG_HUMAN	yes	yes	0	1	0	0	0	By matching	By matching	By MS/MS	By MS/MS								By matching											By matching								By MS/MS	By matching		By matching	By MS/MS	By MS/MS
DNTYNRVSEDLR	0	Unmodified	1480.6906	0.69063412	102	sp|P02671|FIBA_HUMAN	yes	yes	0	0	0	0	1							By matching									By MS/MS
DPFEWQSEGSQENVYFR	0	Unmodified	2116.9126	0.91264814	12		yes	yes	0	0	0	0	0	By MS/MS	By MS/MS	By matching																													By matching			By matching
DQVPDTESETR	0	Unmodified	1275.5579	0.55788861	74	sp|P01024|CO3_HUMAN	yes	yes	0	0	0	0	0	By matching	By MS/MS	By MS/MS	By MS/MS	By MS/MS	By MS/MS	By MS/MS	By MS/MS	By MS/MS	By MS/MS	By MS/MS		By MS/MS	By MS/MS	By MS/MS	By MS/MS	By MS/MS	By matching	By matching	By matching	By matching			By matching	By matching	By matching	By matching	By matching	By matching		By matching	By MS/MS		By MS/MS
DQYELLCLDNTR	0	Unmodified	1538.7035	0.70350699	120	sp|P02787|TRFE_HUMAN	yes	yes	0	0	0	0	0	By MS/MS	By matching	By MS/MS																				By MS/MS								By MS/MS	By MS/MS		By MS/MS	By MS/MS	By MS/MS
DRLDEVKEQVAEVR	1	Unmodified	1684.8744	0.87441214	99	sp|P02649|APOE_HUMAN	yes	yes	0	0	0	0	1											By matching									By matching	By matching		By matching			By matching				By matching			By MS/MS	By matching	By matching	By MS/MS
DRVTKCCTESLVNR	1	Unmodified	1736.8298	0.82978691	2	sp|P02768|ALBU_HUMAN;CON__P02768-1	yes	no	0	0	0	0	1				By matching																			By matching									By MS/MS		By matching
DSGEGDFLAEGGGVR	0	Unmodified	1464.6481	0.6481006	102	sp|P02671|FIBA_HUMAN	yes	yes	0	0	0	0	0	By MS/MS	By MS/MS	By MS/MS	By MS/MS	By MS/MS	By MS/MS	By MS/MS	By MS/MS	By MS/MS	By MS/MS	By MS/MS	By matching	By MS/MS	By MS/MS	By MS/MS	By matching	By MS/MS	By MS/MS	By MS/MS	By MS/MS	By MS/MS	By MS/MS	By MS/MS	By MS/MS	By MS/MS	By matching	By MS/MS	By MS/MS	By MS/MS	By MS/MS	By MS/MS	By MS/MS	By MS/MS	By MS/MS	By MS/MS
DSGEGDFLAEGGGVRGPR	0	Unmodified	1774.8234	0.8234392	102	sp|P02671|FIBA_HUMAN	yes	yes	0	0	0	0	1				By matching	By MS/MS										By matching				By matching									By matching						By matching
DSHSLTTNIMEILR	0	Unmodified	1628.8192	0.81920545	102	sp|P02671|FIBA_HUMAN	yes	yes	0	0	0	0	0										By MS/MS						By MS/MS				By matching		By matching		By MS/MS	By matching		By matching		By MS/MS							By MS/MS
DSHSLTTNIMEILR	0	Oxidation (M)	1644.8141	0.81412007	102	sp|P02671|FIBA_HUMAN	yes	yes	0	0	0	1	0							By MS/MS		By matching					By MS/MS		By MS/MS				By matching		By matching		By MS/MS	By matching		By matching		By MS/MS
DSSVPNTGTAR	0	Unmodified	1103.5207	0.52071524	75	sp|P01031|CO5_HUMAN	yes	yes	0	0	0	0	0																By MS/MS
DTEDQEDQVDPR	0	Unmodified	1445.5906	0.5906453	126	sp|P04070|PROC_HUMAN	yes	yes	0	0	0	0	0	By MS/MS	By MS/MS	By MS/MS	By matching	By MS/MS	By MS/MS	By MS/MS	By MS/MS	By MS/MS	By MS/MS	By MS/MS			By MS/MS	By MS/MS	By MS/MS	By MS/MS						By matching			By matching	By matching		By matching		By MS/MS	By MS/MS	By MS/MS	By MS/MS	By MS/MS
DTLESIDNCAVGCPTGGSSNVSIVR	0	Unmodified	2607.1905	0.19047926	6	CON__P13717	yes	yes	0	0	0	0	0	By MS/MS	By MS/MS	By MS/MS	By MS/MS	By MS/MS	By MS/MS	By MS/MS	By MS/MS	By MS/MS	By MS/MS	By MS/MS		By MS/MS	By MS/MS	By MS/MS	By MS/MS	By MS/MS	By MS/MS	By MS/MS	By MS/MS	By MS/MS	By MS/MS	By MS/MS	By matching	By MS/MS	By MS/MS	By MS/MS		By MS/MS	By MS/MS	By MS/MS	By MS/MS	By MS/MS	By MS/MS	By MS/MS	By MS/MS
DTTHTCPR	0	Unmodified	986.42398	0.42397808	93	sp|P01860|IGHG3_HUMAN	yes	yes	0	0	0	0	0					By MS/MS	By MS/MS		By matching		By MS/MS	By matching		By MS/MS
DVLLEACCADGHR	0	Unmodified	1514.6606	0.66059632	180	sp|P23142|FBLN1_HUMAN	yes	yes	0	0	0	0	0	By MS/MS	By MS/MS	By matching	By MS/MS		By matching													By MS/MS		By MS/MS		By MS/MS	By MS/MS	By matching	By MS/MS		By MS/MS	By matching	By MS/MS	By matching	By MS/MS		By MS/MS	By matching	By matching
DVSSALDKLKEFGNTLEDKAR	3	Unmodified	2335.202	0.20195387	100	sp|P02654|APOC1_HUMAN	yes	yes	0	0	0	0	0				By MS/MS		By MS/MS	By MS/MS	By MS/MS		By MS/MS	By MS/MS	By MS/MS	By MS/MS		By MS/MS	By MS/MS		By MS/MS	By MS/MS	By MS/MS	By MS/MS	By MS/MS		By MS/MS	By MS/MS	By MS/MS	By MS/MS	By MS/MS	By MS/MS	By MS/MS	By MS/MS		By MS/MS		By MS/MS	By MS/MS
DVSSALDKLKEFGNTLEDKAR	3	Gln->pyro-Glu	2318.1754	0.17540477	100	sp|P02654|APOC1_HUMAN	yes	yes	0	1	0	0	0				By MS/MS																											By matching		By MS/MS			By MS/MS
DVTDIADDGCPKPPEIAHGYVEHSVR	1	Unmodified	2876.3399	0.33992069	65	sp|P00738|HPT_HUMAN	yes	yes	0	0	0	0	0	By MS/MS		By MS/MS	By MS/MS	By MS/MS	By MS/MS				By MS/MS								By matching	By MS/MS					By matching				By MS/MS			By MS/MS	By MS/MS			By MS/MS
DVVMTQSPLSLPVTLGQPASISCR	0	Oxidation (M)	2571.3037	0.30365852	22	sp|P06310|KV230_HUMAN;sp|A0A075B6S6|KVD30_HUMAN	yes	no	0	0	0	1	0	By MS/MS	By MS/MS	By MS/MS	By MS/MS	By MS/MS	By MS/MS	By MS/MS	By MS/MS	By MS/MS	By MS/MS	By MS/MS	By MS/MS	By MS/MS		By MS/MS	By MS/MS	By MS/MS	By MS/MS	By MS/MS	By MS/MS	By MS/MS	By MS/MS	By MS/MS	By MS/MS	By MS/MS	By MS/MS	By MS/MS	By MS/MS	By MS/MS	By MS/MS	By MS/MS	By MS/MS	By MS/MS		By MS/MS	By MS/MS
DVVMTQSPLSLPVTLGQPASISCR	0	Unmodified	2555.3087	0.3087439	22	sp|P06310|KV230_HUMAN;sp|A0A075B6S6|KVD30_HUMAN	yes	no	0	0	0	0	0	By MS/MS	By MS/MS	By MS/MS	By MS/MS	By MS/MS	By MS/MS	By MS/MS	By MS/MS		By MS/MS	By MS/MS	By MS/MS	By MS/MS	By MS/MS	By MS/MS	By MS/MS	By MS/MS	By MS/MS	By MS/MS	By MS/MS	By MS/MS	By MS/MS	By MS/MS	By MS/MS	By MS/MS	By MS/MS	By MS/MS	By MS/MS	By MS/MS	By MS/MS	By MS/MS	By MS/MS	By MS/MS	By MS/MS	By MS/MS	By MS/MS
DVWGIEGPIDAAFTR	0	Unmodified	1645.81	0.81002097	125	sp|P04004|VTNC_HUMAN;CON__Q3ZBS7	yes	no	0	0	0	0	0	By MS/MS	By MS/MS		By MS/MS																			By MS/MS									By MS/MS	By MS/MS			By MS/MS
DWHGVPGQVDAAMAGR	0	Unmodified	1665.7682	0.76817293	125	sp|P04004|VTNC_HUMAN	yes	yes	0	0	0	0	0	By MS/MS																						By MS/MS										By MS/MS		By matching	By MS/MS
DYFMPCPGR	0	Unmodified	1141.4685	0.46848544	121	sp|P02790|HEMO_HUMAN	yes	yes	0	0	0	0	0	By matching			By MS/MS																			By MS/MS									By matching			By matching	By matching
EAEEDGDLQCLCVKTTSQVR	1	Unmodified	2337.0577	0.057674173	119	sp|P02776|PLF4_HUMAN;sp|P10720|PF4V_HUMAN	yes	no	0	0	0	0	0				By MS/MS																			By MS/MS			By MS/MS			By MS/MS	By MS/MS			By MS/MS	By MS/MS	By matching	By MS/MS
EAEEDGDLQCLCVKTTSQVRPR	1	Unmodified	2590.2115	0.21154905	119	sp|P02776|PLF4_HUMAN;sp|P10720|PF4V_HUMAN	yes	no	0	0	0	0	1		By MS/MS					By matching						By MS/MS			By MS/MS				By matching	By matching		By MS/MS	By matching	By MS/MS	By matching		By MS/MS	By matching	By matching		By matching	By MS/MS	By MS/MS		By MS/MS
EAEPLVDIR	0	Unmodified	1040.5502	0.55022446	251	sp|Q9H8L6|MMRN2_HUMAN	yes	yes	0	0	0	0	0	By MS/MS		By MS/MS	By MS/MS	By MS/MS	By MS/MS	By MS/MS	By MS/MS	By MS/MS	By MS/MS	By MS/MS	By matching	By MS/MS	By MS/MS	By MS/MS	By MS/MS	By MS/MS	By matching	By matching	By matching	By MS/MS	By matching	By MS/MS	By MS/MS	By matching	By MS/MS	By matching	By matching	By matching	By MS/MS	By matching	By MS/MS			By MS/MS
EAEPVYVQR	0	Unmodified	1089.5455	0.54547343	181	sp|P25311|ZA2G_HUMAN	yes	yes	0	0	0	0	0																																	By MS/MS
EAGLGEYLFER	0	Unmodified	1282.6194	0.61936665	122	sp|P02792|FRIL_HUMAN	yes	yes	0	0	0	0	0	By MS/MS			By matching																													By matching			By MS/MS
EAGSEADHEGTHSTKR	1	Unmodified	1710.7558	0.75575357	102	sp|P02671|FIBA_HUMAN	yes	yes	0	0	0	0	0						By matching	By MS/MS				By MS/MS			By MS/MS		By MS/MS				By matching					By matching		By matching		By matching
EALKENGGAR	1	Glu->pyro-Glu	1025.5254	0.52540669	98	sp|P02647|APOA1_HUMAN	yes	yes	0	0	1	0	0																																	By MS/MS
EALQGVGDMGR	0	Unmodified	1131.5343	0.53425682	190	sp|P35542|SAA4_HUMAN	yes	yes	0	0	0	0	0																																	By MS/MS
EANYIGSDKYFHAR	1	Glu->pyro-Glu	1651.7743	0.77430417	158	sp|P0DJI8|SAA1_HUMAN;sp|P0DJI9|SAA2_HUMAN	yes	no	0	0	1	0	0						By MS/MS
EAPKVVEEQESR	1	Unmodified	1399.6943	0.69432251	157	sp|P0C0L5|CO4B_HUMAN;sp|P0C0L4|CO4A_HUMAN	yes	no	0	0	0	0	0	By MS/MS	By MS/MS	By MS/MS	By MS/MS	By MS/MS	By MS/MS	By MS/MS	By MS/MS	By MS/MS	By MS/MS	By MS/MS		By MS/MS	By MS/MS	By MS/MS	By MS/MS	By MS/MS	By matching	By matching	By matching	By matching		By MS/MS	By matching	By matching	By matching	By matching	By matching	By matching		By MS/MS	By MS/MS	By MS/MS	By MS/MS	By MS/MS	By MS/MS
EAPKVVEEQESR	1	Glu->pyro-Glu	1381.6838	0.68375782	157	sp|P0C0L5|CO4B_HUMAN;sp|P0C0L4|CO4A_HUMAN	yes	no	0	0	1	0	0	By matching	By matching	By MS/MS		By MS/MS	By MS/MS	By MS/MS	By MS/MS	By MS/MS	By MS/MS	By MS/MS		By MS/MS		By MS/MS	By MS/MS	By MS/MS	By MS/MS		By MS/MS		By matching	By matching		By matching	By matching	By matching	By MS/MS	By MS/MS		By matching	By MS/MS			By matching	By matching
EAQLPVIENKVCNR	1	Unmodified	1668.8617	0.86173896	67	sp|P00747|PLMN_HUMAN	yes	yes	0	0	0	0	0																																				By MS/MS
EASILTHDSSIR	0	Unmodified	1327.6732	0.67319314	104	sp|P02679|FIBG_HUMAN	yes	yes	0	0	0	0	0	By MS/MS			By MS/MS																											By matching	By matching				By matching
ECCHGDLLECADDR	0	Unmodified	1748.6553	0.65525294	2;3	sp|P02768|ALBU_HUMAN;CON__P02768-1;CON__P02769	no	no	0	0	0	0	0	By MS/MS	By MS/MS	By MS/MS	By MS/MS																			By MS/MS								By MS/MS	By matching	By MS/MS	By MS/MS	By MS/MS	By MS/MS
ECCHGDLLECADDR	0	Glu->pyro-Glu	1730.6447	0.64468826	2;3	sp|P02768|ALBU_HUMAN;CON__P02768-1;CON__P02769	no	no	0	0	1	0	0	By MS/MS	By MS/MS		By MS/MS																			By MS/MS								By MS/MS	By MS/MS	By MS/MS	By MS/MS	By MS/MS	By MS/MS
ECFLQHKDDNPNLPR	1	Unmodified	1881.8792	0.87917994	2	sp|P02768|ALBU_HUMAN;CON__P02768-1	yes	no	0	0	0	0	0	By MS/MS	By MS/MS	By MS/MS	By MS/MS		By MS/MS	By matching	By MS/MS	By matching	By MS/MS	By MS/MS		By MS/MS	By MS/MS	By MS/MS	By MS/MS	By MS/MS	By matching		By matching	By matching	By matching	By MS/MS	By matching	By matching	By matching		By matching	By matching	By matching	By MS/MS	By MS/MS	By MS/MS	By MS/MS	By MS/MS	By MS/MS
ECFLQHKDDNPNLPR	1	Glu->pyro-Glu	1863.8686	0.86861526	2	sp|P02768|ALBU_HUMAN;CON__P02768-1	yes	no	0	0	1	0	0	By MS/MS	By MS/MS	By MS/MS	By MS/MS	By matching	By MS/MS	By MS/MS	By matching		By matching	By matching		By matching	By MS/MS				By matching	By MS/MS	By matching	By matching	By matching	By MS/MS	By matching	By MS/MS	By matching	By matching	By matching	By matching	By matching	By MS/MS	By MS/MS	By MS/MS	By MS/MS	By MS/MS	By MS/MS
ECVGFEAVQEVPVGLVQPASATLYDYYNPER	0	Unmodified	3499.6606	0.66058613	157	sp|P0C0L5|CO4B_HUMAN;sp|P0C0L4|CO4A_HUMAN	yes	no	0	0	0	0	0	By MS/MS											By MS/MS											By MS/MS								By MS/MS	By MS/MS	By MS/MS	By matching	By MS/MS	By MS/MS
EDCNELPPR	0	Unmodified	1128.487	0.48697227	152	sp|P08603|CFAH_HUMAN	yes	yes	0	0	0	0	0	By MS/MS	By MS/MS	By MS/MS	By MS/MS	By MS/MS	By MS/MS	By MS/MS	By MS/MS	By MS/MS	By MS/MS	By MS/MS	By MS/MS	By MS/MS		By MS/MS	By MS/MS	By MS/MS	By matching	By MS/MS	By matching	By matching	By MS/MS	By MS/MS	By matching	By matching	By MS/MS	By MS/MS	By matching	By matching	By MS/MS	By MS/MS	By MS/MS	By MS/MS	By MS/MS	By MS/MS	By MS/MS
EDCNELPPRR	0	Unmodified	1284.5881	0.5880833	152	sp|P08603|CFAH_HUMAN	yes	yes	0	0	0	0	1	By MS/MS	By MS/MS	By matching	By MS/MS	By MS/MS	By MS/MS	By MS/MS	By MS/MS	By MS/MS	By MS/MS	By MS/MS		By MS/MS	By MS/MS	By MS/MS	By MS/MS	By MS/MS	By matching	By matching	By matching	By matching	By matching	By MS/MS	By matching	By matching	By matching	By matching	By MS/MS	By matching	By matching	By matching	By MS/MS	By MS/MS	By MS/MS	By matching	By matching
EDIVMTQTPLSLPVTPGEPASISCR	0	Unmodified	2697.3354	0.33535258	24	sp|P01614|KVD40_HUMAN;sp|A0A087WW87|KV240_HUMAN	yes	no	0	0	0	0	0	By matching					By MS/MS				By matching	By matching		By MS/MS	By MS/MS			By MS/MS		By MS/MS	By matching	By matching			By MS/MS		By matching	By MS/MS	By MS/MS		By MS/MS		By MS/MS
EDIVMTQTPLSLPVTPGEPASISCR	0	Oxidation (M)	2713.3303	0.33026721	24	sp|P01614|KVD40_HUMAN;sp|A0A087WW87|KV240_HUMAN	yes	no	0	0	0	1	0													By matching	By MS/MS				By matching			By matching				By MS/MS	By MS/MS	By matching	By MS/MS
EEAPSLR	0	Unmodified	800.40283	0.40283194	103	sp|P02675|FIBB_HUMAN;CON__P02676	yes	no	0	0	0	0	0	By matching		By matching	By MS/MS																			By matching								By matching			By matching	By matching
EEAPSLRPAPPPISGGGYR	0	Unmodified	1949.9959	0.99592426	103	sp|P02675|FIBB_HUMAN	yes	yes	0	0	0	0	1	By MS/MS	By matching	By MS/MS	By MS/MS	By MS/MS	By MS/MS		By MS/MS		By matching	By MS/MS		By MS/MS	By MS/MS	By MS/MS	By matching	By MS/MS	By MS/MS	By matching	By matching	By MS/MS	By MS/MS	By matching	By MS/MS	By MS/MS	By MS/MS	By matching	By MS/MS		By matching		By MS/MS	By matching			By matching
EEAPSLRPAPPPISGGGYR	0	Glu->pyro-Glu	1931.9854	0.98535957	103	sp|P02675|FIBB_HUMAN	yes	yes	0	0	1	0	1	By MS/MS				By MS/MS	By MS/MS		By MS/MS	By MS/MS	By MS/MS	By MS/MS		By MS/MS	By matching	By MS/MS	By matching	By MS/MS						By MS/MS					By MS/MS			By matching			By matching
EEEIAALVIDNGSGMCKAGFAGDDAPR	1	Acetyl (N-term)	2834.2851	0.28510793	211	sp|P63261|ACTG_HUMAN	yes	yes	1	0	0	0	0																																By MS/MS
EEEMLENVSLVCPKDATR	1	Oxidation (M)	2134.9875	0.98746934	127	sp|P04114|APOB_HUMAN	yes	yes	0	0	0	1	0	By MS/MS	By MS/MS	By MS/MS	By MS/MS	By MS/MS	By MS/MS	By MS/MS	By MS/MS	By MS/MS	By MS/MS	By MS/MS	By MS/MS	By MS/MS	By MS/MS	By MS/MS	By MS/MS	By MS/MS	By MS/MS	By MS/MS	By MS/MS	By MS/MS	By MS/MS	By MS/MS	By MS/MS	By MS/MS	By MS/MS	By MS/MS	By MS/MS	By MS/MS	By MS/MS	By MS/MS	By MS/MS	By MS/MS	By MS/MS	By MS/MS	By MS/MS
EEEMLENVSLVCPKDATR	1	Unmodified	2118.9926	0.99255472	127	sp|P04114|APOB_HUMAN	yes	yes	0	0	0	0	0	By MS/MS	By MS/MS	By MS/MS	By MS/MS	By MS/MS	By MS/MS	By MS/MS	By MS/MS	By MS/MS	By MS/MS	By MS/MS		By MS/MS	By MS/MS	By MS/MS	By MS/MS	By MS/MS	By MS/MS	By MS/MS	By MS/MS	By MS/MS	By MS/MS	By MS/MS	By MS/MS	By MS/MS	By MS/MS	By MS/MS	By MS/MS	By MS/MS	By MS/MS	By MS/MS	By MS/MS	By MS/MS	By MS/MS	By MS/MS	By MS/MS
EEEMLENVSLVCPKDATR	1	Glu->pyro-Glu	2100.982	0.98199003	127	sp|P04114|APOB_HUMAN	yes	yes	0	0	1	0	0	By MS/MS	By MS/MS	By matching	By matching																		By matching	By MS/MS			By MS/MS				By MS/MS	By MS/MS	By MS/MS	By MS/MS	By MS/MS		By MS/MS
EEEMLENVSLVCPKDATR	1	Acetyl (N-term)	2161.0031	0.003119407	127	sp|P04114|APOB_HUMAN	yes	yes	1	0	0	0	0																																By matching	By MS/MS			By matching
EEGFFSAR	0	Unmodified	941.4243	0.42429566	103	sp|P02675|FIBB_HUMAN	yes	yes	0	0	0	0	0			By matching	By MS/MS	By matching	By MS/MS		By matching	By matching	By matching			By matching	By matching	By matching		By matching	By matching	By matching			By matching		By matching	By matching	By matching		By matching		By matching	By matching	By MS/MS		By matching
EEKPCGFPHVENGR	1	Unmodified	1654.7522	0.75218852	135	sp|P05160|F13B_HUMAN	yes	yes	0	0	0	0	0	By MS/MS	By MS/MS	By MS/MS	By matching								By MS/MS											By MS/MS								By MS/MS	By MS/MS	By matching	By MS/MS	By matching	By MS/MS
EELVYELNPLDHR	0	Glu->pyro-Glu	1607.7944	0.79437091	157	sp|P0C0L5|CO4B_HUMAN;sp|P0C0L4|CO4A_HUMAN	yes	no	0	0	1	0	0	By matching	By MS/MS	By matching	By MS/MS			By MS/MS			By MS/MS	By matching		By matching	By MS/MS	By MS/MS	By MS/MS	By MS/MS					By MS/MS	By MS/MS	By matching			By matching			By matching	By MS/MS		By MS/MS	By matching	By matching
EELVYELNPLDHR	0	Unmodified	1625.8049	0.80493559	157	sp|P0C0L5|CO4B_HUMAN;sp|P0C0L4|CO4A_HUMAN	yes	no	0	0	0	0	0	By matching	By MS/MS	By matching			By matching		By matching							By MS/MS			By matching	By matching			By matching	By matching	By matching						By matching	By MS/MS	By matching	By MS/MS		By MS/MS
EENLTQENQDR	0	Unmodified	1374.6012	0.60115041	72	sp|P01011|AACT_HUMAN	yes	yes	0	0	0	0	0					By MS/MS	By MS/MS	By MS/MS	By MS/MS	By MS/MS	By MS/MS	By MS/MS		By MS/MS	By MS/MS	By MS/MS	By MS/MS	By MS/MS	By matching	By matching	By matching	By matching			By matching	By matching	By matching	By matching		By matching	By matching		By MS/MS
EESLDSDLYAELR	0	Unmodified	1538.71	0.71003215	118	sp|P02775|CXCL7_HUMAN	yes	yes	0	0	0	0	0																By MS/MS	By MS/MS												By MS/MS							By MS/MS
EESPLLIGQQSTVSDVPR	0	Unmodified	1954.0007	0.0007348666	111	sp|P02751|FINC_HUMAN	yes	yes	0	0	0	0	0																							By MS/MS			By MS/MS							By matching			By matching
EETFLKKYLYEIAR	2	Unmodified	1801.9614	0.96143623	2	sp|P02768|ALBU_HUMAN;CON__P02768-1	yes	no	0	0	0	0	0							By matching			By matching	By matching		By MS/MS	By matching		By matching	By MS/MS	By matching	By matching	By matching	By MS/MS	By matching		By MS/MS	By matching	By matching	By matching	By MS/MS		By matching
EEVSGNVSPGTR	0	Unmodified	1230.584	0.58404378	102	sp|P02671|FIBA_HUMAN	yes	yes	0	0	0	0	0			By MS/MS	By matching							By MS/MS							By matching		By matching					By matching						By matching		By MS/MS			By matching
EFGNTLEDKAR	1	Glu->pyro-Glu	1260.6099	0.6098646	100	sp|P02654|APOC1_HUMAN	yes	yes	0	0	1	0	0		By MS/MS											By matching							By matching			By matching			By matching			By matching	By MS/MS			By matching
EFNAETFTFHADICTLSEKER	1	Unmodified	2544.1591	0.15910278	2	sp|P02768|ALBU_HUMAN;CON__P02768-1	yes	no	0	0	0	0	0	By MS/MS			By matching								By matching											By matching										By matching	By matching		By matching
EFNAETFTFHADICTLSEKER	1	Glu->pyro-Glu	2526.1485	0.14853809	2	sp|P02768|ALBU_HUMAN;CON__P02768-1	yes	no	0	0	1	0	0	By matching	By MS/MS	By MS/MS	By MS/MS								By matching											By MS/MS					By MS/MS				By MS/MS			By MS/MS
EGDFLAEGGGVR	0	Unmodified	1205.5677	0.56766543	102	sp|P02671|FIBA_HUMAN	yes	yes	0	0	0	0	0	By MS/MS	By MS/MS	By MS/MS	By MS/MS	By MS/MS	By MS/MS			By matching					By matching	By MS/MS		By matching	By matching	By MS/MS									By matching				By matching	By matching		By matching
EGETKPDPDVTER	1	Unmodified	1471.6791	0.67906638	121	sp|P02790|HEMO_HUMAN	yes	yes	0	0	0	0	0	By matching	By MS/MS	By matching	By matching	By MS/MS	By MS/MS	By matching	By MS/MS	By matching	By MS/MS	By MS/MS		By MS/MS	By MS/MS	By MS/MS	By MS/MS	By MS/MS			By matching			By matching	By matching			By matching				By matching	By MS/MS	By MS/MS		By matching
EGGFTATGQR	0	Unmodified	1022.4781	0.47812215	232	sp|Q16610|ECM1_HUMAN	yes	yes	0	0	0	0	0	By MS/MS	By MS/MS	By matching	By MS/MS																			By matching								By MS/MS	By MS/MS	By MS/MS	By matching	By MS/MS	By MS/MS
EGKFTDSENVCQER	1	Unmodified	1697.7315	0.73151265	192	sp|P43652|AFAM_HUMAN	yes	yes	0	0	0	0	0	By MS/MS			By MS/MS																			By MS/MS										By MS/MS		By matching	By MS/MS
EGKFTDSENVCQER	1	Glu->pyro-Glu	1679.7209	0.72094797	192	sp|P43652|AFAM_HUMAN	yes	yes	0	0	1	0	0	By MS/MS	By MS/MS		By matching																													By MS/MS	By MS/MS		By MS/MS
EGSTVEKTVAPTECS	1	Unmodified	1593.7192	0.71921663	50	sp|P0DOY2|IGLC2_HUMAN;sp|P0CG04|IGLC1_HUMAN;sp|B9A064|IGLL5_HUMAN;sp|P0DOX8|IGL1_HUMAN;sp|P0DOY3|IGLC3_HUMAN	yes	no	0	0	0	0	0	By MS/MS	By matching	By matching	By MS/MS								By MS/MS											By MS/MS								By MS/MS		By MS/MS		By MS/MS	By MS/MS
EGTCPEAPTDECKPVKWCALSHHER	2	Unmodified	2993.3218	0.32184456	120	sp|P02787|TRFE_HUMAN	yes	yes	0	0	0	0	0	By matching			By matching																			By matching									By MS/MS
EGVQKEDIPPADLSDQVPDTESETR	1	Unmodified	2754.2832	0.2831769	74	sp|P01024|CO3_HUMAN	yes	yes	0	0	0	0	0	By MS/MS	By MS/MS	By MS/MS	By MS/MS	By MS/MS	By MS/MS	By MS/MS	By MS/MS	By MS/MS	By MS/MS	By MS/MS	By MS/MS	By MS/MS	By MS/MS	By MS/MS	By MS/MS		By MS/MS	By MS/MS	By MS/MS	By MS/MS	By MS/MS	By MS/MS	By MS/MS	By MS/MS	By MS/MS	By MS/MS	By MS/MS	By MS/MS	By MS/MS	By MS/MS	By MS/MS	By MS/MS	By MS/MS	By MS/MS	By MS/MS
EGVQKEDIPPADLSDQVPDTESETR	1	Glu->pyro-Glu	2736.2726	0.27261221	74	sp|P01024|CO3_HUMAN	yes	yes	0	0	1	0	0		By matching		By MS/MS				By MS/MS		By matching																								By MS/MS
EGYYGYTGAFR	0	Unmodified	1282.5619	0.56185177	120	sp|P02787|TRFE_HUMAN	yes	yes	0	0	0	0	0																																	By MS/MS
EHEATKCQSFR	1	Glu->pyro-Glu	1373.6146	0.6146324	120	sp|P02787|TRFE_HUMAN	yes	yes	0	0	1	0	0	By matching	By matching	By MS/MS	By MS/MS																			By matching								By matching	By matching	By MS/MS	By MS/MS	By MS/MS	By MS/MS
EHVAHLLFLR	0	Glu->pyro-Glu	1215.6877	0.68766141	175	sp|P19652|A1AG2_HUMAN	yes	yes	0	0	1	0	0					By MS/MS	By MS/MS	By MS/MS	By MS/MS	By MS/MS		By MS/MS		By MS/MS	By MS/MS	By MS/MS	By MS/MS	By MS/MS	By matching	By matching	By MS/MS	By MS/MS	By MS/MS		By matching	By matching	By matching	By MS/MS		By MS/MS	By matching
EHVAHLLFLR	0	Unmodified	1233.6982	0.6982261	175	sp|P19652|A1AG2_HUMAN	yes	yes	0	0	0	0	0								By MS/MS								By MS/MS		By matching	By MS/MS	By matching									By matching
EIGELYLPKFSISR	1	Unmodified	1650.8981	0.8981077	72	sp|P01011|AACT_HUMAN	yes	yes	0	0	0	0	0				By MS/MS														By matching	By MS/MS	By matching	By matching	By matching		By MS/MS					By matching	By matching			By MS/MS			By matching
EIGELYLPKFSISR	1	Glu->pyro-Glu	1632.8875	0.88754301	72	sp|P01011|AACT_HUMAN	yes	yes	0	0	1	0	0				By MS/MS	By MS/MS	By MS/MS	By MS/MS	By matching		By MS/MS			By MS/MS	By MS/MS	By MS/MS	By MS/MS		By MS/MS	By MS/MS	By MS/MS	By matching	By matching		By MS/MS	By matching	By matching		By MS/MS		By MS/MS	By matching		By MS/MS			By MS/MS
EILSVDCSTNNPSQAKLR	1	Unmodified	2031.0055	0.0055026685	166	sp|P10909|CLUS_HUMAN	yes	yes	0	0	0	0	0				By MS/MS
EIMENYNIALR	0	Unmodified	1364.6758	0.67583567	152	sp|P08603|CFAH_HUMAN;sp|Q03591|FHR1_HUMAN	yes	no	0	0	0	0	0				By MS/MS																				By matching									By matching
EIVLTQSPATLSLSPGER	0	Glu->pyro-Glu	1879.0051	0.005091963	25	sp|P04433|KV311_HUMAN;sp|A0A0A0MRZ8|KVD11_HUMAN	no	no	0	0	1	0	0	By MS/MS	By MS/MS	By MS/MS	By MS/MS	By MS/MS	By MS/MS		By MS/MS		By MS/MS	By MS/MS	By MS/MS	By MS/MS	By MS/MS	By MS/MS	By MS/MS	By MS/MS	By MS/MS	By MS/MS	By MS/MS	By MS/MS	By MS/MS	By MS/MS	By MS/MS	By MS/MS	By MS/MS	By MS/MS	By MS/MS	By MS/MS	By MS/MS	By matching	By MS/MS	By MS/MS		By MS/MS	By MS/MS
EIVLTQSPATLSLSPGER	0	Unmodified	1897.0157	0.015656649	25	sp|P04433|KV311_HUMAN;sp|A0A0A0MRZ8|KVD11_HUMAN	no	no	0	0	0	0	0	By MS/MS	By matching		By MS/MS	By MS/MS	By MS/MS	By MS/MS	By MS/MS	By MS/MS	By MS/MS	By MS/MS	By MS/MS	By MS/MS	By MS/MS	By MS/MS	By MS/MS	By MS/MS	By MS/MS	By MS/MS	By MS/MS	By MS/MS	By MS/MS	By MS/MS	By MS/MS	By MS/MS	By MS/MS	By MS/MS	By MS/MS	By MS/MS	By MS/MS	By MS/MS	By MS/MS	By MS/MS	By MS/MS	By MS/MS	By matching
EIVLTQSPATLSLSPGERATLSCR	0	Unmodified	2585.3483	0.34830053	25	sp|P04433|KV311_HUMAN;sp|A0A0A0MRZ8|KVD11_HUMAN	yes	no	0	0	0	0	1														By MS/MS							By matching					By matching		By matching					By MS/MS
EIVLTQSPDFQSVTPKEKVTITCR	2	Unmodified	2775.4477	0.44768022	28	sp|A0A0C4DH24|KV621_HUMAN;sp|A0A0A0MT36|KVD21_HUMAN	yes	no	0	0	0	0	0	By MS/MS																														By MS/MS			By MS/MS	By MS/MS	By MS/MS
EIVLTQSPGTLSLSPGER	0	Unmodified	1883	6.5851002E-06	79	sp|P01619|KV320_HUMAN	yes	yes	0	0	0	0	0	By MS/MS	By MS/MS	By MS/MS	By MS/MS	By MS/MS	By MS/MS	By MS/MS	By MS/MS	By MS/MS	By MS/MS	By MS/MS	By MS/MS	By MS/MS	By MS/MS	By MS/MS	By MS/MS	By MS/MS	By MS/MS	By MS/MS	By MS/MS	By MS/MS	By MS/MS	By MS/MS	By MS/MS	By MS/MS	By MS/MS	By MS/MS	By MS/MS	By MS/MS	By MS/MS	By MS/MS	By MS/MS	By MS/MS	By MS/MS	By MS/MS	By MS/MS
EIVLTQSPGTLSLSPGER	0	Glu->pyro-Glu	1864.9894	0.9894419	79	sp|P01619|KV320_HUMAN	yes	yes	0	0	1	0	0	By MS/MS	By MS/MS	By MS/MS	By MS/MS	By MS/MS	By MS/MS	By MS/MS	By MS/MS	By MS/MS	By MS/MS	By MS/MS	By MS/MS	By MS/MS	By MS/MS	By MS/MS	By MS/MS	By MS/MS	By MS/MS	By MS/MS	By MS/MS	By MS/MS	By MS/MS	By MS/MS	By MS/MS	By MS/MS	By MS/MS	By MS/MS	By MS/MS	By MS/MS	By MS/MS	By MS/MS	By MS/MS	By MS/MS	By MS/MS	By MS/MS	By MS/MS
EIVLTQSPGTLSLSPGER	0	Acetyl (N-term)	1925.0106	0.010571271	79	sp|P01619|KV320_HUMAN	yes	yes	1	0	0	0	0														By matching																					By MS/MS
EIVLTQSPGTLSLSPGER	0	Gln->pyro-Glu	1865.9735	0.97345748	79	sp|P01619|KV320_HUMAN	yes	yes	0	1	0	0	0							By matching		By matching							By MS/MS
EIVLTQSPGTLSLSPGERATLSCR	0	Unmodified	2571.3327	0.33265047	79	sp|P01619|KV320_HUMAN	yes	yes	0	0	0	0	1		By matching							By matching						By MS/MS		By matching					By matching			By matching	By MS/MS	By matching	By matching	By matching	By MS/MS		By matching	By MS/MS		By matching
EIVMTQSPATLSLSPGER	0	Oxidation (M)	1930.967	0.9669919	42	sp|A0A0C4DH55|KVD07_HUMAN	yes	yes	0	0	0	1	0	By MS/MS	By matching	By MS/MS	By matching	By MS/MS	By matching	By MS/MS	By MS/MS	By MS/MS	By MS/MS	By MS/MS		By MS/MS	By MS/MS	By MS/MS	By MS/MS	By matching	By MS/MS	By MS/MS	By MS/MS	By MS/MS	By MS/MS	By MS/MS	By MS/MS	By MS/MS	By MS/MS	By MS/MS	By MS/MS	By MS/MS	By MS/MS	By matching	By MS/MS	By MS/MS	By matching	By matching	By MS/MS
EIVMTQSPATLSLSPGER	0	Unmodified	1914.9721	0.97207728	42	sp|A0A0C4DH55|KVD07_HUMAN	yes	yes	0	0	0	0	0	By MS/MS	By MS/MS	By MS/MS	By MS/MS	By MS/MS	By MS/MS	By MS/MS	By MS/MS	By MS/MS	By MS/MS	By MS/MS		By MS/MS	By MS/MS	By MS/MS	By MS/MS	By MS/MS	By MS/MS	By MS/MS	By MS/MS	By MS/MS	By MS/MS	By MS/MS	By MS/MS	By MS/MS	By MS/MS	By MS/MS	By MS/MS	By MS/MS	By MS/MS	By MS/MS	By MS/MS	By MS/MS	By MS/MS	By MS/MS	By MS/MS
EIVMTQSPATLSVSPGER	0	Oxidation (M)	1916.9513	0.95134183	23	sp|P01624|KV315_HUMAN;sp|A0A087WSY6|KVD15_HUMAN	yes	no	0	0	0	1	0	By MS/MS	By MS/MS	By MS/MS	By MS/MS	By MS/MS	By MS/MS	By MS/MS	By MS/MS	By MS/MS	By MS/MS	By MS/MS	By MS/MS	By MS/MS	By MS/MS	By MS/MS	By MS/MS	By MS/MS	By MS/MS	By MS/MS	By MS/MS	By MS/MS	By MS/MS	By MS/MS	By MS/MS	By MS/MS	By MS/MS	By MS/MS	By MS/MS	By MS/MS	By MS/MS	By MS/MS	By MS/MS	By MS/MS	By MS/MS	By MS/MS	By MS/MS
EIVMTQSPATLSVSPGER	0	Oxidation (M);Acetyl (N-term)	1958.9619	0.96190652	23	sp|P01624|KV315_HUMAN;sp|A0A087WSY6|KVD15_HUMAN	yes	no	1	0	0	1	0	By MS/MS	By MS/MS		By MS/MS																			By MS/MS									By matching		By matching	By MS/MS
EIVMTQSPATLSVSPGER	0	Unmodified	1900.9564	0.95642721	23	sp|P01624|KV315_HUMAN;sp|A0A087WSY6|KVD15_HUMAN	yes	no	0	0	0	0	0	By MS/MS	By MS/MS	By MS/MS	By MS/MS	By MS/MS	By MS/MS	By MS/MS	By MS/MS	By MS/MS	By MS/MS	By MS/MS		By MS/MS	By MS/MS	By MS/MS	By MS/MS	By MS/MS	By MS/MS	By MS/MS	By MS/MS	By MS/MS	By MS/MS	By MS/MS	By MS/MS	By MS/MS	By MS/MS	By MS/MS	By MS/MS	By MS/MS	By MS/MS	By MS/MS	By MS/MS	By MS/MS	By MS/MS	By MS/MS	By MS/MS
EIVMTQSPATLSVSPGER	0	Oxidation (M);Glu->pyro-Glu	1898.9408	0.94077715	23	sp|P01624|KV315_HUMAN;sp|A0A087WSY6|KVD15_HUMAN	yes	no	0	0	1	1	0	By MS/MS	By MS/MS	By MS/MS	By MS/MS	By matching	By matching	By MS/MS	By matching	By MS/MS	By MS/MS	By matching		By MS/MS	By MS/MS	By matching	By MS/MS	By MS/MS	By matching		By matching	By matching		By MS/MS		By matching	By matching	By matching		By matching		By MS/MS	By MS/MS		By MS/MS	By MS/MS	By MS/MS
EIVMTQSPATLSVSPGER	0	Glu->pyro-Glu	1882.9459	0.94586252	23	sp|P01624|KV315_HUMAN;sp|A0A087WSY6|KVD15_HUMAN	yes	no	0	0	1	0	0	By MS/MS	By MS/MS	By MS/MS	By MS/MS	By MS/MS	By MS/MS	By MS/MS	By MS/MS	By MS/MS	By MS/MS	By MS/MS		By MS/MS	By MS/MS	By MS/MS	By MS/MS	By MS/MS	By MS/MS	By MS/MS	By MS/MS	By MS/MS	By MS/MS	By MS/MS	By MS/MS	By MS/MS	By MS/MS	By matching	By MS/MS	By MS/MS	By MS/MS	By MS/MS		By MS/MS	By MS/MS	By MS/MS	By MS/MS
EKDYELLCLDGTR	1	Glu->pyro-Glu	1592.7505	0.75045718	120	sp|P02787|TRFE_HUMAN	yes	yes	0	0	1	0	0			By MS/MS	By MS/MS																											By matching	By matching
EKGYPKLLQDEFPGIPSPLDAAVECHR	2	Glu->pyro-Glu	3047.5175	0.51749112	121	sp|P02790|HEMO_HUMAN	yes	yes	0	0	1	0	0		By MS/MS	By matching																												By MS/MS	By matching				By matching
EKNGIDIYSLTVDSR	1	Unmodified	1708.8632	0.86317875	229	sp|Q14624|ITIH4_HUMAN	yes	yes	0	0	0	0	0	By MS/MS	By MS/MS	By MS/MS	By MS/MS	By MS/MS	By MS/MS	By MS/MS	By MS/MS	By MS/MS	By matching	By MS/MS		By MS/MS	By MS/MS	By MS/MS	By MS/MS	By MS/MS	By MS/MS	By MS/MS	By MS/MS	By MS/MS	By MS/MS	By MS/MS	By MS/MS	By MS/MS	By MS/MS	By MS/MS	By MS/MS	By MS/MS	By MS/MS	By MS/MS	By MS/MS	By MS/MS	By MS/MS	By MS/MS	By MS/MS
EKNGIDIYSLTVDSR	1	Gln->pyro-Glu	1691.8366	0.83662965	229	sp|Q14624|ITIH4_HUMAN	yes	yes	0	1	0	0	0	By MS/MS				By matching	By matching	By MS/MS	By matching	By MS/MS	By MS/MS			By matching		By matching			By matching	By matching	By matching		By matching		By matching				By matching		By matching	By MS/MS	By MS/MS
EKNGIDIYSLTVDSR	1	Glu->pyro-Glu	1690.8526	0.85261407	229	sp|Q14624|ITIH4_HUMAN	yes	yes	0	0	1	0	0			By matching		By MS/MS	By MS/MS	By matching	By matching	By MS/MS	By MS/MS				By MS/MS	By MS/MS	By matching						By MS/MS		By MS/MS	By matching							By MS/MS
EKTPVSDR	1	Glu->pyro-Glu	912.46649	0.46649483	2	sp|P02768|ALBU_HUMAN;CON__P02768-1	yes	no	0	0	1	0	0	By matching	By matching	By MS/MS	By MS/MS	By MS/MS	By matching	By MS/MS	By MS/MS	By matching	By matching	By MS/MS		By MS/MS	By matching	By MS/MS	By matching	By MS/MS	By matching	By matching			By matching	By matching		By matching	By matching	By matching	By MS/MS	By matching	By matching	By MS/MS	By matching	By matching	By MS/MS	By MS/MS	By matching
EKVTSGSTTTTR	1	Unmodified	1266.6416	0.64155866	102	sp|P02671|FIBA_HUMAN	yes	yes	0	0	0	0	0	By MS/MS		By MS/MS	By matching			By MS/MS		By MS/MS		By MS/MS			By MS/MS		By MS/MS		By matching		By matching			By matching			By matching	By MS/MS		By MS/MS		By matching	By MS/MS	By MS/MS	By matching	By MS/MS	By MS/MS
EKVTSGSTTTTR	1	Glu->pyro-Glu	1248.631	0.63099397	102	sp|P02671|FIBA_HUMAN	yes	yes	0	0	1	0	0	By MS/MS	By MS/MS	By MS/MS	By MS/MS	By MS/MS	By MS/MS	By matching	By MS/MS	By matching	By MS/MS	By MS/MS		By MS/MS	By matching	By MS/MS	By MS/MS		By matching	By matching	By matching			By MS/MS			By matching		By matching	By matching	By matching	By MS/MS	By MS/MS	By MS/MS	By MS/MS	By matching	By MS/MS
EKYLTWASR	1	Glu->pyro-Glu	1134.5822	0.58219329	95;159	sp|P01876|IGHA1_HUMAN;sp|P0DOX2|IGA2_HUMAN	no	no	0	0	1	0	0	By MS/MS		By matching	By MS/MS	By matching	By MS/MS	By MS/MS	By MS/MS	By MS/MS	By MS/MS	By MS/MS		By matching	By MS/MS	By MS/MS	By matching	By matching	By MS/MS	By MS/MS	By MS/MS	By MS/MS	By MS/MS	By MS/MS	By MS/MS	By MS/MS	By MS/MS	By MS/MS	By MS/MS	By matching	By MS/MS	By MS/MS	By MS/MS	By MS/MS		By MS/MS	By matching
EKYLTWASR	1	Unmodified	1152.5928	0.59275797	95;159	sp|P01876|IGHA1_HUMAN;sp|P0DOX2|IGA2_HUMAN	no	no	0	0	0	0	0																			By matching			By matching	By MS/MS	By MS/MS				By matching		By matching
ELDESLQVAER	0	Unmodified	1287.6307	0.63065962	166	sp|P10909|CLUS_HUMAN	yes	yes	0	0	0	0	0	By MS/MS			By matching																			By matching									By matching	By MS/MS		By matching	By MS/MS
ELFEQLGEYKFQNALLVR	1	Unmodified	2196.1579	0.15790421	2	sp|P02768|ALBU_HUMAN;CON__P02768-1	yes	no	0	0	0	0	0				By matching																													By matching			By MS/MS
ELFEQLGEYKFQNALLVR	1	Glu->pyro-Glu	2178.1473	0.14733952	2	sp|P02768|ALBU_HUMAN;CON__P02768-1	yes	no	0	0	1	0	0																		By matching		By matching				By matching		By matching	By matching	By MS/MS
ELIPLVYIQDPKGNR	1	Unmodified	1753.9727	0.97266962	73	sp|P01023|A2MG_HUMAN	yes	yes	0	0	0	0	0									By matching								By MS/MS
ELLESYIDGR	0	Unmodified	1193.5928	0.59281755	63	sp|P00734|THRB_HUMAN	yes	yes	0	0	0	0	0	By MS/MS			By MS/MS															By matching			By matching	By MS/MS	By MS/MS		By matching			By matching		By matching	By matching	By MS/MS		By MS/MS	By MS/MS
ELTHDIITKFLENEDR	1	Unmodified	1971.9902	0.99017018	71	sp|P01009|A1AT_HUMAN	yes	yes	0	0	0	0	0																			By matching			By matching							By matching	By matching	By MS/MS
ELTQDPAVSVALGQTVR	0	Unmodified	1782.9476	0.94757708	82	sp|P01714|LV319_HUMAN	yes	yes	0	0	0	0	0	By MS/MS	By MS/MS	By MS/MS	By MS/MS	By MS/MS	By MS/MS	By MS/MS	By MS/MS	By MS/MS		By MS/MS		By MS/MS	By MS/MS	By MS/MS	By MS/MS	By MS/MS	By MS/MS	By MS/MS	By MS/MS	By MS/MS	By MS/MS	By MS/MS	By MS/MS	By MS/MS	By MS/MS	By MS/MS	By MS/MS	By MS/MS	By MS/MS	By MS/MS	By MS/MS		By MS/MS	By MS/MS	By MS/MS
ELTQPPSVSVSPGQTAR	0	Unmodified	1752.9006	0.90062689	83	sp|P01717|LV325_HUMAN;sp|A0A075B6K4|LV310_HUMAN	yes	no	0	0	0	0	0	By matching	By matching							By MS/MS	By MS/MS			By matching					By matching	By matching			By MS/MS		By MS/MS	By MS/MS	By MS/MS		By MS/MS	By MS/MS	By MS/MS	By MS/MS	By MS/MS			By matching
ELTQPSSVSVSPGQTAR	0	Unmodified	1742.8799	0.87989145	84	sp|P01718|LV327_HUMAN	yes	yes	0	0	0	0	0													By MS/MS
EMADCCAKQEPER	1	Unmodified	1622.6487	0.648711	2	sp|P02768|ALBU_HUMAN;CON__P02768-1	yes	no	0	0	0	0	0	By MS/MS	By MS/MS	By MS/MS	By MS/MS	By matching	By MS/MS	By matching		By matching	By MS/MS	By MS/MS		By MS/MS		By MS/MS								By MS/MS	By matching							By MS/MS	By MS/MS	By MS/MS	By MS/MS	By MS/MS	By MS/MS
EMADCCAKQEPER	1	Glu->pyro-Glu	1604.6381	0.63814631	2	sp|P02768|ALBU_HUMAN;CON__P02768-1	yes	no	0	0	1	0	0	By MS/MS	By MS/MS	By MS/MS	By MS/MS	By MS/MS	By MS/MS	By MS/MS	By MS/MS	By MS/MS	By MS/MS	By MS/MS		By MS/MS	By MS/MS	By MS/MS	By MS/MS	By MS/MS			By matching			By MS/MS		By matching				By matching	By matching	By MS/MS	By MS/MS	By MS/MS	By MS/MS	By MS/MS	By MS/MS
EMADCCAKQEPER	1	Oxidation (M);Glu->pyro-Glu	1620.6331	0.63306094	2	sp|P02768|ALBU_HUMAN;CON__P02768-1	yes	no	0	0	1	1	0	By matching	By MS/MS	By matching	By MS/MS	By matching	By matching	By matching	By matching	By matching	By matching	By matching			By MS/MS		By matching	By matching	By matching	By matching	By matching	By matching		By MS/MS		By matching	By matching	By matching	By matching	By matching		By matching	By MS/MS	By MS/MS	By matching	By MS/MS	By MS/MS
EMADCCAKQEPER	1	Oxidation (M)	1638.6436	0.64362562	2	sp|P02768|ALBU_HUMAN;CON__P02768-1	yes	no	0	0	0	1	0	By matching	By matching	By matching	By MS/MS																			By matching								By MS/MS	By matching	By MS/MS	By matching	By matching	By MS/MS
ENADSLQASLR	0	Unmodified	1202.5891	0.58912916	142	sp|P06727|APOA4_HUMAN	yes	yes	0	0	0	0	0	By matching			By MS/MS																			By MS/MS										By MS/MS			By MS/MS
ENFAGEATLQR	0	Unmodified	1234.5942	0.59421454	127	sp|P04114|APOB_HUMAN	yes	yes	0	0	0	0	0																																	By MS/MS			By matching
EPGQDLVVLPLSITTDFIPSFR	0	Unmodified	2443.2999	0.299877	74	sp|P01024|CO3_HUMAN	yes	yes	0	0	0	0	0				By MS/MS
EPHTETVR	0	Glu->pyro-Glu	949.46174	0.4617438	73	sp|P01023|A2MG_HUMAN	yes	yes	0	0	1	0	0					By MS/MS			By matching		By matching	By matching		By matching	By matching	By matching	By MS/MS	By MS/MS		By matching			By matching					By matching		By matching
EPLEKQHEKER	2	Glu->pyro-Glu	1403.7157	0.71572665	114;175	sp|P02763|A1AG1_HUMAN;sp|P19652|A1AG2_HUMAN	no	no	0	0	1	0	0					By MS/MS	By matching	By matching	By matching	By matching				By matching					By matching		By matching									By matching	By matching
EPPQSPWDR	0	Unmodified	1110.5094	0.50942227	98	sp|P02647|APOA1_HUMAN	yes	yes	0	0	0	0	0				By MS/MS
EPQVYTLPPSR	0	Unmodified	1285.6667	0.6666512	93;161;92	sp|P01859|IGHG2_HUMAN;sp|P01860|IGHG3_HUMAN;sp|P0DOX5|IGG1_HUMAN;sp|P01857|IGHG1_HUMAN	no	no	0	0	0	0	0	By MS/MS	By matching	By matching	By MS/MS	By MS/MS	By MS/MS		By MS/MS	By matching		By MS/MS				By MS/MS	By MS/MS		By MS/MS	By MS/MS	By matching		By MS/MS	By matching	By MS/MS	By MS/MS	By MS/MS	By MS/MS	By MS/MS		By matching		By MS/MS	By matching	By matching	By matching	By matching
EQAVETEPEPELR	0	Unmodified	1525.726	0.72601657	99	sp|P02649|APOE_HUMAN	yes	yes	0	0	0	0	0													By MS/MS				By MS/MS							By matching										By MS/MS
EQLGEFYEALDCLR	0	Unmodified	1741.7981	0.79813565	114	sp|P02763|A1AG1_HUMAN	yes	yes	0	0	0	0	0																							By MS/MS										By MS/MS
EQLGEFYEALDCLR	0	Glu->pyro-Glu	1723.7876	0.78757097	114	sp|P02763|A1AG1_HUMAN	yes	yes	0	0	1	0	0		By matching																					By MS/MS													By matching
EQLGEYKFQNALLVR	1	Glu->pyro-Glu	1788.9523	0.95226853	2	sp|P02768|ALBU_HUMAN;CON__P02768-1	yes	no	0	0	1	0	0					By MS/MS	By MS/MS	By MS/MS	By matching	By MS/MS	By MS/MS	By MS/MS		By matching	By MS/MS	By MS/MS	By matching	By MS/MS	By MS/MS	By MS/MS	By MS/MS		By MS/MS		By MS/MS	By MS/MS	By MS/MS	By matching	By MS/MS	By MS/MS
EQLGPVTQEFWDNLEKETEGLR	1	Unmodified	2617.266	0.26601069	98	sp|P02647|APOA1_HUMAN	yes	yes	0	0	0	0	0	By MS/MS	By MS/MS	By MS/MS	By MS/MS								By MS/MS							By MS/MS	By matching			By matching	By matching	By matching	By matching			By matching		By matching	By MS/MS	By MS/MS	By MS/MS		By MS/MS
EQLGPVTQEFWDNLEKETEGLR	1	Glu->pyro-Glu	2599.2554	0.255446	98	sp|P02647|APOA1_HUMAN	yes	yes	0	0	1	0	0		By MS/MS	By MS/MS	By MS/MS								By MS/MS											By MS/MS								By MS/MS	By MS/MS	By MS/MS		By MS/MS	By MS/MS
EQSHVVQDCYHGDGQSYR	0	Unmodified	2163.9028	0.90282851	150	sp|P08519|APOA_HUMAN	yes	yes	0	0	0	0	0	By MS/MS		By MS/MS	By MS/MS		By MS/MS			By matching	By MS/MS			By MS/MS					By matching	By matching		By matching	By MS/MS	By matching	By matching	By matching	By matching		By matching			By MS/MS	By MS/MS	By MS/MS	By MS/MS	By MS/MS
ERPGGNEITR	0	Glu->pyro-Glu	1109.5578	0.55776945	102	sp|P02671|FIBA_HUMAN	yes	yes	0	0	1	0	1					By MS/MS
ESLLLEDNIR	0	Unmodified	1200.635	0.63501672	62	sp|P00450|CERU_HUMAN	yes	yes	0	0	0	0	0																																By MS/MS
ESQDQSSLCKQPPAWSIR	1	Unmodified	2116.0008	0.0007516416	198	sp|P49908|SEPP1_HUMAN	yes	yes	0	0	0	0	0	By MS/MS	By MS/MS	By MS/MS	By MS/MS	By matching	By MS/MS	By MS/MS	By MS/MS	By matching	By MS/MS	By matching		By MS/MS	By MS/MS	By MS/MS	By MS/MS	By MS/MS	By matching	By MS/MS	By MS/MS	By MS/MS	By matching	By MS/MS	By MS/MS	By MS/MS	By MS/MS		By MS/MS	By MS/MS	By MS/MS	By MS/MS	By MS/MS	By MS/MS	By MS/MS	By MS/MS	By MS/MS
ESSSHHPGIAEFPSR	0	Unmodified	1636.7594	0.75938238	102	sp|P02671|FIBA_HUMAN	yes	yes	0	0	0	0	0	By MS/MS			By matching			By MS/MS				By matching	By matching	By matching	By MS/MS		By MS/MS				By matching			By matching									By matching	By MS/MS		By matching	By MS/MS
ESSSHHPGIAEFPSR	0	Glu->pyro-Glu	1618.7488	0.7488177	102	sp|P02671|FIBA_HUMAN	yes	yes	0	0	1	0	0	By MS/MS		By matching	By MS/MS																			By MS/MS								By matching	By MS/MS	By MS/MS	By MS/MS	By matching
ESYSGVTLDPR	0	Unmodified	1222.583	0.58298115	75	sp|P01031|CO5_HUMAN	yes	yes	0	0	0	0	0	By matching			By MS/MS																													By matching			By matching
ETAASLLQAGYKGR	1	Glu->pyro-Glu	1445.7627	0.76267685	63	sp|P00734|THRB_HUMAN	yes	yes	0	0	1	0	0	By matching	By MS/MS		By matching	By matching	By MS/MS	By MS/MS	By matching		By MS/MS	By MS/MS		By MS/MS		By matching	By MS/MS	By MS/MS									By MS/MS				By matching			By MS/MS	By MS/MS		By matching
ETKPDPDVTER	1	Glu->pyro-Glu	1267.6044	0.60444487	121	sp|P02790|HEMO_HUMAN	yes	yes	0	0	1	0	0						By matching	By MS/MS			By matching	By MS/MS					By MS/MS					By matching
ETVHCDLQPVGPER	0	Unmodified	1635.7675	0.76750423	169	sp|P17813|EGLN_HUMAN	yes	yes	0	0	0	0	0	By MS/MS	By matching	By MS/MS	By MS/MS	By matching	By MS/MS		By matching	By matching		By matching		By MS/MS		By matching	By matching	By MS/MS						By MS/MS						By matching		By MS/MS	By MS/MS	By MS/MS	By MS/MS	By MS/MS	By MS/MS
ETVVTEVLGHR	0	Unmodified	1238.6619	0.66190017	244	sp|Q96H15|TIMD4_HUMAN	yes	yes	0	0	0	0	0					By MS/MS	By MS/MS	By MS/MS	By MS/MS	By MS/MS	By matching			By MS/MS	By MS/MS		By matching			By matching		By MS/MS			By MS/MS	By matching	By matching								By matching
ETYGEMADCCAKQEPER	1	Oxidation (M)	2088.8187	0.81868945	2	sp|P02768|ALBU_HUMAN;CON__P02768-1	yes	no	0	0	0	1	0	By MS/MS	By MS/MS	By MS/MS	By MS/MS	By MS/MS	By MS/MS	By MS/MS	By MS/MS	By MS/MS	By MS/MS	By MS/MS	By MS/MS		By MS/MS	By MS/MS	By MS/MS	By MS/MS	By matching		By matching	By matching	By matching	By MS/MS	By matching	By matching	By matching	By matching		By matching	By matching	By MS/MS	By MS/MS	By MS/MS	By MS/MS	By MS/MS	By MS/MS
ETYGEMADCCAKQEPER	1	Unmodified	2072.8238	0.82377483	2	sp|P02768|ALBU_HUMAN;CON__P02768-1	yes	no	0	0	0	0	0	By MS/MS	By MS/MS	By MS/MS	By MS/MS	By MS/MS	By MS/MS	By MS/MS	By MS/MS	By MS/MS	By MS/MS	By MS/MS		By MS/MS		By MS/MS	By MS/MS	By MS/MS	By matching	By MS/MS		By matching	By MS/MS	By MS/MS	By MS/MS		By MS/MS	By matching	By MS/MS	By MS/MS	By matching	By MS/MS	By MS/MS	By MS/MS	By MS/MS	By MS/MS	By MS/MS
ETYGEMADCCAKQEPER	1	Oxidation (M);Glu->pyro-Glu	2070.8081	0.80812477	2	sp|P02768|ALBU_HUMAN;CON__P02768-1	yes	no	0	0	1	1	0	By MS/MS	By MS/MS	By MS/MS	By MS/MS			By MS/MS		By MS/MS		By MS/MS	By MS/MS	By MS/MS		By MS/MS	By MS/MS	By matching	By matching	By MS/MS	By matching	By matching	By matching	By MS/MS	By MS/MS	By MS/MS	By MS/MS	By MS/MS	By matching	By matching	By matching	By MS/MS	By MS/MS	By MS/MS	By MS/MS	By MS/MS	By MS/MS
ETYGEMADCCAKQEPER	1	Acetyl (N-term)	2114.8343	0.83433952	2	sp|P02768|ALBU_HUMAN;CON__P02768-1	yes	no	1	0	0	0	0	By MS/MS	By matching		By MS/MS																			By MS/MS									By MS/MS	By MS/MS	By matching	By matching	By MS/MS
ETYGEMADCCAKQEPER	1	Gln->pyro-Glu	2055.7972	0.79722573	2	sp|P02768|ALBU_HUMAN;CON__P02768-1	yes	no	0	1	0	0	0	By MS/MS		By matching																				By MS/MS								By matching	By MS/MS		By MS/MS	By matching
ETYGEMADCCAKQEPER	1	Glu->pyro-Glu	2054.8132	0.81321015	2	sp|P02768|ALBU_HUMAN;CON__P02768-1	yes	no	0	0	1	0	0	By MS/MS	By MS/MS	By MS/MS	By MS/MS	By MS/MS	By MS/MS	By MS/MS	By MS/MS	By MS/MS	By MS/MS	By MS/MS		By MS/MS	By MS/MS	By MS/MS	By MS/MS	By MS/MS	By MS/MS	By MS/MS	By MS/MS	By MS/MS	By MS/MS	By MS/MS	By MS/MS	By MS/MS	By MS/MS	By matching	By MS/MS	By MS/MS	By MS/MS	By MS/MS	By MS/MS	By MS/MS	By MS/MS	By MS/MS	By MS/MS
ETYGEMADCCAKQEPER	1	Oxidation (M);Acetyl (N-term)	2130.8293	0.82925414	2	sp|P02768|ALBU_HUMAN;CON__P02768-1	yes	no	1	0	0	1	0	By MS/MS	By MS/MS	By MS/MS	By MS/MS																			By MS/MS								By MS/MS	By MS/MS	By MS/MS	By MS/MS	By MS/MS	By MS/MS
ETYGEMADCCAKQEPER	1	Oxidation (M);Gln->pyro-Glu	2071.7921	0.79214035	2	sp|P02768|ALBU_HUMAN;CON__P02768-1	yes	no	0	1	0	1	0	By MS/MS	By MS/MS	By MS/MS			By MS/MS				By MS/MS									By matching		By matching		By MS/MS			By matching					By matching	By MS/MS		By MS/MS	By matching	By matching
EVDLKDYEDQQKQLEQVIAKDLLPSR	3	Unmodified	3099.6088	0.60880855	102	sp|P02671|FIBA_HUMAN	yes	yes	0	0	0	0	0	By MS/MS		By MS/MS	By MS/MS																											By MS/MS	By MS/MS	By MS/MS
EVDLKDYEDQQKQLEQVIAKDLLPSR	3	Glu->pyro-Glu	3081.5982	0.59824387	102	sp|P02671|FIBA_HUMAN	yes	yes	0	0	1	0	0	By MS/MS	By MS/MS	By MS/MS	By MS/MS								By MS/MS											By MS/MS								By MS/MS	By MS/MS	By matching		By MS/MS
EVDLKDYEDQQKQLEQVIAKDLLPSR	3	Gln->pyro-Glu	3082.5823	0.58225945	102	sp|P02671|FIBA_HUMAN	yes	yes	0	1	0	0	0																																			By MS/MS
EVGGEALGR	0	Unmodified	886.45084	0.45084476	213	sp|P68871|HBB_HUMAN;CON__P02070	no	no	0	0	0	0	0		By matching												By MS/MS		By MS/MS				By matching	By matching					By matching	By matching	By matching					By matching		By matching	By MS/MS
EVLLQTFLDDASPGDKR	1	Unmodified	1902.9687	0.96870646	127	sp|P04114|APOB_HUMAN	yes	yes	0	0	0	0	0	By matching		By matching		By MS/MS	By matching		By MS/MS	By matching		By MS/MS				By matching	By matching			By matching				By matching	By matching		By MS/MS					By matching	By MS/MS		By matching
EVPLNTIIFMGR	0	Glu->pyro-Glu	1370.738	0.738042	70	sp|P01008|ANT3_HUMAN	yes	yes	0	0	1	0	0				By matching		By matching	By MS/MS						By matching		By MS/MS	By matching					By matching					By matching							By MS/MS
EVPLNTIIFMGR	0	Oxidation (M);Glu->pyro-Glu	1386.733	0.73295662	70	sp|P01008|ANT3_HUMAN	yes	yes	0	0	1	1	0							By MS/MS				By matching			By MS/MS		By matching											By matching
EVQIEVSR	0	Unmodified	958.50836	0.50835964	238	sp|Q8IZJ1|UNC5B_HUMAN	yes	yes	0	0	0	0	0							By MS/MS	By MS/MS						By MS/MS			By MS/MS
EVQLVESGEGLVQPGGSLR	0	Unmodified	1953.0167	0.016719282	19	sp|A0A075B6Q5|HV364_HUMAN	yes	yes	0	0	0	0	0	By MS/MS	By MS/MS	By MS/MS	By MS/MS	By MS/MS	By MS/MS	By MS/MS	By MS/MS	By MS/MS	By MS/MS	By MS/MS	By MS/MS	By MS/MS	By MS/MS	By MS/MS	By MS/MS	By MS/MS	By MS/MS	By MS/MS	By MS/MS	By MS/MS	By MS/MS	By MS/MS	By MS/MS	By MS/MS	By MS/MS	By MS/MS	By MS/MS	By MS/MS	By MS/MS	By MS/MS	By MS/MS	By MS/MS	By MS/MS	By MS/MS	By MS/MS
EVQLVESGEGLVQPGGSLR	0	Glu->pyro-Glu	1935.0062	0.0061545955	19	sp|A0A075B6Q5|HV364_HUMAN	yes	yes	0	0	1	0	0	By MS/MS	By MS/MS	By matching	By MS/MS	By matching	By MS/MS	By MS/MS	By MS/MS	By MS/MS	By MS/MS	By MS/MS	By MS/MS	By MS/MS	By MS/MS	By MS/MS	By MS/MS	By MS/MS		By MS/MS	By MS/MS	By matching		By MS/MS		By matching	By matching	By matching	By MS/MS	By MS/MS	By MS/MS	By matching	By matching	By MS/MS	By MS/MS	By MS/MS	By MS/MS
EVQLVESGGGLIQPGGSLR	0	Unmodified	1895.0112	0.011239973	40	sp|A0A0C4DH42|HV366_HUMAN	yes	yes	0	0	0	0	0	By MS/MS	By MS/MS	By MS/MS	By MS/MS	By MS/MS	By MS/MS	By MS/MS	By MS/MS	By MS/MS	By MS/MS	By MS/MS	By MS/MS	By MS/MS	By MS/MS	By MS/MS	By MS/MS	By MS/MS	By MS/MS	By MS/MS	By MS/MS	By MS/MS	By MS/MS	By MS/MS	By MS/MS	By MS/MS	By MS/MS	By MS/MS	By MS/MS	By MS/MS	By MS/MS	By MS/MS	By MS/MS	By MS/MS	By MS/MS	By MS/MS	By MS/MS
EVQLVESGGGLIQPGGSLR	0	Glu->pyro-Glu	1877.0007	0.0006752871	40	sp|A0A0C4DH42|HV366_HUMAN	yes	yes	0	0	1	0	0	By MS/MS	By MS/MS	By MS/MS	By MS/MS	By MS/MS	By MS/MS	By MS/MS	By MS/MS	By MS/MS	By MS/MS	By MS/MS	By MS/MS	By MS/MS	By MS/MS	By MS/MS	By MS/MS	By MS/MS	By MS/MS	By MS/MS	By MS/MS	By MS/MS	By MS/MS	By MS/MS	By MS/MS	By MS/MS	By MS/MS	By MS/MS	By MS/MS	By MS/MS	By MS/MS	By MS/MS	By MS/MS	By MS/MS	By MS/MS	By MS/MS	By MS/MS
EVQLVESGGGLVKPGGSLR	1	Unmodified	1881.032	0.031975415	31	sp|A0A0B4J1V1|HV321_HUMAN	no	no	0	0	0	0	0	By MS/MS	By MS/MS	By MS/MS	By MS/MS	By MS/MS	By MS/MS	By MS/MS	By MS/MS	By MS/MS	By MS/MS	By MS/MS	By MS/MS	By MS/MS	By MS/MS	By MS/MS	By MS/MS	By MS/MS	By MS/MS	By MS/MS	By MS/MS	By MS/MS	By MS/MS	By MS/MS	By MS/MS	By MS/MS	By MS/MS	By MS/MS	By MS/MS	By MS/MS	By MS/MS	By MS/MS	By MS/MS	By MS/MS	By MS/MS	By MS/MS	By MS/MS
EVQLVESGGGLVKPGGSLR	1	Gln->pyro-Glu	1864.0054	0.005426314	31	sp|A0A0B4J1V1|HV321_HUMAN	no	no	0	1	0	0	0					By MS/MS	By MS/MS	By MS/MS	By MS/MS	By MS/MS	By MS/MS	By MS/MS		By MS/MS	By MS/MS	By MS/MS	By MS/MS	By MS/MS		By matching			By matching			By matching	By matching		By matching			By matching	By MS/MS	By MS/MS	By MS/MS	By matching	By matching
EVQLVESGGGLVQPGGSLR	0	Unmodified	1880.9956	0.99558991	86;48;33;89;35	sp|A0A0J9YX35|HV64D_HUMAN;sp|P01766|HV313_HUMAN;sp|P01764|HV323_HUMAN;sp|A0A0B4J1X5|HV374_HUMAN;sp|A0A0B4J1Y9|HV372_HUMAN;sp|P01780|HV307_HUMAN;sp|P01763|HV348_HUMAN	no	no	0	0	0	0	0	By MS/MS	By MS/MS	By MS/MS	By MS/MS	By MS/MS	By MS/MS	By MS/MS	By MS/MS	By MS/MS	By MS/MS	By MS/MS	By MS/MS	By MS/MS	By MS/MS	By MS/MS	By MS/MS	By MS/MS	By MS/MS	By MS/MS	By MS/MS	By MS/MS	By MS/MS	By MS/MS	By MS/MS	By MS/MS	By MS/MS	By MS/MS	By MS/MS	By MS/MS	By MS/MS	By MS/MS	By MS/MS	By MS/MS	By MS/MS	By MS/MS	By MS/MS
EVQLVESGGGLVQPGGSLR	0	Glu->pyro-Glu	1862.985	0.98502522	86;48;33;89;35	sp|A0A0J9YX35|HV64D_HUMAN;sp|P01766|HV313_HUMAN;sp|P01764|HV323_HUMAN;sp|A0A0B4J1X5|HV374_HUMAN;sp|A0A0B4J1Y9|HV372_HUMAN;sp|P01780|HV307_HUMAN;sp|P01763|HV348_HUMAN	no	no	0	0	1	0	0	By MS/MS	By MS/MS	By MS/MS	By MS/MS	By MS/MS	By MS/MS	By MS/MS	By MS/MS	By MS/MS	By MS/MS	By MS/MS	By MS/MS	By MS/MS	By MS/MS	By MS/MS	By MS/MS	By MS/MS	By MS/MS	By MS/MS	By MS/MS	By MS/MS	By MS/MS	By MS/MS	By MS/MS	By MS/MS	By MS/MS	By MS/MS	By MS/MS	By MS/MS	By MS/MS	By MS/MS	By MS/MS	By MS/MS	By MS/MS	By MS/MS	By MS/MS
EVQLVESGGGLVQPGGSLR	0	Gln->pyro-Glu	1863.969	0.96904081	86;48;33;89;35	sp|A0A0J9YX35|HV64D_HUMAN;sp|P01766|HV313_HUMAN;sp|P01764|HV323_HUMAN;sp|A0A0B4J1X5|HV374_HUMAN;sp|A0A0B4J1Y9|HV372_HUMAN;sp|P01780|HV307_HUMAN;sp|P01763|HV348_HUMAN	no	no	0	1	0	0	0						By MS/MS	By MS/MS	By MS/MS	By MS/MS	By MS/MS	By MS/MS		By MS/MS	By MS/MS		By MS/MS	By MS/MS		By MS/MS			By matching	By matching	By matching	By MS/MS			By MS/MS	By MS/MS	By MS/MS	By matching	By matching	By matching	By MS/MS	By MS/MS	By MS/MS
EVQLVESGGGLVQPGR	0	Unmodified	1623.858	0.8580338	27	sp|A0A0A0MS15|HV349_HUMAN	no	no	0	0	0	0	0	By MS/MS	By MS/MS	By MS/MS	By MS/MS	By MS/MS	By MS/MS	By MS/MS	By MS/MS	By MS/MS	By MS/MS	By MS/MS	By MS/MS	By MS/MS	By MS/MS	By MS/MS	By MS/MS	By MS/MS	By MS/MS	By MS/MS	By MS/MS	By MS/MS	By MS/MS	By MS/MS	By MS/MS	By MS/MS	By MS/MS	By MS/MS	By MS/MS	By MS/MS	By MS/MS	By MS/MS	By MS/MS	By MS/MS	By MS/MS	By MS/MS	By MS/MS
EVQLVESGGGLVQPGR	0	Glu->pyro-Glu	1605.8475	0.84746911	27	sp|A0A0A0MS15|HV349_HUMAN	no	no	0	0	1	0	0	By MS/MS	By MS/MS	By MS/MS	By MS/MS	By MS/MS	By MS/MS	By MS/MS	By MS/MS	By MS/MS	By MS/MS	By MS/MS	By matching	By MS/MS	By MS/MS	By matching	By MS/MS	By MS/MS	By MS/MS	By MS/MS	By MS/MS	By MS/MS	By MS/MS	By MS/MS	By MS/MS	By MS/MS	By MS/MS	By MS/MS	By MS/MS	By MS/MS	By MS/MS	By MS/MS	By MS/MS	By MS/MS	By MS/MS	By MS/MS	By MS/MS
EVQLVESGGGLVQPGR	0	Gln->pyro-Glu	1606.8315	0.83148469	27	sp|A0A0A0MS15|HV349_HUMAN	no	no	0	1	0	0	0					By matching	By MS/MS	By matching	By matching	By matching	By MS/MS	By MS/MS		By MS/MS				By matching			By matching		By matching
EVQLVESGGGVVR	0	Unmodified	1327.7096	0.70957864	37	sp|A0A0C4DH32|HV320_HUMAN	yes	yes	0	0	0	0	0	By matching		By matching	By MS/MS		By matching		By MS/MS	By MS/MS	By MS/MS	By MS/MS		By MS/MS	By MS/MS	By MS/MS		By matching	By matching	By matching	By matching	By matching	By matching	By matching		By matching	By MS/MS	By matching	By matching	By matching	By matching	By MS/MS	By MS/MS	By MS/MS	By MS/MS	By MS/MS	By MS/MS
EVQLVESGGGVVRPGGSLR	0	Unmodified	1895.0225	0.022473362	37	sp|A0A0C4DH32|HV320_HUMAN	yes	yes	0	0	0	0	1	By MS/MS	By MS/MS	By MS/MS	By MS/MS	By MS/MS	By MS/MS	By matching	By matching	By MS/MS	By MS/MS	By MS/MS		By MS/MS	By MS/MS	By MS/MS	By MS/MS	By MS/MS	By matching	By matching	By matching	By matching	By matching	By MS/MS	By MS/MS	By MS/MS	By MS/MS	By matching	By matching	By matching	By matching	By MS/MS	By MS/MS	By MS/MS	By matching	By MS/MS	By MS/MS
EVQLVESGGGVVRPGGSLR	0	Glu->pyro-Glu	1877.0119	0.011908675	37	sp|A0A0C4DH32|HV320_HUMAN	yes	yes	0	0	1	0	1		By MS/MS			By matching	By MS/MS	By MS/MS		By MS/MS		By MS/MS		By MS/MS	By matching	By MS/MS	By MS/MS	By MS/MS	By matching	By matching	By matching	By MS/MS	By matching	By MS/MS	By MS/MS	By MS/MS	By MS/MS	By matching	By matching	By MS/MS	By MS/MS	By MS/MS	By MS/MS	By MS/MS	By MS/MS	By MS/MS
EVQLVESGGVVVQPGGSLR	0	Unmodified	1909.0269	0.026890038	34	sp|P0DP04|HV43D_HUMAN;sp|A0A0B4J1X8|HV343_HUMAN	yes	no	0	0	0	0	0	By MS/MS	By MS/MS	By MS/MS	By MS/MS	By MS/MS	By MS/MS	By matching	By MS/MS	By MS/MS	By MS/MS	By MS/MS		By MS/MS	By MS/MS	By MS/MS	By MS/MS	By MS/MS	By MS/MS	By MS/MS	By MS/MS	By MS/MS	By MS/MS	By MS/MS	By MS/MS	By MS/MS	By MS/MS	By MS/MS	By MS/MS	By MS/MS	By MS/MS	By MS/MS	By MS/MS	By MS/MS	By MS/MS	By MS/MS	By MS/MS
EVQLVESGGVVVQPGGSLR	0	Glu->pyro-Glu	1891.0163	0.016325351	34	sp|P0DP04|HV43D_HUMAN;sp|A0A0B4J1X8|HV343_HUMAN	yes	no	0	0	1	0	0	By matching	By MS/MS		By MS/MS	By matching			By MS/MS						By MS/MS	By MS/MS	By MS/MS	By MS/MS	By matching	By matching	By MS/MS	By MS/MS	By MS/MS	By MS/MS		By MS/MS	By matching	By MS/MS	By MS/MS	By MS/MS	By MS/MS	By MS/MS	By MS/MS	By MS/MS		By MS/MS	By MS/MS
EVQLVETGGGLIQPGGSLR	0	Unmodified	1909.0269	0.026890038	87;159	sp|P01767|HV353_HUMAN;sp|P0DOX2|IGA2_HUMAN	no	no	0	0	0	0	0	By MS/MS	By MS/MS	By MS/MS	By MS/MS	By MS/MS	By MS/MS	By MS/MS	By MS/MS	By MS/MS	By MS/MS	By MS/MS	By MS/MS	By MS/MS	By MS/MS	By MS/MS	By MS/MS	By MS/MS	By MS/MS	By MS/MS	By MS/MS	By MS/MS	By MS/MS	By MS/MS	By MS/MS	By MS/MS	By MS/MS	By MS/MS	By MS/MS	By MS/MS	By MS/MS	By MS/MS	By MS/MS	By MS/MS	By MS/MS	By MS/MS	By MS/MS
EVQLVETGGGLIQPGGSLR	0	Glu->pyro-Glu	1891.0163	0.016325351	87;159	sp|P01767|HV353_HUMAN;sp|P0DOX2|IGA2_HUMAN	no	no	0	0	1	0	0	By MS/MS	By MS/MS	By MS/MS	By MS/MS	By matching	By MS/MS	By MS/MS	By MS/MS		By MS/MS			By MS/MS	By MS/MS	By MS/MS	By MS/MS	By MS/MS	By matching		By matching	By matching		By MS/MS				By MS/MS	By MS/MS	By MS/MS	By MS/MS	By matching	By matching	By MS/MS		By MS/MS	By MS/MS
EVQLVQSGAEVKKPGESLR	2	Unmodified	2053.1168	0.11676768	49	sp|A0A0J9YXX1|HV5X1_HUMAN	yes	yes	0	0	0	0	0	By MS/MS	By MS/MS	By MS/MS	By MS/MS	By MS/MS	By MS/MS	By MS/MS	By MS/MS	By MS/MS	By MS/MS	By MS/MS		By MS/MS	By MS/MS	By MS/MS	By MS/MS	By MS/MS	By MS/MS	By MS/MS	By MS/MS	By MS/MS	By MS/MS	By MS/MS	By MS/MS	By MS/MS	By MS/MS	By MS/MS	By MS/MS	By MS/MS	By MS/MS	By MS/MS	By MS/MS	By MS/MS	By MS/MS	By MS/MS	By MS/MS
EVQLVQSGAEVKKPGESLR	2	Glu->pyro-Glu	2035.1062	0.10620299	49	sp|A0A0J9YXX1|HV5X1_HUMAN	yes	yes	0	0	1	0	0	By MS/MS		By MS/MS	By MS/MS	By MS/MS	By MS/MS	By MS/MS	By MS/MS	By MS/MS	By MS/MS	By MS/MS	By MS/MS	By MS/MS	By MS/MS	By MS/MS	By MS/MS	By MS/MS	By MS/MS	By MS/MS	By MS/MS	By MS/MS	By MS/MS	By MS/MS	By MS/MS	By MS/MS	By MS/MS	By MS/MS	By MS/MS	By MS/MS	By MS/MS	By MS/MS	By MS/MS	By MS/MS	By MS/MS	By MS/MS	By MS/MS
EVQLVQSGAEVKKPGESLR	2	Gln->pyro-Glu	2036.0902	0.090218576	49	sp|A0A0J9YXX1|HV5X1_HUMAN	yes	yes	0	1	0	0	0															By matching	By MS/MS	By matching
EVQVLDDKNVR	1	Unmodified	1313.6939	0.69392858	261	sp|Q9Y6A4|CFA20_HUMAN	yes	yes	0	0	0	0	0			By matching				By MS/MS		By matching	By MS/MS	By matching		By MS/MS	By MS/MS		By matching	By MS/MS	By MS/MS	By matching		By MS/MS	By matching			By MS/MS	By MS/MS	By MS/MS	By matching	By MS/MS	By MS/MS	By MS/MS	By matching	By MS/MS	By matching	By matching	By matching
EVTHQGLSSPVTKSFNR	1	Glu->pyro-Glu	1867.9541	0.95405945	162	sp|P0DOX7|IGK_HUMAN;sp|P01834|IGKC_HUMAN	yes	no	0	0	1	0	0					By MS/MS	By MS/MS	By MS/MS		By matching	By MS/MS			By MS/MS	By MS/MS					By matching	By matching	By matching			By matching	By matching	By matching		By matching		By matching
EVVTSEDGSDCPEAMDLGTLSGIGTLDGFR	0	Unmodified	3127.3962	0.39617452	102	sp|P02671|FIBA_HUMAN	yes	yes	0	0	0	0	0	By MS/MS		By matching	By MS/MS																			By MS/MS										By MS/MS
EVVTSEDGSDCPEAMDLGTLSGIGTLDGFR	0	Glu->pyro-Glu	3109.3856	0.38560983	102	sp|P02671|FIBA_HUMAN	yes	yes	0	0	1	0	0	By MS/MS
EWFWDLATGTMKER	1	Glu->pyro-Glu	1750.8137	0.81372614	121	sp|P02790|HEMO_HUMAN	yes	yes	0	0	1	0	0	By MS/MS		By MS/MS									By matching																			By MS/MS	By matching	By MS/MS
EWFWDLATGTMKER	1	Unmodified	1768.8243	0.82429083	121	sp|P02790|HEMO_HUMAN	yes	yes	0	0	0	0	0				By MS/MS								By MS/MS																				By MS/MS			By MS/MS	By MS/MS
EYCGVPGDGDEELLR	0	Unmodified	1707.741	0.74101471	113	sp|P02760|AMBP_HUMAN	yes	yes	0	0	0	0	0	By MS/MS			By MS/MS																												By matching	By MS/MS		By MS/MS	By MS/MS
EYHFGQAVR	0	Unmodified	1105.5305	0.53049207	152	sp|P08603|CFAH_HUMAN	yes	yes	0	0	0	0	0	By MS/MS		By matching	By MS/MS							By MS/MS							By matching					By MS/MS								By matching	By MS/MS	By MS/MS	By matching	By matching	By matching
EYHFGQAVR	0	Glu->pyro-Glu	1087.5199	0.51992738	152	sp|P08603|CFAH_HUMAN	yes	yes	0	0	1	0	0	By matching	By matching	By matching	By matching																			By matching								By MS/MS	By matching	By matching	By matching	By matching	By matching
EYHTEKLVTSKGDKELR	3	Unmodified	2032.0589	0.058918447	102	sp|P02671|FIBA_HUMAN	yes	yes	0	0	0	0	0	By MS/MS	By matching	By MS/MS	By matching		By MS/MS																	By matching						By matching		By matching	By MS/MS	By matching	By matching	By matching	By matching
EYHTEKLVTSKGDKELR	3	Glu->pyro-Glu	2014.0484	0.048353761	102	sp|P02671|FIBA_HUMAN	yes	yes	0	0	1	0	0	By MS/MS	By MS/MS	By MS/MS	By MS/MS	By MS/MS	By MS/MS	By MS/MS	By MS/MS	By MS/MS	By MS/MS	By MS/MS		By MS/MS		By MS/MS	By MS/MS	By MS/MS	By matching	By matching	By matching	By matching		By MS/MS	By matching	By matching	By matching	By matching				By MS/MS	By MS/MS	By MS/MS	By MS/MS	By MS/MS	By MS/MS
EYKFQNALLVR	1	Glu->pyro-Glu	1361.7456	0.74557022	2	sp|P02768|ALBU_HUMAN;CON__P02768-1	yes	no	0	0	1	0	0					By MS/MS	By MS/MS	By MS/MS	By matching	By matching		By MS/MS		By MS/MS	By MS/MS	By MS/MS	By matching	By matching			By MS/MS	By MS/MS			By MS/MS			By MS/MS
EYKFQNALLVR	1	Unmodified	1379.7561	0.75613491	2	sp|P02768|ALBU_HUMAN;CON__P02768-1	yes	no	0	0	0	0	0							By MS/MS
EYQEVMNSKLGLDIEIATYR	1	Unmodified	2371.173	0.17296193	0	sp|O43790|KRT86_HUMAN;CON__O43790;sp|P78385|KRT83_HUMAN;CON__Q6NT21;CON__P78385;sp|Q14533|KRT81_HUMAN;CON__Q14533;sp|P78386|KRT85_HUMAN;CON__P78386;sp|Q9NSB4|KRT82_HUMAN;CON__Q9NSB4	yes	no	0	0	0	0	0									By MS/MS
EYTDASFTNR	0	Unmodified	1202.5204	0.52038089	62	sp|P00450|CERU_HUMAN	yes	yes	0	0	0	0	0	By MS/MS	By matching	By MS/MS	By MS/MS					By MS/MS		By matching				By MS/MS			By matching	By matching			By matching	By matching	By matching				By matching			By MS/MS	By MS/MS	By matching	By matching	By MS/MS	By MS/MS
EYTDASFTNR	0	Glu->pyro-Glu	1184.5098	0.5098162	62	sp|P00450|CERU_HUMAN	yes	yes	0	0	1	0	0	By matching		By matching																												By matching	By MS/MS	By matching	By matching	By matching
EYWLGNDKISQLTR	1	Glu->pyro-Glu	1703.8631	0.86311917	103	sp|P02675|FIBB_HUMAN	yes	yes	0	0	1	0	0					By MS/MS	By matching
FAHTDLSGKVFVFPR	1	Unmodified	1719.9097	0.90967544	105	sp|P02743|SAMP_HUMAN	yes	yes	0	0	0	0	0					By matching	By MS/MS	By matching	By matching			By MS/MS		By MS/MS	By MS/MS		By MS/MS	By MS/MS	By matching	By matching	By matching	By matching	By matching		By matching	By matching	By matching	By matching	By matching	By matching	By matching
FEDGVLDPDYPR	0	Unmodified	1421.6463	0.64630969	125	sp|P04004|VTNC_HUMAN	yes	yes	0	0	0	0	0																							By matching										By MS/MS
FFSFLGEAFDGAR	0	Unmodified	1462.6881	0.68811492	158	sp|P0DJI8|SAA1_HUMAN;sp|P0DJI9|SAA2_HUMAN	yes	no	0	0	0	0	0				By MS/MS	By matching	By MS/MS	By MS/MS	By MS/MS		By matching	By MS/MS		By MS/MS	By MS/MS		By MS/MS		By matching	By MS/MS	By matching		By MS/MS		By MS/MS	By matching			By MS/MS		By MS/MS	By MS/MS		By MS/MS		By matching
FGDKLCTVATLR	1	Unmodified	1379.7231	0.72312022	2	sp|P02768|ALBU_HUMAN;CON__P02768-1	yes	no	0	0	0	0	0						By matching				By matching	By matching		By matching		By matching	By matching	By matching		By matching		By matching	By matching		By matching		By matching	By matching			By matching	By MS/MS		By matching		By MS/MS	By MS/MS
FGQGAHHAAGQAGNEAGR	0	Unmodified	1734.7935	0.79347648	236	sp|Q6UWP8|SBSN_HUMAN	yes	no	0	0	0	0	0	By matching			By matching																											By MS/MS	By matching			By matching	By MS/MS
FGTQTYTCNVDHKPSNTKVDKTVER	3	Unmodified	2924.4087	0.40866896	92	sp|P01859|IGHG2_HUMAN	yes	yes	0	0	0	0	0	By matching	By matching	By matching	By MS/MS	By matching	By MS/MS	By MS/MS			By matching					By MS/MS	By matching	By MS/MS	By matching	By matching	By matching	By matching		By matching	By matching	By matching	By matching	By matching	By MS/MS			By matching	By matching	By matching	By matching	By matching	By matching
FKIETTPESR	1	Unmodified	1206.6245	0.62445203	174	sp|P19320|VCAM1_HUMAN	yes	yes	0	0	0	0	0	By matching		By matching	By matching	By MS/MS	By MS/MS	By MS/MS	By MS/MS	By MS/MS	By MS/MS	By MS/MS		By MS/MS	By matching	By MS/MS	By matching	By matching	By matching	By matching		By matching	By MS/MS		By MS/MS	By matching	By MS/MS	By matching	By matching	By matching	By matching	By MS/MS	By matching	By matching		By matching	By matching
FLCTGGVSPYADPNTCR	0	Glu->pyro-Glu	1895.8295	0.82945256	69	sp|P00751|CFAB_HUMAN	yes	yes	0	0	1	0	0						By MS/MS
FLGEAFDGAR	0	Unmodified	1081.5193	0.51925868	158	sp|P0DJI8|SAA1_HUMAN;sp|P0DJI9|SAA2_HUMAN	yes	no	0	0	0	0	0					By matching	By matching			By matching	By MS/MS									By matching													By MS/MS
FLQHKDDNPNLPR	1	Unmodified	1592.8059	0.80593865	2	sp|P02768|ALBU_HUMAN;CON__P02768-1	yes	no	0	0	0	0	0			By MS/MS	By matching																			By matching								By matching		By MS/MS	By matching	By matching	By matching
FNGNTLDNDIMLIKLSSPATLNSR	1	Gln->pyro-Glu	2616.3218	0.32175143	1	CON__P00761	yes	yes	0	1	0	0	0																																By MS/MS	By matching	By MS/MS	By MS/MS
FNKNNEGTYYSPNYNPQSR	1	Gln->pyro-Glu	2274.993	0.99302373	62	sp|P00450|CERU_HUMAN	yes	yes	0	1	0	0	0	By matching				By matching				By matching	By MS/MS					By matching			By matching	By MS/MS			By MS/MS		By MS/MS			By matching	By matching
FNWYVDGVEVHNAKTKPR	2	Gln->pyro-Glu	2142.0647	0.064672527	161;92	sp|P01859|IGHG2_HUMAN;sp|P01861|IGHG4_HUMAN;sp|P0DOX5|IGG1_HUMAN;sp|P01857|IGHG1_HUMAN	no	no	0	1	0	0	0				By matching																			By matching								By MS/MS		By MS/MS		By matching	By MS/MS
FPKAEFVEVTKLVTDLTKVHKECCHGDLLECADDR	4	Unmodified	4159.0177	0.017670619	3	CON__P02769	yes	yes	0	0	0	0	0																																		By MS/MS
FPVYDYDPSSLR	0	Unmodified	1457.6827	0.68269519	224	sp|Q13103|SPP24_HUMAN	yes	yes	0	0	0	0	0	By MS/MS	By matching	By MS/MS		By MS/MS	By MS/MS		By matching		By MS/MS	By matching		By matching	By MS/MS	By matching	By matching	By matching	By matching	By matching		By matching											By matching		By matching	By MS/MS
FQNALLVR	0	Unmodified	959.55525	0.55525025	2	sp|P02768|ALBU_HUMAN;CON__P02768-1	yes	no	0	0	0	0	0				By MS/MS								By MS/MS	By MS/MS								By MS/MS		By matching					By matching			By matching		By MS/MS	By matching	By MS/MS
FQSGQVLAALPR	0	Unmodified	1285.7143	0.71427009	245	sp|Q96IY4|CBPB2_HUMAN	yes	yes	0	0	0	0	0	By MS/MS	By MS/MS	By MS/MS	By MS/MS	By matching	By MS/MS	By MS/MS	By MS/MS	By MS/MS	By MS/MS	By MS/MS		By matching	By matching	By matching	By MS/MS	By MS/MS	By matching	By matching	By matching	By matching	By MS/MS	By MS/MS	By matching	By matching	By matching	By matching	By MS/MS	By MS/MS	By MS/MS	By MS/MS	By MS/MS	By MS/MS	By MS/MS	By MS/MS	By MS/MS
FSAICQGDGTWSPR	0	Unmodified	1580.7042	0.70417569	124	sp|P04003|C4BPA_HUMAN	yes	yes	0	0	0	0	0																																	By MS/MS
FSAICQGDGTWSPR	0	Glu->pyro-Glu	1562.6936	0.693611	124	sp|P04003|C4BPA_HUMAN	yes	yes	0	0	1	0	0						By MS/MS							By matching																	By matching
FSFLGEAFDGAR	0	Unmodified	1315.6197	0.619701	158	sp|P0DJI8|SAA1_HUMAN;sp|P0DJI9|SAA2_HUMAN	yes	no	0	0	0	0	0					By MS/MS	By MS/MS				By MS/MS								By matching				By MS/MS		By matching							By MS/MS
FSGSGSGTDFTLTISR	0	Unmodified	1631.7791	0.77911477	79	sp|P01619|KV320_HUMAN	no	no	0	0	0	0	0																			By MS/MS					By MS/MS				By MS/MS	By matching				By MS/MS
FSPATHPSEGLEENYCR	0	Unmodified	1992.8636	0.86358946	67	sp|P00747|PLMN_HUMAN	yes	yes	0	0	0	0	0	By matching																																By MS/MS		By matching	By MS/MS
FSSSSGYGGGSSR	0	Unmodified	1234.5214	0.52144352	8	sp|P35527|K1C9_HUMAN;CON__P35527	yes	no	0	0	0	0	0	By matching	By matching	By matching	By matching																			By matching								By MS/MS			By matching	By MS/MS	By MS/MS
FTCTVTHTDLPSPLKQTISR	1	Glu->pyro-Glu	2283.1682	0.16815132	94	sp|P01871|IGHM_HUMAN;sp|P0DOX6|IGM_HUMAN	yes	no	0	0	1	0	0						By MS/MS				By MS/MS			By MS/MS		By matching		By MS/MS										By matching
FVSETESR	0	Unmodified	953.44543	0.44542503	102	sp|P02671|FIBA_HUMAN	yes	yes	0	0	0	0	0														By MS/MS
FYAPELLFFAKR	1	Unmodified	1500.8129	0.8129215	2	sp|P02768|ALBU_HUMAN;CON__P02768-1	yes	no	0	0	0	0	0					By matching	By MS/MS		By MS/MS			By matching			By MS/MS	By MS/MS	By MS/MS
FYESDVMGR	0	Unmodified	1102.4753	0.47534495	73	sp|P01023|A2MG_HUMAN	yes	yes	0	0	0	0	0			By MS/MS																												By MS/MS				By MS/MS
GASQAGAPQGR	0	Unmodified	998.48936	0.48935553	139	sp|P06396|GELS_HUMAN	yes	yes	0	0	0	0	0	By matching	By MS/MS		By MS/MS				By MS/MS								By MS/MS				By MS/MS			By matching						By matching	By matching	By MS/MS		By MS/MS		By matching	By MS/MS
GASSAGLGPVVR	0	Unmodified	1069.588	0.58800695	171	sp|P17936|IBP3_HUMAN	yes	yes	0	0	0	0	0	By matching			By MS/MS	By MS/MS	By MS/MS	By MS/MS	By MS/MS	By MS/MS	By MS/MS	By MS/MS		By MS/MS	By MS/MS	By MS/MS	By MS/MS	By MS/MS	By MS/MS	By MS/MS	By MS/MS	By MS/MS	By MS/MS	By matching	By MS/MS	By MS/MS	By MS/MS	By matching	By MS/MS	By MS/MS	By MS/MS		By matching	By MS/MS	By MS/MS	By matching	By matching
GATYAFSGTHYWR	0	Unmodified	1515.6895	0.6895119	121	sp|P02790|HEMO_HUMAN	yes	yes	0	0	0	0	0							By MS/MS
GCLTQLYENAFFR	0	Unmodified	1617.761	0.76096229	123	sp|P03952|KLKB1_HUMAN	yes	yes	0	0	0	0	0	By MS/MS	By MS/MS	By MS/MS	By MS/MS	By MS/MS			By MS/MS		By MS/MS	By MS/MS	By MS/MS	By MS/MS	By MS/MS	By MS/MS	By MS/MS		By MS/MS	By MS/MS	By MS/MS	By MS/MS	By MS/MS	By MS/MS		By MS/MS	By MS/MS	By MS/MS	By MS/MS	By MS/MS	By MS/MS	By MS/MS	By MS/MS	By MS/MS	By MS/MS	By MS/MS	By MS/MS
GDFSSANNR	0	Unmodified	966.41552	0.41552189	102	sp|P02671|FIBA_HUMAN	yes	yes	0	0	0	0	0	By MS/MS	By matching	By MS/MS		By MS/MS	By matching	By MS/MS	By MS/MS	By MS/MS	By matching	By matching			By MS/MS	By MS/MS	By MS/MS		By matching	By matching				By matching	By matching			By matching	By matching	By matching			By matching		By matching
GDFSSANNR	0	Glu->pyro-Glu	948.40496	0.4049572	102	sp|P02671|FIBA_HUMAN	yes	yes	0	0	1	0	0	By matching		By MS/MS	By MS/MS																											By matching	By MS/MS
GDIVMTQSPDSLAVSLGER	0	Glu->pyro-Glu	1955.9622	0.96224087	137	sp|P06312|KV401_HUMAN	yes	yes	0	0	1	0	0	By MS/MS	By matching	By MS/MS									By matching											By MS/MS											By matching	By MS/MS	By MS/MS
GDIVMTQSPDSLAVSLGER	0	Oxidation (M);Glu->pyro-Glu	1971.9572	0.95715549	137	sp|P06312|KV401_HUMAN	yes	yes	0	0	1	1	0			By MS/MS
GDIVMTQSPLSLPVTPGEPASISCR	0	Glu->pyro-Glu	2593.288	0.28800846	18	sp|P01615|KVD28_HUMAN;sp|A0A075B6P5|KV228_HUMAN	yes	no	0	0	1	0	0	By matching																						By MS/MS								By matching	By MS/MS			By MS/MS	By matching
GDKLCTVATLR	1	Unmodified	1232.6547	0.6547063	2	sp|P02768|ALBU_HUMAN;CON__P02768-1	yes	no	0	0	0	0	0			By MS/MS	By matching																											By MS/MS		By matching		By MS/MS	By MS/MS
GDKLPECEADDGCPKPPEIAHGYVEHSVR	2	Acetyl (N-term)	3303.4925	0.49247494	65	sp|P00738|HPT_HUMAN	yes	yes	1	0	0	0	0				By MS/MS		By MS/MS
GDLLECADDR	0	Unmodified	1162.4925	0.49245158	2;3	sp|P02768|ALBU_HUMAN;CON__P02768-1;CON__P02769	no	no	0	0	0	0	0	By MS/MS	By MS/MS	By MS/MS			By MS/MS	By matching		By MS/MS	By MS/MS					By MS/MS							By matching	By MS/MS								By MS/MS	By MS/MS	By MS/MS	By MS/MS	By MS/MS	By MS/MS
GDPFEWQSEGSQENVYFR	0	Unmodified	2173.9341	0.93411186	12		yes	yes	0	0	0	0	0	By matching	By MS/MS		By MS/MS																			By MS/MS								By MS/MS	By matching
GDPTVGETNPR	0	Unmodified	1141.5364	0.53636531	229	sp|Q14624|ITIH4_HUMAN	yes	yes	0	0	0	0	0			By matching	By matching	By MS/MS	By MS/MS			By MS/MS					By MS/MS	By MS/MS			By matching	By matching									By matching			By matching	By matching			By MS/MS	By matching
GDSGGPLIVHKR	1	Glu->pyro-Glu	1216.6677	0.66765425	69	sp|P00751|CFAB_HUMAN	yes	yes	0	0	1	0	0					By matching	By MS/MS	By matching		By matching	By MS/MS	By matching		By matching	By matching	By matching			By matching	By matching	By matching		By matching		By matching	By matching	By matching	By matching	By matching
GDSTFESKSYKMADEAGSEADHEGTHSTKR	3	Unmodified	3257.4167	0.41672704	102	sp|P02671|FIBA_HUMAN	yes	yes	0	0	0	0	0	By MS/MS			By matching
GECQAEGVLFFQGDR	0	Unmodified	1711.7624	0.76241885	121	sp|P02790|HEMO_HUMAN	yes	yes	0	0	0	0	0	By MS/MS	By matching	By MS/MS	By MS/MS														By matching	By MS/MS				By MS/MS	By matching					By MS/MS	By MS/MS	By MS/MS	By MS/MS	By MS/MS	By MS/MS	By MS/MS	By MS/MS
GECQAEGVLFFQGDR	0	Glu->pyro-Glu	1693.7519	0.75185416	121	sp|P02790|HEMO_HUMAN	yes	yes	0	0	1	0	0		By matching	By MS/MS																				By MS/MS									By MS/MS		By MS/MS
GEFVSETESR	0	Unmodified	1139.5095	0.50948185	102	sp|P02671|FIBA_HUMAN	yes	yes	0	0	0	0	0					By MS/MS	By MS/MS										By MS/MS		By matching
GEGDFLAEGGGVR	0	Unmodified	1262.5891	0.58912916	102	sp|P02671|FIBA_HUMAN	yes	yes	0	0	0	0	0	By MS/MS		By MS/MS	By MS/MS		By matching												By MS/MS					By MS/MS	By MS/MS	By MS/MS	By MS/MS		By MS/MS			By MS/MS	By MS/MS	By MS/MS	By MS/MS	By MS/MS
GEIVLTQSPGTLSLSPGER	0	Unmodified	1940.0215	0.021470309	79	sp|P01619|KV320_HUMAN	yes	yes	0	0	0	0	0							By matching	By matching			By MS/MS			By matching																		By MS/MS	By MS/MS		By matching
GEIVLTQSPGTLSLSPGER	0	Glu->pyro-Glu	1922.0109	0.010905622	79	sp|P01619|KV320_HUMAN	yes	yes	0	0	1	0	0																															By matching		By MS/MS
GEMADCCAKQEPER	1	Oxidation (M)	1695.6651	0.66508935	2	sp|P02768|ALBU_HUMAN;CON__P02768-1	yes	no	0	0	0	1	0	By MS/MS	By MS/MS	By MS/MS	By MS/MS																			By matching								By MS/MS	By MS/MS	By MS/MS	By MS/MS	By MS/MS	By MS/MS
GEMADCCAKQEPER	1	Unmodified	1679.6702	0.67017472	2	sp|P02768|ALBU_HUMAN;CON__P02768-1	yes	no	0	0	0	0	0	By matching	By MS/MS	By MS/MS	By matching	By matching	By MS/MS	By matching	By matching	By matching	By MS/MS	By matching		By matching	By matching		By matching	By matching	By matching	By matching				By MS/MS	By matching							By matching	By MS/MS	By MS/MS	By MS/MS	By MS/MS	By MS/MS
GEQHGSSSGSSSSYGQHGSGSR	0	Unmodified	2121.8696	0.86961413	11	sp|Q86YZ3|HORN_HUMAN;CON__Q86YZ3	yes	no	0	0	0	0	0	By matching			By matching																			By matching								By MS/MS				By matching	By MS/MS
GETKPDPDVTER	1	Unmodified	1342.6365	0.63647328	121	sp|P02790|HEMO_HUMAN	yes	yes	0	0	0	0	0		By MS/MS	By matching	By matching		By MS/MS										By MS/MS									By matching						By matching	By MS/MS	By matching	By matching	By matching	By matching
GEVSEELSLKLPPNVVEESAR	1	Unmodified	2281.1802	0.1801558	73	sp|P01023|A2MG_HUMAN	yes	yes	0	0	0	0	0																																			By MS/MS	By matching
GEYGAEALER	0	Unmodified	1093.504	0.50400254	215	sp|P69905|HBA_HUMAN	yes	yes	0	0	0	0	0																By matching																			By MS/MS	By MS/MS
GFQNALIVR	0	Glu->pyro-Glu	998.56615	0.56614929	3	CON__P02769	yes	yes	0	0	1	0	0		By matching		By MS/MS	By matching	By MS/MS		By matching				By matching	By MS/MS					By matching	By matching	By matching	By matching	By MS/MS		By matching	By matching	By matching		By matching		By matching			By matching			By matching
GFSPKDVLVR	1	Unmodified	1116.6291	0.62914348	95;159	sp|P01876|IGHA1_HUMAN;sp|P0DOX2|IGA2_HUMAN	no	no	0	0	0	0	0				By matching		By matching		By MS/MS				By matching						By matching	By matching		By matching	By matching		By matching			By matching	By MS/MS	By matching	By matching			By matching		By matching
GGGGGGGLGSGGSIR	0	Unmodified	1144.5585	0.55849773	8	sp|P35527|K1C9_HUMAN;CON__P35527	yes	no	0	0	0	0	0	By matching	By matching	By matching	By matching																											By matching		By MS/MS	By matching	By MS/MS
GGGGGGYGSGGSSYGSGGGSYGSGGGGGGGR	0	Unmodified	2382.9446	0.94456998	4	sp|P04264|K2C1_HUMAN;CON__P04264	yes	no	0	0	0	0	0	By matching			By matching																											By MS/MS				By matching	By matching
GGSGGGGGGSSGGRGSGGGSSGGSIGGR	0	Unmodified	2078.9074	0.90739662	4	sp|P04264|K2C1_HUMAN;CON__P04264	yes	no	0	0	0	0	1																																		By MS/MS
GGSGGSYGGGGSGGGYGGGSGSR	0	Unmodified	1790.7204	0.72043069	8	sp|P35527|K1C9_HUMAN;CON__P35527	yes	no	0	0	0	0	0	By matching	By matching	By matching	By MS/MS																			By MS/MS								By MS/MS			By MS/MS	By MS/MS	By MS/MS
GGSTSYGTGSETESPR	0	Unmodified	1571.67	0.66995825	102	sp|P02671|FIBA_HUMAN	yes	yes	0	0	0	0	0	By MS/MS	By MS/MS	By MS/MS	By MS/MS		By MS/MS	By MS/MS							By MS/MS	By MS/MS	By MS/MS	By matching	By matching	By matching	By matching			By MS/MS	By matching	By matching	By matching	By matching		By MS/MS		By MS/MS	By MS/MS	By MS/MS	By MS/MS	By MS/MS	By MS/MS
GGSTSYGTGSETESPR	0	Acetyl (N-term)	1613.6805	0.68052294	102	sp|P02671|FIBA_HUMAN	yes	yes	1	0	0	0	0	By MS/MS	By matching	By matching																													By matching
GGSTSYGTGSETESPR	0	Glu->pyro-Glu	1553.6594	0.65939357	102	sp|P02671|FIBA_HUMAN	yes	yes	0	0	1	0	0					By MS/MS	By MS/MS			By matching						By matching
GGSTYYADSVKGR	1	Unmodified	1359.6419	0.64189301	86;48;87;19;34	sp|A0A075B6Q5|HV364_HUMAN;sp|P0DP04|HV43D_HUMAN;sp|A0A0B4J1X8|HV343_HUMAN;sp|A0A0J9YX35|HV64D_HUMAN;sp|P01764|HV323_HUMAN;sp|P01767|HV353_HUMAN	no	no	0	0	0	0	0				By MS/MS
GGWTVIQNR	0	Unmodified	1029.5356	0.53557744	103	sp|P02675|FIBB_HUMAN;CON__P02676	yes	no	0	0	0	0	0	By MS/MS	By matching		By MS/MS											By MS/MS			By MS/MS	By MS/MS		By matching	By MS/MS		By matching	By matching			By MS/MS	By matching			By matching	By matching
GGYTLVSGYPKR	1	Unmodified	1296.6826	0.68263561	121	sp|P02790|HEMO_HUMAN	yes	yes	0	0	0	0	0		By matching	By matching	By matching		By MS/MS	By MS/MS	By MS/MS	By matching					By MS/MS	By MS/MS	By MS/MS	By MS/MS										By matching		By MS/MS							By matching
GHFTEEDKATITSLWGKVNVEDAGGETLGR	2	Unmodified	3216.5687	0.56873465	214	sp|P69892|HBG2_HUMAN;sp|P69891|HBG1_HUMAN	yes	no	0	0	0	0	0																																			By MS/MS
GHFTEEDKATITSLWGKVNVEDAGGETLGR	2	Acetyl (N-term)	3258.5793	0.57929934	214	sp|P69892|HBG2_HUMAN;sp|P69891|HBG1_HUMAN	yes	no	1	0	0	0	0																																			By MS/MS
GIDIYSLTVDSR	0	Unmodified	1337.6827	0.68269519	229	sp|Q14624|ITIH4_HUMAN	yes	yes	0	0	0	0	0					By matching	By MS/MS			By matching	By matching	By MS/MS				By MS/MS		By matching							By matching				By matching
GIILDSVDAAFICPGSSR	0	Unmodified	1876.9353	0.93529784	121	sp|P02790|HEMO_HUMAN	yes	yes	0	0	0	0	0																																	By MS/MS
GKEESLDSDLYAELR	1	Unmodified	1723.8265	0.8264589	118	sp|P02775|CXCL7_HUMAN	yes	yes	0	0	0	0	0															By matching	By MS/MS	By matching						By matching						By MS/MS			By matching			By MS/MS	By MS/MS
GKGLEWIGEINHSGSTNYNPSLKSR	2	Gln->pyro-Glu	2726.3412	0.34124132	138	sp|P06331|HV434_HUMAN	yes	yes	0	1	0	0	0		By MS/MS
GKSSSYSKQFTSSTSYNR	2	Unmodified	2013.9392	0.93919724	102	sp|P02671|FIBA_HUMAN	yes	yes	0	0	0	0	0						By MS/MS								By matching	By MS/MS			By matching	By matching	By matching	By matching			By matching	By matching	By matching	By matching	By matching
GKVGAHAGEYGAEALER	1	Unmodified	1713.8434	0.84344636	215	sp|P69905|HBA_HUMAN	yes	yes	0	0	0	0	0	By MS/MS		By MS/MS	By MS/MS												By MS/MS							By matching						By matching			By matching	By MS/MS		By MS/MS	By MS/MS
GKVKVGVNGFGR	2	Unmodified	1216.704	0.70403976	131	sp|P04406|G3P_HUMAN	yes	yes	0	0	0	0	0					By MS/MS				By matching				By MS/MS			By MS/MS	By matching	By MS/MS		By matching	By matching	By MS/MS		By matching	By MS/MS	By matching	By MS/MS	By matching	By MS/MS	By matching
GKYLYEIAR	1	Glu->pyro-Glu	1093.592	0.59202969	3	CON__P02769	yes	yes	0	0	1	0	0	By matching	By MS/MS			By MS/MS	By matching	By MS/MS	By matching			By matching			By MS/MS	By MS/MS	By matching		By matching				By matching	By matching								By matching	By matching	By matching		By matching
GLGISSTASLR	0	Unmodified	1060.5877	0.58767259	73;178	sp|P01023|A2MG_HUMAN;sp|P20742|PZP_HUMAN	no	no	0	0	0	0	0											By matching														By MS/MS				By matching							By matching
GLIDEVNQDFTNR	0	Unmodified	1519.7267	0.72668527	102	sp|P02671|FIBA_HUMAN	yes	yes	0	0	0	0	0	By MS/MS			By MS/MS														By matching	By MS/MS									By MS/MS					By MS/MS
GLQDEDGYR	0	Unmodified	1051.4571	0.45705235	157	sp|P0C0L5|CO4B_HUMAN;sp|P0C0L4|CO4A_HUMAN	yes	no	0	0	0	0	0					By matching	By matching	By matching	By MS/MS	By matching	By matching	By MS/MS		By matching		By MS/MS	By matching		By matching	By matching	By matching	By matching			By matching	By matching	By matching	By matching	By matching	By matching	By matching
GLTQPPSVSKGLR	1	Unmodified	1338.7619	0.76194857	15	sp|A0A075B6I4|LVX54_HUMAN	yes	yes	0	0	0	0	0		By MS/MS		By MS/MS					By MS/MS	By MS/MS	By MS/MS		By MS/MS	By MS/MS	By MS/MS	By MS/MS	By MS/MS					By MS/MS		By MS/MS	By MS/MS	By matching	By MS/MS	By MS/MS	By MS/MS	By MS/MS	By MS/MS	By MS/MS	By MS/MS	By MS/MS	By MS/MS	By MS/MS
GLVQPGGSLR	0	Glu->pyro-Glu	964.54541	0.54541385	86;48;33;89;35;19	sp|A0A075B6Q5|HV364_HUMAN;sp|A0A0J9YX35|HV64D_HUMAN;sp|P01766|HV313_HUMAN;sp|P01764|HV323_HUMAN;sp|A0A0B4J1X5|HV374_HUMAN;sp|A0A0B4J1Y9|HV372_HUMAN;sp|P01780|HV307_HUMAN;sp|P01763|HV348_HUMAN	no	no	0	0	1	0	0					By MS/MS
GLVQPGGSLR	0	Unmodified	982.55598	0.55597854	86;48;33;89;35;19	sp|A0A075B6Q5|HV364_HUMAN;sp|A0A0J9YX35|HV64D_HUMAN;sp|P01766|HV313_HUMAN;sp|P01764|HV323_HUMAN;sp|A0A0B4J1X5|HV374_HUMAN;sp|A0A0B4J1Y9|HV372_HUMAN;sp|P01780|HV307_HUMAN;sp|P01763|HV348_HUMAN	no	no	0	0	0	0	0										By matching				By matching		By MS/MS	By matching												By matching	By matching
GMFFSTYDR	0	Unmodified	1122.4804	0.48043033	103	sp|P02675|FIBB_HUMAN	yes	yes	0	0	0	0	0						By MS/MS
GNDVTDIADDGCPKPPEIAHGYVEHSVR	1	Unmodified	3047.4043	0.40431186	65	sp|P00738|HPT_HUMAN	yes	yes	0	0	0	0	0	By MS/MS		By MS/MS	By MS/MS	By MS/MS	By MS/MS			By MS/MS	By MS/MS				By MS/MS	By MS/MS		By MS/MS	By MS/MS	By MS/MS			By MS/MS		By MS/MS			By MS/MS	By MS/MS	By MS/MS	By MS/MS	By MS/MS	By MS/MS			By MS/MS	By MS/MS
GNDVTDIADDGCPKPPEIAHGYVEHSVR	1	Gln->pyro-Glu	3030.3778	0.37776276	65	sp|P00738|HPT_HUMAN	yes	yes	0	1	0	0	0	By matching		By matching	By matching	By matching	By MS/MS			By matching					By matching	By matching			By matching	By matching					By matching				By matching			By matching	By MS/MS			By matching
GNPEQTPVLKPEEEAPAPEVGASKPEGIDSR	2	Unmodified	3227.5946	0.59461505	125	sp|P04004|VTNC_HUMAN	yes	yes	0	0	0	0	0																																	By MS/MS
GNTEGLQKSLAELGGHLDQQVEEFR	1	Gln->pyro-Glu	2737.3307	0.33073621	142	sp|P06727|APOA4_HUMAN	yes	yes	0	1	0	0	0				By matching																			By MS/MS										By MS/MS		By matching	By MS/MS
GNVAEGETKPDPDVTER	1	Unmodified	1812.849	0.84898525	121	sp|P02790|HEMO_HUMAN	yes	yes	0	0	0	0	0	By MS/MS	By MS/MS	By MS/MS	By MS/MS	By MS/MS	By MS/MS	By matching	By MS/MS	By matching	By matching	By MS/MS		By MS/MS		By matching	By matching	By MS/MS	By matching	By matching	By matching	By matching		By matching	By matching	By matching	By matching	By matching	By matching	By matching		By MS/MS	By MS/MS	By MS/MS	By MS/MS	By MS/MS	By MS/MS
GNVAEGETKPDPDVTER	1	Gln->pyro-Glu	1795.8224	0.82243615	121	sp|P02790|HEMO_HUMAN	yes	yes	0	1	0	0	0								By MS/MS											By matching
GNVATNTDGKNYCGLPGEYWLGNDKISQLTR	2	Glu->pyro-Glu	3422.6314	0.63135168	103	sp|P02675|FIBB_HUMAN	yes	yes	0	0	1	0	0			By MS/MS																													By matching		By matching
GNYDAAQR	0	Unmodified	893.39914	0.39914354	190	sp|P35542|SAA4_HUMAN	yes	yes	0	0	0	0	0																																	By MS/MS		By matching
GPAKSPYQLVLQHSR	1	Unmodified	1679.9107	0.91073807	231	sp|Q15582|BGH3_HUMAN	yes	yes	0	0	0	0	0																				By matching	By matching			By MS/MS		By matching	By matching	By matching
GPEEEHLGILGPVIWAEVGDTIR	0	Unmodified	2486.2805	0.28053854	62	sp|P00450|CERU_HUMAN	yes	yes	0	0	0	0	0	By MS/MS		By MS/MS	By MS/MS								By matching																				By MS/MS			By MS/MS
GPEVQLVAHSPWLKDSLSR	1	Unmodified	2118.1222	0.12218741	157	sp|P0C0L5|CO4B_HUMAN;sp|P0C0L4|CO4A_HUMAN	yes	no	0	0	0	0	0																			By matching					By MS/MS					By matching
GPGGVWAAEAISDAR	0	Unmodified	1455.7106	0.71064128	158	sp|P0DJI8|SAA1_HUMAN	yes	yes	0	0	0	0	0																								By MS/MS
GPLPKPTLWAEPGSVITQGSPVTLR	1	Unmodified	2600.4326	0.43262251	239	sp|Q8N6C8|LIRA3_HUMAN	yes	yes	0	0	0	0	0				By MS/MS		By MS/MS												By matching	By MS/MS								By matching	By MS/MS							By MS/MS
GPTGTGESKCPLMVKVLDAVR	2	Unmodified	2214.1501	0.15005842	116	sp|P02766|TTHY_HUMAN	yes	yes	0	0	0	0	0	By MS/MS	By MS/MS			By matching	By MS/MS	By MS/MS	By matching		By MS/MS	By MS/MS	By MS/MS	By MS/MS		By MS/MS	By matching	By MS/MS	By MS/MS	By MS/MS	By MS/MS	By MS/MS	By matching	By MS/MS	By MS/MS	By MS/MS	By MS/MS	By MS/MS	By MS/MS	By MS/MS	By MS/MS		By matching		By MS/MS	By MS/MS	By MS/MS
GPTGTGESKCPLMVKVLDAVR	2	Oxidation (M)	2230.145	0.14497304	116	sp|P02766|TTHY_HUMAN	yes	yes	0	0	0	1	0						By matching	By MS/MS	By matching		By matching	By MS/MS		By MS/MS	By MS/MS	By matching	By MS/MS	By MS/MS		By matching	By MS/MS	By MS/MS	By matching	By MS/MS	By MS/MS	By MS/MS	By MS/MS	By matching	By MS/MS	By matching	By MS/MS	By matching		By MS/MS	By MS/MS	By MS/MS	By MS/MS
GPYESGSGHSSGLGHQESR	0	Unmodified	1927.8409	0.84088018	11	sp|Q86YZ3|HORN_HUMAN;CON__Q86YZ3	yes	no	0	0	0	0	0																																			By MS/MS
GPYESGSGHSSGLGHR	0	Unmodified	1583.7077	0.70768116	11	sp|Q86YZ3|HORN_HUMAN;CON__Q86YZ3	yes	no	0	0	0	0	0	By matching		By matching	By matching																			By matching								By MS/MS	By matching	By matching		By MS/MS	By MS/MS
GQPLSPEKYVTSAPMPEPQAPGR	1	Unmodified	2436.2107	0.21074442	94	sp|P01871|IGHM_HUMAN	yes	yes	0	0	0	0	0																			By MS/MS					By MS/MS				By matching		By matching
GQYCYELDEKAVR	1	Glu->pyro-Glu	1611.7351	0.73514147	125	sp|P04004|VTNC_HUMAN	yes	yes	0	0	1	0	0	By MS/MS	By MS/MS	By matching	By MS/MS																			By MS/MS								By matching		By MS/MS	By MS/MS	By MS/MS	By MS/MS
GQYCYELDEKAVR	1	Unmodified	1629.7457	0.74570615	125	sp|P04004|VTNC_HUMAN	yes	yes	0	0	0	0	0		By matching		By MS/MS															By MS/MS				By matching							By matching		By matching	By MS/MS		By matching	By MS/MS
GQYCYELDEKAVR	1	Gln->pyro-Glu	1612.7192	0.71915705	125	sp|P04004|VTNC_HUMAN	yes	yes	0	1	0	0	0																																		By MS/MS
GSAPMQLHLRATIR	0	Oxidation (M);Glu->pyro-Glu	1547.8355	0.83546463	61	sp|O95445|APOM_HUMAN	yes	yes	0	0	1	1	1					By MS/MS				By matching	By MS/MS			By MS/MS				By matching	By matching										By matching
GSESGIFTNTKESSSHHPGIAEFPSR	1	Unmodified	2758.2947	0.29468506	102	sp|P02671|FIBA_HUMAN	yes	yes	0	0	0	0	0				By MS/MS			By MS/MS								By matching	By MS/MS		By matching	By MS/MS	By matching		By matching							By MS/MS			By matching
GSGGGSSGGSIGGR	0	Unmodified	1091.4956	0.49556312	4	sp|P04264|K2C1_HUMAN;CON__P04264	yes	no	0	0	0	0	0				By MS/MS																											By MS/MS			By matching	By MS/MS
GSGSGQSPSSGQHGTGFGR	0	Unmodified	1746.767	0.76698696	11	sp|Q86YZ3|HORN_HUMAN;CON__Q86YZ3	yes	no	0	0	0	0	0				By matching																			By matching								By MS/MS		By matching	By matching	By MS/MS	By MS/MS
GSPAINVAVHVFR	0	Unmodified	1365.7517	0.75171823	116	sp|P02766|TTHY_HUMAN	yes	yes	0	0	0	0	0								By MS/MS										By matching	By MS/MS					By MS/MS	By MS/MS	By MS/MS		By MS/MS	By MS/MS	By MS/MS			By MS/MS			By matching
GSTGTWNPGSSER	0	Unmodified	1334.5851	0.58510641	102	sp|P02671|FIBA_HUMAN	yes	yes	0	0	0	0	0	By MS/MS		By MS/MS	By matching																												By matching	By matching
GSTNYNPSLKSR	1	Unmodified	1322.6579	0.65787742	138;20	sp|P06331|HV434_HUMAN;sp|P01825|HV459_HUMAN;sp|A0A0C4DH41|HV461_HUMAN;sp|A0A075B6R2|HV404_HUMAN	no	no	0	0	0	0	0					By matching	By matching	By matching	By matching		By matching	By matching		By matching	By MS/MS	By MS/MS	By MS/MS	By MS/MS								By matching		By matching		By matching	By matching
GSTSYGTGSETESPR	0	Unmodified	1514.6485	0.64849453	102	sp|P02671|FIBA_HUMAN	yes	yes	0	0	0	0	0	By MS/MS		By matching	By MS/MS	By MS/MS	By MS/MS			By matching	By MS/MS				By matching	By MS/MS			By matching	By matching					By matching							By matching	By matching
GSTYYADSVKGR	1	Unmodified	1302.6204	0.62042929	86;48;87;19;40;34	sp|A0A075B6Q5|HV364_HUMAN;sp|P0DP04|HV43D_HUMAN;sp|A0A0B4J1X8|HV343_HUMAN;sp|A0A0C4DH42|HV366_HUMAN;sp|A0A0J9YX35|HV64D_HUMAN;sp|P01764|HV323_HUMAN;sp|P01767|HV353_HUMAN	no	no	0	0	0	0	0	By MS/MS	By MS/MS	By MS/MS	By MS/MS	By MS/MS	By matching	By MS/MS	By MS/MS	By MS/MS	By matching	By matching		By matching	By MS/MS	By MS/MS	By MS/MS	By MS/MS	By matching	By matching	By matching	By matching		By MS/MS	By matching	By matching	By matching	By matching	By matching				By MS/MS	By matching		By matching	By MS/MS
GSVDFGR	0	Unmodified	736.3504	0.35040244	103	sp|P02675|FIBB_HUMAN;CON__P02676	yes	no	0	0	0	0	0					By MS/MS
GTASVVCLLNNFYPR	0	Unmodified	1709.8559	0.85592531	162	sp|P0DOX7|IGK_HUMAN;sp|P01834|IGKC_HUMAN	yes	no	0	0	0	0	0																				By matching		By matching		By MS/MS	By MS/MS					By matching
GTEVPSVPEHGR	0	Unmodified	1263.6208	0.62076364	73	sp|P01023|A2MG_HUMAN	yes	yes	0	0	0	0	0	By MS/MS	By MS/MS	By matching	By MS/MS	By MS/MS	By MS/MS	By MS/MS	By MS/MS	By MS/MS	By MS/MS	By MS/MS		By MS/MS	By MS/MS	By MS/MS	By MS/MS	By MS/MS	By MS/MS	By MS/MS	By matching	By matching	By MS/MS	By MS/MS	By matching	By MS/MS	By matching	By matching	By MS/MS	By MS/MS	By MS/MS	By MS/MS	By MS/MS	By MS/MS	By MS/MS	By MS/MS	By MS/MS
GTFSSKFQVDNNNR	1	Unmodified	1612.7594	0.75938238	73	sp|P01023|A2MG_HUMAN	yes	yes	0	0	0	0	0						By matching	By matching		By MS/MS	By matching	By matching		By matching		By matching	By matching	By MS/MS													By matching
GTPDVSSALDKLKEFGNTLEDKAR	3	Glu->pyro-Glu	2572.3133	0.31329523	100	sp|P02654|APOC1_HUMAN	yes	yes	0	0	1	0	0				By matching																											By MS/MS		By MS/MS			By matching
GTTTFAVTSILR	0	Unmodified	1265.698	0.69795133	95	sp|P01876|IGHA1_HUMAN	yes	yes	0	0	0	0	0		By matching		By matching	By matching	By MS/MS	By matching	By matching	By MS/MS	By MS/MS	By MS/MS		By MS/MS	By matching	By MS/MS	By MS/MS	By MS/MS				By matching					By MS/MS	By matching	By matching		By MS/MS	By matching		By matching
GTYSTTVTGR	0	Unmodified	1041.5091	0.50908792	150	sp|P08519|APOA_HUMAN	yes	no	0	0	0	0	0																																	By MS/MS
GVEVHNAKTKPR	2	Unmodified	1334.7419	0.74188183	93;161;92	sp|P01859|IGHG2_HUMAN;sp|P01861|IGHG4_HUMAN;sp|P01860|IGHG3_HUMAN;sp|P0DOX5|IGG1_HUMAN;sp|P01857|IGHG1_HUMAN	no	no	0	0	0	0	0	By matching		By matching	By MS/MS	By MS/MS	By matching		By matching	By matching	By MS/MS			By MS/MS	By MS/MS		By MS/MS	By MS/MS	By matching		By matching											By MS/MS	By MS/MS		By MS/MS	By matching
GVNDNEEGFFSAR	0	Unmodified	1440.627	0.62697123	103	sp|P02675|FIBB_HUMAN	yes	yes	0	0	0	0	0	By MS/MS		By MS/MS	By MS/MS	By MS/MS	By MS/MS									By MS/MS		By MS/MS	By MS/MS	By MS/MS					By matching				By MS/MS		By MS/MS	By matching	By MS/MS
GVNDNEEGFFSAR	0	Glu->pyro-Glu	1422.6164	0.61640654	103	sp|P02675|FIBB_HUMAN	yes	yes	0	0	1	0	0	By matching		By MS/MS		By MS/MS	By MS/MS		By matching	By matching	By matching	By matching		By MS/MS		By matching		By matching				By matching		By matching			By matching				By matching	By matching	By matching		By MS/MS
GVQVETISPGDGR	0	Unmodified	1313.6575	0.65754307	210	sp|P62942|FKB1A_HUMAN	yes	yes	0	0	0	0	0	By matching		By matching	By matching	By MS/MS				By matching		By matching							By MS/MS				By MS/MS		By matching	By MS/MS		By MS/MS		By matching	By matching	By matching		By MS/MS	By matching	By MS/MS	By MS/MS
GVYSSDVFDIFPGTYQTLEMFPR	0	Unmodified	2668.2519	0.25194053	62	sp|P00450|CERU_HUMAN	yes	yes	0	0	0	0	0				By MS/MS
GYTLVSGYPKR	1	Unmodified	1239.6612	0.66117189	121	sp|P02790|HEMO_HUMAN	yes	yes	0	0	0	0	0	By MS/MS	By matching	By matching	By MS/MS	By matching	By MS/MS	By MS/MS	By MS/MS	By MS/MS	By MS/MS	By MS/MS		By MS/MS		By MS/MS		By MS/MS	By MS/MS	By matching	By matching	By MS/MS	By matching	By MS/MS	By MS/MS		By matching	By matching	By MS/MS	By matching	By MS/MS	By matching	By MS/MS	By matching		By MS/MS
GYTQQLAFR	0	Unmodified	1082.5509	0.55089316	74	sp|P01024|CO3_HUMAN;CON__Q2UVX4	yes	no	0	0	0	0	0																																	By MS/MS
HADICTLSEKER	1	Unmodified	1457.6933	0.69327665	2	sp|P02768|ALBU_HUMAN;CON__P02768-1	yes	no	0	0	0	0	0	By MS/MS		By matching	By MS/MS																			By MS/MS								By matching		By MS/MS	By matching		By matching
HATKTAKDALSSVQESQVAQQAR	2	Unmodified	2453.2623	0.26226272	101	sp|P02656|APOC3_HUMAN	yes	yes	0	0	0	0	0	By matching	By matching									By matching		By matching			By matching				By matching			By MS/MS			By matching			By matching	By MS/MS			By MS/MS	By matching		By MS/MS
HDNEETFLKKYLYEIAR	2	Unmodified	2168.0902	0.090218576	2	sp|P02768|ALBU_HUMAN;CON__P02768-1	yes	no	0	0	0	0	0	By MS/MS			By MS/MS																By matching			By MS/MS							By matching					By MS/MS
HEHAEVVFTANDSGPR	0	Unmodified	1764.818	0.81795989	116	sp|P02766|TTHY_HUMAN	yes	yes	0	0	0	0	0	By matching			By matching				By MS/MS															By MS/MS										By MS/MS			By MS/MS
HGATYAFSGTHYWR	0	Unmodified	1652.7484	0.74842377	121	sp|P02790|HEMO_HUMAN	yes	yes	0	0	0	0	0					By matching	By MS/MS	By MS/MS	By matching		By MS/MS					By matching	By MS/MS	By matching	By matching	By MS/MS	By matching	By MS/MS	By matching		By MS/MS	By MS/MS	By MS/MS	By MS/MS	By MS/MS	By matching	By matching
HGDLLECADDR	0	Unmodified	1299.5514	0.55136344	2;3	sp|P02768|ALBU_HUMAN;CON__P02768-1;CON__P02769	no	no	0	0	0	0	0	By matching	By MS/MS	By matching	By matching								By matching											By MS/MS								By MS/MS	By MS/MS	By MS/MS	By MS/MS	By matching	By matching
HGNVAEGETKPDPDVTER	1	Unmodified	1949.9079	0.90789711	121	sp|P02790|HEMO_HUMAN	yes	yes	0	0	0	0	0	By MS/MS	By MS/MS	By MS/MS	By MS/MS	By MS/MS	By MS/MS	By MS/MS	By MS/MS	By MS/MS	By MS/MS	By MS/MS		By MS/MS	By MS/MS	By MS/MS	By MS/MS	By MS/MS	By matching	By matching				By MS/MS			By matching	By matching	By matching			By MS/MS	By MS/MS	By MS/MS	By MS/MS	By MS/MS	By MS/MS
HGPGLIYR	0	Unmodified	911.49774	0.49773538	115	sp|P02765|FETUA_HUMAN	yes	yes	0	0	0	0	0	By MS/MS	By MS/MS	By MS/MS	By MS/MS	By MS/MS	By MS/MS	By MS/MS	By MS/MS	By MS/MS	By MS/MS	By MS/MS	By MS/MS	By MS/MS		By matching	By MS/MS	By MS/MS	By matching	By matching		By matching	By matching	By MS/MS	By matching	By matching	By matching	By matching	By matching	By matching	By matching	By matching	By MS/MS		By MS/MS	By MS/MS	By MS/MS
HGSGSGHSSSHGQHGSGSSYSYSR	0	Unmodified	2388.9816	0.98162419	11	sp|Q86YZ3|HORN_HUMAN;CON__Q86YZ3	yes	no	0	0	0	0	0																															By matching				By matching	By MS/MS
HGSGSGHSSSYGQHGSGSGWSSSSGR	0	Unmodified	2476.0137	0.013652602	11	sp|Q86YZ3|HORN_HUMAN;CON__Q86YZ3	yes	no	0	0	0	0	0	By MS/MS		By MS/MS																												By MS/MS				By MS/MS	By MS/MS
HGSPVDICTAKPR	1	Unmodified	1436.7194	0.71943182	70	sp|P01008|ANT3_HUMAN	yes	yes	0	0	0	0	0	By MS/MS	By MS/MS	By MS/MS	By MS/MS	By MS/MS	By MS/MS	By MS/MS	By MS/MS	By MS/MS	By MS/MS	By MS/MS		By MS/MS	By MS/MS		By MS/MS	By MS/MS	By matching		By matching	By matching	By matching	By MS/MS	By MS/MS	By matching	By matching	By matching		By MS/MS	By MS/MS	By MS/MS	By MS/MS	By MS/MS	By MS/MS	By MS/MS	By MS/MS
HGSSSGSSSSYGQHGSGSR	0	Unmodified	1807.747	0.7469798	11	sp|Q86YZ3|HORN_HUMAN;CON__Q86YZ3	yes	no	0	0	0	0	0																																			By matching	By MS/MS
HKDDNPNLPR	1	Unmodified	1204.5949	0.59488324	2	sp|P02768|ALBU_HUMAN;CON__P02768-1	yes	no	0	0	0	0	0	By MS/MS	By MS/MS	By MS/MS	By matching	By matching	By matching	By MS/MS	By MS/MS	By matching	By matching	By MS/MS		By MS/MS	By MS/MS	By matching	By matching	By matching	By matching	By matching	By matching	By matching		By matching	By matching	By matching	By matching	By matching	By matching	By matching		By MS/MS	By MS/MS	By MS/MS	By MS/MS	By MS/MS	By matching
HKSEVAHR	1	Unmodified	962.50461	0.50461167	2	sp|P02768|ALBU_HUMAN;CON__P02768-1	yes	no	0	0	0	0	0					By MS/MS	By matching	By matching	By matching	By matching		By MS/MS		By matching	By matching			By matching	By matching	By MS/MS						By matching	By matching		By matching	By matching
HLTEGSTDLR	0	Unmodified	1127.5571	0.55710075	61	sp|O95445|APOM_HUMAN	yes	yes	0	0	0	0	0				By MS/MS																													By MS/MS
HLTPEEKSAVTALWGKVNVDEVGGEALGR	2	Unmodified	3061.5833	0.5832625	213	sp|P68871|HBB_HUMAN	yes	yes	0	0	0	0	0	By matching															By MS/MS											By matching		By MS/MS						By MS/MS	By MS/MS
HLVPGAPFLLQALVR	0	Unmodified	1629.9719	0.97188176	157	sp|P0C0L5|CO4B_HUMAN;sp|P0C0L4|CO4A_HUMAN	yes	no	0	0	0	0	0																			By matching					By MS/MS				By MS/MS
HPDEAAFFDTASTGKTFPGFFSPMLGEFVSETESR	1	Oxidation (M)	3854.741	0.74102129	102	sp|P02671|FIBA_HUMAN	yes	yes	0	0	0	1	0	By MS/MS
HPDEAAFFDTASTGKTFPGFFSPMLGEFVSETESR	1	Unmodified	3838.7461	0.74610667	102	sp|P02671|FIBA_HUMAN	yes	yes	0	0	0	0	0	By MS/MS																															By matching
HPDEAAFFDTASTGKTFPGFFSPMLGEFVSETESR	1	Acetyl (N-term)	3880.7567	0.75667136	102	sp|P02671|FIBA_HUMAN	yes	yes	1	0	0	0	0	By MS/MS			By MS/MS																			By matching										By MS/MS
HPDYSVVLLLR	0	Unmodified	1310.7347	0.73467118	2	sp|P02768|ALBU_HUMAN;CON__P02768-1	yes	no	0	0	0	0	0	By MS/MS	By MS/MS		By MS/MS	By matching	By MS/MS		By MS/MS	By MS/MS	By matching	By MS/MS	By MS/MS	By MS/MS		By MS/MS	By MS/MS	By matching	By MS/MS	By MS/MS	By MS/MS	By MS/MS	By MS/MS	By MS/MS	By MS/MS	By matching	By matching	By matching	By MS/MS	By MS/MS	By MS/MS	By MS/MS	By MS/MS	By MS/MS	By matching	By MS/MS	By MS/MS
HPDYSVVLLLR	0	Gln->pyro-Glu	1293.7081	0.70812208	2	sp|P02768|ALBU_HUMAN;CON__P02768-1	yes	no	0	1	0	0	0	By MS/MS	By MS/MS	By MS/MS	By MS/MS								By MS/MS								By matching			By MS/MS	By matching	By matching	By MS/MS			By matching	By matching	By MS/MS	By MS/MS		By MS/MS	By MS/MS	By MS/MS
HPDYSVVLLLR	0	Acetyl (N-term)	1352.7452	0.74523587	2	sp|P02768|ALBU_HUMAN;CON__P02768-1	yes	no	1	0	0	0	0				By MS/MS																			By MS/MS								By MS/MS	By MS/MS			By MS/MS	By MS/MS
HPDYSVVLLLR	0	Glu->pyro-Glu	1292.7241	0.7241065	2	sp|P02768|ALBU_HUMAN;CON__P02768-1	yes	no	0	0	1	0	0	By matching	By MS/MS	By matching	By MS/MS	By matching	By matching	By matching	By matching	By matching	By matching	By matching		By matching	By matching	By matching	By matching	By MS/MS	By MS/MS	By MS/MS	By MS/MS		By matching	By MS/MS	By matching	By matching				By MS/MS		By MS/MS	By MS/MS	By MS/MS	By matching	By MS/MS	By MS/MS
HPNSPLDEENLTQENQDR	0	Unmodified	2134.9516	0.95155284	72	sp|P01011|AACT_HUMAN	yes	yes	0	0	0	0	0	By MS/MS	By MS/MS	By MS/MS	By MS/MS	By MS/MS	By MS/MS	By MS/MS	By MS/MS	By MS/MS	By MS/MS	By MS/MS		By MS/MS	By MS/MS	By MS/MS	By MS/MS	By MS/MS	By MS/MS	By MS/MS	By MS/MS	By MS/MS	By MS/MS	By MS/MS	By MS/MS	By MS/MS	By MS/MS	By MS/MS	By MS/MS	By MS/MS	By MS/MS	By MS/MS	By MS/MS	By MS/MS	By MS/MS	By MS/MS	By MS/MS
HPNSPLDEENLTQENQDR	0	Acetyl (N-term)	2176.9621	0.96211753	72	sp|P01011|AACT_HUMAN	yes	yes	1	0	0	0	0									By MS/MS							By matching													By MS/MS		By matching	By MS/MS				By MS/MS
HPYFYAPELLFFAKR	1	Unmodified	1897.9879	0.98792576	2	sp|P02768|ALBU_HUMAN;CON__P02768-1	yes	no	0	0	0	0	0				By MS/MS	By MS/MS	By MS/MS	By MS/MS	By MS/MS			By MS/MS		By MS/MS	By MS/MS	By MS/MS	By MS/MS		By matching	By MS/MS	By MS/MS	By MS/MS	By matching		By MS/MS	By MS/MS	By MS/MS	By matching	By MS/MS	By matching	By MS/MS			By MS/MS
HPYFYAPELLFFAKR	1	Gln->pyro-Glu	1880.9614	0.96137665	2	sp|P02768|ALBU_HUMAN;CON__P02768-1	yes	no	0	1	0	0	0																			By matching	By MS/MS	By matching	By matching		By matching	By MS/MS	By MS/MS	By matching	By matching		By matching	By matching					By MS/MS
HPYFYAPELLFFAKR	1	Glu->pyro-Glu	1879.9774	0.97736107	2	sp|P02768|ALBU_HUMAN;CON__P02768-1	yes	no	0	0	1	0	0																								By MS/MS	By MS/MS	By MS/MS	By matching			By matching
HQPQEFPTYVEPTNDEICEAFR	0	Unmodified	2706.202	0.20203022	117	sp|P02774|VTDB_HUMAN;CON__Q3MHN5;CON__ENSEMBL:ENSBTAP00000018229	yes	no	0	0	0	0	0				By MS/MS																													By MS/MS
HQSACKDSDWPFCSDEDWNYKCPSGCR	2	Unmodified	3391.3176	0.31756382	102	sp|P02671|FIBA_HUMAN	yes	yes	0	0	0	0	0	By MS/MS			By MS/MS																												By MS/MS
HQSACKDSDWPFCSDEDWNYKCPSGCR	2	Glu->pyro-Glu	3373.307	0.30699913	102	sp|P02671|FIBA_HUMAN	yes	yes	0	0	1	0	0	By MS/MS		By MS/MS																													By MS/MS
HQSACKDSDWPFCSDEDWNYKCPSGCR	2	Acetyl (N-term)	3433.3281	0.3281285	102	sp|P02671|FIBA_HUMAN	yes	yes	1	0	0	0	0																																			By MS/MS
HSIFTPETNPR	0	Unmodified	1297.6415	0.64149908	67	sp|P00747|PLMN_HUMAN	yes	yes	0	0	0	0	0	By MS/MS			By matching																			By matching										By matching	By matching		By matching
HTDLSGKVFVFPR	1	Unmodified	1501.8041	0.80414773	105	sp|P02743|SAMP_HUMAN	yes	yes	0	0	0	0	0	By MS/MS	By MS/MS	By MS/MS	By MS/MS	By MS/MS	By MS/MS	By MS/MS	By MS/MS	By MS/MS	By MS/MS	By MS/MS		By MS/MS	By MS/MS	By MS/MS	By MS/MS	By MS/MS	By matching	By MS/MS	By MS/MS	By MS/MS	By MS/MS	By MS/MS	By MS/MS	By MS/MS	By matching	By MS/MS	By MS/MS	By MS/MS	By MS/MS	By MS/MS	By MS/MS	By MS/MS	By MS/MS	By MS/MS	By MS/MS
HTFMGVVSLGSPSGEVSHPR	0	Unmodified	2080.016	0.016007775	115	sp|P02765|FETUA_HUMAN	yes	yes	0	0	0	0	0																																	By MS/MS
HTFMGVVSLGSPSGEVSHPR	0	Acetyl (N-term)	2122.0266	0.026572462	115	sp|P02765|FETUA_HUMAN	yes	yes	1	0	0	0	0				By MS/MS				By matching	By MS/MS						By matching	By matching			By matching	By MS/MS		By matching		By matching		By matching		By matching	By MS/MS				By MS/MS
HTFMGVVSLGSPSGEVSHPR	0	Oxidation (M)	2096.0109	0.010922397	115	sp|P02765|FETUA_HUMAN	yes	yes	0	0	0	1	0				By MS/MS					By MS/MS									By matching										By MS/MS		By matching
HVEEPHTETVR	0	Unmodified	1332.6422	0.64222736	73	sp|P01023|A2MG_HUMAN	yes	yes	0	0	0	0	0	By matching	By matching	By matching								By MS/MS			By matching		By MS/MS		By matching					By matching		By matching				By matching		By MS/MS		By MS/MS	By matching	By matching	By MS/MS
HVVQDCYHGDGQSYR	0	Unmodified	1819.7696	0.76962949	150	sp|P08519|APOA_HUMAN	yes	yes	0	0	0	0	0	By MS/MS		By MS/MS																												By MS/MS	By MS/MS	By MS/MS	By MS/MS
HYDGSYSTFGER	0	Unmodified	1417.5899	0.58985744	73	sp|P01023|A2MG_HUMAN	yes	yes	0	0	0	0	0	By MS/MS	By matching	By matching	By MS/MS				By matching			By matching				By MS/MS	By MS/MS	By matching	By matching		By matching			By MS/MS					By matching		By matching	By matching	By matching	By MS/MS	By matching	By MS/MS	By MS/MS
HYNPAQYDYDRDDVGDR	0	Unmodified	2097.8777	0.87765962	10	sp|P07996|TSP1_HUMAN;CON__Q28194	yes	no	0	0	0	0	1											By MS/MS					By MS/MS									By matching				By matching				By matching			By MS/MS
IASFSQNCDIYPGKDFVQPPTKICVGCPR	2	Glu->pyro-Glu	3335.589	0.58895828	76	sp|P01042|KNG1_HUMAN	yes	yes	0	0	1	0	0		By MS/MS	By matching																				By MS/MS											By MS/MS
IDQTVEELR	0	Unmodified	1101.5666	0.5666028	142	sp|P06727|APOA4_HUMAN	yes	yes	0	0	0	0	0																																	By MS/MS
IGDQWDKQHDMGHMMR	1	Acetyl (N-term)	2025.8608	0.86076946	111	sp|P02751|FINC_HUMAN	yes	yes	1	0	0	0	0										By MS/MS
IHWESASLLR	0	Unmodified	1210.6459	0.64585618	74	sp|P01024|CO3_HUMAN	yes	yes	0	0	0	0	0	By MS/MS	By MS/MS	By MS/MS	By MS/MS		By matching		By MS/MS			By matching					By MS/MS		By matching	By MS/MS	By MS/MS	By matching		By MS/MS	By matching	By MS/MS		By matching				By MS/MS	By MS/MS	By MS/MS	By MS/MS	By MS/MS	By MS/MS
IIGGQKAKMGNFPWQVFTNIHGR	2	Oxidation (M)	2614.3591	0.35908041	64	sp|P00736|C1R_HUMAN	yes	yes	0	0	0	1	0																								By MS/MS
ILLQGTPVAQMTEDAVDAER	0	Unmodified	2156.0783	0.078333261	74	sp|P01024|CO3_HUMAN	yes	yes	0	0	0	0	0	By MS/MS	By MS/MS	By MS/MS	By MS/MS		By MS/MS						By MS/MS						By MS/MS	By MS/MS	By MS/MS	By MS/MS	By MS/MS	By MS/MS	By MS/MS	By matching	By MS/MS		By MS/MS	By MS/MS	By MS/MS	By MS/MS	By MS/MS	By MS/MS		By MS/MS	By MS/MS
ILLQGTPVAQMTEDAVDAER	0	Oxidation (M)	2172.0732	0.073247883	74	sp|P01024|CO3_HUMAN	yes	yes	0	0	0	1	0			By MS/MS	By MS/MS														By MS/MS	By MS/MS	By MS/MS	By MS/MS			By MS/MS	By MS/MS	By MS/MS	By matching	By MS/MS	By MS/MS	By matching		By matching	By MS/MS
ILTVPGHLDEMQLDIQAR	0	Unmodified	2048.0725	0.072460022	157	sp|P0C0L5|CO4B_HUMAN;sp|P0C0L4|CO4A_HUMAN	yes	no	0	0	0	0	0				By MS/MS																											By MS/MS				By MS/MS	By MS/MS
ILTVPGHLDEMQLDIQAR	0	Oxidation (M)	2064.0674	0.067374644	157	sp|P0C0L5|CO4B_HUMAN;sp|P0C0L4|CO4A_HUMAN	yes	no	0	0	0	1	0				By MS/MS
INSDGSSTSYADSVKGR	1	Gln->pyro-Glu	1725.7806	0.78057134	33	sp|A0A0B4J1X5|HV374_HUMAN	yes	yes	0	1	0	0	0				By MS/MS
IPESGGDNSVFDIFELTGAAR	0	Unmodified	2194.0542	0.054227	10	sp|P07996|TSP1_HUMAN;CON__Q28194	yes	no	0	0	0	0	0																By MS/MS
IPIEDGSGEVVLSR	0	Unmodified	1469.7726	0.77257283	74	sp|P01024|CO3_HUMAN	yes	yes	0	0	0	0	0	By MS/MS	By matching	By MS/MS																									By matching								By matching
IQMTQSPSSLSASVGDR	0	Unmodified	1762.852	0.85196214	78;21;45	sp|A0A0C4DH72|KV106_HUMAN;sp|P04432|KVD39_HUMAN;sp|P04430|KV116_HUMAN;sp|P01601|KVD16_HUMAN;sp|P01599|KV117_HUMAN;sp|P01597|KV139_HUMAN;sp|A0A075B6S5|KV127_HUMAN;sp|P01594|KV133_HUMAN;sp|P01593|KVD33_HUMAN	no	no	0	0	0	0	0			By MS/MS	By MS/MS		By MS/MS				By MS/MS	By MS/MS	By MS/MS	By MS/MS	By MS/MS	By MS/MS	By MS/MS	By MS/MS	By matching	By matching	By MS/MS	By matching	By MS/MS	By MS/MS	By MS/MS	By matching	By MS/MS	By matching	By MS/MS	By MS/MS	By MS/MS		By matching		By MS/MS	By MS/MS	By MS/MS
IQMTQSPSSLSASVGDR	0	Oxidation (M)	1778.8469	0.84687676	78;21;45	sp|A0A0C4DH72|KV106_HUMAN;sp|P04432|KVD39_HUMAN;sp|P04430|KV116_HUMAN;sp|P01601|KVD16_HUMAN;sp|P01599|KV117_HUMAN;sp|P01597|KV139_HUMAN;sp|A0A075B6S5|KV127_HUMAN;sp|P01594|KV133_HUMAN;sp|P01593|KVD33_HUMAN	no	no	0	0	0	1	0					By MS/MS		By MS/MS	By MS/MS			By MS/MS		By MS/MS	By MS/MS		By MS/MS	By MS/MS													By matching
IQMTQSPSTLSASVGDR	0	Unmodified	1776.8676	0.8676122	162	sp|P0DOX7|IGK_HUMAN;sp|P01602|KV105_HUMAN	yes	no	0	0	0	0	0	By MS/MS						By matching	By matching				By matching			By MS/MS	By MS/MS	By MS/MS		By matching	By matching			By MS/MS			By matching		By matching	By matching	By matching	By matching
IQMTQSPSTLSASVGDR	0	Oxidation (M)	1792.8625	0.86252683	162	sp|P0DOX7|IGK_HUMAN;sp|P01602|KV105_HUMAN	yes	no	0	0	0	1	0							By MS/MS									By MS/MS				By matching
ISLPESLKR	1	Unmodified	1041.6182	0.61824444	74	sp|P01024|CO3_HUMAN	yes	yes	0	0	0	0	0	By matching	By matching	By matching	By MS/MS	By matching			By matching	By matching	By matching	By matching			By matching	By matching	By matching	By matching	By matching	By matching	By matching	By matching	By matching	By matching	By matching	By matching	By matching	By matching	By MS/MS	By matching	By MS/MS	By matching			By matching		By matching
ITLLSALVETR	0	Unmodified	1214.7234	0.72343779	72	sp|P01011|AACT_HUMAN	yes	yes	0	0	0	0	0							By MS/MS						By MS/MS			By MS/MS
ITLPDFR	0	Unmodified	860.4756	0.47560295	127	sp|P04114|APOB_HUMAN	yes	yes	0	0	0	0	0																						By MS/MS
IVEGSDAEIGMSPWQVMLFR	0	2 Oxidation (M)	2296.0868	0.086789457	63	sp|P00734|THRB_HUMAN	yes	yes	0	0	0	2	0																By MS/MS				By matching									By MS/MS							By MS/MS
IVEGSDAEIGMSPWQVMLFR	0	Oxidation (M)	2280.0919	0.091874835	63	sp|P00734|THRB_HUMAN	yes	yes	0	0	0	1	0																By MS/MS													By matching							By MS/MS
IVEGSDAEIGMSPWQVMLFR	0	Unmodified	2264.097	0.096960213	63	sp|P00734|THRB_HUMAN	yes	yes	0	0	0	0	0			By matching									By matching																								By MS/MS
IVLTQSPATLSLSPGER	0	Unmodified	1767.9731	0.97306355	25	sp|P04433|KV311_HUMAN;sp|A0A0A0MRZ8|KVD11_HUMAN	no	no	0	0	0	0	0	By MS/MS	By MS/MS	By MS/MS	By MS/MS	By MS/MS	By MS/MS	By MS/MS	By MS/MS	By MS/MS		By MS/MS		By MS/MS	By MS/MS	By MS/MS	By MS/MS	By MS/MS	By MS/MS	By MS/MS	By MS/MS	By MS/MS	By MS/MS	By MS/MS	By MS/MS	By MS/MS	By MS/MS	By MS/MS	By MS/MS	By MS/MS	By MS/MS	By MS/MS	By MS/MS	By MS/MS	By MS/MS	By MS/MS	By MS/MS
IVLTQSPGTLSLSPGER	0	Unmodified	1753.9574	0.95741349	79	sp|P01619|KV320_HUMAN	yes	yes	0	0	0	0	0	By MS/MS	By MS/MS	By MS/MS	By MS/MS	By MS/MS	By MS/MS	By MS/MS	By MS/MS	By MS/MS	By matching	By MS/MS		By MS/MS	By MS/MS	By MS/MS	By MS/MS	By MS/MS	By MS/MS	By MS/MS	By MS/MS	By MS/MS	By MS/MS	By MS/MS	By MS/MS	By MS/MS	By MS/MS	By MS/MS	By MS/MS	By MS/MS	By MS/MS	By MS/MS	By MS/MS	By MS/MS	By MS/MS	By MS/MS	By MS/MS
IVMTQSPATLSVSPGER	0	Unmodified	1771.9138	0.91383411	23	sp|P01624|KV315_HUMAN;sp|A0A087WSY6|KVD15_HUMAN	yes	no	0	0	0	0	0	By matching			By MS/MS	By MS/MS	By MS/MS	By matching	By MS/MS	By MS/MS	By MS/MS	By MS/MS		By MS/MS	By MS/MS	By MS/MS	By MS/MS	By MS/MS	By MS/MS	By matching	By matching	By MS/MS	By MS/MS	By MS/MS	By MS/MS	By MS/MS	By MS/MS	By MS/MS	By MS/MS	By MS/MS	By MS/MS	By MS/MS	By MS/MS	By MS/MS	By MS/MS	By MS/MS	By MS/MS
IVMTQSPATLSVSPGER	0	Oxidation (M)	1787.9087	0.90874874	23	sp|P01624|KV315_HUMAN;sp|A0A087WSY6|KVD15_HUMAN	yes	no	0	0	0	1	0		By matching		By MS/MS	By MS/MS	By matching	By MS/MS	By MS/MS	By MS/MS		By matching		By MS/MS	By MS/MS	By MS/MS	By matching	By MS/MS	By matching	By matching	By matching		By MS/MS		By matching	By MS/MS	By matching		By MS/MS	By MS/MS				By matching
IVSSAMEPDREYHFGQAVR	0	Acetyl (N-term)	2233.0586	0.058600871	152	sp|P08603|CFAH_HUMAN	yes	yes	1	0	0	0	1						By MS/MS
KAAISGENAGLVR	1	Unmodified	1284.715	0.71499837	177	sp|P19827|ITIH1_HUMAN;CON__Q0VCM5	yes	no	0	0	0	0	0																			By MS/MS		By matching	By matching		By MS/MS		By matching		By MS/MS
KAPDAGGCLHADPDLGVLCPTGCQLQEALLQQER	1	Unmodified	3716.7709	0.77089841	103	sp|P02675|FIBB_HUMAN	yes	yes	0	0	0	0	0	By MS/MS	By MS/MS		By MS/MS															By matching									By matching				By MS/MS		By MS/MS
KAPDAGGCLHADPDLGVLCPTGCQLQEALLQQER	1	Glu->pyro-Glu	3698.7603	0.76033372	103	sp|P02675|FIBB_HUMAN	yes	yes	0	0	1	0	0	By MS/MS	By MS/MS	By MS/MS	By MS/MS																			By MS/MS								By MS/MS	By MS/MS		By MS/MS	By matching	By MS/MS
KAPDAGGCLHADPDLGVLCPTGCQLQEALLQQER	1	Acetyl (N-term)	3758.7815	0.78146309	103	sp|P02675|FIBB_HUMAN	yes	yes	1	0	0	0	0																			By MS/MS
KATEDEGSEQKIPEATNR	2	Unmodified	2001.9603	0.96032661	70	sp|P01008|ANT3_HUMAN	yes	yes	0	0	0	0	0	By matching	By matching		By matching																			By matching										By MS/MS		By MS/MS	By matching
KCYFPYLENGYNQNYGR	1	Acetyl (N-term)	2226.9793	0.97928792	152	sp|P08603|CFAH_HUMAN;sp|Q02985|FHR3_HUMAN	yes	no	1	0	0	0	0																																		By MS/MS
KDDNPNLPR	1	Glu->pyro-Glu	1049.5254	0.52540669	2	sp|P02768|ALBU_HUMAN;CON__P02768-1	yes	no	0	0	1	0	0	By matching	By matching	By MS/MS	By matching																			By matching								By matching	By MS/MS	By MS/MS	By MS/MS	By matching	By MS/MS
KDDNPNLPR	1	Unmodified	1067.536	0.53597137	2	sp|P02768|ALBU_HUMAN;CON__P02768-1	yes	no	0	0	0	0	0	By matching		By matching	By matching	By MS/MS		By matching	By matching	By matching	By matching	By matching		By matching	By matching			By matching					By matching	By matching						By matching		By matching	By matching	By MS/MS	By MS/MS	By matching
KDKCEPLEKQHEKER	4	Unmodified	1952.9738	0.97380861	114;175	sp|P02763|A1AG1_HUMAN;sp|P19652|A1AG2_HUMAN	no	no	0	0	0	0	0	By matching		By matching	By matching																			By matching									By matching	By matching	By matching	By matching	By MS/MS
KEKVTSGSTTTTR	2	Unmodified	1394.7365	0.73652168	102	sp|P02671|FIBA_HUMAN	yes	yes	0	0	0	0	0					By matching									By MS/MS	By matching	By matching		By matching
KEYEMKLHTEAQIQEEGTVVELTGR	2	Acetyl (N-term)	2959.4597	0.45970147	73	sp|P01023|A2MG_HUMAN	yes	yes	1	0	0	0	0						By MS/MS																														By MS/MS
KEYEMKLHTEAQIQEEGTVVELTGR	2	Oxidation (M);Acetyl (N-term)	2975.4546	0.4546161	73	sp|P01023|A2MG_HUMAN	yes	yes	1	0	0	1	0																By MS/MS
KGGETSEMYLIQPDSSVKPYR	2	Unmodified	2384.1682	0.1682109	103	sp|P02675|FIBB_HUMAN	yes	yes	0	0	0	0	0	By MS/MS		By MS/MS	By MS/MS								By matching			By MS/MS			By MS/MS	By MS/MS	By matching	By matching		By matching	By MS/MS		By matching	By matching	By MS/MS	By matching	By MS/MS	By MS/MS	By matching	By matching			By MS/MS
KGGETSEMYLIQPDSSVKPYR	2	Oxidation (M)	2400.1631	0.16312552	103	sp|P02675|FIBB_HUMAN	yes	yes	0	0	0	1	0			By MS/MS	By MS/MS														By MS/MS	By MS/MS					By matching	By matching			By MS/MS								By matching
KGGETSEMYLIQPDSSVKPYR	2	Oxidation (M);Acetyl (N-term)	2442.1737	0.17369021	103	sp|P02675|FIBB_HUMAN	yes	yes	1	0	0	1	0									By MS/MS
KKVPQVSTPTLVEVSR	2	Unmodified	1767.0254	0.025433475	2	sp|P02768|ALBU_HUMAN;CON__P02768-1	yes	no	0	0	0	0	0											By matching					By matching									By MS/MS			By matching	By matching	By matching
KLVAASQAALGL	1	Unmodified	1140.6867	0.68665836	2	sp|P02768|ALBU_HUMAN;CON__P02768-1	yes	no	0	0	0	0	0			By matching	By MS/MS				By matching										By matching	By matching			By matching	By matching	By matching		By matching		By matching	By matching	By matching			By MS/MS
KMADEAGSEADHEGTHSTKR	2	Unmodified	2155.9553	0.95525801	102	sp|P02671|FIBA_HUMAN	yes	yes	0	0	0	0	0	By MS/MS		By MS/MS	By MS/MS																			By matching									By MS/MS
KMADEAGSEADHEGTHSTKR	2	Oxidation (M)	2171.9502	0.95017263	102	sp|P02671|FIBA_HUMAN	yes	yes	0	0	0	1	0			By MS/MS	By MS/MS																			By matching
KMLEEIMKYEASILTHDSSIR	2	Unmodified	2493.2607	0.26073108	104	sp|P02679|FIBG_HUMAN	yes	yes	0	0	0	0	0	By MS/MS			By MS/MS																											By matching
KMLEEIMKYEASILTHDSSIR	2	Acetyl (N-term)	2535.2713	0.27129576	104	sp|P02679|FIBG_HUMAN	yes	yes	1	0	0	0	0				By MS/MS
KPKMCPQLQQYEMHGPEGLR	2	Glu->pyro-Glu	2408.1552	0.15516057	73	sp|P01023|A2MG_HUMAN	yes	yes	0	0	1	0	0		By MS/MS				By MS/MS				By MS/MS			By MS/MS		By matching		By MS/MS				By matching									By matching		By MS/MS
KPKMCPQLQQYEMHGPEGLR	2	Oxidation (M);Glu->pyro-Glu	2424.1501	0.15007519	73	sp|P01023|A2MG_HUMAN	yes	yes	0	0	1	1	0						By MS/MS				By MS/MS	By matching		By MS/MS		By matching	By MS/MS	By MS/MS				By matching	By matching				By matching	By matching	By matching		By matching
KPVDEYKDCHLAQVPSHTVVAR	2	Glu->pyro-Glu	2530.2751	0.27507601	120	sp|P02787|TRFE_HUMAN	yes	yes	0	0	1	0	0			By matching	By matching	By MS/MS	By MS/MS				By matching	By matching		By matching		By matching	By MS/MS	By MS/MS	By matching	By MS/MS	By matching	By MS/MS	By matching		By matching			By matching			By matching				By matching		By MS/MS
KPVDEYKDCHLAQVPSHTVVAR	2	Unmodified	2548.2856	0.28564069	120	sp|P02787|TRFE_HUMAN	yes	yes	0	0	0	0	0																		By matching	By MS/MS						By matching	By matching		By MS/MS		By MS/MS
KPVEEYANCHLAR	1	Unmodified	1585.7671	0.7671103	120	sp|P02787|TRFE_HUMAN	yes	yes	0	0	0	0	0	By MS/MS	By MS/MS	By MS/MS	By MS/MS							By matching							By matching	By matching	By matching			By MS/MS	By MS/MS				By matching		By MS/MS	By MS/MS	By MS/MS	By MS/MS	By MS/MS	By MS/MS	By MS/MS
KREEAPSLRPAPPPISGGGYR	1	Unmodified	2234.192	0.19199831	103	sp|P02675|FIBB_HUMAN	yes	yes	0	0	0	0	2	By MS/MS		By matching	By MS/MS	By MS/MS	By MS/MS	By MS/MS	By MS/MS	By MS/MS	By MS/MS	By MS/MS				By MS/MS	By MS/MS		By matching	By matching	By matching	By matching	By MS/MS		By matching	By matching	By matching		By matching	By matching		By MS/MS	By MS/MS			By matching
KVDYESQSTDTQNFSSESKR	2	Unmodified	2335.0564	0.056411845	171	sp|P17936|IBP3_HUMAN	yes	yes	0	0	0	0	0						By matching	By MS/MS	By matching	By MS/MS	By MS/MS	By MS/MS		By MS/MS		By matching				By matching	By matching	By matching		By matching	By matching	By MS/MS	By MS/MS				By matching		By matching	By MS/MS	By matching
KVEQAVETEPEPELR	1	Unmodified	1752.8894	0.8893935	99	sp|P02649|APOE_HUMAN	yes	yes	0	0	0	0	0	By MS/MS	By MS/MS	By MS/MS	By MS/MS	By MS/MS	By MS/MS	By MS/MS	By MS/MS	By MS/MS	By MS/MS	By MS/MS		By MS/MS	By matching	By MS/MS	By MS/MS	By MS/MS	By matching	By MS/MS	By MS/MS	By MS/MS	By MS/MS	By MS/MS	By MS/MS	By MS/MS	By MS/MS	By MS/MS	By MS/MS	By MS/MS	By MS/MS	By MS/MS	By MS/MS	By MS/MS	By MS/MS	By MS/MS	By MS/MS
KVGAHAGEYGAEALER	1	Unmodified	1656.822	0.82198264	215	sp|P69905|HBA_HUMAN	yes	yes	0	0	0	0	0																																			By matching	By MS/MS
KVHTECCHGDLLECADDR	1	Unmodified	2213.9252	0.92522021	2	sp|P02768|ALBU_HUMAN;CON__P02768-1	yes	no	0	0	0	0	0	By MS/MS	By MS/MS	By matching	By MS/MS								By MS/MS											By MS/MS								By MS/MS	By MS/MS	By MS/MS	By matching	By MS/MS	By MS/MS
KVLLDGVQNPR	1	Unmodified	1237.7143	0.71427009	74	sp|P01024|CO3_HUMAN	yes	yes	0	0	0	0	0	By matching		By MS/MS	By MS/MS		By matching									By matching			By matching	By MS/MS	By matching	By matching	By matching	By matching	By MS/MS	By matching	By matching	By matching	By matching	By matching	By matching		By matching	By matching		By matching	By matching
KVPQVSTPTLVEVSR	1	Unmodified	1638.9305	0.93047046	2;3	sp|P02768|ALBU_HUMAN;CON__P02768-1;CON__P02769	no	no	0	0	0	0	0	By MS/MS	By matching	By MS/MS	By MS/MS		By MS/MS		By MS/MS	By MS/MS	By MS/MS	By MS/MS	By MS/MS	By MS/MS		By MS/MS	By MS/MS		By MS/MS	By MS/MS	By MS/MS	By MS/MS	By MS/MS	By MS/MS	By MS/MS	By MS/MS	By MS/MS	By MS/MS	By MS/MS	By MS/MS	By MS/MS	By MS/MS	By MS/MS	By MS/MS	By MS/MS	By MS/MS
KWQEEMELYR	1	Unmodified	1410.6602	0.66018561	98	sp|P02647|APOA1_HUMAN	yes	yes	0	0	0	0	0	By matching			By matching																By matching	By matching		By MS/MS			By matching							By matching			By matching
LAEYHAKATEHLSTLSEKAKPALEDLR	3	Acetyl (N-term)	3062.6037	0.60366359	98	sp|P02647|APOA1_HUMAN	yes	yes	1	0	0	0	0			By MS/MS
LAEYHAKATEHLSTLSEKAKPALEDLR	3	Unmodified	3020.5931	0.59309891	98	sp|P02647|APOA1_HUMAN	yes	yes	0	0	0	0	0											By MS/MS		By matching					By matching	By matching	By matching				By matching	By matching	By matching		By matching	By matching	By matching
LAQVPSHTVVAR	0	Unmodified	1276.7252	0.72516913	120	sp|P02787|TRFE_HUMAN	yes	yes	0	0	0	0	0	By MS/MS		By MS/MS	By MS/MS																			By MS/MS								By MS/MS	By MS/MS	By MS/MS	By matching	By matching	By MS/MS
LCMGSGLNLCEPNNKEGYYGYTGAFR	1	Glu->pyro-Glu	2952.2993	0.2993182	120	sp|P02787|TRFE_HUMAN	yes	yes	0	0	1	0	0																																		By MS/MS
LCQDLGPGAFR	0	Glu->pyro-Glu	1214.5866	0.58662674	153	sp|P08697|A2AP_HUMAN;CON__P28800	yes	no	0	0	1	0	0						By MS/MS				By matching																				By matching
LCTVATLR	0	Glu->pyro-Glu	914.50077	0.50077184	2	sp|P02768|ALBU_HUMAN;CON__P02768-1	yes	no	0	0	1	0	0	By MS/MS											By MS/MS	By matching										By matching											By MS/MS	By matching
LCTVATLR	0	Unmodified	932.51134	0.51133653	2	sp|P02768|ALBU_HUMAN;CON__P02768-1	yes	no	0	0	0	0	0	By matching	By matching	By matching	By matching																			By MS/MS								By matching	By matching	By MS/MS		By matching
LDDFQKKWQEEMELYR	2	Unmodified	2157.0201	0.0200901	98	sp|P02647|APOA1_HUMAN	yes	yes	0	0	0	0	0	By matching	By matching										By MS/MS											By matching										By MS/MS	By matching		By matching
LDEENLTQENQDR	0	Unmodified	1602.7122	0.71215742	72	sp|P01011|AACT_HUMAN	yes	yes	0	0	0	0	0	By MS/MS	By MS/MS	By MS/MS	By MS/MS	By MS/MS	By MS/MS	By MS/MS	By MS/MS	By MS/MS	By MS/MS	By MS/MS		By MS/MS		By MS/MS	By MS/MS	By MS/MS	By matching	By matching	By matching	By matching	By MS/MS	By MS/MS	By MS/MS	By matching	By MS/MS	By matching	By matching	By MS/MS	By MS/MS	By MS/MS	By MS/MS		By MS/MS
LDELRDEGKASSAKQR	2	Unmodified	1801.9282	0.92823863	2	sp|P02768|ALBU_HUMAN;CON__P02768-1	yes	no	0	0	0	0	1	By MS/MS	By matching	By MS/MS	By MS/MS	By matching	By matching	By matching	By matching	By matching	By matching	By matching		By matching	By matching	By MS/MS	By matching							By MS/MS								By matching	By matching	By matching	By MS/MS	By MS/MS	By MS/MS
LDELRDEGKASSAKQR	2	Glu->pyro-Glu	1783.9177	0.91767394	2	sp|P02768|ALBU_HUMAN;CON__P02768-1	yes	no	0	0	1	0	1										By matching				By MS/MS							By matching				By matching	By matching	By matching
LDKACEPGVDYVYKTR	2	Glu->pyro-Glu	1894.9247	0.92473315	74	sp|P01024|CO3_HUMAN;CON__Q2UVX4	yes	no	0	0	1	0	0	By MS/MS	By matching	By matching												By matching				By matching		By matching		By matching								By matching	By matching			By matching	By matching
LDQLVQKEKESPGDLTR	2	Glu->pyro-Glu	1937.0218	0.02180466	53	sp|O43149|ZZEF1_HUMAN	yes	yes	0	0	1	0	0																															By matching	By MS/MS	By MS/MS	By matching
LEALKENGGAR	1	Unmodified	1156.62	0.62003536	98	sp|P02647|APOA1_HUMAN	yes	yes	0	0	0	0	0		By MS/MS	By MS/MS	By MS/MS							By MS/MS		By MS/MS		By MS/MS		By MS/MS			By matching	By matching		By MS/MS	By matching	By matching				By MS/MS	By matching	By matching	By MS/MS	By MS/MS	By MS/MS	By matching	By MS/MS
LEDCAQEQMR	0	Unmodified	1278.5333	0.53327054	223	sp|Q08830|FGL1_HUMAN	yes	yes	0	0	0	0	0					By MS/MS	By MS/MS			By MS/MS	By MS/MS			By matching	By MS/MS	By MS/MS	By matching	By matching
LEDSVTYHCSR	0	Unmodified	1365.5983	0.59831364	69	sp|P00751|CFAB_HUMAN	yes	yes	0	0	0	0	0	By MS/MS		By matching	By MS/MS																			By matching								By matching	By MS/MS	By MS/MS	By matching	By matching	By matching
LEKEVGTPHGIILDSVDAAFICPGSSR	1	Unmodified	2867.4487	0.44874286	121	sp|P02790|HEMO_HUMAN	yes	yes	0	0	0	0	0	By MS/MS			By MS/MS																												By matching
LEPYADQLR	0	Unmodified	1103.5611	0.56112349	142	sp|P06727|APOA4_HUMAN	yes	yes	0	0	0	0	0								By matching			By matching								By matching	By matching	By MS/MS				By matching	By matching	By matching	By matching	By matching	By matching
LGANPGLVAR	0	Unmodified	966.56106	0.56106391	172	sp|P18428|LBP_HUMAN	yes	yes	0	0	0	0	0	By matching		By matching								By matching					By matching															By matching	By MS/MS	By matching
LGEFVSETESR	0	Unmodified	1252.5935	0.59354583	102	sp|P02671|FIBA_HUMAN	yes	yes	0	0	0	0	0	By MS/MS		By MS/MS																												By MS/MS	By MS/MS	By MS/MS		By MS/MS	By MS/MS
LGMFLYEYAR	0	Unmodified	1261.6165	0.61652988	2	sp|P02768|ALBU_HUMAN;CON__P02768-1	yes	no	0	0	0	0	0	By matching		By matching	By MS/MS				By MS/MS				By matching			By matching			By matching		By matching		By matching								By matching	By MS/MS				By matching	By matching
LGMFLYEYAR	0	Oxidation (M)	1277.6114	0.6114445	2	sp|P02768|ALBU_HUMAN;CON__P02768-1	yes	no	0	0	0	1	0				By MS/MS																													By MS/MS
LGMFLYEYAR	0	Acetyl (N-term)	1303.6271	0.62709457	2	sp|P02768|ALBU_HUMAN;CON__P02768-1	yes	no	1	0	0	0	0				By matching																													By MS/MS
LGMFLYEYAR	0	Oxidation (M);Acetyl (N-term)	1319.622	0.62200919	2	sp|P02768|ALBU_HUMAN;CON__P02768-1	yes	no	1	0	0	1	0												By matching																					By MS/MS
LGNQEPGGQTALKSPPGVCSR	1	Unmodified	2152.0695	0.069499909	153	sp|P08697|A2AP_HUMAN	yes	yes	0	0	0	0	0																															By matching				By matching	By MS/MS
LGVLTQGELDNGRGRAR	0	Unmodified	1810.9762	0.97619187	247	sp|Q9BX10|GTPB2_HUMAN	yes	yes	0	0	0	0	2			By matching		By matching	By matching	By MS/MS	By MS/MS	By matching				By MS/MS	By MS/MS	By matching								By matching	By MS/MS		By MS/MS		By MS/MS						By MS/MS
LGVLTQGELDNGRGRAR	0	Glu->pyro-Glu	1792.9656	0.96562718	247	sp|Q9BX10|GTPB2_HUMAN	yes	yes	0	0	1	0	2					By matching								By MS/MS															By matching
LHELQEKLSPLGEEMR	1	Unmodified	1907.9775	0.977497	98	sp|P02647|APOA1_HUMAN	yes	yes	0	0	0	0	0												By matching																			By matching		By MS/MS
LHRLGGPEAGLGEYLFER	0	Unmodified	2013.0432	0.043208804	122	sp|P02792|FRIL_HUMAN	yes	yes	0	0	0	0	1			By MS/MS
LHTEAQIQEEGTVVELTGR	0	Unmodified	2109.0702	0.070211415	73	sp|P01023|A2MG_HUMAN	yes	yes	0	0	0	0	0				By MS/MS																			By MS/MS										By MS/MS			By MS/MS
LHTEAQIQEEGTVVELTGR	0	Acetyl (N-term)	2151.0808	0.080776102	73	sp|P01023|A2MG_HUMAN	yes	yes	1	0	0	0	0																							By MS/MS									By matching
LHVDPENFR	0	Unmodified	1125.5567	0.55670682	213;96	sp|P68871|HBB_HUMAN;sp|P02042|HBD_HUMAN	no	no	0	0	0	0	0																																			By matching	By MS/MS
LIMGLDGATYDLEGHPQYLLDSNSWIEEMPSER	0	Acetyl (N-term)	3820.76	0.76004217	157	sp|P0C0L5|CO4B_HUMAN;sp|P0C0L4|CO4A_HUMAN	yes	no	1	0	0	0	0			By MS/MS
LIQPDSSVKPYRVYCDMNTENGGWTVIQNR	1	Acetyl (N-term)	3581.7031	0.70313642	103	sp|P02675|FIBB_HUMAN	yes	yes	1	0	0	0	1										By MS/MS			By matching
LIVHNGYCDGR	0	Unmodified	1302.6139	0.61390412	112	sp|P02753|RET4_HUMAN	yes	yes	0	0	0	0	0		By matching		By matching																			By MS/MS										By MS/MS	By MS/MS		By MS/MS
LKCASLQKFGER	2	Unmodified	1435.7606	0.76056836	2	sp|P02768|ALBU_HUMAN;CON__P02768-1	yes	no	0	0	0	0	0	By MS/MS	By MS/MS	By matching	By MS/MS	By MS/MS	By MS/MS	By MS/MS	By matching	By matching	By matching	By matching	By matching	By MS/MS	By matching	By MS/MS	By matching	By matching	By matching	By matching	By matching	By matching		By MS/MS		By matching	By matching	By matching	By matching	By matching	By matching	By MS/MS	By MS/MS	By MS/MS	By matching	By MS/MS	By MS/MS
LKCASLQKFGER	2	Acetyl (N-term)	1477.7711	0.77113304	2	sp|P02768|ALBU_HUMAN;CON__P02768-1	yes	no	1	0	0	0	0	By MS/MS			By MS/MS	By matching		By MS/MS	By matching			By matching		By matching			By matching							By MS/MS								By matching			By MS/MS	By MS/MS	By matching
LKCASLQKFGER	2	Gln->pyro-Glu	1418.734	0.73401926	2	sp|P02768|ALBU_HUMAN;CON__P02768-1	yes	no	0	1	0	0	0						By MS/MS			By matching	By MS/MS	By matching		By MS/MS		By matching		By MS/MS
LKLLDNWDSVTSTFSKLR	2	Unmodified	2122.1423	0.14225415	98	sp|P02647|APOA1_HUMAN	yes	yes	0	0	0	0	0																		By matching	By MS/MS		By matching			By MS/MS	By matching	By matching				By matching
LLATLCSAEVCQCAEGKCPR	1	Glu->pyro-Glu	2304.0483	0.048312236	157	sp|P0C0L5|CO4B_HUMAN;sp|P0C0L4|CO4A_HUMAN	yes	no	0	0	1	0	0		By MS/MS										By matching											By MS/MS									By MS/MS		By MS/MS
LLDNWDSVTSTFSKLR	1	Unmodified	1880.9632	0.96322715	98	sp|P02647|APOA1_HUMAN	yes	yes	0	0	0	0	0																			By matching	By matching	By matching			By MS/MS	By matching	By matching				By matching			By MS/MS
LLDNWDSVTSTFSKLR	1	Acetyl (N-term)	1922.9738	0.97379183	98	sp|P02647|APOA1_HUMAN	yes	yes	1	0	0	0	0																	By MS/MS
LLDSLPSDTR	0	Unmodified	1115.5823	0.58225287	134	sp|P05155|IC1_HUMAN	yes	yes	0	0	0	0	0	By MS/MS	By matching	By MS/MS	By MS/MS					By matching	By matching									By matching			By MS/MS		By matching				By matching	By MS/MS	By matching	By MS/MS	By MS/MS	By MS/MS	By MS/MS	By MS/MS	By MS/MS
LLECADDR	0	Unmodified	990.44404	0.44404482	2;3	sp|P02768|ALBU_HUMAN;CON__P02768-1;CON__P02769	no	no	0	0	0	0	0																																			By MS/MS
LLIYDASNLETGVPSR	0	Unmodified	1746.9152	0.91521432	78	sp|P01594|KV133_HUMAN;sp|P01593|KVD33_HUMAN	yes	no	0	0	0	0	0																			By MS/MS					By matching				By matching
LLIYDASNR	0	Unmodified	1063.5662	0.56620887	25	sp|P04433|KV311_HUMAN;sp|A0A0A0MRZ8|KVD11_HUMAN	yes	no	0	0	0	0	0				By matching		By matching								By matching				By matching	By MS/MS	By matching	By matching	By matching		By matching	By matching	By matching	By matching	By MS/MS	By matching	By MS/MS		By matching	By matching		By matching	By matching
LLIYGASSR	0	Unmodified	978.54983	0.54983053	79	sp|P01619|KV320_HUMAN	yes	yes	0	0	0	0	0											By matching							By matching	By matching	By matching	By MS/MS	By matching		By matching	By matching	By matching	By matching	By matching	By matching	By matching
LLPHANEVSQKIGDNLR	1	Unmodified	1903.0276	0.02755874	142	sp|P06727|APOA4_HUMAN	yes	yes	0	0	0	0	0								By matching											By matching	By matching	By matching				By matching	By MS/MS	By matching	By matching	By matching	By matching
LLPKLDELR	1	Unmodified	1095.6652	0.66519463	2	sp|P02768|ALBU_HUMAN;CON__P02768-1	yes	no	0	0	0	0	0								By MS/MS	By matching		By matching				By matching			By MS/MS	By matching		By matching						By matching	By matching	By MS/MS
LLQDEFPGIPSPLDAAVECHR	0	Unmodified	2363.158	0.15798057	121	sp|P02790|HEMO_HUMAN	yes	yes	0	0	0	0	0	By MS/MS	By MS/MS	By MS/MS	By matching								By MS/MS											By MS/MS								By MS/MS	By MS/MS	By MS/MS		By MS/MS
LLQEGQALEYVCPSGFYPYPVQTR	0	Glu->pyro-Glu	2796.3581	0.35813694	69	sp|P00751|CFAB_HUMAN	yes	yes	0	0	1	0	0		By matching	By MS/MS																													By MS/MS
LLQEGQALEYVCPSGFYPYPVQTR	0	Unmodified	2814.3687	0.36870162	69	sp|P00751|CFAB_HUMAN	yes	yes	0	0	0	0	0				By matching																											By matching		By MS/MS
LLSALVETR	0	Unmodified	1000.5917	0.59169534	72	sp|P01011|AACT_HUMAN	yes	yes	0	0	0	0	0						By matching	By MS/MS	By MS/MS		By matching	By MS/MS		By MS/MS	By matching		By MS/MS	By MS/MS								By matching	By matching				By matching			By MS/MS			By matching
LLSGGNTLHLVSTTKTEVIPPLIENR	1	Acetyl (N-term)	2843.5757	0.57565793	127	sp|P04114|APOB_HUMAN	yes	yes	1	0	0	0	0																																	By MS/MS
LLTGDTQGR	0	Unmodified	959.50361	0.50360861	130	sp|P04217|A1BG_HUMAN	yes	yes	0	0	0	0	0		By matching	By matching	By MS/MS																			By matching								By matching	By matching	By MS/MS	By matching		By matching
LLVVYPWTQR	0	Unmodified	1273.7183	0.71829284	213;96;214	sp|P68871|HBB_HUMAN;CON__P02070;sp|P02100|HBE_HUMAN;sp|P02042|HBD_HUMAN;sp|P69892|HBG2_HUMAN;sp|P69891|HBG1_HUMAN	no	no	0	0	0	0	0					By MS/MS	By MS/MS	By MS/MS	By MS/MS		By matching	By MS/MS		By MS/MS	By MS/MS	By matching	By MS/MS	By MS/MS	By MS/MS	By matching	By MS/MS	By MS/MS	By MS/MS		By matching	By MS/MS	By matching	By MS/MS	By matching	By MS/MS	By matching					By MS/MS	By MS/MS
LLWISGAYGDIVMTQSPDSLAVSLGER	0	Acetyl (N-term)	2919.4688	0.4688096	137	sp|P06312|KV401_HUMAN	yes	yes	1	0	0	0	0																															By MS/MS				By MS/MS
LLWLSGARCDIQMTQSPSSLSASVGDR	0	Gln->pyro-Glu	2917.4062	0.40622612	78	sp|P01594|KV133_HUMAN;sp|P01593|KVD33_HUMAN	yes	no	0	1	0	0	1											By MS/MS
LNGALDGVILGDYLSR	0	Gln->pyro-Glu	1657.8675	0.86753585	246	sp|Q96PD5|PGRP2_HUMAN	yes	yes	0	1	0	0	0			By MS/MS	By matching								By matching																			By MS/MS	By matching	By MS/MS		By matching	By MS/MS
LNGESNLR	0	Gln->pyro-Glu	884.43519	0.4351947	127	sp|P04114|APOB_HUMAN	yes	yes	0	1	0	0	0	By matching	By matching				By matching	By matching	By matching	By matching				By MS/MS		By matching	By matching	By matching	By matching	By matching	By MS/MS	By MS/MS	By MS/MS	By matching	By matching	By matching	By matching	By MS/MS	By matching	By MS/MS	By matching	By matching	By matching	By matching	By MS/MS		By matching
LNNGEITQHR	0	Gln->pyro-Glu	1163.5683	0.56833414	124	sp|P04003|C4BPA_HUMAN	yes	yes	0	1	0	0	0	By MS/MS	By MS/MS	By MS/MS	By MS/MS	By MS/MS	By MS/MS	By matching	By MS/MS	By MS/MS	By MS/MS	By MS/MS		By MS/MS		By MS/MS	By MS/MS	By MS/MS	By matching	By matching	By matching	By matching		By MS/MS	By matching	By matching	By matching		By matching	By matching	By matching	By MS/MS	By MS/MS	By MS/MS	By MS/MS	By matching	By MS/MS
LPDTTGEIVMTQSPATLSVSPGER	0	Oxidation (M);Acetyl (N-term)	2543.2425	0.24249806	23	sp|P01624|KV315_HUMAN;sp|A0A087WSY6|KVD15_HUMAN	yes	no	1	0	0	1	0														By MS/MS
LPECEADDGCPKPPEIAHGYVEHSVR	1	Glu->pyro-Glu	2943.328	0.32797579	65	sp|P00738|HPT_HUMAN	yes	yes	0	0	1	0	0	By MS/MS
LPPTSAHGNVAEGETKPDPDVTER	1	Unmodified	2516.2143	0.21430947	121	sp|P02790|HEMO_HUMAN	yes	yes	0	0	0	0	0	By MS/MS	By MS/MS	By MS/MS	By MS/MS	By MS/MS	By MS/MS	By MS/MS	By MS/MS	By MS/MS	By MS/MS	By MS/MS	By MS/MS	By MS/MS		By MS/MS	By MS/MS	By MS/MS	By matching	By matching	By matching	By matching		By MS/MS	By matching	By matching	By matching				By matching	By MS/MS	By MS/MS	By MS/MS	By MS/MS	By MS/MS	By MS/MS
LQAADTCPEVKMVGLEGSDKLTILR	2	Unmodified	2743.4248	0.42483629	230	sp|Q15485|FCN2_HUMAN	yes	yes	0	0	0	0	0	By MS/MS	By MS/MS	By MS/MS	By MS/MS						By MS/MS		By MS/MS					By MS/MS						By MS/MS								By MS/MS	By MS/MS	By MS/MS	By MS/MS	By MS/MS	By MS/MS
LQAADTCPEVKMVGLEGSDKLTILR	2	Oxidation (M)	2759.4198	0.41975091	230	sp|Q15485|FCN2_HUMAN	yes	yes	0	0	0	1	0	By matching		By matching	By MS/MS																			By MS/MS									By matching	By matching	By matching		By MS/MS
LQHKDDNPNLPR	1	Unmodified	1445.7375	0.73752473	2	sp|P02768|ALBU_HUMAN;CON__P02768-1	yes	no	0	0	0	0	0			By MS/MS	By matching																			By matching								By MS/MS		By MS/MS	By matching	By MS/MS	By MS/MS
LQSAHPGEHLAQGASR	0	Unmodified	1657.8285	0.828465	256	sp|Q9UEW3|MARCO_HUMAN	yes	yes	0	0	0	0	0	By MS/MS		By MS/MS	By MS/MS																			By matching								By matching	By matching		By matching	By MS/MS
LRAELQEGARQKLHELQEKLSPLGEEMR	2	Glu->pyro-Glu	3269.7303	0.73027787	98	sp|P02647|APOA1_HUMAN	yes	yes	0	0	1	0	2																	By MS/MS
LRDEGKASSAKQR	2	Unmodified	1444.7746	0.77463852	2	sp|P02768|ALBU_HUMAN;CON__P02768-1	yes	no	0	0	0	0	1																							By matching								By matching	By MS/MS	By matching	By matching		By MS/MS
LRETYGEMADCCAKQEPER	1	Unmodified	2342.0089	0.0089498414	2	sp|P02768|ALBU_HUMAN;CON__P02768-1	yes	no	0	0	0	0	1	By MS/MS	By MS/MS	By matching	By MS/MS																			By MS/MS									By MS/MS		By MS/MS	By MS/MS	By matching
LSDQVPDTESETR	0	Unmodified	1475.674	0.673981	74	sp|P01024|CO3_HUMAN	yes	yes	0	0	0	0	0	By matching		By matching											By MS/MS					By matching								By matching	By matching			By MS/MS	By matching			By matching	By matching
LSNENHGIAQR	0	Unmodified	1237.6163	0.61634696	176	sp|P19823|ITIH2_HUMAN	yes	yes	0	0	0	0	0		By matching		By MS/MS																			By matching								By matching	By MS/MS	By MS/MS		By matching	By MS/MS
LSSHIANVER	0	Unmodified	1124.5938	0.5938206	139	sp|P06396|GELS_HUMAN;CON__Q3SX14	yes	no	0	0	0	0	0					By matching	By matching	By matching	By matching	By matching	By matching	By matching		By MS/MS	By matching	By matching	By matching				By matching	By matching			By matching	By matching	By matching
LTKVHTECCHGDLLECADDR	1	Unmodified	2428.057	0.056962667	2	sp|P02768|ALBU_HUMAN;CON__P02768-1	yes	no	0	0	0	0	0	By matching			By matching																			By matching										By matching	By MS/MS		By matching
LTLPTQPR	0	Unmodified	924.53927	0.53926584	192	sp|P43652|AFAM_HUMAN	yes	yes	0	0	0	0	0	By matching		By matching	By matching	By MS/MS	By MS/MS	By matching	By matching	By MS/MS	By MS/MS	By matching		By matching	By MS/MS	By matching	By MS/MS	By MS/MS	By matching	By matching	By matching	By matching	By matching	By matching	By matching	By matching	By matching	By matching	By matching	By matching	By matching	By matching	By matching	By MS/MS	By matching		By MS/MS
LTPEEKSAVTALWGKVNVDEVGGEALGR	2	Unmodified	2924.5244	0.52435064	213	sp|P68871|HBB_HUMAN	yes	yes	0	0	0	0	0																By MS/MS																By matching			By MS/MS	By MS/MS
LTQILLGAGGETR	0	Acetyl (N-term)	1369.7565	0.75652884	9	CON__P50448	yes	yes	1	0	0	0	0		By matching		By matching			By matching		By MS/MS				By MS/MS		By matching					By matching		By matching				By MS/MS			By matching			By MS/MS	By MS/MS	By MS/MS		By matching
LTQLATADAR	0	Acetyl (N-term)	1100.5826	0.58258722	253	sp|Q9NY33|DPP3_HUMAN	yes	yes	1	0	0	0	0	By MS/MS		By matching	By MS/MS	By matching	By MS/MS	By MS/MS	By MS/MS	By MS/MS	By matching	By MS/MS		By MS/MS		By MS/MS	By MS/MS		By matching	By matching	By matching	By matching		By MS/MS				By matching				By MS/MS	By MS/MS	By matching	By MS/MS	By matching	By matching
LTQPPSVSVSPGQTAR	0	Unmodified	1623.858	0.8580338	83	sp|P01717|LV325_HUMAN;sp|A0A075B6K4|LV310_HUMAN	yes	no	0	0	0	0	0									By MS/MS	By MS/MS	By MS/MS		By MS/MS									By matching		By matching	By matching	By matching
LTVAAPPSGGPGFLSIER	0	Unmodified	1767.9519	0.95193418	157	sp|P0C0L5|CO4B_HUMAN;sp|P0C0L4|CO4A_HUMAN	yes	no	0	0	0	0	0				By MS/MS														By matching	By MS/MS	By matching		By MS/MS		By MS/MS	By matching					By matching		By MS/MS	By MS/MS
LTYNPDESSKPNMIDAATLKSR	2	Unmodified	2450.2111	0.21113835	104	sp|P02679|FIBG_HUMAN	yes	yes	0	0	0	0	0							By matching							By matching		By MS/MS													By matching
LVAASQAALGL	0	Unmodified	1012.5917	0.59169534	2	sp|P02768|ALBU_HUMAN;CON__P02768-1	yes	no	0	0	0	0	0	By MS/MS	By MS/MS		By MS/MS	By MS/MS	By matching	By MS/MS	By MS/MS	By MS/MS		By MS/MS	By MS/MS	By MS/MS	By MS/MS	By MS/MS	By MS/MS	By matching	By matching	By MS/MS	By MS/MS	By MS/MS	By MS/MS	By MS/MS	By MS/MS	By MS/MS	By MS/MS	By MS/MS	By MS/MS	By MS/MS	By matching	By MS/MS	By MS/MS	By MS/MS	By MS/MS	By MS/MS	By MS/MS
LVAYYTLIGASGQR	0	Unmodified	1510.8144	0.81437807	74	sp|P01024|CO3_HUMAN	yes	yes	0	0	0	0	0																								By MS/MS				By matching
LVHVEEPHTETVR	0	Unmodified	1544.7947	0.79470526	73	sp|P01023|A2MG_HUMAN	yes	yes	0	0	0	0	0	By MS/MS	By MS/MS	By MS/MS	By MS/MS	By MS/MS	By MS/MS	By MS/MS	By MS/MS	By MS/MS	By MS/MS	By MS/MS		By MS/MS	By MS/MS	By MS/MS	By MS/MS	By matching	By MS/MS	By MS/MS	By matching	By matching	By MS/MS	By MS/MS	By MS/MS				By matching	By matching	By MS/MS	By MS/MS	By MS/MS	By MS/MS	By MS/MS	By MS/MS	By MS/MS
LVRPEVDVMCTAFHDNEETFLKKYLYEIAR	2	Unmodified	3685.8273	0.8272743	2	sp|P02768|ALBU_HUMAN;CON__P02768-1	yes	no	0	0	0	0	1	By MS/MS		By matching	By MS/MS															By MS/MS					By MS/MS				By matching				By MS/MS			By matching	By matching
LVRPEVDVMCTAFHDNEETFLKKYLYEIAR	2	Glu->pyro-Glu	3667.8167	0.81670961	2	sp|P02768|ALBU_HUMAN;CON__P02768-1	yes	no	0	0	1	0	1																																				By MS/MS
LVRPEVDVMCTAFHDNEETFLKKYLYEIAR	2	Oxidation (M)	3701.8222	0.82218892	2	sp|P02768|ALBU_HUMAN;CON__P02768-1	yes	no	0	0	0	1	1																			By matching					By MS/MS				By MS/MS
LVTDLTKVHTECCHGDLLECADDR	1	Unmodified	2856.2841	0.28406207	2	sp|P02768|ALBU_HUMAN;CON__P02768-1	yes	no	0	0	0	0	0	By MS/MS		By MS/MS	By MS/MS								By MS/MS											By MS/MS			By matching		By matching		By MS/MS	By MS/MS	By MS/MS	By MS/MS	By MS/MS	By MS/MS	By MS/MS
LVTDLTKVHTECCHGDLLECADDR	1	Glu->pyro-Glu	2838.2735	0.27349738	2	sp|P02768|ALBU_HUMAN;CON__P02768-1	yes	no	0	0	1	0	0	By MS/MS	By MS/MS	By MS/MS	By MS/MS		By matching				By matching		By MS/MS	By MS/MS		By matching	By matching					By matching		By MS/MS			By matching	By matching			By matching	By matching	By MS/MS	By matching	By MS/MS	By matching	By MS/MS
LVTDLTKVHTECCHGDLLECADDR	1	Acetyl (N-term)	2898.2946	0.29462676	2	sp|P02768|ALBU_HUMAN;CON__P02768-1	yes	no	1	0	0	0	0		By MS/MS	By matching																				By MS/MS								By MS/MS	By MS/MS
MADCCAKQEPER	1	Unmodified	1493.6061	0.6061179	2	sp|P02768|ALBU_HUMAN;CON__P02768-1	yes	no	0	0	0	0	0			By matching																				By matching								By matching	By matching	By matching		By matching	By MS/MS
MADEAGSEADHEGTHSTKR	1	Oxidation (M)	2043.8552	0.85520962	102	sp|P02671|FIBA_HUMAN	yes	yes	0	0	0	1	0	By MS/MS		By MS/MS	By MS/MS			By MS/MS		By MS/MS					By MS/MS		By MS/MS				By matching							By matching		By matching		By MS/MS	By MS/MS	By MS/MS	By MS/MS	By MS/MS	By MS/MS
MADEAGSEADHEGTHSTKR	1	Unmodified	2027.8603	0.86029499	102	sp|P02671|FIBA_HUMAN	yes	yes	0	0	0	0	0	By MS/MS	By MS/MS	By MS/MS	By MS/MS			By MS/MS		By matching									By matching	By MS/MS	By MS/MS			By MS/MS				By matching		By MS/MS	By matching	By MS/MS	By MS/MS	By MS/MS	By MS/MS	By MS/MS	By MS/MS
MADEAGSEADHEGTHSTKR	1	Acetyl (N-term)	2069.8709	0.87085968	102	sp|P02671|FIBA_HUMAN	yes	yes	1	0	0	0	0	By MS/MS			By MS/MS
MCPQLQQYEMHGPEGLR	0	Glu->pyro-Glu	2054.9125	0.91247068	73	sp|P01023|A2MG_HUMAN	yes	yes	0	0	1	0	0	By MS/MS		By MS/MS			By MS/MS						By matching																		By MS/MS				By MS/MS		By MS/MS
MCPQLQQYEMHGPEGLR	0	Unmodified	2072.923	0.92303537	73	sp|P01023|A2MG_HUMAN	yes	yes	0	0	0	0	0	By matching																						By matching								By MS/MS		By MS/MS	By matching	By MS/MS
MCPQLQQYEMHGPEGLR	0	Oxidation (M)	2088.9179	0.91794999	73	sp|P01023|A2MG_HUMAN	yes	yes	0	0	0	1	0																												By matching					By MS/MS
MDAKMYLGYEYVTAIR	1	Unmodified	1922.927	0.92704134	120	sp|P02787|TRFE_HUMAN	yes	yes	0	0	0	0	0																			By matching		By matching			By MS/MS				By matching
MDDREDLVYQAKLAEQAER	1	Oxidation (M);Acetyl (N-term)	2337.0907	0.090688861	208	sp|P62258|1433E_HUMAN	yes	yes	1	0	0	1	1														By MS/MS		By MS/MS						By matching					By matching		By matching
MDDREDLVYQAKLAEQAER	1	Acetyl (N-term)	2321.0958	0.095774239	208	sp|P62258|1433E_HUMAN	yes	yes	1	0	0	0	1														By MS/MS
MDKVGKYPKELR	3	Glu->pyro-Glu	1444.7861	0.78605483	74	sp|P01024|CO3_HUMAN	yes	yes	0	0	1	0	0					By matching	By MS/MS	By matching	By matching	By matching	By matching	By matching		By matching							By matching	By matching					By matching		By matching		By matching
MDPNAAYVNMSNHHR	0	Unmodified	1755.757	0.75695632	149	sp|P08185|CBG_HUMAN	yes	yes	0	0	0	0	0					By matching	By MS/MS	By MS/MS	By matching		By MS/MS	By MS/MS		By MS/MS	By MS/MS	By MS/MS	By MS/MS	By matching	By matching	By matching	By matching	By matching	By matching		By matching	By matching	By matching	By matching	By matching		By matching
MDWLVPATCEPIQSVFFFSGDKYYR	1	Unmodified	3055.4248	0.42483629	125	sp|P04004|VTNC_HUMAN	yes	yes	0	0	0	0	0				By MS/MS
MELERPGGNEITR	0	Unmodified	1500.7355	0.73547582	102	sp|P02671|FIBA_HUMAN	yes	yes	0	0	0	0	1	By matching	By matching	By matching	By matching		By matching	By MS/MS		By matching	By matching	By matching		By matching		By matching	By MS/MS		By matching	By matching	By matching	By matching	By matching	By matching	By matching	By matching	By matching	By MS/MS	By matching	By matching	By matching	By matching	By matching		By matching	By MS/MS	By MS/MS
MELERPGGNEITR	0	Oxidation (M)	1516.7304	0.73039044	102	sp|P02671|FIBA_HUMAN	yes	yes	0	0	0	1	1							By MS/MS							By MS/MS		By MS/MS			By matching	By matching	By matching			By matching		By matching	By matching	By matching
MEPLGR	0	Unmodified	701.35304	0.35304497	153	sp|P08697|A2AP_HUMAN	yes	no	0	0	0	0	0				By MS/MS					By matching		By matching		By matching		By matching	By matching	By matching					By MS/MS		By matching	By matching	By matching	By matching	By matching	By matching	By MS/MS
MGSGLNLCEPNNKEGYYGYTGAFR	1	Acetyl (N-term)	2739.2057	0.20573539	120	sp|P02787|TRFE_HUMAN	yes	yes	1	0	0	0	0		By matching																														By MS/MS
MKGLIDEVNQDFTNR	1	Unmodified	1778.8621	0.8621329	102	sp|P02671|FIBA_HUMAN	yes	yes	0	0	0	0	0	By MS/MS		By MS/MS	By MS/MS		By MS/MS					By matching				By MS/MS			By MS/MS	By MS/MS		By matching	By matching	By MS/MS	By MS/MS		By matching		By MS/MS	By matching	By MS/MS	By MS/MS	By MS/MS	By MS/MS	By MS/MS	By MS/MS
MKGLIDEVNQDFTNR	1	Acetyl (N-term)	1820.8727	0.87269758	102	sp|P02671|FIBA_HUMAN	yes	yes	1	0	0	0	0	By matching		By matching	By MS/MS											By MS/MS				By MS/MS													By matching
MKGLIDEVNQDFTNR	1	Oxidation (M)	1794.857	0.85704752	102	sp|P02671|FIBA_HUMAN	yes	yes	0	0	0	1	0				By MS/MS														By matching	By MS/MS					By matching				By matching
MLEEIMKYEASILTHDSSIR	1	Oxidation (M)	2381.1607	0.16068268	104	sp|P02679|FIBG_HUMAN	yes	yes	0	0	0	1	0																By MS/MS													By MS/MS							By MS/MS
MLEEIMKYEASILTHDSSIR	1	Unmodified	2365.1658	0.16576806	104	sp|P02679|FIBG_HUMAN	yes	yes	0	0	0	0	0																By MS/MS													By MS/MS						By matching	By MS/MS
MLGEFVSETESR	0	Unmodified	1383.634	0.63403044	102	sp|P02671|FIBA_HUMAN	yes	yes	0	0	0	0	0							By matching									By MS/MS				By matching									By MS/MS
MNVDHEVNLLVEEIHR	0	Acetyl (N-term)	1987.9786	0.97855964	254	sp|Q9P1F3|ABRAL_HUMAN	yes	yes	1	0	0	0	0			By MS/MS																												By MS/MS		By matching		By MS/MS
MPCAEDYLSVVLNQLCVLHEKTPVSDR	1	Unmodified	3172.5355	0.53552573	2	sp|P02768|ALBU_HUMAN;CON__P02768-1	yes	no	0	0	0	0	0				By MS/MS																											By MS/MS		By MS/MS
MPCAEDYLSVVLNQLCVLHEKTPVSDR	1	Oxidation (M)	3188.5304	0.53044035	2	sp|P02768|ALBU_HUMAN;CON__P02768-1	yes	no	0	0	0	1	0																																By matching	By MS/MS
MPCAEDYLSVVLNQLCVLHEKTPVSDR	1	Oxidation (M);Acetyl (N-term)	3230.541	0.54100504	2	sp|P02768|ALBU_HUMAN;CON__P02768-1	yes	no	1	0	0	1	0																																			By MS/MS
MPCAEDYLSVVLNQLCVLHEKTPVSDR	1	Oxidation (M);Glu->pyro-Glu	3170.5199	0.51987566	2	sp|P02768|ALBU_HUMAN;CON__P02768-1	yes	no	0	0	1	1	0				By MS/MS																																By MS/MS
MPCAEDYLSVVLNQLCVLHEKTPVSDR	1	Glu->pyro-Glu	3154.525	0.52496104	2	sp|P02768|ALBU_HUMAN;CON__P02768-1	yes	no	0	0	1	0	0				By MS/MS																																By matching
MQPQSVLHSGYFHPLLR	0	Acetyl (N-term)	2051.0411	0.041100314	168	sp|P13716|HEM2_HUMAN	yes	yes	1	0	0	0	0																By MS/MS											By matching		By matching
MSPPQLALNPSALLSR	0	Oxidation (M)	1709.9134	0.91344018	257	sp|Q9UGM5|FETUB_HUMAN	yes	yes	0	0	0	1	0					By MS/MS	By MS/MS		By MS/MS	By MS/MS	By MS/MS	By MS/MS		By MS/MS	By MS/MS				By MS/MS	By MS/MS	By MS/MS		By MS/MS		By MS/MS	By MS/MS	By MS/MS	By MS/MS	By matching
MSPPQLALNPSALLSR	0	Unmodified	1693.9185	0.91852556	257	sp|Q9UGM5|FETUB_HUMAN	yes	yes	0	0	0	0	0					By MS/MS	By MS/MS	By matching	By matching			By matching		By matching		By MS/MS				By matching	By matching	By matching	By matching		By matching	By matching	By matching		By matching
MSTKMYERYSLSFMDLQIMVGR	1	3 Oxidation (M);Acetyl (N-term)	2775.274	0.27401465	234	sp|Q5THJ4|VP13D_HUMAN	yes	yes	1	0	0	3	1																																		By MS/MS
MVHLTPEEKSAVTALWGKVNVDEVGGEALGR	2	Oxidation (M)	3307.6871	0.68707565	213	sp|P68871|HBB_HUMAN	yes	yes	0	0	0	1	0																By MS/MS								By matching
MVNPTVFFDIAVDGEPLGR	0	Oxidation (M);Acetyl (N-term)	2134.0405	0.040491191	209	sp|P62937|PPIA_HUMAN	yes	yes	1	0	0	1	0		By MS/MS																															By MS/MS
MVNPTVFFDIAVDGEPLGR	0	Acetyl (N-term)	2118.0456	0.045576569	209	sp|P62937|PPIA_HUMAN	yes	yes	1	0	0	0	0		By MS/MS																															By MS/MS
MYLGYEYVTAIR	0	Oxidation (M)	1493.7225	0.72245152	120	sp|P02787|TRFE_HUMAN	yes	yes	0	0	0	1	0																																	By MS/MS
MYLGYEYVTAIR	0	Unmodified	1477.7275	0.72753689	120	sp|P02787|TRFE_HUMAN	yes	yes	0	0	0	0	0				By MS/MS																													By MS/MS
NAETFTFHADICTLSEKER	1	Unmodified	2268.0481	0.048095765	2	sp|P02768|ALBU_HUMAN;CON__P02768-1	yes	no	0	0	0	0	0				By MS/MS
NCGPPPTLSFAAPMDITLTETR	0	Oxidation (M)	2404.1403	0.14028159	124	sp|P04003|C4BPA_HUMAN	yes	yes	0	0	0	1	0	By MS/MS	By MS/MS	By MS/MS	By MS/MS	By MS/MS	By MS/MS	By MS/MS		By MS/MS	By MS/MS	By MS/MS	By MS/MS	By MS/MS	By MS/MS	By MS/MS	By MS/MS	By MS/MS	By MS/MS	By MS/MS	By MS/MS	By MS/MS	By MS/MS	By MS/MS	By MS/MS	By MS/MS	By MS/MS	By MS/MS	By MS/MS	By MS/MS	By MS/MS	By MS/MS	By MS/MS	By MS/MS	By MS/MS	By MS/MS	By MS/MS
NCGPPPTLSFAAPMDITLTETR	0	Unmodified	2388.1454	0.14536697	124	sp|P04003|C4BPA_HUMAN	yes	yes	0	0	0	0	0	By MS/MS	By MS/MS	By MS/MS	By MS/MS		By MS/MS				By MS/MS		By MS/MS	By MS/MS	By matching		By MS/MS			By MS/MS	By MS/MS	By MS/MS	By MS/MS	By MS/MS	By MS/MS	By MS/MS	By MS/MS	By MS/MS	By MS/MS	By MS/MS	By MS/MS	By MS/MS	By MS/MS	By MS/MS	By MS/MS	By MS/MS	By MS/MS
NCGPPPTLSFAAPMDITLTETR	0	Gln->pyro-Glu	2371.1188	0.11881787	124	sp|P04003|C4BPA_HUMAN	yes	yes	0	1	0	0	0	By MS/MS
NDNEEGFFSAR	0	Unmodified	1284.5371	0.53709359	103	sp|P02675|FIBB_HUMAN	yes	yes	0	0	0	0	0	By MS/MS	By matching	By MS/MS	By MS/MS	By MS/MS	By MS/MS		By matching	By matching	By MS/MS	By MS/MS		By matching	By MS/MS	By MS/MS		By MS/MS	By MS/MS	By MS/MS	By matching	By matching	By MS/MS	By matching	By matching	By matching	By matching	By MS/MS	By MS/MS		By MS/MS	By MS/MS	By MS/MS	By MS/MS	By matching	By MS/MS
NDVTDIADDGCPKPPEIAHGYVEHSVR	1	Unmodified	2990.3828	0.38284814	65	sp|P00738|HPT_HUMAN	yes	yes	0	0	0	0	0	By MS/MS				By MS/MS	By MS/MS			By MS/MS	By MS/MS				By matching	By matching		By matching	By matching	By matching			By matching		By matching			By matching			By matching		By MS/MS			By MS/MS
NECFLQHKDDNPNLPR	1	Unmodified	1995.9221	0.92210739	2	sp|P02768|ALBU_HUMAN;CON__P02768-1	yes	no	0	0	0	0	0	By MS/MS	By MS/MS	By MS/MS	By MS/MS	By matching	By MS/MS	By MS/MS	By MS/MS	By MS/MS	By MS/MS	By MS/MS		By MS/MS		By MS/MS	By MS/MS	By MS/MS	By matching	By MS/MS	By matching	By matching	By matching	By MS/MS	By MS/MS	By matching	By MS/MS	By matching	By MS/MS	By matching	By MS/MS	By MS/MS	By MS/MS	By MS/MS	By MS/MS	By MS/MS	By MS/MS
NECFLQHKDDNPNLPR	1	Acetyl (N-term)	2037.9327	0.93267208	2	sp|P02768|ALBU_HUMAN;CON__P02768-1	yes	no	1	0	0	0	0	By MS/MS		By MS/MS																				By MS/MS								By MS/MS	By MS/MS		By MS/MS	By MS/MS	By MS/MS
NECFLQHKDDNPNLPR	1	Gln->pyro-Glu	1978.8956	0.89555829	2	sp|P02768|ALBU_HUMAN;CON__P02768-1	yes	no	0	1	0	0	0	By MS/MS		By MS/MS	By MS/MS		By matching	By MS/MS	By matching	By matching	By MS/MS	By matching			By MS/MS			By MS/MS		By matching		By MS/MS	By MS/MS	By MS/MS	By matching	By MS/MS	By MS/MS	By matching	By matching	By matching	By MS/MS	By MS/MS	By MS/MS	By MS/MS	By MS/MS	By MS/MS	By MS/MS
NECFLQHKDDNPNLPR	1	Glu->pyro-Glu	1977.9115	0.9115427	2	sp|P02768|ALBU_HUMAN;CON__P02768-1	yes	no	0	0	1	0	0	By MS/MS	By MS/MS	By MS/MS	By MS/MS	By matching	By MS/MS	By matching	By matching	By matching	By MS/MS	By MS/MS	By MS/MS	By MS/MS	By matching	By MS/MS	By MS/MS	By MS/MS	By matching	By matching	By matching	By matching	By matching	By MS/MS	By matching		By matching	By matching	By matching	By matching	By matching	By MS/MS	By MS/MS	By matching	By MS/MS	By MS/MS	By MS/MS
NEDKDPAFTALLTTQTQVQR	1	Unmodified	2275.1444	0.14443899	200	sp|P54108|CRIS3_HUMAN	yes	yes	0	0	0	0	0							By MS/MS	By MS/MS			By MS/MS		By MS/MS				By MS/MS		By matching	By matching	By MS/MS				By MS/MS	By MS/MS			By MS/MS	By MS/MS	By matching		By matching			By MS/MS
NEETFLKKYLYEIAR	2	Unmodified	1916.0044	0.0043636815	2	sp|P02768|ALBU_HUMAN;CON__P02768-1	yes	no	0	0	0	0	0						By matching				By MS/MS	By matching
NKEGYYGYTGAFR	1	Unmodified	1524.6997	0.69974224	120	sp|P02787|TRFE_HUMAN	yes	yes	0	0	0	0	0	By matching																														By matching		By MS/MS
NKYAASSYLSLTPEQWKSHR	2	Unmodified	2365.1815	0.1814932	50	sp|P0DOY2|IGLC2_HUMAN;sp|P0CG04|IGLC1_HUMAN;sp|B9A064|IGLL5_HUMAN;sp|P0DOX8|IGL1_HUMAN;sp|P0CF74|IGLC6_HUMAN;sp|A0M8Q6|IGLC7_HUMAN	yes	no	0	0	0	0	0																			By matching	By MS/MS				By MS/MS	By matching	By matching				By matching
NLAKGKEESLDSDLYAELR	2	Unmodified	2150.0855	0.085527129	118	sp|P02775|CXCL7_HUMAN	yes	yes	0	0	0	0	0	By MS/MS	By MS/MS		By MS/MS		By matching	By MS/MS	By MS/MS	By matching	By MS/MS	By MS/MS		By MS/MS	By MS/MS	By MS/MS	By MS/MS	By MS/MS		By MS/MS	By MS/MS	By matching		By MS/MS		By matching	By MS/MS	By matching	By matching	By MS/MS	By MS/MS		By MS/MS	By MS/MS	By MS/MS	By MS/MS	By MS/MS
NLAKGKEESLDSDLYAELR	2	Gln->pyro-Glu	2133.059	0.058978027	118	sp|P02775|CXCL7_HUMAN	yes	yes	0	1	0	0	0				By matching		By matching				By matching																										By MS/MS
NNNRPSGISER	0	Gln->pyro-Glu	1225.58	0.57996145	15	sp|A0A075B6I4|LVX54_HUMAN	yes	yes	0	1	0	0	1		By MS/MS		By MS/MS										By matching	By MS/MS	By matching	By matching												By matching						By MS/MS	By matching
NNQRPSGVPDR	0	Gln->pyro-Glu	1221.585	0.58504683	80	sp|P01700|LV147_HUMAN;sp|P01699|LV144_HUMAN	yes	no	0	1	0	0	1																																By MS/MS	By MS/MS
NPDGDVGGPWCYTTNPR	0	Glu->pyro-Glu	1886.8006	0.80059527	67	sp|P00747|PLMN_HUMAN	yes	yes	0	0	1	0	0						By MS/MS															By matching					By matching				By matching
NPSSAGSWNSGSSGPGSTGNR	0	Glu->pyro-Glu	1944.831	0.83104378	102	sp|P02671|FIBA_HUMAN	yes	yes	0	0	1	0	0	By MS/MS		By matching	By MS/MS	By MS/MS	By MS/MS		By matching	By matching	By MS/MS			By MS/MS		By MS/MS		By MS/MS	By matching	By MS/MS	By matching	By matching		By matching	By matching				By matching			By matching				By matching
NPSSAGSWNSGSSGPGSTGNR	0	Unmodified	1962.8416	0.84160846	102	sp|P02671|FIBA_HUMAN	yes	yes	0	0	0	0	0	By MS/MS		By MS/MS	By MS/MS		By matching	By MS/MS	By matching			By MS/MS				By MS/MS	By MS/MS		By matching	By MS/MS	By matching	By matching		By MS/MS	By MS/MS	By matching	By matching	By matching	By MS/MS	By matching		By matching	By MS/MS	By MS/MS	By matching	By matching	By MS/MS
NPSSAGSWNSGSSGPGSTGNR	0	Acetyl (N-term)	2004.8522	0.85217315	102	sp|P02671|FIBA_HUMAN	yes	yes	1	0	0	0	0	By MS/MS
NQEQVSPLTLLKLGNQEPGGQTALKSPPGVCSR	2	Unmodified	3502.8202	0.82021509	153	sp|P08697|A2AP_HUMAN	yes	yes	0	0	0	0	0	By MS/MS	By MS/MS	By MS/MS	By MS/MS	By MS/MS	By MS/MS				By MS/MS	By MS/MS		By MS/MS	By MS/MS	By MS/MS		By MS/MS	By MS/MS	By MS/MS		By matching	By matching	By MS/MS	By MS/MS	By MS/MS	By MS/MS	By matching	By MS/MS	By matching	By MS/MS	By MS/MS	By MS/MS		By MS/MS	By MS/MS	By MS/MS
NRIPESGGDNSVFDIFELTGAAR	0	Unmodified	2464.1983	0.19826548	10	sp|P07996|TSP1_HUMAN;CON__Q28194	yes	no	0	0	0	0	1		By MS/MS		By MS/MS		By matching		By MS/MS		By MS/MS	By MS/MS	By MS/MS	By MS/MS		By matching	By MS/MS			By MS/MS	By MS/MS	By MS/MS		By MS/MS	By MS/MS	By MS/MS	By MS/MS		By MS/MS	By MS/MS	By MS/MS		By matching	By MS/MS			By MS/MS
NSLLCPSGGEVSEELSLKLPPNVVEESAR	1	Glu->pyro-Glu	3091.5496	0.54957911	73	sp|P01023|A2MG_HUMAN	yes	yes	0	0	1	0	0																																By MS/MS
NSPLDEENLTQENQDR	0	Unmodified	1900.8399	0.83987713	72	sp|P01011|AACT_HUMAN	yes	yes	0	0	0	0	0	By MS/MS	By MS/MS	By MS/MS	By MS/MS	By MS/MS	By MS/MS	By MS/MS	By MS/MS	By MS/MS	By MS/MS	By MS/MS		By MS/MS		By MS/MS	By MS/MS	By MS/MS	By matching	By MS/MS	By MS/MS	By MS/MS	By MS/MS	By MS/MS	By MS/MS	By MS/MS	By MS/MS	By MS/MS	By MS/MS	By MS/MS	By MS/MS	By MS/MS	By MS/MS	By MS/MS	By MS/MS	By MS/MS	By MS/MS
NSPLDEENLTQENQDR	0	Gln->pyro-Glu	1883.8133	0.81332803	72	sp|P01011|AACT_HUMAN	yes	yes	0	1	0	0	0	By MS/MS		By MS/MS	By matching			By matching	By MS/MS	By MS/MS							By matching					By matching		By MS/MS								By MS/MS	By MS/MS	By MS/MS	By MS/MS	By MS/MS	By MS/MS
NSVSDQEAAKR	1	Unmodified	1203.5844	0.58437813	249	sp|Q9H227|GBA3_HUMAN	yes	yes	0	0	0	0	0							By MS/MS	By matching												By matching	By matching		By MS/MS
NTDNIIYPEEYSSCSR	0	Unmodified	1946.8316	0.83162063	225	sp|Q13201|MMRN1_HUMAN	yes	yes	0	0	0	0	0																																				By MS/MS
NTYEKYLGEEYVKAVGNLR	2	Gln->pyro-Glu	2228.1113	0.11134795	120	sp|P02787|TRFE_HUMAN	yes	yes	0	1	0	0	0	By MS/MS	By matching	By matching	By MS/MS																												By matching			By matching
NTYEKYLGEEYVKAVGNLR	2	Unmodified	2245.1379	0.13789705	120	sp|P02787|TRFE_HUMAN	yes	yes	0	0	0	0	0				By MS/MS							By matching								By matching					By MS/MS								By matching	By MS/MS		By matching
NVAEGETKPDPDVTER	1	Unmodified	1755.8275	0.82752153	121	sp|P02790|HEMO_HUMAN	yes	yes	0	0	0	0	0						By MS/MS	By matching	By matching			By matching			By matching	By matching	By matching	By MS/MS		By matching	By matching	By matching			By matching	By matching	By matching		By matching	By matching	By matching
NVNFQKAINEKLGQYASPTAKR	3	Unmodified	2476.3187	0.31865538	157	sp|P0C0L5|CO4B_HUMAN;sp|P0C0L4|CO4A_HUMAN	yes	no	0	0	0	0	0			By matching	By MS/MS	By MS/MS	By MS/MS	By MS/MS	By MS/MS	By MS/MS	By MS/MS	By MS/MS		By MS/MS	By MS/MS	By MS/MS	By MS/MS	By MS/MS	By MS/MS	By MS/MS	By MS/MS	By MS/MS	By MS/MS	By MS/MS	By MS/MS	By MS/MS	By MS/MS	By MS/MS	By MS/MS	By MS/MS	By MS/MS	By MS/MS	By MS/MS	By MS/MS		By MS/MS	By MS/MS
NVNFQKAINEKLGQYASPTAKR	3	Gln->pyro-Glu	2459.2921	0.29210628	157	sp|P0C0L5|CO4B_HUMAN;sp|P0C0L4|CO4A_HUMAN	yes	no	0	1	0	0	0																						By matching		By MS/MS		By matching		By matching
NYAEAKDVFLGMFLYEYAR	1	Oxidation (M)	2315.0933	0.093255043	2	sp|P02768|ALBU_HUMAN;CON__P02768-1	yes	no	0	0	0	1	0				By MS/MS																													By MS/MS
NYAEAKDVFLGMFLYEYAR	1	Unmodified	2299.0983	0.098340421	2	sp|P02768|ALBU_HUMAN;CON__P02768-1	yes	no	0	0	0	0	0				By MS/MS																													By MS/MS
NYEAESSSGVPGTADSR	0	Unmodified	1725.7442	0.74418583	127	sp|P04114|APOB_HUMAN;CON__ENSEMBL:ENSBTAP00000032840	yes	no	0	0	0	0	0				By MS/MS																															By matching	By MS/MS
NYGGGSGSGGGSGGGYGGGSGSR	0	Glu->pyro-Glu	1829.7313	0.73132973	8	sp|P35527|K1C9_HUMAN;CON__P35527	yes	no	0	0	1	0	0																																			By MS/MS
PANHCVYFYGDEISFSCHETSR	0	Glu->pyro-Glu	2657.1064	0.1063557	124	sp|P04003|C4BPA_HUMAN	yes	yes	0	0	1	0	0	By MS/MS	By MS/MS	By MS/MS			By MS/MS							By MS/MS		By MS/MS	By MS/MS	By MS/MS		By MS/MS		By MS/MS		By MS/MS	By MS/MS		By matching				By matching		By MS/MS		By MS/MS
PDYSVVLLLR	0	Unmodified	1173.6758	0.67575932	2	sp|P02768|ALBU_HUMAN;CON__P02768-1	yes	no	0	0	0	0	0																							By MS/MS												By MS/MS	By matching
PEVDVMCTAFHDNEETFLKKYLYEIAR	2	Glu->pyro-Glu	3299.5631	0.56312069	2	sp|P02768|ALBU_HUMAN;CON__P02768-1	yes	no	0	0	1	0	0	By MS/MS	By matching	By matching																				By MS/MS									By MS/MS			By MS/MS	By MS/MS
PEVDVMCTAFHDNEETFLKKYLYEIAR	2	Oxidation (M);Acetyl (N-term)	3375.5792	0.57916468	2	sp|P02768|ALBU_HUMAN;CON__P02768-1	yes	no	1	0	0	1	0																																By MS/MS
PGPQPWCATTPNFDQDQR	0	Glu->pyro-Glu	2095.917	0.91702201	68	sp|P00748|FA12_HUMAN	yes	yes	0	0	1	0	0						By MS/MS				By MS/MS			By MS/MS	By MS/MS		By matching	By MS/MS				By matching					By matching	By matching			By matching
PGSTGTWNPGSSER	0	Acetyl (N-term)	1473.6484	0.64843495	102	sp|P02671|FIBA_HUMAN	yes	yes	1	0	0	0	0	By MS/MS	By MS/MS	By matching		By MS/MS	By MS/MS		By matching	By matching				By matching		By MS/MS	By matching	By matching	By matching	By matching									By matching		By matching				By matching
PGSTGTWNPGSSER	0	Unmodified	1431.6379	0.63787026	102	sp|P02671|FIBA_HUMAN	yes	yes	0	0	0	0	0	By MS/MS	By MS/MS	By MS/MS	By matching	By MS/MS	By MS/MS				By MS/MS					By MS/MS		By MS/MS	By matching	By matching		By matching		By MS/MS	By MS/MS	By matching	By matching	By matching	By matching		By matching		By MS/MS		By matching
PGVLSSR	0	Unmodified	714.40244	0.40243801	229	sp|Q14624|ITIH4_HUMAN;sp|P12271|RLBP1_HUMAN	yes	no	0	0	0	0	0					By matching	By MS/MS		By matching	By matching	By matching	By matching		By matching	By matching					By matching											By matching
PICLPCTEGTTR	0	Glu->pyro-Glu	1385.6432	0.64315534	69	sp|P00751|CFAB_HUMAN	yes	yes	0	0	1	0	0	By MS/MS		By MS/MS			By MS/MS						By matching	By MS/MS			By matching							By matching									By MS/MS			By MS/MS	By matching
PKEFNAETFTFHADICTLSEKER	2	Gln->pyro-Glu	2752.2803	0.28028055	2	sp|P02768|ALBU_HUMAN;CON__P02768-1	yes	no	0	1	0	0	0		By MS/MS																					By MS/MS								By matching
PLPSCEEKSCDNPYIPNGDYSPLR	1	Acetyl (N-term)	2849.2636	0.2636442	152	sp|P08603|CFAH_HUMAN	yes	yes	1	0	0	0	0																																	By MS/MS
PLSTLISSSQSCQYTLDAKR	1	Acetyl (N-term)	2296.1369	0.13691077	127	sp|P04114|APOB_HUMAN	yes	yes	1	0	0	0	0																							By MS/MS
PNGMWDGETAVCDNGAGHCPNPGISLGAVR	0	Oxidation (M);Acetyl (N-term)	3166.3655	0.36550029	141	sp|P06681|CO2_HUMAN	yes	yes	1	0	0	1	0																																By MS/MS
PNNPDWGTFEEVSGNVSPGTR	0	Acetyl (N-term)	2301.0298	0.029803164	102	sp|P02671|FIBA_HUMAN	yes	yes	1	0	0	0	0					By MS/MS																By matching
PNWFQQKPGQAPR	1	Unmodified	1552.7899	0.78989465	129	sp|P04211|LV743_HUMAN	yes	yes	0	0	0	0	0	By matching	By MS/MS	By matching	By matching		By matching					By MS/MS		By MS/MS										By matching								By MS/MS	By matching	By matching	By MS/MS	By matching	By matching
PQGSCSLEGVEIKGGSFR	1	Glu->pyro-Glu	1888.9101	0.91014572	69	sp|P00751|CFAB_HUMAN	yes	yes	0	0	1	0	0	By MS/MS	By matching	By MS/MS	By matching	By MS/MS	By MS/MS								By MS/MS	By MS/MS	By MS/MS	By MS/MS	By matching	By matching		By matching		By matching				By MS/MS			By MS/MS					By MS/MS	By matching
PSLVEVSR	0	Unmodified	885.49198	0.4919813	233	sp|Q1X8D7|LRC36_HUMAN	yes	yes	0	0	0	0	0	By matching		By matching	By matching	By matching	By MS/MS	By matching	By MS/MS	By matching	By MS/MS	By MS/MS		By matching	By MS/MS	By MS/MS	By MS/MS	By matching	By matching	By matching		By matching	By matching	By matching	By matching		By matching		By matching	By matching	By matching	By matching	By matching	By matching	By MS/MS	By MS/MS	By matching
PSSYKVILGAHQEVNLEPHVQEIEVSR	1	Acetyl (N-term)	3099.5989	0.59891257	67	sp|P00747|PLMN_HUMAN	yes	yes	1	0	0	0	0																	By MS/MS
PTGTGESKCPLMVKVLDAVR	2	Unmodified	2157.1286	0.12859469	116	sp|P02766|TTHY_HUMAN	yes	yes	0	0	0	0	0						By MS/MS							By MS/MS			By matching	By MS/MS
QAADKAACLLPKLDELR	2	Gln->pyro-Glu	1893.9982	0.99823245	2	sp|P02768|ALBU_HUMAN;CON__P02768-1	yes	no	0	1	0	0	0	By MS/MS	By MS/MS		By MS/MS	By matching	By matching		By MS/MS	By matching	By matching	By MS/MS		By matching	By matching	By MS/MS		By matching	By matching	By matching			By matching	By MS/MS	By matching							By MS/MS	By MS/MS			By MS/MS
QAADTCPEVKMVGLEGSDKLTILR	2	Gln->pyro-Glu	2613.3142	0.31422321	230	sp|Q15485|FCN2_HUMAN	yes	yes	0	1	0	0	0		By MS/MS																																	By MS/MS
QAAGLAFSDGDQWTLSR	0	Gln->pyro-Glu	1804.838	0.83802663	157	sp|P0C0L5|CO4B_HUMAN;sp|P0C0L4|CO4A_HUMAN	yes	no	0	1	0	0	0		By MS/MS	By matching	By MS/MS																			By MS/MS								By MS/MS	By matching	By MS/MS
QAEGVLFFQGDR	0	Gln->pyro-Glu	1348.6412	0.64116473	121	sp|P02790|HEMO_HUMAN	yes	yes	0	1	0	0	0		By MS/MS	By matching									By matching																			By MS/MS		By MS/MS
QAFHLGKCPNPPVQENFDVNKYLGR	2	Gln->pyro-Glu	2910.4235	0.42353116	133	sp|P05090|APOD_HUMAN	yes	yes	0	1	0	0	0	By MS/MS	By MS/MS	By MS/MS	By MS/MS	By matching	By MS/MS	By MS/MS	By MS/MS	By matching	By MS/MS	By MS/MS	By MS/MS	By MS/MS	By MS/MS	By MS/MS	By MS/MS	By MS/MS	By MS/MS	By MS/MS	By MS/MS	By MS/MS	By MS/MS	By MS/MS	By MS/MS	By MS/MS	By MS/MS	By MS/MS	By MS/MS	By MS/MS	By MS/MS	By MS/MS	By MS/MS	By MS/MS	By MS/MS	By MS/MS	By MS/MS
QAGLGNHLSGSER	0	Gln->pyro-Glu	1307.6218	0.62182627	231	sp|Q15582|BGH3_HUMAN	yes	yes	0	1	0	0	0	By MS/MS	By MS/MS	By matching	By MS/MS	By matching	By MS/MS	By MS/MS	By MS/MS	By MS/MS	By MS/MS	By MS/MS		By MS/MS		By MS/MS	By MS/MS	By MS/MS	By matching		By matching		By MS/MS	By MS/MS	By matching	By matching		By matching	By matching	By matching		By MS/MS	By MS/MS	By MS/MS	By MS/MS	By MS/MS	By MS/MS
QALAQYQKDAPDHQELNLDVSLQLPSR	1	Gln->pyro-Glu	3059.5312	0.53122693	74	sp|P01024|CO3_HUMAN	yes	yes	0	1	0	0	0	By MS/MS	By MS/MS	By MS/MS	By MS/MS																			By MS/MS								By MS/MS	By MS/MS	By MS/MS	By MS/MS	By MS/MS	By MS/MS
QANDYLNSFNWER	0	Gln->pyro-Glu	1638.7063	0.70628418	127	sp|P04114|APOB_HUMAN	yes	yes	0	1	0	0	0	By MS/MS	By MS/MS		By MS/MS				By MS/MS				By MS/MS			By matching	By MS/MS	By MS/MS														By MS/MS		By MS/MS			By MS/MS
QAPGKGLEWMGGFDPEDGETIYAQKFQGR	2	Gln->pyro-Glu	3194.4767	0.47674852	38	sp|A0A0C4DH33|HV124_HUMAN	yes	yes	0	1	0	0	0	By matching	By MS/MS		By MS/MS																												By matching		By matching
QAPGKGLEWVAVISYDGSNKYYADSVKGR	3	Gln->pyro-Glu	3140.5567	0.5567134	163	sp|P0DP02|HVC33_HUMAN;sp|P0DP03|HV335_HUMAN;sp|P01768|HV330_HUMAN	yes	no	0	1	0	0	0				By MS/MS														By matching	By MS/MS		By matching			By matching			By matching	By MS/MS	By matching						By MS/MS
QAPGKGLEWVAVIWYDGSNKYYADSVKGR	3	Gln->pyro-Glu	3239.604	0.60399795	88	sp|P01772|HV333_HUMAN	yes	yes	0	1	0	0	0				By MS/MS
QAPGKGLEWVGFIR	1	Gln->pyro-Glu	1539.8198	0.8197978	27	sp|A0A0A0MS15|HV349_HUMAN	yes	yes	0	1	0	0	0	By matching	By matching		By matching	By MS/MS	By MS/MS		By MS/MS		By MS/MS	By MS/MS	By MS/MS	By MS/MS	By matching	By MS/MS	By MS/MS		By matching	By matching	By MS/MS	By matching		By matching	By MS/MS	By MS/MS	By MS/MS	By matching		By MS/MS	By matching	By MS/MS	By matching	By MS/MS		By matching	By matching
QAPGKGLEWVGR	1	Gln->pyro-Glu	1279.6673	0.6673199	35	sp|A0A0B4J1Y9|HV372_HUMAN	no	no	0	1	0	0	0	By MS/MS	By MS/MS	By MS/MS		By MS/MS	By MS/MS	By MS/MS	By MS/MS	By MS/MS	By MS/MS	By MS/MS		By MS/MS	By MS/MS	By MS/MS	By MS/MS	By MS/MS	By MS/MS	By MS/MS	By MS/MS	By MS/MS	By MS/MS	By MS/MS	By MS/MS	By MS/MS	By MS/MS	By MS/MS	By MS/MS	By MS/MS	By matching	By MS/MS	By MS/MS	By MS/MS	By MS/MS	By MS/MS	By MS/MS
QAPGKGLEWVGR	1	Unmodified	1296.6939	0.693869	35	sp|A0A0B4J1Y9|HV372_HUMAN	no	no	0	0	0	0	0	By matching		By matching																													By matching	By MS/MS			By matching
QAPGKGLEWVSAISGSGGSTYYADSVKGR	2	Gln->pyro-Glu	2910.4148	0.41480019	86	sp|P01764|HV323_HUMAN	yes	yes	0	1	0	0	0			By MS/MS	By MS/MS		By MS/MS	By MS/MS	By MS/MS						By MS/MS	By MS/MS	By MS/MS	By MS/MS	By MS/MS	By MS/MS	By MS/MS	By matching			By matching			By MS/MS	By MS/MS	By matching	By MS/MS
QAPGKGLEWVSGINWNGGSTGYADSVKGR	2	Gln->pyro-Glu	2973.4369	0.43693262	37	sp|A0A0C4DH32|HV320_HUMAN	yes	yes	0	1	0	0	0																											By matching	By MS/MS		By matching
QAPGKGLVWVSR	1	Gln->pyro-Glu	1279.7037	0.70370541	33	sp|A0A0B4J1X5|HV374_HUMAN	yes	yes	0	1	0	0	0	By MS/MS	By MS/MS	By MS/MS	By MS/MS	By MS/MS	By MS/MS		By MS/MS	By MS/MS		By MS/MS		By matching	By MS/MS	By MS/MS	By MS/MS	By MS/MS		By MS/MS		By MS/MS	By MS/MS	By MS/MS	By MS/MS		By MS/MS	By MS/MS	By MS/MS		By MS/MS	By MS/MS	By MS/MS	By MS/MS		By MS/MS	By MS/MS
QAQCGQDFQCKETGR	1	Gln->pyro-Glu	1794.7414	0.74136583	146	sp|P07357|CO8A_HUMAN	yes	yes	0	1	0	0	0	By MS/MS	By MS/MS	By MS/MS	By MS/MS								By matching											By MS/MS								By MS/MS	By MS/MS	By MS/MS	By MS/MS	By MS/MS	By MS/MS
QASGKGLEWVGR	1	Gln->pyro-Glu	1269.6466	0.64658446	32	sp|A0A0B4J1V6|HV373_HUMAN	yes	yes	0	1	0	0	0	By matching		By matching	By MS/MS		By matching	By matching	By matching	By matching	By matching	By MS/MS		By MS/MS	By matching	By matching	By MS/MS	By MS/MS	By matching	By matching	By matching		By matching	By matching	By MS/MS	By matching	By matching	By MS/MS	By matching	By MS/MS	By matching	By MS/MS	By MS/MS	By MS/MS	By matching
QAVDTAVDGVFIR	0	Gln->pyro-Glu	1372.6987	0.69867961	177	sp|P19827|ITIH1_HUMAN	yes	yes	0	1	0	0	0	By MS/MS	By MS/MS	By MS/MS	By MS/MS	By MS/MS	By MS/MS	By MS/MS	By MS/MS	By MS/MS	By MS/MS	By MS/MS	By MS/MS	By MS/MS	By MS/MS	By matching	By MS/MS	By matching	By MS/MS	By MS/MS	By MS/MS	By MS/MS	By MS/MS			By MS/MS	By MS/MS	By MS/MS	By MS/MS	By MS/MS	By MS/MS	By MS/MS	By MS/MS	By MS/MS		By MS/MS	By MS/MS
QAVDTAVDGVFIR	0	Unmodified	1389.7252	0.72522871	177	sp|P19827|ITIH1_HUMAN	yes	yes	0	0	0	0	0	By matching	By matching	By matching		By MS/MS	By matching	By matching	By matching	By matching				By matching		By matching	By matching	By MS/MS	By MS/MS	By matching	By matching	By matching	By MS/MS		By matching	By MS/MS	By matching	By matching	By matching	By matching	By matching	By MS/MS	By matching		By matching	By matching	By MS/MS
QCAEGKCPR	1	Gln->pyro-Glu	1087.4539	0.453898	157	sp|P0C0L5|CO4B_HUMAN;sp|P0C0L4|CO4A_HUMAN	no	no	0	1	0	0	0				By matching																													By MS/MS
QCQDLGAFTESMVVFGCPN	0	Gln->pyro-Glu	2141.8856	0.88564681	74	sp|P01024|CO3_HUMAN	yes	yes	0	1	0	0	0	By matching	By matching		By matching																			By MS/MS									By matching
QCSKEDGGGWWYNR	1	Gln->pyro-Glu	1724.7002	0.70015294	103	sp|P02675|FIBB_HUMAN;CON__P02676	yes	no	0	1	0	0	0	By MS/MS		By matching	By MS/MS															By MS/MS				By MS/MS								By matching	By MS/MS	By MS/MS	By matching		By matching
QCYHGNGQSYR	0	Gln->pyro-Glu	1351.5364	0.53638208	150	sp|P08519|APOA_HUMAN	yes	yes	0	1	0	0	0	By MS/MS		By matching						By matching	By MS/MS			By matching						By matching			By matching		By matching	By matching	By matching					By MS/MS	By MS/MS	By matching	By MS/MS
QDGSEKYYVDSVKGR	2	Gln->pyro-Glu	1712.8006	0.8005785	89	sp|P01780|HV307_HUMAN	yes	yes	0	1	0	0	0		By matching	By matching	By MS/MS
QDGSVDFFR	0	Gln->pyro-Glu	1052.4563	0.45632407	56	sp|O75636|FCN3_HUMAN	yes	yes	0	1	0	0	0					By MS/MS	By matching	By matching	By matching	By matching		By MS/MS	By MS/MS	By matching		By matching		By MS/MS				By matching													By matching	By MS/MS	By MS/MS
QDGSVDFGR	0	Unmodified	979.43592	0.43592298	103	sp|P02675|FIBB_HUMAN;CON__P02676	yes	no	0	0	0	0	0	By MS/MS		By MS/MS	By MS/MS																			By matching								By MS/MS	By matching			By matching	By MS/MS
QDGSVDFGR	0	Glu->pyro-Glu	961.42536	0.42535829	103	sp|P02675|FIBB_HUMAN;CON__P02676	yes	no	0	0	1	0	0	By MS/MS	By MS/MS	By MS/MS	By MS/MS	By MS/MS	By MS/MS	By MS/MS	By MS/MS	By MS/MS	By MS/MS	By MS/MS		By MS/MS		By MS/MS	By MS/MS	By MS/MS	By matching	By MS/MS	By matching	By matching	By matching	By MS/MS	By MS/MS	By MS/MS	By MS/MS	By MS/MS	By MS/MS	By matching	By matching	By MS/MS	By MS/MS	By MS/MS	By MS/MS	By MS/MS	By MS/MS
QDGSVDFGR	0	Gln->pyro-Glu	962.40937	0.40937388	103	sp|P02675|FIBB_HUMAN;CON__P02676	yes	no	0	1	0	0	0	By matching	By matching		By matching	By MS/MS	By MS/MS	By matching	By matching	By MS/MS		By MS/MS				By MS/MS	By MS/MS	By MS/MS	By matching	By matching			By matching	By matching	By matching			By matching	By MS/MS			By matching	By MS/MS		By MS/MS	By matching	By matching
QDLSSCAGR	0	Gln->pyro-Glu	975.40799	0.40799367	243	sp|Q92954|PRG4_HUMAN	yes	yes	0	1	0	0	0	By matching	By matching	By matching	By matching	By matching		By matching		By matching	By matching	By matching	By matching	By MS/MS				By matching		By matching	By matching		By matching	By matching		By MS/MS	By MS/MS		By matching	By matching	By matching	By matching	By matching	By MS/MS	By matching	By matching	By matching
QDSPPQILVHPQDQLFQGPGPAR	0	Gln->pyro-Glu	2507.2557	0.25572077	241	sp|Q8WZ75|ROBO4_HUMAN	yes	yes	0	1	0	0	0		By matching		By MS/MS			By MS/MS	By matching			By matching										By matching		By matching			By matching							By matching
QDSQLQKAR	1	Gln->pyro-Glu	1055.536	0.53597137	181	sp|P25311|ZA2G_HUMAN	yes	yes	0	1	0	0	0		By matching	By matching	By matching		By matching							By MS/MS										By matching						By matching		By matching	By matching	By MS/MS	By MS/MS	By matching	By MS/MS
QDWAAQEPHR	0	Gln->pyro-Glu	1219.537	0.53703401	67	sp|P00747|PLMN_HUMAN	yes	yes	0	1	0	0	0								By MS/MS
QEAEEAKEALLQASR	1	Gln->pyro-Glu	1654.8162	0.81622856	182	sp|P26038|MOES_HUMAN	yes	yes	0	1	0	0	0														By MS/MS
QECSIPVCGQDQVTVAMTPR	0	Gln->pyro-Glu	2258.013	0.012972587	63	sp|P00734|THRB_HUMAN	yes	yes	0	1	0	0	0	By MS/MS	By MS/MS																					By MS/MS								By MS/MS	By MS/MS	By MS/MS	By MS/MS		By MS/MS
QEDACQGDSGGPHVTR	0	Unmodified	1712.7173	0.71725957	66	sp|P00742|FA10_HUMAN	yes	yes	0	0	0	0	0																																	By MS/MS
QEDACQGDSGGPHVTR	0	Gln->pyro-Glu	1695.6907	0.69071047	66	sp|P00742|FA10_HUMAN	yes	yes	0	1	0	0	0				By MS/MS									By MS/MS						By matching	By matching			By matching	By matching	By matching	By matching		By matching					By MS/MS	By MS/MS
QEDMKGHFSISIPVKSDIAPVAR	2	Gln->pyro-Glu	2507.2842	0.28424371	73	sp|P01023|A2MG_HUMAN	yes	yes	0	1	0	0	0													By MS/MS						By matching								By matching	By matching
QEELCLAR	0	Unmodified	1017.4913	0.49132937	112	sp|P02753|RET4_HUMAN	yes	yes	0	0	0	0	0																																	By MS/MS	By matching		By matching
QEELCLAR	0	Gln->pyro-Glu	1000.4648	0.46478027	112	sp|P02753|RET4_HUMAN	yes	yes	0	1	0	0	0		By MS/MS
QEHPSCPGPR	0	Gln->pyro-Glu	1146.4876	0.48764097	56	sp|O75636|FCN3_HUMAN	yes	yes	0	1	0	0	0	By MS/MS	By MS/MS	By MS/MS	By MS/MS	By MS/MS	By MS/MS	By MS/MS	By MS/MS	By MS/MS	By MS/MS	By MS/MS		By MS/MS	By MS/MS		By MS/MS	By MS/MS		By matching				By MS/MS				By MS/MS		By matching	By matching	By MS/MS	By MS/MS	By MS/MS	By MS/MS	By MS/MS	By MS/MS
QELSEAEQATR	0	Unmodified	1260.5946	0.59460847	74	sp|P01024|CO3_HUMAN	yes	yes	0	0	0	0	0	By MS/MS	By matching	By matching	By MS/MS																			By MS/MS								By matching	By MS/MS	By MS/MS		By MS/MS	By matching
QELSEAEQATR	0	Gln->pyro-Glu	1243.5681	0.56805936	74	sp|P01024|CO3_HUMAN	yes	yes	0	1	0	0	0	By matching	By MS/MS	By matching	By MS/MS			By MS/MS	By MS/MS					By MS/MS	By MS/MS		By MS/MS		By MS/MS	By matching	By MS/MS	By MS/MS	By MS/MS	By matching	By matching	By matching	By matching	By MS/MS	By matching	By matching	By MS/MS	By matching	By MS/MS	By MS/MS	By MS/MS	By MS/MS	By matching
QEMSKDLEEVKAKVQPYLDDFQKKWQEEMELYR	5	Gln->pyro-Glu	4142.9969	0.9969184	98	sp|P02647|APOA1_HUMAN	yes	yes	0	1	0	0	0																															By MS/MS					By MS/MS
QEPERNECFLQHKDDNPNLPR	1	Gln->pyro-Glu	2618.1932	0.19319687	2	sp|P02768|ALBU_HUMAN;CON__P02768-1	yes	no	0	1	0	0	1	By MS/MS	By MS/MS	By matching	By MS/MS						By matching			By matching						By matching	By MS/MS	By MS/MS			By MS/MS	By MS/MS	By MS/MS	By MS/MS	By MS/MS		By MS/MS	By matching	By MS/MS				By matching
QEPSQGTTTFAVTSILR	0	Gln->pyro-Glu	1817.9159	0.9159426	95	sp|P01876|IGHA1_HUMAN	yes	yes	0	1	0	0	0	By MS/MS	By MS/MS	By MS/MS	By MS/MS	By MS/MS	By MS/MS		By MS/MS		By MS/MS	By MS/MS	By MS/MS	By MS/MS			By MS/MS			By MS/MS			By MS/MS		By MS/MS	By MS/MS	By MS/MS	By MS/MS	By MS/MS	By MS/MS			By MS/MS	By MS/MS			By MS/MS
QEPSQGTTTFAVTSILR	0	Unmodified	1834.9425	0.94249171	95	sp|P01876|IGHA1_HUMAN	yes	yes	0	0	0	0	0				By MS/MS											By matching			By matching	By matching	By matching		By matching		By MS/MS	By matching			By MS/MS	By matching				By MS/MS
QEPSQGTTTYAVTSILR	0	Gln->pyro-Glu	1833.9109	0.91085723	159	sp|P0DOX2|IGA2_HUMAN	no	no	0	1	0	0	0													By MS/MS
QEQTYVISAPKIFR	1	Gln->pyro-Glu	1661.8777	0.8777066	75	sp|P01031|CO5_HUMAN	yes	yes	0	1	0	0	0	By MS/MS	By MS/MS	By MS/MS	By MS/MS	By MS/MS	By MS/MS		By MS/MS	By MS/MS	By MS/MS	By MS/MS		By MS/MS	By MS/MS	By MS/MS	By MS/MS	By MS/MS	By MS/MS	By MS/MS	By MS/MS	By MS/MS	By MS/MS	By MS/MS	By MS/MS	By MS/MS	By MS/MS	By MS/MS	By MS/MS	By MS/MS	By MS/MS	By MS/MS	By MS/MS			By MS/MS	By MS/MS
QEVKPCDFPEIQHGGLYYKSLR	2	Gln->pyro-Glu	2646.2901	0.29005737	242	sp|Q92496|FHR4_HUMAN	yes	yes	0	1	0	0	0	By MS/MS			By MS/MS		By MS/MS												By matching	By MS/MS					By matching			By matching					By MS/MS			By MS/MS
QFTSSTSYNR	0	Gln->pyro-Glu	1172.5098	0.5098162	102	sp|P02671|FIBA_HUMAN	yes	yes	0	1	0	0	0	By MS/MS	By MS/MS	By MS/MS	By MS/MS	By MS/MS	By MS/MS	By matching	By MS/MS	By MS/MS	By MS/MS				By MS/MS	By MS/MS	By MS/MS	By MS/MS	By MS/MS	By MS/MS			By MS/MS	By MS/MS	By MS/MS			By MS/MS	By MS/MS			By MS/MS	By MS/MS	By MS/MS	By MS/MS	By MS/MS	By MS/MS
QFTSSTSYNR	0	Unmodified	1189.5364	0.53636531	102	sp|P02671|FIBA_HUMAN	yes	yes	0	0	0	0	0			By MS/MS	By MS/MS	By MS/MS		By MS/MS		By matching							By MS/MS		By matching	By matching	By matching							By matching	By matching					By matching			By MS/MS
QGALELIKKGYTQQLAFR	2	Gln->pyro-Glu	2046.1262	0.12621015	74	sp|P01024|CO3_HUMAN	yes	yes	0	1	0	0	0	By MS/MS	By MS/MS		By MS/MS	By MS/MS	By MS/MS	By MS/MS	By MS/MS	By MS/MS	By MS/MS	By MS/MS	By matching	By MS/MS	By MS/MS	By MS/MS	By MS/MS	By MS/MS	By MS/MS	By MS/MS	By MS/MS	By MS/MS	By MS/MS	By MS/MS	By MS/MS	By MS/MS	By MS/MS	By MS/MS	By MS/MS	By MS/MS	By MS/MS	By MS/MS	By MS/MS	By MS/MS		By MS/MS	By MS/MS
QGCEALCCPEPKLNNGEITQHR	1	Gln->pyro-Glu	2593.1472	0.14717466	124	sp|P04003|C4BPA_HUMAN	yes	yes	0	1	0	0	0				By matching										By matching																			By MS/MS			By MS/MS
QGFGNVATNTDGKNYCGLPGEYWLGNDKISQLTR	2	Gln->pyro-Glu	3755.7638	0.76382242	103	sp|P02675|FIBB_HUMAN	yes	yes	0	1	0	0	0	By MS/MS		By MS/MS	By MS/MS																													By MS/MS
QGIPFFGQVR	0	Gln->pyro-Glu	1130.5873	0.58727866	73	sp|P01023|A2MG_HUMAN	yes	yes	0	1	0	0	0		By MS/MS	By matching	By MS/MS	By matching	By MS/MS	By MS/MS	By MS/MS			By matching	By matching	By MS/MS	By MS/MS	By matching	By matching		By matching	By MS/MS										By matching			By MS/MS	By MS/MS			By matching
QGIPFFGQVR	0	Glu->pyro-Glu	1129.6033	0.60326308	73	sp|P01023|A2MG_HUMAN	yes	yes	0	0	1	0	0														By MS/MS
QGLKDNVFDGLVR	1	Gln->pyro-Glu	1442.7518	0.75177781	127	sp|P04114|APOB_HUMAN	yes	yes	0	1	0	0	0								By matching	By MS/MS		By matching						By matching
QGLSSPVTKSFNR	1	Gln->pyro-Glu	1402.7205	0.72047768	162	sp|P0DOX7|IGK_HUMAN;sp|P01834|IGKC_HUMAN	yes	no	0	1	0	0	0	By matching				By MS/MS	By MS/MS	By MS/MS	By MS/MS	By MS/MS	By MS/MS	By MS/MS		By MS/MS	By MS/MS	By MS/MS	By MS/MS	By MS/MS	By MS/MS	By MS/MS	By MS/MS	By matching	By MS/MS	By matching	By MS/MS	By matching	By matching	By MS/MS	By MS/MS	By matching	By MS/MS		By MS/MS	By matching
QGPVNLLSDPEQGVEVTGQYER	0	Gln->pyro-Glu	2397.1448	0.14483292	229	sp|Q14624|ITIH4_HUMAN	yes	yes	0	1	0	0	0	By MS/MS	By MS/MS	By MS/MS	By MS/MS	By MS/MS	By MS/MS	By MS/MS	By MS/MS	By MS/MS	By MS/MS	By MS/MS	By MS/MS	By MS/MS	By MS/MS	By MS/MS	By MS/MS	By MS/MS	By MS/MS	By MS/MS	By MS/MS	By MS/MS	By MS/MS	By MS/MS	By MS/MS	By MS/MS	By MS/MS	By MS/MS	By MS/MS	By MS/MS	By MS/MS	By MS/MS	By MS/MS	By MS/MS	By MS/MS	By MS/MS	By MS/MS
QGSFQGGFR	0	Gln->pyro-Glu	965.43553	0.43552905	157	sp|P0C0L5|CO4B_HUMAN;sp|P0C0L4|CO4A_HUMAN	no	no	0	1	0	0	0	By matching		By matching	By MS/MS	By MS/MS	By matching	By MS/MS	By matching	By MS/MS	By MS/MS	By MS/MS		By MS/MS	By MS/MS	By MS/MS	By MS/MS	By MS/MS	By MS/MS	By matching	By matching	By matching	By MS/MS	By matching	By matching	By MS/MS	By matching	By matching	By MS/MS	By matching	By matching	By matching	By MS/MS			By MS/MS	By matching
QGSGSGQSPGHGQR	0	Gln->pyro-Glu	1321.5759	0.57593871	11	sp|Q86YZ3|HORN_HUMAN;CON__Q86YZ3	yes	no	0	1	0	0	0																																	By matching	By MS/MS
QGSSAGSSSSYGQHGSGSR	0	Unmodified	1782.7517	0.75173082	11	sp|Q86YZ3|HORN_HUMAN;CON__Q86YZ3	yes	no	0	0	0	0	0		By MS/MS	By MS/MS	By MS/MS																											By MS/MS				By MS/MS	By MS/MS
QGSYKVVVQKKSGGR	3	Gln->pyro-Glu	1602.8842	0.88418897	73	sp|P01023|A2MG_HUMAN	yes	yes	0	1	0	0	0						By MS/MS		By matching	By matching	By matching	By matching		By matching	By matching	By matching	By MS/MS										By matching
QGTPLPANILDWQALNYEIR	0	Gln->pyro-Glu	2294.1695	0.16953153	105	sp|P02743|SAMP_HUMAN	yes	yes	0	1	0	0	0	By matching			By matching																											By matching		By MS/MS
QGVNDNEEGFFSAR	0	Gln->pyro-Glu	1551.659	0.65899964	103	sp|P02675|FIBB_HUMAN	yes	yes	0	1	0	0	0	By MS/MS	By MS/MS	By MS/MS	By MS/MS	By MS/MS	By MS/MS	By MS/MS	By MS/MS	By MS/MS	By MS/MS	By MS/MS		By MS/MS	By MS/MS	By MS/MS	By MS/MS	By MS/MS	By MS/MS	By MS/MS	By MS/MS	By MS/MS	By MS/MS	By MS/MS	By MS/MS	By MS/MS	By MS/MS	By MS/MS	By MS/MS	By MS/MS	By MS/MS	By MS/MS	By MS/MS	By MS/MS	By MS/MS	By MS/MS	By MS/MS
QGVNDNEEGFFSAR	0	Unmodified	1568.6855	0.68554874	103	sp|P02675|FIBB_HUMAN	yes	yes	0	0	0	0	0					By MS/MS	By matching		By matching	By matching				By matching	By matching	By matching		By matching	By MS/MS	By matching		By MS/MS	By matching		By matching			By matching	By MS/MS		By MS/MS
QGVNDNEEGFFSARGHRPLDKKR	2	Gln->pyro-Glu	2639.2953	0.29529418	103	sp|P02675|FIBB_HUMAN	yes	yes	0	1	0	0	2						By MS/MS																		By matching				By matching
QGYFVEAQPKIVLGQEQDSYGGKFDR	2	Gln->pyro-Glu	2941.4246	0.4246366	105	sp|P02743|SAMP_HUMAN	yes	yes	0	1	0	0	0	By MS/MS	By MS/MS	By MS/MS	By MS/MS	By MS/MS	By MS/MS	By MS/MS	By MS/MS	By MS/MS	By MS/MS	By MS/MS		By MS/MS	By MS/MS	By MS/MS		By MS/MS	By MS/MS	By MS/MS	By MS/MS	By MS/MS	By MS/MS	By MS/MS	By MS/MS	By MS/MS	By MS/MS	By matching	By MS/MS	By MS/MS	By MS/MS	By MS/MS	By MS/MS	By matching		By MS/MS	By MS/MS
QHDLALLR	0	Gln->pyro-Glu	947.51886	0.51886475	68	sp|P00748|FA12_HUMAN	yes	yes	0	1	0	0	0				By matching								By matching																					By MS/MS	By matching	By matching
QHGASSGQSSSHGQHGSGSSQSSGYGR	0	Gln->pyro-Glu	2584.0671	0.067144736	11	sp|Q86YZ3|HORN_HUMAN;CON__Q86YZ3	yes	no	0	1	0	0	0																															By MS/MS
QHGPNVCAVQKVIGTNR	1	Gln->pyro-Glu	1859.9424	0.9424489	231	sp|Q15582|BGH3_HUMAN	yes	yes	0	1	0	0	0									By matching																			By matching				By MS/MS		By matching
QHGSGSGHSSGYGQHGSR	0	Gln->pyro-Glu	1764.7313	0.73127015	11	sp|Q86YZ3|HORN_HUMAN;CON__Q86YZ3	yes	no	0	1	0	0	0																															By MS/MS				By matching
QHIEAIDVR	0	Gln->pyro-Glu	1062.5458	0.54580778	127	sp|P04114|APOB_HUMAN	yes	yes	0	1	0	0	0	By matching	By MS/MS	By MS/MS	By MS/MS	By MS/MS	By matching	By MS/MS	By MS/MS	By matching	By MS/MS	By MS/MS		By MS/MS	By matching	By MS/MS		By MS/MS	By MS/MS	By MS/MS	By MS/MS	By MS/MS	By MS/MS	By matching	By matching	By MS/MS	By MS/MS	By MS/MS	By MS/MS	By MS/MS	By MS/MS	By matching	By MS/MS	By MS/MS	By MS/MS		By MS/MS
QHKDDNPNLPR	1	Gln->pyro-Glu	1315.6269	0.62691165	2	sp|P02768|ALBU_HUMAN;CON__P02768-1	yes	no	0	1	0	0	0	By MS/MS	By MS/MS	By MS/MS	By MS/MS	By MS/MS	By MS/MS	By MS/MS	By MS/MS	By MS/MS	By MS/MS	By MS/MS		By MS/MS	By MS/MS	By MS/MS	By MS/MS	By MS/MS			By matching		By matching	By MS/MS	By matching			By matching		By MS/MS		By MS/MS	By MS/MS	By MS/MS	By MS/MS	By MS/MS	By MS/MS
QHKDDNPNLPR	1	Unmodified	1332.6535	0.65346075	2	sp|P02768|ALBU_HUMAN;CON__P02768-1	yes	no	0	0	0	0	0			By MS/MS																												By MS/MS	By MS/MS	By MS/MS	By MS/MS	By MS/MS	By MS/MS
QHLENELTHDIITKFLENEDR	1	Gln->pyro-Glu	2576.2507	0.25069498	71	sp|P01009|A1AT_HUMAN	yes	yes	0	1	0	0	0																															By MS/MS
QHLGDVLNFLPL	0	Gln->pyro-Glu	1347.7187	0.71868677	141	sp|P06681|CO2_HUMAN	yes	yes	0	1	0	0	0				By MS/MS																													By MS/MS		By matching
QHQTVLELTETGVEAAAASAISVAR	0	Gln->pyro-Glu	2534.2976	0.29764517	134	sp|P05155|IC1_HUMAN	yes	yes	0	1	0	0	0	By MS/MS	By MS/MS	By MS/MS	By MS/MS								By MS/MS											By MS/MS								By MS/MS	By MS/MS	By MS/MS			By MS/MS
QHVVYGPWNLPQSSYSHLTR	0	Gln->pyro-Glu	2351.1447	0.14471376	232	sp|Q16610|ECM1_HUMAN	yes	yes	0	1	0	0	0	By MS/MS		By matching	By MS/MS	By matching	By MS/MS		By matching	By MS/MS	By MS/MS			By MS/MS		By matching	By MS/MS	By MS/MS				By MS/MS								By MS/MS		By matching	By MS/MS	By MS/MS		By MS/MS	By matching
QIEKEGAIHR	1	Gln->pyro-Glu	1162.6095	0.60947067	157	sp|P0C0L5|CO4B_HUMAN;sp|P0C0L4|CO4A_HUMAN	yes	no	0	1	0	0	0	By MS/MS	By MS/MS	By MS/MS	By MS/MS																			By MS/MS								By MS/MS	By MS/MS	By MS/MS	By MS/MS	By MS/MS	By MS/MS
QIKTLIEKTNEER	2	Gln->pyro-Glu	1583.8519	0.85188578	166	sp|P10909|CLUS_HUMAN	yes	yes	0	1	0	0	0	By MS/MS	By MS/MS	By MS/MS	By MS/MS	By MS/MS	By MS/MS	By MS/MS	By MS/MS	By MS/MS	By MS/MS	By MS/MS	By MS/MS	By MS/MS	By matching	By MS/MS	By matching	By MS/MS	By MS/MS	By matching	By matching	By matching	By matching	By MS/MS	By matching	By MS/MS	By matching	By matching	By matching	By matching	By matching	By MS/MS	By MS/MS	By MS/MS	By MS/MS	By MS/MS	By MS/MS
QINDYVEKGTQGKIVDLVKELDR	3	Gln->pyro-Glu	2642.3915	0.39154555	71	sp|P01009|A1AT_HUMAN	yes	yes	0	1	0	0	0	By MS/MS	By MS/MS	By MS/MS	By MS/MS														By matching	By matching				By MS/MS	By MS/MS	By matching						By MS/MS	By MS/MS		By MS/MS	By MS/MS	By MS/MS
QIQEEGTVVELTGR	0	Unmodified	1557.7999	0.79985021	73	sp|P01023|A2MG_HUMAN	yes	yes	0	0	0	0	0																											By MS/MS
QIQVSWLR	0	Gln->pyro-Glu	1011.5502	0.55016488	94	sp|P01871|IGHM_HUMAN	yes	yes	0	1	0	0	0	By MS/MS	By MS/MS	By MS/MS	By MS/MS	By MS/MS	By MS/MS		By matching		By MS/MS	By MS/MS	By MS/MS	By MS/MS	By MS/MS	By MS/MS	By MS/MS		By matching	By matching	By matching	By matching	By matching	By MS/MS		By matching	By matching		By matching				By MS/MS	By MS/MS		By MS/MS	By MS/MS
QISVNKYR	1	Gln->pyro-Glu	989.52943	0.52942943	103	sp|P02675|FIBB_HUMAN	yes	yes	0	1	0	0	0					By MS/MS	By MS/MS		By matching	By MS/MS	By matching	By matching		By matching		By MS/MS		By matching	By matching	By matching			By matching		By matching	By matching	By matching
QITVNDLPVGR	0	Gln->pyro-Glu	1193.6404	0.64043645	188	sp|P32119|PRDX2_HUMAN;sp|Q06830|PRDX1_HUMAN	yes	no	0	1	0	0	0					By matching			By matching	By matching		By MS/MS	By matching		By MS/MS		By MS/MS				By matching				By matching			By MS/MS		By MS/MS		By MS/MS		By matching		By MS/MS	By MS/MS
QKAHVSFKPTVAQQR	2	Gln->pyro-Glu	1706.9216	0.92163711	176	sp|P19823|ITIH2_HUMAN	yes	yes	0	1	0	0	0	By matching	By matching		By matching	By MS/MS			By MS/MS	By MS/MS		By MS/MS		By matching		By MS/MS	By MS/MS	By matching			By matching	By matching		By MS/MS		By matching		By matching	By matching			By matching	By matching		By matching	By matching	By matching
QKDAPDHQELNLDVSLQLPSR	1	Gln->pyro-Glu	2385.1925	0.19245182	74	sp|P01024|CO3_HUMAN	yes	yes	0	1	0	0	0	By MS/MS	By MS/MS	By MS/MS	By MS/MS								By MS/MS											By MS/MS								By MS/MS	By MS/MS			By MS/MS	By MS/MS
QKDNGCFR	1	Gln->pyro-Glu	1006.4291	0.42906346	73;178	sp|P01023|A2MG_HUMAN;sp|P20742|PZP_HUMAN	no	no	0	1	0	0	0	By MS/MS	By matching	By MS/MS	By MS/MS	By MS/MS	By MS/MS	By MS/MS	By MS/MS	By MS/MS	By matching	By MS/MS		By MS/MS	By MS/MS	By MS/MS	By MS/MS	By MS/MS			By matching			By matching	By matching			By matching		By matching	By matching	By MS/MS	By MS/MS	By MS/MS	By MS/MS	By MS/MS	By MS/MS
QKDVDKEFYLFPTVFDENESLLLEDNIR	2	Unmodified	3415.6824	0.68236743	62	sp|P00450|CERU_HUMAN	yes	yes	0	0	0	0	0	By MS/MS		By MS/MS																												By MS/MS	By MS/MS
QKDVDKEFYLFPTVFDENESLLLEDNIR	2	Gln->pyro-Glu	3398.6558	0.65581832	62	sp|P00450|CERU_HUMAN	yes	yes	0	1	0	0	0	By MS/MS	By MS/MS	By MS/MS	By MS/MS								By MS/MS											By MS/MS								By MS/MS	By MS/MS	By MS/MS			By MS/MS
QKFGER	1	Gln->pyro-Glu	746.37114	0.37113788	2;3	sp|P02768|ALBU_HUMAN;CON__P02768-1;sp|Q9H3S7|PTN23_HUMAN;CON__P02769	no	no	0	1	0	0	0																			By MS/MS
QKKWQEEMELYR	2	Gln->pyro-Glu	1649.7872	0.78717704	98	sp|P02647|APOA1_HUMAN	yes	yes	0	1	0	0	0																							By MS/MS											By MS/MS
QKLGPHAGDVEGHLSFLEKDLR	2	Gln->pyro-Glu	2428.2499	0.24990712	142	sp|P06727|APOA4_HUMAN	yes	yes	0	1	0	0	0	By MS/MS	By MS/MS	By matching		By matching	By MS/MS	By MS/MS	By MS/MS			By MS/MS		By MS/MS	By MS/MS	By MS/MS	By MS/MS	By MS/MS	By MS/MS	By MS/MS	By MS/MS	By MS/MS	By matching	By MS/MS	By MS/MS	By MS/MS	By MS/MS	By MS/MS	By MS/MS	By MS/MS	By MS/MS			By MS/MS	By MS/MS	By MS/MS
QKLHELQEKLSPLGEEMR	2	Unmodified	2164.131	0.13103753	98	sp|P02647|APOA1_HUMAN	yes	yes	0	0	0	0	0	By MS/MS		By MS/MS	By MS/MS			By MS/MS	By MS/MS	By matching		By MS/MS		By MS/MS		By MS/MS		By matching	By matching	By matching	By matching	By matching	By MS/MS	By MS/MS	By matching	By matching	By matching		By MS/MS	By MS/MS	By MS/MS	By MS/MS	By MS/MS	By MS/MS	By MS/MS	By MS/MS	By MS/MS
QKLHELQEKLSPLGEEMR	2	Oxidation (M);Gln->pyro-Glu	2163.0994	0.099403054	98	sp|P02647|APOA1_HUMAN	yes	yes	0	1	0	1	0	By MS/MS	By MS/MS	By MS/MS	By MS/MS	By MS/MS	By MS/MS	By MS/MS	By MS/MS	By MS/MS	By MS/MS	By MS/MS		By MS/MS	By MS/MS	By MS/MS	By MS/MS	By MS/MS	By MS/MS	By MS/MS	By MS/MS	By MS/MS	By MS/MS	By MS/MS	By MS/MS	By MS/MS	By MS/MS	By MS/MS	By MS/MS	By MS/MS	By MS/MS	By MS/MS	By MS/MS	By MS/MS	By MS/MS	By MS/MS	By MS/MS
QKLHELQEKLSPLGEEMR	2	Gln->pyro-Glu	2147.1045	0.10448843	98	sp|P02647|APOA1_HUMAN	yes	yes	0	1	0	0	0	By MS/MS	By MS/MS	By MS/MS	By MS/MS	By MS/MS	By MS/MS	By MS/MS	By MS/MS	By MS/MS	By MS/MS	By MS/MS		By MS/MS	By MS/MS	By MS/MS	By MS/MS	By MS/MS	By MS/MS	By MS/MS	By MS/MS	By MS/MS	By MS/MS	By MS/MS	By MS/MS	By MS/MS	By MS/MS	By MS/MS	By MS/MS	By MS/MS	By MS/MS	By MS/MS	By MS/MS	By MS/MS	By matching	By MS/MS	By MS/MS
QKLHELQEKLSPLGEEMR	2	Glu->pyro-Glu	2146.1205	0.12047285	98	sp|P02647|APOA1_HUMAN	yes	yes	0	0	1	0	0	By matching		By matching	By MS/MS			By matching	By matching			By MS/MS	By MS/MS	By MS/MS				By matching			By matching	By matching		By MS/MS			By MS/MS				By MS/MS	By matching	By MS/MS	By matching	By matching	By matching	By MS/MS
QKLHELQEKLSPLGEEMR	2	Oxidation (M)	2180.126	0.12595216	98	sp|P02647|APOA1_HUMAN	yes	yes	0	0	0	1	0	By matching	By matching	By matching	By MS/MS	By matching		By matching	By MS/MS	By matching		By MS/MS		By MS/MS		By MS/MS	By MS/MS	By matching	By matching	By matching	By matching	By matching	By matching	By MS/MS	By matching	By matching	By matching	By matching	By matching	By matching	By matching			By MS/MS	By MS/MS		By MS/MS
QKLHELQEKLSPLGEEMR	2	Oxidation (M);Glu->pyro-Glu	2162.1154	0.11538747	98	sp|P02647|APOA1_HUMAN	yes	yes	0	0	1	1	0					By matching		By MS/MS	By matching	By matching	By matching	By matching		By matching		By matching	By MS/MS				By matching	By matching				By matching	By matching		By matching	By matching
QKLHELQEKLSPLGEEMRDR	2	Gln->pyro-Glu	2418.2325	0.23254249	98	sp|P02647|APOA1_HUMAN	yes	yes	0	1	0	0	1		By MS/MS				By matching					By MS/MS		By MS/MS						By matching	By matching	By matching				By matching	By matching						By matching		By MS/MS
QKPDGVFQEDAPVIHQEMIGGLR	1	Gln->pyro-Glu	2546.2588	0.25875724	74	sp|P01024|CO3_HUMAN	yes	yes	0	1	0	0	0	By MS/MS	By MS/MS	By MS/MS	By MS/MS	By matching	By MS/MS	By MS/MS	By matching	By matching		By MS/MS	By MS/MS	By MS/MS		By MS/MS		By MS/MS	By MS/MS	By MS/MS	By matching		By MS/MS	By MS/MS	By MS/MS		By MS/MS		By MS/MS	By MS/MS		By MS/MS	By MS/MS		By MS/MS	By MS/MS	By MS/MS
QKPDGVFQEDAPVIHQEMIGGLR	1	Oxidation (M);Gln->pyro-Glu	2562.2537	0.25367186	74	sp|P01024|CO3_HUMAN	yes	yes	0	1	0	1	0														By matching				By MS/MS	By MS/MS	By MS/MS	By MS/MS	By MS/MS		By MS/MS	By MS/MS	By matching	By matching	By MS/MS	By MS/MS	By matching
QKPGQAPR	1	Gln->pyro-Glu	863.46135	0.46134987	79;25;23;129;42	sp|P01624|KV315_HUMAN;sp|A0A087WSY6|KVD15_HUMAN;sp|A0A075B6I9|LV746_HUMAN;sp|P01619|KV320_HUMAN;sp|A0A0C4DH55|KVD07_HUMAN;sp|P04433|KV311_HUMAN;sp|A0A0A0MRZ8|KVD11_HUMAN;sp|P04211|LV743_HUMAN	no	no	0	1	0	0	0	By matching		By matching	By matching	By MS/MS	By MS/MS	By MS/MS	By MS/MS	By MS/MS	By MS/MS	By MS/MS		By MS/MS	By MS/MS	By MS/MS	By MS/MS	By MS/MS		By matching	By matching			By matching	By matching	By MS/MS	By matching	By matching	By MS/MS	By matching	By matching	By matching		By MS/MS		By matching
QKPGQAPVLVVYDDSDRPSGIPER	1	Gln->pyro-Glu	2605.3136	0.31362958	217	sp|P80748|LV321_HUMAN	yes	yes	0	1	0	0	1																																			By MS/MS
QKPLSITVR	1	Gln->pyro-Glu	1023.6077	0.60767975	74	sp|P01024|CO3_HUMAN	yes	yes	0	1	0	0	0			By matching		By MS/MS	By matching	By MS/MS	By MS/MS	By MS/MS	By matching	By matching			By MS/MS	By MS/MS		By MS/MS														By matching			By matching		By matching
QKQVPAHAR	1	Gln->pyro-Glu	1016.5516	0.55156186	69	sp|P00751|CFAB_HUMAN	yes	yes	0	1	0	0	0	By MS/MS			By matching	By MS/MS	By MS/MS	By matching	By matching	By MS/MS	By matching	By matching		By MS/MS	By matching	By MS/MS			By matching	By matching	By matching			By MS/MS			By MS/MS	By matching	By matching	By matching	By matching	By MS/MS	By MS/MS		By MS/MS	By MS/MS	By matching
QKSEPLIGR	1	Gln->pyro-Glu	1009.5556	0.55564418	111	sp|P02751|FINC_HUMAN	yes	yes	0	1	0	0	0	By matching	By MS/MS	By matching	By matching																			By matching								By MS/MS		By matching	By matching	By matching
QKSLAELGGHLDQQVEEFR	1	Gln->pyro-Glu	2166.0705	0.070545766	142	sp|P06727|APOA4_HUMAN	yes	yes	0	1	0	0	0								By MS/MS
QKTGLDSPTGIDFSDITANSFTVHWIAPR	1	Gln->pyro-Glu	3156.5516	0.55162802	111	sp|P02751|FINC_HUMAN	yes	yes	0	1	0	0	0																					By matching			By MS/MS	By matching			By MS/MS
QKVEPLRAELQEGAR	1	Gln->pyro-Glu	1705.9111	0.911132	98	sp|P02647|APOA1_HUMAN	yes	yes	0	1	0	0	1	By matching	By MS/MS	By matching	By matching	By MS/MS	By MS/MS	By MS/MS	By MS/MS	By matching	By MS/MS	By MS/MS		By MS/MS	By MS/MS		By matching	By MS/MS		By matching		By matching	By matching	By MS/MS	By matching	By matching	By matching	By matching	By matching	By matching		By matching	By matching	By MS/MS	By MS/MS	By matching
QKVPPEWKALTDMPQMR	2	Oxidation (M);Gln->pyro-Glu	2053.0125	0.012502302	102	sp|P02671|FIBA_HUMAN	yes	yes	0	1	0	1	0	By MS/MS	By MS/MS	By MS/MS	By MS/MS	By MS/MS	By MS/MS		By MS/MS	By MS/MS	By MS/MS	By matching			By matching	By MS/MS		By matching	By matching				By MS/MS	By MS/MS								By MS/MS	By MS/MS	By MS/MS	By MS/MS	By MS/MS
QKVPPEWKALTDMPQMR	2	Gln->pyro-Glu	2037.0176	0.01758768	102	sp|P02671|FIBA_HUMAN	yes	yes	0	1	0	0	0	By MS/MS	By MS/MS	By MS/MS	By MS/MS	By MS/MS	By MS/MS		By MS/MS	By MS/MS	By MS/MS	By MS/MS		By MS/MS	By MS/MS	By MS/MS		By MS/MS	By MS/MS	By MS/MS			By MS/MS	By MS/MS	By MS/MS		By matching		By matching		By MS/MS	By MS/MS	By MS/MS	By MS/MS	By MS/MS	By MS/MS
QKVSVNER	1	Gln->pyro-Glu	941.49304	0.49304393	65	sp|P00738|HPT_HUMAN	yes	yes	0	1	0	0	0	By MS/MS	By MS/MS	By MS/MS	By MS/MS	By MS/MS	By MS/MS			By MS/MS	By MS/MS			By matching	By MS/MS	By MS/MS	By MS/MS	By MS/MS	By matching	By matching								By matching	By matching	By matching		By MS/MS	By MS/MS	By matching		By MS/MS	By MS/MS
QKVVAGVANALAHKYH	2	Gln->pyro-Glu	1687.9158	0.91582345	213;96	sp|P68871|HBB_HUMAN;sp|P02042|HBD_HUMAN	no	no	0	1	0	0	0														By MS/MS		By MS/MS											By matching		By MS/MS						By MS/MS	By MS/MS
QKWEAEPVYVQR	1	Gln->pyro-Glu	1514.7518	0.75177781	181	sp|P25311|ZA2G_HUMAN	yes	yes	0	1	0	0	0	By MS/MS		By MS/MS	By MS/MS	By MS/MS	By MS/MS	By MS/MS	By MS/MS	By MS/MS	By MS/MS	By MS/MS		By MS/MS	By MS/MS	By MS/MS	By MS/MS	By MS/MS	By MS/MS	By MS/MS	By MS/MS	By MS/MS	By MS/MS	By MS/MS	By MS/MS	By MS/MS	By MS/MS	By MS/MS	By MS/MS	By MS/MS	By MS/MS	By MS/MS	By MS/MS	By MS/MS	By MS/MS	By MS/MS	By MS/MS
QKWEAEPVYVQR	1	Unmodified	1531.7783	0.77832691	181	sp|P25311|ZA2G_HUMAN	yes	yes	0	0	0	0	0																							By matching										By MS/MS	By matching
QKWSSTSPHRPR	1	Gln->pyro-Glu	1448.7273	0.72729439	67	sp|P00747|PLMN_HUMAN	yes	yes	0	1	0	0	1	By MS/MS	By matching																					By MS/MS									By matching		By matching	By matching	By matching
QKYTVNQCR	1	Gln->pyro-Glu	1178.5502	0.55024123	62	sp|P00450|CERU_HUMAN	yes	yes	0	1	0	0	0	By MS/MS	By MS/MS	By MS/MS	By MS/MS	By MS/MS	By MS/MS	By matching	By MS/MS	By MS/MS	By MS/MS	By MS/MS		By MS/MS		By MS/MS	By matching		By matching	By matching	By matching	By matching		By MS/MS	By matching	By matching		By matching	By MS/MS			By MS/MS	By MS/MS	By MS/MS	By MS/MS	By MS/MS	By MS/MS
QLCVLHEKTPVSDR	1	Gln->pyro-Glu	1663.8352	0.83518986	2	sp|P02768|ALBU_HUMAN;CON__P02768-1	yes	no	0	1	0	0	0	By MS/MS	By MS/MS	By MS/MS	By MS/MS					By matching						By matching								By MS/MS								By MS/MS	By MS/MS	By MS/MS	By MS/MS	By MS/MS	By MS/MS
QLEQVIAKDLLPSR	1	Gln->pyro-Glu	1591.8934	0.89335667	102	sp|P02671|FIBA_HUMAN	yes	yes	0	1	0	0	0	By MS/MS	By MS/MS	By MS/MS		By MS/MS	By MS/MS	By MS/MS	By MS/MS			By MS/MS	By MS/MS	By MS/MS	By MS/MS	By MS/MS	By MS/MS		By MS/MS	By MS/MS	By MS/MS	By MS/MS	By MS/MS	By MS/MS	By MS/MS	By MS/MS	By MS/MS		By MS/MS	By MS/MS	By MS/MS		By MS/MS	By MS/MS			By MS/MS
QLEWGLER	0	Gln->pyro-Glu	1012.4978	0.49779495	167	sp|P13671|CO6_HUMAN	yes	yes	0	1	0	0	0				By MS/MS										By MS/MS
QLFHPEQLITGKEDAANNYAR	1	Gln->pyro-Glu	2397.1713	0.17132244	164	sp|P68366|TBA4A_HUMAN;sp|Q9NY65|TBA8_HUMAN;sp|Q9BQE3|TBA1C_HUMAN;sp|P0DPH8|TBA3D_HUMAN;sp|P0DPH7|TBA3C_HUMAN;sp|Q71U36|TBA1A_HUMAN;sp|P68363|TBA1B_HUMAN	yes	no	0	1	0	0	0			By MS/MS		By matching									By MS/MS		By matching										By matching							By MS/MS		By MS/MS	By MS/MS
QLGLPGPPDVPDHAAYHPFR	0	Gln->pyro-Glu	2166.0647	0.064672527	229	sp|Q14624|ITIH4_HUMAN	yes	yes	0	1	0	0	0	By MS/MS	By MS/MS	By MS/MS	By MS/MS	By MS/MS	By MS/MS	By MS/MS	By MS/MS	By MS/MS	By MS/MS	By MS/MS	By MS/MS	By MS/MS	By MS/MS	By MS/MS	By MS/MS	By MS/MS	By MS/MS	By MS/MS	By MS/MS	By MS/MS	By MS/MS	By MS/MS	By MS/MS	By MS/MS	By MS/MS	By MS/MS	By MS/MS	By MS/MS	By MS/MS	By MS/MS	By MS/MS	By MS/MS	By MS/MS	By MS/MS	By MS/MS
QLGLPGPPDVPDHAAYHPFR	0	Unmodified	2183.0912	0.091221629	229	sp|Q14624|ITIH4_HUMAN	yes	yes	0	0	0	0	0																By matching			By MS/MS			By matching		By MS/MS					By matching
QLIKAIQLTYNPDESSKPNMIDAATLKSR	3	Gln->pyro-Glu	3227.686	0.68601302	104	sp|P02679|FIBG_HUMAN	yes	yes	0	1	0	0	0																		By matching	By MS/MS					By matching				By matching
QLNLKLLDNWDSVTSTFSKLR	2	Gln->pyro-Glu	2460.3013	0.30127398	98	sp|P02647|APOA1_HUMAN	yes	yes	0	1	0	0	0																			By matching	By MS/MS	By MS/MS			By matching	By MS/MS			By MS/MS
QLNYKHYDGSYSTFGER	1	Gln->pyro-Glu	2046.9072	0.90716883	73	sp|P01023|A2MG_HUMAN	yes	yes	0	1	0	0	0	By MS/MS	By MS/MS	By MS/MS	By MS/MS	By MS/MS	By MS/MS	By MS/MS	By MS/MS	By MS/MS	By MS/MS	By MS/MS	By MS/MS	By MS/MS	By MS/MS	By MS/MS	By MS/MS	By MS/MS	By MS/MS	By MS/MS	By MS/MS	By MS/MS	By MS/MS	By MS/MS	By MS/MS	By MS/MS	By MS/MS	By MS/MS	By MS/MS	By MS/MS	By MS/MS	By MS/MS	By MS/MS	By MS/MS	By MS/MS	By MS/MS	By MS/MS
QLNYKHYDGSYSTFGER	1	Unmodified	2063.9337	0.93371793	73	sp|P01023|A2MG_HUMAN	yes	yes	0	0	0	0	0																																	By MS/MS
QLQEALLQQER	0	Gln->pyro-Glu	1337.6939	0.69392858	103	sp|P02675|FIBB_HUMAN	yes	yes	0	1	0	0	0	By MS/MS	By MS/MS	By MS/MS	By MS/MS				By MS/MS										By matching	By matching			By matching	By MS/MS						By matching		By MS/MS	By MS/MS	By MS/MS	By MS/MS	By MS/MS	By MS/MS
QLQEALLQQER	0	Unmodified	1354.7205	0.72047768	103	sp|P02675|FIBB_HUMAN	yes	yes	0	0	0	0	0				By matching																													By MS/MS
QLQEALLQQERPIR	0	Gln->pyro-Glu	1703.9319	0.93186744	103	sp|P02675|FIBB_HUMAN	yes	yes	0	1	0	0	1	By MS/MS	By matching	By matching	By matching	By matching	By MS/MS			By matching						By MS/MS								By matching									By MS/MS	By matching	By MS/MS	By matching
QLTYEEVLKR	1	Gln->pyro-Glu	1260.6714	0.67140222	177	sp|P19827|ITIH1_HUMAN	yes	yes	0	1	0	0	0		By MS/MS			By matching	By MS/MS	By MS/MS	By MS/MS	By MS/MS		By MS/MS			By matching	By MS/MS	By MS/MS	By matching								By matching						By MS/MS	By MS/MS
QLVESGGGLVKPGGSLR	1	Gln->pyro-Glu	1635.8944	0.8944193	85;31	sp|A0A0B4J1V1|HV321_HUMAN;sp|P01762|HV311_HUMAN	no	no	0	1	0	0	0	By MS/MS	By MS/MS		By matching	By MS/MS		By matching	By MS/MS	By MS/MS	By MS/MS	By MS/MS		By MS/MS	By MS/MS	By MS/MS	By MS/MS	By MS/MS	By matching	By matching			By MS/MS	By matching	By matching	By matching	By matching	By MS/MS	By matching	By matching	By matching	By MS/MS	By MS/MS	By MS/MS	By MS/MS	By MS/MS	By MS/MS
QLVESGGGLVQPGGSLR	0	Gln->pyro-Glu	1635.858	0.8580338	86;48;33;89;35	sp|A0A0J9YX35|HV64D_HUMAN;sp|P01766|HV313_HUMAN;sp|P01764|HV323_HUMAN;sp|A0A0B4J1X5|HV374_HUMAN;sp|A0A0B4J1Y9|HV372_HUMAN;sp|P01780|HV307_HUMAN;sp|P01763|HV348_HUMAN	no	no	0	1	0	0	0	By MS/MS	By MS/MS	By MS/MS	By MS/MS	By MS/MS	By MS/MS	By MS/MS	By MS/MS	By MS/MS	By matching	By matching		By MS/MS	By MS/MS	By MS/MS	By MS/MS	By MS/MS	By MS/MS		By MS/MS	By MS/MS	By MS/MS	By MS/MS	By matching	By MS/MS	By MS/MS	By matching	By MS/MS	By matching	By matching	By MS/MS	By MS/MS	By MS/MS	By MS/MS	By MS/MS	By matching
QLVESGGGVVQPGR	0	Gln->pyro-Glu	1364.7048	0.70482762	88;163	sp|P01772|HV333_HUMAN;sp|P0DP02|HVC33_HUMAN;sp|P0DP03|HV335_HUMAN;sp|P01768|HV330_HUMAN	no	no	0	1	0	0	0	By MS/MS		By MS/MS	By MS/MS	By matching		By matching	By matching	By matching	By MS/MS	By MS/MS	By MS/MS					By matching	By matching	By matching	By matching	By MS/MS	By matching	By MS/MS		By matching	By matching	By matching		By matching	By matching	By MS/MS	By MS/MS	By MS/MS	By MS/MS	By matching	By MS/MS
QLYGDTGVLGR	0	Gln->pyro-Glu	1160.5826	0.58258722	147	sp|P07360|CO8G_HUMAN	yes	yes	0	1	0	0	0		By MS/MS	By MS/MS		By matching			By matching	By matching	By matching			By MS/MS										By matching								By MS/MS	By MS/MS	By MS/MS	By matching	By matching	By matching
QLYIDETVNSNIPTNLR	0	Gln->pyro-Glu	1971.9902	0.99017018	103	sp|P02675|FIBB_HUMAN	yes	yes	0	1	0	0	0	By MS/MS	By MS/MS	By MS/MS	By MS/MS															By matching			By matching	By MS/MS	By matching							By MS/MS	By MS/MS	By MS/MS	By MS/MS	By MS/MS	By matching
QMDSSATAYGSTVSKR	1	Gln->pyro-Glu	1670.757	0.75699912	127	sp|P04114|APOB_HUMAN	yes	yes	0	1	0	0	0	By MS/MS	By MS/MS	By MS/MS	By MS/MS	By MS/MS	By MS/MS	By MS/MS	By MS/MS	By MS/MS	By MS/MS	By MS/MS		By MS/MS	By MS/MS	By MS/MS	By MS/MS	By MS/MS	By matching				By MS/MS								By matching	By MS/MS	By MS/MS	By MS/MS	By MS/MS	By MS/MS	By MS/MS
QMDSSATAYGSTVSKR	1	Oxidation (M);Gln->pyro-Glu	1686.7519	0.75191374	127	sp|P04114|APOB_HUMAN	yes	yes	0	1	0	1	0		By MS/MS			By MS/MS		By matching	By matching	By matching			By MS/MS			By matching	By MS/MS	By MS/MS	By matching				By matching			By matching				By matching		By MS/MS				By MS/MS	By MS/MS
QMKKNAEELKAR	3	Gln->pyro-Glu	1427.7555	0.75548298	142	sp|P06727|APOA4_HUMAN	yes	yes	0	1	0	0	0	By matching	By MS/MS		By matching																			By matching								By matching		By matching	By MS/MS	By matching	By matching
QMPGKGLEWMGIIYPGDSDTR	1	Gln->pyro-Glu	2333.082	0.08203843	39	sp|A0A0C4DH38|HV551_HUMAN	yes	yes	0	1	0	0	0	By MS/MS	By matching		By matching		By MS/MS						By matching			By matching				By MS/MS					By matching			By matching	By matching			By MS/MS	By matching	By matching	By MS/MS	By matching	By MS/MS
QMPGKGLEWMGR	1	Gln->pyro-Glu	1371.6428	0.64276141	49	sp|A0A0J9YXX1|HV5X1_HUMAN	yes	yes	0	1	0	0	0		By MS/MS		By MS/MS			By matching	By matching	By MS/MS	By MS/MS	By MS/MS		By MS/MS	By MS/MS		By MS/MS	By MS/MS					By MS/MS		By MS/MS		By MS/MS	By MS/MS	By MS/MS		By MS/MS	By MS/MS	By MS/MS	By MS/MS	By MS/MS
QMSKYPSGER	1	Oxidation (M);Gln->pyro-Glu	1180.5183	0.5182724	152	sp|P08603|CFAH_HUMAN;sp|Q03591|FHR1_HUMAN	yes	no	0	1	0	1	0	By MS/MS	By MS/MS	By MS/MS	By MS/MS	By MS/MS	By MS/MS	By MS/MS	By matching	By matching	By MS/MS	By MS/MS		By matching	By MS/MS	By matching	By matching	By matching	By matching	By matching				By MS/MS						By matching	By matching	By MS/MS	By MS/MS	By MS/MS	By MS/MS	By MS/MS	By MS/MS
QMSKYPSGER	1	Gln->pyro-Glu	1164.5234	0.52335778	152	sp|P08603|CFAH_HUMAN;sp|Q03591|FHR1_HUMAN	yes	no	0	1	0	0	0	By MS/MS	By MS/MS	By MS/MS	By MS/MS	By MS/MS	By MS/MS	By MS/MS	By MS/MS	By MS/MS	By MS/MS	By MS/MS		By MS/MS		By MS/MS	By MS/MS	By MS/MS	By matching	By MS/MS	By matching	By matching	By MS/MS	By MS/MS	By matching	By matching	By matching	By matching	By matching	By matching	By MS/MS	By MS/MS	By MS/MS	By MS/MS	By MS/MS	By MS/MS	By MS/MS
QNCELFEQLGEYKFQNALLVR	1	Gln->pyro-Glu	2581.2635	0.26350827	2	sp|P02768|ALBU_HUMAN;CON__P02768-1	yes	no	0	1	0	0	0	By MS/MS	By MS/MS	By MS/MS	By MS/MS								By MS/MS							By MS/MS	By MS/MS	By MS/MS		By MS/MS	By MS/MS	By MS/MS	By MS/MS		By MS/MS	By MS/MS		By MS/MS	By MS/MS	By MS/MS	By MS/MS	By MS/MS	By MS/MS
QNCELFEQLGEYKFQNALLVR	1	Unmodified	2598.2901	0.29005737	2	sp|P02768|ALBU_HUMAN;CON__P02768-1	yes	no	0	0	0	0	0				By MS/MS								By matching							By matching				By MS/MS	By MS/MS				By MS/MS					By MS/MS	By matching	By MS/MS	By MS/MS
QNMIGMTPTVIAVHYLDETEQWEKFGLEKR	2	2 Oxidation (M);Gln->pyro-Glu	3577.7221	0.72214053	74	sp|P01024|CO3_HUMAN	yes	yes	0	1	0	2	0	By MS/MS	By MS/MS	By MS/MS	By MS/MS								By MS/MS						By matching	By MS/MS		By matching	By matching	By MS/MS	By MS/MS	By MS/MS	By matching		By matching	By matching		By MS/MS	By MS/MS	By MS/MS	By matching	By MS/MS	By MS/MS
QNMIGMTPTVIAVHYLDETEQWEKFGLEKR	2	Oxidation (M);Gln->pyro-Glu	3561.7272	0.7272259	74	sp|P01024|CO3_HUMAN	yes	yes	0	1	0	1	0	By MS/MS	By MS/MS	By MS/MS	By MS/MS								By MS/MS						By matching	By MS/MS	By matching	By matching		By MS/MS	By MS/MS	By matching	By matching		By MS/MS			By MS/MS	By MS/MS	By MS/MS	By matching	By MS/MS	By MS/MS
QNMIGMTPTVIAVHYLDETEQWEKFGLEKR	2	Gln->pyro-Glu	3545.7323	0.73231128	74	sp|P01024|CO3_HUMAN	yes	yes	0	1	0	0	0	By MS/MS	By MS/MS	By MS/MS	By MS/MS								By MS/MS											By MS/MS								By MS/MS	By MS/MS		By MS/MS	By MS/MS	By MS/MS
QNQELKVR	1	Gln->pyro-Glu	996.53524	0.53524309	74	sp|P01024|CO3_HUMAN	yes	yes	0	1	0	0	0	By MS/MS	By MS/MS	By MS/MS	By MS/MS	By MS/MS	By MS/MS	By MS/MS	By MS/MS	By MS/MS	By MS/MS	By MS/MS		By MS/MS		By MS/MS	By MS/MS	By MS/MS	By MS/MS	By MS/MS	By matching	By matching	By matching	By MS/MS	By MS/MS	By MS/MS	By MS/MS	By MS/MS	By matching	By MS/MS	By MS/MS	By MS/MS	By MS/MS	By MS/MS	By MS/MS	By MS/MS	By MS/MS
QPPGKALEWLALIYWDDDKR	2	Gln->pyro-Glu	2396.2165	0.21648172	90	sp|P01817|HV205_HUMAN	yes	yes	0	1	0	0	0				By MS/MS																																By MS/MS
QPPGKALEWLAR	1	Gln->pyro-Glu	1347.7299	0.72992016	41	sp|A0A0C4DH43|HV70D_HUMAN	yes	yes	0	1	0	0	0	By MS/MS	By MS/MS	By MS/MS	By MS/MS	By MS/MS	By MS/MS	By MS/MS	By MS/MS						By MS/MS	By MS/MS	By MS/MS	By MS/MS	By MS/MS	By MS/MS	By MS/MS	By matching						By MS/MS	By MS/MS	By MS/MS	By MS/MS					By MS/MS	By MS/MS
QPPGKGLEWIGEINHSGSTNYNPSLKSR	2	Gln->pyro-Glu	3048.5053	0.50534653	138	sp|P06331|HV434_HUMAN	yes	yes	0	1	0	0	0			By MS/MS				By matching	By matching			By matching		By matching	By MS/MS	By MS/MS	By MS/MS	By MS/MS	By matching	By matching					By MS/MS	By matching	By matching	By matching	By MS/MS	By matching	By matching	By matching	By matching			By matching
QPPGKGLEWIGEIYHSGSTNYNPSLKSR	2	Gln->pyro-Glu	3097.5257	0.52574762	20	sp|A0A075B6R2|HV404_HUMAN	yes	yes	0	1	0	0	0				By MS/MS		By MS/MS		By matching		By matching				By matching	By MS/MS		By MS/MS	By matching		By matching				By matching			By matching	By MS/MS				By matching			By matching
QPPKLLIYWASTR	1	Gln->pyro-Glu	1554.8558	0.85584895	137	sp|P06312|KV401_HUMAN	yes	yes	0	1	0	0	0						By MS/MS	By MS/MS			By MS/MS	By MS/MS		By MS/MS	By matching	By MS/MS	By MS/MS		By MS/MS	By matching	By MS/MS	By matching	By matching		By MS/MS	By MS/MS			By MS/MS
QPSSAFAAFVKR	1	Gln->pyro-Glu	1290.6721	0.67207093	74	sp|P01024|CO3_HUMAN	yes	yes	0	1	0	0	0	By MS/MS	By MS/MS	By MS/MS	By MS/MS	By MS/MS	By MS/MS	By MS/MS		By MS/MS	By MS/MS	By MS/MS		By MS/MS	By MS/MS	By MS/MS	By MS/MS	By MS/MS	By MS/MS	By MS/MS	By MS/MS	By MS/MS	By MS/MS	By MS/MS	By MS/MS	By MS/MS	By MS/MS	By MS/MS	By MS/MS	By matching	By MS/MS	By MS/MS	By MS/MS	By MS/MS	By MS/MS	By MS/MS	By MS/MS
QPVLTQPPSSSASPGESAR	0	Gln->pyro-Glu	1877.9119	0.91191986	16	sp|A0A075B6J1|LV537_HUMAN	yes	yes	0	1	0	0	0				By MS/MS					By MS/MS	By matching	By MS/MS		By matching	By MS/MS	By MS/MS	By MS/MS	By matching					By MS/MS		By MS/MS	By MS/MS	By matching	By MS/MS	By MS/MS	By MS/MS	By MS/MS	By MS/MS	By MS/MS		By MS/MS	By MS/MS
QPVLTQPSSHSASSGASVR	0	Gln->pyro-Glu	1877.9232	0.92315325	26	sp|A0A0A0MRZ9|LV552_HUMAN	yes	yes	0	1	0	0	0	By matching	By MS/MS	By MS/MS	By MS/MS		By matching	By matching			By MS/MS	By matching		By MS/MS		By MS/MS			By matching		By matching	By matching					By matching				By matching		By matching	By matching		By matching
QPVLTQPTSLSASPGASAR	0	Gln->pyro-Glu	1849.9534	0.95339074	47	sp|A0A0G2JS06|LV539_HUMAN	yes	yes	0	1	0	0	0													By MS/MS
QPVPGQQMTLKIEGDHGAR	1	Unmodified	2061.0426	0.042556877	74	sp|P01024|CO3_HUMAN	yes	yes	0	0	0	0	0	By MS/MS		By MS/MS	By MS/MS																			By matching								By MS/MS	By MS/MS			By MS/MS	By matching
QPVPGQQMTLKIEGDHGAR	1	Oxidation (M);Gln->pyro-Glu	2060.0109	0.010922397	74	sp|P01024|CO3_HUMAN	yes	yes	0	1	0	1	0	By MS/MS	By matching	By MS/MS	By MS/MS	By MS/MS	By MS/MS	By MS/MS	By MS/MS	By MS/MS	By MS/MS	By MS/MS	By MS/MS	By MS/MS	By matching	By MS/MS	By MS/MS	By MS/MS	By MS/MS	By MS/MS	By MS/MS	By matching	By MS/MS	By MS/MS	By MS/MS	By MS/MS	By MS/MS	By matching	By MS/MS	By MS/MS	By matching	By MS/MS	By MS/MS	By MS/MS	By MS/MS	By MS/MS	By matching
QPVPGQQMTLKIEGDHGAR	1	Gln->pyro-Glu	2044.016	0.016007775	74	sp|P01024|CO3_HUMAN	yes	yes	0	1	0	0	0	By MS/MS		By MS/MS	By MS/MS	By MS/MS	By MS/MS	By MS/MS	By MS/MS	By MS/MS	By MS/MS	By MS/MS	By MS/MS	By MS/MS	By MS/MS	By MS/MS	By MS/MS	By MS/MS	By MS/MS	By MS/MS	By MS/MS	By MS/MS	By MS/MS	By MS/MS	By MS/MS	By MS/MS	By MS/MS	By MS/MS	By MS/MS	By MS/MS	By MS/MS	By MS/MS	By MS/MS	By MS/MS	By MS/MS	By MS/MS	By MS/MS
QPVPGQQMTLKIEGDHGAR	1	Glu->pyro-Glu	2043.032	0.03199219	74	sp|P01024|CO3_HUMAN	yes	yes	0	0	1	0	0					By MS/MS		By matching	By matching			By matching		By matching				By matching
QQEAVEGGCSHLGQSYADR	0	Gln->pyro-Glu	2073.881	0.88103044	97	sp|P02461|CO3A1_HUMAN	yes	yes	0	1	0	0	0									By matching				By matching					By matching	By MS/MS	By MS/MS		By MS/MS				By matching	By matching	By MS/MS
QQFDLEPSEGCFYDYVKISADKKSLGR	3	Gln->pyro-Glu	3162.4968	0.49681526	64	sp|P00736|C1R_HUMAN	yes	yes	0	1	0	0	0	By MS/MS		By matching																													By MS/MS				By matching
QQKPGQAPR	1	Gln->pyro-Glu	991.51993	0.51992738	79;25;23;129;42	sp|P01624|KV315_HUMAN;sp|A0A087WSY6|KVD15_HUMAN;sp|A0A075B6I9|LV746_HUMAN;sp|P01619|KV320_HUMAN;sp|A0A0C4DH55|KVD07_HUMAN;sp|P04433|KV311_HUMAN;sp|A0A0A0MRZ8|KVD11_HUMAN;sp|P04211|LV743_HUMAN	no	no	0	1	0	0	0	By matching		By MS/MS	By MS/MS	By MS/MS	By matching	By matching	By matching	By matching		By matching		By matching	By matching	By matching	By matching															By MS/MS	By matching	By MS/MS	By matching	By matching	By matching
QQNAQGGFSSTQDTVVALHALSKYGAATFTR	1	Gln->pyro-Glu	3236.5851	0.58505342	73	sp|P01023|A2MG_HUMAN	yes	yes	0	1	0	0	0													By MS/MS				By MS/MS		By MS/MS					By MS/MS	By MS/MS			By MS/MS	By matching				By MS/MS
QQNAQGGFSSTQDTVVALHALSRYGAATFTR	0	Glu->pyro-Glu	3263.6072	0.60718584	178	sp|P20742|PZP_HUMAN	yes	yes	0	0	1	0	1				By MS/MS
QQTEWQSGQR	0	Unmodified	1246.5691	0.56906242	99	sp|P02649|APOE_HUMAN	yes	yes	0	0	0	0	0	By MS/MS			By MS/MS			By matching	By matching			By matching					By MS/MS			By matching	By matching	By matching		By MS/MS	By matching	By matching			By matching		By matching	By MS/MS		By MS/MS	By MS/MS	By matching	By MS/MS
QQTEWQSGQR	0	Gln->pyro-Glu	1229.5425	0.54251332	99	sp|P02649|APOE_HUMAN	yes	yes	0	1	0	0	0	By MS/MS	By MS/MS	By MS/MS	By MS/MS	By MS/MS	By MS/MS	By MS/MS	By MS/MS	By MS/MS	By MS/MS	By MS/MS		By MS/MS		By MS/MS	By MS/MS	By MS/MS	By MS/MS	By matching	By MS/MS	By matching	By MS/MS	By MS/MS	By matching	By MS/MS	By MS/MS	By MS/MS	By matching	By MS/MS	By MS/MS	By MS/MS	By MS/MS	By MS/MS	By MS/MS	By MS/MS	By MS/MS
QQTHMLDVMQDHFSR	0	2 Oxidation (M);Gln->pyro-Glu	1886.804	0.80396609	166	sp|P10909|CLUS_HUMAN	yes	yes	0	1	0	2	0					By MS/MS	By matching	By MS/MS	By matching			By MS/MS		By MS/MS				By MS/MS	By matching	By matching	By matching						By matching	By matching	By MS/MS	By matching
QQTHMLDVMQDHFSR	0	Oxidation (M);Gln->pyro-Glu	1870.8091	0.80905147	166	sp|P10909|CLUS_HUMAN	yes	yes	0	1	0	1	0					By MS/MS	By MS/MS	By MS/MS	By matching		By matching	By MS/MS		By MS/MS	By MS/MS		By matching	By matching		By matching	By matching	By matching	By MS/MS		By matching	By MS/MS	By MS/MS	By MS/MS	By MS/MS	By MS/MS	By MS/MS
QQTHMLDVMQDHFSR	0	Gln->pyro-Glu	1854.8141	0.81413685	166	sp|P10909|CLUS_HUMAN	yes	yes	0	1	0	0	0					By MS/MS	By MS/MS	By MS/MS			By MS/MS			By MS/MS	By MS/MS		By MS/MS	By MS/MS			By MS/MS	By MS/MS	By MS/MS		By MS/MS	By MS/MS	By MS/MS	By MS/MS	By MS/MS	By MS/MS	By MS/MS				By matching
QRPPDLDTSSNAVDLLFFTDESGDSR	0	Gln->pyro-Glu	2864.3101	0.31006035	64	sp|P00736|C1R_HUMAN	yes	yes	0	1	0	0	1	By MS/MS											By MS/MS											By MS/MS								By matching					By matching
QRQEELCLAR	0	Gln->pyro-Glu	1284.6245	0.62446881	112	sp|P02753|RET4_HUMAN	yes	yes	0	1	0	0	1	By matching	By MS/MS			By matching	By matching	By MS/MS	By MS/MS		By matching	By MS/MS		By MS/MS	By MS/MS	By matching		By MS/MS		By matching	By MS/MS	By MS/MS		By matching	By MS/MS	By MS/MS	By MS/MS		By MS/MS	By MS/MS	By MS/MS	By matching	By matching	By matching	By MS/MS	By MS/MS
QSEDSTFYLGER	0	Gln->pyro-Glu	1413.6048	0.6048388	62	sp|P00450|CERU_HUMAN	yes	yes	0	1	0	0	0	By MS/MS	By MS/MS	By MS/MS	By MS/MS	By MS/MS	By MS/MS	By MS/MS	By MS/MS	By MS/MS		By MS/MS		By MS/MS	By MS/MS	By MS/MS	By MS/MS	By MS/MS	By MS/MS	By MS/MS	By MS/MS	By MS/MS	By MS/MS		By MS/MS	By MS/MS	By MS/MS	By MS/MS	By MS/MS	By MS/MS	By MS/MS	By MS/MS	By MS/MS	By MS/MS	By MS/MS	By MS/MS	By MS/MS
QSEDSTFYLGER	0	Unmodified	1430.6314	0.6313879	62	sp|P00450|CERU_HUMAN	yes	yes	0	0	0	0	0				By MS/MS																												By MS/MS	By MS/MS		By MS/MS
QSESTHGQTAPSTGGR	0	Gln->pyro-Glu	1582.6972	0.69717606	7	sp|P20930|FILA_HUMAN;CON__P20930	yes	no	0	1	0	0	0																															By MS/MS				By matching
QSLGHGQHGSGSGQSPSPSR	0	Unmodified	1946.8943	0.89431274	11	sp|Q86YZ3|HORN_HUMAN;CON__Q86YZ3	yes	no	0	0	0	0	0	By MS/MS	By matching	By MS/MS	By MS/MS																			By MS/MS								By MS/MS	By matching	By matching	By MS/MS	By MS/MS	By MS/MS
QSLGHGQHGSGSGQSPSPSR	0	Gln->pyro-Glu	1929.8678	0.86776363	11	sp|Q86YZ3|HORN_HUMAN;CON__Q86YZ3	yes	no	0	1	0	0	0		By matching																					By MS/MS								By matching		By MS/MS		By matching	By MS/MS
QSNNKYAASSYLSLTPEQWKSHR	2	Gln->pyro-Glu	2677.2885	0.28847747	50	sp|P0DOY2|IGLC2_HUMAN;sp|P0CG04|IGLC1_HUMAN;sp|B9A064|IGLL5_HUMAN;sp|P0DOX8|IGL1_HUMAN;sp|P0CF74|IGLC6_HUMAN;sp|A0M8Q6|IGLC7_HUMAN	yes	no	0	1	0	0	0	By MS/MS			By matching	By MS/MS	By MS/MS	By MS/MS	By matching	By MS/MS	By MS/MS	By MS/MS		By MS/MS	By MS/MS	By matching	By MS/MS	By MS/MS	By MS/MS	By MS/MS	By MS/MS	By MS/MS	By MS/MS	By MS/MS	By MS/MS	By MS/MS	By MS/MS	By MS/MS	By MS/MS	By MS/MS	By MS/MS		By MS/MS	By matching	By matching	By matching
QSQVELSNDQEKAHLDIAGSLEGHLR	1	Gln->pyro-Glu	2856.4002	0.40021276	127	sp|P04114|APOB_HUMAN	yes	yes	0	1	0	0	0		By MS/MS																													By MS/MS	By matching	By MS/MS			By MS/MS
QSSGENCDVVVNTLGKR	1	Gln->pyro-Glu	1844.8687	0.86867484	91	sp|P01833|PIGR_HUMAN	yes	yes	0	1	0	0	0																																	By MS/MS	By MS/MS
QSSSYGPHGYGSGR	0	Unmodified	1438.6226	0.62255455	11	sp|Q86YZ3|HORN_HUMAN;CON__Q86YZ3	yes	no	0	0	0	0	0	By matching		By matching	By matching																			By matching								By MS/MS	By matching	By matching		By MS/MS	By matching
QSSSYGQHESASHHASGR	0	Gln->pyro-Glu	1894.7943	0.79426434	11	sp|Q86YZ3|HORN_HUMAN;CON__Q86YZ3	yes	no	0	1	0	0	0		By matching		By matching																			By MS/MS								By MS/MS		By MS/MS		By matching	By matching
QSTNAYPDLR	0	Unmodified	1163.5571	0.55710075	145	sp|P07225|PROS_HUMAN	yes	yes	0	0	0	0	0	By MS/MS	By MS/MS		By MS/MS		By MS/MS				By MS/MS	By matching		By MS/MS		By MS/MS				By matching		By matching		By MS/MS	By MS/MS		By MS/MS		By matching		By matching	By matching	By MS/MS		By MS/MS		By matching
QSTNAYPDLR	0	Gln->pyro-Glu	1146.5306	0.53055165	145	sp|P07225|PROS_HUMAN	yes	yes	0	1	0	0	0	By MS/MS		By MS/MS	By MS/MS	By matching	By matching	By matching	By matching	By MS/MS	By matching	By MS/MS		By MS/MS	By MS/MS		By matching	By MS/MS	By MS/MS	By matching	By MS/MS	By matching	By MS/MS	By matching	By matching	By matching	By MS/MS	By MS/MS	By matching	By matching	By MS/MS	By MS/MS	By MS/MS	By MS/MS	By MS/MS	By MS/MS	By matching
QSVEADINGLR	0	Gln->pyro-Glu	1183.5833	0.5833155	5	sp|P13645|K1C10_HUMAN;CON__P13645;CON__ENSEMBL:ENSP00000377550;CON__P08730-1;sp|P13646|K1C13_HUMAN;CON__P13646-1;sp|Q7Z3Y8|K1C27_HUMAN;CON__Q7Z3Y8;sp|Q2M2I5|K1C24_HUMAN;CON__Q2M2I5;CON__P02535-1	yes	no	0	1	0	0	0																						By MS/MS		By matching	By matching
QSVLTQPPSASGTPGQR	0	Gln->pyro-Glu	1692.8431	0.84311201	80	sp|P01700|LV147_HUMAN;sp|P01699|LV144_HUMAN	yes	no	0	1	0	0	0	By MS/MS	By MS/MS	By MS/MS	By MS/MS	By MS/MS	By MS/MS	By MS/MS	By MS/MS	By MS/MS	By MS/MS	By MS/MS	By matching	By MS/MS	By MS/MS	By MS/MS	By MS/MS	By MS/MS	By MS/MS	By MS/MS	By MS/MS	By MS/MS	By MS/MS	By MS/MS	By MS/MS	By MS/MS	By MS/MS	By MS/MS	By MS/MS	By MS/MS	By MS/MS	By MS/MS	By MS/MS	By MS/MS	By MS/MS	By MS/MS	By MS/MS
QSVLTQPPSASGTPGQR	0	Unmodified	1709.8697	0.86966111	80	sp|P01700|LV147_HUMAN;sp|P01699|LV144_HUMAN	yes	no	0	0	0	0	0						By MS/MS	By matching	By matching	By MS/MS	By MS/MS	By MS/MS		By MS/MS	By MS/MS	By matching	By matching		By MS/MS	By MS/MS	By MS/MS	By matching	By MS/MS		By matching	By matching	By MS/MS	By MS/MS	By matching	By MS/MS	By matching
QSVLTQPPSVSEAPR	0	Gln->pyro-Glu	1577.8049	0.80493559	29	sp|A0A0B4J1U3|LV136_HUMAN	yes	yes	0	1	0	0	0	By MS/MS	By MS/MS	By MS/MS	By MS/MS	By MS/MS	By MS/MS	By MS/MS	By MS/MS	By MS/MS	By MS/MS	By MS/MS		By MS/MS	By MS/MS	By MS/MS	By MS/MS	By MS/MS	By MS/MS	By MS/MS	By MS/MS	By MS/MS	By MS/MS	By MS/MS	By MS/MS	By MS/MS	By MS/MS	By MS/MS	By MS/MS	By MS/MS	By MS/MS	By MS/MS	By MS/MS	By MS/MS		By MS/MS	By MS/MS
QSVLTQPPSVSGAPGQR	0	Gln->pyro-Glu	1690.8638	0.86384745	81	sp|P01703|LV140_HUMAN	yes	yes	0	1	0	0	0	By MS/MS		By MS/MS	By MS/MS	By MS/MS	By MS/MS	By MS/MS	By MS/MS		By MS/MS	By MS/MS		By MS/MS	By MS/MS	By MS/MS	By MS/MS	By MS/MS	By MS/MS	By MS/MS	By MS/MS	By MS/MS	By MS/MS	By MS/MS	By MS/MS	By MS/MS	By MS/MS	By MS/MS	By MS/MS	By MS/MS	By MS/MS	By MS/MS	By MS/MS	By MS/MS	By MS/MS	By MS/MS	By MS/MS
QSVLTQPPSVSGAPGQR	0	Unmodified	1707.8904	0.89039656	81	sp|P01703|LV140_HUMAN	yes	yes	0	0	0	0	0													By matching	By MS/MS	By matching	By matching								By MS/MS
QTEATMTFKYNR	1	Oxidation (M);Gln->pyro-Glu	1487.6715	0.67147858	127	sp|P04114|APOB_HUMAN	yes	yes	0	1	0	1	0					By matching	By matching	By matching	By matching			By MS/MS		By MS/MS	By matching		By MS/MS	By MS/MS	By matching		By matching									By matching				By MS/MS
QTEATMTFKYNR	1	Gln->pyro-Glu	1471.6766	0.67656396	127	sp|P04114|APOB_HUMAN	yes	yes	0	1	0	0	0						By MS/MS	By MS/MS	By MS/MS	By matching		By MS/MS		By MS/MS	By MS/MS		By MS/MS	By MS/MS			By MS/MS		By MS/MS					By matching		By MS/MS				By MS/MS			By MS/MS
QTHQPPAPNSLIR	0	Gln->pyro-Glu	1440.7474	0.74736113	107	sp|P02747|C1QC_HUMAN	yes	yes	0	1	0	0	0	By matching		By matching	By MS/MS	By MS/MS	By MS/MS	By MS/MS	By MS/MS	By MS/MS	By MS/MS	By MS/MS		By MS/MS	By MS/MS	By MS/MS	By MS/MS	By MS/MS	By MS/MS	By matching	By MS/MS	By MS/MS	By MS/MS	By matching	By MS/MS	By MS/MS	By MS/MS	By matching	By MS/MS	By matching	By matching		By MS/MS	By matching	By matching	By matching	By matching
QTIIVVLENVQR	0	Gln->pyro-Glu	1393.7929	0.79291434	127	sp|P04114|APOB_HUMAN	yes	yes	0	1	0	0	0	By MS/MS	By MS/MS	By MS/MS	By MS/MS	By MS/MS	By MS/MS	By MS/MS	By MS/MS		By MS/MS	By MS/MS	By MS/MS	By MS/MS			By MS/MS		By matching		By MS/MS	By matching	By matching	By MS/MS		By matching	By matching				By matching		By MS/MS	By MS/MS	By matching	By MS/MS	By MS/MS
QTMIYLAPTLAASR	0	Gln->pyro-Glu	1517.7912	0.79119978	157	sp|P0C0L5|CO4B_HUMAN;sp|P0C0L4|CO4A_HUMAN	yes	no	0	1	0	0	0	By MS/MS	By MS/MS		By matching	By MS/MS	By MS/MS	By MS/MS	By MS/MS			By MS/MS		By MS/MS	By MS/MS	By matching	By MS/MS			By matching	By matching	By matching	By matching	By matching	By MS/MS	By matching	By matching		By MS/MS			By matching		By MS/MS
QTMIYLAPTLAASR	0	Oxidation (M);Gln->pyro-Glu	1533.7861	0.78611441	157	sp|P0C0L5|CO4B_HUMAN;sp|P0C0L4|CO4A_HUMAN	yes	no	0	1	0	1	0	By matching	By matching	By MS/MS	By MS/MS	By MS/MS	By MS/MS	By MS/MS	By MS/MS	By MS/MS	By MS/MS	By MS/MS		By MS/MS	By MS/MS	By MS/MS	By MS/MS	By MS/MS	By MS/MS	By matching	By matching	By MS/MS	By MS/MS	By matching	By MS/MS	By MS/MS	By MS/MS	By MS/MS	By MS/MS	By MS/MS	By MS/MS	By MS/MS	By MS/MS	By MS/MS		By MS/MS	By MS/MS
QTPDFIVPLTDLR	0	Gln->pyro-Glu	1496.7875	0.78749461	127	sp|P04114|APOB_HUMAN	yes	yes	0	1	0	0	0	By MS/MS	By MS/MS	By MS/MS	By MS/MS		By MS/MS	By MS/MS	By MS/MS			By MS/MS	By MS/MS	By MS/MS			By MS/MS					By matching		By matching			By matching				By MS/MS	By MS/MS	By MS/MS	By MS/MS			By MS/MS
QTPQHPSFLFQDKR	1	Gln->pyro-Glu	1710.8478	0.84780346	222	sp|Q08380|LG3BP_HUMAN	yes	yes	0	1	0	0	0				By MS/MS																											By MS/MS	By matching	By matching
QTSVSPSKVILPR	1	Gln->pyro-Glu	1393.7929	0.79291434	136	sp|P05362|ICAM1_HUMAN	yes	yes	0	1	0	0	0				By MS/MS			By MS/MS		By MS/MS	By MS/MS	By MS/MS			By MS/MS				By MS/MS				By MS/MS		By MS/MS	By MS/MS	By MS/MS	By MS/MS	By MS/MS	By MS/MS	By MS/MS	By MS/MS	By MS/MS	By MS/MS	By MS/MS	By matching
QTVEAMKTILDDLR	1	Gln->pyro-Glu	1614.8287	0.8287075	176	sp|P19823|ITIH2_HUMAN;CON__Q9TRI1	yes	no	0	1	0	0	0	By matching	By matching		By MS/MS																											By MS/MS	By MS/MS	By MS/MS	By MS/MS	By MS/MS	By MS/MS
QTVLELTETGVEAAAASAISVAR	0	Gln->pyro-Glu	2269.1802	0.1801558	134	sp|P05155|IC1_HUMAN	yes	yes	0	1	0	0	0	By MS/MS	By MS/MS		By MS/MS								By MS/MS											By MS/MS									By MS/MS	By MS/MS			By MS/MS
QTVPQNTGGKNPDPWAKNLNEKDYELLCLDGTR	3	Gln->pyro-Glu	3753.8057	0.80568723	120	sp|P02787|TRFE_HUMAN	yes	yes	0	1	0	0	0			By MS/MS	By MS/MS
QVEGMEDWKQDSQLQKAR	2	Gln->pyro-Glu	2158.0113	0.011316328	181	sp|P25311|ZA2G_HUMAN	yes	yes	0	1	0	0	0	By MS/MS		By MS/MS	By MS/MS	By matching	By MS/MS	By MS/MS	By MS/MS	By MS/MS	By matching	By matching	By MS/MS	By MS/MS		By matching	By matching	By MS/MS		By matching	By MS/MS	By MS/MS		By MS/MS	By matching		By MS/MS				By MS/MS		By MS/MS	By MS/MS	By MS/MS	By MS/MS	By MS/MS
QVEGMEDWKQDSQLQKAR	2	Oxidation (M);Gln->pyro-Glu	2174.0062	0.00623095	181	sp|P25311|ZA2G_HUMAN	yes	yes	0	1	0	1	0	By matching	By MS/MS	By MS/MS	By MS/MS	By MS/MS	By MS/MS	By MS/MS	By MS/MS		By MS/MS	By MS/MS	By MS/MS	By MS/MS		By MS/MS	By MS/MS	By MS/MS	By matching	By matching	By matching	By matching	By matching	By MS/MS	By matching	By MS/MS	By MS/MS	By matching	By matching	By matching	By matching	By MS/MS	By MS/MS	By MS/MS	By MS/MS	By matching	By MS/MS
QVLSYKEAVLR	1	Gln->pyro-Glu	1287.7187	0.71868677	199	sp|P49913|CAMP_HUMAN	yes	yes	0	1	0	0	0							By MS/MS				By MS/MS		By MS/MS			By matching									By MS/MS	By MS/MS					By matching		By matching
QVPSHTVVAR	0	Gln->pyro-Glu	1075.5774	0.57744226	120	sp|P02787|TRFE_HUMAN	yes	yes	0	1	0	0	0	By MS/MS	By matching	By MS/MS	By MS/MS	By matching	By matching	By MS/MS	By MS/MS	By MS/MS									By matching	By matching				By matching							By matching	By MS/MS	By MS/MS	By MS/MS	By matching	By matching	By matching
QVQLVESGGGLVKPGGSLR	1	Gln->pyro-Glu	1863.0214	0.021410729	85	sp|P01762|HV311_HUMAN	yes	yes	0	1	0	0	0	By MS/MS	By MS/MS	By MS/MS	By MS/MS	By MS/MS	By MS/MS	By MS/MS	By MS/MS	By MS/MS		By MS/MS	By MS/MS	By MS/MS	By MS/MS	By MS/MS	By MS/MS	By MS/MS						By MS/MS	By MS/MS				By MS/MS			By MS/MS	By MS/MS		By MS/MS	By MS/MS	By MS/MS
QVQLVESGGGLVKPGGSLR	1	Glu->pyro-Glu	1862.0374	0.037395144	85	sp|P01762|HV311_HUMAN	yes	yes	0	0	1	0	0		By MS/MS		By MS/MS	By MS/MS	By MS/MS	By MS/MS	By MS/MS	By MS/MS		By MS/MS		By MS/MS	By MS/MS	By MS/MS	By MS/MS	By MS/MS	By matching			By matching	By MS/MS	By matching	By MS/MS	By MS/MS	By MS/MS	By matching	By MS/MS	By MS/MS	By matching	By MS/MS	By MS/MS	By MS/MS	By MS/MS	By matching	By MS/MS
QVQLVESGGGLVKPGGSLR	1	Unmodified	1880.048	0.047959831	85	sp|P01762|HV311_HUMAN	yes	yes	0	0	0	0	0										By MS/MS	By MS/MS		By MS/MS		By matching				By matching			By matching		By MS/MS	By matching	By matching		By matching
QVQLVESGGGVVQPGR	0	Gln->pyro-Glu	1591.8318	0.83181904	88;163	sp|P01772|HV333_HUMAN;sp|P0DP02|HVC33_HUMAN;sp|P0DP03|HV335_HUMAN;sp|P01768|HV330_HUMAN	no	no	0	1	0	0	0	By MS/MS	By MS/MS	By MS/MS	By MS/MS	By MS/MS	By MS/MS	By MS/MS	By MS/MS	By MS/MS		By MS/MS	By MS/MS	By MS/MS	By MS/MS	By MS/MS	By MS/MS	By MS/MS	By MS/MS	By MS/MS	By MS/MS	By MS/MS	By MS/MS	By MS/MS	By MS/MS	By MS/MS	By MS/MS	By MS/MS	By MS/MS	By MS/MS	By MS/MS	By MS/MS	By MS/MS	By MS/MS	By MS/MS	By MS/MS	By MS/MS
QVQLVESGGGVVQPGR	0	Unmodified	1608.8584	0.85836815	88;163	sp|P01772|HV333_HUMAN;sp|P0DP02|HVC33_HUMAN;sp|P0DP03|HV335_HUMAN;sp|P01768|HV330_HUMAN	no	no	0	0	0	0	0					By MS/MS	By MS/MS	By MS/MS	By MS/MS		By matching	By matching		By MS/MS	By MS/MS	By MS/MS	By MS/MS	By matching	By matching	By MS/MS	By MS/MS	By MS/MS	By matching		By MS/MS	By MS/MS		By MS/MS	By MS/MS	By matching	By MS/MS
QVQLVESGGGVVQPGRSLR	0	Gln->pyro-Glu	1948.049	0.049022463	88;163	sp|P01772|HV333_HUMAN;sp|P0DP02|HVC33_HUMAN;sp|P0DP03|HV335_HUMAN;sp|P01768|HV330_HUMAN	no	no	0	1	0	0	1														By MS/MS
QVQLVQSGAEVR	0	Gln->pyro-Glu	1295.6834	0.68336389	160	sp|P0DOX4|IGE_HUMAN	yes	yes	0	1	0	0	0	By MS/MS	By MS/MS	By MS/MS	By MS/MS	By matching	By MS/MS	By MS/MS	By MS/MS	By MS/MS	By MS/MS	By MS/MS		By MS/MS	By MS/MS	By MS/MS	By MS/MS	By MS/MS	By MS/MS	By MS/MS	By MS/MS	By MS/MS	By MS/MS	By MS/MS	By MS/MS	By MS/MS	By MS/MS	By MS/MS	By MS/MS	By matching	By MS/MS	By MS/MS	By MS/MS	By MS/MS		By MS/MS	By MS/MS
QVQLVQSGAEVRKPGASVR	1	Gln->pyro-Glu	1991.0912	0.091221629	160	sp|P0DOX4|IGE_HUMAN	yes	yes	0	1	0	0	1				By MS/MS		By MS/MS	By MS/MS	By MS/MS																							By MS/MS	By MS/MS	By MS/MS		By MS/MS
QVQLVQSGGGVVQPGR	0	Gln->pyro-Glu	1590.8478	0.84780346	161	sp|P0DOX5|IGG1_HUMAN	yes	yes	0	1	0	0	0	By MS/MS	By MS/MS	By MS/MS		By MS/MS	By MS/MS	By MS/MS	By MS/MS	By MS/MS		By MS/MS		By MS/MS	By MS/MS	By MS/MS	By MS/MS	By MS/MS	By MS/MS	By MS/MS	By MS/MS	By MS/MS	By MS/MS		By MS/MS	By MS/MS	By MS/MS	By MS/MS	By MS/MS	By MS/MS	By MS/MS	By MS/MS	By MS/MS		By MS/MS	By MS/MS
QVSHAKEKLTALTKKYR	4	Gln->pyro-Glu	1983.1265	0.1265445	127	sp|P04114|APOB_HUMAN	yes	yes	0	1	0	0	0						By MS/MS	By MS/MS		By matching	By MS/MS	By MS/MS		By MS/MS		By MS/MS		By MS/MS			By matching						By MS/MS	By matching		By matching	By matching
QVSTHEQSESAHGR	0	Gln->pyro-Glu	1534.676	0.67604668	7	sp|P20930|FILA_HUMAN;CON__P20930	yes	no	0	1	0	0	0																															By MS/MS		By matching			By matching
QVSTPTLVEVSR	0	Unmodified	1314.7143	0.71432967	2;3	sp|P02768|ALBU_HUMAN;CON__P02768-1;CON__P02769	no	no	0	0	0	0	0												By matching																					By MS/MS		By MS/MS
QVTHEGSTVEKTVAPTECS	1	Gln->pyro-Glu	2041.9262	0.92624929	50	sp|P0DOY2|IGLC2_HUMAN;sp|P0CG04|IGLC1_HUMAN;sp|B9A064|IGLL5_HUMAN;sp|P0DOX8|IGL1_HUMAN;sp|P0DOY3|IGLC3_HUMAN	yes	no	0	1	0	0	0	By MS/MS	By MS/MS	By MS/MS	By MS/MS				By MS/MS	By MS/MS	By MS/MS	By MS/MS		By MS/MS		By MS/MS	By MS/MS		By MS/MS	By MS/MS	By matching		By MS/MS	By MS/MS	By MS/MS	By matching	By matching	By matching	By matching	By MS/MS	By matching	By MS/MS	By MS/MS	By MS/MS	By MS/MS	By MS/MS	By MS/MS
QVTHEGSTVEKTVAPTECS	1	Unmodified	2058.9528	0.9527984	50	sp|P0DOY2|IGLC2_HUMAN;sp|P0CG04|IGLC1_HUMAN;sp|B9A064|IGLL5_HUMAN;sp|P0DOX8|IGL1_HUMAN;sp|P0DOY3|IGLC3_HUMAN	yes	no	0	0	0	0	0				By matching																											By matching		By matching			By MS/MS
QVVAGLNFR	0	Gln->pyro-Glu	985.53451	0.53451481	76	sp|P01042|KNG1_HUMAN	yes	yes	0	1	0	0	0	By MS/MS	By MS/MS	By MS/MS	By MS/MS	By matching	By MS/MS	By MS/MS	By MS/MS	By MS/MS	By MS/MS	By MS/MS		By MS/MS	By MS/MS	By matching	By MS/MS	By MS/MS	By MS/MS	By MS/MS		By matching	By MS/MS	By MS/MS	By MS/MS		By matching	By matching	By MS/MS	By MS/MS	By MS/MS	By MS/MS	By MS/MS	By MS/MS	By MS/MS	By MS/MS	By MS/MS
QWAGLVEKVQAAVGTSAAPVPSDNH	1	Gln->pyro-Glu	2514.2503	0.25030105	99	sp|P02649|APOE_HUMAN	yes	yes	0	1	0	0	0				By matching		By MS/MS	By MS/MS	By matching		By matching	By matching	By MS/MS	By MS/MS		By matching	By MS/MS	By MS/MS	By MS/MS	By MS/MS	By MS/MS	By MS/MS	By matching		By MS/MS	By MS/MS	By MS/MS	By MS/MS	By MS/MS	By MS/MS	By MS/MS	By MS/MS		By MS/MS			By MS/MS
QYADTVKALR	1	Gln->pyro-Glu	1146.6033	0.60332266	151	sp|P08571|CD14_HUMAN	yes	yes	0	1	0	0	0	By MS/MS	By MS/MS	By MS/MS	By MS/MS				By MS/MS	By MS/MS	By matching			By matching		By matching	By matching		By matching	By matching	By matching			By matching	By MS/MS	By matching		By matching	By matching			By MS/MS	By MS/MS	By matching		By MS/MS
QYAYWYQQKPGQAPVLVIYKDSERPSGIPER	2	Gln->pyro-Glu	3648.8365	0.83651708	83	sp|P01717|LV325_HUMAN	yes	yes	0	1	0	0	1	By matching	By MS/MS		By MS/MS																															By MS/MS
QYEMHGPEGLR	0	Gln->pyro-Glu	1298.5714	0.5713706	73	sp|P01023|A2MG_HUMAN	yes	yes	0	1	0	0	0	By MS/MS	By MS/MS	By MS/MS	By MS/MS																			By matching								By matching	By matching	By matching	By matching	By matching	By MS/MS
QYNVGPSVSKYPLR	1	Gln->pyro-Glu	1589.8202	0.82019173	111	sp|P02751|FINC_HUMAN	yes	yes	0	1	0	0	0	By MS/MS	By MS/MS	By MS/MS	By MS/MS	By MS/MS	By MS/MS	By MS/MS	By MS/MS	By MS/MS	By MS/MS	By MS/MS		By MS/MS	By MS/MS	By MS/MS	By MS/MS	By MS/MS	By MS/MS	By MS/MS	By MS/MS	By MS/MS	By MS/MS	By MS/MS	By MS/MS	By MS/MS	By MS/MS	By MS/MS	By MS/MS	By MS/MS	By MS/MS	By MS/MS	By MS/MS	By MS/MS	By MS/MS	By MS/MS	By MS/MS
QYTDSTFR	0	Gln->pyro-Glu	999.42977	0.42977497	62	sp|P00450|CERU_HUMAN	yes	yes	0	1	0	0	0	By matching	By matching	By matching	By MS/MS	By matching	By matching	By matching	By matching			By MS/MS				By matching	By matching							By matching				By matching		By matching		By matching	By matching	By matching		By matching	By matching
QYYEGSEIVVAGR	0	Unmodified	1469.7151	0.71505795	177	sp|P19827|ITIH1_HUMAN	yes	yes	0	0	0	0	0																																	By MS/MS
QYYEGSEIVVAGR	0	Gln->pyro-Glu	1452.6885	0.68850885	177	sp|P19827|ITIH1_HUMAN	yes	yes	0	1	0	0	0					By matching		By matching	By MS/MS	By MS/MS					By MS/MS		By MS/MS							By matching										By MS/MS
RCLDSNEQLERLNLSGNQICSFKELTNLTR	1	Acetyl (N-term)	3649.7941	0.79407669	237	sp|Q6ZRR7|LRRC9_HUMAN	yes	yes	1	0	0	0	2	By MS/MS		By MS/MS			By matching									By MS/MS		By matching				By matching		By MS/MS				By matching				By MS/MS	By matching		By MS/MS	By MS/MS	By MS/MS
RDNCCILDER	0	Unmodified	1349.5816	0.58161771	104	sp|P02679|FIBG_HUMAN	yes	yes	0	0	0	0	1	By MS/MS		By MS/MS	By MS/MS																												By MS/MS
REDFDVEAADSAGNCLDSLVFVAGDR	0	Glu->pyro-Glu	2809.2613	0.26133602	155	sp|P09871|C1S_HUMAN	yes	yes	0	0	1	0	1	By MS/MS																						By matching
RETYGEMADCCAKQEPER	1	Unmodified	2228.9249	0.92488586	2	sp|P02768|ALBU_HUMAN;CON__P02768-1	yes	no	0	0	0	0	1	By MS/MS			By matching																			By matching								By matching	By matching		By matching	By matching	By MS/MS
RGGSTSYGTGSETESPR	0	Unmodified	1727.7711	0.77106928	102	sp|P02671|FIBA_HUMAN	yes	yes	0	0	0	0	1	By MS/MS		By matching	By matching																											By matching	By matching	By matching	By matching	By matching	By matching
RHFWQQDEPPQSPWDR	0	Unmodified	2107.9613	0.96127009	98	sp|P02647|APOA1_HUMAN	yes	yes	0	0	0	0	1	By MS/MS		By MS/MS	By MS/MS	By MS/MS	By MS/MS	By MS/MS	By MS/MS	By MS/MS	By MS/MS	By MS/MS	By MS/MS	By MS/MS	By MS/MS	By MS/MS	By MS/MS	By MS/MS	By MS/MS	By MS/MS	By MS/MS	By MS/MS	By MS/MS	By MS/MS	By MS/MS	By MS/MS	By MS/MS	By MS/MS	By MS/MS	By MS/MS	By MS/MS	By MS/MS	By MS/MS	By MS/MS	By MS/MS	By MS/MS	By MS/MS
RHPDYSVVLLLR	0	Unmodified	1466.8358	0.83578221	2	sp|P02768|ALBU_HUMAN;CON__P02768-1	yes	no	0	0	0	0	1	By MS/MS	By MS/MS	By MS/MS	By MS/MS	By MS/MS	By MS/MS	By MS/MS	By MS/MS	By MS/MS		By MS/MS		By MS/MS	By MS/MS	By MS/MS	By MS/MS	By MS/MS	By MS/MS	By MS/MS	By MS/MS	By MS/MS	By MS/MS	By MS/MS	By MS/MS	By MS/MS	By MS/MS	By MS/MS	By MS/MS	By MS/MS	By MS/MS	By MS/MS	By MS/MS	By MS/MS		By MS/MS	By MS/MS
RHPDYSVVLLLR	0	Acetyl (N-term)	1508.8463	0.8463469	2	sp|P02768|ALBU_HUMAN;CON__P02768-1	yes	no	1	0	0	0	1	By MS/MS	By MS/MS		By matching				By MS/MS				By matching						By MS/MS	By matching				By MS/MS								By MS/MS				By MS/MS
RHPYFYAPELLFFAKR	1	Unmodified	2054.089	0.089036784	2	sp|P02768|ALBU_HUMAN;CON__P02768-1	yes	no	0	0	0	0	1					By matching	By MS/MS	By MS/MS	By matching	By matching	By MS/MS	By MS/MS		By MS/MS	By matching	By MS/MS	By matching	By MS/MS	By MS/MS	By MS/MS	By MS/MS	By MS/MS	By MS/MS		By MS/MS	By matching	By MS/MS	By matching	By MS/MS	By MS/MS	By MS/MS
RNECFLQHKDDNPNLPR	1	Unmodified	2152.0232	0.023218418	2	sp|P02768|ALBU_HUMAN;CON__P02768-1	yes	no	0	0	0	0	1			By matching																																By matching	By MS/MS
RPGGEPSPEGTTGQSYNQYSQR	0	Unmodified	2395.0789	0.078878621	111	sp|P02751|FINC_HUMAN	yes	yes	0	0	0	0	1				By MS/MS														By matching		By matching	By matching		By MS/MS	By MS/MS		By MS/MS	By matching	By MS/MS	By matching	By MS/MS			By MS/MS	By matching		By matching
RPPGFSPFR	0	Unmodified	1059.5614	0.56139826	76	sp|P01042|KNG1_HUMAN;CON__P01045-1;CON__Q2KJ62;CON__P01044-1	yes	no	0	0	0	0	1							By MS/MS				By matching		By MS/MS	By matching		By MS/MS						By matching			By matching	By matching			By MS/MS	By matching
RPQGSCSLEGVEIKGGSFR	1	Unmodified	2063.0218	0.021821435	69	sp|P00751|CFAB_HUMAN	yes	yes	0	0	0	0	1	By MS/MS	By MS/MS	By MS/MS		By MS/MS	By matching	By matching								By MS/MS			By matching	By matching				By matching				By matching	By matching	By matching	By matching			By matching		By MS/MS	By matching
RPSCDIDKPPPNIELTGNGYNELTGQFR	1	Acetyl (N-term)	3229.5462	0.54622507	165	sp|P10643|CO7_HUMAN	yes	yes	1	0	0	0	1																																		By MS/MS
RQDGSVDFGR	0	Unmodified	1135.537	0.53703401	103	sp|P02675|FIBB_HUMAN;CON__P02676	yes	no	0	0	0	0	1	By MS/MS		By MS/MS	By MS/MS	By matching	By MS/MS				By matching	By matching			By matching					By matching			By matching	By matching					By matching		By matching	By matching	By matching	By matching
RSFFSFLGEAFDGAR	0	Unmodified	1705.8213	0.82125436	158	sp|P0DJI8|SAA1_HUMAN;sp|P0DJI9|SAA2_HUMAN	yes	no	0	0	0	0	1					By matching	By MS/MS	By matching			By MS/MS									By MS/MS		By MS/MS	By MS/MS		By MS/MS		By matching		By MS/MS
RVGFYESDVMGR	0	Unmodified	1414.6663	0.66633362	73	sp|P01023|A2MG_HUMAN	yes	yes	0	0	0	0	1	By matching																						By matching								By MS/MS	By matching			By matching	By matching
SAGSWNSGSSGPGSTGNR	0	Unmodified	1664.7139	0.71388875	102	sp|P02671|FIBA_HUMAN	yes	yes	0	0	0	0	0	By matching			By matching	By MS/MS	By matching			By matching	By matching	By matching		By matching					By matching	By matching						By matching						By matching	By MS/MS	By matching
SAGWNIPIGLLYCDLPEPR	0	Unmodified	2170.0881	0.088110086	120	sp|P02787|TRFE_HUMAN	yes	yes	0	0	0	0	0				By MS/MS																											By matching		By MS/MS
SAHGNVAEGETKPDPDVTER	1	Unmodified	2107.977	0.97703931	121	sp|P02790|HEMO_HUMAN	yes	yes	0	0	0	0	0	By MS/MS	By MS/MS	By MS/MS	By MS/MS	By MS/MS	By MS/MS	By matching	By MS/MS	By MS/MS	By MS/MS	By MS/MS		By MS/MS	By MS/MS	By MS/MS	By MS/MS	By MS/MS	By matching	By matching	By matching	By matching		By MS/MS	By matching	By matching	By matching		By matching	By matching		By MS/MS	By MS/MS	By MS/MS	By MS/MS	By MS/MS	By MS/MS
SAVQGPPER	0	Unmodified	939.47739	0.47739386	95	sp|P01876|IGHA1_HUMAN	no	no	0	0	0	0	0																																	By MS/MS
SAVTALWGKVNVDEVGGEALGR	1	Acetyl (N-term)	2269.1703	0.17025981	213	sp|P68871|HBB_HUMAN	yes	yes	1	0	0	0	0																																				By MS/MS
SCDTPPPCPR	0	Unmodified	1185.4907	0.49067744	93	sp|P01860|IGHG3_HUMAN	yes	no	0	0	0	0	0	By MS/MS	By MS/MS	By MS/MS	By MS/MS		By MS/MS	By matching	By MS/MS	By MS/MS	By MS/MS	By MS/MS		By MS/MS		By MS/MS					By matching			By MS/MS	By matching			By matching		By matching		By MS/MS	By MS/MS	By MS/MS	By MS/MS	By MS/MS	By MS/MS
SCESNSPFPVHPGTAECCTKEGLER	1	Unmodified	2848.2215	0.22146181	117	sp|P02774|VTDB_HUMAN	yes	yes	0	0	0	0	0				By matching																													By MS/MS
SCESNSPFPVHPGTAECCTKEGLER	1	Acetyl (N-term)	2890.232	0.2320265	117	sp|P02774|VTDB_HUMAN	yes	yes	1	0	0	0	0																																				By MS/MS
SCQVTHEGSTVEKTVAPTECS	1	Unmodified	2306.0155	0.015475007	50	sp|P0DOY2|IGLC2_HUMAN;sp|P0CG04|IGLC1_HUMAN;sp|B9A064|IGLL5_HUMAN;sp|P0DOX8|IGL1_HUMAN;sp|P0DOY3|IGLC3_HUMAN	yes	no	0	0	0	0	0	By MS/MS			By MS/MS																												By matching	By MS/MS		By MS/MS
SCVGETTESTQCEDEELEHLR	0	Unmodified	2508.0381	0.038060943	165	sp|P10643|CO7_HUMAN	yes	yes	0	0	0	0	0																							By MS/MS
SDAAVDTSSEITTKDLKEKKEVVEEAENGR	4	Acetyl (N-term)	3319.6267	0.62670304	140	sp|P06454|PTMA_HUMAN	yes	yes	1	0	0	0	0									By matching		By matching			By MS/MS
SDEVQVGQQR	0	Unmodified	1144.5473	0.54726434	74	sp|P01024|CO3_HUMAN	yes	yes	0	0	0	0	0			By MS/MS	By MS/MS		By MS/MS	By matching	By MS/MS	By matching	By MS/MS	By MS/MS		By matching		By MS/MS									By matching								By matching			By matching
SDFASNCCSINSPPLYCDSEIDAELKNIL	1	Glu->pyro-Glu	3313.4577	0.45772892	117	sp|P02774|VTDB_HUMAN	yes	yes	0	0	1	0	0	By matching	By MS/MS	By matching																				By MS/MS									By MS/MS
SDVLELTDDNFESR	0	Unmodified	1638.7373	0.73730954	185	sp|P30101|PDIA3_HUMAN	yes	yes	0	0	0	0	0			By matching	By matching				By matching	By matching				By matching	By MS/MS	By matching	By MS/MS									By matching		By MS/MS	By matching			By matching	By matching			By matching
SEASYELTQPPSVSVSPGQTAR	0	Unmodified	2290.1077	0.10771913	83	sp|P01717|LV325_HUMAN;sp|A0A075B6K4|LV310_HUMAN	yes	no	0	0	0	0	0		By MS/MS		By MS/MS	By matching	By MS/MS	By MS/MS	By MS/MS						By matching	By MS/MS			By matching	By matching	By MS/MS	By MS/MS	By MS/MS	By matching	By matching	By matching		By MS/MS	By MS/MS	By matching	By MS/MS			By MS/MS
SEDSTFYLGER	0	Unmodified	1302.5728	0.57281039	62	sp|P00450|CERU_HUMAN	yes	yes	0	0	0	0	0	By matching		By matching				By matching		By MS/MS	By matching																					By matching	By matching
SEGALSPGGVASLLR	0	Unmodified	1412.7623	0.7623425	157	sp|P0C0L5|CO4B_HUMAN;sp|P0C0L4|CO4A_HUMAN	yes	no	0	0	0	0	0							By matching	By matching	By MS/MS	By MS/MS			By matching	By MS/MS	By MS/MS									By matching				By matching
SEGGFTATGQR	0	Unmodified	1109.5102	0.51015055	232	sp|Q16610|ECM1_HUMAN	yes	yes	0	0	0	0	0	By MS/MS	By MS/MS	By MS/MS	By MS/MS	By MS/MS	By MS/MS	By MS/MS	By MS/MS	By MS/MS	By MS/MS	By MS/MS		By MS/MS		By MS/MS	By MS/MS	By MS/MS	By matching	By matching	By matching	By matching		By MS/MS	By matching	By matching	By matching	By matching	By matching	By matching	By matching	By MS/MS	By MS/MS	By MS/MS	By MS/MS	By MS/MS	By MS/MS
SEGSSVNLSPPLEQCVPDR	0	Unmodified	2069.9688	0.96878281	63	sp|P00734|THRB_HUMAN	yes	yes	0	0	0	0	0																													By MS/MS							By MS/MS
SELEEQLTPVAEETR	0	Unmodified	1729.837	0.83702358	99	sp|P02649|APOE_HUMAN	yes	yes	0	0	0	0	0																							By matching										By MS/MS
SELTQDPAVSVALGQTVR	0	Unmodified	1869.9796	0.97960549	82	sp|P01714|LV319_HUMAN	yes	yes	0	0	0	0	0	By MS/MS	By MS/MS	By MS/MS	By MS/MS	By MS/MS	By MS/MS	By MS/MS	By MS/MS	By MS/MS	By matching	By MS/MS		By MS/MS	By MS/MS	By MS/MS	By MS/MS	By MS/MS	By MS/MS	By MS/MS	By MS/MS	By MS/MS	By MS/MS	By MS/MS	By MS/MS	By MS/MS	By MS/MS	By MS/MS	By MS/MS	By MS/MS	By MS/MS	By MS/MS	By MS/MS	By MS/MS	By MS/MS	By MS/MS	By MS/MS
SEPEKVDKDNEDFQESNR	2	Unmodified	2164.9509	0.95088414	62	sp|P00450|CERU_HUMAN	yes	yes	0	0	0	0	0	By MS/MS		By matching																												By MS/MS
SEPLAATGTGDFNR	0	Unmodified	1434.6739	0.67392142	189	sp|P35443|TSP4_HUMAN	yes	yes	0	0	0	0	0	By MS/MS			By MS/MS	By matching	By matching								By matching	By matching			By matching									By matching	By MS/MS							By MS/MS
SEQHGSSSGSSSSYGQHGSGSR	0	Unmodified	2151.8802	0.88017881	11	sp|Q86YZ3|HORN_HUMAN;CON__Q86YZ3	yes	no	0	0	0	0	0																							By matching								By MS/MS				By matching	By matching
SESGSFRPDSPGSGNAR	0	Unmodified	1706.7608	0.76083895	102	sp|P02671|FIBA_HUMAN	yes	yes	0	0	0	0	1	By MS/MS		By MS/MS	By MS/MS											By MS/MS								By MS/MS					By matching			By matching	By MS/MS	By MS/MS	By matching	By matching
SETKDLLFR	1	Unmodified	1107.5924	0.59242362	120	sp|P02787|TRFE_HUMAN	yes	yes	0	0	0	0	0	By MS/MS		By matching	By matching	By matching	By matching	By matching	By matching	By matching		By MS/MS		By matching		By matching			By MS/MS	By matching	By matching	By matching	By matching	By MS/MS	By MS/MS		By matching		By MS/MS	By matching	By matching		By MS/MS	By MS/MS	By MS/MS	By matching	By MS/MS
SEYQADYESLR	0	Unmodified	1359.5943	0.59427411	127	sp|P04114|APOB_HUMAN	yes	yes	0	0	0	0	0	By matching	By MS/MS	By matching	By matching							By MS/MS					By matching		By matching					By matching			By matching				By matching	By matching		By MS/MS		By MS/MS	By MS/MS
SFFSFLGEAFDGAR	0	Unmodified	1549.7201	0.72014333	158	sp|P0DJI8|SAA1_HUMAN;sp|P0DJI9|SAA2_HUMAN	yes	no	0	0	0	0	0				By MS/MS	By MS/MS	By MS/MS				By MS/MS	By MS/MS		By MS/MS					By MS/MS	By MS/MS	By MS/MS	By MS/MS	By MS/MS		By MS/MS	By MS/MS	By MS/MS		By matching	By MS/MS	By matching
SFLGEAFDGAR	0	Unmodified	1168.5513	0.55128709	158	sp|P0DJI8|SAA1_HUMAN;sp|P0DJI9|SAA2_HUMAN	yes	no	0	0	0	0	0				By matching		By MS/MS			By matching		By matching							By matching	By matching			By MS/MS									By MS/MS	By MS/MS
SFQTGLFTAAR	0	Unmodified	1197.6142	0.6142217	145	sp|P07225|PROS_HUMAN	yes	yes	0	0	0	0	0							By matching									By MS/MS				By matching							By matching		By matching							By MS/MS
SFRPDSPGSGNAR	0	Unmodified	1346.6327	0.63272531	102	sp|P02671|FIBA_HUMAN	yes	yes	0	0	0	0	1	By MS/MS	By matching	By MS/MS	By MS/MS	By MS/MS	By MS/MS	By matching	By matching	By MS/MS	By MS/MS	By matching		By matching	By MS/MS	By MS/MS	By matching	By matching						By matching	By matching					By matching	By matching	By matching	By MS/MS	By matching	By matching	By matching
SGEGDFLAEGGGVR	0	Unmodified	1349.6212	0.62115757	102	sp|P02671|FIBA_HUMAN	yes	yes	0	0	0	0	0	By MS/MS		By MS/MS	By MS/MS	By MS/MS	By MS/MS			By MS/MS	By MS/MS	By MS/MS		By MS/MS	By MS/MS	By MS/MS		By MS/MS	By MS/MS				By MS/MS					By matching	By MS/MS				By matching
SGGGGGGGLGSGGSIR	0	Unmodified	1231.5905	0.59052614	8	sp|P35527|K1C9_HUMAN;CON__P35527	yes	no	0	0	0	0	0	By MS/MS	By MS/MS	By matching	By MS/MS																			By matching								By MS/MS	By matching	By MS/MS	By matching	By MS/MS	By MS/MS
SGGGLVQPGGSLR	0	Unmodified	1183.6309	0.63093439	86;48;33;89;35	sp|A0A0J9YX35|HV64D_HUMAN;sp|P01766|HV313_HUMAN;sp|P01764|HV323_HUMAN;sp|A0A0B4J1X5|HV374_HUMAN;sp|A0A0B4J1Y9|HV372_HUMAN;sp|P01780|HV307_HUMAN;sp|P01763|HV348_HUMAN	no	no	0	0	0	0	0	By MS/MS			By MS/MS										By MS/MS			By MS/MS										By matching								By MS/MS	By matching
SGNARPNNPDWGTFEEVSGNVSPGTR	0	Unmodified	2744.2539	0.25388287	102	sp|P02671|FIBA_HUMAN	yes	yes	0	0	0	0	1	By MS/MS	By matching	By MS/MS																				By matching								By matching	By matching		By MS/MS
SGNDVTDIADDGCPKPPEIAHGYVEHSVR	1	Unmodified	3134.4363	0.43634027	65	sp|P00738|HPT_HUMAN	yes	yes	0	0	0	0	0	By MS/MS		By MS/MS	By MS/MS	By matching	By MS/MS			By matching	By MS/MS				By matching	By matching			By matching	By matching			By MS/MS		By MS/MS			By MS/MS	By MS/MS		By matching	By matching	By MS/MS			By MS/MS
SGNTATLTISR	0	Unmodified	1119.5884	0.58840088	217;17	sp|P80748|LV321_HUMAN;sp|A0A075B6K5|LV39_HUMAN	no	no	0	0	0	0	0	By matching	By matching	By matching	By MS/MS		By MS/MS			By MS/MS	By MS/MS	By matching		By MS/MS		By MS/MS	By MS/MS	By MS/MS	By matching		By matching	By matching		By matching			By matching	By matching	By MS/MS		By MS/MS	By matching	By MS/MS	By MS/MS	By MS/MS	By MS/MS	By MS/MS
SGSDEVQVGQQR	0	Unmodified	1288.6008	0.60075648	74	sp|P01024|CO3_HUMAN	yes	yes	0	0	0	0	0	By MS/MS	By matching	By MS/MS	By MS/MS		By MS/MS			By matching	By matching	By MS/MS		By MS/MS		By MS/MS	By matching		By matching	By matching	By matching	By matching		By MS/MS	By matching	By matching	By matching	By matching	By matching			By MS/MS	By matching	By MS/MS	By matching	By MS/MS	By MS/MS
SGSSGPGSTGNR	0	Unmodified	1062.469	0.46901402	102	sp|P02671|FIBA_HUMAN	yes	yes	0	0	0	0	0				By MS/MS																													By MS/MS
SGSSGTGSTGNQNPGSPR	0	Unmodified	1646.7245	0.72445344	102	sp|P02671|FIBA_HUMAN	yes	yes	0	0	0	0	0	By MS/MS	By matching	By MS/MS	By MS/MS					By matching									By MS/MS	By MS/MS				By matching	By MS/MS	By MS/MS	By MS/MS	By MS/MS	By matching	By MS/MS	By MS/MS	By MS/MS	By MS/MS		By MS/MS	By MS/MS	By MS/MS
SGSTNYNPSLKSR	1	Unmodified	1409.6899	0.68990583	138;20	sp|P06331|HV434_HUMAN;sp|P01825|HV459_HUMAN;sp|A0A0C4DH41|HV461_HUMAN;sp|A0A075B6R2|HV404_HUMAN	no	no	0	0	0	0	0	By matching			By MS/MS																													By matching	By matching	By matching	By matching
SGTDFTLKISR	1	Unmodified	1223.651	0.65100113	18;24;22	sp|P01615|KVD28_HUMAN;sp|A0A075B6P5|KV228_HUMAN;sp|A2NJV5|KV229_HUMAN;sp|A0A0A0MRZ7|KVD26_HUMAN;sp|A0A075B6S2|KVD29_HUMAN;sp|P01614|KVD40_HUMAN;sp|A0A087WW87|KV240_HUMAN;sp|P06310|KV230_HUMAN;sp|A0A075B6S6|KVD30_HUMAN	no	no	0	0	0	0	0	By MS/MS	By MS/MS	By matching	By matching																			By MS/MS								By matching	By matching	By matching	By MS/MS	By matching	By matching
SGTDFTLTISR	0	Unmodified	1196.6037	0.60371659	79	sp|P01619|KV320_HUMAN	no	no	0	0	0	0	0				By MS/MS			By matching	By MS/MS	By matching							By MS/MS	By matching	By matching	By matching	By matching		By matching	By matching	By MS/MS	By matching	By MS/MS		By MS/MS	By matching	By matching	By MS/MS	By MS/MS	By MS/MS		By MS/MS	By MS/MS
SGTGSTGNQNPGSPR	0	Unmodified	1415.6389	0.6389329	102	sp|P02671|FIBA_HUMAN	yes	yes	0	0	0	0	0	By MS/MS			By MS/MS																												By matching
SHHPGIAEFPSR	0	Unmodified	1333.6527	0.65273247	102	sp|P02671|FIBA_HUMAN	yes	yes	0	0	0	0	0	By MS/MS	By matching		By matching																												By matching			By matching
SIHAHGVQTESSTVTPTLPGETLTYVWKIPER	1	Acetyl (N-term)	3575.826	0.82601197	62	sp|P00450|CERU_HUMAN	yes	yes	1	0	0	0	0			By MS/MS
SILENLR	0	Unmodified	843.48142	0.48141661	103	sp|P02675|FIBB_HUMAN;CON__P02676	yes	no	0	0	0	0	0																												By MS/MS					By MS/MS
SILTHDSSIR	0	Unmodified	1127.5935	0.59348625	104	sp|P02679|FIBG_HUMAN	yes	yes	0	0	0	0	0					By matching	By MS/MS				By matching									By matching
SISIPVKSDIAPVAR	1	Unmodified	1551.8984	0.89844205	73	sp|P01023|A2MG_HUMAN	yes	yes	0	0	0	0	0	By matching			By matching					By matching						By matching								By matching								By matching		By MS/MS	By matching	By matching	By matching
SIVVSPILIPENQR	0	Unmodified	1563.8984	0.89844205	201	sp|P55290|CAD13_HUMAN	yes	yes	0	0	0	0	0				By matching	By MS/MS	By MS/MS	By MS/MS	By MS/MS	By MS/MS	By MS/MS	By MS/MS		By MS/MS	By MS/MS	By MS/MS	By MS/MS	By MS/MS	By matching	By MS/MS	By matching	By matching	By MS/MS		By matching	By matching	By matching	By MS/MS	By MS/MS	By matching	By matching	By matching		By matching		By MS/MS
SKEDGGGWWYNR	1	Unmodified	1453.6375	0.63747633	103	sp|P02675|FIBB_HUMAN;CON__P02676	yes	no	0	0	0	0	0	By matching		By matching	By MS/MS																			By matching								By matching	By matching	By matching	By matching		By matching
SKKISGGSVVEMQGDEMTR	2	Acetyl (N-term)	2079.9929	0.99288907	57	sp|O75874|IDHC_HUMAN	yes	yes	1	0	0	0	0											By MS/MS					By MS/MS													By MS/MS							By MS/MS
SKKISGGSVVEMQGDEMTR	2	Oxidation (M);Acetyl (N-term)	2095.9878	0.98780369	57	sp|O75874|IDHC_HUMAN	yes	yes	1	0	0	1	0																By MS/MS									By matching				By matching
SKKISGGSVVEMQGDEMTR	2	2 Oxidation (M);Acetyl (N-term)	2111.9827	0.98271832	57	sp|O75874|IDHC_HUMAN	yes	yes	1	0	0	2	0											By matching					By matching													By MS/MS
SKQFTSSTSYNR	1	Unmodified	1404.6634	0.66335673	102	sp|P02671|FIBA_HUMAN	yes	yes	0	0	0	0	0										By matching				By MS/MS													By matching
SKSESPKEPEQLR	2	Acetyl (N-term)	1555.7842	0.78420015	154	sp|P09651|ROA1_HUMAN	yes	yes	1	0	0	0	0			By MS/MS		By MS/MS				By MS/MS		By MS/MS			By MS/MS		By MS/MS		By matching		By matching					By matching		By matching		By matching		By MS/MS	By matching	By MS/MS		By MS/MS	By MS/MS
SKWYNDYAVSVKSR	2	Unmodified	1701.8475	0.84746911	30	sp|A0A0B4J1U7|HV601_HUMAN	yes	yes	0	0	0	0	0					By matching	By matching	By matching	By matching		By matching	By matching			By MS/MS	By MS/MS	By MS/MS	By MS/MS	By matching	By matching	By matching	By matching			By matching		By matching		By matching		By MS/MS
SLNEEAVKKDNSVHWER	2	Unmodified	2040.0025	0.0024662011	73	sp|P01023|A2MG_HUMAN	yes	yes	0	0	0	0	0				By matching																													By MS/MS
SLPEGVANGIEVYSTKINSKVTSR	2	Unmodified	2548.3497	0.34968074	221	sp|Q06033|ITIH3_HUMAN	yes	yes	0	0	0	0	0				By MS/MS	By MS/MS	By MS/MS	By matching		By matching		By MS/MS		By MS/MS	By MS/MS		By matching	By MS/MS	By matching	By MS/MS	By matching	By MS/MS	By MS/MS		By MS/MS	By MS/MS	By MS/MS	By matching	By MS/MS	By matching	By matching		By MS/MS
SLPGESEEMMEEVDQVTLYSYKVQSTITSR	1	Unmodified	3435.6062	0.60616729	176	sp|P19823|ITIH2_HUMAN	yes	yes	0	0	0	0	0	By MS/MS	By MS/MS	By MS/MS	By MS/MS								By MS/MS											By MS/MS								By MS/MS	By MS/MS	By MS/MS		By MS/MS	By MS/MS
SLPGESEEMMEEVDQVTLYSYKVQSTITSR	1	Oxidation (M)	3451.6011	0.60108192	176	sp|P19823|ITIH2_HUMAN	yes	yes	0	0	0	1	0				By MS/MS								By MS/MS											By MS/MS								By matching	By MS/MS		By MS/MS
SLSASVGDR	0	Unmodified	890.44576	0.44575938	78;21;45;36	sp|A0A0C4DH72|KV106_HUMAN;sp|A0A0B4J1Z2|KVD43_HUMAN;sp|P04432|KVD39_HUMAN;sp|P04430|KV116_HUMAN;sp|P01601|KVD16_HUMAN;sp|P01599|KV117_HUMAN;sp|P01597|KV139_HUMAN;sp|A0A075B6S5|KV127_HUMAN;sp|P01594|KV133_HUMAN;sp|P01593|KVD33_HUMAN;sp|P0DP09|KV113_HUMAN;sp|A0A0B4J2D9|KVD13_HUMAN	no	no	0	0	0	0	0					By matching				By matching	By matching	By matching		By matching		By MS/MS	By matching					By matching					By matching	By matching
SMVTEDLCR	0	Unmodified	1109.4845	0.48452943	106	sp|P02745|C1QA_HUMAN	yes	yes	0	0	0	0	0	By MS/MS	By MS/MS	By matching																				By matching								By MS/MS	By MS/MS	By matching	By MS/MS	By matching
SNDFDEYIMAIEQTIKSGSDEVQVGQQR	1	Gln->pyro-Glu	3169.451	0.45098728	74	sp|P01024|CO3_HUMAN	yes	yes	0	1	0	0	0	By MS/MS	By MS/MS	By MS/MS	By MS/MS								By MS/MS											By MS/MS								By MS/MS	By MS/MS	By MS/MS		By MS/MS
SNIPTNLR	0	Unmodified	913.49813	0.49812931	103	sp|P02675|FIBB_HUMAN	yes	yes	0	0	0	0	0	By MS/MS	By matching	By MS/MS	By matching	By MS/MS	By MS/MS			By matching						By MS/MS			By matching	By matching			By matching	By matching	By matching			By matching				By matching	By matching	By matching	By matching	By matching	By matching
SNLDEDIIAEENIVSR	0	Unmodified	1815.885	0.88503641	74	sp|P01024|CO3_HUMAN	yes	yes	0	0	0	0	0	By MS/MS	By MS/MS	By MS/MS	By MS/MS		By MS/MS	By matching	By matching	By MS/MS	By MS/MS	By MS/MS		By MS/MS	By MS/MS	By MS/MS	By MS/MS	By MS/MS	By MS/MS	By MS/MS	By MS/MS	By MS/MS	By MS/MS	By MS/MS	By MS/MS	By MS/MS	By MS/MS	By MS/MS	By MS/MS	By matching	By MS/MS	By MS/MS	By MS/MS	By MS/MS	By MS/MS	By MS/MS	By MS/MS
SNLDEDIIAEENIVSR	0	Gln->pyro-Glu	1798.8585	0.85848731	74	sp|P01024|CO3_HUMAN	yes	yes	0	1	0	0	0	By MS/MS	By MS/MS		By MS/MS	By matching	By MS/MS	By matching	By MS/MS			By matching		By matching	By matching						By matching			By MS/MS									By MS/MS	By MS/MS			By MS/MS
SNNYLHLSVLR	0	Gln->pyro-Glu	1297.6779	0.67788459	74	sp|P01024|CO3_HUMAN	yes	yes	0	1	0	0	0		By matching																															By MS/MS
SNNYLHLSVLR	0	Unmodified	1314.7044	0.70443369	74	sp|P01024|CO3_HUMAN	yes	yes	0	0	0	0	0					By matching	By matching	By MS/MS	By MS/MS		By matching	By MS/MS				By matching	By matching	By matching		By matching							By matching									By MS/MS
SPEKKATEDEGSEQKIPEATNR	3	Unmodified	2443.1827	0.18267499	70	sp|P01008|ANT3_HUMAN	yes	yes	0	0	0	0	0		By matching		By matching							By MS/MS		By matching		By MS/MS	By matching			By matching				By MS/MS	By matching			By matching						By MS/MS			By MS/MS
SPFPVHPGTAECCTKEGLER	1	Unmodified	2271.0412	0.041236248	117	sp|P02774|VTDB_HUMAN	yes	yes	0	0	0	0	0	By MS/MS		By MS/MS	By MS/MS																			By matching									By MS/MS	By matching	By MS/MS	By MS/MS
SPLDEENLTQENQDR	0	Unmodified	1786.7969	0.79694968	72	sp|P01011|AACT_HUMAN	yes	yes	0	0	0	0	0	By MS/MS	By MS/MS	By MS/MS	By MS/MS	By MS/MS	By MS/MS	By MS/MS	By MS/MS	By MS/MS	By MS/MS	By MS/MS		By MS/MS		By MS/MS	By MS/MS	By MS/MS	By matching	By MS/MS	By MS/MS	By matching	By MS/MS	By MS/MS	By MS/MS	By MS/MS	By MS/MS	By MS/MS	By MS/MS	By MS/MS	By matching	By MS/MS	By MS/MS	By MS/MS	By MS/MS	By MS/MS	By MS/MS
SPMYSIITPNILR	0	Unmodified	1503.8119	0.81193523	74	sp|P01024|CO3_HUMAN	yes	yes	0	0	0	0	0	By matching	By matching		By matching	By MS/MS	By MS/MS	By matching	By matching		By MS/MS	By MS/MS	By MS/MS	By MS/MS	By MS/MS		By matching		By MS/MS	By MS/MS	By MS/MS	By MS/MS	By matching		By MS/MS	By MS/MS	By MS/MS	By MS/MS	By MS/MS	By MS/MS	By MS/MS		By matching	By matching		By MS/MS	By matching
SPMYSIITPNILR	0	Oxidation (M)	1519.8068	0.80684985	74	sp|P01024|CO3_HUMAN	yes	yes	0	0	0	1	0				By MS/MS	By matching	By MS/MS	By MS/MS	By MS/MS	By MS/MS	By MS/MS	By MS/MS		By MS/MS	By MS/MS	By MS/MS	By MS/MS	By MS/MS	By matching	By MS/MS	By matching	By MS/MS	By matching		By MS/MS	By MS/MS	By MS/MS	By MS/MS	By MS/MS	By MS/MS		By MS/MS	By matching	By MS/MS
SPSSLSASVGDR	0	Unmodified	1161.5626	0.56258006	78;21;45;36	sp|A0A0C4DH72|KV106_HUMAN;sp|P04432|KVD39_HUMAN;sp|P04430|KV116_HUMAN;sp|P01601|KVD16_HUMAN;sp|P01599|KV117_HUMAN;sp|P01597|KV139_HUMAN;sp|A0A075B6S5|KV127_HUMAN;sp|P01594|KV133_HUMAN;sp|P01593|KVD33_HUMAN;sp|P0DP09|KV113_HUMAN;sp|A0A0B4J2D9|KVD13_HUMAN	no	no	0	0	0	0	0					By matching	By matching	By matching		By matching				By matching		By MS/MS	By matching	By matching			By matching						By matching	By matching	By matching	By matching	By matching
SPVDICTAKPR	1	Unmodified	1242.6391	0.63905624	70	sp|P01008|ANT3_HUMAN	yes	yes	0	0	0	0	0	By matching	By MS/MS		By MS/MS	By matching	By MS/MS	By MS/MS	By MS/MS	By MS/MS	By MS/MS	By matching	By MS/MS	By MS/MS		By MS/MS		By MS/MS	By matching	By matching	By matching	By matching	By matching	By matching	By matching	By matching	By matching	By matching	By MS/MS	By matching	By matching	By matching	By matching	By MS/MS	By matching	By matching	By matching
SQAEFEKAAEEVR	1	Acetyl (N-term)	1534.7264	0.72635092	144	sp|P07108|ACBP_HUMAN	yes	yes	1	0	0	0	0											By MS/MS					By MS/MS									By MS/MS				By MS/MS				By MS/MS			By MS/MS
SQDASDGLQR	0	Unmodified	1075.4894	0.48941511	259	sp|Q9UNN8|EPCR_HUMAN	yes	yes	0	0	0	0	0					By matching	By matching	By MS/MS	By MS/MS	By MS/MS	By matching	By MS/MS		By matching	By MS/MS	By MS/MS	By matching	By matching	By matching	By matching								By matching		By matching	By matching
SQLQKVPPEWKALTDMPQMR	2	Unmodified	2382.2188	0.21880668	102	sp|P02671|FIBA_HUMAN	yes	yes	0	0	0	0	0							By MS/MS	By matching	By MS/MS	By MS/MS	By MS/MS			By MS/MS		By MS/MS				By MS/MS		By matching		By matching			By MS/MS		By MS/MS		By MS/MS				By MS/MS	By MS/MS
SQLQKVPPEWKALTDMPQMR	2	Oxidation (M)	2398.2137	0.21372131	102	sp|P02671|FIBA_HUMAN	yes	yes	0	0	0	1	0			By matching				By MS/MS				By MS/MS			By MS/MS		By MS/MS				By matching		By matching		By matching	By MS/MS		By matching		By MS/MS		By matching	By MS/MS			By MS/MS	By MS/MS
SQLQKVPPEWKALTDMPQMR	2	2 Oxidation (M)	2414.2086	0.20863593	102	sp|P02671|FIBA_HUMAN	yes	yes	0	0	0	2	0							By MS/MS		By matching		By matching			By MS/MS		By matching				By matching	By matching	By matching		By matching	By matching		By matching		By matching
SSGTGSTGNQNPGSPR	0	Unmodified	1502.671	0.67096131	102	sp|P02671|FIBA_HUMAN	yes	yes	0	0	0	0	0	By MS/MS			By MS/MS																												By matching
SSPVNCQWDFYAPWSECNGCTKTQTR	1	Unmodified	3178.3331	0.33313753	165	sp|P10643|CO7_HUMAN	yes	yes	0	0	0	0	0																																By MS/MS
SSSKGSLGGGFSSGGFSGGSFSR	1	Unmodified	2095.9559	0.95590994	5	sp|P13645|K1C10_HUMAN;CON__P13645	yes	no	0	0	0	0	0																				By MS/MS		By matching			By matching			By matching
SSSYSKQFTSSTSYNR	1	Unmodified	1828.8228	0.8227705	102	sp|P02671|FIBA_HUMAN	yes	yes	0	0	0	0	0				By matching		By matching	By MS/MS				By matching	By MS/MS				By MS/MS						By matching							By matching			By matching			By MS/MS	By MS/MS
SSVQESQVAQQAR	0	Unmodified	1416.6957	0.69571949	101	sp|P02656|APOC3_HUMAN	yes	yes	0	0	0	0	0	By matching	By MS/MS									By MS/MS						By MS/MS			By matching	By matching		By matching		By matching	By matching				By matching			By MS/MS	By MS/MS
SSYLNVQR	0	Unmodified	965.49304	0.49304393	175	sp|P19652|A1AG2_HUMAN	yes	yes	0	0	0	0	0						By MS/MS	By MS/MS	By MS/MS							By matching	By matching	By MS/MS	By matching	By matching	By matching	By matching	By matching		By matching		By matching			By matching	By matching
STGQWHSESGSFRPDSPGSGNAR	0	Unmodified	2403.0588	0.058811881	102	sp|P02671|FIBA_HUMAN	yes	yes	0	0	0	0	1					By MS/MS	By matching
STGTFVVSQPLNYR	0	Acetyl (N-term)	1609.81	0.81002097	195	sp|P49189|AL9A1_HUMAN	yes	yes	1	0	0	0	0											By MS/MS			By matching		By MS/MS											By matching						By MS/MS			By MS/MS
STGTWNPGSSER	0	Unmodified	1277.5636	0.56364269	102	sp|P02671|FIBA_HUMAN	yes	yes	0	0	0	0	0	By MS/MS	By MS/MS	By MS/MS	By MS/MS	By MS/MS					By matching									By matching				By MS/MS								By MS/MS	By MS/MS	By matching	By MS/MS	By MS/MS	By MS/MS
STHHGPEYMR	0	Unmodified	1213.5298	0.52984014	121	sp|P02790|HEMO_HUMAN	yes	yes	0	0	0	0	0	By MS/MS	By matching	By matching	By matching																			By MS/MS								By MS/MS	By matching		By matching	By MS/MS	By MS/MS
STHHGPEYMR	0	Oxidation (M)	1229.5248	0.52475476	121	sp|P02790|HEMO_HUMAN	yes	yes	0	0	0	1	0	By matching	By matching	By matching	By MS/MS																			By matching								By matching	By matching	By matching	By matching	By matching	By matching
STIFENLANKADR	1	Unmodified	1477.7525	0.75250609	120	sp|P02787|TRFE_HUMAN	yes	yes	0	0	0	0	0																																	By MS/MS
STLYVSPHPDAFPSLR	0	Acetyl (N-term)	1827.9155	0.91554867	183	sp|P26640|SYVC_HUMAN	yes	yes	1	0	0	0	0														By MS/MS
STNYNPSLKSR	1	Unmodified	1265.6364	0.6364137	138;20	sp|P06331|HV434_HUMAN;sp|P01825|HV459_HUMAN;sp|A0A0C4DH41|HV461_HUMAN;sp|A0A075B6R2|HV404_HUMAN	no	no	0	0	0	0	0					By matching	By matching	By matching	By matching	By matching	By matching	By matching		By MS/MS	By MS/MS		By matching	By matching	By matching	By matching			By matching		By matching		By matching	By matching		By matching	By matching
STPTLVEVSR	0	Unmodified	1087.5873	0.58733824	2;3	sp|P02768|ALBU_HUMAN;CON__P02768-1;CON__P02769	no	no	0	0	0	0	0					By MS/MS	By MS/MS	By MS/MS	By MS/MS	By MS/MS	By MS/MS	By MS/MS		By MS/MS		By MS/MS	By MS/MS	By MS/MS	By matching									By matching	By matching	By matching	By matching
STSYGTGSETESPR	0	Unmodified	1457.627	0.62703081	102	sp|P02671|FIBA_HUMAN	yes	yes	0	0	0	0	0	By MS/MS	By MS/MS	By MS/MS	By MS/MS	By MS/MS	By MS/MS	By matching	By matching	By matching	By MS/MS	By matching		By matching	By matching	By matching	By matching	By matching	By matching	By matching	By matching		By matching		By matching	By matching	By matching	By matching		By matching	By matching	By MS/MS	By MS/MS	By MS/MS	By MS/MS	By MS/MS	By MS/MS
STSYGTGSETESPR	0	Acetyl (N-term)	1499.6376	0.63759549	102	sp|P02671|FIBA_HUMAN	yes	yes	1	0	0	0	0						By MS/MS									By MS/MS
STTAVVTNPKE	1	Unmodified	1145.5928	0.59281755	116	sp|P02766|TTHY_HUMAN	yes	yes	0	0	0	0	0																																	By MS/MS
STTPDITGYR	0	Unmodified	1109.5353	0.53530267	111	sp|P02751|FINC_HUMAN	yes	yes	0	0	0	0	0																																	By MS/MS
STVEKTVAPTECS	1	Unmodified	1407.6552	0.65515981	50	sp|P0DOY2|IGLC2_HUMAN;sp|P0CG04|IGLC1_HUMAN;sp|B9A064|IGLL5_HUMAN;sp|P0DOX8|IGL1_HUMAN;sp|P0DOY3|IGLC3_HUMAN	yes	no	0	0	0	0	0	By MS/MS	By matching	By MS/MS	By MS/MS	By matching	By matching		By matching	By MS/MS	By MS/MS	By MS/MS		By matching		By matching	By matching	By matching						By matching	By matching	By matching			By matching			By matching	By MS/MS	By matching	By matching	By MS/MS	By MS/MS
STYYADSVKGR	1	Unmodified	1245.599	0.59896556	86;48;87;19;40;34	sp|A0A075B6Q5|HV364_HUMAN;sp|P0DP04|HV43D_HUMAN;sp|A0A0B4J1X8|HV343_HUMAN;sp|A0A0C4DH42|HV366_HUMAN;sp|A0A0J9YX35|HV64D_HUMAN;sp|P01764|HV323_HUMAN;sp|P01767|HV353_HUMAN	no	no	0	0	0	0	0	By MS/MS	By MS/MS	By MS/MS	By MS/MS	By MS/MS	By MS/MS		By MS/MS		By matching	By matching		By MS/MS	By MS/MS		By MS/MS	By MS/MS			By matching			By MS/MS				By matching	By matching	By matching	By matching	By matching	By MS/MS	By MS/MS	By MS/MS	By MS/MS	By MS/MS
SVAGVLDQSR	0	Acetyl (N-term)	1072.5513	0.55128709	260	sp|Q9Y462|ZN711_HUMAN	yes	yes	1	0	0	0	0	By MS/MS		By MS/MS		By MS/MS	By matching		By matching	By MS/MS	By MS/MS	By MS/MS		By MS/MS					By matching	By matching	By matching	By matching			By matching	By matching	By matching					By MS/MS	By MS/MS	By matching	By MS/MS
SVLTQPPSASGTPGQR	0	Unmodified	1581.8111	0.8110836	80	sp|P01700|LV147_HUMAN;sp|P01699|LV144_HUMAN	yes	no	0	0	0	0	0	By MS/MS	By MS/MS	By MS/MS	By MS/MS	By MS/MS	By MS/MS	By MS/MS	By MS/MS	By MS/MS	By MS/MS	By MS/MS		By MS/MS		By MS/MS	By MS/MS	By MS/MS	By MS/MS	By MS/MS	By MS/MS	By MS/MS	By MS/MS	By MS/MS	By MS/MS	By MS/MS	By MS/MS	By MS/MS	By MS/MS	By MS/MS	By MS/MS	By MS/MS	By MS/MS	By MS/MS	By MS/MS	By MS/MS	By MS/MS
SVLTQPPSVSGAPGQR	0	Unmodified	1579.8318	0.83181904	81	sp|P01703|LV140_HUMAN	yes	yes	0	0	0	0	0	By MS/MS	By MS/MS	By MS/MS	By MS/MS	By MS/MS	By MS/MS	By MS/MS	By MS/MS	By MS/MS	By MS/MS	By MS/MS		By MS/MS	By MS/MS	By MS/MS	By MS/MS	By MS/MS	By MS/MS	By MS/MS	By MS/MS	By MS/MS	By MS/MS	By MS/MS	By MS/MS	By MS/MS	By MS/MS	By MS/MS	By MS/MS	By MS/MS	By MS/MS	By MS/MS	By MS/MS	By MS/MS	By MS/MS	By MS/MS	By MS/MS
SVQLTEKR	1	Unmodified	959.53999	0.53999412	74	sp|P01024|CO3_HUMAN	yes	yes	0	0	0	0	0	By MS/MS	By MS/MS	By MS/MS	By MS/MS	By MS/MS	By MS/MS	By MS/MS	By MS/MS	By MS/MS	By MS/MS	By MS/MS		By MS/MS	By MS/MS	By MS/MS	By MS/MS	By MS/MS						By MS/MS						By matching		By MS/MS	By MS/MS	By MS/MS	By MS/MS	By MS/MS	By MS/MS
SVQLTEKR	1	Acetyl (N-term)	1001.5506	0.55055881	74	sp|P01024|CO3_HUMAN	yes	yes	1	0	0	0	0	By matching	By matching	By matching	By matching								By matching											By matching								By matching	By matching	By MS/MS	By matching	By matching	By matching
SVSGSTGQWHSESGSFRPDSPGSGNAR	0	Unmodified	2733.2127	0.21274634	102	sp|P02671|FIBA_HUMAN	yes	yes	0	0	0	0	1					By MS/MS	By matching			By matching		By matching							By matching	By matching									By matching		By matching
SVSVAPGQTAR	0	Unmodified	1071.5673	0.5672715	217	sp|P80748|LV321_HUMAN	yes	yes	0	0	0	0	0		By matching		By matching																															By MS/MS	By MS/MS
SVVLLLR	0	Unmodified	798.53272	0.5327239	2	sp|P02768|ALBU_HUMAN;CON__P02768-1	yes	no	0	0	0	0	0																						By MS/MS
SWNSGSSGPGSTGNR	0	Unmodified	1449.6233	0.62328283	102	sp|P02671|FIBA_HUMAN	yes	yes	0	0	0	0	0	By MS/MS			By MS/MS	By MS/MS																											By MS/MS
SWNSGSSGTGSTGNQNPGSPR	0	Unmodified	2033.8787	0.87872225	102	sp|P02671|FIBA_HUMAN	yes	yes	0	0	0	0	0	By MS/MS			By matching	By MS/MS													By matching
SWVPHTFESELSDPVELLVAES	0	Unmodified	2470.1904	0.19038613	130	sp|P04217|A1BG_HUMAN	yes	yes	0	0	0	0	0																																	By MS/MS
SYELTQPPSVSVSPGQTAR	0	Unmodified	2002.996	0.99598384	83	sp|P01717|LV325_HUMAN;sp|A0A075B6K4|LV310_HUMAN	yes	no	0	0	0	0	0	By MS/MS	By MS/MS	By MS/MS	By MS/MS	By MS/MS	By MS/MS	By MS/MS	By MS/MS	By MS/MS	By MS/MS	By MS/MS		By MS/MS	By MS/MS	By MS/MS	By MS/MS	By MS/MS	By MS/MS	By MS/MS	By MS/MS	By MS/MS	By MS/MS	By MS/MS	By MS/MS	By MS/MS	By MS/MS	By MS/MS	By MS/MS	By MS/MS	By MS/MS	By MS/MS	By MS/MS	By MS/MS	By MS/MS	By MS/MS	By MS/MS
SYELTQPSSVSVSPGQTAR	0	Unmodified	1992.9752	0.9752484	84	sp|P01718|LV327_HUMAN	yes	yes	0	0	0	0	0	By MS/MS		By MS/MS	By MS/MS		By MS/MS	By matching	By MS/MS	By MS/MS	By MS/MS	By matching	By MS/MS	By MS/MS	By MS/MS	By MS/MS	By MS/MS	By MS/MS	By MS/MS	By MS/MS	By MS/MS	By MS/MS	By MS/MS	By MS/MS	By MS/MS	By MS/MS	By MS/MS	By MS/MS	By MS/MS	By MS/MS	By MS/MS	By MS/MS	By MS/MS	By MS/MS	By MS/MS		By matching
SYGTGSETESPR	0	Unmodified	1269.5473	0.54732392	102	sp|P02671|FIBA_HUMAN	yes	yes	0	0	0	0	0	By MS/MS		By MS/MS		By MS/MS	By MS/MS			By MS/MS	By MS/MS				By MS/MS	By MS/MS						By matching			By matching						By matching	By MS/MS	By matching		By matching	By matching
SYKMADEAGSEADHEGTHSTKR	2	Unmodified	2406.0506	0.05061496	102	sp|P02671|FIBA_HUMAN	yes	yes	0	0	0	0	0							By MS/MS				By matching			By MS/MS		By MS/MS											By matching		By matching
SYSCQVTHEGSTVEKTVAPTECS	1	Unmodified	2556.1108	0.11083196	50	sp|P0DOY2|IGLC2_HUMAN;sp|P0CG04|IGLC1_HUMAN;sp|B9A064|IGLL5_HUMAN;sp|P0DOX8|IGL1_HUMAN;sp|P0DOY3|IGLC3_HUMAN	yes	no	0	0	0	0	0	By MS/MS	By matching	By MS/MS	By MS/MS																			By MS/MS								By matching	By matching	By MS/MS	By MS/MS	By MS/MS	By matching
SYSCQVTHEGSTVEKTVAPTECS	1	Glu->pyro-Glu	2538.1003	0.10026727	50	sp|P0DOY2|IGLC2_HUMAN;sp|P0CG04|IGLC1_HUMAN;sp|B9A064|IGLL5_HUMAN;sp|P0DOX8|IGL1_HUMAN;sp|P0DOY3|IGLC3_HUMAN	yes	no	0	0	1	0	0	By MS/MS		By MS/MS			By MS/MS															By matching									By matching		By MS/MS		By MS/MS	By matching
SYSTTAVVTNPKE	1	Unmodified	1395.6882	0.6881745	116	sp|P02766|TTHY_HUMAN	yes	yes	0	0	0	0	0																							By matching										By MS/MS			By MS/MS
SYTNYADSVKGR	1	Unmodified	1359.6419	0.64189301	85	sp|P01762|HV311_HUMAN	yes	yes	0	0	0	0	0		By MS/MS		By MS/MS																															By MS/MS	By matching
SYVLTQPPSVSVAPGQTAR	0	Unmodified	1957.0269	0.026890038	217	sp|P80748|LV321_HUMAN	yes	yes	0	0	0	0	0		By MS/MS		By MS/MS					By MS/MS					By MS/MS	By MS/MS	By MS/MS	By MS/MS					By MS/MS		By MS/MS	By MS/MS	By MS/MS	By MS/MS	By MS/MS	By MS/MS	By MS/MS	By MS/MS		By matching		By MS/MS	By MS/MS
TAFHDNEETFLKKYLYEIAR	2	Unmodified	2487.2434	0.24342475	2	sp|P02768|ALBU_HUMAN;CON__P02768-1	yes	no	0	0	0	0	0						By MS/MS				By MS/MS	By matching				By matching
TAKDALSSVQESQVAQQAR	1	Unmodified	2016.0236	0.023595574	101	sp|P02656|APOC3_HUMAN	yes	yes	0	0	0	0	0		By MS/MS		By matching																			By MS/MS										By MS/MS	By MS/MS	By matching	By MS/MS
TATSEYQTFFNPR	0	Unmodified	1560.7209	0.72087161	63	sp|P00734|THRB_HUMAN	yes	yes	0	0	0	0	0																			By MS/MS			By matching	By matching	By MS/MS		By matching	By matching	By MS/MS	By MS/MS				By MS/MS			By MS/MS
TCNVDHKPSNTKVDKTVER	3	Glu->pyro-Glu	2209.091	0.090963632	92	sp|P01859|IGHG2_HUMAN	yes	yes	0	0	1	0	0																																				By MS/MS
TCPPCPAPELLGGPSVFLFPPKPKDTLMISR	2	Unmodified	3421.76	0.76004636	161	sp|P0DOX5|IGG1_HUMAN;sp|P01857|IGHG1_HUMAN	yes	no	0	0	0	0	0				By MS/MS
TCVADESAENCDKSLHTLFGDKLCTVATLR	2	Glu->pyro-Glu	3392.5799	0.57990974	2	sp|P02768|ALBU_HUMAN;CON__P02768-1	yes	no	0	0	1	0	0																							By matching									By matching		By MS/MS		By MS/MS
TDCPCPEPELCR	0	Unmodified	1532.6058	0.60578355	218	sp|Q01459|DIAC_HUMAN	yes	yes	0	0	0	0	0	By matching	By matching	By matching																				By matching								By matching			By matching	By matching	By MS/MS
TECCHGDLLECADDR	0	Unmodified	1849.7029	0.70293142	2	sp|P02768|ALBU_HUMAN;CON__P02768-1	yes	no	0	0	0	0	0	By MS/MS	By MS/MS	By MS/MS	By MS/MS																			By MS/MS								By MS/MS	By MS/MS	By MS/MS	By MS/MS	By MS/MS	By MS/MS
TECCHGDLLECADDR	0	Glu->pyro-Glu	1831.6924	0.69236673	2	sp|P02768|ALBU_HUMAN;CON__P02768-1	yes	no	0	0	1	0	0	By MS/MS		By MS/MS																				By MS/MS									By MS/MS	By matching	By MS/MS	By matching	By MS/MS
TECCQAADKAACLLPKLDELR	2	Glu->pyro-Glu	2443.1658	0.16578483	2	sp|P02768|ALBU_HUMAN;CON__P02768-1	yes	no	0	0	1	0	0	By MS/MS	By MS/MS	By MS/MS	By MS/MS																			By MS/MS								By matching	By MS/MS			By MS/MS	By MS/MS
TECCQAADKAACLLPKLDELR	2	Unmodified	2461.1763	0.17634952	2	sp|P02768|ALBU_HUMAN;CON__P02768-1	yes	no	0	0	0	0	0	By MS/MS																						By matching									By MS/MS		By MS/MS	By matching
TEDTIFLR	0	Unmodified	993.51311	0.51311067	114;175	sp|P02763|A1AG1_HUMAN;sp|P19652|A1AG2_HUMAN	no	no	0	0	0	0	0			By matching	By matching				By MS/MS									By MS/MS			By matching	By matching								By matching		By matching	By matching	By MS/MS	By matching	By matching
TELRPGETLNVNFLLR	0	Unmodified	1871.0265	0.026496107	74	sp|P01024|CO3_HUMAN	yes	yes	0	0	0	0	1	By MS/MS			By MS/MS															By matching		By matching			By matching									By matching		By matching	By MS/MS
TENGGWTVIQNR	0	Unmodified	1373.6688	0.66877646	103	sp|P02675|FIBB_HUMAN	yes	yes	0	0	0	0	0				By MS/MS																													By matching
TESLVNR	0	Unmodified	817.42938	0.42938104	2;3	sp|P02768|ALBU_HUMAN;CON__P02768-1;CON__P02769	no	no	0	0	0	0	0	By matching	By matching	By MS/MS	By matching																			By matching								By matching	By MS/MS	By matching	By matching	By matching	By MS/MS
TESQDQSSLCKQPPAWSIR	1	Unmodified	2217.0484	0.048430116	198	sp|P49908|SEPP1_HUMAN	yes	yes	0	0	0	0	0	By MS/MS		By MS/MS	By MS/MS			By MS/MS	By MS/MS			By MS/MS					By MS/MS		By matching	By matching	By MS/MS	By matching		By MS/MS	By matching	By matching	By MS/MS		By matching	By matching	By matching	By MS/MS	By MS/MS	By MS/MS	By MS/MS	By MS/MS	By MS/MS
TEVPSVPEHGR	0	Unmodified	1206.5993	0.59929991	73	sp|P01023|A2MG_HUMAN	yes	yes	0	0	0	0	0	By MS/MS	By MS/MS	By matching	By matching					By MS/MS			By MS/MS		By matching									By MS/MS						By matching		By MS/MS	By MS/MS	By matching	By matching	By MS/MS	By matching
TFEEVSGNVSPGTR	0	Unmodified	1478.7001	0.70013617	102	sp|P02671|FIBA_HUMAN	yes	yes	0	0	0	0	0					By MS/MS	By matching												By matching	By matching
TFHADICTLSEKER	1	Unmodified	1705.8094	0.80936904	2	sp|P02768|ALBU_HUMAN;CON__P02768-1	yes	no	0	0	0	0	0	By MS/MS	By MS/MS	By MS/MS	By MS/MS																			By MS/MS								By matching	By MS/MS	By MS/MS	By MS/MS	By matching	By MS/MS
TFHADICTLSEKER	1	Acetyl (N-term)	1747.8199	0.81993373	2	sp|P02768|ALBU_HUMAN;CON__P02768-1	yes	no	1	0	0	0	0																																By MS/MS
TFPGFFSPMLGEFVSETESR	0	Unmodified	2264.046	0.0459705	102	sp|P02671|FIBA_HUMAN	yes	yes	0	0	0	0	0				By matching								By matching																							By MS/MS	By MS/MS
TFPGFFSPMLGEFVSETESR	0	Oxidation (M)	2280.0409	0.040885122	102	sp|P02671|FIBA_HUMAN	yes	yes	0	0	0	1	0																By MS/MS				By matching							By matching
TGDEITYQCR	0	Unmodified	1241.5347	0.53465075	152	sp|P08603|CFAH_HUMAN	yes	yes	0	0	0	0	0	By MS/MS	By matching										By matching											By matching								By matching	By MS/MS	By matching	By matching	By matching
TGEIVLTQSPATLSLSPGER	0	Unmodified	2055.0848	0.084798847	25	sp|P04433|KV311_HUMAN;sp|A0A0A0MRZ8|KVD11_HUMAN	no	no	0	0	0	0	0	By MS/MS	By MS/MS	By MS/MS	By MS/MS								By MS/MS										By matching	By matching		By MS/MS	By matching					By MS/MS	By MS/MS	By matching	By MS/MS	By MS/MS	By matching
TGEIVLTQSPGTLSLSPGER	0	Unmodified	2041.0691	0.069148783	79	sp|P01619|KV320_HUMAN	yes	yes	0	0	0	0	0	By MS/MS	By MS/MS	By MS/MS	By MS/MS	By MS/MS	By MS/MS	By MS/MS	By MS/MS	By MS/MS	By MS/MS	By matching		By MS/MS	By MS/MS	By MS/MS	By MS/MS			By MS/MS	By MS/MS	By MS/MS		By MS/MS		By MS/MS		By MS/MS	By MS/MS	By MS/MS		By MS/MS	By MS/MS	By MS/MS	By MS/MS	By MS/MS	By MS/MS
TGKEKVTSGSTTTTR	2	Acetyl (N-term)	1594.8162	0.81622856	102	sp|P02671|FIBA_HUMAN	yes	yes	1	0	0	0	0	By matching	By MS/MS																														By MS/MS		By matching	By MS/MS
TGKEKVTSGSTTTTR	2	Unmodified	1552.8057	0.80566387	102	sp|P02671|FIBA_HUMAN	yes	yes	0	0	0	0	0	By matching		By matching		By matching	By matching	By MS/MS	By matching	By MS/MS	By matching	By MS/MS		By matching	By MS/MS	By MS/MS	By MS/MS		By matching	By matching	By MS/MS			By matching				By MS/MS		By MS/MS	By matching	By matching	By matching	By matching	By MS/MS	By matching	By MS/MS
TGKEKVTSGSTTTTRR	2	Unmodified	1708.9068	0.9067749	102	sp|P02671|FIBA_HUMAN	yes	yes	0	0	0	0	1							By MS/MS							By matching		By matching			By matching										By matching
TGQWHSESGSFRPDSPGSGNAR	0	Unmodified	2316.0268	0.026783471	102	sp|P02671|FIBA_HUMAN	yes	yes	0	0	0	0	1				By MS/MS																							By matching
TGSTGNQNPGSPR	0	Unmodified	1271.5854	0.58544076	102	sp|P02671|FIBA_HUMAN	yes	yes	0	0	0	0	0	By MS/MS		By MS/MS	By matching																												By MS/MS
THHGPEYMR	0	Unmodified	1126.4978	0.49781173	121	sp|P02790|HEMO_HUMAN	yes	yes	0	0	0	0	0		By MS/MS		By matching																			By MS/MS								By matching	By MS/MS		By matching	By matching	By matching
THLAPYSDELR	0	Unmodified	1300.6412	0.64116473	98	sp|P02647|APOA1_HUMAN	yes	yes	0	0	0	0	0	By MS/MS	By MS/MS	By MS/MS	By MS/MS	By matching	By matching	By MS/MS	By MS/MS	By MS/MS	By MS/MS	By MS/MS		By MS/MS	By matching	By MS/MS	By MS/MS	By MS/MS	By MS/MS	By matching	By MS/MS	By MS/MS	By MS/MS	By MS/MS	By MS/MS	By MS/MS	By MS/MS	By MS/MS	By MS/MS	By MS/MS	By MS/MS	By MS/MS	By MS/MS	By MS/MS	By MS/MS	By MS/MS	By MS/MS
THLAPYSDELR	0	Acetyl (N-term)	1342.6517	0.65172941	98	sp|P02647|APOA1_HUMAN	yes	yes	1	0	0	0	0	By matching			By MS/MS								By MS/MS											By MS/MS										By MS/MS	By MS/MS		By MS/MS
TKCCTESLVNR	1	Unmodified	1366.6333	0.63331893	2;3	sp|P02768|ALBU_HUMAN;CON__P02768-1;CON__P02769	no	no	0	0	0	0	0	By matching	By matching	By matching																				By MS/MS							By MS/MS		By matching		By matching	By matching
TKKQELSEAEQATR	2	Unmodified	1617.8322	0.83221298	74	sp|P01024|CO3_HUMAN	yes	yes	0	0	0	0	0	By MS/MS	By MS/MS	By MS/MS	By MS/MS	By MS/MS	By MS/MS	By MS/MS	By MS/MS	By MS/MS	By MS/MS	By MS/MS		By matching	By MS/MS	By MS/MS	By MS/MS	By MS/MS	By matching	By matching				By MS/MS	By matching							By MS/MS	By MS/MS	By MS/MS	By MS/MS	By MS/MS	By MS/MS
TKKQELSEAEQATR	2	Acetyl (N-term)	1659.8428	0.84277766	74	sp|P01024|CO3_HUMAN	yes	yes	1	0	0	0	0	By MS/MS	By matching		By matching																			By MS/MS									By matching		By matching	By matching	By matching
TKKVPQVSTPTLVEVSR	2	Acetyl (N-term)	1910.0837	0.083676635	2	sp|P02768|ALBU_HUMAN;CON__P02768-1	yes	no	1	0	0	0	0	By MS/MS	By MS/MS
TKKVPQVSTPTLVEVSR	2	Unmodified	1868.0731	0.073111949	2	sp|P02768|ALBU_HUMAN;CON__P02768-1	yes	no	0	0	0	0	0		By matching	By matching	By MS/MS			By MS/MS	By matching		By MS/MS	By MS/MS				By MS/MS		By matching												By MS/MS		By matching	By matching	By matching	By matching	By matching	By matching
TKVHTECCHGDLLECADDR	1	Unmodified	2314.9729	0.97289869	2	sp|P02768|ALBU_HUMAN;CON__P02768-1	yes	no	0	0	0	0	0	By MS/MS	By MS/MS	By MS/MS	By MS/MS								By MS/MS											By MS/MS								By MS/MS	By MS/MS	By MS/MS	By MS/MS	By matching	By MS/MS
TLEIPGNSDPNMIPDGDFNSYVR	0	Oxidation (M)	2566.1646	0.16458209	157	sp|P0C0L5|CO4B_HUMAN;sp|P0C0L4|CO4A_HUMAN	yes	no	0	0	0	1	0	By MS/MS	By MS/MS	By MS/MS	By MS/MS	By MS/MS	By MS/MS	By MS/MS	By MS/MS	By MS/MS	By MS/MS	By MS/MS		By MS/MS	By MS/MS	By MS/MS	By MS/MS	By MS/MS	By MS/MS	By MS/MS	By MS/MS	By MS/MS	By MS/MS	By MS/MS	By MS/MS	By MS/MS	By MS/MS	By MS/MS	By MS/MS	By MS/MS	By MS/MS	By MS/MS	By MS/MS	By MS/MS	By MS/MS	By MS/MS	By MS/MS
TLEIPGNSDPNMIPDGDFNSYVR	0	Unmodified	2550.1697	0.16966746	157	sp|P0C0L5|CO4B_HUMAN;sp|P0C0L4|CO4A_HUMAN	yes	no	0	0	0	0	0	By MS/MS	By MS/MS	By MS/MS	By MS/MS	By MS/MS	By MS/MS	By MS/MS	By MS/MS	By MS/MS	By MS/MS	By MS/MS	By MS/MS	By MS/MS	By MS/MS	By MS/MS	By MS/MS	By MS/MS	By MS/MS	By MS/MS	By matching	By MS/MS	By MS/MS	By MS/MS	By MS/MS	By MS/MS	By MS/MS	By MS/MS	By MS/MS	By MS/MS	By MS/MS	By MS/MS	By MS/MS	By MS/MS	By MS/MS	By MS/MS	By MS/MS
TLFGDKLCTVATLR	1	Acetyl (N-term)	1635.8654	0.86542736	2	sp|P02768|ALBU_HUMAN;CON__P02768-1	yes	no	1	0	0	0	0	By matching		By MS/MS	By matching	By matching	By matching	By matching	By matching	By matching	By matching	By matching		By MS/MS	By matching		By matching															By MS/MS	By MS/MS	By matching	By MS/MS	By MS/MS	By MS/MS
TLFGDKLCTVATLR	1	Unmodified	1593.8549	0.85486267	2	sp|P02768|ALBU_HUMAN;CON__P02768-1	yes	no	0	0	0	0	0	By matching	By matching	By MS/MS	By matching																			By matching								By matching	By MS/MS	By MS/MS	By MS/MS	By matching	By MS/MS
TLLSALVETR	0	Unmodified	1101.6394	0.63937381	72	sp|P01011|AACT_HUMAN	yes	yes	0	0	0	0	0					By matching		By MS/MS		By matching		By MS/MS		By matching	By matching		By MS/MS	By MS/MS				By matching												By MS/MS			By matching
TLVEVSR	0	Unmodified	802.45487	0.45486751	2;3	sp|P02768|ALBU_HUMAN;CON__P02768-1;CON__P02769	no	no	0	0	0	0	0	By matching	By matching	By matching	By matching																			By matching								By MS/MS	By matching	By MS/MS	By matching	By MS/MS	By matching
TLYSSSPR	0	Unmodified	909.4556	0.45559579	134	sp|P05155|IC1_HUMAN	yes	yes	0	0	0	0	0						By matching		By MS/MS	By matching		By matching					By MS/MS		By matching		By matching					By matching
TMQALPYSTVGNSNNYLHLSVLR	0	Unmodified	2577.301	0.30095641	74	sp|P01024|CO3_HUMAN	yes	yes	0	0	0	0	0																			By MS/MS					By MS/MS		By matching
TMQALPYSTVGNSNNYLHLSVLR	0	Oxidation (M)	2593.2959	0.29587103	74	sp|P01024|CO3_HUMAN	yes	yes	0	0	0	1	0																				By matching	By matching			By MS/MS	By MS/MS			By MS/MS		By matching
TMTIHNGMFFSTYDR	0	Unmodified	1819.8022	0.80217518	103	sp|P02675|FIBB_HUMAN	yes	yes	0	0	0	0	0	By MS/MS																	By matching	By MS/MS					By matching
TNPDGSPAYR	0	Unmodified	1076.4887	0.48868683	74	sp|P01024|CO3_HUMAN	yes	yes	0	0	0	0	0											By MS/MS														By matching						By matching		By MS/MS			By matching
TPCTVSCNIPVVSGKECEEIIR	1	Unmodified	2547.2131	0.21312896	103	sp|P02675|FIBB_HUMAN	yes	yes	0	0	0	0	0	By MS/MS			By MS/MS															By MS/MS					By MS/MS
TPCTVSCNIPVVSGKECEEIIR	1	Glu->pyro-Glu	2529.2026	0.20256427	103	sp|P02675|FIBB_HUMAN	yes	yes	0	0	1	0	0	By MS/MS	By MS/MS	By MS/MS			By MS/MS				By matching									By matching				By MS/MS									By MS/MS		By MS/MS
TPCTVSCNIPVVSGKECEEIIR	1	Acetyl (N-term)	2589.2237	0.22369364	103	sp|P02675|FIBB_HUMAN	yes	yes	1	0	0	0	0			By MS/MS																														By matching			By matching
TPDVSSALDKLKEFGNTLEDKAR	3	Unmodified	2533.3024	0.3023962	100	sp|P02654|APOC1_HUMAN	yes	yes	0	0	0	0	0	By MS/MS	By MS/MS	By matching	By MS/MS		By MS/MS	By MS/MS	By MS/MS		By MS/MS	By MS/MS	By MS/MS	By MS/MS	By matching	By MS/MS	By MS/MS	By MS/MS	By MS/MS	By MS/MS	By MS/MS	By MS/MS	By matching	By MS/MS	By MS/MS	By MS/MS	By MS/MS	By MS/MS	By MS/MS	By MS/MS	By MS/MS	By MS/MS	By MS/MS	By MS/MS		By MS/MS	By MS/MS
TPDVSSALDKLKEFGNTLEDKAR	3	Acetyl (N-term)	2575.313	0.31296088	100	sp|P02654|APOC1_HUMAN	yes	yes	1	0	0	0	0																																	By MS/MS
TPEEKSAVTALWGKVNVDEVGGEALGR	2	Unmodified	2811.4403	0.44028666	213	sp|P68871|HBB_HUMAN	yes	yes	0	0	0	0	0			By matching																																By matching	By MS/MS
TPGAAANLELIFVGPQHAGNYR	0	Unmodified	2295.176	0.17601389	130	sp|P04217|A1BG_HUMAN	yes	yes	0	0	0	0	0				By MS/MS														By matching	By MS/MS	By matching		By MS/MS		By MS/MS	By MS/MS	By MS/MS		By matching	By matching
TPLGDTTHTCPR	0	Unmodified	1354.6299	0.62994811	93	sp|P01860|IGHG3_HUMAN	yes	yes	0	0	0	0	0	By MS/MS																						By MS/MS								By matching	By MS/MS	By MS/MS	By MS/MS		By matching
TPLPPTSAHGNVAEGETKPDPDVTER	1	Unmodified	2714.3148	0.3147518	121	sp|P02790|HEMO_HUMAN	yes	yes	0	0	0	0	0	By MS/MS	By MS/MS	By MS/MS	By MS/MS	By MS/MS	By MS/MS	By MS/MS	By MS/MS	By MS/MS	By MS/MS	By MS/MS		By MS/MS		By MS/MS	By MS/MS	By MS/MS	By matching		By MS/MS	By MS/MS	By MS/MS	By MS/MS	By MS/MS	By MS/MS	By MS/MS	By MS/MS	By MS/MS	By MS/MS	By MS/MS	By MS/MS	By MS/MS	By MS/MS	By MS/MS	By MS/MS	By MS/MS
TPTLVEVSR	0	Unmodified	1000.5553	0.55530983	2;3	sp|P02768|ALBU_HUMAN;CON__P02768-1;CON__P02769	no	no	0	0	0	0	0				By MS/MS	By matching	By matching		By matching	By matching	By matching	By matching		By matching		By MS/MS		By MS/MS	By matching		By matching				By matching		By matching				By matching
TQTYTCNVDHKPSNTKVDKTVER	3	Unmodified	2720.3188	0.31879132	92	sp|P01859|IGHG2_HUMAN	yes	yes	0	0	0	0	0				By matching																														By MS/MS
TQVNTQAEQLR	0	Unmodified	1286.6579	0.65787742	142	sp|P06727|APOA4_HUMAN	yes	yes	0	0	0	0	0	By matching	By matching		By matching								By matching											By matching										By MS/MS		By matching	By matching
TRDNCCILDER	0	Unmodified	1450.6293	0.62929619	104	sp|P02679|FIBG_HUMAN	yes	yes	0	0	0	0	1			By MS/MS	By matching														By matching													By MS/MS			By matching	By matching
TSAHGNVAEGETKPDPDVTER	1	Unmodified	2209.0247	0.024717786	121	sp|P02790|HEMO_HUMAN	yes	yes	0	0	0	0	0	By MS/MS	By MS/MS	By MS/MS	By MS/MS	By MS/MS	By MS/MS	By MS/MS	By MS/MS	By matching	By MS/MS	By MS/MS		By MS/MS	By MS/MS	By MS/MS	By MS/MS	By MS/MS					By MS/MS	By MS/MS					By matching	By matching	By MS/MS	By MS/MS	By MS/MS	By MS/MS	By MS/MS	By MS/MS	By MS/MS
TSKGPEEEHPSVTLFR	1	Acetyl (N-term)	1854.9112	0.91119158	220	sp|Q03154|ACY1_HUMAN	yes	yes	1	0	0	0	0																							By matching		By matching	By matching			By matching	By matching			By MS/MS	By MS/MS		By MS/MS
TSPALFSGRGAATGGRQGGR	0	Unmodified	1902.9773	0.9772545	248	sp|Q9H078|CLPB_HUMAN	yes	yes	0	0	0	0	2	By matching	By MS/MS																													By matching	By matching			By matching
TSSSSQDPESLQDR	0	Unmodified	1535.67	0.66995825	134	sp|P05155|IC1_HUMAN	yes	yes	0	0	0	0	0	By MS/MS	By MS/MS	By MS/MS	By MS/MS	By MS/MS		By MS/MS	By MS/MS	By MS/MS	By MS/MS	By MS/MS				By MS/MS	By MS/MS	By MS/MS		By matching	By matching	By matching		By MS/MS	By matching	By matching	By matching	By matching	By matching	By matching	By MS/MS	By MS/MS	By MS/MS	By MS/MS	By MS/MS	By MS/MS	By MS/MS
TSYGTGSETESPR	0	Unmodified	1370.595	0.5950024	102	sp|P02671|FIBA_HUMAN	yes	yes	0	0	0	0	0	By MS/MS	By MS/MS	By MS/MS	By MS/MS	By MS/MS	By MS/MS		By MS/MS	By MS/MS	By MS/MS				By MS/MS	By MS/MS		By matching	By matching	By matching		By matching	By matching	By matching	By matching	By matching	By matching		By matching		By matching	By MS/MS	By MS/MS	By MS/MS	By MS/MS	By MS/MS	By matching
TTNIQGINLLFSSR	0	Unmodified	1562.8417	0.84165545	157	sp|P0C0L5|CO4B_HUMAN;sp|P0C0L4|CO4A_HUMAN	yes	no	0	0	0	0	0															By MS/MS				By matching			By MS/MS		By matching				By MS/MS		By matching
TTPEPCELDDEDFR	0	Unmodified	1722.7043	0.70429485	151	sp|P08571|CD14_HUMAN	yes	yes	0	0	0	0	0	By MS/MS	By MS/MS	By MS/MS	By MS/MS	By MS/MS	By MS/MS	By MS/MS	By MS/MS	By MS/MS	By MS/MS	By MS/MS	By MS/MS	By MS/MS	By MS/MS	By MS/MS	By MS/MS	By MS/MS	By MS/MS	By MS/MS	By MS/MS	By MS/MS	By MS/MS	By MS/MS	By MS/MS	By MS/MS	By MS/MS	By MS/MS	By MS/MS	By MS/MS	By MS/MS	By MS/MS	By MS/MS	By MS/MS	By MS/MS	By MS/MS
TTPPVLDSDGSFFLYSKLTVDKSR	2	Unmodified	2672.3697	0.36974748	161	sp|P0DOX5|IGG1_HUMAN;sp|P01857|IGHG1_HUMAN	yes	no	0	0	0	0	0				By MS/MS
TTPWSLAR	0	Unmodified	930.49232	0.49231565	69	sp|P00751|CFAB_HUMAN	yes	yes	0	0	0	0	0					By matching	By matching	By MS/MS							By MS/MS		By matching	By matching	By matching	By matching		By matching						By MS/MS	By matching	By matching	By matching
TTTFAVTSILR	0	Unmodified	1208.6765	0.6764876	95	sp|P01876|IGHA1_HUMAN	yes	yes	0	0	0	0	0					By matching	By matching	By matching	By matching	By matching	By matching	By matching		By matching			By matching	By MS/MS		By matching	By matching	By matching	By matching		By MS/MS	By matching	By MS/MS	By matching		By matching	By matching
TTYLNVQR	0	Unmodified	993.52434	0.52434406	114	sp|P02763|A1AG1_HUMAN	yes	yes	0	0	0	0	0	By matching	By MS/MS	By matching	By matching	By MS/MS	By MS/MS	By MS/MS	By MS/MS	By MS/MS	By MS/MS	By MS/MS		By MS/MS		By MS/MS	By MS/MS	By MS/MS		By matching	By matching	By matching	By matching	By MS/MS	By MS/MS	By matching	By matching		By matching	By matching	By matching	By matching	By matching	By MS/MS	By MS/MS	By matching	By MS/MS
TVEKTVAPTECS	1	Unmodified	1320.6231	0.6231314	50	sp|P0DOY2|IGLC2_HUMAN;sp|P0CG04|IGLC1_HUMAN;sp|B9A064|IGLL5_HUMAN;sp|P0DOX8|IGL1_HUMAN;sp|P0DOY3|IGLC3_HUMAN	yes	no	0	0	0	0	0	By MS/MS	By MS/MS	By matching	By MS/MS																			By matching								By MS/MS	By MS/MS	By matching	By matching	By MS/MS	By matching
TVGSLAGQPLQER	0	Unmodified	1354.7205	0.72047768	99	sp|P02649|APOE_HUMAN	yes	yes	0	0	0	0	0																										By MS/MS
TVQNEANKYQISVNKYR	2	Unmodified	2054.0545	0.054501772	103	sp|P02675|FIBB_HUMAN	yes	yes	0	0	0	0	0	By matching		By matching	By MS/MS																															By matching
TVSAEALESQELCGTEVPSVPEHGR	0	Unmodified	2681.2603	0.26027338	73	sp|P01023|A2MG_HUMAN	yes	yes	0	0	0	0	0				By matching																											By matching		By MS/MS		By matching
TVSCNIPVVSGKECEEIIR	1	Glu->pyro-Glu	2171.0715	0.071473744	103	sp|P02675|FIBB_HUMAN	yes	yes	0	0	1	0	0	By MS/MS		By MS/MS																													By MS/MS		By MS/MS
TVVELTGR	0	Unmodified	873.49198	0.4919813	73	sp|P01023|A2MG_HUMAN	yes	yes	0	0	0	0	0	By MS/MS	By MS/MS	By MS/MS	By MS/MS	By matching		By matching	By matching	By matching	By matching	By matching		By matching	By MS/MS	By MS/MS	By matching	By MS/MS						By MS/MS								By matching	By MS/MS			By matching	By matching
TVVQPSVGAAAGPVVPPCPGR	0	Unmodified	2015.0622	0.062229686	115	sp|P02765|FETUA_HUMAN	yes	yes	0	0	0	0	0	By matching	By matching	By matching	By MS/MS			By matching	By matching	By MS/MS	By MS/MS	By MS/MS		By MS/MS	By MS/MS	By MS/MS		By MS/MS		By MS/MS	By MS/MS	By MS/MS	By MS/MS	By MS/MS	By MS/MS	By MS/MS	By MS/MS	By MS/MS	By MS/MS	By MS/MS	By MS/MS	By MS/MS	By MS/MS	By MS/MS	By MS/MS	By MS/MS	By MS/MS
TWGQEQTYVISAPKIFR	1	Gln->pyro-Glu	2006.0262	0.026161756	75	sp|P01031|CO5_HUMAN	yes	yes	0	1	0	0	0																By MS/MS
TWYPEVPKCEWETPEGCEQVLTGKR	2	Acetyl (N-term)	3120.4321	0.43210651	124	sp|P04003|C4BPA_HUMAN	yes	yes	1	0	0	0	0																															By MS/MS
TYGDMADCCEKQEPER	1	Unmodified	1987.771	0.77101098	3	CON__P02769	yes	yes	0	0	0	0	0		By MS/MS																					By MS/MS											By MS/MS		By MS/MS
TYGEMADCCAKQEPER	1	Oxidation (M)	1959.7761	0.77609636	2	sp|P02768|ALBU_HUMAN;CON__P02768-1	yes	no	0	0	0	1	0	By MS/MS	By MS/MS	By matching	By MS/MS																			By MS/MS								By MS/MS	By MS/MS	By MS/MS	By MS/MS	By MS/MS	By MS/MS
TYGEMADCCAKQEPER	1	Oxidation (M);Gln->pyro-Glu	1942.7495	0.74954726	2	sp|P02768|ALBU_HUMAN;CON__P02768-1	yes	no	0	1	0	1	0	By matching	By matching	By matching									By MS/MS											By matching								By matching	By matching		By matching	By matching
TYGEMADCCAKQEPER	1	Unmodified	1943.7812	0.78118174	2	sp|P02768|ALBU_HUMAN;CON__P02768-1	yes	no	0	0	0	0	0	By matching	By MS/MS			By matching	By matching	By matching		By matching	By MS/MS					By MS/MS		By matching		By matching	By matching	By matching		By MS/MS	By matching	By matching	By matching		By matching			By matching			By MS/MS	By matching	By matching
VAAEDWKKGDTFSCMVGHEALPLAFTQKTIDR	3	Glu->pyro-Glu	3602.765	0.76500839	95	sp|P01876|IGHA1_HUMAN	yes	yes	0	0	1	0	0						By MS/MS				By MS/MS
VADESAENCDKSLHTLFGDKLCTVATLR	2	Glu->pyro-Glu	3131.5016	0.50158306	2	sp|P02768|ALBU_HUMAN;CON__P02768-1	yes	no	0	0	1	0	0																																		By MS/MS
VAEGETKPDPDVTER	1	Unmodified	1641.7846	0.78459408	121	sp|P02790|HEMO_HUMAN	yes	yes	0	0	0	0	0	By MS/MS	By MS/MS	By MS/MS	By matching	By MS/MS		By MS/MS	By MS/MS	By MS/MS	By MS/MS	By MS/MS		By MS/MS	By MS/MS	By MS/MS	By MS/MS	By MS/MS	By matching	By matching	By matching	By matching		By matching	By matching	By matching	By matching	By matching	By matching	By matching		By matching	By MS/MS	By MS/MS	By MS/MS	By matching	By MS/MS
VATEISTER	0	Unmodified	1004.5138	0.51383895	127	sp|P04114|APOB_HUMAN	yes	yes	0	0	0	0	0	By matching	By matching	By matching	By matching																			By matching		By matching						By matching	By matching	By MS/MS	By matching	By matching	By matching
VATNTDGKNYCGLPGEYWLGNDKISQLTR	2	Glu->pyro-Glu	3251.567	0.56696051	103	sp|P02675|FIBB_HUMAN	yes	yes	0	0	1	0	0	By MS/MS	By MS/MS	By MS/MS			By MS/MS																										By MS/MS		By MS/MS
VATNTDGKNYCGLPGEYWLGNDKISQLTR	2	Acetyl (N-term)	3311.5881	0.58808989	103	sp|P02675|FIBB_HUMAN	yes	yes	1	0	0	0	0																																			By MS/MS
VATVSLPR	0	Unmodified	841.50215	0.50215205	1	CON__P00761	yes	yes	0	0	0	0	0	By matching	By MS/MS	By matching											By MS/MS									By MS/MS								By matching	By matching		By matching	By matching	By matching
VCPFAGILENGAVR	0	Glu->pyro-Glu	1483.7606	0.76056836	109	sp|P02749|APOH_HUMAN	yes	yes	0	0	1	0	0						By MS/MS
VCSQYAAYGEKKSR	2	Glu->pyro-Glu	1627.7777	0.77767498	117	sp|P02774|VTDB_HUMAN	yes	yes	0	0	1	0	0					By matching	By MS/MS				By MS/MS	By matching		By MS/MS		By MS/MS	By matching	By matching		By matching		By matching					By matching	By matching			By matching
VDEVGGEALGR	0	Unmodified	1100.5462	0.54620171	213	sp|P68871|HBB_HUMAN;CON__P02070	no	no	0	0	0	0	0			By matching													By MS/MS													By matching						By matching	By MS/MS
VDGVEVHNAKTKPR	2	Glu->pyro-Glu	1530.8267	0.82667409	93;161;92	sp|P01859|IGHG2_HUMAN;sp|P01861|IGHG4_HUMAN;sp|P01860|IGHG3_HUMAN;sp|P0DOX5|IGG1_HUMAN;sp|P01857|IGHG1_HUMAN	no	no	0	0	1	0	0	By MS/MS	By MS/MS	By MS/MS	By MS/MS	By MS/MS	By matching	By matching	By matching	By MS/MS	By matching	By MS/MS		By matching	By MS/MS	By MS/MS	By MS/MS	By MS/MS	By matching	By matching				By MS/MS	By matching	By matching	By matching					By MS/MS	By MS/MS	By MS/MS	By MS/MS	By MS/MS	By MS/MS
VDSGNDVTDIADDGCPKPPEIAHGYVEHSVR	1	Unmodified	3348.5317	0.53169722	65	sp|P00738|HPT_HUMAN	yes	yes	0	0	0	0	0	By MS/MS	By MS/MS	By MS/MS	By MS/MS	By MS/MS	By MS/MS		By matching	By MS/MS	By MS/MS				By MS/MS	By MS/MS	By MS/MS	By MS/MS	By MS/MS	By MS/MS		By matching	By MS/MS	By matching	By MS/MS			By MS/MS	By MS/MS	By MS/MS	By MS/MS	By MS/MS	By MS/MS	By MS/MS		By MS/MS	By MS/MS
VDSGNDVTDIADDGCPKPPEIAHGYVEHSVR	1	Glu->pyro-Glu	3330.5211	0.52113253	65	sp|P00738|HPT_HUMAN	yes	yes	0	0	1	0	0	By MS/MS	By MS/MS	By MS/MS	By MS/MS	By MS/MS	By MS/MS				By MS/MS				By MS/MS	By MS/MS	By matching	By MS/MS	By MS/MS	By MS/MS			By MS/MS		By MS/MS			By matching	By MS/MS		By matching	By MS/MS	By MS/MS			By matching
VDSGNDVTDIADDGCPKPPEIAHGYVEHSVR	1	Gln->pyro-Glu	3331.5051	0.50514812	65	sp|P00738|HPT_HUMAN	yes	yes	0	1	0	0	0	By MS/MS	By matching
VDSGNDVTDIADDGCPKPPEIAHGYVEHSVR	1	Acetyl (N-term)	3390.5423	0.5422619	65	sp|P00738|HPT_HUMAN	yes	yes	1	0	0	0	0			By MS/MS
VDTVDPPYPR	0	Unmodified	1157.5717	0.57168818	125	sp|P04004|VTNC_HUMAN	yes	yes	0	0	0	0	0																															By matching		By MS/MS		By matching	By matching
VDVIPVNLPGEHGQR	0	Unmodified	1628.8635	0.86345352	111	sp|P02751|FINC_HUMAN	yes	yes	0	0	0	0	0		By matching		By matching																				By matching	By matching	By matching				By matching		By matching	By MS/MS
VELEDWNGR	0	Unmodified	1116.52	0.51998696	104	sp|P02679|FIBG_HUMAN	yes	yes	0	0	0	0	0	By MS/MS		By MS/MS	By MS/MS							By matching	By matching	By matching		By matching			By MS/MS					By matching				By MS/MS	By MS/MS			By matching	By matching	By matching	By matching	By matching	By matching
VELKTPLGDTTHTCPR	1	Unmodified	1823.92	0.91998213	93	sp|P01860|IGHG3_HUMAN	yes	yes	0	0	0	0	0	By matching	By matching	By MS/MS															By matching	By matching	By matching	By matching	By matching	By matching	By MS/MS	By matching	By matching		By matching		By matching	By MS/MS	By MS/MS	By matching	By matching	By MS/MS	By matching
VEPYGENFNKALVQQMEQLR	1	Unmodified	2392.1845	0.18452967	142	sp|P06727|APOA4_HUMAN	yes	yes	0	0	0	0	0																			By matching		By matching					By matching		By matching					By MS/MS			By MS/MS
VEQAVETEPEPELR	0	Unmodified	1624.7944	0.79443049	99	sp|P02649|APOE_HUMAN	yes	yes	0	0	0	0	0											By MS/MS		By matching			By matching									By MS/MS	By MS/MS
VETEPEPELR	0	Unmodified	1197.5877	0.58773217	99	sp|P02649|APOE_HUMAN	yes	yes	0	0	0	0	0											By MS/MS		By MS/MS												By matching	By matching
VEYELSEEGDEPQYLDLPSTATSVNIPDLLPGR	0	Acetyl (N-term)	3687.7679	0.76794755	111	sp|P02751|FINC_HUMAN	yes	yes	1	0	0	0	0																																By MS/MS
VEYGFQVKVLR	1	Unmodified	1336.7503	0.75032125	157	sp|P0C0L5|CO4B_HUMAN;sp|P0C0L4|CO4A_HUMAN	yes	no	0	0	0	0	0																				By matching	By matching			By matching				By MS/MS
VGAHAGEYGAEALER	0	Unmodified	1528.727	0.72701962	215	sp|P69905|HBA_HUMAN	yes	yes	0	0	0	0	0	By MS/MS	By MS/MS	By MS/MS	By MS/MS				By matching			By matching				By MS/MS	By MS/MS		By matching	By matching	By matching	By matching	By matching	By MS/MS	By matching	By matching	By matching	By MS/MS	By MS/MS	By MS/MS	By matching	By matching	By MS/MS	By MS/MS	By matching	By MS/MS	By MS/MS
VGDKLPECEADDGCPKPPEIAHGYVEHSVR	2	Unmodified	3360.5503	0.55032417	65	sp|P00738|HPT_HUMAN	yes	yes	0	0	0	0	0				By MS/MS
VGDTLNLNLR	0	Unmodified	1113.6142	0.6142217	157	sp|P0C0L5|CO4B_HUMAN;sp|P0C0L4|CO4A_HUMAN	yes	no	0	0	0	0	0	By MS/MS		By matching	By MS/MS																			By matching								By matching	By MS/MS		By matching	By matching
VGFYESDVMGR	0	Unmodified	1258.5652	0.56522259	73	sp|P01023|A2MG_HUMAN	yes	yes	0	0	0	0	0	By MS/MS		By matching		By MS/MS	By matching	By matching	By MS/MS		By matching	By MS/MS				By matching	By MS/MS		By MS/MS	By matching		By MS/MS	By MS/MS	By MS/MS	By MS/MS	By matching			By matching		By MS/MS	By MS/MS	By MS/MS	By MS/MS	By matching	By MS/MS	By MS/MS
VGFYESDVMGR	0	Oxidation (M)	1274.5601	0.56013721	73	sp|P01023|A2MG_HUMAN	yes	yes	0	0	0	1	0	By matching		By matching	By matching																			By matching								By matching	By matching	By matching		By matching	By MS/MS
VGYVSGWGR	0	Unmodified	979.48756	0.48756462	65	sp|P00738|HPT_HUMAN	yes	yes	0	0	0	0	0			By MS/MS		By MS/MS	By MS/MS																	By matching								By matching	By MS/MS	By matching		By matching	By MS/MS
VHLTPEEKSAVTALWGKVNVDEVGGEALGR	2	Unmodified	3160.6517	0.65167642	213	sp|P68871|HBB_HUMAN	yes	yes	0	0	0	0	0	By MS/MS	By MS/MS	By MS/MS	By MS/MS	By MS/MS	By MS/MS	By MS/MS	By matching	By MS/MS	By MS/MS	By MS/MS	By MS/MS	By MS/MS	By MS/MS	By MS/MS	By MS/MS	By MS/MS	By MS/MS	By MS/MS	By MS/MS	By MS/MS	By MS/MS	By MS/MS	By MS/MS	By MS/MS	By MS/MS	By MS/MS	By MS/MS	By MS/MS	By MS/MS	By MS/MS	By MS/MS	By MS/MS	By MS/MS	By MS/MS	By MS/MS
VHLTPEEKSAVTALWGKVNVDEVGGEALGR	2	Acetyl (N-term)	3202.6622	0.66224111	213	sp|P68871|HBB_HUMAN	yes	yes	1	0	0	0	0			By MS/MS	By MS/MS								By MS/MS																							By MS/MS	By MS/MS
VHLTPEEKTAVNALWGKVNVDAVGGEALGR	2	Unmodified	3129.6571	0.65709615	96	sp|P02042|HBD_HUMAN	yes	yes	0	0	0	0	0	By MS/MS	By MS/MS	By MS/MS	By MS/MS		By matching										By MS/MS	By MS/MS	By MS/MS	By MS/MS	By matching	By matching	By matching	By MS/MS	By MS/MS	By MS/MS	By MS/MS	By MS/MS	By MS/MS	By MS/MS	By matching	By MS/MS	By MS/MS	By MS/MS		By MS/MS	By MS/MS
VHTECCHGDLLECADDR	0	Unmodified	2085.8303	0.83025719	2	sp|P02768|ALBU_HUMAN;CON__P02768-1	yes	no	0	0	0	0	0	By MS/MS	By MS/MS	By MS/MS	By MS/MS								By MS/MS											By MS/MS								By MS/MS	By MS/MS	By MS/MS	By MS/MS	By MS/MS	By MS/MS
VHTECCHGDLLECADDR	0	Gln->pyro-Glu	2068.8037	0.80370809	2	sp|P02768|ALBU_HUMAN;CON__P02768-1	yes	no	0	1	0	0	0	By MS/MS	By matching	By matching																												By matching	By MS/MS		By MS/MS	By matching	By matching
VHTECCHGDLLECADDR	0	Glu->pyro-Glu	2067.8197	0.81969251	2	sp|P02768|ALBU_HUMAN;CON__P02768-1	yes	no	0	0	1	0	0	By MS/MS	By MS/MS	By MS/MS	By MS/MS		By MS/MS				By matching	By matching	By matching	By MS/MS		By matching	By MS/MS	By MS/MS		By MS/MS		By MS/MS	By MS/MS	By MS/MS	By matching		By matching	By MS/MS			By MS/MS	By MS/MS	By MS/MS	By MS/MS	By MS/MS	By MS/MS	By MS/MS
VHTECCHGDLLECADDR	0	Acetyl (N-term)	2127.8408	0.84082188	2	sp|P02768|ALBU_HUMAN;CON__P02768-1	yes	no	1	0	0	0	0		By matching																					By MS/MS									By MS/MS		By MS/MS		By matching
VKDLATVYVDVLKDSGR	2	Unmodified	1877.0258	0.025827405	98	sp|P02647|APOA1_HUMAN	yes	yes	0	0	0	0	0	By MS/MS	By matching	By matching	By MS/MS			By matching	By MS/MS			By MS/MS					By MS/MS			By matching	By MS/MS	By MS/MS		By MS/MS	By MS/MS	By MS/MS	By MS/MS	By matching	By MS/MS	By matching	By MS/MS	By MS/MS	By matching	By MS/MS	By MS/MS	By MS/MS	By MS/MS
VKDLATVYVDVLKDSGR	2	Acetyl (N-term)	1919.0364	0.036392091	98	sp|P02647|APOA1_HUMAN	yes	yes	1	0	0	0	0																																				By MS/MS
VKEQLSLLDR	1	Unmodified	1199.6874	0.68738664	72	sp|P01011|AACT_HUMAN	yes	yes	0	0	0	0	0		By matching		By MS/MS																			By matching								By matching	By matching	By matching	By matching	By matching	By matching
VLLDQLGTTISFER	0	Unmodified	1590.8617	0.86172219	127	sp|P04114|APOB_HUMAN	yes	yes	0	0	0	0	0																			By matching					By matching		By matching				By MS/MS			By MS/MS			By matching
VLSPADKTNVKAAWGKVGAHAGEYGAEALER	3	Unmodified	3194.6473	0.64725974	215	sp|P69905|HBA_HUMAN	yes	yes	0	0	0	0	0			By MS/MS	By MS/MS	By MS/MS	By MS/MS	By MS/MS	By MS/MS	By MS/MS	By MS/MS	By MS/MS		By MS/MS	By MS/MS	By MS/MS	By MS/MS	By MS/MS	By MS/MS	By MS/MS	By MS/MS	By MS/MS	By MS/MS	By MS/MS	By MS/MS	By MS/MS	By MS/MS	By MS/MS	By MS/MS	By MS/MS	By MS/MS			By matching	By MS/MS	By MS/MS
VLSPADKTNVKAAWGKVGAHAGEYGAEALER	3	Acetyl (N-term)	3236.6578	0.65782443	215	sp|P69905|HBA_HUMAN	yes	yes	1	0	0	0	0														By MS/MS		By MS/MS	By matching		By matching	By matching				By matching	By MS/MS				By MS/MS
VLTQPPSASGTPGQR	0	Unmodified	1494.7791	0.77905519	80	sp|P01700|LV147_HUMAN;sp|P01699|LV144_HUMAN	yes	no	0	0	0	0	0	By matching			By MS/MS			By matching	By matching	By MS/MS	By MS/MS			By MS/MS	By MS/MS	By MS/MS	By MS/MS	By MS/MS			By matching					By matching	By matching					By MS/MS	By matching	By MS/MS		By matching
VMLPVADQDQCIR	0	Unmodified	1543.7487	0.74868304	65	sp|P00738|HPT_HUMAN	yes	yes	0	0	0	0	0	By MS/MS																														By matching				By MS/MS
VMPICLPSKDYAEVGR	1	Unmodified	1833.9117	0.91172562	65	sp|P00738|HPT_HUMAN	yes	yes	0	0	0	0	0	By MS/MS	By matching		By MS/MS															By MS/MS					By MS/MS							By MS/MS	By MS/MS			By MS/MS
VMPICLPSKDYAEVGR	1	Oxidation (M);Glu->pyro-Glu	1831.8961	0.89607556	65	sp|P00738|HPT_HUMAN	yes	yes	0	0	1	1	0	By MS/MS		By MS/MS		By matching	By MS/MS	By matching		By matching	By matching				By matching	By MS/MS	By matching	By matching	By matching	By matching			By matching					By matching	By matching		By matching		By matching			By matching	By matching
VMPICLPSKDYAEVGR	1	Glu->pyro-Glu	1815.9012	0.90116094	65	sp|P00738|HPT_HUMAN	yes	yes	0	0	1	0	0														By MS/MS													By matching
VNDESTEGKTSYR	1	Gln->pyro-Glu	1467.6478	0.64776625	127	sp|P04114|APOB_HUMAN	yes	yes	0	1	0	0	0	By MS/MS	By MS/MS	By MS/MS	By MS/MS	By MS/MS	By MS/MS	By MS/MS	By MS/MS	By MS/MS	By matching	By MS/MS		By MS/MS	By MS/MS	By MS/MS	By MS/MS	By MS/MS	By matching	By matching	By matching	By matching		By MS/MS	By matching	By matching			By matching		By matching	By MS/MS	By MS/MS	By MS/MS	By MS/MS	By MS/MS	By MS/MS
VNDESTEGKTSYR	1	Unmodified	1484.6743	0.67431535	127	sp|P04114|APOB_HUMAN	yes	yes	0	0	0	0	0		By MS/MS		By MS/MS																													By matching		By matching	By MS/MS
VNDNEEGFFSAR	0	Unmodified	1383.6055	0.6055075	103	sp|P02675|FIBB_HUMAN	yes	yes	0	0	0	0	0	By MS/MS	By MS/MS	By MS/MS	By MS/MS	By MS/MS	By MS/MS	By MS/MS	By MS/MS	By MS/MS	By MS/MS	By MS/MS	By matching	By MS/MS	By MS/MS	By MS/MS		By MS/MS	By matching	By MS/MS	By matching	By matching	By MS/MS	By MS/MS		By MS/MS	By MS/MS	By MS/MS	By matching		By MS/MS	By MS/MS	By MS/MS	By MS/MS		By MS/MS
VNDNEEGFFSAR	0	Gln->pyro-Glu	1366.579	0.5789584	103	sp|P02675|FIBB_HUMAN	yes	yes	0	1	0	0	0	By MS/MS		By MS/MS	By MS/MS	By MS/MS	By MS/MS			By MS/MS						By MS/MS			By MS/MS	By MS/MS									By MS/MS			By matching	By matching
VNFQKAINEKLGQYASPTAKR	3	Unmodified	2362.2757	0.27572794	157	sp|P0C0L5|CO4B_HUMAN;sp|P0C0L4|CO4A_HUMAN	yes	no	0	0	0	0	0								By matching	By matching	By MS/MS	By matching		By matching	By MS/MS	By matching	By matching	By matching			By matching				By matching		By matching				By matching
VNGSPVDNHPFAGDVVFPR	0	Gln->pyro-Glu	2005.9646	0.96462413	52	sp|O00533|NCHL1_HUMAN	yes	yes	0	1	0	0	0							By matching	By MS/MS					By matching							By matching	By matching		By matching										By MS/MS
VNGVLTALPVSVADGR	0	Gln->pyro-Glu	1549.8464	0.84640648	262	sp|Q9Y6R7|FCGBP_HUMAN	yes	no	0	1	0	0	0																																	By MS/MS
VNHVTLSQPKIVKWDR	2	Gln->pyro-Glu	1902.0476	0.0475659	207	sp|P61769|B2MG_HUMAN	yes	yes	0	1	0	0	0									By MS/MS	By matching				By MS/MS	By matching
VNPTVFFDIAVDGEPLGR	0	Acetyl (N-term)	1987.0051	0.005091963	209	sp|P62937|PPIA_HUMAN	yes	yes	1	0	0	0	0		By MS/MS	By MS/MS	By MS/MS								By MS/MS																			By MS/MS	By MS/MS	By MS/MS	By MS/MS		By MS/MS
VNPTVFFDIAVDGEPLGR	0	Unmodified	1944.9945	0.99452728	209	sp|P62937|PPIA_HUMAN	yes	yes	0	0	0	0	0			By MS/MS															By MS/MS		By matching				By matching	By MS/MS			By matching			By MS/MS		By MS/MS		By MS/MS	By MS/MS
VNVDEVGGEALGR	0	Unmodified	1313.6575	0.65754307	213	sp|P68871|HBB_HUMAN	yes	yes	0	0	0	0	0	By matching			By MS/MS												By MS/MS		By matching	By matching				By matching		By matching				By MS/MS	By matching		By matching	By MS/MS			By MS/MS
VPQVSTPTLVEVSR	0	Unmodified	1510.8355	0.83550744	2;3	sp|P02768|ALBU_HUMAN;CON__P02768-1;CON__P02769	no	no	0	0	0	0	0	By MS/MS	By MS/MS	By MS/MS	By MS/MS				By matching					By MS/MS					By matching	By matching	By matching	By MS/MS	By matching	By MS/MS	By matching	By matching	By MS/MS		By matching	By matching	By matching	By MS/MS	By MS/MS	By MS/MS	By MS/MS	By MS/MS	By MS/MS
VPTFASLNDCREEKIRKVTSSETDEIR	2	Unmodified	3179.5881	0.58808988	255	sp|Q9UBY0|SL9A2_HUMAN	yes	yes	0	0	0	0	2	By MS/MS	By MS/MS	By MS/MS	By MS/MS																			By matching								By matching	By MS/MS	By matching	By MS/MS	By MS/MS	By MS/MS
VQAAVGTSAAPVPSDNH	0	Unmodified	1619.7903	0.79034816	99	sp|P02649|APOE_HUMAN	yes	yes	0	0	0	0	0																																	By MS/MS		By matching	By matching
VQLVESGGGLVQPGGSLR	0	Unmodified	1751.953	0.95299681	86;48;33;89;35	sp|A0A0J9YX35|HV64D_HUMAN;sp|P01766|HV313_HUMAN;sp|P01764|HV323_HUMAN;sp|A0A0B4J1X5|HV374_HUMAN;sp|A0A0B4J1Y9|HV372_HUMAN;sp|P01780|HV307_HUMAN;sp|P01763|HV348_HUMAN	no	no	0	0	0	0	0	By matching	By MS/MS			By MS/MS		By MS/MS	By MS/MS	By matching					By MS/MS	By MS/MS	By MS/MS	By MS/MS	By matching	By MS/MS	By matching	By MS/MS		By matching	By MS/MS	By matching	By MS/MS	By MS/MS	By MS/MS	By MS/MS	By MS/MS			By matching		By MS/MS	By matching
VQLVESGGGVVQPGR	0	Gln->pyro-Glu	1463.7732	0.77324153	88;163	sp|P01772|HV333_HUMAN;sp|P0DP02|HVC33_HUMAN;sp|P0DP03|HV335_HUMAN;sp|P01768|HV330_HUMAN	no	no	0	1	0	0	0	By MS/MS		By matching		By matching		By matching												By matching				By matching									By matching
VQLVESGGGVVQPGR	0	Unmodified	1480.7998	0.79979063	88;163	sp|P01772|HV333_HUMAN;sp|P0DP02|HVC33_HUMAN;sp|P0DP03|HV335_HUMAN;sp|P01768|HV330_HUMAN	no	no	0	0	0	0	0							By MS/MS	By matching									By matching	By matching	By matching	By matching	By matching			By matching				By matching	By matching	By matching			By MS/MS	By MS/MS
VQLVQSGAEVKKPGESLR	2	Unmodified	1924.0742	0.074174581	49	sp|A0A0J9YXX1|HV5X1_HUMAN	yes	yes	0	0	0	0	0		By matching	By MS/MS	By MS/MS	By matching	By matching	By matching	By matching	By matching	By matching	By matching		By matching		By matching	By matching	By MS/MS	By matching			By matching	By matching		By matching	By matching	By matching	By matching	By matching	By matching	By matching	By MS/MS	By MS/MS	By MS/MS	By MS/MS	By matching	By MS/MS
VQLVQSGAEVR	0	Unmodified	1184.6513	0.65133548	160	sp|P0DOX4|IGE_HUMAN	yes	yes	0	0	0	0	0							By matching									By matching		By matching			By matching	By matching		By MS/MS	By matching	By MS/MS
VQPYLDDFQKKWQEEMELYR	2	Unmodified	2644.2632	0.26317392	98	sp|P02647|APOA1_HUMAN	yes	yes	0	0	0	0	0	By MS/MS	By MS/MS	By matching									By MS/MS											By MS/MS									By matching	By MS/MS	By MS/MS	By matching	By matching
VQPYLDDFQKKWQEEMELYR	2	Acetyl (N-term)	2686.2737	0.2737386	98	sp|P02647|APOA1_HUMAN	yes	yes	1	0	0	0	0		By MS/MS																					By MS/MS									By MS/MS
VSATVILHSGSDMVQAER	0	Unmodified	1898.952	0.95201053	74	sp|P01024|CO3_HUMAN	yes	yes	0	0	0	0	0		By matching																					By matching										By MS/MS	By matching	By matching
VSPTDCSAVEPEAEKALDLINKR	2	Unmodified	2541.2745	0.27446689	128	sp|P04196|HRG_HUMAN	yes	yes	0	0	0	0	0	By MS/MS	By MS/MS	By MS/MS	By MS/MS	By MS/MS	By MS/MS	By MS/MS	By MS/MS	By MS/MS	By MS/MS	By MS/MS	By MS/MS	By MS/MS	By MS/MS	By MS/MS	By MS/MS	By MS/MS	By matching	By MS/MS	By MS/MS	By MS/MS	By MS/MS	By MS/MS	By MS/MS	By MS/MS	By MS/MS	By MS/MS	By MS/MS	By MS/MS	By MS/MS	By MS/MS	By MS/MS	By MS/MS	By MS/MS	By MS/MS	By MS/MS
VSQINTVLNGR	0	Acetyl (N-term)	1241.6728	0.67279921	235	sp|Q6N022|TEN4_HUMAN	yes	yes	1	0	0	0	0									By MS/MS	By MS/MS	By MS/MS		By MS/MS																			By MS/MS		By MS/MS
VSTPTLVEVSR	0	Unmodified	1186.6558	0.65575216	2;3	sp|P02768|ALBU_HUMAN;CON__P02768-1;CON__P02769	no	no	0	0	0	0	0	By MS/MS	By MS/MS	By MS/MS	By MS/MS	By matching		By matching	By MS/MS	By matching		By MS/MS	By MS/MS	By matching		By matching	By matching	By matching	By matching	By MS/MS	By matching	By matching	By MS/MS	By MS/MS	By matching	By matching	By MS/MS	By matching	By matching	By MS/MS	By matching	By MS/MS	By MS/MS	By MS/MS	By MS/MS	By MS/MS	By MS/MS
VSVLCQENYLIQEGEEITCKDGR	1	Glu->pyro-Glu	2721.2738	0.27381496	152	sp|P08603|CFAH_HUMAN	yes	yes	0	0	1	0	0	By MS/MS		By MS/MS																													By MS/MS		By MS/MS
VSVQLEASPAFLAVPVEKEQAPHCICANGR	1	Unmodified	3276.6384	0.63835132	73	sp|P01023|A2MG_HUMAN	yes	yes	0	0	0	0	0																			By matching					By matching				By MS/MS
VTAAPQSVCALR	0	Unmodified	1271.6656	0.66560534	73	sp|P01023|A2MG_HUMAN	yes	yes	0	0	0	0	0	By MS/MS	By MS/MS	By MS/MS	By MS/MS		By matching					By matching					By matching		By matching	By matching	By matching	By matching	By matching	By matching	By matching	By matching	By matching	By matching	By MS/MS	By matching	By MS/MS	By matching	By matching	By MS/MS	By MS/MS	By MS/MS	By MS/MS
VTASDPLDTLGSEGALSPGGVASLLR	0	Unmodified	2482.2915	0.29149716	157	sp|P0C0L5|CO4B_HUMAN;sp|P0C0L4|CO4A_HUMAN	yes	no	0	0	0	0	0	By MS/MS	By matching	By MS/MS	By MS/MS								By MS/MS						By matching	By matching	By matching	By matching		By matching	By matching		By MS/MS	By matching	By MS/MS	By matching	By matching	By MS/MS	By MS/MS	By MS/MS		By MS/MS	By MS/MS
VTDLTKVHKECCHGDLLECADDR	2	Acetyl (N-term)	2812.2578	0.25784732	3	CON__P02769	yes	yes	1	0	0	0	0		By MS/MS	By MS/MS																				By MS/MS									By MS/MS		By MS/MS	By MS/MS	By MS/MS
VTDLTKVHKECCHGDLLECADDR	2	Gln->pyro-Glu	2753.2207	0.22073353	3	CON__P02769	yes	yes	0	1	0	0	0																							By MS/MS									By matching			By matching
VTDLTKVHTECCHGDLLECADDR	1	Glu->pyro-Glu	2725.1894	0.1894334	2	sp|P02768|ALBU_HUMAN;CON__P02768-1	yes	no	0	0	1	0	0		By matching	By matching																															By MS/MS
VTFHNKGAYPLSIEPIGVR	1	Unmodified	2097.1371	0.13710919	62	sp|P00450|CERU_HUMAN	yes	yes	0	0	0	0	0																			By matching			By matching		By MS/MS				By MS/MS
VTKCCTESLVNR	1	Unmodified	1465.7017	0.70173285	2;3	sp|P02768|ALBU_HUMAN;CON__P02768-1;CON__P02769	no	no	0	0	0	0	0	By MS/MS	By MS/MS	By MS/MS	By MS/MS																			By MS/MS								By matching	By MS/MS	By MS/MS	By MS/MS	By MS/MS	By MS/MS
VTKCCTESLVNR	1	Glu->pyro-Glu	1447.6912	0.69116816	2;3	sp|P02768|ALBU_HUMAN;CON__P02768-1;CON__P02769	no	no	0	0	1	0	0	By MS/MS	By MS/MS	By MS/MS	By MS/MS	By matching	By MS/MS		By matching	By matching	By matching	By matching		By matching		By matching		By matching						By MS/MS				By MS/MS			By MS/MS	By MS/MS	By MS/MS		By MS/MS	By matching	By MS/MS
VTSIQDWVQKTIAEN	1	Unmodified	1730.8839	0.88391419	65	sp|P00738|HPT_HUMAN	yes	yes	0	0	0	0	0				By MS/MS															By MS/MS					By matching							By matching
VVGGCVAHPHSWPWQVSLR	0	Glu->pyro-Glu	2153.0741	0.074131777	67	sp|P00747|PLMN_HUMAN	yes	yes	0	0	1	0	0						By MS/MS							By matching
VVILQGVQCEVQLVESGGGLVQPGGSLR	0	Gln->pyro-Glu	2860.5117	0.51167746	35	sp|A0A0B4J1Y9|HV372_HUMAN	yes	yes	0	1	0	0	0					By MS/MS
VVQAGLTQPPSVSKGLR	1	Unmodified	1735.9945	0.9944677	15	sp|A0A075B6I4|LVX54_HUMAN	yes	yes	0	0	0	0	0															By MS/MS	By matching	By matching
VVSMDENFHPLNELIPLVYIQDPKGNR	1	Unmodified	3136.6016	0.6015551	73	sp|P01023|A2MG_HUMAN	yes	yes	0	0	0	0	0				By MS/MS																											By matching				By MS/MS
VVSMDENFHPLNELIPLVYIQDPKGNR	1	Oxidation (M)	3152.5965	0.59646973	73	sp|P01023|A2MG_HUMAN	yes	yes	0	0	0	1	0				By MS/MS																													By matching
VYACEVTHQGLSSPVTKSFNR	1	Glu->pyro-Glu	2361.1536	0.15356389	162	sp|P0DOX7|IGK_HUMAN;sp|P01834|IGKC_HUMAN	yes	no	0	0	1	0	0	By MS/MS	By MS/MS				By matching							By MS/MS	By matching	By matching	By MS/MS	By MS/MS		By matching		By MS/MS	By matching	By MS/MS	By matching		By matching	By matching			By matching		By MS/MS		By MS/MS
VYCDMNTENGGWTVIQNR	0	Unmodified	2155.9415	0.9415222	103	sp|P02675|FIBB_HUMAN	yes	yes	0	0	0	0	0	By MS/MS		By matching	By MS/MS															By MS/MS					By matching				By MS/MS		By matching		By MS/MS
VYCDMNTENGGWTVIQNR	0	Oxidation (M);Glu->pyro-Glu	2153.9259	0.92587214	103	sp|P02675|FIBB_HUMAN	yes	yes	0	0	1	1	0	By MS/MS		By MS/MS			By MS/MS				By MS/MS			By MS/MS	By matching	By MS/MS	By MS/MS	By MS/MS				By MS/MS									By MS/MS		By MS/MS		By MS/MS
VYCDMNTENGGWTVIQNR	0	Glu->pyro-Glu	2137.931	0.93095752	103	sp|P02675|FIBB_HUMAN	yes	yes	0	0	1	0	0	By MS/MS	By MS/MS	By MS/MS	By MS/MS		By MS/MS				By MS/MS	By matching	By MS/MS	By matching				By MS/MS		By matching		By matching		By MS/MS							By MS/MS		By MS/MS		By MS/MS	By MS/MS	By MS/MS
VYCDMNTENGGWTVIQNR	0	Gln->pyro-Glu	2138.915	0.9149731	103	sp|P02675|FIBB_HUMAN	yes	yes	0	1	0	0	0	By MS/MS	By matching	By MS/MS			By MS/MS																	By matching									By MS/MS		By matching	By matching	By matching
VYCDMNTENGGWTVIQNR	0	Oxidation (M);Gln->pyro-Glu	2154.9099	0.90988772	103	sp|P02675|FIBB_HUMAN	yes	yes	0	1	0	1	0	By matching		By MS/MS																													By matching
WKNFPSPVDAAFR	1	Unmodified	1533.7728	0.7728476	121	sp|P02790|HEMO_HUMAN	yes	yes	0	0	0	0	0																		By matching	By matching		By matching			By matching				By matching	By matching	By MS/MS
WLNEQR	0	Unmodified	844.41915	0.4191507	74	sp|P01024|CO3_HUMAN;CON__Q2UVX4	yes	no	0	0	0	0	0																		By MS/MS								By MS/MS
WLQGSQELPR	0	Unmodified	1212.6251	0.62512073	95;159	sp|P01876|IGHA1_HUMAN;sp|P0DOX2|IGA2_HUMAN	no	no	0	0	0	0	0		By matching		By MS/MS																														By matching		By matching
WNSGSSGPGSTGNR	0	Unmodified	1362.5913	0.59125442	102	sp|P02671|FIBA_HUMAN	yes	yes	0	0	0	0	0					By matching	By MS/MS													By matching		By matching			By matching		By matching
WNSGSSGTGSTGNQNPGSPR	0	Unmodified	1946.8467	0.84669384	102	sp|P02671|FIBA_HUMAN	yes	yes	0	0	0	0	0					By MS/MS													By matching
WQQDEPPQSPWDR	0	Unmodified	1667.7328	0.73283328	98	sp|P02647|APOA1_HUMAN	yes	yes	0	0	0	0	0			By MS/MS		By MS/MS		By MS/MS		By MS/MS		By MS/MS	By MS/MS		By MS/MS		By MS/MS		By MS/MS		By MS/MS		By MS/MS			By MS/MS		By MS/MS		By MS/MS		By MS/MS		By matching			By matching
WVQTLSEQVQEELLSSQVTQELR	0	Unmodified	2729.3872	0.38718846	99	sp|P02649|APOE_HUMAN	yes	yes	0	0	0	0	0																							By MS/MS										By MS/MS			By matching
WYVDGVEVHNAKTKPR	2	Unmodified	1897.9799	0.97988027	93;161;92	sp|P01859|IGHG2_HUMAN;sp|P01861|IGHG4_HUMAN;sp|P01860|IGHG3_HUMAN;sp|P0DOX5|IGG1_HUMAN;sp|P01857|IGHG1_HUMAN	no	no	0	0	0	0	0		By matching	By matching	By matching			By matching	By matching	By matching	By MS/MS	By MS/MS				By matching		By matching							By matching					By matching	By matching	By matching	By matching	By matching	By matching	By MS/MS	By matching
YAEAKDVFLGMFLYEYAR	1	Unmodified	2185.0554	0.055412974	2	sp|P02768|ALBU_HUMAN;CON__P02768-1	yes	no	0	0	0	0	0				By MS/MS																											By MS/MS		By matching		By MS/MS	By MS/MS
YAEAKDVFLGMFLYEYAR	1	Oxidation (M)	2201.0503	0.050327596	2	sp|P02768|ALBU_HUMAN;CON__P02768-1	yes	no	0	0	0	1	0				By MS/MS																											By matching		By matching
YDPELTESSGSASHIDCR	0	Unmodified	2022.8589	0.85889801	108	sp|P02748|CO9_HUMAN	yes	yes	0	0	0	0	0	By MS/MS		By matching	By matching	By matching	By MS/MS			By matching									By matching	By matching			By matching		By matching							By MS/MS				By matching
YELTQPLSVSVALGQTAR	0	Unmodified	1932.0316	0.031641065	17	sp|A0A075B6K5|LV39_HUMAN	yes	yes	0	0	0	0	0	By MS/MS	By MS/MS	By MS/MS	By MS/MS	By MS/MS	By MS/MS		By MS/MS	By matching	By MS/MS		By matching	By MS/MS	By MS/MS	By MS/MS	By MS/MS	By MS/MS	By MS/MS	By MS/MS	By MS/MS	By MS/MS	By MS/MS	By MS/MS	By MS/MS	By MS/MS	By MS/MS	By MS/MS	By MS/MS	By MS/MS	By MS/MS	By MS/MS	By MS/MS	By MS/MS		By MS/MS	By MS/MS
YELTQPPSVSVSPGQTAR	0	Unmodified	1915.964	0.96395543	83	sp|P01717|LV325_HUMAN;sp|A0A075B6K4|LV310_HUMAN	yes	no	0	0	0	0	0	By MS/MS		By MS/MS	By MS/MS		By MS/MS		By MS/MS	By MS/MS	By MS/MS	By MS/MS		By MS/MS		By MS/MS	By MS/MS	By MS/MS						By MS/MS	By matching	By MS/MS						By MS/MS	By MS/MS	By MS/MS	By MS/MS	By MS/MS	By MS/MS
YELTQPSSVSVSPGQTAR	0	Unmodified	1905.9432	0.94321999	84	sp|P01718|LV327_HUMAN	yes	yes	0	0	0	0	0	By MS/MS		By MS/MS	By MS/MS	By MS/MS	By MS/MS	By MS/MS	By MS/MS	By MS/MS	By MS/MS	By MS/MS		By MS/MS	By MS/MS	By MS/MS	By MS/MS	By MS/MS	By MS/MS	By MS/MS	By MS/MS	By MS/MS	By MS/MS	By MS/MS	By MS/MS	By MS/MS	By MS/MS	By MS/MS	By MS/MS	By MS/MS	By MS/MS	By MS/MS	By MS/MS	By MS/MS	By MS/MS	By MS/MS	By MS/MS
YFKPGMPFDLMVFVTNPDGSPAYR	1	Acetyl (N-term)	2790.3186	0.31858031	74	sp|P01024|CO3_HUMAN	yes	yes	1	0	0	0	0	By matching	By matching																					By matching									By matching	By matching			By MS/MS
YGEMADCCAKQEPER	1	Unmodified	1842.7335	0.73350326	2	sp|P02768|ALBU_HUMAN;CON__P02768-1	yes	no	0	0	0	0	0	By MS/MS	By MS/MS		By matching																			By MS/MS								By MS/MS	By MS/MS	By matching	By MS/MS	By MS/MS	By MS/MS
YGQQGSGSGQSPSR	0	Unmodified	1394.6175	0.61746917	11	sp|Q86YZ3|HORN_HUMAN;CON__Q86YZ3	yes	no	0	0	0	0	0			By matching	By matching																											By matching				By matching	By MS/MS
YIEKIQPSGGTNINEALLR	1	Unmodified	2115.1324	0.13241774	176	sp|P19823|ITIH2_HUMAN;CON__Q9TRI1	yes	no	0	0	0	0	0																														By matching			By MS/MS
YKAAFTECCQAADKAACLLPKLDELR	3	Glu->pyro-Glu	3023.4667	0.46671788	2	sp|P02768|ALBU_HUMAN;CON__P02768-1	yes	no	0	0	1	0	0		By MS/MS																					By MS/MS									By MS/MS		By MS/MS	By matching
YKADGESCSASMMYQEGKFR	2	Glu->pyro-Glu	2325.9817	0.98167246	70	sp|P01008|ANT3_HUMAN	yes	yes	0	0	1	0	0																							By matching											By MS/MS
YKHYDGSYSTFGER	1	Unmodified	1708.7481	0.74814899	73	sp|P01023|A2MG_HUMAN	yes	yes	0	0	0	0	0	By MS/MS	By MS/MS		By MS/MS	By MS/MS	By MS/MS	By MS/MS	By MS/MS	By MS/MS	By MS/MS	By MS/MS		By matching		By MS/MS	By MS/MS	By MS/MS	By matching	By matching			By matching	By MS/MS	By matching					By matching	By matching		By MS/MS	By MS/MS	By MS/MS	By MS/MS	By MS/MS
YLYEIAR	0	Unmodified	926.48617	0.48616764	2;3	sp|P02768|ALBU_HUMAN;CON__P02768-1;CON__P02769	no	no	0	0	0	0	0	By MS/MS	By matching		By matching		By matching		By matching	By matching		By matching		By matching			By matching		By matching	By matching	By MS/MS	By matching		By matching					By matching		By matching	By matching	By matching	By MS/MS	By MS/MS		By matching
YPNWFQQKPGQAPR	1	Unmodified	1715.8532	0.85322319	129	sp|P04211|LV743_HUMAN	yes	yes	0	0	0	0	0	By matching		By MS/MS		By MS/MS	By MS/MS	By MS/MS	By MS/MS	By MS/MS	By MS/MS	By MS/MS		By MS/MS		By MS/MS		By matching				By matching		By matching			By matching					By MS/MS	By MS/MS		By MS/MS
YSELFKGFIQACR	1	Unmodified	1617.7973	0.79734779	53	sp|O43149|ZZEF1_HUMAN	yes	yes	0	0	0	0	0									By matching	By matching											By matching			By matching	By MS/MS			By matching		By matching
YSVVLLLR	0	Unmodified	961.59605	0.59605244	2	sp|P02768|ALBU_HUMAN;CON__P02768-1	yes	no	0	0	0	0	0				By matching			By matching	By MS/MS	By matching				By matching		By matching	By MS/MS				By matching	By matching	By matching					By matching		By matching				By MS/MS
YTKKVPQVSTPTLVEVSR	2	Unmodified	2031.1364	0.13644049	2	sp|P02768|ALBU_HUMAN;CON__P02768-1	yes	no	0	0	0	0	0	By MS/MS	By MS/MS	By MS/MS	By MS/MS	By MS/MS	By MS/MS	By MS/MS	By MS/MS	By MS/MS	By MS/MS	By MS/MS		By MS/MS	By MS/MS	By MS/MS	By MS/MS	By MS/MS	By MS/MS	By MS/MS	By MS/MS	By MS/MS	By MS/MS	By MS/MS	By MS/MS	By MS/MS	By MS/MS	By MS/MS	By MS/MS	By MS/MS	By MS/MS	By MS/MS	By MS/MS	By MS/MS	By MS/MS	By MS/MS	By MS/MS
YTKKVPQVSTPTLVEVSR	2	Gln->pyro-Glu	2014.1099	0.10989139	2	sp|P02768|ALBU_HUMAN;CON__P02768-1	yes	no	0	1	0	0	0		By MS/MS	By MS/MS	By MS/MS				By matching			By matching			By MS/MS									By MS/MS		By MS/MS						By MS/MS	By MS/MS		By MS/MS	By MS/MS	By MS/MS
YTKKVPQVSTPTLVEVSR	2	Glu->pyro-Glu	2013.1259	0.1258758	2	sp|P02768|ALBU_HUMAN;CON__P02768-1	yes	no	0	0	1	0	0																										By MS/MS	By MS/MS
YTKKVPQVSTPTLVEVSR	2	Acetyl (N-term)	2073.147	0.14700517	2	sp|P02768|ALBU_HUMAN;CON__P02768-1	yes	no	1	0	0	0	0																											By MS/MS
YTRKVPQVSTPTLVEVSR	1	Unmodified	2059.1426	0.1425885	3	CON__P02769	yes	yes	0	0	0	0	1								By matching			By MS/MS				By matching	By matching									By matching
YTTSYDPELTESSGSASHIDCR	0	Unmodified	2475.0496	0.049611907	108	sp|P02748|CO9_HUMAN	yes	yes	0	0	0	0	0	By MS/MS		By MS/MS	By MS/MS																											By MS/MS	By MS/MS			By MS/MS
YVATRDNCCILDER	0	Unmodified	1783.7982	0.79815243	104	sp|P02679|FIBG_HUMAN	yes	yes	0	0	0	0	1	By MS/MS	By MS/MS	By MS/MS	By MS/MS																												By MS/MS	By MS/MS
YVGGQEHFAHLLILR	0	Unmodified	1751.9471	0.94712357	114	sp|P02763|A1AG1_HUMAN	yes	yes	0	0	0	0	0						By MS/MS	By MS/MS	By MS/MS			By MS/MS		By matching		By matching	By MS/MS	By MS/MS	By matching	By MS/MS	By MS/MS	By MS/MS	By matching		By MS/MS	By matching	By MS/MS	By matching	By MS/MS	By MS/MS	By MS/MS
YVLTQPPSVSVAPGQTAR	0	Unmodified	1869.9949	0.99486163	217	sp|P80748|LV321_HUMAN	yes	yes	0	0	0	0	0	By MS/MS	By MS/MS	By MS/MS	By MS/MS	By MS/MS		By MS/MS	By MS/MS	By MS/MS	By MS/MS			By matching	By MS/MS	By MS/MS	By MS/MS	By MS/MS			By matching		By MS/MS	By MS/MS	By MS/MS	By MS/MS	By MS/MS	By MS/MS	By MS/MS	By MS/MS	By MS/MS	By MS/MS	By MS/MS	By MS/MS		By MS/MS	By MS/MS
YVMLPVADQDQCIR	0	Unmodified	1706.812	0.81201158	65	sp|P00738|HPT_HUMAN	yes	yes	0	0	0	0	0																			By MS/MS
YVSHFETEGPHVLLYFDSVPTSR	0	Acetyl (N-term)	2721.3075	0.30748157	157	sp|P0C0L5|CO4B_HUMAN;sp|P0C0L4|CO4A_HUMAN	yes	no	1	0	0	0	0	By matching			By matching								By matching																								By MS/MS
YYCFQGNQFLR	0	Glu->pyro-Glu	1476.6609	0.66085431	121	sp|P02790|HEMO_HUMAN	yes	yes	0	0	1	0	0	By MS/MS	By MS/MS			By matching	By matching	By matching				By MS/MS		By matching			By MS/MS					By MS/MS		By matching			By matching				By matching		By MS/MS		By matching
YYCFQGNQFLR	0	Unmodified	1494.6714	0.671419	121	sp|P02790|HEMO_HUMAN	yes	yes	0	0	0	0	0																			By MS/MS		By matching			By matching	By matching	By matching		By matching		By matching
[truncated: 91 more columns]
