# Supplementary material for: Sensitive Determination of Proteolytic Proteoforms in Limited Microscale Proteome Samples
Source: Mol Cell Proteomics. 2019 Aug 30;18(11):2335–47. doi: 10.1074/mcp.TIR119.001560 (PMC6823850; doi:10.1074/mcp.TIR119.001560)
Supplement: Supplementary Datasets 1-11 [file 152783_1_supp_375372_pvwd5g.zip › Weng_et_al_Dataset_4_MQ_modification_specific_peptides.txt]

Sequence	Modifications	Mass	Mass Fractional Part	Protein Groups	Proteins	Unique (Groups)	Unique (Proteins)	Acetyl (N-term)	Dimethyl (K)	Dimethyl (N-term)	Gln->pyro-Glu	Glu->pyro-Glu	Oxidation (M)	Missed cleavages	Identification type 1	Identification type 10	Identification type 11	Identification type 12	Identification type 13	Identification type 14	Identification type 15	Identification type 16	Identification type 17	Identification type 18	Identification type 19	Identification type 2	Identification type 20	Identification type 21	Identification type 22	Identification type 23	Identification type 24	Identification type 25	Identification type 26	Identification type 27	Identification type 28	Identification type 29	Identification type 3	Identification type 30	Identification type 31	Identification type 32	Identification type 33	Identification type 34	Identification type 35	Identification type 36	Identification type 37	Identification type 38	Identification type 39	Identification type 4	Identification type 40
AAADPHECYAK	Dimethyl (K)	1259.5605	0.56047157	11	sp|P02768|ALBU_HUMAN;CON__P02768-1	yes	no	0	1	0	0	0	0	0	By MS/MS	By MS/MS	By MS/MS	By MS/MS	By MS/MS			By MS/MS	By MS/MS			By MS/MS	By MS/MS	By MS/MS		By MS/MS	By MS/MS						By MS/MS								By MS/MS	By MS/MS	By MS/MS	By matching
AAADPHECYAK	Unmodified	1231.5292	0.52917144	11	sp|P02768|ALBU_HUMAN;CON__P02768-1	yes	no	0	0	0	0	0	0	0	By matching	By MS/MS		By MS/MS	By MS/MS			By MS/MS	By MS/MS			By matching	By MS/MS	By matching		By MS/MS	By MS/MS						By MS/MS										By MS/MS	By matching	By MS/MS
AAADPHECYAKVFDEFKPLVEEPQNLIK	2 Dimethyl (K)	3313.6693	0.66930032	11	sp|P02768|ALBU_HUMAN;CON__P02768-1	yes	no	0	2	0	0	0	0	2	By MS/MS	By MS/MS	By MS/MS	By MS/MS	By MS/MS		By MS/MS	By MS/MS	By MS/MS	By MS/MS	By MS/MS	By MS/MS	By matching	By MS/MS		By MS/MS	By MS/MS						By MS/MS								By MS/MS	By MS/MS	By MS/MS	By MS/MS	By MS/MS
AAANQMR	Unmodified	760.36501	0.36500664	219;220	sp|P0C0L4|CO4A_HUMAN;sp|P0C0L5|CO4B_HUMAN	no	no	0	0	0	0	0	0	0								By matching	By MS/MS				By matching			By matching
AAATQKKVER	2 Dimethyl (K)	1156.6928	0.69280637	156	sp|P02675|FIBB_HUMAN	yes	yes	0	2	0	0	0	0	2	By MS/MS		By MS/MS	By matching	By MS/MS				By MS/MS			By MS/MS	By matching	By matching				By matching	By MS/MS		By matching	By MS/MS	By matching	By MS/MS	By matching	By matching	By MS/MS	By MS/MS		By matching	By matching	By matching		By matching
AAATQKKVER	2 Dimethyl (K);Dimethyl (N-term)	1184.7241	0.7241065	156	sp|P02675|FIBB_HUMAN	yes	yes	0	2	1	0	0	0	2																		By MS/MS									By matching
AACAQLNDFLQEYGTQGCQV	Unmodified	2271.9889	0.98886633	219;220	sp|P0C0L4|CO4A_HUMAN;sp|P0C0L5|CO4B_HUMAN	no	no	0	0	0	0	0	0	0			By MS/MS		By MS/MS		By MS/MS	By MS/MS	By MS/MS	By MS/MS	By MS/MS	By MS/MS	By MS/MS	By MS/MS		By MS/MS	By MS/MS							By matching								By MS/MS			By MS/MS
AACLLPKLDELR	Dimethyl (K)	1425.8014	0.80137054	11	sp|P02768|ALBU_HUMAN;CON__P02768-1	yes	no	0	1	0	0	0	0	1	By MS/MS	By MS/MS	By MS/MS	By MS/MS	By MS/MS	By MS/MS	By MS/MS	By MS/MS	By MS/MS	By MS/MS	By MS/MS	By matching	By MS/MS	By MS/MS		By MS/MS	By MS/MS	By MS/MS	By MS/MS	By MS/MS	By MS/MS	By MS/MS	By MS/MS	By MS/MS	By MS/MS	By MS/MS	By matching	By MS/MS	By MS/MS	By MS/MS	By MS/MS	By MS/MS	By MS/MS	By MS/MS	By MS/MS
AACLLPKLDELRDEGK	Dimethyl (K)	1854.9873	0.98733341	11	sp|P02768|ALBU_HUMAN;CON__P02768-1	yes	no	0	1	0	0	0	0	2		By matching						By MS/MS					By matching				By matching									By matching									By MS/MS
AACLLPKLDELRDEGKASSAKQR	3 Dimethyl (K)	2639.4429	0.44286962	11	sp|P02768|ALBU_HUMAN;CON__P02768-1	yes	no	0	3	0	0	0	0	4																			By matching	By MS/MS				By MS/MS			By MS/MS
AADDTWEPFASGK	Unmodified	1393.615	0.61500956	171	sp|P02766|TTHY_HUMAN	yes	yes	0	0	0	0	0	0	0		By matching					By matching	By MS/MS			By matching		By MS/MS				By matching									By MS/MS							By matching		By MS/MS
AADPHECYAK	Unmodified	1160.4921	0.49205765	11	sp|P02768|ALBU_HUMAN;CON__P02768-1	yes	no	0	0	0	0	0	0	0													By MS/MS				By MS/MS						By MS/MS										By matching
AADPHECYAKVFDEFKPLVEEPQNLIK	2 Dimethyl (K)	3242.6322	0.63218653	11	sp|P02768|ALBU_HUMAN;CON__P02768-1	yes	no	0	2	0	0	0	0	2										By matching	By MS/MS			By MS/MS			By matching
AAEDWKKGETFSCMVGHEALPLAFTQK	3 Dimethyl (K);Dimethyl (N-term)	3162.5882	0.58821323	224;146	sp|P01877|IGHA2_HUMAN;sp|P0DOX2|IGA2_HUMAN	no	no	0	3	1	0	0	0	2																									By matching		By matching					By matching
AAEDWKKGETFSCMVGHEALPLAFTQKTIDR	3 Dimethyl (K);Dimethyl (N-term)	3647.848	0.84800974	224;146	sp|P01877|IGHA2_HUMAN;sp|P0DOX2|IGA2_HUMAN	no	no	0	3	1	0	0	0	3			By MS/MS							By matching	By matching			By MS/MS				By MS/MS	By MS/MS	By MS/MS		By MS/MS		By MS/MS	By MS/MS	By matching	By MS/MS			By MS/MS
AAEYGAEALER	Unmodified	1178.5568	0.5567664	8	CON__P01966	yes	yes	0	0	0	0	0	0	0					By matching											By MS/MS
AAFFHGQALTNKNYR	Dimethyl (K)	1764.906	0.90598704	91	sp|P00450|CERU_HUMAN	yes	yes	0	1	0	0	0	0	1	By MS/MS				By MS/MS				By MS/MS			By MS/MS		By matching								By MS/MS						By matching			By MS/MS				By matching
AAFTECCQAADK	Unmodified	1370.5595	0.55948529	11	sp|P02768|ALBU_HUMAN;CON__P02768-1	yes	no	0	0	0	0	0	0	0	By matching	By MS/MS		By MS/MS	By MS/MS			By MS/MS	By matching			By matching	By MS/MS	By matching		By MS/MS	By MS/MS						By MS/MS			By matching						By matching	By MS/MS	By matching	By matching
AAFTECCQAADKAA	Dimethyl (K)	1540.665	0.66501299	11	sp|P02768|ALBU_HUMAN;CON__P02768-1	yes	no	0	1	0	0	0	0	1	By MS/MS	By MS/MS	By MS/MS	By matching	By MS/MS			By MS/MS	By MS/MS			By matching	By MS/MS	By MS/MS		By MS/MS	By MS/MS						By MS/MS									By matching	By MS/MS	By MS/MS	By MS/MS
AAFTECCQAADKAAC	Dimethyl (K)	1700.6957	0.69566119	11	sp|P02768|ALBU_HUMAN;CON__P02768-1	yes	no	0	1	0	0	0	0	1	By MS/MS	By MS/MS	By MS/MS	By MS/MS	By MS/MS			By MS/MS	By MS/MS			By MS/MS	By MS/MS	By MS/MS		By MS/MS	By MS/MS						By MS/MS								By matching	By MS/MS	By MS/MS	By MS/MS
AAFTECCQAADKAACLLPK	Dimethyl (K)	2152.0115	0.011516024	11	sp|P02768|ALBU_HUMAN;CON__P02768-1	yes	no	0	1	0	0	0	0	1		By matching	By matching	By matching			By matching	By MS/MS			By matching		By matching			By matching							By matching									By matching	By matching	By matching	By MS/MS
AAFTECCQAADKAACLLPKLDELR	2 Dimethyl (K)	2806.3816	0.38159127	11	sp|P02768|ALBU_HUMAN;CON__P02768-1	yes	no	0	2	0	0	0	0	2	By matching	By MS/MS	By MS/MS	By MS/MS	By MS/MS		By MS/MS	By MS/MS	By MS/MS	By MS/MS	By MS/MS	By MS/MS	By MS/MS	By MS/MS		By MS/MS	By MS/MS						By MS/MS								By matching	By MS/MS	By MS/MS
AAGFCPAVLCHPNSPLDEENLTQENQDR	Acetyl (N-term)	3223.4299	0.42987468	107	sp|P01011|AACT_HUMAN	yes	yes	1	0	0	0	0	0	0																										By MS/MS
AAHEEICTTNEGVMYR	Oxidation (M)	1895.8142	0.81419642	166	sp|P02751|FINC_HUMAN	yes	yes	0	0	0	0	0	1	0												By MS/MS											By MS/MS											By matching
AAHEEICTTNEGVMYR	Unmodified	1879.8193	0.8192818	166	sp|P02751|FINC_HUMAN	yes	yes	0	0	0	0	0	0	0	By matching	By MS/MS	By matching	By matching	By MS/MS	By matching		By MS/MS	By MS/MS				By MS/MS			By MS/MS	By MS/MS				By matching	By matching	By matching	By matching	By matching	By matching			By matching	By matching		By matching		By MS/MS
AAISGENAGLVR	Unmodified	1156.62	0.62003536	248	sp|P19827|ITIH1_HUMAN;CON__Q0VCM5	yes	no	0	0	0	0	0	0	0	By matching	By matching			By MS/MS			By MS/MS				By matching	By MS/MS	By matching		By MS/MS	By MS/MS		By matching			By MS/MS	By matching	By MS/MS	By matching	By MS/MS	By matching				By MS/MS	By MS/MS	By matching	By matching
AAKIITHPNFNGNTLDNDIMLIKLSSPATLNSR	Dimethyl (K);Dimethyl (N-term)	3634.9505	0.95050098	6	CON__P00761	yes	yes	0	1	1	0	0	0	2																		By MS/MS		By matching										By MS/MS
AAKIITHPNFNGNTLDNDIMLIKLSSPATLNSR	2 Dimethyl (K)	3634.9505	0.95050098	6	CON__P00761	yes	yes	0	2	0	0	0	0	2																			By MS/MS					By MS/MS		By MS/MS	By MS/MS	By MS/MS
AALGKLPQ	Dimethyl (K)	824.51199	0.51198846	184	sp|P04114|APOB_HUMAN	yes	yes	0	1	0	0	0	0	1	By MS/MS	By MS/MS	By MS/MS	By MS/MS	By matching			By matching	By matching			By MS/MS	By matching	By matching		By MS/MS	By matching	By matching	By matching		By MS/MS	By matching	By MS/MS		By MS/MS	By matching			By matching	By matching		By matching	By MS/MS	By MS/MS
AALGKLPQQANDYLNSFNWER	Dimethyl (K)	2462.2343	0.23425705	184	sp|P04114|APOB_HUMAN	yes	yes	0	1	0	0	0	0	1	By MS/MS		By MS/MS	By MS/MS					By MS/MS	By MS/MS			By MS/MS	By MS/MS		By MS/MS		By MS/MS	By matching	By MS/MS	By MS/MS	By MS/MS		By matching	By MS/MS	By MS/MS	By MS/MS	By MS/MS	By MS/MS	By MS/MS		By MS/MS	By MS/MS		By MS/MS
AALGKLPQQANDYLNSFNWER	Dimethyl (N-term)	2462.2343	0.23425705	184	sp|P04114|APOB_HUMAN	yes	yes	0	0	1	0	0	0	1		By MS/MS			By MS/MS		By MS/MS	By MS/MS	By MS/MS	By MS/MS	By MS/MS	By MS/MS	By MS/MS	By MS/MS		By MS/MS	By MS/MS	By MS/MS	By MS/MS		By MS/MS		By MS/MS	By MS/MS	By MS/MS	By MS/MS	By MS/MS	By MS/MS	By matching	By MS/MS	By MS/MS			By MS/MS
AALKHQPQEFPTYVEPTNDEICEAFR	Dimethyl (N-term)	3117.4866	0.48658493	173	sp|P02774|VTDB_HUMAN;CON__Q3MHN5;CON__ENSEMBL:ENSBTAP00000018229	yes	no	0	0	1	0	0	0	1	By MS/MS	By MS/MS	By MS/MS	By MS/MS	By MS/MS		By MS/MS	By MS/MS	By MS/MS	By MS/MS	By MS/MS	By MS/MS	By MS/MS	By MS/MS		By MS/MS	By MS/MS	By MS/MS	By MS/MS	By MS/MS	By MS/MS	By MS/MS	By MS/MS	By MS/MS	By MS/MS	By MS/MS	By MS/MS	By MS/MS	By matching	By matching	By MS/MS	By MS/MS	By MS/MS	By MS/MS	By MS/MS
AALKHQPQEFPTYVEPTNDEICEAFR	Dimethyl (K)	3117.4866	0.48658493	173	sp|P02774|VTDB_HUMAN;CON__Q3MHN5;CON__ENSEMBL:ENSBTAP00000018229	yes	no	0	1	0	0	0	0	1					By MS/MS		By MS/MS	By MS/MS					By MS/MS																	By MS/MS					By MS/MS
AAMVGMLANFLGFR	Unmodified	1496.7632	0.76321089	108	sp|P01019|ANGT_HUMAN	yes	yes	0	0	0	0	0	0	0		By matching						By MS/MS		By MS/MS			By MS/MS	By matching		By matching								By MS/MS		By matching		By matching		By matching
AANKEATQEAF	Dimethyl (K)	1206.5881	0.58806652	192	sp|P05062|ALDOB_HUMAN	yes	yes	0	1	0	0	0	0	1													By MS/MS
AAPMDITLTETR	Oxidation (M)	1333.6548	0.65476588	179	sp|P04003|C4BPA_HUMAN	yes	yes	0	0	0	0	0	1	0	By MS/MS											By MS/MS											By MS/MS								By matching			By MS/MS
AAPMDITLTETR	Unmodified	1317.6599	0.65985126	179	sp|P04003|C4BPA_HUMAN	yes	yes	0	0	0	0	0	0	0	By MS/MS	By MS/MS	By MS/MS	By MS/MS	By MS/MS		By MS/MS	By MS/MS	By MS/MS		By MS/MS	By MS/MS	By MS/MS	By MS/MS		By MS/MS	By MS/MS	By MS/MS	By MS/MS	By MS/MS	By matching	By MS/MS	By MS/MS	By MS/MS	By MS/MS	By matching	By matching	By MS/MS	By MS/MS	By MS/MS	By MS/MS	By MS/MS	By MS/MS	By MS/MS	By MS/MS
AAPSVTLFPPSSEELQAN	Unmodified	1856.9156	0.91560825	230;231;221	sp|P0DOY2|IGLC2_HUMAN;sp|P0DOY3|IGLC3_HUMAN;sp|P0CF74|IGLC6_HUMAN;sp|A0M8Q6|IGLC7_HUMAN	no	no	0	0	0	0	0	0	0	By matching		By matching	By matching	By MS/MS		By MS/MS	By matching	By MS/MS	By MS/MS	By MS/MS	By matching	By MS/MS	By MS/MS		By MS/MS	By MS/MS
AAPSVTLFPPSSEELQANK	Unmodified	1985.0106	0.010571271	230;231;221	sp|P0DOY2|IGLC2_HUMAN;sp|P0DOY3|IGLC3_HUMAN;sp|P0CF74|IGLC6_HUMAN;sp|A0M8Q6|IGLC7_HUMAN	no	no	0	0	0	0	0	0	0		By MS/MS	By matching	By MS/MS	By MS/MS		By MS/MS	By MS/MS		By MS/MS	By MS/MS	By MS/MS	By MS/MS			By MS/MS	By MS/MS						By MS/MS			By MS/MS				By matching	By matching	By MS/MS	By MS/MS	By matching	By MS/MS
AAPSVTLFPPSSEELQANKATL	Dimethyl (K)	2298.2107	0.21072764	230;231;221	sp|P0DOY2|IGLC2_HUMAN;sp|P0DOY3|IGLC3_HUMAN;sp|P0CF74|IGLC6_HUMAN;sp|A0M8Q6|IGLC7_HUMAN	no	no	0	1	0	0	0	0	1	By MS/MS				By MS/MS		By MS/MS	By matching	By MS/MS		By matching			By MS/MS		By MS/MS	By matching															By MS/MS	By MS/MS
AAPWETGDTFPDVVAIAPDVR	Unmodified	2226.0957	0.095697884	305	sp|Q96PD5|PGRP2_HUMAN	yes	yes	0	0	0	0	0	0	0							By MS/MS
AAQHGMDDDGTGQKQIWR	Dimethyl (K)	2040.9436	0.94357111	203	sp|P06396|GELS_HUMAN	yes	yes	0	1	0	0	0	0	1		By matching		By matching	By MS/MS			By matching	By MS/MS					By matching		By MS/MS							By matching
AAQKADVLTTGAGNPVGDKLNVITVGPR	Dimethyl (K);Dimethyl (N-term)	2817.5712	0.57124125	181	sp|P04040|CATA_HUMAN	yes	yes	0	1	1	0	0	0	2																											By matching		By MS/MS
AAQVTIQSSGTFSSKFQVDNNNR	Dimethyl (K)	2526.2463	0.2462783	109	sp|P01023|A2MG_HUMAN	yes	yes	0	1	0	0	0	0	1			By matching			By matching						By matching						By matching	By matching	By MS/MS	By matching	By matching		By matching	By matching	By MS/MS	By matching	By matching						By matching
AAQVTIQSSGTFSTK	Unmodified	1524.7784	0.77838649	1	CON__ENSEMBL:ENSBTAP00000024146	yes	yes	0	0	0	0	0	0	0						By MS/MS
AASGTQNNVLR	Unmodified	1129.584	0.5839842	234	sp|P10643|CO7_HUMAN	yes	yes	0	0	0	0	0	0	0	By MS/MS	By MS/MS	By MS/MS	By MS/MS	By matching			By MS/MS	By matching			By MS/MS	By MS/MS	By MS/MS		By MS/MS	By MS/MS	By matching	By matching	By MS/MS	By MS/MS	By MS/MS	By MS/MS	By MS/MS	By MS/MS	By MS/MS		By MS/MS	By MS/MS	By MS/MS	By matching		By MS/MS	By MS/MS
AASGTTGTYQEWK	Unmodified	1398.6416	0.64155866	184	sp|P04114|APOB_HUMAN	yes	yes	0	0	0	0	0	0	0																										By MS/MS
AASGTTGTYQEWKDK	Dimethyl (K)	1669.7948	0.79476484	184	sp|P04114|APOB_HUMAN	yes	yes	0	1	0	0	0	0	1																By MS/MS	By matching
AASGTTGTYQEWKDKAQN	2 Dimethyl (K)	2010.9647	0.96468371	184	sp|P04114|APOB_HUMAN	yes	yes	0	2	0	0	0	0	2																By MS/MS
AASSLQSGVPSR	Unmodified	1158.5993	0.59929991	78;116;79	sp|A0A0C4DH72|KV106_HUMAN;sp|A0A075B6S4|KVD17_HUMAN;sp|P01611|KVD12_HUMAN;sp|A0A0C4DH73|KV112_HUMAN;sp|P04432|KVD39_HUMAN;sp|P01597|KV139_HUMAN;sp|P01601|KVD16_HUMAN	no	no	0	0	0	0	0	0	0	By MS/MS	By MS/MS	By MS/MS	By MS/MS	By MS/MS			By matching	By MS/MS			By MS/MS	By MS/MS	By MS/MS		By MS/MS	By MS/MS	By MS/MS	By MS/MS	By MS/MS	By MS/MS	By MS/MS	By MS/MS	By matching	By MS/MS	By MS/MS	By MS/MS	By MS/MS	By MS/MS	By MS/MS		By MS/MS	By MS/MS	By MS/MS
AASSYLSLTPEQWK	Dimethyl (K)	1607.8195	0.81952302	230;229;231;221	sp|P0DOX8|IGL1_HUMAN;sp|B9A064|IGLL5_HUMAN;sp|P0CG04|IGLC1_HUMAN;sp|P0DOY2|IGLC2_HUMAN;sp|P0DOY3|IGLC3_HUMAN;sp|P0CF74|IGLC6_HUMAN;sp|A0M8Q6|IGLC7_HUMAN	no	no	0	1	0	0	0	0	0	By MS/MS	By MS/MS	By MS/MS	By MS/MS	By MS/MS		By matching	By MS/MS	By matching	By MS/MS	By MS/MS	By MS/MS	By MS/MS	By MS/MS		By MS/MS	By MS/MS						By MS/MS								By MS/MS	By MS/MS	By MS/MS	By MS/MS	By MS/MS
AASSYLSLTPEQWK	Unmodified	1579.7882	0.7882229	230;229;231;221	sp|P0DOX8|IGL1_HUMAN;sp|B9A064|IGLL5_HUMAN;sp|P0CG04|IGLC1_HUMAN;sp|P0DOY2|IGLC2_HUMAN;sp|P0DOY3|IGLC3_HUMAN;sp|P0CF74|IGLC6_HUMAN;sp|A0M8Q6|IGLC7_HUMAN	no	no	0	0	0	0	0	0	0								By matching			By MS/MS								By matching
AASSYLSLTPEQWKSHR	Dimethyl (K)	1988.0116	0.011574324	230;229;221	sp|P0DOX8|IGL1_HUMAN;sp|B9A064|IGLL5_HUMAN;sp|P0CG04|IGLC1_HUMAN;sp|P0DOY2|IGLC2_HUMAN;sp|P0CF74|IGLC6_HUMAN;sp|A0M8Q6|IGLC7_HUMAN	no	no	0	1	0	0	0	0	1	By matching	By MS/MS	By MS/MS	By matching	By MS/MS			By MS/MS	By MS/MS		By MS/MS	By MS/MS	By MS/MS	By MS/MS							By MS/MS		By matching								By matching	By matching			By matching
AASTLQSGVPSR	Unmodified	1172.6149	0.61494998	50;77	sp|A0A075B6S5|KV127_HUMAN;sp|A0A0C4DH67|KV108_HUMAN;sp|A0A087WSZ0|KVD08_HUMAN;sp|A0A0C4DH69|KV109_HUMAN	no	no	0	0	0	0	0	0	0	By matching	By MS/MS	By MS/MS	By MS/MS	By MS/MS			By MS/MS	By MS/MS			By MS/MS	By MS/MS	By MS/MS		By MS/MS	By MS/MS	By MS/MS	By matching	By MS/MS	By MS/MS	By MS/MS	By MS/MS	By MS/MS	By MS/MS	By MS/MS	By MS/MS	By MS/MS	By MS/MS	By MS/MS		By matching		By MS/MS
AATGECTATVAK	Unmodified	1178.5601	0.56013721	7	CON__Q2KJ62;CON__P01044-1	yes	no	0	0	0	0	0	0	0					By MS/MS			By MS/MS	By matching				By matching			By MS/MS	By MS/MS
AATGECTATVAKR	Unmodified	1334.6612	0.66124824	7	CON__Q2KJ62;CON__P01044-1	yes	no	0	0	0	0	0	0	1	By matching	By MS/MS	By MS/MS	By MS/MS				By MS/MS	By matching			By matching	By MS/MS	By matching		By MS/MS	By MS/MS						By MS/MS			By MS/MS							By matching	By matching
AATGECTATVGK	Unmodified	1164.5445	0.54448715	113	sp|P01042|KNG1_HUMAN	yes	yes	0	0	0	0	0	0	0		By matching		By matching				By MS/MS					By MS/MS			By matching	By MS/MS						By matching			By matching						By matching	By MS/MS
AATGECTATVGKR	Dimethyl (K)	1348.6769	0.67689831	113	sp|P01042|KNG1_HUMAN	yes	yes	0	1	0	0	0	0	1	By MS/MS	By MS/MS	By matching	By MS/MS	By MS/MS			By MS/MS	By matching			By MS/MS	By MS/MS	By MS/MS		By MS/MS	By MS/MS		By MS/MS	By MS/MS	By matching	By MS/MS	By MS/MS			By MS/MS	By MS/MS		By MS/MS			By matching	By MS/MS	By MS/MS	By MS/MS
AATVGSLAGQPLQER	Unmodified	1496.7947	0.79470526	150	sp|P02649|APOE_HUMAN	yes	yes	0	0	0	0	0	0	0	By MS/MS	By MS/MS	By MS/MS	By MS/MS	By MS/MS		By MS/MS	By MS/MS	By MS/MS	By matching		By MS/MS	By MS/MS	By MS/MS		By MS/MS	By MS/MS	By MS/MS	By MS/MS	By MS/MS	By MS/MS	By MS/MS	By MS/MS	By MS/MS	By MS/MS	By MS/MS	By MS/MS	By MS/MS	By MS/MS	By MS/MS	By MS/MS	By MS/MS	By MS/MS	By MS/MS	By MS/MS
AAVEEGIVLGGGCALLR	Unmodified	1683.8978	0.89779012	235	sp|P10809|CH60_HUMAN	yes	yes	0	0	0	0	0	0	0															By MS/MS
AAVGTSAAPVPSDNH	Unmodified	1392.6634	0.66335673	150	sp|P02649|APOE_HUMAN	yes	yes	0	0	0	0	0	0	0	By matching	By MS/MS	By matching	By matching	By matching			By MS/MS					By MS/MS			By MS/MS	By MS/MS	By matching		By MS/MS	By MS/MS	By matching	By MS/MS		By MS/MS		By matching		By matching	By matching	By MS/MS			By MS/MS
AAVYHHFISDGVR	Unmodified	1470.7368	0.73679645	110	sp|P01024|CO3_HUMAN	yes	yes	0	0	0	0	0	0	0	By matching	By MS/MS	By matching	By matching				By matching	By matching			By matching	By MS/MS	By matching		By matching	By matching	By MS/MS	By MS/MS	By MS/MS	By MS/MS	By MS/MS	By matching	By MS/MS	By MS/MS	By MS/MS	By MS/MS	By MS/MS	By MS/MS	By MS/MS		By matching		By matching
AAVYQPQPHPQPPPYGH	Unmodified	1882.9115	0.91146635	166	sp|P02751|FINC_HUMAN	yes	yes	0	0	0	0	0	0	0	By MS/MS	By MS/MS	By MS/MS	By MS/MS	By MS/MS		By matching	By MS/MS	By matching			By MS/MS	By MS/MS	By matching		By MS/MS	By matching	By matching		By matching	By matching	By matching	By MS/MS	By matching	By matching	By matching		By matching		By matching	By MS/MS	By matching	By MS/MS	By MS/MS	By matching
AAWGKVGAH	Dimethyl (K)	923.49774	0.49773538	281	sp|P69905|HBA_HUMAN	yes	yes	0	1	0	0	0	0	1	By MS/MS	By MS/MS	By MS/MS	By MS/MS	By matching			By matching	By matching			By MS/MS	By matching	By MS/MS		By MS/MS	By matching	By MS/MS					By MS/MS	By matching	By MS/MS	By matching	By MS/MS		By MS/MS	By matching		By matching	By MS/MS	By MS/MS
AAWGKVGAHAGEYGAEALER	Dimethyl (N-term)	2070.0283	0.028287021	281	sp|P69905|HBA_HUMAN	yes	yes	0	0	1	0	0	0	1	By MS/MS	By matching	By MS/MS		By MS/MS	By matching	By matching	By MS/MS	By matching			By MS/MS	By matching	By MS/MS		By MS/MS	By MS/MS		By matching				By MS/MS				By MS/MS		By MS/MS		By matching			By MS/MS	By matching
AAWGKVGAHAGEYGAEALER	Dimethyl (K)	2070.0283	0.028287021	281	sp|P69905|HBA_HUMAN	yes	yes	0	1	0	0	0	0	1	By MS/MS	By MS/MS	By MS/MS	By MS/MS	By MS/MS		By MS/MS	By MS/MS	By MS/MS			By MS/MS	By MS/MS	By MS/MS		By MS/MS	By MS/MS	By matching	By matching	By matching	By MS/MS	By matching	By MS/MS	By matching	By matching	By matching	By MS/MS	By matching	By MS/MS	By MS/MS	By matching		By MS/MS	By MS/MS	By MS/MS
AAWLSR	Unmodified	702.38131	0.38130863	219;220	sp|P0C0L4|CO4A_HUMAN;sp|P0C0L5|CO4B_HUMAN	no	no	0	0	0	0	0	0	0																															By matching	By matching	By matching
AAYLWVGTGASEAEKTGAQELLR	Dimethyl (K)	2448.2649	0.26488848	203	sp|P06396|GELS_HUMAN	yes	yes	0	1	0	0	0	0	1	By MS/MS	By matching	By MS/MS		By matching		By MS/MS	By matching	By MS/MS	By matching	By matching		By matching	By MS/MS		By MS/MS						By matching									By matching	By MS/MS	By MS/MS		By MS/MS
ACEPGVDYVYKTR	Dimethyl (K)	1584.7606	0.76062794	110;24	sp|P01024|CO3_HUMAN;CON__Q2UVX4	no	no	0	1	0	0	0	0	1	By MS/MS	By MS/MS	By matching	By MS/MS	By MS/MS			By MS/MS	By MS/MS			By MS/MS	By matching	By MS/MS		By matching	By matching	By matching	By matching			By matching	By MS/MS	By matching	By matching	By matching			By matching	By matching		By MS/MS	By matching	By matching
ACEVTHQGLSSPVTK	Dimethyl (K)	1640.8192	0.81920545	228;140	sp|P0DOX7|IGK_HUMAN;sp|P01834|IGKC_HUMAN	no	no	0	1	0	0	0	0	0		By MS/MS	By MS/MS	By MS/MS	By MS/MS			By MS/MS	By MS/MS			By MS/MS	By MS/MS	By MS/MS		By MS/MS	By MS/MS	By matching					By MS/MS					By MS/MS		By matching	By MS/MS	By MS/MS	By MS/MS	By MS/MS	By matching
ACEVTHQGLSSPVTKSFNR	Dimethyl (K)	2145.0637	0.063686249	228;140	sp|P0DOX7|IGK_HUMAN;sp|P01834|IGKC_HUMAN	no	no	0	1	0	0	0	0	1																		By matching	By MS/MS		By MS/MS	By matching		By matching	By MS/MS	By matching	By MS/MS	By matching	By matching	By MS/MS
ADAHLDR	Unmodified	796.38277	0.3827652	186	sp|P04196|HRG_HUMAN	yes	yes	0	0	0	0	0	0	0	By matching	By MS/MS	By matching	By matching	By matching			By MS/MS	By MS/MS			By MS/MS	By MS/MS	By matching		By matching	By MS/MS							By matching			By matching	By matching	By matching					By matching
ADCCAKQEPER	Dimethyl (K)	1390.5969	0.59693343	11	sp|P02768|ALBU_HUMAN;CON__P02768-1	yes	no	0	1	0	0	0	0	1	By MS/MS	By MS/MS	By matching	By MS/MS	By MS/MS			By MS/MS	By MS/MS			By MS/MS	By MS/MS	By MS/MS		By MS/MS	By MS/MS						By MS/MS										By MS/MS	By MS/MS	By MS/MS
ADDKETCFAEEGK	Unmodified	1498.6246	0.62458797	11	sp|P02768|ALBU_HUMAN;CON__P02768-1	yes	no	0	0	0	0	0	0	1	By matching	By matching		By matching	By matching			By MS/MS				By matching	By matching				By matching															By MS/MS			By MS/MS
ADDKETCFAEEGK	Dimethyl (K)	1526.6559	0.65588809	11	sp|P02768|ALBU_HUMAN;CON__P02768-1	yes	no	0	1	0	0	0	0	1	By matching	By matching		By MS/MS	By MS/MS			By MS/MS	By matching			By matching	By MS/MS	By MS/MS		By MS/MS	By MS/MS						By matching								By matching	By MS/MS	By MS/MS		By MS/MS
ADDKETCFAEEGKK	2 Dimethyl (K)	1682.7822	0.78215124	11	sp|P02768|ALBU_HUMAN;CON__P02768-1	yes	no	0	2	0	0	0	0	2	By MS/MS	By MS/MS	By MS/MS	By MS/MS	By MS/MS	By matching		By MS/MS	By MS/MS			By matching	By MS/MS	By matching		By MS/MS	By MS/MS	By matching	By matching	By matching	By matching	By matching	By MS/MS	By matching	By matching	By matching	By matching	By matching	By matching	By matching	By MS/MS	By matching	By matching	By MS/MS	By MS/MS
ADDKETCFAEEGKK	3 Dimethyl (K)	1710.8135	0.81345137	11	sp|P02768|ALBU_HUMAN;CON__P02768-1	yes	no	0	3	0	0	0	0	2	By MS/MS	By MS/MS	By MS/MS	By MS/MS	By MS/MS			By MS/MS	By MS/MS			By MS/MS	By MS/MS	By matching		By MS/MS	By MS/MS						By MS/MS									By matching	By matching	By MS/MS
ADDKETCFAEEGKK	Unmodified	1626.7196	0.71955098	11	sp|P02768|ALBU_HUMAN;CON__P02768-1	yes	no	0	0	0	0	0	0	2								By MS/MS																								By matching			By MS/MS
ADDKETCFAEEGKK	Dimethyl (K)	1654.7509	0.75085111	11	sp|P02768|ALBU_HUMAN;CON__P02768-1	yes	no	0	1	0	0	0	0	2				By MS/MS	By matching			By MS/MS					By matching			By matching	By MS/MS									By matching						By matching
ADDKETCFAEEGKKLVA	3 Dimethyl (K)	1994.003	0.0030430525	11	sp|P02768|ALBU_HUMAN;CON__P02768-1	yes	no	0	3	0	0	0	0	3	By matching	By matching	By matching	By matching	By MS/MS		By MS/MS	By MS/MS	By matching			By matching	By MS/MS			By MS/MS	By MS/MS						By MS/MS									By MS/MS	By MS/MS	By matching	By MS/MS
ADDKETCFAEEGKKLVAASQAALG	3 Dimethyl (K)	2592.3105	0.31051804	11	sp|P02768|ALBU_HUMAN;CON__P02768-1	yes	no	0	3	0	0	0	0	3		By MS/MS			By matching		By matching	By MS/MS			By matching		By matching			By matching	By MS/MS																	By MS/MS
ADDKETCFAEEGKKLVAASQAALG	2 Dimethyl (K);Dimethyl (N-term)	2592.3105	0.31051804	11	sp|P02768|ALBU_HUMAN;CON__P02768-1	yes	no	0	2	1	0	0	0	3			By matching	By MS/MS	By matching		By matching		By matching	By matching	By matching	By matching	By matching	By MS/MS		By MS/MS	By MS/MS
ADDKETCFAEEGKKLVAASQAALGL	3 Dimethyl (K)	2705.3946	0.39458202	11	sp|P02768|ALBU_HUMAN;CON__P02768-1	yes	no	0	3	0	0	0	0	3	By MS/MS	By MS/MS	By MS/MS	By MS/MS	By MS/MS		By MS/MS	By MS/MS	By MS/MS	By MS/MS	By MS/MS	By MS/MS	By MS/MS	By MS/MS			By MS/MS		By matching				By matching	By matching							By MS/MS	By MS/MS	By MS/MS	By MS/MS	By MS/MS
ADDKETCFAEEGKKLVAASQAALGL	2 Dimethyl (K);Dimethyl (N-term)	2705.3946	0.39458202	11	sp|P02768|ALBU_HUMAN;CON__P02768-1	yes	no	0	2	1	0	0	0	3		By MS/MS	By MS/MS		By MS/MS		By MS/MS	By MS/MS		By MS/MS	By MS/MS	By MS/MS	By MS/MS			By matching	By MS/MS			By matching	By matching	By matching	By MS/MS									By MS/MS		By MS/MS	By MS/MS
ADDKETCFAEEGKKLVAASQAALGL	2 Dimethyl (K)	2677.3633	0.36328189	11	sp|P02768|ALBU_HUMAN;CON__P02768-1	yes	no	0	2	0	0	0	0	3							By matching				By matching		By MS/MS			By matching	By matching
ADDKVYPGEQYTY	Dimethyl (N-term)	1575.7093	0.70930387	91	sp|P00450|CERU_HUMAN	yes	yes	0	0	1	0	0	0	1	By MS/MS	By matching		By matching	By MS/MS		By MS/MS	By MS/MS	By MS/MS			By MS/MS	By MS/MS	By MS/MS		By MS/MS	By MS/MS	By MS/MS	By MS/MS	By matching	By MS/MS		By MS/MS	By matching	By MS/MS	By matching	By MS/MS		By MS/MS	By matching	By MS/MS	By MS/MS	By MS/MS	By MS/MS
ADDKVYPGEQYTY	Dimethyl (K)	1575.7093	0.70930387	91	sp|P00450|CERU_HUMAN	yes	yes	0	1	0	0	0	0	1			By MS/MS											By MS/MS			By MS/MS					By MS/MS						By MS/MS				By MS/MS
ADDKVYPGEQYTYM	Dimethyl (N-term)	1706.7498	0.74978848	91	sp|P00450|CERU_HUMAN	yes	yes	0	0	1	0	0	0	1	By matching		By matching		By matching				By MS/MS		By matching		By matching									By matching
ADDKVYPGEQYTYM	Dimethyl (K)	1706.7498	0.74978848	91	sp|P00450|CERU_HUMAN	yes	yes	0	1	0	0	0	0	1																																By MS/MS
ADDKVYPGEQYTYMLLATEEQSPGEGDGNCVTR	Dimethyl (N-term)	3720.656	0.65597103	91	sp|P00450|CERU_HUMAN	yes	yes	0	0	1	0	0	0	1			By matching							By MS/MS		By MS/MS										By MS/MS
ADDKVYPGEQYTYMLLATEEQSPGEGDGNCVTR	Dimethyl (K)	3720.656	0.65597103	91	sp|P00450|CERU_HUMAN	yes	yes	0	1	0	0	0	0	1																		By matching						By MS/MS
ADEAGSEADHEGTHSTKR	Dimethyl (K);Dimethyl (N-term)	1952.8824	0.88241064	155	sp|P02671|FIBA_HUMAN	yes	yes	0	1	1	0	0	0	1																													By MS/MS
ADEFKVKIDQTVEELR	2 Dimethyl (K)	1975.0626	0.062606842	205	sp|P06727|APOA4_HUMAN	yes	yes	0	2	0	0	0	0	2		By MS/MS	By matching	By MS/MS	By matching		By matching	By matching		By matching	By matching		By matching			By MS/MS	By matching				By MS/MS		By MS/MS		By MS/MS	By matching		By matching	By MS/MS	By matching			By MS/MS	By MS/MS	By MS/MS
ADELKAKIDQNVEELKGR	3 Dimethyl (K)	2139.1899	0.18993262	205	sp|P06727|APOA4_HUMAN	yes	yes	0	3	0	0	0	0	3		By matching		By matching																By matching	By matching		By matching		By matching		By matching	By matching		By matching				By MS/MS
ADGESCSASMMYQEGKFR	Dimethyl (K)	2080.8652	0.86524572	105	sp|P01008|ANT3_HUMAN	yes	yes	0	1	0	0	0	0	1					By matching		By matching	By MS/MS					By MS/MS				By matching
ADGSPVKAGVETTKPSKQSN	3 Dimethyl (K)	2084.1113	0.11134795	229	sp|P0DOX8|IGL1_HUMAN;sp|B9A064|IGLL5_HUMAN;sp|P0CG04|IGLC1_HUMAN	yes	no	0	3	0	0	0	0	3	By matching	By matching	By MS/MS	By MS/MS	By MS/MS			By matching	By MS/MS			By matching	By MS/MS	By matching		By MS/MS	By MS/MS	By matching	By matching	By MS/MS	By matching	By MS/MS		By MS/MS	By MS/MS	By matching	By MS/MS	By MS/MS	By MS/MS	By matching	By matching		By matching	By MS/MS
ADGSYAAWLSR	Unmodified	1195.5622	0.56218613	219;220	sp|P0C0L4|CO4A_HUMAN;sp|P0C0L5|CO4B_HUMAN	no	no	0	0	0	0	0	0	0																																	By matching		By MS/MS
ADICTLSEK	Unmodified	1035.4907	0.49066067	11	sp|P02768|ALBU_HUMAN;CON__P02768-1	yes	no	0	0	0	0	0	0	0	By matching	By MS/MS	By MS/MS	By MS/MS				By MS/MS	By matching			By MS/MS		By matching		By matching							By MS/MS									By MS/MS	By matching	By matching	By matching
ADICTLSEKER	Dimethyl (K)	1348.6657	0.66566492	11	sp|P02768|ALBU_HUMAN;CON__P02768-1	yes	no	0	1	0	0	0	0	1	By MS/MS	By MS/MS	By MS/MS	By MS/MS	By MS/MS	By matching		By MS/MS	By MS/MS			By MS/MS	By MS/MS	By MS/MS		By MS/MS	By MS/MS			By matching			By MS/MS							By matching	By MS/MS	By MS/MS	By MS/MS	By MS/MS
ADIGCTPGSGK	Unmodified	1061.4812	0.48115861	110	sp|P01024|CO3_HUMAN	yes	yes	0	0	0	0	0	0	0								By MS/MS					By matching				By matching
ADIGCTPGSGKDYAGVFSDAGLTFTSSSGQQTAQR	Dimethyl (K)	3564.6427	0.64270423	110	sp|P01024|CO3_HUMAN	yes	yes	0	1	0	0	0	0	1						By MS/MS						By MS/MS					By MS/MS
ADISSVYTVTGPLYER	Unmodified	1769.8836	0.88357984	17	CON__P13717	yes	yes	0	0	0	0	0	0	0	By matching				By MS/MS		By MS/MS		By MS/MS	By MS/MS		By matching		By MS/MS		By MS/MS	By MS/MS	By MS/MS		By MS/MS	By MS/MS	By MS/MS	By matching	By MS/MS	By MS/MS	By MS/MS	By MS/MS	By matching	By MS/MS	By MS/MS		By matching	By matching	By matching	By matching
ADKPETTKEQLGEFYEALDCLR	Dimethyl (K);Dimethyl (N-term)	2668.3054	0.30543266	169	sp|P02763|A1AG1_HUMAN	yes	yes	0	1	1	0	0	0	2					By MS/MS		By MS/MS			By matching							By MS/MS
ADKPETTKEQLGEFYEALDCLR	2 Dimethyl (K)	2668.3054	0.30543266	169	sp|P02763|A1AG1_HUMAN	yes	yes	0	2	0	0	0	0	2																By MS/MS																	By MS/MS
ADLAKYIC	Dimethyl (K)	980.5001	0.50010314	11;12	sp|P02768|ALBU_HUMAN;CON__P02768-1;CON__P02769	no	no	0	1	0	0	0	0	1	By matching	By matching		By matching	By MS/MS		By MS/MS	By matching	By matching	By matching	By MS/MS	By matching											By matching								By MS/MS	By matching	By matching	By matching	By MS/MS
ADLAKYICDNQDTISSKLKECCDKPLLEK	5 Dimethyl (K)	3594.8347	0.83472744	12	CON__P02769	yes	yes	0	5	0	0	0	0	4		By matching										By MS/MS
ADLAKYICEN	Dimethyl (K)	1223.5856	0.58562368	11	sp|P02768|ALBU_HUMAN;CON__P02768-1	yes	no	0	1	0	0	0	0	1	By MS/MS	By MS/MS	By MS/MS	By MS/MS	By MS/MS	By matching	By MS/MS	By MS/MS	By MS/MS		By MS/MS	By MS/MS	By MS/MS	By MS/MS		By MS/MS	By MS/MS	By matching	By matching	By matching	By matching	By matching	By MS/MS	By matching				By MS/MS		By MS/MS	By MS/MS	By MS/MS	By MS/MS	By MS/MS	By MS/MS
ADLAKYICENQD	Dimethyl (K)	1466.6711	0.67114423	11	sp|P02768|ALBU_HUMAN;CON__P02768-1	yes	no	0	1	0	0	0	0	1				By matching		By MS/MS			By MS/MS		By MS/MS			By MS/MS									By matching	By matching	By matching	By matching					By matching	By matching			By matching
ADLAKYICENQDSIS	Dimethyl (K)	1753.8193	0.81926503	11	sp|P02768|ALBU_HUMAN;CON__P02768-1	yes	no	0	1	0	0	0	0	1					By matching		By MS/MS	By MS/MS	By matching		By MS/MS		By matching			By MS/MS	By matching
ADLAKYICENQDSISSK	Dimethyl (K)	1968.9463	0.94625646	11	sp|P02768|ALBU_HUMAN;CON__P02768-1	yes	no	0	1	0	0	0	0	1	By MS/MS	By MS/MS	By MS/MS	By MS/MS	By MS/MS	By matching	By MS/MS	By MS/MS	By MS/MS		By MS/MS	By MS/MS	By MS/MS	By MS/MS		By MS/MS	By MS/MS	By matching	By MS/MS	By matching	By MS/MS	By matching	By MS/MS	By matching	By matching	By MS/MS	By matching	By MS/MS	By matching		By MS/MS	By MS/MS	By MS/MS	By MS/MS	By MS/MS
ADLAKYICENQDSISSK	2 Dimethyl (K)	1996.9776	0.97755658	11	sp|P02768|ALBU_HUMAN;CON__P02768-1	yes	no	0	2	0	0	0	0	1	By MS/MS	By MS/MS	By MS/MS	By MS/MS	By MS/MS	By MS/MS	By MS/MS	By MS/MS	By MS/MS	By matching	By MS/MS	By MS/MS	By MS/MS	By MS/MS		By MS/MS	By MS/MS	By matching	By matching	By matching	By MS/MS	By MS/MS	By MS/MS	By MS/MS	By MS/MS	By matching	By MS/MS	By MS/MS	By MS/MS	By MS/MS	By MS/MS	By MS/MS	By MS/MS	By MS/MS	By MS/MS
ADLAKYICENQDSISSK	Dimethyl (K);Dimethyl (N-term)	1996.9776	0.97755658	11	sp|P02768|ALBU_HUMAN;CON__P02768-1	yes	no	0	1	1	0	0	0	1													By MS/MS							By MS/MS
ADLAKYICENQDSISSK	Dimethyl (N-term)	1968.9463	0.94625646	11	sp|P02768|ALBU_HUMAN;CON__P02768-1	yes	no	0	0	1	0	0	0	1																			By MS/MS	By MS/MS	By MS/MS							By MS/MS		By MS/MS
ADLAKYICENQDSISSKLK	2 Dimethyl (K)	2238.1566	0.15658358	11	sp|P02768|ALBU_HUMAN;CON__P02768-1	yes	no	0	2	0	0	0	0	2	By MS/MS	By MS/MS	By MS/MS	By MS/MS	By MS/MS		By MS/MS	By MS/MS	By MS/MS		By MS/MS	By MS/MS	By MS/MS	By MS/MS		By MS/MS	By MS/MS	By matching	By MS/MS	By MS/MS	By MS/MS		By MS/MS	By MS/MS	By MS/MS	By MS/MS	By MS/MS	By MS/MS	By MS/MS	By MS/MS	By MS/MS	By MS/MS	By MS/MS	By MS/MS	By MS/MS
ADLAKYICENQDSISSKLK	3 Dimethyl (K)	2266.1879	0.18788371	11	sp|P02768|ALBU_HUMAN;CON__P02768-1	yes	no	0	3	0	0	0	0	2	By MS/MS	By MS/MS	By MS/MS	By MS/MS	By MS/MS		By MS/MS	By MS/MS	By MS/MS	By MS/MS	By MS/MS	By MS/MS	By MS/MS	By MS/MS		By MS/MS	By MS/MS		By matching		By matching		By matching				By matching	By matching			By MS/MS	By MS/MS	By MS/MS	By MS/MS	By MS/MS
ADLAKYICENQDSISSKLKEC	3 Dimethyl (K)	2555.2611	0.26112501	11	sp|P02768|ALBU_HUMAN;CON__P02768-1	yes	no	0	3	0	0	0	0	3	By MS/MS	By MS/MS	By MS/MS	By MS/MS	By matching		By MS/MS	By MS/MS	By MS/MS	By MS/MS	By MS/MS	By MS/MS	By MS/MS	By MS/MS		By matching	By MS/MS						By MS/MS									By MS/MS	By MS/MS	By MS/MS	By MS/MS
ADLAKYICENQDSISSKLKECC	3 Dimethyl (K)	2715.2918	0.29177321	11	sp|P02768|ALBU_HUMAN;CON__P02768-1	yes	no	0	3	0	0	0	0	3	By MS/MS	By MS/MS	By MS/MS	By MS/MS	By MS/MS		By MS/MS	By MS/MS	By MS/MS	By MS/MS	By MS/MS	By MS/MS	By MS/MS	By MS/MS		By MS/MS	By MS/MS						By MS/MS									By MS/MS	By MS/MS	By MS/MS	By MS/MS
ADLAKYICENQDSISSKLKECCEKPLLEK	4 Dimethyl (K)	3580.8191	0.81907738	11	sp|P02768|ALBU_HUMAN;CON__P02768-1	yes	no	0	4	0	0	0	0	4							By matching	By MS/MS	By matching	By MS/MS	By MS/MS		By matching	By matching		By matching	By MS/MS
ADLAKYICENQDSISSKLKECCEKPLLEKSH	5 Dimethyl (K)	3832.9413	0.94131778	11	sp|P02768|ALBU_HUMAN;CON__P02768-1	yes	no	0	5	0	0	0	0	5		By MS/MS		By matching
ADLAKYICENQDSISSKLKECCEKPLLEKSH	4 Dimethyl (K);Dimethyl (N-term)	3832.9413	0.94131778	11	sp|P02768|ALBU_HUMAN;CON__P02768-1	yes	no	0	4	1	0	0	0	5							By matching	By matching	By matching	By matching			By matching	By MS/MS		By matching
ADLAKYICENQDSISSKLKECCEKPLLEKSHC	5 Dimethyl (K)	3992.972	0.97196598	11	sp|P02768|ALBU_HUMAN;CON__P02768-1	yes	no	0	5	0	0	0	0	5
ADLEKLTSLSDR	Dimethyl (K)	1374.7355	0.73545904	219;220;0	sp|P0C0L4|CO4A_HUMAN;sp|P0C0L5|CO4B_HUMAN;CON__ENSEMBL:ENSBTAP00000007350	no	no	0	1	0	0	0	0	1	By MS/MS	By MS/MS	By MS/MS	By MS/MS	By MS/MS	By matching	By MS/MS	By MS/MS	By MS/MS		By MS/MS	By MS/MS	By MS/MS	By MS/MS		By MS/MS	By MS/MS	By MS/MS	By MS/MS	By MS/MS	By MS/MS	By MS/MS	By matching	By MS/MS	By MS/MS	By MS/MS	By MS/MS	By MS/MS	By MS/MS	By MS/MS	By MS/MS	By MS/MS	By MS/MS	By MS/MS	By MS/MS
ADLSGITGAR	Unmodified	959.50361	0.50360861	107	sp|P01011|AACT_HUMAN	yes	yes	0	0	0	0	0	0	0	By MS/MS	By MS/MS	By MS/MS	By MS/MS	By MS/MS			By MS/MS	By MS/MS			By MS/MS	By MS/MS	By MS/MS		By MS/MS	By MS/MS	By MS/MS	By MS/MS	By MS/MS	By MS/MS	By MS/MS	By MS/MS	By MS/MS	By MS/MS	By MS/MS	By MS/MS	By MS/MS	By MS/MS	By MS/MS	By MS/MS	By MS/MS	By MS/MS	By MS/MS
ADRDQYELLCLDNTR	Unmodified	1880.8687	0.86867484	176	sp|P02787|TRFE_HUMAN	yes	yes	0	0	0	0	0	0	1		By matching		By matching			By matching				By matching	By matching		By matching			By matching						By matching			By matching		By matching				By matching	By matching		By MS/MS
ADSGEGDFLAEGGGVR	Unmodified	1535.6852	0.68521439	155	sp|P02671|FIBA_HUMAN	yes	yes	0	0	0	0	0	0	0	By MS/MS				By matching			By MS/MS			By MS/MS							By matching	By MS/MS				By matching			By MS/MS		By matching		By matching	By matching	By matching
ADSGEGDFLAEGGGVR	Dimethyl (N-term)	1563.7165	0.71651452	155	sp|P02671|FIBA_HUMAN	yes	yes	0	0	1	0	0	0	0	By MS/MS	By MS/MS	By MS/MS	By MS/MS	By MS/MS	By MS/MS	By MS/MS	By MS/MS	By MS/MS	By matching	By MS/MS	By MS/MS	By MS/MS	By MS/MS			By MS/MS	By MS/MS	By MS/MS	By MS/MS	By MS/MS	By MS/MS	By MS/MS	By MS/MS	By MS/MS	By MS/MS	By MS/MS	By MS/MS		By MS/MS	By MS/MS	By MS/MS			By MS/MS
ADSQAQLLLSTVVGVFTAPGLH	Unmodified	2223.1899	0.18993262	108	sp|P01019|ANGT_HUMAN	yes	yes	0	0	0	0	0	0	0				By MS/MS																					By matching				By MS/MS	By matching
ADSQAQLLLSTVVGVFTAPGLHLKQPF	Dimethyl (K)	2864.58	0.58001503	108	sp|P01019|ANGT_HUMAN	yes	yes	0	1	0	0	0	0	1		By matching	By matching	By MS/MS	By MS/MS		By MS/MS	By matching	By MS/MS	By MS/MS	By matching	By MS/MS	By matching	By MS/MS		By MS/MS	By MS/MS	By MS/MS		By MS/MS	By MS/MS	By MS/MS	By MS/MS			By MS/MS	By MS/MS		By MS/MS		By matching	By matching	By MS/MS	By MS/MS	By matching
ADSSPVKAGVETTTPSK	Dimethyl (K)	1701.8785	0.87849447	230;231	sp|P0DOY2|IGLC2_HUMAN;sp|P0DOY3|IGLC3_HUMAN	no	no	0	1	0	0	0	0	1	By matching	By MS/MS	By matching	By matching	By matching			By MS/MS	By matching			By matching	By MS/MS	By MS/MS		By MS/MS	By matching	By matching	By matching	By matching	By matching	By matching	By matching	By matching	By matching	By MS/MS	By matching	By matching	By matching	By matching	By matching	By matching	By matching	By matching
ADSSPVKAGVETTTPSKQSN	2 Dimethyl (K)	2059.0433	0.043327963	230;231	sp|P0DOY2|IGLC2_HUMAN;sp|P0DOY3|IGLC3_HUMAN	no	no	0	2	0	0	0	0	2	By MS/MS	By MS/MS	By MS/MS	By MS/MS	By matching			By MS/MS	By MS/MS			By MS/MS	By MS/MS	By MS/MS		By MS/MS	By MS/MS	By MS/MS	By MS/MS	By MS/MS	By MS/MS	By MS/MS	By MS/MS	By MS/MS	By MS/MS	By MS/MS	By MS/MS	By MS/MS	By MS/MS	By MS/MS	By MS/MS	By MS/MS	By MS/MS	By MS/MS	By matching
ADSVKGR	Dimethyl (K)	759.4239	0.42390173	224;61;133;135;136;132;138;73;59;232;68;48	sp|P0DOX2|IGA2_HUMAN;sp|A0A0B4J1V1|HV321_HUMAN;sp|A0A0C4DH32|HV320_HUMAN;sp|P01762|HV311_HUMAN;sp|P01782|HV309_HUMAN;sp|A0A0B4J1X5|HV374_HUMAN;sp|A0A075B6Q5|HV364_HUMAN;sp|A0A0C4DH42|HV366_HUMAN;sp|P01764|HV323_HUMAN;sp|A0A0J9YX35|HV64D_HUMAN;sp|P01767|HV353_HUMAN;sp|P0DP04|HV43D_HUMAN;sp|A0A0B4J1X8|HV343_HUMAN;sp|P01772|HV333_HUMAN;sp|P0DP02|HVC33_HUMAN;sp|P0DP03|HV335_HUMAN;sp|P01768|HV330_HUMAN	no	no	0	1	0	0	0	0	1					By MS/MS			By matching	By matching				By matching	By matching		By MS/MS	By matching
ADSVVDLLSYNVQGSGETTYDHKNTF	Dimethyl (K)	2887.3512	0.35119688	184	sp|P04114|APOB_HUMAN	yes	yes	0	1	0	0	0	0	1		By MS/MS				By MS/MS				By matching	By MS/MS		By MS/MS				By MS/MS								By matching										By MS/MS
ADTAKEVSFDVELPKTAF	2 Dimethyl (K)	2023.0514	0.051373454	284	sp|Q06033|ITIH3_HUMAN	yes	yes	0	2	0	0	0	0	2	By MS/MS									By MS/MS
ADTAKEVSFDVELPKTAF	Dimethyl (K);Dimethyl (N-term)	2023.0514	0.051373454	284	sp|Q06033|ITIH3_HUMAN	yes	yes	0	1	1	0	0	0	2		By matching	By MS/MS		By MS/MS				By MS/MS	By MS/MS	By MS/MS	By MS/MS	By MS/MS	By MS/MS		By matching						By MS/MS		By MS/MS				By MS/MS			By matching	By MS/MS
ADTVAKVQGVEFSHR	Dimethyl (K)	1670.874	0.87401821	184	sp|P04114|APOB_HUMAN	yes	yes	0	1	0	0	0	0	1		By MS/MS	By matching	By MS/MS				By matching	By matching			By matching	By matching	By matching		By MS/MS	By MS/MS			By matching			By MS/MS			By matching	By matching		By matching	By matching	By matching		By matching	By MS/MS
ADYEKHKVY	2 Dimethyl (K)	1207.6237	0.62372375	228;140	sp|P0DOX7|IGK_HUMAN;sp|P01834|IGKC_HUMAN	no	no	0	2	0	0	0	0	2	By matching	By MS/MS	By matching	By matching	By matching			By MS/MS				By matching	By matching	By MS/MS		By MS/MS		By matching	By matching	By matching	By matching		By MS/MS	By matching	By matching		By matching	By matching		By matching	By matching	By MS/MS	By matching	By matching
ADYEKHKVYAC	2 Dimethyl (K)	1438.6915	0.69148574	228;140	sp|P0DOX7|IGK_HUMAN;sp|P01834|IGKC_HUMAN	no	no	0	2	0	0	0	0	2									By matching				By matching			By matching																By matching
ADYEKHKVYACEVTHQGLSSPVTKSF	2 Dimethyl (K);Dimethyl (N-term)	3064.5328	0.53280684	228;140	sp|P0DOX7|IGK_HUMAN;sp|P01834|IGKC_HUMAN	no	no	0	2	1	0	0	0	3																												By MS/MS
ADYEKHKVYACEVTHQGLSSPVTKSF	3 Dimethyl (K)	3064.5328	0.53280684	228;140	sp|P0DOX7|IGK_HUMAN;sp|P01834|IGKC_HUMAN	no	no	0	3	0	0	0	0	3		By matching		By matching								By matching	By matching																By MS/MS	By matching		By matching		By matching
AEAKDVFLGMFLYEYAR	Dimethyl (N-term)	2050.0234	0.023384564	11	sp|P02768|ALBU_HUMAN;CON__P02768-1	yes	no	0	0	1	0	0	0	1					By MS/MS	By matching	By MS/MS	By matching		By MS/MS			By MS/MS	By matching		By MS/MS	By matching		By matching					By MS/MS		By MS/MS	By matching	By matching
AEAKDVFLGMFLYEYAR	Oxidation (M);Dimethyl (K)	2066.0183	0.018299186	11	sp|P02768|ALBU_HUMAN;CON__P02768-1	yes	no	0	1	0	0	0	1	1						By MS/MS
AEAQAQYSAAVAKGK	2 Dimethyl (K)	1547.8308	0.83075641	288	sp|Q14624|ITIH4_HUMAN	yes	yes	0	2	0	0	0	0	1	By matching	By matching	By MS/MS	By matching	By matching			By matching	By MS/MS			By matching	By matching	By matching			By MS/MS	By matching	By matching	By matching	By matching	By MS/MS	By matching	By matching	By matching	By matching	By matching	By matching	By matching	By matching		By matching	By MS/MS	By matching
AEATTLHVAPQGTAMAVSTFR	Unmodified	2158.0841	0.08408734	210	sp|P07360|CO8G_HUMAN	yes	yes	0	0	0	0	0	0	0	By matching	By matching	By MS/MS		By MS/MS		By matching											By MS/MS	By matching			By MS/MS	By matching	By MS/MS			By matching				By MS/MS	By MS/MS		By matching
AECPTLGEAVTDHPDR	Acetyl (N-term)	1808.7999	0.79992657	275	sp|P56279|TCL1A_HUMAN	yes	yes	1	0	0	0	0	0	0														By MS/MS
AEDHFSVIDFNQN	Unmodified	1534.6688	0.66883604	247	sp|P19823|ITIH2_HUMAN	yes	yes	0	0	0	0	0	0	0	By MS/MS			By matching			By matching		By matching		By MS/MS	By matching	By matching																					By matching	By matching
AEDHFSVIDFNQNIR	Unmodified	1803.854	0.85401105	247	sp|P19823|ITIH2_HUMAN	yes	yes	0	0	0	0	0	0	0	By matching	By MS/MS	By matching	By MS/MS	By MS/MS		By MS/MS	By MS/MS	By MS/MS	By MS/MS	By MS/MS	By MS/MS	By MS/MS	By MS/MS		By MS/MS	By matching	By matching	By MS/MS	By MS/MS	By MS/MS	By MS/MS	By MS/MS	By MS/MS	By MS/MS	By MS/MS	By MS/MS	By MS/MS	By MS/MS	By MS/MS	By matching	By MS/MS	By MS/MS	By MS/MS	By MS/MS
AEDLVGKSLY	Dimethyl (K)	1121.5968	0.5968403	110	sp|P01024|CO3_HUMAN	yes	yes	0	1	0	0	0	0	1	By MS/MS	By MS/MS	By MS/MS	By MS/MS	By MS/MS	By matching	By MS/MS	By MS/MS	By MS/MS		By MS/MS	By MS/MS	By MS/MS	By MS/MS		By MS/MS	By MS/MS	By MS/MS	By MS/MS	By MS/MS	By MS/MS	By MS/MS	By MS/MS	By MS/MS	By MS/MS	By MS/MS	By matching	By MS/MS	By matching	By MS/MS	By MS/MS	By MS/MS	By MS/MS	By MS/MS	By MS/MS
AEDLVGKSLYVSATVILHSGSDMVQAER	Dimethyl (K)	3002.5383	0.53828615	110	sp|P01024|CO3_HUMAN	yes	yes	0	1	0	0	0	0	1	By MS/MS	By MS/MS	By MS/MS	By MS/MS	By MS/MS	By MS/MS	By MS/MS	By MS/MS	By MS/MS	By MS/MS	By MS/MS	By MS/MS	By MS/MS	By MS/MS		By MS/MS	By MS/MS			By MS/MS	By MS/MS	By MS/MS	By MS/MS			By MS/MS				By matching		By MS/MS	By MS/MS	By MS/MS	By MS/MS
AEDLVGKSLYVSATVILHSGSDMVQAER	Oxidation (M);Dimethyl (K)	3018.5332	0.53320077	110	sp|P01024|CO3_HUMAN	yes	yes	0	1	0	0	0	1	1						By MS/MS
AEDTALYYCAK	Unmodified	1303.5755	0.57545293	138;232	sp|P01782|HV309_HUMAN;sp|P0DP04|HV43D_HUMAN	no	no	0	0	0	0	0	0	0	By MS/MS		By matching	By matching	By MS/MS			By MS/MS	By matching				By MS/MS	By MS/MS		By MS/MS	By MS/MS				By matching								By matching		By matching	By matching	By matching
AEDTAVYYCAR	Unmodified	1317.566	0.56595087	224;61;135;136;132;137;73;59;81	sp|P0DOX2|IGA2_HUMAN;sp|A0A0B4J1V1|HV321_HUMAN;sp|P01762|HV311_HUMAN;sp|P01780|HV307_HUMAN;sp|A0A0B4J1X5|HV374_HUMAN;sp|A0A0C4DH42|HV366_HUMAN;sp|P01767|HV353_HUMAN;sp|P01772|HV333_HUMAN;sp|P0DP02|HVC33_HUMAN;sp|A0A0J9YVY3|HV741_HUMAN	no	no	0	0	0	0	0	0	0	By MS/MS	By MS/MS	By MS/MS	By MS/MS	By MS/MS			By MS/MS	By MS/MS			By MS/MS	By MS/MS	By MS/MS		By MS/MS	By MS/MS	By MS/MS	By MS/MS	By MS/MS	By matching	By MS/MS	By MS/MS	By matching		By matching	By MS/MS	By MS/MS				By MS/MS	By MS/MS	By MS/MS	By matching
AEDTAVYYCAR	Dimethyl (N-term)	1345.5973	0.597251	224;61;135;136;132;137;73;59;81	sp|P0DOX2|IGA2_HUMAN;sp|A0A0B4J1V1|HV321_HUMAN;sp|P01762|HV311_HUMAN;sp|P01780|HV307_HUMAN;sp|A0A0B4J1X5|HV374_HUMAN;sp|A0A0C4DH42|HV366_HUMAN;sp|P01767|HV353_HUMAN;sp|P01772|HV333_HUMAN;sp|P0DP02|HVC33_HUMAN;sp|A0A0J9YVY3|HV741_HUMAN	no	no	0	0	1	0	0	0	0	By matching											By MS/MS							By matching																By MS/MS
AEDYLSVVLNQLCVLHEK	Unmodified	2129.0827	0.082690357	11	sp|P02768|ALBU_HUMAN;CON__P02768-1	yes	no	0	0	0	0	0	0	0								By MS/MS									By matching
AEDYLSVVLNQLCVLHEKTPVSDR	Dimethyl (K)	2812.4429	0.4429292	11	sp|P02768|ALBU_HUMAN;CON__P02768-1	yes	no	0	1	0	0	0	0	1	By MS/MS	By MS/MS	By MS/MS	By MS/MS			By MS/MS	By MS/MS		By MS/MS		By MS/MS	By MS/MS	By MS/MS		By matching	By MS/MS						By MS/MS								By MS/MS	By MS/MS	By MS/MS	By MS/MS	By MS/MS
AEEGIAAGGVMDVNTALQEVLK	Acetyl (N-term)	2256.1308	0.13076276	254	sp|P25398|RS12_HUMAN	yes	yes	1	0	0	0	0	0	0															By MS/MS
AEEGKKLVAASQAALGL	Dimethyl (K);Dimethyl (N-term)	1710.988	0.98798534	11	sp|P02768|ALBU_HUMAN;CON__P02768-1	yes	no	0	1	1	0	0	0	2					By MS/MS	By MS/MS	By matching	By matching	By MS/MS		By MS/MS		By matching	By MS/MS		By MS/MS	By matching
AEENIVSRSEFPESWLWNVEDLK	Acetyl (N-term)	2818.345	0.34498929	110	sp|P01024|CO3_HUMAN	yes	yes	1	0	0	0	0	0	1							By MS/MS
AEFAEVSK	Dimethyl (K)	907.4651	0.46509784	11	sp|P02768|ALBU_HUMAN;CON__P02768-1	yes	no	0	1	0	0	0	0	0	By MS/MS	By matching	By matching	By matching								By matching							By matching	By matching		By matching	By matching	By matching							By matching	By matching		By matching	By matching
AEFAEVSK	Unmodified	879.4338	0.43379771	11	sp|P02768|ALBU_HUMAN;CON__P02768-1	yes	no	0	0	0	0	0	0	0				By matching	By MS/MS	By matching	By matching	By MS/MS				By matching	By MS/MS	By matching		By MS/MS	By MS/MS	By MS/MS						By matching			By MS/MS				By MS/MS	By matching	By matching	By matching
AEFAEVSKL	Dimethyl (K)	1020.5492	0.54916182	11	sp|P02768|ALBU_HUMAN;CON__P02768-1	yes	no	0	1	0	0	0	0	1	By MS/MS	By matching	By matching	By matching	By MS/MS		By MS/MS	By matching	By matching		By MS/MS	By matching	By matching	By matching		By MS/MS	By matching				By matching		By matching									By matching	By MS/MS	By matching	By MS/MS
AEFAEVSKLVT	Dimethyl (K)	1220.6653	0.66525421	11	sp|P02768|ALBU_HUMAN;CON__P02768-1	yes	no	0	1	0	0	0	0	1			By matching	By matching	By matching		By MS/MS	By MS/MS	By MS/MS	By matching	By MS/MS			By MS/MS		By MS/MS	By MS/MS				By matching		By MS/MS										By matching		By matching
AEFAEVSKLVTD	Dimethyl (K)	1335.6922	0.69219725	11	sp|P02768|ALBU_HUMAN;CON__P02768-1	yes	no	0	1	0	0	0	0	1						By MS/MS
AEFAEVSKLVTDL	Dimethyl (K)	1448.7763	0.77626123	11	sp|P02768|ALBU_HUMAN;CON__P02768-1	yes	no	0	1	0	0	0	0	1	By MS/MS	By matching	By MS/MS		By MS/MS	By matching	By matching	By matching	By MS/MS		By MS/MS	By MS/MS	By matching	By matching			By MS/MS				By matching		By MS/MS								By MS/MS	By matching	By MS/MS	By MS/MS
AEFAEVSKLVTDLTK	Dimethyl (K)	1677.9189	0.91890272	11	sp|P02768|ALBU_HUMAN;CON__P02768-1	yes	no	0	1	0	0	0	0	1	By MS/MS	By MS/MS	By MS/MS	By MS/MS	By MS/MS	By matching	By MS/MS	By MS/MS	By MS/MS	By MS/MS	By MS/MS	By MS/MS	By MS/MS	By MS/MS		By MS/MS	By MS/MS	By matching	By MS/MS	By MS/MS	By MS/MS	By MS/MS	By MS/MS	By MS/MS	By MS/MS	By MS/MS	By MS/MS	By MS/MS	By MS/MS	By MS/MS	By MS/MS	By MS/MS	By MS/MS	By MS/MS	By MS/MS
AEFAEVSKLVTDLTK	2 Dimethyl (K)	1705.9502	0.95020285	11	sp|P02768|ALBU_HUMAN;CON__P02768-1	yes	no	0	2	0	0	0	0	1	By MS/MS	By MS/MS	By MS/MS	By MS/MS	By MS/MS		By MS/MS	By MS/MS	By MS/MS	By MS/MS	By MS/MS	By MS/MS	By MS/MS	By MS/MS		By MS/MS	By MS/MS				By MS/MS	By MS/MS	By MS/MS		By MS/MS	By MS/MS	By MS/MS	By MS/MS	By MS/MS		By MS/MS	By MS/MS	By MS/MS	By MS/MS	By MS/MS
AEFAEVSKLVTDLTKVH	2 Dimethyl (K)	1942.0775	0.077528625	11	sp|P02768|ALBU_HUMAN;CON__P02768-1	yes	no	0	2	0	0	0	0	2	By MS/MS	By MS/MS	By MS/MS	By MS/MS	By MS/MS		By MS/MS	By MS/MS	By MS/MS	By MS/MS	By MS/MS	By MS/MS	By MS/MS	By MS/MS		By MS/MS	By MS/MS	By matching		By matching	By MS/MS		By MS/MS	By matching	By MS/MS	By matching	By matching	By MS/MS	By matching	By matching	By MS/MS	By MS/MS	By MS/MS	By MS/MS	By MS/MS
AEFAEVSKLVTDLTKVHTEC	2 Dimethyl (K)	2332.1984	0.1984484	11	sp|P02768|ALBU_HUMAN;CON__P02768-1	yes	no	0	2	0	0	0	0	2	By MS/MS	By MS/MS	By MS/MS	By MS/MS	By MS/MS		By MS/MS	By MS/MS	By MS/MS	By MS/MS	By MS/MS	By MS/MS	By MS/MS	By MS/MS		By MS/MS	By MS/MS						By MS/MS								By MS/MS	By MS/MS	By MS/MS	By MS/MS	By MS/MS
AEFAEVSKLVTDLTKVHTECC	2 Dimethyl (K)	2492.2291	0.2290966	11	sp|P02768|ALBU_HUMAN;CON__P02768-1	yes	no	0	2	0	0	0	0	2					By matching		By MS/MS		By matching		By MS/MS					By matching
AEFAEVSKLVTDLTKVHTECCHGDLLEC	2 Dimethyl (K)	3316.5778	0.57778447	11	sp|P02768|ALBU_HUMAN;CON__P02768-1	yes	no	0	2	0	0	0	0	2																							By matching										By matching
AEFAEVSKLVTDLTKVHTECCHGDLLECADD	2 Dimethyl (K)	3617.6688	0.66878433	11	sp|P02768|ALBU_HUMAN;CON__P02768-1	yes	no	0	2	0	0	0	0	2							By matching	By MS/MS			By MS/MS		By matching
AEFAEVSKLVTDLTKVHTECCHGDLLECADDR	2 Dimethyl (K)	3773.7699	0.76989535	11	sp|P02768|ALBU_HUMAN;CON__P02768-1	yes	no	0	2	0	0	0	0	2	By MS/MS	By MS/MS	By MS/MS	By MS/MS	By MS/MS	By matching	By MS/MS	By MS/MS	By MS/MS	By MS/MS	By MS/MS	By MS/MS	By MS/MS	By MS/MS		By MS/MS	By MS/MS	By matching			By MS/MS		By MS/MS	By MS/MS	By MS/MS	By MS/MS		By MS/MS		By MS/MS	By MS/MS	By MS/MS	By MS/MS	By MS/MS	By MS/MS
AEFAEVSKLVTDLTKVHTECCHGDLLECADDR	2 Dimethyl (K);Dimethyl (N-term)	3801.8012	0.80119548	11	sp|P02768|ALBU_HUMAN;CON__P02768-1	yes	no	0	2	1	0	0	0	2													By MS/MS				By matching
AEFAEVSKLVTDLTKVHTECCHGDLLECADDR	2 Dimethyl (K);Acetyl (N-term)	3815.7805	0.78046004	11	sp|P02768|ALBU_HUMAN;CON__P02768-1	yes	no	1	2	0	0	0	0	2				By matching																												By MS/MS
AEFQDALEKLN	Dimethyl (K)	1304.6612	0.66123147	219;220	sp|P0C0L4|CO4A_HUMAN;sp|P0C0L5|CO4B_HUMAN	no	no	0	1	0	0	0	0	1			By matching				By MS/MS		By MS/MS	By MS/MS	By matching			By MS/MS		By MS/MS	By matching						By MS/MS								By matching			By matching
AEFQDALEKLNM	Dimethyl (K)	1435.7017	0.70171607	219;220	sp|P0C0L4|CO4A_HUMAN;sp|P0C0L5|CO4B_HUMAN	no	no	0	1	0	0	0	0	1			By matching																												By MS/MS	By matching
AEFQDALEKLNMGITDLQGLR	Dimethyl (K)	2389.2311	0.23114551	219;220	sp|P0C0L4|CO4A_HUMAN;sp|P0C0L5|CO4B_HUMAN	no	no	0	1	0	0	0	0	1	By MS/MS	By matching	By MS/MS		By MS/MS		By MS/MS	By MS/MS			By MS/MS	By MS/MS	By matching	By MS/MS		By MS/MS			By MS/MS	By matching		By MS/MS	By MS/MS		By matching			By MS/MS			By matching			By MS/MS	By MS/MS
AEKSHDELPR	Dimethyl (K)	1208.6149	0.61494998	184	sp|P04114|APOB_HUMAN	yes	yes	0	1	0	0	0	0	1	By matching	By MS/MS		By MS/MS	By matching			By matching	By matching			By matching	By matching	By matching		By MS/MS	By MS/MS	By matching	By matching		By matching		By MS/MS	By matching		By matching	By matching	By matching					By matching	By MS/MS
AELQCPQPAA	Unmodified	1083.5019	0.50189405	110	sp|P01024|CO3_HUMAN	yes	yes	0	0	0	0	0	0	0	By MS/MS	By MS/MS	By MS/MS	By MS/MS	By MS/MS	By matching		By MS/MS	By MS/MS			By MS/MS	By matching	By MS/MS		By MS/MS	By MS/MS	By matching	By MS/MS	By MS/MS	By matching	By matching	By matching	By matching	By matching	By MS/MS	By matching	By matching	By matching	By matching	By MS/MS		By MS/MS	By matching
AELQCPQPAAR	Unmodified	1239.603	0.60300508	110	sp|P01024|CO3_HUMAN	yes	yes	0	0	0	0	0	0	0					By matching			By MS/MS	By matching					By MS/MS			By matching
AELQEGAR	Unmodified	872.43519	0.4351947	149	sp|P02647|APOA1_HUMAN	yes	yes	0	0	0	0	0	0	0	By MS/MS	By MS/MS	By MS/MS	By MS/MS	By MS/MS	By MS/MS		By MS/MS	By MS/MS			By MS/MS	By MS/MS	By MS/MS		By MS/MS	By MS/MS	By MS/MS	By MS/MS	By MS/MS	By MS/MS	By MS/MS	By MS/MS	By MS/MS	By MS/MS	By MS/MS	By MS/MS	By MS/MS	By MS/MS	By MS/MS	By matching	By matching	By MS/MS	By matching
AEMADQAAAWLTR	Unmodified	1432.6769	0.67689831	220	sp|P0C0L5|CO4B_HUMAN	yes	yes	0	0	0	0	0	0	0	By matching	By MS/MS	By MS/MS	By matching						By matching	By MS/MS	By matching			By matching								By MS/MS								By matching	By matching	By MS/MS	By matching	By MS/MS
AETFTFHADICTLSEKER	Dimethyl (K)	2182.0365	0.036468446	11	sp|P02768|ALBU_HUMAN;CON__P02768-1	yes	no	0	1	0	0	0	0	1						By MS/MS										By matching
AETGDKVYVH	Dimethyl (K)	1145.5717	0.57168818	91;3	sp|P00450|CERU_HUMAN;CON__ENSEMBL:ENSBTAP00000031900	no	no	0	1	0	0	0	0	1	By matching		By matching		By matching				By MS/MS			By MS/MS	By matching	By matching			By matching					By matching
AETGDKVYVHLKNLASR	2 Dimethyl (K)	1956.0793	0.079259959	91	sp|P00450|CERU_HUMAN	yes	yes	0	2	0	0	0	0	2	By matching	By matching	By matching									By MS/MS						By MS/MS	By matching			By matching	By matching	By MS/MS		By matching	By matching	By matching			By matching	By matching
AEVDDVIQVR	Unmodified	1142.5932	0.5931519	238	sp|P12259|FA5_HUMAN;CON__Q28107	yes	no	0	0	0	0	0	0	0																				By MS/MS							By matching		By MS/MS
AEVSKLVTDLTK	Dimethyl (K)	1330.7708	0.77078192	11	sp|P02768|ALBU_HUMAN;CON__P02768-1	yes	no	0	1	0	0	0	0	1	By MS/MS	By MS/MS	By MS/MS	By MS/MS	By MS/MS		By MS/MS	By MS/MS	By MS/MS		By MS/MS	By MS/MS	By MS/MS	By MS/MS		By MS/MS	By MS/MS	By matching	By matching		By matching		By MS/MS	By matching		By matching	By matching	By matching	By MS/MS	By matching	By MS/MS	By MS/MS	By MS/MS	By MS/MS	By MS/MS
AEVSKLVTDLTK	2 Dimethyl (K)	1358.8021	0.80208205	11	sp|P02768|ALBU_HUMAN;CON__P02768-1	yes	no	0	2	0	0	0	0	1	By MS/MS	By MS/MS	By MS/MS	By MS/MS	By MS/MS		By MS/MS	By MS/MS	By MS/MS		By MS/MS	By MS/MS	By MS/MS	By MS/MS		By MS/MS	By MS/MS	By matching			By MS/MS	By matching	By MS/MS		By MS/MS			By MS/MS	By MS/MS	By matching	By MS/MS	By MS/MS	By MS/MS	By MS/MS	By MS/MS
AEVSKLVTDLTKVHTECCHGDLLECADDR	2 Dimethyl (K)	3426.6218	0.62177455	11	sp|P02768|ALBU_HUMAN;CON__P02768-1	yes	no	0	2	0	0	0	0	2	By MS/MS	By MS/MS	By MS/MS	By MS/MS	By MS/MS		By MS/MS	By MS/MS	By MS/MS	By MS/MS	By MS/MS	By MS/MS	By MS/MS	By MS/MS		By MS/MS	By MS/MS				By MS/MS		By MS/MS		By matching			By MS/MS				By MS/MS	By MS/MS	By MS/MS	By MS/MS
AFALAGNQDK	Unmodified	1033.5193	0.51925868	109	sp|P01023|A2MG_HUMAN	yes	yes	0	0	0	0	0	0	0								By MS/MS									By matching
AFALAGNQDKR	Dimethyl (K)	1217.6517	0.65166983	109	sp|P01023|A2MG_HUMAN	yes	yes	0	1	0	0	0	0	1	By MS/MS	By MS/MS	By MS/MS	By MS/MS	By MS/MS			By MS/MS	By MS/MS			By MS/MS	By MS/MS	By MS/MS		By MS/MS	By MS/MS	By matching		By matching	By matching	By MS/MS	By MS/MS			By matching	By matching	By matching	By MS/MS	By matching	By matching	By matching	By matching	By MS/MS	By matching
AFETQSCEPTR	Unmodified	1324.5718	0.57176453	234	sp|P10643|CO7_HUMAN	yes	yes	0	0	0	0	0	0	0		By matching	By matching	By matching	By MS/MS			By matching	By MS/MS							By MS/MS															By matching	By matching	By MS/MS	By matching
AFHDNEETFLKKYLYEIAR	2 Dimethyl (K)	2442.2583	0.25834654	11	sp|P02768|ALBU_HUMAN;CON__P02768-1	yes	no	0	2	0	0	0	0	2																			By MS/MS	By MS/MS	By MS/MS				By MS/MS		By MS/MS	By MS/MS		By MS/MS
AFIQLWAFDAVK	Unmodified	1407.7551	0.75507227	168	sp|P02760|AMBP_HUMAN	yes	yes	0	0	0	0	0	0	0								By MS/MS
AFIQLWAFDAVKGK	2 Dimethyl (K)	1648.9341	0.93409927	168	sp|P02760|AMBP_HUMAN	yes	yes	0	2	0	0	0	0	1	By matching	By MS/MS					By MS/MS		By MS/MS	By MS/MS				By MS/MS		By matching	By matching														By MS/MS	By matching	By matching	By matching	By MS/MS
AFKAWAVAR	Dimethyl (K)	1046.6025	0.6025348	11	sp|P02768|ALBU_HUMAN;CON__P02768-1	yes	no	0	1	0	0	0	0	1	By MS/MS	By MS/MS	By MS/MS	By MS/MS	By MS/MS	By MS/MS	By MS/MS	By MS/MS	By MS/MS	By matching	By matching	By MS/MS	By MS/MS	By MS/MS		By MS/MS	By MS/MS	By MS/MS	By MS/MS	By MS/MS	By MS/MS	By matching	By MS/MS	By MS/MS	By MS/MS	By MS/MS	By MS/MS	By MS/MS	By MS/MS	By MS/MS	By MS/MS	By MS/MS	By MS/MS	By MS/MS	By MS/MS
AFKAWAVARLSQR	Dimethyl (K)	1530.8783	0.87831573	11	sp|P02768|ALBU_HUMAN;CON__P02768-1	yes	no	0	1	0	0	0	0	2	By MS/MS	By MS/MS	By MS/MS	By MS/MS	By matching	By matching		By MS/MS			By MS/MS		By matching	By MS/MS		By matching	By MS/MS	By MS/MS		By MS/MS	By matching		By matching	By MS/MS	By MS/MS	By matching			By matching	By MS/MS	By matching	By matching		By matching	By matching
AFKAWAVARLSQR	Dimethyl (N-term)	1530.8783	0.87831573	11	sp|P02768|ALBU_HUMAN;CON__P02768-1	yes	no	0	0	1	0	0	0	2	By matching		By matching	By MS/MS	By MS/MS	By matching	By MS/MS	By MS/MS	By MS/MS		By MS/MS	By MS/MS	By matching	By matching		By MS/MS	By MS/MS		By MS/MS			By MS/MS	By matching	By matching			By MS/MS	By MS/MS				By matching	By MS/MS		By matching
AFLEVNEEGSEAAASTAVVIAGR	Unmodified	2290.1441	0.14410464	105	sp|P01008|ANT3_HUMAN	yes	yes	0	0	0	0	0	0	0	By matching	By matching																		By MS/MS	By MS/MS	By MS/MS				By MS/MS		By MS/MS		By MS/MS
AFLLTPR	Unmodified	816.48577	0.48577371	90	sp|O95445|APOM_HUMAN	yes	yes	0	0	0	0	0	0	0	By matching	By matching	By matching	By matching	By MS/MS		By matching	By MS/MS	By matching		By MS/MS	By matching	By MS/MS	By matching		By MS/MS	By MS/MS				By matching	By matching	By matching	By MS/MS	By matching	By matching	By matching	By matching			By matching	By MS/MS	By matching	By matching	By MS/MS
AFPALTSLDLSDNPGLGER	Unmodified	1971.9902	0.99017018	215	sp|P08571|CD14_HUMAN	yes	yes	0	0	0	0	0	0	0									By MS/MS	By MS/MS
AFQPFFVELTMPYSVIR	Unmodified	2044.0492	0.049205384	109	sp|P01023|A2MG_HUMAN;sp|P20742|PZP_HUMAN	yes	no	0	0	0	0	0	0	0		By matching	By MS/MS	By MS/MS	By matching		By matching	By MS/MS	By MS/MS	By MS/MS	By matching		By MS/MS	By matching		By matching	By matching	By MS/MS	By MS/MS		By MS/MS	By matching		By MS/MS	By MS/MS	By MS/MS	By MS/MS	By matching	By MS/MS	By MS/MS					By MS/MS
AFSGTHYWR	Unmodified	1123.5199	0.51992738	177	sp|P02790|HEMO_HUMAN	yes	yes	0	0	0	0	0	0	0	By MS/MS	By MS/MS	By MS/MS	By MS/MS	By matching			By MS/MS	By MS/MS			By MS/MS	By matching	By MS/MS		By matching	By MS/MS	By MS/MS	By MS/MS	By MS/MS	By MS/MS	By MS/MS	By MS/MS	By MS/MS	By MS/MS	By MS/MS	By MS/MS	By MS/MS	By MS/MS	By MS/MS	By MS/MS	By MS/MS	By MS/MS	By MS/MS
AFSLYR	Unmodified	755.39662	0.39662435	106	sp|P01009|A1AT_HUMAN;sp|Q15772|SPEG_HUMAN	yes	no	0	0	0	0	0	0	0	By matching	By matching	By matching	By matching	By MS/MS		By MS/MS	By matching	By matching			By matching	By matching	By matching		By MS/MS	By MS/MS	By matching	By matching	By matching	By matching	By matching	By matching	By matching	By matching	By matching	By matching	By matching	By matching	By matching			By matching	By matching	By matching
AFTNSKIR	Dimethyl (K)	963.55016	0.55016488	109	sp|P01023|A2MG_HUMAN	yes	yes	0	1	0	0	0	0	1	By matching	By MS/MS	By MS/MS	By MS/MS	By matching				By MS/MS			By MS/MS	By matching	By MS/MS		By MS/MS	By MS/MS	By MS/MS	By MS/MS	By MS/MS	By MS/MS	By MS/MS		By MS/MS	By MS/MS	By MS/MS	By MS/MS	By MS/MS	By MS/MS	By MS/MS				By MS/MS
AFTQKTIDR	Dimethyl (K)	1106.6084	0.60840804	145;224;146	sp|P01876|IGHA1_HUMAN;sp|P01877|IGHA2_HUMAN;sp|P0DOX2|IGA2_HUMAN	no	no	0	1	0	0	0	0	1	By matching		By matching									By matching						By matching	By matching	By matching	By matching	By MS/MS		By matching	By matching		By matching	By matching	By matching	By matching	By matching	By matching		By matching
AFVLSSVDELEQQR	Unmodified	1619.8155	0.81550028	188	sp|P04275|VWF_HUMAN	yes	yes	0	0	0	0	0	0	0													By MS/MS
AFWLDVSHNR	Unmodified	1243.6098	0.60980502	264	sp|P35858|ALS_HUMAN	yes	yes	0	0	0	0	0	0	0		By MS/MS					By matching	By matching			By MS/MS		By MS/MS				By matching								By matching	By matching						By matching
AFYVNVLNEEQR	Unmodified	1480.731	0.73104237	181	sp|P04040|CATA_HUMAN	yes	yes	0	0	0	0	0	0	0																													By MS/MS
AGALNSNDAFVLKTPS	Dimethyl (K)	1631.8519	0.85188578	203;26	sp|P06396|GELS_HUMAN;CON__Q3SX14	no	no	0	1	0	0	0	0	1														By MS/MS
AGALQLLLVGDKVPHDLDMLLR	Dimethyl (K)	2414.3719	0.37193651	274	sp|P55058|PLTP_HUMAN	yes	yes	0	1	0	0	0	0	1																									By MS/MS	By matching				By MS/MS
AGDFLEANYMNLQR	Unmodified	1640.7617	0.76169057	110	sp|P01024|CO3_HUMAN	yes	yes	0	0	0	0	0	0	0	By MS/MS	By MS/MS	By MS/MS	By MS/MS	By MS/MS		By MS/MS	By MS/MS	By MS/MS	By matching	By MS/MS	By MS/MS	By MS/MS	By MS/MS		By MS/MS	By MS/MS	By MS/MS	By MS/MS	By MS/MS	By MS/MS	By MS/MS	By MS/MS	By MS/MS	By MS/MS	By MS/MS	By MS/MS	By MS/MS	By MS/MS	By MS/MS	By MS/MS	By MS/MS	By MS/MS	By MS/MS	By MS/MS
AGDFLEANYMNLQR	Oxidation (M)	1656.7566	0.75660519	110	sp|P01024|CO3_HUMAN	yes	yes	0	0	0	0	0	1	0	By matching				By matching		By matching	By MS/MS		By MS/MS	By MS/MS	By matching	By MS/MS				By MS/MS			By matching			By MS/MS			By MS/MS								By MS/MS	By matching
AGDFLEANYMNLQRSYTVAIAGYALAQMGR	Unmodified	3293.5962	0.59615215	110	sp|P01024|CO3_HUMAN	yes	yes	0	0	0	0	0	0	1					By MS/MS		By MS/MS	By matching			By MS/MS			By matching
AGDVEGHLSFLEK	Unmodified	1400.6936	0.69359423	205	sp|P06727|APOA4_HUMAN	yes	yes	0	0	0	0	0	0	0							By MS/MS	By MS/MS					By matching				By matching
AGDVEGHLSFLEKDLR	Dimethyl (K)	1812.937	0.9370124	205	sp|P06727|APOA4_HUMAN	yes	yes	0	1	0	0	0	0	1	By matching	By MS/MS	By matching	By MS/MS			By MS/MS	By MS/MS			By MS/MS		By MS/MS	By MS/MS		By MS/MS	By matching	By matching	By matching	By matching	By MS/MS		By MS/MS		By MS/MS	By matching		By matching	By MS/MS	By matching		By matching	By MS/MS	By MS/MS	By MS/MS
AGEATLQR	Unmodified	844.44028	0.44028008	184	sp|P04114|APOB_HUMAN	yes	yes	0	0	0	0	0	0	0								By matching	By matching							By MS/MS	By MS/MS
AGEVQEPELR	Unmodified	1126.5619	0.56185177	253	sp|P25311|ZA2G_HUMAN	yes	yes	0	0	0	0	0	0	0	By matching	By MS/MS	By MS/MS	By MS/MS	By MS/MS			By MS/MS	By MS/MS			By MS/MS	By MS/MS	By MS/MS		By MS/MS	By MS/MS	By MS/MS	By MS/MS	By MS/MS	By MS/MS	By MS/MS	By MS/MS	By MS/MS	By MS/MS	By MS/MS	By MS/MS	By MS/MS	By MS/MS	By MS/MS		By MS/MS	By MS/MS	By MS/MS
AGEYGAEALER	Unmodified	1164.5411	0.54111633	281	sp|P69905|HBA_HUMAN	yes	yes	0	0	0	0	0	0	0	By MS/MS	By MS/MS	By MS/MS	By MS/MS		By MS/MS		By MS/MS	By MS/MS			By MS/MS	By MS/MS	By MS/MS		By MS/MS	By MS/MS	By MS/MS	By MS/MS	By MS/MS	By MS/MS	By matching	By MS/MS	By matching	By MS/MS	By MS/MS	By MS/MS	By MS/MS	By MS/MS	By MS/MS	By MS/MS	By MS/MS	By MS/MS	By MS/MS	By MS/MS
AGFEWNEDGAGTTPSPGLQPAHLTFPLDYHLNQPF	Unmodified	3823.7907	0.7906891	265	sp|P36955|PEDF_HUMAN	yes	yes	0	0	0	0	0	0	0		By MS/MS			By MS/MS		By MS/MS	By MS/MS	By MS/MS	By MS/MS	By MS/MS	By MS/MS				By MS/MS	By MS/MS						By matching								By MS/MS			By MS/MS	By matching
AGFGNQESEFWLGNENLH	Unmodified	2047.9024	0.90241781	87	sp|O75636|FCN3_HUMAN	yes	yes	0	0	0	0	0	0	0							By MS/MS				By MS/MS												By MS/MS										By MS/MS	By matching
AGFGNQESEFWLGNENLHQLTLQGNWELR	Unmodified	3386.6069	0.60685149	87	sp|O75636|FCN3_HUMAN	yes	yes	0	0	0	0	0	0	0	By MS/MS		By MS/MS	By MS/MS		By MS/MS	By MS/MS	By MS/MS		By MS/MS	By MS/MS		By MS/MS	By MS/MS		By MS/MS							By matching										By MS/MS	By MS/MS
AGGDAGDAFDGFDFGDDPSDK	Unmodified	2074.8028	0.80282292	157	sp|P02679|FIBG_HUMAN	yes	yes	0	0	0	0	0	0	0																																By matching
AGGSWDLAVQER	Unmodified	1287.6208	0.62076364	250	sp|P22792|CPN2_HUMAN	yes	yes	0	0	0	0	0	0	0								By MS/MS
AGHLNGVYYQGGTYSK	Unmodified	1713.8111	0.8110836	157	sp|P02679|FIBG_HUMAN	yes	yes	0	0	0	0	0	0	0					By MS/MS			By matching					By matching			By matching										By matching		By matching
AGHLNGVYYQGGTYSK	Dimethyl (K)	1741.8424	0.84238373	157	sp|P02679|FIBG_HUMAN	yes	yes	0	1	0	0	0	0	0
AGILENGAVR	Unmodified	998.55089	0.55089316	164	sp|P02749|APOH_HUMAN	yes	yes	0	0	0	0	0	0	0	By MS/MS		By MS/MS	By MS/MS				By matching	By MS/MS	By matching		By MS/MS	By MS/MS	By MS/MS		By MS/MS	By MS/MS		By MS/MS		By MS/MS	By MS/MS	By MS/MS	By MS/MS	By MS/MS	By MS/MS		By MS/MS	By MS/MS	By MS/MS		By MS/MS	By MS/MS	By MS/MS
AGKEPGLQIWR	Dimethyl (K)	1281.7194	0.71935547	203;26	sp|P06396|GELS_HUMAN;CON__Q3SX14	no	no	0	1	0	0	0	0	1	By matching	By matching	By matching	By matching	By MS/MS							By matching						By matching	By matching	By matching	By matching	By matching	By matching	By matching		By matching		By matching			By matching	By matching	By MS/MS	By matching	By matching
AGLEKNYCR	Dimethyl (K)	1137.5601	0.56007764	100;214	sp|P00747|PLMN_HUMAN;sp|P08519|APOA_HUMAN	no	no	0	1	0	0	0	0	1	By MS/MS	By MS/MS	By matching	By MS/MS								By MS/MS						By matching	By matching	By matching	By matching		By MS/MS	By matching	By MS/MS	By matching		By matching		By matching			By MS/MS	By MS/MS
AGLGISSTASLR	Unmodified	1131.6248	0.62478638	109	sp|P01023|A2MG_HUMAN;sp|P20742|PZP_HUMAN	yes	no	0	0	0	0	0	0	0						By MS/MS
AGLLRPDYALLGHR	Unmodified	1550.8681	0.86814497	305	sp|Q96PD5|PGRP2_HUMAN;CON__ENSEMBL:ENSBTAP00000016285	yes	no	0	0	0	0	0	0	1		By matching		By MS/MS	By matching		By matching	By matching	By matching		By matching			By MS/MS		By MS/MS				By matching	By matching			By matching			By MS/MS		By matching	By matching			By MS/MS		By MS/MS
AGLTFTSSSGQQTAQR	Unmodified	1638.7962	0.79616182	110	sp|P01024|CO3_HUMAN	yes	yes	0	0	0	0	0	0	0						By MS/MS
AGNQDKR	Dimethyl (K)	815.42496	0.42496436	109	sp|P01023|A2MG_HUMAN	yes	yes	0	1	0	0	0	0	1									By MS/MS				By matching	By MS/MS			By matching
AGTELVNFLSY	Unmodified	1212.6027	0.60265396	151	sp|P02652|APOA2_HUMAN	yes	yes	0	0	0	0	0	0	0		By MS/MS			By MS/MS		By MS/MS	By MS/MS	By matching	By matching	By MS/MS		By MS/MS			By MS/MS	By MS/MS						By MS/MS								By MS/MS		By MS/MS		By MS/MS
AGTELVNFLSYFVELGTQPAT	Unmodified	2256.1314	0.13141469	151	sp|P02652|APOA2_HUMAN	yes	yes	0	0	0	0	0	0	0		By MS/MS					By MS/MS	By MS/MS		By MS/MS	By matching		By MS/MS	By matching		By MS/MS	By MS/MS					By matching				By MS/MS	By matching	By matching		By matching
AGTELVNFLSYFVELGTQPATQ	Unmodified	2384.19	0.1899922	151	sp|P02652|APOA2_HUMAN	yes	yes	0	0	0	0	0	0	0	By MS/MS		By MS/MS	By matching	By MS/MS	By MS/MS	By MS/MS	By MS/MS		By MS/MS	By MS/MS		By matching	By MS/MS		By MS/MS	By MS/MS				By matching		By MS/MS			By MS/MS				By matching	By MS/MS		By MS/MS		By MS/MS
AGVETTKPSK	Dimethyl (K)	1044.5815	0.58152458	229	sp|P0DOX8|IGL1_HUMAN;sp|B9A064|IGLL5_HUMAN;sp|P0CG04|IGLC1_HUMAN	yes	no	0	1	0	0	0	0	1	By matching	By matching			By matching			By matching	By MS/MS			By MS/MS	By matching	By matching		By matching	By matching	By matching		By matching		By matching	By matching											By matching
AGVETTKPSKQSN	2 Dimethyl (K)	1401.7464	0.74635808	229	sp|P0DOX8|IGL1_HUMAN;sp|B9A064|IGLL5_HUMAN;sp|P0CG04|IGLC1_HUMAN	yes	no	0	2	0	0	0	0	2	By MS/MS	By MS/MS	By MS/MS	By MS/MS	By MS/MS			By MS/MS	By MS/MS			By MS/MS	By MS/MS	By MS/MS		By MS/MS	By MS/MS					By MS/MS	By MS/MS	By matching	By matching	By matching		By matching					By matching	By matching
AGVETTKPSKQSN	Dimethyl (K)	1373.7151	0.71505795	229	sp|P0DOX8|IGL1_HUMAN;sp|B9A064|IGLL5_HUMAN;sp|P0CG04|IGLC1_HUMAN	yes	no	0	1	0	0	0	0	2					By matching			By matching	By matching				By MS/MS	By matching		By matching	By MS/MS
AGVETTTPSK	Unmodified	989.50294	0.50293991	230;231	sp|P0DOY2|IGLC2_HUMAN;sp|P0DOY3|IGLC3_HUMAN	no	no	0	0	0	0	0	0	0	By MS/MS	By MS/MS	By MS/MS	By MS/MS	By MS/MS			By MS/MS	By MS/MS			By MS/MS	By MS/MS	By MS/MS		By MS/MS	By MS/MS	By MS/MS	By matching	By matching	By matching	By MS/MS	By MS/MS	By matching		By MS/MS	By MS/MS		By MS/MS		By MS/MS	By MS/MS	By MS/MS	By MS/MS
AGVETTTPSKQ	Dimethyl (K)	1145.5928	0.59281755	230;231	sp|P0DOY2|IGLC2_HUMAN;sp|P0DOY3|IGLC3_HUMAN	no	no	0	1	0	0	0	0	1					By matching			By matching	By matching				By matching	By matching		By MS/MS	By matching
AGVETTTPSKQSN	Dimethyl (K)	1346.6678	0.66777341	230;231	sp|P0DOY2|IGLC2_HUMAN;sp|P0DOY3|IGLC3_HUMAN	no	no	0	1	0	0	0	0	1	By MS/MS	By MS/MS	By MS/MS	By MS/MS	By MS/MS		By matching	By MS/MS	By MS/MS			By MS/MS	By MS/MS	By MS/MS		By MS/MS	By MS/MS	By MS/MS	By MS/MS		By MS/MS	By MS/MS	By MS/MS	By MS/MS	By MS/MS	By MS/MS	By MS/MS	By MS/MS	By MS/MS	By MS/MS	By MS/MS	By matching	By MS/MS	By MS/MS
AHEAKIR	Dimethyl (K)	851.49774	0.49773538	110	sp|P01024|CO3_HUMAN	yes	yes	0	1	0	0	0	0	1									By MS/MS									By matching	By matching	By MS/MS	By MS/MS	By MS/MS		By matching	By matching	By matching		By matching	By matching	By matching			By matching
AHGKKVLGAFSDGLAHLDNLKGTF	3 Dimethyl (K)	2579.4224	0.42239217	279;148	sp|P68871|HBB_HUMAN;sp|P02042|HBD_HUMAN	no	no	0	3	0	0	0	0	3			By MS/MS	By matching								By matching		By MS/MS									By matching		By matching		By MS/MS	By matching	By MS/MS			By MS/MS		By MS/MS
AHGVQTESSTVTPTLPGETLTYVWKIPER	Dimethyl (K)	3224.6717	0.67174316	91	sp|P00450|CERU_HUMAN	yes	yes	0	1	0	0	0	0	1	By MS/MS	By MS/MS	By MS/MS	By MS/MS	By MS/MS		By MS/MS	By MS/MS	By MS/MS	By MS/MS	By MS/MS	By MS/MS	By MS/MS	By MS/MS		By MS/MS	By MS/MS	By MS/MS	By MS/MS		By matching	By MS/MS	By MS/MS	By MS/MS	By MS/MS		By MS/MS	By MS/MS		By matching	By MS/MS	By MS/MS		By MS/MS	By matching
AHKSEVAHR	Dimethyl (K)	1061.573	0.57302558	11	sp|P02768|ALBU_HUMAN;CON__P02768-1	yes	no	0	1	0	0	0	0	1	By matching	By MS/MS	By MS/MS	By MS/MS	By MS/MS			By MS/MS	By MS/MS			By matching	By MS/MS	By MS/MS		By MS/MS	By matching	By MS/MS	By MS/MS	By MS/MS	By MS/MS	By MS/MS	By MS/MS	By MS/MS	By MS/MS	By MS/MS	By MS/MS	By MS/MS	By MS/MS	By MS/MS		By MS/MS	By MS/MS	By MS/MS
AHKSEVAHR	Dimethyl (K);Acetyl (N-term)	1103.5836	0.58359027	11	sp|P02768|ALBU_HUMAN;CON__P02768-1	yes	no	1	1	0	0	0	0	1	By matching	By matching	By matching	By MS/MS	By matching			By matching	By MS/MS				By matching	By matching		By MS/MS		By MS/MS	By MS/MS	By MS/MS	By matching		By matching	By MS/MS	By matching	By MS/MS	By MS/MS	By MS/MS	By MS/MS	By matching			By MS/MS	By matching
AHKSEVAHR	Acetyl (N-term)	1075.5523	0.55229014	11	sp|P02768|ALBU_HUMAN;CON__P02768-1	yes	no	1	0	0	0	0	0	1					By MS/MS				By matching				By MS/MS	By matching		By MS/MS	By matching
AHKSEVAHR	Dimethyl (K);Dimethyl (N-term)	1089.6043	0.60432571	11	sp|P02768|ALBU_HUMAN;CON__P02768-1	yes	no	0	1	1	0	0	0	1					By matching													By MS/MS	By matching	By MS/MS	By matching	By matching		By MS/MS	By MS/MS	By MS/MS	By MS/MS	By MS/MS	By matching	By MS/MS
AHLDIAGSLEGHLR	Unmodified	1487.7845	0.78447492	184	sp|P04114|APOB_HUMAN	yes	yes	0	0	0	0	0	0	0	By matching	By matching		By matching		By MS/MS					By MS/MS		By matching			By MS/MS	By matching			By matching			By MS/MS		By matching	By MS/MS			By MS/MS	By matching		By matching			By matching
AHLNIKSPAFTDLHLR	Dimethyl (K)	1860.037	0.037001214	184	sp|P04114|APOB_HUMAN	yes	yes	0	1	0	0	0	0	1		By matching	By matching	By matching								By matching				By MS/MS	By MS/MS	By matching	By MS/MS		By MS/MS	By matching		By MS/MS	By MS/MS	By matching		By matching	By MS/MS	By MS/MS				By MS/MS
AHVDALR	Unmodified	780.42424	0.42423608	149	sp|P02647|APOA1_HUMAN	yes	yes	0	0	0	0	0	0	0	By MS/MS	By MS/MS	By MS/MS	By MS/MS	By MS/MS	By matching		By MS/MS	By MS/MS			By MS/MS	By MS/MS	By MS/MS		By MS/MS	By MS/MS	By MS/MS		By matching	By MS/MS		By MS/MS	By MS/MS	By MS/MS	By MS/MS	By MS/MS	By MS/MS	By matching	By MS/MS	By MS/MS	By MS/MS	By MS/MS	By MS/MS
AHVSFKPTVAQQR	Dimethyl (K)	1495.8259	0.82594581	247	sp|P19823|ITIH2_HUMAN	yes	yes	0	1	0	0	0	0	1	By matching	By MS/MS	By MS/MS	By MS/MS	By MS/MS			By MS/MS	By MS/MS			By MS/MS	By matching	By MS/MS		By matching	By matching	By MS/MS	By MS/MS	By MS/MS		By MS/MS	By MS/MS	By MS/MS	By MS/MS	By MS/MS	By MS/MS	By MS/MS	By MS/MS					By matching	By matching
AHYDLR	Unmodified	773.38204	0.38203692	170;15	sp|P02765|FETUA_HUMAN;CON__P12763	no	no	0	0	0	0	0	0	0	By matching	By matching	By MS/MS		By MS/MS			By matching	By matching			By MS/MS	By MS/MS	By matching		By matching	By matching	By matching	By matching	By matching		By matching	By matching	By MS/MS		By matching			By matching	By matching		By MS/MS		By matching
AHYGGFTVQNEANK	Unmodified	1534.7165	0.71645494	156	sp|P02675|FIBB_HUMAN	yes	yes	0	0	0	0	0	0	0								By MS/MS
AHYGGFTVQNEANKYQISVN	Dimethyl (K)	2267.0971	0.097094868	156	sp|P02675|FIBB_HUMAN	yes	yes	0	1	0	0	0	0	1	By MS/MS		By matching		By MS/MS			By MS/MS	By MS/MS		By MS/MS	By MS/MS	By MS/MS			By MS/MS	By matching	By matching										By MS/MS			By matching	By MS/MS		By matching
AHYGGFTVQNEANKYQISVNK	Dimethyl (K)	2395.1921	0.19205789	156	sp|P02675|FIBB_HUMAN	yes	yes	0	1	0	0	0	0	1	By matching				By MS/MS							By matching				By matching										By matching						By matching
AHYGGFTVQNEANKYQISVNKYR	2 Dimethyl (K)	2742.3878	0.38779758	156	sp|P02675|FIBB_HUMAN	yes	yes	0	2	0	0	0	0	2	By MS/MS	By MS/MS	By MS/MS	By MS/MS	By MS/MS			By MS/MS	By MS/MS		By matching	By MS/MS	By MS/MS	By matching		By MS/MS	By MS/MS	By MS/MS	By MS/MS	By MS/MS	By MS/MS	By MS/MS		By MS/MS	By MS/MS	By MS/MS	By MS/MS	By MS/MS	By MS/MS	By MS/MS	By MS/MS	By MS/MS
AHYGGFTVQNEANKYQISVNKYR	Dimethyl (K)	2714.3565	0.35649745	156	sp|P02675|FIBB_HUMAN	yes	yes	0	1	0	0	0	0	2																			By MS/MS					By matching		By matching
AIAANEADAVTLDAGLVYDAY	Unmodified	2125.0215	0.021529888	176	sp|P02787|TRFE_HUMAN	yes	yes	0	0	0	0	0	0	0	By MS/MS	By MS/MS	By MS/MS	By MS/MS	By MS/MS	By MS/MS	By MS/MS	By MS/MS	By MS/MS	By MS/MS	By MS/MS	By matching	By MS/MS	By MS/MS		By MS/MS	By MS/MS			By matching		By matching	By MS/MS								By MS/MS	By MS/MS	By MS/MS	By matching	By matching
AIADKPGEDAEATPVSPAMSYLTSYQPPQNPY	Dimethyl (K)	3435.6181	0.61805261	284	sp|Q06033|ITIH3_HUMAN	yes	yes	0	1	0	0	0	0	1					By matching				By MS/MS	By MS/MS
AIADVTLLSGFHALR	Unmodified	1582.8831	0.88312633	219;220	sp|P0C0L4|CO4A_HUMAN;sp|P0C0L5|CO4B_HUMAN	no	no	0	0	0	0	0	0	0	By MS/MS	By MS/MS	By MS/MS	By MS/MS	By MS/MS	By matching	By MS/MS	By MS/MS	By MS/MS	By MS/MS	By MS/MS	By MS/MS	By MS/MS	By MS/MS		By MS/MS	By MS/MS	By MS/MS	By MS/MS	By MS/MS	By MS/MS	By MS/MS	By MS/MS	By MS/MS	By MS/MS	By MS/MS	By MS/MS	By MS/MS	By MS/MS	By MS/MS	By MS/MS	By MS/MS	By MS/MS	By MS/MS	By MS/MS
AIAEYNAPCSKDLGNA	Dimethyl (K)	1720.809	0.80903469	109	sp|P01023|A2MG_HUMAN	yes	yes	0	1	0	0	0	0	1									By matching					By matching			By MS/MS
AIDMSTNYNSDSLHFSNVFR	Unmodified	2317.0433	0.043344738	184	sp|P04114|APOB_HUMAN	yes	yes	0	0	0	0	0	0	0				By matching	By MS/MS						By MS/MS		By matching			By matching	By matching						By MS/MS
AIEDYINEFSVR	Unmodified	1454.7042	0.70415892	163	sp|P02748|CO9_HUMAN;CON__Q3MHN2	yes	no	0	0	0	0	0	0	0	By matching	By MS/MS	By matching		By MS/MS			By MS/MS	By MS/MS	By MS/MS	By MS/MS	By matching	By MS/MS	By MS/MS				By MS/MS	By MS/MS	By matching		By MS/MS	By matching	By MS/MS			By MS/MS	By MS/MS	By matching	By matching	By MS/MS	By MS/MS
AIGYLNTGY	Unmodified	970.476	0.47599688	109	sp|P01023|A2MG_HUMAN	yes	yes	0	0	0	0	0	0	0					By matching		By matching	By matching		By matching	By matching		By MS/MS	By MS/MS		By matching	By matching														By MS/MS
AIGYLNTGYQR	Unmodified	1254.6357	0.63568542	109	sp|P01023|A2MG_HUMAN	yes	yes	0	0	0	0	0	0	0	By MS/MS	By MS/MS	By MS/MS	By MS/MS		By MS/MS	By MS/MS	By MS/MS	By MS/MS			By MS/MS	By MS/MS	By MS/MS		By MS/MS	By MS/MS	By MS/MS	By MS/MS	By MS/MS	By MS/MS	By MS/MS	By MS/MS	By MS/MS	By MS/MS	By MS/MS	By MS/MS	By MS/MS		By MS/MS	By MS/MS	By MS/MS	By MS/MS	By MS/MS	By matching
AILVDLEPGTMDSVR	Unmodified	1614.8287	0.8287075	211	sp|P07437|TBB5_HUMAN;sp|Q9BVA1|TBB2B_HUMAN;sp|Q13885|TBB2A_HUMAN;sp|Q13509|TBB3_HUMAN	yes	no	0	0	0	0	0	0	0			By MS/MS
AIMEKLEMSKFQPTLLTLPR	2 Dimethyl (K)	2401.3477	0.34769559	195	sp|P05155|IC1_HUMAN	yes	yes	0	2	0	0	0	0	2																			By MS/MS	By MS/MS				By MS/MS		By MS/MS				By MS/MS
AINEKLGQY	Dimethyl (K)	1062.571	0.5709599	219;220	sp|P0C0L4|CO4A_HUMAN;sp|P0C0L5|CO4B_HUMAN	no	no	0	1	0	0	0	0	1					By MS/MS			By matching	By matching				By matching	By matching		By MS/MS	By matching
AINEKLGQYASPT	Dimethyl (K)	1418.7405	0.74054442	219;220	sp|P0C0L4|CO4A_HUMAN;sp|P0C0L5|CO4B_HUMAN	no	no	0	1	0	0	0	0	1							By matching							By MS/MS			By matching
AINEKLGQYASPTAKR	2 Dimethyl (K)	1802.005	0.0050323835	219;220	sp|P0C0L4|CO4A_HUMAN;sp|P0C0L5|CO4B_HUMAN	no	no	0	2	0	0	0	0	2	By MS/MS	By MS/MS	By MS/MS	By MS/MS	By MS/MS	By matching		By matching	By MS/MS			By MS/MS	By MS/MS	By MS/MS		By MS/MS	By MS/MS	By MS/MS	By matching	By MS/MS	By MS/MS	By MS/MS	By MS/MS	By MS/MS	By MS/MS	By MS/MS	By MS/MS	By MS/MS	By MS/MS	By MS/MS	By MS/MS	By MS/MS	By MS/MS	By MS/MS
AIQLTQSPSSLSASVGDR	Dimethyl (N-term)	1843.964	0.96395543	63	sp|P0DP09|KV113_HUMAN;sp|A0A0B4J2D9|KVD13_HUMAN	yes	no	0	0	1	0	0	0	0	By MS/MS	By matching		By matching	By MS/MS		By MS/MS	By MS/MS	By matching							By MS/MS	By MS/MS	By MS/MS	By MS/MS	By MS/MS	By MS/MS	By matching		By matching		By matching	By matching		By matching	By MS/MS	By MS/MS	By MS/MS	By MS/MS	By matching	By MS/MS
AIQLTYNPDESSKPN	Unmodified	1675.8053	0.80532952	157	sp|P02679|FIBG_HUMAN	yes	yes	0	0	0	0	0	0	1	By MS/MS	By matching		By MS/MS	By MS/MS			By MS/MS				By matching	By MS/MS				By MS/MS																		By matching
AIQLTYNPDESSKPN	Dimethyl (K)	1703.8366	0.83662965	157	sp|P02679|FIBG_HUMAN	yes	yes	0	1	0	0	0	0	1	By MS/MS	By MS/MS	By MS/MS	By MS/MS	By MS/MS	By matching	By MS/MS	By MS/MS	By MS/MS			By MS/MS	By MS/MS	By MS/MS		By MS/MS	By MS/MS	By MS/MS					By MS/MS	By MS/MS				By MS/MS			By MS/MS	By MS/MS	By MS/MS	By MS/MS
AIQLTYNPDESSKPN	Dimethyl (K);Dimethyl (N-term)	1731.8679	0.86792978	157	sp|P02679|FIBG_HUMAN	yes	yes	0	1	1	0	0	0	1			By matching				By MS/MS				By MS/MS	By MS/MS		By MS/MS		By MS/MS				By MS/MS			By matching						By MS/MS				By MS/MS	By MS/MS
AIQLTYNPDESSKPN	Dimethyl (N-term)	1703.8366	0.83662965	157	sp|P02679|FIBG_HUMAN	yes	yes	0	0	1	0	0	0	1																By MS/MS
AIQLTYNPDESSKPNMIDAATLK	Dimethyl (K)	2547.2891	0.28905432	157	sp|P02679|FIBG_HUMAN	yes	yes	0	1	0	0	0	0	1	By MS/MS	By matching		By matching	By MS/MS			By MS/MS			By MS/MS	By MS/MS		By MS/MS			By matching	By MS/MS	By MS/MS			By matching			By matching	By matching	By matching	By MS/MS		By matching	By MS/MS	By MS/MS			By matching
AIQLTYNPDESSKPNMIDAATLK	2 Dimethyl (K)	2575.3204	0.32035445	157	sp|P02679|FIBG_HUMAN	yes	yes	0	2	0	0	0	0	1					By MS/MS			By matching		By MS/MS																						By matching
AIQLTYNPDESSKPNMIDAATLKSR	2 Dimethyl (K)	2818.4535	0.45349388	157	sp|P02679|FIBG_HUMAN	yes	yes	0	2	0	0	0	0	2	By MS/MS	By MS/MS	By matching	By MS/MS	By MS/MS		By matching	By MS/MS	By MS/MS			By MS/MS	By MS/MS	By matching			By MS/MS	By MS/MS	By MS/MS	By matching	By matching	By MS/MS		By MS/MS	By MS/MS	By MS/MS	By MS/MS	By MS/MS		By MS/MS	By MS/MS	By MS/MS			By MS/MS
AIQLTYNPDESSKPNMIDAATLKSR	2 Dimethyl (K);Dimethyl (N-term)	2846.4848	0.48479401	157	sp|P02679|FIBG_HUMAN	yes	yes	0	2	1	0	0	0	2																By MS/MS
AIQMTQSPSSLSASVGDR	Dimethyl (N-term)	1861.9204	0.92037606	78	sp|A0A0C4DH72|KV106_HUMAN	yes	yes	0	0	1	0	0	0	0	By MS/MS	By MS/MS	By MS/MS	By MS/MS	By MS/MS		By MS/MS	By MS/MS	By MS/MS		By MS/MS	By MS/MS	By MS/MS	By MS/MS		By MS/MS	By MS/MS	By MS/MS	By MS/MS	By MS/MS	By MS/MS	By MS/MS	By MS/MS	By MS/MS	By MS/MS	By MS/MS	By MS/MS	By MS/MS	By MS/MS	By MS/MS	By MS/MS	By MS/MS	By MS/MS	By MS/MS	By MS/MS
AIQMTQSPSSLSASVGDR	Oxidation (M);Acetyl (N-term)	1891.8946	0.89455524	78	sp|A0A0C4DH72|KV106_HUMAN	yes	yes	1	0	0	0	0	1	0	By MS/MS	By MS/MS	By MS/MS	By MS/MS	By MS/MS			By MS/MS	By MS/MS		By MS/MS	By MS/MS	By MS/MS	By MS/MS		By MS/MS			By MS/MS			By MS/MS	By MS/MS	By MS/MS	By MS/MS	By MS/MS	By MS/MS	By MS/MS	By MS/MS	By MS/MS	By matching	By matching	By MS/MS	By MS/MS	By matching
AIQMTQSPSSLSASVGDR	Acetyl (N-term)	1875.8996	0.89964061	78	sp|A0A0C4DH72|KV106_HUMAN	yes	yes	1	0	0	0	0	0	0																												By MS/MS
AIQSLKTTEVLR	Dimethyl (K)	1385.8242	0.82421447	184	sp|P04114|APOB_HUMAN	yes	yes	0	1	0	0	0	0	1	By matching	By MS/MS	By MS/MS	By MS/MS	By matching			By MS/MS	By MS/MS			By matching	By MS/MS	By MS/MS		By MS/MS	By MS/MS	By matching	By matching			By matching	By matching	By matching	By MS/MS	By MS/MS			By MS/MS	By matching	By matching		By MS/MS	By MS/MS	By matching
AISGGSIQIENGYFVH	Unmodified	1690.8315	0.83148469	288	sp|Q14624|ITIH4_HUMAN	yes	yes	0	0	0	0	0	0	0	By MS/MS					By MS/MS
AISSAALSASYKADTVAKVQGVEFSHR	2 Dimethyl (K)	2848.5083	0.50830665	184	sp|P04114|APOB_HUMAN	yes	yes	0	2	0	0	0	0	2		By matching		By MS/MS		By MS/MS						By matching	By matching	By matching		By MS/MS	By matching												By MS/MS					By matching
AITPPHPASQAN	Unmodified	1202.6044	0.60438529	252	sp|P23142|FBLN1_HUMAN	yes	yes	0	0	0	0	0	0	0	By matching		By matching		By MS/MS				By matching			By matching					By matching	By matching						By matching			By matching	By MS/MS					By matching
AKATEHLSTLSEK	Dimethyl (K);Dimethyl (N-term)	1469.809	0.80895834	149	sp|P02647|APOA1_HUMAN	yes	yes	0	1	1	0	0	0	1	By MS/MS	By MS/MS																											By MS/MS
AKATEHLSTLSEK	2 Dimethyl (K)	1469.809	0.80895834	149	sp|P02647|APOA1_HUMAN	yes	yes	0	2	0	0	0	0	1		By MS/MS	By MS/MS	By MS/MS	By matching			By MS/MS	By matching				By MS/MS	By MS/MS		By matching	By matching	By matching			By MS/MS	By MS/MS	By MS/MS	By matching	By MS/MS			By MS/MS		By matching		By matching		By MS/MS
AKATEHLSTLSEK	Dimethyl (N-term)	1441.7777	0.77765821	149	sp|P02647|APOA1_HUMAN	yes	yes	0	0	1	0	0	0	1	By matching	By MS/MS	By MS/MS	By MS/MS	By matching			By matching				By matching	By matching	By matching		By matching	By MS/MS	By matching			By matching	By matching				By MS/MS			By matching	By MS/MS			By MS/MS	By matching
AKATEHLSTLSEK	Dimethyl (K)	1441.7777	0.77765821	149	sp|P02647|APOA1_HUMAN	yes	yes	0	1	0	0	0	0	1								By matching					By MS/MS	By matching			By matching						By matching			By MS/MS
AKATEHLSTLSEKAK	Dimethyl (K);Dimethyl (N-term)	1668.941	0.94103514	149	sp|P02647|APOA1_HUMAN	yes	yes	0	1	1	0	0	0	2		By matching		By matching								By matching									By matching		By matching		By matching			By matching	By matching	By matching		By matching	By matching
AKATEHLSTLSEKAKPALEDLR	3 Dimethyl (K)	2491.401	0.40098803	149	sp|P02647|APOA1_HUMAN	yes	yes	0	3	0	0	0	0	3	By MS/MS	By MS/MS	By MS/MS	By MS/MS	By MS/MS		By MS/MS	By MS/MS	By MS/MS			By MS/MS	By MS/MS	By MS/MS		By MS/MS	By MS/MS	By MS/MS	By MS/MS	By MS/MS	By MS/MS	By MS/MS	By MS/MS	By MS/MS	By MS/MS	By MS/MS	By MS/MS	By MS/MS	By MS/MS	By MS/MS	By MS/MS	By MS/MS	By MS/MS	By MS/MS	By MS/MS
AKATEHLSTLSEKAKPALEDLR	2 Dimethyl (K);Dimethyl (N-term)	2491.401	0.40098803	149	sp|P02647|APOA1_HUMAN	yes	yes	0	2	1	0	0	0	3		By MS/MS	By MS/MS						By MS/MS				By MS/MS	By MS/MS		By MS/MS	By MS/MS										By MS/MS		By MS/MS
AKAYLEEECPATLR	Dimethyl (N-term)	1677.8396	0.83960654	253	sp|P25311|ZA2G_HUMAN	yes	yes	0	0	1	0	0	0	1	By MS/MS	By MS/MS	By MS/MS	By MS/MS				By MS/MS	By MS/MS			By MS/MS	By MS/MS	By MS/MS		By MS/MS	By MS/MS	By matching	By matching	By MS/MS	By MS/MS		By MS/MS	By matching	By matching	By matching		By matching	By matching	By MS/MS		By MS/MS	By MS/MS	By MS/MS
AKAYLEEECPATLR	Dimethyl (K)	1677.8396	0.83960654	253	sp|P25311|ZA2G_HUMAN	yes	yes	0	1	0	0	0	0	1	By matching	By MS/MS	By matching	By MS/MS	By MS/MS			By MS/MS	By MS/MS			By matching	By MS/MS	By MS/MS		By MS/MS	By MS/MS		By matching	By MS/MS			By MS/MS	By matching		By MS/MS			By matching	By MS/MS			By MS/MS	By matching
AKCDSSPDSAEDVR	Dimethyl (N-term)	1563.6835	0.68349983	170	sp|P02765|FETUA_HUMAN	yes	yes	0	0	1	0	0	0	1					By MS/MS				By matching				By MS/MS	By MS/MS		By MS/MS	By matching
AKDALSSVQESQVAQQAR	Dimethyl (K)	1943.0072	0.007217228	154	sp|P02656|APOC3_HUMAN	yes	yes	0	1	0	0	0	0	1													By matching			By MS/MS	By MS/MS
AKDVFLGMFLYEYAR	Dimethyl (N-term)	1849.9437	0.94367768	11	sp|P02768|ALBU_HUMAN;CON__P02768-1	yes	no	0	0	1	0	0	0	1					By MS/MS		By MS/MS	By matching	By matching	By matching	By MS/MS		By matching	By MS/MS			By MS/MS																By MS/MS
AKDVFLGMFLYEYAR	Oxidation (M);Dimethyl (K)	1865.9386	0.9385923	11	sp|P02768|ALBU_HUMAN;CON__P02768-1	yes	no	0	1	0	0	0	1	1						By MS/MS
AKGKTAGLVR	2 Dimethyl (K)	1055.6815	0.6815134	247	sp|P19823|ITIH2_HUMAN;CON__Q9TRI1	yes	no	0	2	0	0	0	0	2	By matching	By matching			By MS/MS			By matching	By matching			By matching	By matching	By MS/MS		By matching	By matching	By matching	By matching	By matching	By MS/MS	By MS/MS	By matching			By matching			By MS/MS					By matching
AKGKTAGLVR	Dimethyl (K);Dimethyl (N-term)	1055.6815	0.6815134	247	sp|P19823|ITIH2_HUMAN;CON__Q9TRI1	yes	no	0	1	1	0	0	0	2																											By MS/MS
AKIDQNVEELKGR	2 Dimethyl (K)	1554.873	0.87295558	205	sp|P06727|APOA4_HUMAN	yes	yes	0	2	0	0	0	0	2		By MS/MS		By MS/MS	By matching			By MS/MS				By matching	By MS/MS	By MS/MS		By MS/MS	By MS/MS	By MS/MS	By matching	By MS/MS	By MS/MS	By MS/MS	By MS/MS	By matching	By MS/MS	By MS/MS	By MS/MS	By MS/MS	By MS/MS	By MS/MS		By matching	By MS/MS	By MS/MS
AKIDQNVEELKGR	Dimethyl (K);Dimethyl (N-term)	1554.873	0.87295558	205	sp|P06727|APOA4_HUMAN	yes	yes	0	1	1	0	0	0	2																					By MS/MS
AKKDPEGLFLQDNIVAEFSVDETGQMSATAKGR	3 Dimethyl (K)	3635.8505	0.85051216	167	sp|P02753|RET4_HUMAN	yes	yes	0	3	0	0	0	0	3																				By MS/MS	By MS/MS		By matching		By MS/MS		By matching	By MS/MS	By MS/MS	By MS/MS
AKKDPEGLFLQDNIVAEFSVDETGQMSATAKGR	2 Dimethyl (K);Dimethyl (N-term)	3635.8505	0.85051216	167	sp|P02753|RET4_HUMAN	yes	yes	0	2	1	0	0	0	3		By MS/MS		By MS/MS															By MS/MS	By MS/MS	By MS/MS	By MS/MS		By MS/MS	By MS/MS	By MS/MS	By MS/MS		By MS/MS	By MS/MS
AKLEEQAQQIR	Dimethyl (K)	1340.7412	0.74121312	150	sp|P02649|APOE_HUMAN	yes	yes	0	1	0	0	0	0	1	By MS/MS	By MS/MS	By MS/MS	By MS/MS				By MS/MS	By MS/MS			By MS/MS	By MS/MS	By MS/MS		By MS/MS	By MS/MS	By MS/MS	By MS/MS	By MS/MS	By MS/MS	By MS/MS	By MS/MS	By MS/MS	By MS/MS	By MS/MS	By MS/MS	By MS/MS	By MS/MS	By MS/MS		By MS/MS	By MS/MS	By MS/MS
AKLEEQAQQIR	Dimethyl (N-term)	1340.7412	0.74121312	150	sp|P02649|APOE_HUMAN	yes	yes	0	0	1	0	0	0	1		By MS/MS	By MS/MS	By matching	By MS/MS			By MS/MS	By MS/MS				By MS/MS	By MS/MS		By MS/MS	By MS/MS		By matching	By MS/MS	By MS/MS	By MS/MS		By MS/MS	By MS/MS	By MS/MS	By MS/MS	By MS/MS	By MS/MS	By MS/MS	By matching	By matching		By MS/MS
AKLEEQAQQIR	Unmodified	1312.7099	0.709913	150	sp|P02649|APOE_HUMAN	yes	yes	0	0	0	0	0	0	1																				By matching						By MS/MS
AKLIALTLLGMGLALFR	Dimethyl (K);Dimethyl (N-term)	1856.1685	0.16853266	255	sp|P27169|PON1_HUMAN	yes	yes	0	1	1	0	0	0	1			By MS/MS	By MS/MS			By MS/MS				By MS/MS		By MS/MS	By MS/MS		By MS/MS	By MS/MS														By MS/MS		By MS/MS		By MS/MS
AKMYLGYEYVTAIR	Oxidation (M);Dimethyl (K)	1720.8858	0.88582845	176	sp|P02787|TRFE_HUMAN	yes	yes	0	1	0	0	0	1	1						By MS/MS
AKNLNEKDYELLCLDGTR	2 Dimethyl (K)	2207.1256	0.1256178	176	sp|P02787|TRFE_HUMAN	yes	yes	0	2	0	0	0	0	2	By MS/MS	By matching	By MS/MS	By matching	By MS/MS		By MS/MS	By MS/MS	By MS/MS		By matching	By matching	By MS/MS	By MS/MS		By matching	By MS/MS				By matching	By matching	By MS/MS		By matching			By matching			By MS/MS	By MS/MS	By matching		By matching
AKNLNEKDYELLCLDGTR	Dimethyl (K);Dimethyl (N-term)	2207.1256	0.1256178	176	sp|P02787|TRFE_HUMAN	yes	yes	0	1	1	0	0	0	2		By matching	By matching	By matching	By matching		By MS/MS	By MS/MS			By matching	By MS/MS	By matching	By MS/MS		By MS/MS	By matching				By matching	By matching	By matching		By matching						By matching	By matching	By matching	By MS/MS
AKPALEDLR	Dimethyl (K)	1039.6026	0.60259438	149	sp|P02647|APOA1_HUMAN	yes	yes	0	1	0	0	0	0	1	By MS/MS	By MS/MS	By MS/MS	By MS/MS	By MS/MS			By MS/MS	By MS/MS			By MS/MS	By MS/MS	By MS/MS		By MS/MS	By MS/MS	By MS/MS	By MS/MS	By MS/MS	By MS/MS	By MS/MS	By MS/MS	By MS/MS	By MS/MS	By MS/MS	By MS/MS	By MS/MS	By MS/MS	By MS/MS	By MS/MS	By MS/MS	By MS/MS	By MS/MS	By matching
AKPALEDLR	Unmodified	1011.5713	0.57129425	149	sp|P02647|APOA1_HUMAN	yes	yes	0	0	0	0	0	0	1		By matching		By matching				By MS/MS				By matching	By MS/MS				By matching			By matching	By matching		By matching		By matching				By matching				By MS/MS		By matching
AKQEPER	Dimethyl (K)	884.47158	0.4715802	11	sp|P02768|ALBU_HUMAN;CON__P02768-1	yes	no	0	1	0	0	0	0	1									By MS/MS									By MS/MS	By MS/MS	By MS/MS	By MS/MS	By matching		By matching	By MS/MS	By MS/MS	By MS/MS	By MS/MS	By matching	By MS/MS			By matching
AKTCVADESAENCDK	Dimethyl (K)	1724.7345	0.73454912	11	sp|P02768|ALBU_HUMAN;CON__P02768-1	yes	no	0	1	0	0	0	0	1	By matching	By MS/MS	By MS/MS	By MS/MS	By MS/MS			By MS/MS	By MS/MS			By MS/MS	By MS/MS	By MS/MS		By MS/MS	By MS/MS						By MS/MS								By matching	By MS/MS	By MS/MS	By MS/MS	By MS/MS
AKTCVADESAENCDK	2 Dimethyl (K)	1752.7658	0.76584925	11	sp|P02768|ALBU_HUMAN;CON__P02768-1	yes	no	0	2	0	0	0	0	1	By matching	By matching	By matching	By matching								By matching											By matching									By matching		By matching
AKTCVADESAENCDK	Dimethyl (K);Dimethyl (N-term)	1752.7658	0.76584925	11	sp|P02768|ALBU_HUMAN;CON__P02768-1	yes	no	0	1	1	0	0	0	1					By matching			By matching					By MS/MS	By matching		By MS/MS	By MS/MS																By MS/MS
AKTCVADESAENCDKSLHTLFGDKLCTVATLR	3 Dimethyl (K)	3693.8165	0.81645162	11	sp|P02768|ALBU_HUMAN;CON__P02768-1	yes	no	0	3	0	0	0	0	3										By MS/MS			By matching	By matching
AKTYETTLEK	2 Dimethyl (K)	1238.6758	0.6758189	11	sp|P02768|ALBU_HUMAN;CON__P02768-1	yes	no	0	2	0	0	0	0	1									By MS/MS
AKTYETTLEK	Dimethyl (K)	1210.6445	0.64451877	11	sp|P02768|ALBU_HUMAN;CON__P02768-1	yes	no	0	1	0	0	0	0	1								By matching					By matching			By MS/MS	By MS/MS
AKVEKELTPEVLQEWLDELEEMMLVVHMPR	Dimethyl (K);Dimethyl (N-term)	3676.8918	0.89184839	105	sp|P01008|ANT3_HUMAN	yes	yes	0	1	1	0	0	0	2																					By MS/MS	By MS/MS
AKVEKELTPEVLQEWLDELEEMMLVVHMPR	2 Dimethyl (K)	3676.8918	0.89184839	105	sp|P01008|ANT3_HUMAN	yes	yes	0	2	0	0	0	0	2																									By MS/MS				By matching
AKVFDEFK	Dimethyl (K)	1010.5437	0.54368251	11	sp|P02768|ALBU_HUMAN;CON__P02768-1	yes	no	0	1	0	0	0	0	1		By matching		By matching																												By matching	By MS/MS		By matching
AKVFDEFKPLVEEPQNLIK	2 Dimethyl (K)	2299.2828	0.28277037	11	sp|P02768|ALBU_HUMAN;CON__P02768-1	yes	no	0	2	0	0	0	0	2	By MS/MS	By MS/MS	By MS/MS	By MS/MS	By MS/MS		By MS/MS	By MS/MS	By MS/MS	By MS/MS	By MS/MS	By MS/MS	By MS/MS	By MS/MS		By MS/MS	By MS/MS	By matching	By matching	By matching	By MS/MS	By MS/MS	By MS/MS	By matching	By matching	By matching	By matching	By MS/MS	By MS/MS	By matching	By MS/MS	By MS/MS	By MS/MS	By MS/MS	By MS/MS
AKVFDEFKPLVEEPQNLIK	Dimethyl (K);Dimethyl (N-term)	2299.2828	0.28277037	11	sp|P02768|ALBU_HUMAN;CON__P02768-1	yes	no	0	1	1	0	0	0	2	By MS/MS						By MS/MS	By MS/MS	By MS/MS	By MS/MS	By MS/MS					By MS/MS															By MS/MS	By MS/MS		By MS/MS
AKVFDEFKPLVEEPQNLIK	3 Dimethyl (K)	2327.3141	0.3140705	11	sp|P02768|ALBU_HUMAN;CON__P02768-1	yes	no	0	3	0	0	0	0	2	By MS/MS	By MS/MS	By MS/MS	By MS/MS	By MS/MS		By MS/MS	By MS/MS	By MS/MS	By MS/MS	By MS/MS	By MS/MS	By MS/MS	By MS/MS		By MS/MS	By MS/MS						By MS/MS								By MS/MS	By MS/MS	By MS/MS	By MS/MS	By MS/MS
AKVFDEFKPLVEEPQNLIK	Dimethyl (N-term)	2271.2515	0.25147024	11	sp|P02768|ALBU_HUMAN;CON__P02768-1	yes	no	0	0	1	0	0	0	2		By MS/MS		By MS/MS			By MS/MS	By MS/MS			By MS/MS	By MS/MS	By MS/MS				By MS/MS						By MS/MS									By MS/MS	By MS/MS		By MS/MS
AKVFDEFKPLVEEPQNLIK	2 Dimethyl (K);Dimethyl (N-term)	2327.3141	0.3140705	11	sp|P02768|ALBU_HUMAN;CON__P02768-1	yes	no	0	2	1	0	0	0	2					By MS/MS									By MS/MS									By MS/MS
AKVFDEFKPLVEEPQNLIK	Dimethyl (K)	2271.2515	0.25147024	11	sp|P02768|ALBU_HUMAN;CON__P02768-1	yes	no	0	1	0	0	0	0	2																																By matching	By MS/MS		By MS/MS
AKVFDEFKPLVEEPQNLIKQNCELFEQLGEYK	3 Dimethyl (K)	3966.0489	0.048877618	11	sp|P02768|ALBU_HUMAN;CON__P02768-1	yes	no	0	3	0	0	0	0	3	By MS/MS	By MS/MS		By MS/MS					By matching		By MS/MS	By MS/MS	By MS/MS			By MS/MS	By MS/MS																By MS/MS	By MS/MS	By MS/MS
AKVFDEFKPLVEEPQNLIKQNCELFEQLGEYK	2 Dimethyl (K);Dimethyl (N-term)	3966.0489	0.048877618	11	sp|P02768|ALBU_HUMAN;CON__P02768-1	yes	no	0	2	1	0	0	0	3			By matching							By MS/MS				By MS/MS									By matching
AKVFDEFKPLVEEPQNLIKQNCELFEQLGEYK	2 Dimethyl (K)	3938.0176	0.01757749	11	sp|P02768|ALBU_HUMAN;CON__P02768-1	yes	no	0	2	0	0	0	0	3																	By MS/MS
AKVHELIER	Dimethyl (K)	1121.6557	0.65569258	184	sp|P04114|APOB_HUMAN	yes	yes	0	1	0	0	0	0	1	By matching	By MS/MS	By MS/MS	By matching	By matching	By matching		By MS/MS	By MS/MS			By MS/MS	By MS/MS	By MS/MS		By MS/MS	By MS/MS	By MS/MS	By MS/MS	By MS/MS	By MS/MS	By MS/MS	By matching	By MS/MS	By MS/MS	By MS/MS	By MS/MS	By MS/MS	By MS/MS	By MS/MS		By MS/MS	By MS/MS	By MS/MS
AKVQPYLDDF	Dimethyl (K)	1222.6234	0.6233894	149	sp|P02647|APOA1_HUMAN	yes	yes	0	1	0	0	0	0	1																																		By matching
AKVQPYLDDFQK	Dimethyl (K)	1478.7769	0.77692993	149	sp|P02647|APOA1_HUMAN	yes	yes	0	1	0	0	0	0	1		By MS/MS	By matching	By MS/MS	By matching		By MS/MS	By MS/MS				By matching	By MS/MS	By matching		By MS/MS	By MS/MS			By MS/MS	By MS/MS	By matching	By MS/MS		By MS/MS	By MS/MS	By MS/MS		By MS/MS	By MS/MS		By matching	By MS/MS	By matching	By matching
AKVQPYLDDFQKK	Dimethyl (K);Dimethyl (N-term)	1634.9032	0.90319307	149	sp|P02647|APOA1_HUMAN	yes	yes	0	1	1	0	0	0	2																							By MS/MS
AKVQPYLDDFQKK	2 Dimethyl (K)	1634.9032	0.90319307	149	sp|P02647|APOA1_HUMAN	yes	yes	0	2	0	0	0	0	2	By matching	By MS/MS			By matching			By MS/MS					By MS/MS	By matching		By matching	By MS/MS									By MS/MS	By matching			By matching			By MS/MS
AKVQPYLDDFQKKWQEEMELYR	3 Dimethyl (K)	2927.4892	0.48915111	149	sp|P02647|APOA1_HUMAN	yes	yes	0	3	0	0	0	0	3	By MS/MS	By MS/MS	By MS/MS	By MS/MS			By MS/MS	By MS/MS	By MS/MS	By MS/MS	By MS/MS	By MS/MS	By MS/MS	By MS/MS		By MS/MS	By MS/MS	By MS/MS	By MS/MS	By MS/MS	By MS/MS	By MS/MS	By MS/MS	By MS/MS	By MS/MS	By MS/MS	By MS/MS	By MS/MS	By MS/MS	By MS/MS	By MS/MS		By MS/MS	By MS/MS	By MS/MS
AKVQPYLDDFQKKWQEEMELYR	Oxidation (M);3 Dimethyl (K)	2943.4841	0.48406573	149	sp|P02647|APOA1_HUMAN	yes	yes	0	3	0	0	0	1	3							By MS/MS
AKVQPYLDDFQKKWQEEMELYR	2 Dimethyl (K)	2899.4579	0.45785098	149	sp|P02647|APOA1_HUMAN	yes	yes	0	2	0	0	0	0	3																				By MS/MS					By MS/MS	By MS/MS				By MS/MS
AKVQPYLDDFQKKWQEEMELYR	2 Dimethyl (K);Dimethyl (N-term)	2927.4892	0.48915111	149	sp|P02647|APOA1_HUMAN	yes	yes	0	2	1	0	0	0	3																														By MS/MS
AKWEMPFDPQDTHQSR	Dimethyl (N-term)	1999.921	0.92104476	107	sp|P01011|AACT_HUMAN	yes	yes	0	0	1	0	0	0	1	By matching	By MS/MS	By MS/MS	By MS/MS	By MS/MS		By MS/MS	By MS/MS	By MS/MS		By MS/MS	By matching	By matching	By matching		By MS/MS	By MS/MS			By MS/MS			By matching	By matching	By matching	By MS/MS				By matching	By matching	By MS/MS	By MS/MS	By matching	By MS/MS
AKWEMPFDPQDTHQSR	Dimethyl (K)	1999.921	0.92104476	107	sp|P01011|AACT_HUMAN	yes	yes	0	1	0	0	0	0	1
AKYICENQDSISSK	Dimethyl (K);Dimethyl (N-term)	1697.8294	0.82943578	11	sp|P02768|ALBU_HUMAN;CON__P02768-1	yes	no	0	1	1	0	0	0	1					By matching			By matching	By matching			By matching		By MS/MS									By matching									By matching
AKYICENQDSISSK	2 Dimethyl (K)	1697.8294	0.82943578	11	sp|P02768|ALBU_HUMAN;CON__P02768-1	yes	no	0	2	0	0	0	0	1																By MS/MS
ALAGNQDKR	Dimethyl (K)	999.54614	0.54614213	109	sp|P01023|A2MG_HUMAN	yes	yes	0	1	0	0	0	0	1	By MS/MS	By matching	By MS/MS	By MS/MS	By MS/MS			By MS/MS	By MS/MS			By MS/MS	By MS/MS	By matching		By MS/MS	By matching	By matching		By matching	By MS/MS	By MS/MS	By matching		By matching	By MS/MS			By MS/MS			By MS/MS	By MS/MS	By MS/MS
ALAQMGR	Unmodified	745.39049	0.39049311	110	sp|P01024|CO3_HUMAN	yes	yes	0	0	0	0	0	0	0		By matching	By MS/MS	By matching	By MS/MS			By matching	By MS/MS				By MS/MS	By MS/MS		By MS/MS	By matching	By matching	By MS/MS	By matching	By matching			By matching	By matching	By matching	By matching	By matching		By matching				By matching
ALDLSLKYHFVTPLTSMVVTKPEDNEDER	2 Dimethyl (K)	3402.7381	0.73810817	284	sp|Q06033|ITIH3_HUMAN	yes	yes	0	2	0	0	0	0	2																			By matching					By MS/MS			By matching
ALDLTNNGKLR	Dimethyl (K)	1241.7092	0.70918471	184	sp|P04114|APOB_HUMAN	yes	yes	0	1	0	0	0	0	1		By matching		By MS/MS								By matching											By MS/MS	By matching	By matching								By matching	By MS/MS
ALDQYLMEFNACR	Unmodified	1629.7279	0.7279476	208	sp|P07357|CO8A_HUMAN	yes	yes	0	0	0	0	0	0	0			By matching									By matching																				By MS/MS
ALEILQEEDLIDEDDIPVR	Unmodified	2224.1111	0.11107318	219;220	sp|P0C0L4|CO4A_HUMAN;sp|P0C0L5|CO4B_HUMAN	no	no	0	0	0	0	0	0	0	By MS/MS	By MS/MS	By MS/MS	By MS/MS	By MS/MS	By MS/MS	By MS/MS	By MS/MS	By MS/MS	By MS/MS	By MS/MS	By MS/MS	By MS/MS	By MS/MS		By MS/MS	By MS/MS	By MS/MS	By matching	By MS/MS	By MS/MS	By MS/MS	By MS/MS		By matching	By MS/MS	By matching	By MS/MS	By matching	By MS/MS	By MS/MS	By MS/MS	By MS/MS	By MS/MS	By MS/MS
ALEILQEEDLIDEDDIPVR	Dimethyl (N-term)	2252.1424	0.14237331	219;220	sp|P0C0L4|CO4A_HUMAN;sp|P0C0L5|CO4B_HUMAN	no	no	0	0	1	0	0	0	0		By MS/MS											By MS/MS											By MS/MS
ALEKYKEENDDFASFR	2 Dimethyl (K)	2016.9793	0.97927114	186	sp|P04196|HRG_HUMAN	yes	yes	0	2	0	0	0	0	2			By matching				By matching		By matching			By matching	By MS/MS	By matching		By matching							By MS/MS											By matching	By matching
ALEVDETYVPK	Unmodified	1262.6394	0.63943339	11	sp|P02768|ALBU_HUMAN;CON__P02768-1	yes	no	0	0	0	0	0	0	0	By matching	By MS/MS		By MS/MS	By matching		By MS/MS	By MS/MS	By MS/MS		By MS/MS		By MS/MS	By MS/MS		By matching	By matching						By MS/MS			By matching	By matching		By matching			By matching	By MS/MS	By MS/MS
ALEVDETYVPKEFNAETFTFHADICTLSEKER	2 Dimethyl (K)	3844.8506	0.85057174	11	sp|P02768|ALBU_HUMAN;CON__P02768-1	yes	no	0	2	0	0	0	0	2		By MS/MS	By MS/MS	By MS/MS			By matching			By MS/MS		By MS/MS	By matching																				By MS/MS	By MS/MS
ALEWLAR	Unmodified	857.47594	0.4759373	227;74	sp|P0DOX6|IGM_HUMAN;sp|A0A0C4DH43|HV70D_HUMAN	no	no	0	0	0	0	0	0	0	By matching		By MS/MS	By MS/MS	By MS/MS		By MS/MS	By MS/MS						By matching		By MS/MS	By MS/MS			By matching												By matching	By MS/MS	By MS/MS	By matching
ALFGEGKAEFTGR	Dimethyl (K)	1409.7303	0.73031409	184	sp|P04114|APOB_HUMAN	yes	yes	0	1	0	0	0	0	1	By matching	By MS/MS		By matching	By matching	By matching	By matching	By matching	By matching			By MS/MS	By MS/MS	By matching		By MS/MS	By MS/MS	By matching			By matching	By MS/MS	By matching	By matching	By MS/MS		By matching		By MS/MS	By matching	By matching	By matching		By MS/MS	By matching
ALFLSPSAQQASWQVSAR	Unmodified	1946.001	0.0010096381	184	sp|P04114|APOB_HUMAN	yes	yes	0	0	0	0	0	0	0					By matching		By MS/MS						By MS/MS			By MS/MS																		By MS/MS
ALFQDKLGEVNTYAGDLQK	2 Dimethyl (K)	2165.1368	0.13683442	205	sp|P06727|APOA4_HUMAN	yes	yes	0	2	0	0	0	0	1	By matching			By matching							By MS/MS					By MS/MS	By matching						By matching										By MS/MS	By MS/MS	By matching
ALFVSEEEKKLTR	2 Dimethyl (K)	1604.9138	0.91375776	102	sp|P00751|CFAB_HUMAN	yes	yes	0	2	0	0	0	0	2	By MS/MS	By MS/MS	By MS/MS	By matching	By MS/MS		By matching		By MS/MS			By MS/MS	By MS/MS	By MS/MS				By MS/MS	By MS/MS	By matching	By matching	By MS/MS	By MS/MS	By MS/MS	By matching	By matching	By MS/MS	By MS/MS	By matching	By matching	By MS/MS	By MS/MS			By matching
ALGHLDLSGNR	Unmodified	1151.6047	0.60471964	165	sp|P02750|A2GL_HUMAN	yes	yes	0	0	0	0	0	0	0	By MS/MS		By matching		By MS/MS			By matching	By MS/MS			By MS/MS		By matching		By matching		By MS/MS	By MS/MS			By MS/MS		By MS/MS			By MS/MS	By MS/MS	By matching		By matching	By matching
ALGISPFHEHAEVVFTANDSGPR	Unmodified	2450.1979	0.19787154	171	sp|P02766|TTHY_HUMAN	yes	yes	0	0	0	0	0	0	0	By MS/MS	By MS/MS	By MS/MS	By MS/MS	By MS/MS	By MS/MS	By MS/MS	By MS/MS	By MS/MS	By MS/MS	By MS/MS	By MS/MS	By MS/MS	By MS/MS		By MS/MS	By MS/MS	By MS/MS	By MS/MS	By MS/MS	By MS/MS	By MS/MS	By MS/MS	By MS/MS	By MS/MS	By MS/MS	By MS/MS	By MS/MS	By MS/MS	By MS/MS		By MS/MS	By MS/MS	By MS/MS	By MS/MS
ALKDTLTSR	Dimethyl (K)	1031.5975	0.597509	166	sp|P02751|FINC_HUMAN	yes	yes	0	1	0	0	0	0	1									By MS/MS				By MS/MS
ALKENGGAR	Dimethyl (K)	942.52468	0.52467841	149	sp|P02647|APOA1_HUMAN	yes	yes	0	1	0	0	0	0	1	By MS/MS	By MS/MS		By MS/MS				By MS/MS					By MS/MS			By MS/MS			By matching	By MS/MS			By matching	By MS/MS	By MS/MS		By MS/MS	By matching	By MS/MS	By MS/MS			By matching	By MS/MS
ALKYEVQGEVFTKPQLWP	Dimethyl (K);Dimethyl (N-term)	2188.1932	0.19322708	158	sp|P02741|CRP_HUMAN	yes	yes	0	1	1	0	0	0	2	By MS/MS				By MS/MS	By MS/MS			By MS/MS			By matching						By MS/MS	By MS/MS			By MS/MS									By MS/MS	By MS/MS
ALKYEVQGEVFTKPQLWP	2 Dimethyl (K)	2188.1932	0.19322708	158	sp|P02741|CRP_HUMAN	yes	yes	0	2	0	0	0	0	2																			By MS/MS			By MS/MS		By MS/MS								By MS/MS
ALLALLQLK	Unmodified	981.65865	0.65865269	110	sp|P01024|CO3_HUMAN	yes	yes	0	0	0	0	0	0	0							By MS/MS
ALLALLQLKDFDFVPPVVR	Dimethyl (K)	2181.2925	0.2925472	110	sp|P01024|CO3_HUMAN	yes	yes	0	1	0	0	0	0	1							By MS/MS		By MS/MS				By MS/MS
ALLAYAFALAGNQDKR	Dimethyl (K)	1748.9574	0.95735391	109	sp|P01023|A2MG_HUMAN	yes	yes	0	1	0	0	0	0	1		By MS/MS																	By MS/MS	By MS/MS				By MS/MS	By MS/MS	By MS/MS	By MS/MS	By matching	By MS/MS	By MS/MS
ALLHLLLHEGKAEMADQAAAWLTR	Dimethyl (K)	2685.4425	0.44247569	220	sp|P0C0L5|CO4B_HUMAN	yes	yes	0	1	0	0	0	0	1	By MS/MS								By MS/MS					By matching
ALLQLKDFDFVPPVVR	Dimethyl (K)	1884.0873	0.08730545	110	sp|P01024|CO3_HUMAN	yes	yes	0	1	0	0	0	0	1	By MS/MS		By MS/MS				By MS/MS		By MS/MS					By MS/MS		By matching																		By MS/MS
ALMDETMKELK	2 Dimethyl (K)	1363.7091	0.70910964	150	sp|P02649|APOE_HUMAN	yes	yes	0	2	0	0	0	0	1
ALMDETMKELKAY	2 Dimethyl (K)	1597.8096	0.80955196	150	sp|P02649|APOE_HUMAN	yes	yes	0	2	0	0	0	0	2	By matching	By MS/MS	By matching	By MS/MS	By MS/MS		By MS/MS	By MS/MS	By MS/MS	By MS/MS	By MS/MS	By MS/MS	By MS/MS	By MS/MS		By MS/MS					By matching	By matching	By MS/MS		By matching				By matching		By MS/MS	By matching	By MS/MS	By MS/MS	By MS/MS
ALMDETMKELKAYKSELEEQLTPVAEETR	3 Dimethyl (K)	3465.7623	0.76227401	150	sp|P02649|APOE_HUMAN	yes	yes	0	3	0	0	0	0	3	By matching	By MS/MS		By MS/MS				By MS/MS	By MS/MS	By MS/MS	By matching		By MS/MS				By matching	By MS/MS	By MS/MS	By MS/MS	By MS/MS	By MS/MS		By MS/MS	By MS/MS	By MS/MS	By MS/MS	By MS/MS		By MS/MS	By matching			By matching	By MS/MS
ALMDETMKELKAYKSELEEQLTPVAEETR	2 Dimethyl (K);Dimethyl (N-term)	3465.7623	0.76227401	150	sp|P02649|APOE_HUMAN	yes	yes	0	2	1	0	0	0	3																								By MS/MS
ALNLPTLPEVKFPEVDVLTK	Dimethyl (K)	2250.2875	0.2875214	184	sp|P04114|APOB_HUMAN	yes	yes	0	1	0	0	0	0	1					By matching						By MS/MS		By MS/MS	By matching		By MS/MS	By matching
ALPAPIEKTIS	Dimethyl (K)	1166.6911	0.69107503	226;142	sp|P0DOX5|IGG1_HUMAN;sp|P01857|IGHG1_HUMAN;sp|P01860|IGHG3_HUMAN	no	no	0	1	0	0	0	0	1	By matching	By matching	By matching	By matching	By matching	By matching	By matching	By matching	By matching		By matching	By matching	By matching	By matching		By matching	By MS/MS	By matching	By matching	By matching	By matching	By matching	By matching	By matching	By matching	By matching	By matching	By matching	By matching	By matching	By matching	By matching		By matching
ALPAPIEKTISK	2 Dimethyl (K)	1322.8173	0.81733818	226;142	sp|P0DOX5|IGG1_HUMAN;sp|P01857|IGHG1_HUMAN;sp|P01860|IGHG3_HUMAN	no	no	0	2	0	0	0	0	1	By MS/MS	By MS/MS	By MS/MS	By MS/MS	By MS/MS	By matching	By MS/MS	By MS/MS	By MS/MS	By matching	By MS/MS	By MS/MS	By MS/MS	By MS/MS		By MS/MS	By MS/MS	By matching	By matching	By matching	By matching	By matching	By matching	By matching	By matching	By matching	By matching	By matching	By matching	By matching	By matching	By MS/MS		By MS/MS	By MS/MS
ALPAPIEKTISK	Dimethyl (K)	1294.786	0.78603805	226;142	sp|P0DOX5|IGG1_HUMAN;sp|P01857|IGHG1_HUMAN;sp|P01860|IGHG3_HUMAN	no	no	0	1	0	0	0	0	1			By matching	By matching	By matching		By MS/MS	By MS/MS	By matching		By matching		By MS/MS	By matching		By matching	By matching		By matching	By matching			By matching	By matching	By matching	By MS/MS		By matching	By matching
ALPAPIEKTISKAK	3 Dimethyl (K)	1549.9807	0.98071511	226	sp|P0DOX5|IGG1_HUMAN;sp|P01857|IGHG1_HUMAN	yes	no	0	3	0	0	0	0	2					By matching		By matching	By matching	By MS/MS	By matching			By MS/MS	By MS/MS		By matching	By matching
ALPAPIEKTISKAKGQPR	3 Dimethyl (K)	1988.2146	0.21463123	226	sp|P0DOX5|IGG1_HUMAN;sp|P01857|IGHG1_HUMAN	yes	no	0	3	0	0	0	0	3		By MS/MS							By MS/MS				By MS/MS	By MS/MS
ALPAPIEKTISKTKGQPR	3 Dimethyl (K)	2018.2252	0.22519591	142	sp|P01860|IGHG3_HUMAN	yes	yes	0	3	0	0	0	0	3																								By MS/MS
ALQDQLVLVAAK	Unmodified	1267.75	0.7499869	108	sp|P01019|ANGT_HUMAN	yes	yes	0	0	0	0	0	0	0							By matching	By MS/MS			By matching		By matching				By MS/MS
ALQDQLVLVAAKLDTEDKLR	2 Dimethyl (K)	2294.3209	0.32094679	108	sp|P01019|ANGT_HUMAN	yes	yes	0	2	0	0	0	0	2	By MS/MS	By MS/MS	By MS/MS	By MS/MS	By MS/MS		By MS/MS	By MS/MS	By MS/MS	By MS/MS	By MS/MS	By MS/MS	By MS/MS	By MS/MS		By MS/MS	By MS/MS	By MS/MS	By MS/MS	By MS/MS	By MS/MS	By MS/MS	By MS/MS	By MS/MS	By MS/MS	By MS/MS	By MS/MS	By MS/MS	By MS/MS	By MS/MS	By MS/MS	By MS/MS	By MS/MS	By MS/MS	By MS/MS
ALQLNNR	Unmodified	827.46135	0.46134987	219;220	sp|P0C0L4|CO4A_HUMAN;sp|P0C0L5|CO4B_HUMAN	no	no	0	0	0	0	0	0	0	By MS/MS	By MS/MS	By MS/MS	By MS/MS	By MS/MS			By MS/MS	By MS/MS			By MS/MS	By MS/MS	By MS/MS		By matching	By MS/MS	By MS/MS	By matching	By matching	By matching		By matching	By matching	By matching	By matching	By MS/MS	By matching	By matching	By matching		By MS/MS	By MS/MS	By MS/MS
ALQSGNSQESVTEQDSK	Unmodified	1806.8232	0.82316443	228;140	sp|P0DOX7|IGK_HUMAN;sp|P01834|IGKC_HUMAN	no	no	0	0	0	0	0	0	0				By MS/MS	By MS/MS			By MS/MS	By matching				By matching				By MS/MS					By matching	By matching										By MS/MS
ALSALSDLHAHKLR	Dimethyl (K)	1558.8944	0.89435972	281	sp|P69905|HBA_HUMAN	yes	yes	0	1	0	0	0	0	1			By MS/MS																								By matching		By matching					By MS/MS
ALSALSDLHAHKLR	Dimethyl (K);Dimethyl (N-term)	1586.9257	0.92565985	281	sp|P69905|HBA_HUMAN	yes	yes	0	1	1	0	0	0	1			By matching																					By matching			By MS/MS		By MS/MS
ALTAQGTSELR	Unmodified	1145.6041	0.60405094	289	sp|Q15485|FCN2_HUMAN	yes	yes	0	0	0	0	0	0	0													By matching	By MS/MS		By matching	By matching
ALTDMPQMR	Unmodified	1061.4998	0.49978556	155	sp|P02671|FIBA_HUMAN	yes	yes	0	0	0	0	0	0	0	By MS/MS	By MS/MS	By MS/MS	By MS/MS	By MS/MS		By MS/MS	By MS/MS	By MS/MS			By MS/MS	By MS/MS	By MS/MS		By MS/MS	By MS/MS	By MS/MS	By MS/MS	By matching	By MS/MS	By MS/MS	By MS/MS	By MS/MS	By MS/MS	By MS/MS		By MS/MS	By MS/MS	By MS/MS	By MS/MS	By MS/MS	By MS/MS	By MS/MS	By MS/MS
ALTDMPQMR	Oxidation (M)	1077.4947	0.49470019	155	sp|P02671|FIBA_HUMAN	yes	yes	0	0	0	0	0	1	0	By matching	By MS/MS	By matching	By MS/MS	By MS/MS		By matching	By matching	By matching			By MS/MS	By matching	By matching			By MS/MS	By matching	By MS/MS		By matching	By matching	By MS/MS	By matching	By matching	By matching	By matching	By matching	By matching	By matching	By matching	By matching		By matching
ALTDMPQMR	Dimethyl (N-term)	1089.5311	0.53108569	155	sp|P02671|FIBA_HUMAN	yes	yes	0	0	1	0	0	0	0			By matching				By MS/MS							By MS/MS		By MS/MS											By MS/MS
ALTLTKAPADLR	Dimethyl (K)	1296.7765	0.776536	220	sp|P0C0L5|CO4B_HUMAN	yes	yes	0	1	0	0	0	0	1	By MS/MS	By matching	By MS/MS	By MS/MS	By MS/MS		By MS/MS	By MS/MS	By MS/MS			By MS/MS	By MS/MS	By MS/MS		By MS/MS	By MS/MS	By MS/MS	By matching	By matching	By MS/MS	By MS/MS			By MS/MS		By MS/MS	By MS/MS	By MS/MS	By MS/MS	By MS/MS	By MS/MS	By MS/MS	By MS/MS	By matching
ALVDTLKFVTQAEGAK	2 Dimethyl (K)	1745.9927	0.99273636	184	sp|P04114|APOB_HUMAN	yes	yes	0	2	0	0	0	0	1		By MS/MS		By matching	By MS/MS		By MS/MS	By matching	By matching	By matching	By MS/MS		By MS/MS			By MS/MS	By MS/MS				By matching	By MS/MS	By MS/MS											By matching
ALVDTLKFVTQAEGAK	Dimethyl (K)	1717.9614	0.96143623	184	sp|P04114|APOB_HUMAN	yes	yes	0	1	0	0	0	0	1							By MS/MS	By MS/MS		By matching	By MS/MS		By MS/MS			By matching	By matching						By matching			By MS/MS				By matching			By matching	By matching
ALVDTLKFVTQAEGAKQTEATMTFKYNR	3 Dimethyl (K)	3244.7166	0.71658486	184	sp|P04114|APOB_HUMAN	yes	yes	0	3	0	0	0	0	3	By MS/MS	By MS/MS		By MS/MS	By matching					By MS/MS		By MS/MS	By MS/MS			By MS/MS	By MS/MS	By MS/MS	By MS/MS	By MS/MS	By MS/MS	By MS/MS	By matching	By MS/MS	By MS/MS	By MS/MS	By MS/MS	By MS/MS	By MS/MS	By MS/MS				By MS/MS
ALVELVKHKPK	2 Dimethyl (K)	1316.8544	0.85439239	11	sp|P02768|ALBU_HUMAN;CON__P02768-1	yes	no	0	2	0	0	0	0	2	By matching	By matching	By matching	By matching	By MS/MS			By MS/MS	By matching			By matching	By MS/MS	By matching		By MS/MS	By matching	By matching	By matching	By matching	By matching	By matching		By matching	By matching	By matching	By matching	By matching	By matching	By matching	By matching	By matching	By matching	By MS/MS
ALVEQGF	Unmodified	762.3912	0.39120462	184	sp|P04114|APOB_HUMAN	yes	yes	0	0	0	0	0	0	0							By matching				By matching					By matching	By MS/MS
ALVEQGFTVPEIK	Unmodified	1429.7817	0.78168095	184	sp|P04114|APOB_HUMAN	yes	yes	0	0	0	0	0	0	0		By matching						By MS/MS					By MS/MS																						By MS/MS
ALVLIAF	Unmodified	745.47381	0.47381204	11	sp|P02768|ALBU_HUMAN;CON__P02768-1	yes	no	0	0	0	0	0	0	0				By matching
ALVLIAFAQ	Unmodified	944.5695	0.56950333	11	sp|P02768|ALBU_HUMAN;CON__P02768-1	yes	no	0	0	0	0	0	0	0					By MS/MS		By MS/MS	By MS/MS	By MS/MS		By MS/MS		By MS/MS	By MS/MS		By MS/MS	By matching																By MS/MS
ALVLIAFAQYLQQCPFEDHVK	Unmodified	2489.2777	0.27770177	11	sp|P02768|ALBU_HUMAN;CON__P02768-1	yes	no	0	0	0	0	0	0	0		By MS/MS	By matching	By MS/MS	By MS/MS		By MS/MS	By MS/MS	By matching	By MS/MS	By MS/MS		By MS/MS	By MS/MS		By matching	By MS/MS						By MS/MS								By MS/MS	By MS/MS	By MS/MS		By MS/MS
ALVLIAFAQYLQQCPFEDHVKLVN	Dimethyl (K)	2843.5044	0.50440724	11	sp|P02768|ALBU_HUMAN;CON__P02768-1	yes	no	0	1	0	0	0	0	1		By matching			By MS/MS		By matching				By MS/MS	By matching		By MS/MS									By matching								By matching	By matching	By MS/MS	By matching
ALVLIAFAQYLQQCPFEDHVKLVNEVTEF	Dimethyl (K)	3448.7741	0.77409974	11	sp|P02768|ALBU_HUMAN;CON__P02768-1	yes	no	0	1	0	0	0	0	1	By MS/MS	By MS/MS	By MS/MS		By MS/MS	By MS/MS	By matching	By MS/MS	By matching	By MS/MS			By MS/MS	By MS/MS		By MS/MS	By MS/MS						By matching									By MS/MS	By MS/MS
ALVLIAFAQYLQQCPFEDHVKLVNEVTEFAK	Dimethyl (K)	3647.9062	0.90617655	11	sp|P02768|ALBU_HUMAN;CON__P02768-1	yes	no	0	1	0	0	0	0	1	By matching		By matching	By MS/MS	By MS/MS		By MS/MS	By matching			By MS/MS		By MS/MS	By matching			By MS/MS						By MS/MS								By MS/MS	By MS/MS	By MS/MS		By MS/MS
ALVLIAFAQYLQQCPFEDHVKLVNEVTEFAK	2 Dimethyl (K)	3675.9375	0.93747668	11	sp|P02768|ALBU_HUMAN;CON__P02768-1	yes	no	0	2	0	0	0	0	1		By matching		By matching	By MS/MS		By MS/MS		By MS/MS		By MS/MS					By MS/MS	By matching																By MS/MS		By matching
ALVQQMEQLR	Unmodified	1214.6441	0.64414162	205	sp|P06727|APOA4_HUMAN	yes	yes	0	0	0	0	0	0	0	By MS/MS	By MS/MS	By matching	By MS/MS	By MS/MS		By MS/MS	By MS/MS	By matching		By MS/MS		By MS/MS	By MS/MS		By MS/MS	By MS/MS				By MS/MS							By matching			By MS/MS	By MS/MS	By MS/MS	By MS/MS	By MS/MS
ALVQQMEQLR	Oxidation (M)	1230.6391	0.63905624	205	sp|P06727|APOA4_HUMAN	yes	yes	0	0	0	0	0	1	0								By matching				By matching											By MS/MS											By MS/MS
ALWGKVNVDAVGGEALGR	Dimethyl (K)	1839.0003	0.0002813566	148	sp|P02042|HBD_HUMAN	yes	yes	0	1	0	0	0	0	1														By MS/MS		By MS/MS
ALWGKVNVDEVGGEALGR	Dimethyl (K)	1897.0058	0.005760665	279	sp|P68871|HBB_HUMAN	yes	yes	0	1	0	0	0	0	1																By MS/MS													By MS/MS
ALYAQAR	Unmodified	791.42899	0.42898711	247	sp|P19823|ITIH2_HUMAN;CON__Q9TRI1	yes	no	0	0	0	0	0	0	0																				By MS/MS
ALYLQYTDETFR	Unmodified	1518.7355	0.73545904	91	sp|P00450|CERU_HUMAN	yes	yes	0	0	0	0	0	0	0		By MS/MS			By MS/MS		By MS/MS		By MS/MS	By MS/MS			By MS/MS	By MS/MS				By MS/MS		By MS/MS					By MS/MS		By MS/MS		By MS/MS
ALYTPVVLPR	Unmodified	1127.6703	0.67028001	108	sp|P01019|ANGT_HUMAN	yes	yes	0	0	0	0	0	0	0	By matching	By MS/MS	By matching	By MS/MS	By MS/MS		By MS/MS	By MS/MS	By MS/MS	By MS/MS	By MS/MS	By MS/MS	By MS/MS	By MS/MS		By MS/MS	By MS/MS			By matching	By matching	By matching	By matching			By matching		By MS/MS	By MS/MS	By matching	By matching	By MS/MS	By MS/MS	By MS/MS	By MS/MS
ALYWVNGQVPDGVSK	Unmodified	1631.8308	0.83075641	184	sp|P04114|APOB_HUMAN	yes	yes	0	0	0	0	0	0	0								By MS/MS			By matching
ALYYDLISSPDIHGTYKELLDTVTAPQKN	2 Dimethyl (K)	3320.718	0.71802465	265	sp|P36955|PEDF_HUMAN	yes	yes	0	2	0	0	0	0	2							By matching						By MS/MS
AMFVKEQLSLLDR	Oxidation (M);Dimethyl (K)	1592.8596	0.8596137	107	sp|P01011|AACT_HUMAN	yes	yes	0	1	0	0	0	1	1												By MS/MS
AMFVKEQLSLLDR	Dimethyl (K)	1576.8647	0.86469908	107	sp|P01011|AACT_HUMAN	yes	yes	0	1	0	0	0	0	1	By matching	By MS/MS	By MS/MS	By MS/MS	By MS/MS		By MS/MS	By MS/MS	By MS/MS	By MS/MS	By MS/MS	By MS/MS	By MS/MS	By MS/MS		By MS/MS	By MS/MS	By MS/MS	By MS/MS	By MS/MS	By MS/MS	By MS/MS	By matching	By MS/MS	By MS/MS	By MS/MS	By MS/MS	By MS/MS	By MS/MS	By MS/MS	By MS/MS	By MS/MS	By MS/MS	By MS/MS	By MS/MS
AMLSLGTK	Unmodified	819.45242	0.45242467	106	sp|P01009|A1AT_HUMAN	yes	yes	0	0	0	0	0	0	0	By matching	By matching	By MS/MS	By matching	By MS/MS			By MS/MS	By matching				By MS/MS	By matching		By MS/MS	By matching						By matching										By matching	By matching
AMLSLGTK	Dimethyl (K)	847.48372	0.48372479	106	sp|P01009|A1AT_HUMAN	yes	yes	0	1	0	0	0	0	0	By matching		By MS/MS	By matching																	By matching	By matching			By matching			By matching	By matching				By matching
AMSWVR	Unmodified	748.36903	0.36902939	133;55	sp|P01764|HV323_HUMAN;sp|A0A0A0MS15|HV349_HUMAN	no	no	0	0	0	0	0	0	0					By matching			By matching	By matching				By matching	By matching		By MS/MS
ANEVSQKIGDNLR	Dimethyl (K)	1470.7791	0.77905519	205	sp|P06727|APOA4_HUMAN	yes	yes	0	1	0	0	0	0	1	By matching	By MS/MS	By matching	By MS/MS	By matching			By MS/MS	By matching				By MS/MS	By MS/MS		By MS/MS	By MS/MS			By matching	By MS/MS		By MS/MS		By MS/MS					By MS/MS			By MS/MS	By MS/MS	By MS/MS
ANLFNKLVTELR	Dimethyl (K)	1444.8402	0.84019889	184	sp|P04114|APOB_HUMAN	yes	yes	0	1	0	0	0	0	1	By MS/MS	By MS/MS	By MS/MS	By MS/MS	By MS/MS		By MS/MS	By MS/MS	By MS/MS	By MS/MS	By MS/MS	By MS/MS	By MS/MS	By MS/MS		By MS/MS	By MS/MS	By MS/MS	By MS/MS	By MS/MS	By MS/MS	By MS/MS	By MS/MS	By MS/MS	By MS/MS	By MS/MS	By MS/MS	By MS/MS	By MS/MS	By MS/MS	By MS/MS	By MS/MS	By MS/MS	By MS/MS	By MS/MS
ANLQSVPH	Unmodified	864.44537	0.44536545	85	sp|O14791|APOL1_HUMAN	yes	yes	0	0	0	0	0	0	0					By matching			By matching					By matching	By matching			By MS/MS
ANLQSVPHASASR	Unmodified	1336.6848	0.68476088	85	sp|O14791|APOL1_HUMAN	yes	yes	0	0	0	0	0	0	0	By matching	By MS/MS	By matching	By matching	By matching			By MS/MS	By MS/MS			By MS/MS	By MS/MS	By MS/MS		By MS/MS	By matching	By matching	By MS/MS	By MS/MS	By MS/MS	By MS/MS		By matching	By matching	By MS/MS	By matching	By MS/MS	By matching	By MS/MS	By matching	By MS/MS	By MS/MS	By MS/MS
ANPGLVAR	Dimethyl (N-term)	824.48684	0.48683634	245	sp|P18428|LBP_HUMAN	yes	yes	0	0	1	0	0	0	0	By matching	By matching										By matching						By MS/MS	By matching			By MS/MS	By matching			By matching	By matching	By matching	By matching			By matching
ANRPFLVFIR	Unmodified	1231.719	0.71896154	105	sp|P01008|ANT3_HUMAN	yes	yes	0	0	0	0	0	0	1		By matching					By matching	By MS/MS		By MS/MS		By matching	By MS/MS	By MS/MS			By MS/MS	By MS/MS	By MS/MS	By MS/MS			By matching	By MS/MS	By MS/MS	By MS/MS	By MS/MS							By matching
ANSFLGEKASAGLLGAH	Dimethyl (K)	1669.8788	0.87876924	219	sp|P0C0L4|CO4A_HUMAN	yes	yes	0	1	0	0	0	0	1	By MS/MS	By matching	By matching	By matching	By matching				By MS/MS			By matching		By matching								By matching											By matching	By MS/MS
ANSFLGEKASAGLLGAHAAAITAY	Dimethyl (N-term)	2331.2223	0.22229538	219	sp|P0C0L4|CO4A_HUMAN	yes	yes	0	0	1	0	0	0	1					By matching			By matching		By MS/MS							By matching					By matching										By matching
ANTVLSGGTTMYPGIADR	Unmodified	1822.8883	0.88834765	276	sp|P63261|ACTG_HUMAN;sp|P60709|ACTB_HUMAN	yes	no	0	0	0	0	0	0	0																By MS/MS
ANTVQEATFQMELPKKAF	Oxidation (M);2 Dimethyl (K)	2124.0925	0.092526762	288	sp|Q14624|ITIH4_HUMAN	yes	yes	0	2	0	0	0	1	2	By MS/MS									By matching		By MS/MS											By matching											By MS/MS
ANTVQEATFQMELPKKAF	2 Dimethyl (K)	2108.0976	0.09761214	288	sp|Q14624|ITIH4_HUMAN	yes	yes	0	2	0	0	0	0	2	By MS/MS	By MS/MS	By MS/MS	By MS/MS	By MS/MS		By MS/MS	By MS/MS	By MS/MS	By MS/MS	By MS/MS	By MS/MS	By MS/MS	By MS/MS		By MS/MS	By matching	By MS/MS		By MS/MS	By MS/MS	By MS/MS	By MS/MS	By MS/MS	By MS/MS	By MS/MS	By MS/MS	By MS/MS	By MS/MS	By MS/MS	By MS/MS	By MS/MS	By MS/MS	By MS/MS	By MS/MS
APDAGGCLHADPDLGVLCPTGC	Unmodified	2251.966	0.96602239	156	sp|P02675|FIBB_HUMAN	yes	yes	0	0	0	0	0	0	0											By MS/MS
APDAGGCLHADPDLGVLCPTGCQLQEALLQQER	Unmodified	3588.6759	0.67593539	156	sp|P02675|FIBB_HUMAN	yes	yes	0	0	0	0	0	0	0					By MS/MS			By MS/MS																								By MS/MS
APDTDDLKQLANGVDR	Dimethyl (K)	1754.8799	0.87989145	110	sp|P01024|CO3_HUMAN	yes	yes	0	1	0	0	0	0	1		By matching			By MS/MS		By matching	By matching			By matching					By matching	By matching			By matching													By matching
APELLFFAKR	Dimethyl (K)	1218.7125	0.71247918	11	sp|P02768|ALBU_HUMAN;CON__P02768-1	yes	no	0	1	0	0	0	0	1										By MS/MS			By MS/MS					By MS/MS	By MS/MS	By MS/MS	By MS/MS	By MS/MS		By MS/MS	By MS/MS	By MS/MS	By MS/MS	By MS/MS	By MS/MS	By MS/MS
APGELEHGLITF	Unmodified	1282.6558	0.65575216	269	sp|P48740|MASP1_HUMAN	yes	yes	0	0	0	0	0	0	0					By matching		By MS/MS	By matching	By MS/MS	By matching	By matching		By matching	By MS/MS		By MS/MS	By MS/MS																By MS/MS
APHGPGLIYR	Dimethyl (N-term)	1107.6189	0.61891314	170	sp|P02765|FETUA_HUMAN	yes	yes	0	0	1	0	0	0	0	By MS/MS	By MS/MS	By MS/MS	By MS/MS	By MS/MS			By MS/MS	By MS/MS			By MS/MS	By MS/MS	By MS/MS		By MS/MS	By MS/MS	By MS/MS	By MS/MS	By MS/MS	By MS/MS	By MS/MS	By MS/MS	By MS/MS	By MS/MS	By MS/MS	By MS/MS	By MS/MS	By MS/MS	By MS/MS		By MS/MS	By MS/MS	By MS/MS	By matching
APNHAVVTR	Unmodified	963.52501	0.52501276	176	sp|P02787|TRFE_HUMAN	yes	yes	0	0	0	0	0	0	0	By MS/MS	By MS/MS	By MS/MS	By MS/MS	By MS/MS		By matching	By MS/MS	By MS/MS			By MS/MS	By MS/MS	By MS/MS		By MS/MS	By MS/MS	By MS/MS	By MS/MS	By MS/MS	By matching		By MS/MS	By MS/MS	By MS/MS	By MS/MS	By MS/MS	By MS/MS	By MS/MS				By MS/MS	By MS/MS
APSTWLTAYVVKVFSLAVNLIAID	Dimethyl (K)	2618.4724	0.47236206	110	sp|P01024|CO3_HUMAN	yes	yes	0	1	0	0	0	0	1						By MS/MS
APTAAAKR	Dimethyl (K)	812.48684	0.48683634	247	sp|P19823|ITIH2_HUMAN	yes	yes	0	1	0	0	0	0	1	By matching	By MS/MS	By matching		By matching			By MS/MS	By MS/MS			By matching	By MS/MS	By MS/MS		By MS/MS	By MS/MS	By matching	By matching	By MS/MS	By matching	By MS/MS	By matching	By MS/MS	By MS/MS	By MS/MS	By MS/MS	By MS/MS	By matching	By MS/MS				By matching
APVDLLGVAHNNLMAM	Unmodified	1664.8378	0.8378324	219	sp|P0C0L4|CO4A_HUMAN	yes	yes	0	0	0	0	0	0	0																																	By matching
APVGHFYEPQAPSAEVEMTSY	Unmodified	2309.031	0.031048717	109	sp|P01023|A2MG_HUMAN	yes	yes	0	0	0	0	0	0	0	By MS/MS	By matching	By MS/MS	By MS/MS	By MS/MS		By MS/MS	By MS/MS	By matching	By MS/MS	By MS/MS		By MS/MS	By MS/MS		By MS/MS	By MS/MS						By MS/MS									By matching	By MS/MS	By MS/MS	By MS/MS
APVIHQEMIGGLR	Oxidation (M)	1435.7606	0.76056836	110	sp|P01024|CO3_HUMAN	yes	yes	0	0	0	0	0	1	0						By MS/MS
APVIHQEMIGGLR	Unmodified	1419.7657	0.76565373	110	sp|P01024|CO3_HUMAN	yes	yes	0	0	0	0	0	0	0						By MS/MS
APWCHTTN	Unmodified	985.4076	0.40759974	100	sp|P00747|PLMN_HUMAN	yes	yes	0	0	0	0	0	0	0					By matching			By MS/MS	By MS/MS				By MS/MS	By matching		By MS/MS	By MS/MS
APWCHTTNSQVR	Unmodified	1455.6677	0.6677306	100	sp|P00747|PLMN_HUMAN	yes	yes	0	0	0	0	0	0	0	By matching	By MS/MS	By matching	By matching	By MS/MS			By MS/MS	By MS/MS			By MS/MS	By MS/MS	By MS/MS		By MS/MS	By MS/MS	By MS/MS	By MS/MS	By MS/MS	By matching	By matching	By matching	By MS/MS	By MS/MS	By MS/MS	By MS/MS	By matching	By MS/MS	By matching	By matching	By MS/MS	By MS/MS	By MS/MS
AQAWGER	Unmodified	816.38785	0.38785057	150	sp|P02649|APOE_HUMAN	yes	yes	0	0	0	0	0	0	0	By matching	By MS/MS	By matching	By matching	By MS/MS			By MS/MS	By MS/MS				By MS/MS	By MS/MS		By MS/MS	By MS/MS	By matching	By MS/MS	By matching	By matching	By matching	By MS/MS	By matching	By MS/MS	By matching	By MS/MS	By matching	By matching	By MS/MS		By matching	By MS/MS
AQETTKEQRIE	Dimethyl (K);Dimethyl (N-term)	1387.7307	0.73070802	33		yes	yes	0	1	1	0	0	0	2		By MS/MS			By MS/MS			By matching	By MS/MS			By MS/MS	By matching	By matching		By MS/MS							By matching									By matching	By matching	By matching
AQFVPLPVSVSVEFAVAATDCIAK	Unmodified	2518.3141	0.31414686	15	CON__P12763	yes	yes	0	0	0	0	0	0	0															By MS/MS
AQGGFSSTQDTVVALHALSKYGAATFTR	Dimethyl (K)	2911.4828	0.48282018	109	sp|P01023|A2MG_HUMAN	yes	yes	0	1	0	0	0	0	1	By MS/MS		By MS/MS		By MS/MS	By matching			By MS/MS	By MS/MS		By MS/MS		By MS/MS			By MS/MS					By MS/MS	By matching	By MS/MS			By MS/MS				By MS/MS	By MS/MS	By MS/MS	By MS/MS	By MS/MS
AQIPILR	Unmodified	809.51232	0.51232281	184	sp|P04114|APOB_HUMAN	yes	yes	0	0	0	0	0	0	0					By MS/MS		By MS/MS	By MS/MS	By matching		By MS/MS		By MS/MS	By matching		By MS/MS	By MS/MS				By matching									By MS/MS			By matching
AQITGYR	Unmodified	807.4239	0.42390173	166	sp|P02751|FINC_HUMAN	yes	yes	0	0	0	0	0	0	0	By MS/MS	By MS/MS	By matching	By MS/MS	By MS/MS				By matching			By MS/MS	By MS/MS			By MS/MS	By MS/MS	By MS/MS	By matching	By matching	By matching	By matching	By matching	By matching	By matching		By matching	By matching	By matching				By matching	By MS/MS
AQLNDFLQEYGTQGCQV	Unmodified	1969.884	0.88399055	219;220	sp|P0C0L4|CO4A_HUMAN;sp|P0C0L5|CO4B_HUMAN	no	no	0	0	0	0	0	0	0					By MS/MS				By MS/MS	By MS/MS
AQLVDMKR	Oxidation (M);Dimethyl (K)	1003.5485	0.54845032	155	sp|P02671|FIBA_HUMAN	yes	yes	0	1	0	0	0	1	1	By MS/MS		By matching	By matching								By MS/MS							By matching			By matching	By MS/MS		By matching		By matching	By matching	By matching			By matching		By MS/MS
AQLVDMKR	Dimethyl (K)	987.55354	0.55353569	155	sp|P02671|FIBA_HUMAN	yes	yes	0	1	0	0	0	0	1	By MS/MS	By MS/MS	By MS/MS	By MS/MS	By MS/MS			By MS/MS	By MS/MS			By MS/MS	By matching	By MS/MS		By MS/MS	By MS/MS	By MS/MS	By MS/MS	By matching	By MS/MS	By MS/MS	By MS/MS	By MS/MS	By MS/MS	By matching	By MS/MS	By MS/MS	By MS/MS	By MS/MS	By MS/MS	By MS/MS		By MS/MS
AQLVPLPPSTYVEF	Unmodified	1559.8235	0.82354577	170	sp|P02765|FETUA_HUMAN	yes	yes	0	0	0	0	0	0	0														By MS/MS
AQLVPLPPSTYVEFTVSGTDCVAKEATEAAKCN	2 Dimethyl (K)	3608.7742	0.77423568	170	sp|P02765|FETUA_HUMAN	yes	yes	0	2	0	0	0	0	2									By MS/MS				By MS/MS											By matching								By MS/MS
AQMDLSGR	Unmodified	876.41235	0.41235077	92	sp|P00488|F13A_HUMAN	yes	yes	0	0	0	0	0	0	0	By matching																	By MS/MS	By MS/MS	By matching						By matching	By matching	By MS/MS	By matching	By matching	By matching	By matching	By matching
AQNLYQELLTQEGQASFQGLKDNVFDGLVR	Dimethyl (K)	3408.7314	0.7313833	184	sp|P04114|APOB_HUMAN	yes	yes	0	1	0	0	0	0	1	By matching				By MS/MS		By matching	By MS/MS	By MS/MS	By MS/MS	By MS/MS	By matching	By matching			By MS/MS	By MS/MS						By MS/MS			By MS/MS							By MS/MS		By MS/MS
AQPVQVAEGSEPDGFWEALGGKAAYR	Dimethyl (K)	2760.3507	0.35074337	203	sp|P06396|GELS_HUMAN	yes	yes	0	1	0	0	0	0	1	By MS/MS	By MS/MS	By MS/MS	By MS/MS	By MS/MS		By MS/MS	By MS/MS	By MS/MS	By MS/MS	By MS/MS	By MS/MS	By MS/MS	By MS/MS		By MS/MS	By MS/MS	By MS/MS	By MS/MS	By MS/MS	By MS/MS	By MS/MS	By MS/MS	By MS/MS	By MS/MS	By MS/MS	By MS/MS	By MS/MS	By MS/MS	By MS/MS		By MS/MS	By MS/MS	By MS/MS	By MS/MS
AQTTVTCMENGWSPTPR	Unmodified	1934.8615	0.86148097	216	sp|P08603|CFAH_HUMAN	yes	yes	0	0	0	0	0	0	0	By MS/MS	By MS/MS	By MS/MS	By MS/MS	By MS/MS		By MS/MS	By MS/MS	By MS/MS		By MS/MS	By MS/MS	By MS/MS	By MS/MS			By MS/MS	By matching	By matching	By MS/MS				By matching	By MS/MS	By matching	By matching	By matching		By matching	By MS/MS	By MS/MS	By matching	By MS/MS	By MS/MS
AQYLQQCPFEDHVK	Unmodified	1761.8145	0.81445442	11	sp|P02768|ALBU_HUMAN;CON__P02768-1	yes	no	0	0	0	0	0	0	0	By matching	By MS/MS	By matching	By MS/MS	By MS/MS		By MS/MS	By MS/MS	By MS/MS			By matching	By MS/MS	By MS/MS		By MS/MS	By MS/MS						By MS/MS								By matching		By MS/MS	By MS/MS	By matching
AQYLQQCPFEDHVK	Dimethyl (K)	1789.8458	0.84575455	11	sp|P02768|ALBU_HUMAN;CON__P02768-1	yes	no	0	1	0	0	0	0	0	By matching		By matching	By matching	By matching		By MS/MS	By matching	By matching				By matching	By matching		By matching	By matching						By MS/MS								By matching		By matching	By matching	By matching
AQYLQQCPFEDHVKLVNEVTEFAK	Dimethyl (K)	2920.4429	0.4429292	11	sp|P02768|ALBU_HUMAN;CON__P02768-1	yes	no	0	1	0	0	0	0	1	By MS/MS	By matching	By matching		By MS/MS		By MS/MS	By MS/MS	By MS/MS	By MS/MS	By MS/MS		By MS/MS	By MS/MS		By MS/MS	By MS/MS						By MS/MS								By MS/MS	By MS/MS	By MS/MS	By MS/MS	By MS/MS
AQYLQQCPFEDHVKLVNEVTEFAK	2 Dimethyl (K)	2948.4742	0.47422933	11	sp|P02768|ALBU_HUMAN;CON__P02768-1	yes	no	0	2	0	0	0	0	1	By MS/MS	By MS/MS	By MS/MS	By MS/MS								By MS/MS									By matching										By MS/MS	By matching	By MS/MS	By MS/MS
AQYVQEATFEEMEKLVKDMVEYKDR	3 Dimethyl (K)	3162.5617	0.5617237	268	sp|P43652|AFAM_HUMAN	yes	yes	0	3	0	0	0	0	3	By matching	By matching	By MS/MS																															By matching
ARPAKAAATQ	Dimethyl (K)	1011.5825	0.58252764	156	sp|P02675|FIBB_HUMAN	yes	yes	0	1	0	0	0	0	2	By MS/MS	By matching		By MS/MS	By MS/MS				By matching									By MS/MS	By matching			By MS/MS		By matching	By matching			By matching			By matching	By matching	By matching
ARPAKAAATQKKVER	3 Dimethyl (K)	1708.0472	0.04717197	156	sp|P02675|FIBB_HUMAN	yes	yes	0	3	0	0	0	0	4	By MS/MS	By MS/MS	By MS/MS	By MS/MS	By MS/MS			By MS/MS	By MS/MS				By MS/MS	By MS/MS		By matching	By matching	By MS/MS	By MS/MS	By MS/MS	By MS/MS	By MS/MS	By matching	By MS/MS	By MS/MS	By MS/MS	By MS/MS	By MS/MS	By MS/MS	By MS/MS	By MS/MS	By MS/MS	By matching	By MS/MS
ARPAKAAATQKKVER	3 Dimethyl (K);Dimethyl (N-term)	1736.0785	0.078472098	156	sp|P02675|FIBB_HUMAN	yes	yes	0	3	1	0	0	0	4			By matching															By MS/MS	By matching	By MS/MS	By matching	By MS/MS		By MS/MS	By matching		By matching	By matching	By MS/MS			By matching	By matching	By matching
ARPNNPDWGTFEEVSGNVSPGTR	Unmodified	2486.1575	0.15746329	155	sp|P02671|FIBA_HUMAN	yes	yes	0	0	0	0	0	0	1	By MS/MS	By MS/MS	By MS/MS	By MS/MS	By MS/MS		By MS/MS	By MS/MS	By MS/MS		By MS/MS	By MS/MS	By MS/MS	By MS/MS		By MS/MS	By MS/MS	By MS/MS	By MS/MS	By MS/MS	By MS/MS	By MS/MS	By MS/MS	By MS/MS	By MS/MS	By MS/MS	By MS/MS	By MS/MS	By MS/MS	By matching	By MS/MS	By MS/MS		By MS/MS	By MS/MS
ASAGLLGAH	Unmodified	795.4239	0.42390173	219;220	sp|P0C0L4|CO4A_HUMAN;sp|P0C0L5|CO4B_HUMAN	no	no	0	0	0	0	0	0	0	By matching		By matching	By MS/MS	By MS/MS			By MS/MS	By MS/MS			By MS/MS	By MS/MS	By MS/MS		By MS/MS	By MS/MS				By matching	By matching		By matching	By matching			By MS/MS	By matching		By MS/MS	By MS/MS		By matching
ASAGLLGAHAAAITAY	Unmodified	1456.7674	0.76742787	219;220	sp|P0C0L4|CO4A_HUMAN;sp|P0C0L5|CO4B_HUMAN	no	no	0	0	0	0	0	0	0	By matching	By MS/MS	By MS/MS	By matching	By MS/MS	By matching	By MS/MS	By MS/MS	By MS/MS	By MS/MS	By matching	By MS/MS	By MS/MS	By MS/MS		By MS/MS	By MS/MS	By matching		By matching	By matching	By MS/MS		By matching	By matching	By matching	By MS/MS	By matching	By matching	By matching	By matching	By matching	By matching	By MS/MS	By matching
ASCKVPVKKATVVYQGER	3 Dimethyl (K)	2103.1874	0.1874302	164	sp|P02749|APOH_HUMAN	yes	yes	0	3	0	0	0	0	3																						By matching				By matching				By matching
ASEGGFTATGQR	Dimethyl (N-term)	1208.5786	0.57856447	293	sp|Q16610|ECM1_HUMAN	yes	yes	0	0	1	0	0	0	0	By matching	By matching	By matching	By MS/MS								By matching		By MS/MS				By matching	By matching	By MS/MS	By matching	By MS/MS	By matching	By MS/MS	By matching	By matching	By MS/MS	By matching	By MS/MS	By matching	By matching	By matching
ASGVPDR	Unmodified	700.3504	0.35040244	47	sp|P01615|KVD28_HUMAN;sp|A0A075B6P5|KV228_HUMAN;sp|P01614|KVD40_HUMAN;sp|A0A087WW87|KV240_HUMAN	yes	no	0	0	0	0	0	0	0					By matching			By matching	By matching				By MS/MS	By matching		By matching	By MS/MS	By matching	By matching	By matching	By matching	By MS/MS		By MS/MS	By matching	By matching	By matching		By matching				By matching
ASHEEVEGLVEKIR	Dimethyl (K)	1622.8628	0.86278482	286	sp|Q08380|LG3BP_HUMAN	yes	yes	0	1	0	0	0	0	1			By matching						By MS/MS			By matching		By MS/MS		By matching		By matching	By MS/MS	By matching	By matching	By MS/MS		By MS/MS	By MS/MS	By matching	By MS/MS	By MS/MS	By matching	By MS/MS		By matching	By matching	By matching
ASHLGLAR	Unmodified	823.46644	0.46643525	110	sp|P01024|CO3_HUMAN	yes	yes	0	0	0	0	0	0	0	By MS/MS	By matching	By MS/MS	By matching	By matching			By MS/MS	By MS/MS			By MS/MS	By MS/MS	By MS/MS		By MS/MS	By MS/MS	By MS/MS	By MS/MS	By MS/MS	By MS/MS	By MS/MS	By MS/MS	By MS/MS	By MS/MS	By matching	By matching	By matching	By MS/MS	By matching	By MS/MS	By MS/MS	By MS/MS	By MS/MS	By MS/MS
ASLDKFLASVSTVLTSKYR	2 Dimethyl (K)	2141.2096	0.20960543	281	sp|P69905|HBA_HUMAN	yes	yes	0	2	0	0	0	0	2			By MS/MS											By MS/MS		By MS/MS
ASLSELHCDKLHVDPENFR	Dimethyl (K)	2294.1114	0.11136472	25	CON__Q3SX09	yes	yes	0	1	0	0	0	0	1
ASPDWGYDDKNGPEQWSK	Dimethyl (K);Acetyl (N-term)	2148.9389	0.93886289	103	sp|P00915|CAH1_HUMAN	yes	yes	1	1	0	0	0	0	1																By MS/MS																		By MS/MS
ASPEHVVVTR	Unmodified	1093.588	0.58800695	288	sp|Q14624|ITIH4_HUMAN	yes	yes	0	0	0	0	0	0	0	By MS/MS	By MS/MS	By MS/MS	By MS/MS	By matching			By MS/MS	By MS/MS			By MS/MS	By MS/MS	By MS/MS		By MS/MS	By MS/MS	By MS/MS	By MS/MS	By MS/MS	By matching	By MS/MS	By MS/MS	By matching	By MS/MS	By matching	By MS/MS	By matching	By MS/MS	By MS/MS	By MS/MS	By MS/MS	By MS/MS	By MS/MS
ASQAALGL	Unmodified	729.4021	0.40210366	11	sp|P02768|ALBU_HUMAN;CON__P02768-1	yes	no	0	0	0	0	0	0	0	By matching	By matching	By matching	By matching								By matching										By matching	By matching					By matching			By matching	By matching	By matching	By matching	By matching
ASQSISSWLAWYQQKPGKAPK	3 Dimethyl (K)	2444.3216	0.3216155	117	sp|P01602|KV105_HUMAN	yes	yes	0	3	0	0	0	0	2					By MS/MS		By matching
ASQSISSYLNWYQQKPGKAPK	3 Dimethyl (K)	2464.3114	0.31144474	116	sp|P04432|KVD39_HUMAN;sp|P01597|KV139_HUMAN	yes	no	0	3	0	0	0	0	2			By matching	By matching						By matching				By MS/MS						By matching							By matching	By matching						By MS/MS
ASQSISSYLNWYQQKPGKAPK	2 Dimethyl (K)	2436.2801	0.28014461	116	sp|P04432|KVD39_HUMAN;sp|P01597|KV139_HUMAN	yes	no	0	2	0	0	0	0	2							By matching							By MS/MS
ASQSVSSNLAWYQQKPGQAPR	Dimethyl (K)	2330.1767	0.17674217	53;119	sp|A0A087WSY6|KVD15_HUMAN;sp|P01624|KV315_HUMAN	no	no	0	1	0	0	0	0	1	By MS/MS	By matching	By MS/MS	By matching	By MS/MS		By MS/MS	By MS/MS	By MS/MS		By matching	By MS/MS	By MS/MS	By MS/MS		By MS/MS	By MS/MS	By MS/MS	By MS/MS	By MS/MS	By MS/MS	By MS/MS	By matching	By MS/MS	By matching	By MS/MS	By MS/MS	By MS/MS	By MS/MS	By MS/MS	By MS/MS	By MS/MS	By matching	By MS/MS	By matching
ASQSVSSSYLAWYQQKPGQAPR	Dimethyl (K)	2466.2292	0.22917167	118	sp|P01619|KV320_HUMAN	yes	yes	0	1	0	0	0	0	1														By MS/MS				By MS/MS	By MS/MS	By MS/MS	By MS/MS	By MS/MS		By MS/MS	By MS/MS	By MS/MS	By MS/MS	By MS/MS	By MS/MS	By MS/MS			By MS/MS	By matching	By matching
ASQSVSSYLAWYQQKPGQAPR	Dimethyl (K)	2379.1971	0.19714326	54	sp|P04433|KV311_HUMAN;sp|A0A0A0MRZ8|KVD11_HUMAN	yes	no	0	1	0	0	0	0	1	By MS/MS	By MS/MS	By MS/MS	By MS/MS	By MS/MS		By MS/MS	By MS/MS	By MS/MS	By MS/MS	By MS/MS	By matching	By MS/MS	By MS/MS		By MS/MS	By MS/MS	By MS/MS	By MS/MS	By MS/MS	By MS/MS	By MS/MS	By MS/MS	By MS/MS	By MS/MS		By MS/MS	By MS/MS	By MS/MS	By MS/MS	By MS/MS	By MS/MS	By MS/MS	By MS/MS	By MS/MS
ASSAKQR	Dimethyl (K)	774.4348	0.43480077	11	sp|P02768|ALBU_HUMAN;CON__P02768-1	yes	no	0	1	0	0	0	0	1																		By MS/MS						By MS/MS
ASSFLGEKASAGLLGAH	Dimethyl (K)	1642.8679	0.8678702	220	sp|P0C0L5|CO4B_HUMAN	yes	yes	0	1	0	0	0	0	1					By matching				By MS/MS		By matching		By matching
ASSIIDELFQDR	Unmodified	1392.6885	0.68850885	236	sp|P10909|CLUS_HUMAN	yes	yes	0	0	0	0	0	0	0	By MS/MS		By MS/MS		By MS/MS		By MS/MS	By MS/MS	By MS/MS	By MS/MS	By MS/MS	By MS/MS	By MS/MS	By MS/MS		By MS/MS	By MS/MS		By MS/MS				By MS/MS	By matching		By matching					By matching	By matching	By matching	By MS/MS	By matching
ASSLESGVPSR	Unmodified	1088.5462	0.54620171	228;117;63	sp|P01602|KV105_HUMAN;sp|P0DOX7|IGK_HUMAN;sp|P0DP09|KV113_HUMAN;sp|A0A0B4J2D9|KVD13_HUMAN	no	no	0	0	0	0	0	0	0		By MS/MS	By matching	By MS/MS	By matching			By matching	By MS/MS			By matching	By MS/MS	By MS/MS		By MS/MS	By matching	By MS/MS	By MS/MS			By MS/MS		By MS/MS	By MS/MS	By MS/MS		By MS/MS	By MS/MS	By MS/MS	By matching	By MS/MS		By matching	By matching
ASSLQSGVPSR	Unmodified	1087.5622	0.56218613	78;116;79	sp|A0A0C4DH72|KV106_HUMAN;sp|A0A075B6S4|KVD17_HUMAN;sp|P01611|KVD12_HUMAN;sp|A0A0C4DH73|KV112_HUMAN;sp|P04432|KVD39_HUMAN;sp|P01597|KV139_HUMAN;sp|P01601|KVD16_HUMAN	no	no	0	0	0	0	0	0	0	By matching											By matching							By matching	By matching	By matching	By matching	By matching	By matching	By matching	By matching	By MS/MS	By MS/MS	By matching	By MS/MS	By matching	By matching		By matching
ASTLQSGVPSR	Unmodified	1101.5778	0.57783619	50;77	sp|A0A075B6S5|KV127_HUMAN;sp|A0A0C4DH67|KV108_HUMAN;sp|A0A087WSZ0|KVD08_HUMAN;sp|A0A0C4DH69|KV109_HUMAN	no	no	0	0	0	0	0	0	0												By MS/MS										By matching		By matching	By matching	By matching						By matching
ASTPNGYDNGIIWATWK	Dimethyl (K)	1920.937	0.9370124	157	sp|P02679|FIBG_HUMAN	yes	yes	0	1	0	0	0	0	0	By MS/MS											By MS/MS				By MS/MS															By MS/MS	By MS/MS		By matching
ASTPNGYDNGIIWATWK	Unmodified	1892.9057	0.90571227	157	sp|P02679|FIBG_HUMAN	yes	yes	0	0	0	0	0	0	0								By MS/MS
ASTPNGYDNGIIWATWKTR	Dimethyl (K)	2178.0858	0.0858019	157	sp|P02679|FIBG_HUMAN	yes	yes	0	1	0	0	0	0	1		By matching		By matching	By MS/MS		By MS/MS	By MS/MS	By MS/MS	By MS/MS	By MS/MS	By MS/MS	By MS/MS	By MS/MS		By MS/MS	By MS/MS	By MS/MS	By MS/MS			By MS/MS		By MS/MS	By matching		By matching	By MS/MS	By matching	By MS/MS	By MS/MS	By MS/MS		By MS/MS	By MS/MS
ASVSELACIYSALILHDDEVTVTEDK	Acetyl (N-term)	2919.4059	0.40593457	197	sp|P05386|RLA1_HUMAN	yes	yes	1	0	0	0	0	0	0															By MS/MS
ASVSVLGDILGS	Unmodified	1116.6027	0.60265396	109	sp|P01023|A2MG_HUMAN	yes	yes	0	0	0	0	0	0	0	By matching	By MS/MS	By MS/MS	By MS/MS	By MS/MS	By matching	By MS/MS		By MS/MS	By MS/MS	By matching	By MS/MS	By MS/MS	By MS/MS		By MS/MS	By MS/MS						By MS/MS								By MS/MS		By MS/MS
ASVSVLGDILGSAM	Unmodified	1318.6803	0.68025235	109	sp|P01023|A2MG_HUMAN	yes	yes	0	0	0	0	0	0	0							By matching	By matching					By MS/MS			By MS/MS
ASVSVLGDILGSAMQNTQN	Unmodified	1903.9309	0.93094074	109	sp|P01023|A2MG_HUMAN	yes	yes	0	0	0	0	0	0	0	By MS/MS	By MS/MS	By MS/MS	By MS/MS	By MS/MS	By matching				By MS/MS		By MS/MS	By MS/MS	By MS/MS	By matching	By MS/MS	By MS/MS				By matching		By MS/MS				By matching				By MS/MS	By MS/MS	By MS/MS	By MS/MS	By matching
ASVSVLGDILGSAMQNTQNLL	Unmodified	2130.0991	0.099068703	109	sp|P01023|A2MG_HUMAN	yes	yes	0	0	0	0	0	0	0			By matching	By MS/MS	By MS/MS		By MS/MS	By MS/MS	By matching	By MS/MS	By matching		By matching	By MS/MS		By MS/MS	By MS/MS														By MS/MS	By MS/MS	By MS/MS		By matching
ASVSVLGDILGSAMQNTQNLLQMPY	Unmodified	2649.3142	0.31422321	109	sp|P01023|A2MG_HUMAN	yes	yes	0	0	0	0	0	0	0	By MS/MS	By MS/MS	By MS/MS	By MS/MS	By MS/MS	By matching	By matching	By MS/MS		By MS/MS	By MS/MS	By matching	By MS/MS	By MS/MS		By MS/MS	By MS/MS						By MS/MS								By MS/MS	By MS/MS	By MS/MS		By MS/MS
ASVSVLGDILGSAMQNTQNLLQMPY	Oxidation (M)	2665.3091	0.30913783	109	sp|P01023|A2MG_HUMAN	yes	yes	0	0	0	0	0	1	0	By matching		By matching	By matching									By matching	By MS/MS																	By matching	By matching	By matching	By MS/MS
ASVSVLGDILGSAMQNTQNLLQMPYGCGE	Unmodified	3052.4304	0.43039196	109	sp|P01023|A2MG_HUMAN	yes	yes	0	0	0	0	0	0	0		By MS/MS	By MS/MS	By MS/MS	By MS/MS	By matching	By MS/MS	By MS/MS	By MS/MS	By MS/MS	By MS/MS	By MS/MS	By MS/MS	By MS/MS		By MS/MS	By MS/MS	By matching	By MS/MS	By MS/MS	By MS/MS	By MS/MS		By matching	By MS/MS	By MS/MS	By MS/MS	By matching	By MS/MS	By matching	By MS/MS	By MS/MS	By MS/MS	By MS/MS
ASVSVLGDILGSAMQNTQNLLQMPYGCGE	Oxidation (M)	3068.4253	0.42530658	109	sp|P01023|A2MG_HUMAN	yes	yes	0	0	0	0	0	1	0			By MS/MS	By matching	By matching		By matching	By matching	By matching					By matching		By MS/MS															By matching		By matching
ASWETYPR	Unmodified	1008.4665	0.46649483	179	sp|P04003|C4BPA_HUMAN	yes	yes	0	0	0	0	0	0	0					By MS/MS								By matching			By matching	By matching
ASYLDCIR	Unmodified	996.46987	0.46986564	176	sp|P02787|TRFE_HUMAN	yes	yes	0	0	0	0	0	0	0	By MS/MS	By matching	By matching	By matching								By MS/MS								By matching			By matching								By matching	By matching	By matching	By MS/MS
ATDFQDSAAAK	Unmodified	1123.5146	0.51456723	107	sp|P01011|AACT_HUMAN	yes	yes	0	0	0	0	0	0	0								By MS/MS																									By matching		By matching
ATDFQDSAAAK	Dimethyl (K)	1151.5459	0.54586736	107	sp|P01011|AACT_HUMAN	yes	yes	0	1	0	0	0	0	0					By matching			By matching	By MS/MS				By matching	By matching		By MS/MS	By MS/MS
ATEDEGSEQK	Unmodified	1092.4571	0.45711193	105	sp|P01008|ANT3_HUMAN	yes	yes	0	0	0	0	0	0	0
ATEDEGSEQKIPEATNR	Dimethyl (K)	1901.8967	0.89666373	105	sp|P01008|ANT3_HUMAN	yes	yes	0	1	0	0	0	0	1	By MS/MS	By MS/MS	By MS/MS	By MS/MS	By MS/MS			By MS/MS	By MS/MS			By MS/MS	By MS/MS	By MS/MS		By MS/MS	By MS/MS	By MS/MS	By MS/MS	By MS/MS	By MS/MS	By MS/MS	By MS/MS	By MS/MS	By MS/MS	By MS/MS	By MS/MS	By MS/MS	By MS/MS	By MS/MS		By MS/MS	By MS/MS	By MS/MS	By MS/MS
ATEHLSTLSEK	Unmodified	1214.6143	0.61428128	149	sp|P02647|APOA1_HUMAN	yes	yes	0	0	0	0	0	0	0	By MS/MS	By MS/MS	By MS/MS	By MS/MS	By MS/MS			By MS/MS	By MS/MS			By MS/MS	By MS/MS	By matching		By MS/MS	By MS/MS	By matching	By MS/MS	By MS/MS	By MS/MS	By matching	By MS/MS	By matching	By matching	By MS/MS	By MS/MS	By MS/MS	By MS/MS	By MS/MS		By MS/MS	By MS/MS	By MS/MS
ATEHLSTLSEK	Dimethyl (K)	1242.6456	0.6455814	149	sp|P02647|APOA1_HUMAN	yes	yes	0	1	0	0	0	0	0	By MS/MS	By MS/MS	By MS/MS	By MS/MS	By MS/MS			By MS/MS	By MS/MS		By matching	By MS/MS	By MS/MS	By MS/MS		By MS/MS	By MS/MS		By matching	By MS/MS	By matching		By MS/MS	By matching	By MS/MS	By matching	By matching	By matching	By MS/MS	By MS/MS	By MS/MS	By MS/MS	By MS/MS	By MS/MS	By MS/MS
ATEHLSTLSEKAK	Dimethyl (K)	1441.7777	0.77765821	149	sp|P02647|APOA1_HUMAN	yes	yes	0	1	0	0	0	0	1		By MS/MS			By matching			By MS/MS	By matching				By MS/MS			By MS/MS	By matching			By MS/MS	By matching						By MS/MS	By matching	By MS/MS	By matching		By matching	By matching		By MS/MS
ATEHLSTLSEKAKPALEDLR	2 Dimethyl (K)	2264.2376	0.23761109	149	sp|P02647|APOA1_HUMAN	yes	yes	0	2	0	0	0	0	2	By MS/MS	By MS/MS	By MS/MS	By MS/MS	By MS/MS	By matching	By MS/MS	By MS/MS	By MS/MS		By matching	By MS/MS	By MS/MS	By MS/MS		By MS/MS	By MS/MS	By MS/MS	By MS/MS	By MS/MS	By MS/MS	By MS/MS	By MS/MS	By MS/MS	By MS/MS	By MS/MS	By MS/MS	By MS/MS	By MS/MS	By MS/MS	By MS/MS	By MS/MS	By MS/MS	By MS/MS	By MS/MS
ATELHER	Unmodified	854.42463	0.42463001	205	sp|P06727|APOA4_HUMAN;CON__Q32PJ2	yes	no	0	0	0	0	0	0	0		By matching	By matching	By matching				By matching					By matching			By MS/MS									By matching	By matching						By matching	By MS/MS	By MS/MS
ATFGCHDGYSLDGPEEIECTK	Unmodified	2384.9889	0.98892591	164	sp|P02749|APOH_HUMAN	yes	yes	0	0	0	0	0	0	0								By MS/MS
ATFGTNGAQR	Unmodified	1021.4941	0.49410656	186	sp|P04196|HRG_HUMAN	yes	yes	0	0	0	0	0	0	0													By MS/MS
ATFQTPDFIVPLTDLR	Unmodified	1832.9672	0.96724989	184	sp|P04114|APOB_HUMAN	yes	yes	0	0	0	0	0	0	0	By matching	By MS/MS			By MS/MS		By MS/MS	By matching		By MS/MS		By MS/MS	By MS/MS	By matching		By MS/MS	By MS/MS						By MS/MS		By MS/MS	By MS/MS	By MS/MS	By matching	By matching		By MS/MS	By MS/MS		By MS/MS	By matching
ATGIPAR	Dimethyl (N-term)	712.42317	0.42317345	54;53;119;75	sp|A0A087WSY6|KVD15_HUMAN;sp|P04433|KV311_HUMAN;sp|A0A0A0MRZ8|KVD11_HUMAN;sp|A0A0C4DH55|KVD07_HUMAN;sp|P01624|KV315_HUMAN	no	no	0	0	1	0	0	0	0	By matching	By matching		By matching								By matching						By matching	By matching	By matching	By matching	By MS/MS	By matching	By matching	By matching	By matching	By matching	By matching	By matching	By matching
ATGIPDR	Unmodified	728.3817	0.38170256	118;65	sp|P01619|KV320_HUMAN;sp|A0A0C4DH25|KVD20_HUMAN	no	no	0	0	0	0	0	0	0	By matching	By matching	By matching	By MS/MS	By MS/MS	By MS/MS		By MS/MS	By MS/MS			By matching	By MS/MS	By MS/MS		By MS/MS	By MS/MS	By matching	By matching	By matching	By MS/MS		By matching	By matching	By matching	By matching	By MS/MS	By matching	By matching	By MS/MS	By matching	By MS/MS	By matching	By matching	By matching
ATGVLYDYVNK	Unmodified	1241.6292	0.62920306	184	sp|P04114|APOB_HUMAN	yes	yes	0	0	0	0	0	0	0		By matching		By matching				By MS/MS			By matching		By matching										By matching			By matching									By matching
ATGVLYDYVNKYHWEHTGLTLR	Dimethyl (K)	2663.3496	0.34962116	184	sp|P04114|APOB_HUMAN	yes	yes	0	1	0	0	0	0	1	By MS/MS	By matching		By matching	By matching		By matching	By MS/MS	By matching	By matching	By MS/MS	By MS/MS	By MS/MS	By matching		By MS/MS	By MS/MS	By matching	By MS/MS	By MS/MS	By matching	By matching	By MS/MS	By matching	By matching	By matching	By matching		By MS/MS	By MS/MS	By matching	By matching	By matching	By MS/MS	By matching
ATITGYR	Unmodified	780.413	0.41300269	166	sp|P02751|FINC_HUMAN	yes	yes	0	0	0	0	0	0	0	By MS/MS	By MS/MS	By matching	By matching	By MS/MS				By matching			By MS/MS	By MS/MS				By MS/MS	By matching		By matching	By matching	By matching	By matching	By matching	By MS/MS	By matching	By matching		By matching	By matching			By matching	By matching	By matching
ATKEQLK	Dimethyl (K)	844.50182	0.5018177	11	sp|P02768|ALBU_HUMAN;CON__P02768-1	yes	no	0	1	0	0	0	0	1	By matching	By MS/MS	By matching	By matching								By matching	By MS/MS			By matching		By MS/MS	By matching		By matching		By matching	By matching	By matching	By MS/MS	By MS/MS	By matching	By MS/MS	By matching	By matching	By MS/MS		By matching
ATKEQLKAVMD	Oxidation (M);2 Dimethyl (K)	1304.701	0.70098779	11	sp|P02768|ALBU_HUMAN;CON__P02768-1	yes	no	0	2	0	0	0	1	2																															By matching	By matching
ATKEQLKAVMDDF	2 Dimethyl (K)	1550.8014	0.80143012	11	sp|P02768|ALBU_HUMAN;CON__P02768-1	yes	no	0	2	0	0	0	0	2					By MS/MS		By MS/MS	By matching	By matching		By matching		By matching	By matching		By matching	By matching
ATKEQLKAVMDDFAAF	Dimethyl (K);Dimethyl (N-term)	1839.9441	0.94407161	11	sp|P02768|ALBU_HUMAN;CON__P02768-1	yes	no	0	1	1	0	0	0	2	By matching	By matching	By matching	By matching								By matching											By matching								By matching	By matching	By MS/MS	By matching	By MS/MS
ATKEQLKAVMDDFAAF	2 Dimethyl (K)	1839.9441	0.94407161	11	sp|P02768|ALBU_HUMAN;CON__P02768-1	yes	no	0	2	0	0	0	0	2	By matching																														By matching
ATKEQLKAVMDDFAAFVEK	Dimethyl (K);Dimethyl (N-term)	2196.15	0.15004164	11	sp|P02768|ALBU_HUMAN;CON__P02768-1	yes	no	0	1	1	0	0	0	2	By MS/MS	By MS/MS	By MS/MS	By MS/MS	By MS/MS		By MS/MS	By MS/MS	By MS/MS	By MS/MS		By matching	By MS/MS	By MS/MS		By MS/MS	By MS/MS	By matching	By matching	By MS/MS	By MS/MS	By MS/MS	By matching			By MS/MS				By MS/MS	By MS/MS		By MS/MS	By MS/MS	By MS/MS
ATKEQLKAVMDDFAAFVEK	2 Dimethyl (K)	2196.15	0.15004164	11	sp|P02768|ALBU_HUMAN;CON__P02768-1	yes	no	0	2	0	0	0	0	2	By MS/MS	By MS/MS	By MS/MS	By MS/MS			By MS/MS	By MS/MS	By matching	By MS/MS	By MS/MS	By MS/MS	By MS/MS	By MS/MS		By MS/MS		By MS/MS		By MS/MS		By MS/MS	By MS/MS		By MS/MS	By MS/MS	By MS/MS			By MS/MS	By MS/MS	By MS/MS	By MS/MS	By matching	By MS/MS
ATKEQLKAVMDDFAAFVEK	3 Dimethyl (K)	2224.1813	0.18134177	11	sp|P02768|ALBU_HUMAN;CON__P02768-1	yes	no	0	3	0	0	0	0	2	By MS/MS	By MS/MS	By MS/MS	By MS/MS	By MS/MS		By MS/MS	By MS/MS	By MS/MS	By MS/MS	By MS/MS	By MS/MS	By MS/MS	By MS/MS		By MS/MS	By MS/MS						By MS/MS									By MS/MS	By MS/MS	By MS/MS	By MS/MS
ATKEQLKAVMDDFAAFVEK	Oxidation (M);2 Dimethyl (K)	2212.145	0.14495626	11	sp|P02768|ALBU_HUMAN;CON__P02768-1	yes	no	0	2	0	0	0	1	2												By MS/MS
ATKEQLKAVMDDFAAFVEK	2 Dimethyl (K);Dimethyl (N-term)	2224.1813	0.18134177	11	sp|P02768|ALBU_HUMAN;CON__P02768-1	yes	no	0	2	1	0	0	0	2			By MS/MS				By MS/MS						By MS/MS			By MS/MS
ATKEQLKAVMDDFAAFVEK	Oxidation (M);Dimethyl (K);Dimethyl (N-term)	2212.145	0.14495626	11	sp|P02768|ALBU_HUMAN;CON__P02768-1	yes	no	0	1	1	0	0	1	2																	By MS/MS
ATKEQLKAVMDDFAAFVEK	Dimethyl (K)	2168.1187	0.11874151	11	sp|P02768|ALBU_HUMAN;CON__P02768-1	yes	no	0	1	0	0	0	0	2																										By MS/MS
ATKEQLKAVMDDFAAFVEKCCKADDK	3 Dimethyl (K)	3101.5236	0.52356406	11	sp|P02768|ALBU_HUMAN;CON__P02768-1	yes	no	0	3	0	0	0	0	4					By MS/MS
ATLELSPWQM	Unmodified	1174.5692	0.56924534	184	sp|P04114|APOB_HUMAN	yes	yes	0	0	0	0	0	0	0		By MS/MS		By MS/MS			By MS/MS				By MS/MS					By MS/MS	By matching
ATLSCR	Unmodified	706.34321	0.34320857	54;118;53;119;75	sp|A0A087WSY6|KVD15_HUMAN;sp|P04433|KV311_HUMAN;sp|A0A0A0MRZ8|KVD11_HUMAN;sp|A0A0C4DH55|KVD07_HUMAN;sp|P01619|KV320_HUMAN;sp|P01624|KV315_HUMAN	no	no	0	0	0	0	0	0	0																	By MS/MS
ATLSELHCDK	Unmodified	1172.5496	0.54957253	279	sp|P68871|HBB_HUMAN	yes	yes	0	0	0	0	0	0	0														By MS/MS		By MS/MS																		By MS/MS
ATLSELHCDKLHVDPENFR	Dimethyl (K)	2308.127	0.12701479	279	sp|P68871|HBB_HUMAN	yes	yes	0	1	0	0	0	0	1	By MS/MS	By MS/MS	By MS/MS	By MS/MS	By MS/MS	By matching	By matching	By MS/MS	By matching		By MS/MS	By MS/MS	By MS/MS	By MS/MS		By MS/MS	By MS/MS						By MS/MS	By matching			By MS/MS	By matching	By MS/MS	By matching	By matching	By MS/MS	By MS/MS	By MS/MS	By matching
ATLYALSH	Unmodified	874.45487	0.45486751	184	sp|P04114|APOB_HUMAN	yes	yes	0	0	0	0	0	0	0		By matching			By matching		By matching	By matching	By matching				By MS/MS	By matching		By matching	By matching							By matching	By MS/MS				By matching	By MS/MS			By matching		By matching
ATTVTGTPCQDWAAQEPHR	Unmodified	2124.9647	0.96470049	100	sp|P00747|PLMN_HUMAN	yes	yes	0	0	0	0	0	0	0	By MS/MS	By MS/MS	By MS/MS	By MS/MS	By MS/MS	By matching		By matching	By MS/MS			By MS/MS	By matching	By MS/MS		By MS/MS	By MS/MS	By MS/MS	By MS/MS	By MS/MS	By MS/MS	By MS/MS	By MS/MS	By MS/MS	By MS/MS	By MS/MS	By MS/MS	By MS/MS	By MS/MS		By MS/MS	By matching	By MS/MS	By MS/MS
ATVLNYLPK	Dimethyl (K)	1045.6172	0.61718181	109;1	sp|P01023|A2MG_HUMAN;sp|P20742|PZP_HUMAN;CON__ENSEMBL:ENSBTAP00000024146	no	no	0	1	0	0	0	0	0	By MS/MS	By MS/MS	By MS/MS	By MS/MS	By MS/MS		By MS/MS	By MS/MS	By MS/MS	By MS/MS	By MS/MS	By matching	By MS/MS	By MS/MS		By MS/MS	By MS/MS	By MS/MS	By matching	By matching	By MS/MS	By MS/MS	By MS/MS	By matching	By MS/MS	By matching	By MS/MS	By MS/MS	By matching	By MS/MS	By MS/MS			By MS/MS
ATVLNYLPK	Unmodified	1017.5859	0.58588168	109;1	sp|P01023|A2MG_HUMAN;sp|P20742|PZP_HUMAN;CON__ENSEMBL:ENSBTAP00000024146	no	no	0	0	0	0	0	0	0	By matching				By matching		By matching	By MS/MS		By matching	By matching	By matching	By matching	By matching		By matching	By matching				By matching	By matching	By MS/MS				By matching	By matching	By matching				By matching		By MS/MS
ATVSLPR	Unmodified	742.43374	0.43373813	6	CON__P00761	yes	yes	0	0	0	0	0	0	0					By matching			By matching								By matching	By MS/MS
ATVVYQGER	Unmodified	1021.5193	0.51925868	164	sp|P02749|APOH_HUMAN	yes	yes	0	0	0	0	0	0	0	By MS/MS	By MS/MS	By MS/MS	By MS/MS	By MS/MS			By MS/MS	By MS/MS			By MS/MS	By MS/MS	By MS/MS		By MS/MS	By MS/MS	By MS/MS	By MS/MS	By MS/MS	By MS/MS	By MS/MS	By MS/MS	By MS/MS	By MS/MS	By MS/MS	By MS/MS	By MS/MS	By MS/MS	By MS/MS	By MS/MS	By MS/MS	By MS/MS	By MS/MS
ATWSGAVLAGR	Unmodified	1087.5774	0.57744226	187	sp|P04217|A1BG_HUMAN	yes	yes	0	0	0	0	0	0	0	By MS/MS	By MS/MS	By MS/MS	By MS/MS	By MS/MS	By matching	By matching	By MS/MS	By MS/MS		By MS/MS	By MS/MS	By MS/MS	By MS/MS		By MS/MS	By MS/MS	By MS/MS	By MS/MS	By MS/MS	By MS/MS	By MS/MS	By MS/MS	By MS/MS	By MS/MS	By MS/MS	By MS/MS	By MS/MS	By MS/MS	By MS/MS	By MS/MS	By MS/MS	By MS/MS	By MS/MS	By MS/MS
AVAEYGVYVK	Unmodified	1097.5757	0.57571092	96;97	sp|P00738|HPT_HUMAN;sp|P00739|HPTR_HUMAN	no	no	0	0	0	0	0	0	0	By matching											By matching																				By matching
AVAEYGVYVKVTSIQDWVQKTIAEN	2 Dimethyl (K)	2866.5117	0.51166069	96	sp|P00738|HPT_HUMAN	yes	yes	0	2	0	0	0	0	2	By MS/MS		By MS/MS	By matching	By MS/MS	By MS/MS			By MS/MS	By MS/MS		By MS/MS				By MS/MS	By matching	By matching				By MS/MS									By MS/MS	By MS/MS
AVAHVDDMPNALSALSDLHAHKLR	Dimethyl (K)	2608.3544	0.35438896	281	sp|P69905|HBA_HUMAN	yes	yes	0	1	0	0	0	0	1			By matching																						By MS/MS		By MS/MS		By MS/MS
AVALGDGGHYTCR	Unmodified	1375.6303	0.63028247	187	sp|P04217|A1BG_HUMAN	yes	yes	0	0	0	0	0	0	0	By MS/MS	By MS/MS	By MS/MS	By MS/MS	By MS/MS			By MS/MS	By MS/MS			By MS/MS	By MS/MS	By MS/MS		By MS/MS	By MS/MS	By MS/MS	By matching		By matching	By MS/MS	By MS/MS	By MS/MS	By MS/MS	By MS/MS	By matching	By matching	By matching	By matching	By MS/MS	By MS/MS	By MS/MS	By MS/MS
AVANFFSGS	Unmodified	898.41848	0.418482	176	sp|P02787|TRFE_HUMAN	yes	yes	0	0	0	0	0	0	0					By matching		By MS/MS	By MS/MS		By MS/MS	By MS/MS		By MS/MS			By MS/MS	By matching
AVANFFSGSCAPC	Unmodified	1386.5697	0.56965604	176	sp|P02787|TRFE_HUMAN	yes	yes	0	0	0	0	0	0	0					By matching		By matching	By matching	By matching	By matching	By MS/MS		By matching			By matching	By matching
AVASFLR	Unmodified	762.43882	0.43882351	304	sp|Q96IY4|CBPB2_HUMAN	yes	yes	0	0	0	0	0	0	0							By matching	By matching									By MS/MS
AVAVVKKDSGFQMNQLR	2 Dimethyl (K)	1946.0772	0.077151469	176	sp|P02787|TRFE_HUMAN	yes	yes	0	2	0	0	0	0	2												By matching						By MS/MS		By MS/MS					By matching					By matching		By matching
AVDAALKKYNSQNQSNNQFVLYR	2 Dimethyl (K)	2726.414	0.41401233	113	sp|P01042|KNG1_HUMAN	yes	yes	0	2	0	0	0	0	2		By matching	By matching	By matching								By matching						By MS/MS	By matching	By MS/MS	By MS/MS	By matching	By MS/MS	By MS/MS	By MS/MS	By MS/MS	By MS/MS	By matching	By MS/MS	By MS/MS				By matching
AVDLIQKGY	Dimethyl (K)	1033.5808	0.5807963	0	CON__ENSEMBL:ENSBTAP00000007350	no	no	0	1	0	0	0	0	1	By matching	By matching		By matching								By matching											By matching					By matching			By matching	By matching
AVDQSVLLMKPDAELSASSVY	Dimethyl (K)	2250.1454	0.14535019	109	sp|P01023|A2MG_HUMAN	yes	yes	0	1	0	0	0	0	1	By MS/MS		By MS/MS	By MS/MS	By MS/MS		By MS/MS		By MS/MS	By MS/MS	By MS/MS	By MS/MS		By matching		By MS/MS	By matching	By MS/MS	By MS/MS	By MS/MS		By MS/MS		By MS/MS	By MS/MS	By MS/MS	By MS/MS	By MS/MS	By MS/MS	By MS/MS	By MS/MS	By MS/MS	By MS/MS		By MS/MS
AVDQSVLLMKPDAELSASSVYNLLPEK	Unmodified	2916.5154	0.51542544	109	sp|P01023|A2MG_HUMAN	yes	yes	0	0	0	0	0	0	1								By MS/MS																											By MS/MS
AVDQSVLLMKPDAELSASSVYNLLPEK	Dimethyl (K)	2944.5467	0.54672557	109	sp|P01023|A2MG_HUMAN	yes	yes	0	1	0	0	0	0	1																	By MS/MS		By matching					By matching		By MS/MS
AVEENQESTPVVIQQETTGTPR	Unmodified	2412.1769	0.17686133	166	sp|P02751|FINC_HUMAN	yes	yes	0	0	0	0	0	0	0	By MS/MS	By MS/MS	By matching	By MS/MS	By MS/MS		By MS/MS	By MS/MS	By MS/MS			By MS/MS	By MS/MS	By MS/MS		By MS/MS	By MS/MS	By matching		By matching	By MS/MS	By matching	By MS/MS	By matching	By MS/MS	By matching		By matching	By matching	By MS/MS	By matching	By MS/MS	By matching	By MS/MS	By MS/MS
AVEGDCDFQLLK	Unmodified	1393.6548	0.65476588	170	sp|P02765|FETUA_HUMAN	yes	yes	0	0	0	0	0	0	0											By MS/MS
AVEPQLQEEER	Unmodified	1326.6416	0.64155866	274	sp|P55058|PLTP_HUMAN	yes	yes	0	0	0	0	0	0	0	By matching	By matching	By matching	By MS/MS								By matching								By MS/MS	By MS/MS	By matching			By MS/MS	By MS/MS	By matching	By matching	By matching	By MS/MS		By matching	By MS/MS	By matching
AVEVLPKAGALNSNDAF	Dimethyl (K)	1742.9203	0.9202997	203	sp|P06396|GELS_HUMAN	yes	yes	0	1	0	0	0	0	1					By MS/MS		By matching	By matching			By matching			By MS/MS			By matching
AVFPSIVGR	Unmodified	944.54435	0.54435122	276;296	sp|P63261|ACTG_HUMAN;sp|P60709|ACTB_HUMAN;sp|P63267|ACTH_HUMAN;sp|P68133|ACTS_HUMAN;sp|P68032|ACTC_HUMAN;sp|P62736|ACTA_HUMAN;sp|A5A3E0|POTEF_HUMAN;sp|Q6S8J3|POTEE_HUMAN;sp|Q9BYX7|ACTBM_HUMAN;sp|P0CG38|POTEI_HUMAN	no	no	0	0	0	0	0	0	0	By matching	By MS/MS	By matching	By matching							By MS/MS	By MS/MS	By MS/MS	By MS/MS			By MS/MS	By MS/MS		By MS/MS		By MS/MS	By MS/MS	By MS/MS	By MS/MS	By MS/MS	By MS/MS	By MS/MS	By MS/MS	By MS/MS				By MS/MS
AVFPSIVGRPR	Unmodified	1197.6982	0.6982261	276;296	sp|P63261|ACTG_HUMAN;sp|P60709|ACTB_HUMAN;sp|P63267|ACTH_HUMAN;sp|P68133|ACTS_HUMAN;sp|P68032|ACTC_HUMAN;sp|P62736|ACTA_HUMAN;sp|A5A3E0|POTEF_HUMAN;sp|Q6S8J3|POTEE_HUMAN;sp|Q9BYX7|ACTBM_HUMAN;sp|P0CG38|POTEI_HUMAN	no	no	0	0	0	0	0	0	1																											By MS/MS
AVFQDEGAEPLKQR	Dimethyl (K)	1614.8366	0.83657007	219;220	sp|P0C0L4|CO4A_HUMAN;sp|P0C0L5|CO4B_HUMAN	no	no	0	1	0	0	0	0	1													By matching	By MS/MS
AVFVDLEPTVIDEVR	Unmodified	1700.8985	0.89850163	278	sp|Q9BQE3|TBA1C_HUMAN;sp|P68363|TBA1B_HUMAN;sp|Q71U36|TBA1A_HUMAN	yes	no	0	0	0	0	0	0	0			By matching											By matching	By MS/MS							By matching					By MS/MS
AVGDKLPECEADDGCPKPPEIAH	2 Dimethyl (K)	2560.1938	0.19377372	96	sp|P00738|HPT_HUMAN	yes	yes	0	2	0	0	0	0	2	By matching		By MS/MS	By matching					By MS/MS			By MS/MS		By MS/MS																	By MS/MS	By MS/MS
AVGDKLPECEADDGCPKPPEIAHGYVEH	2 Dimethyl (K)	3145.4485	0.44848486	96	sp|P00738|HPT_HUMAN	yes	yes	0	2	0	0	0	0	2	By MS/MS		By MS/MS		By MS/MS				By MS/MS			By matching		By MS/MS		By MS/MS	By MS/MS															By MS/MS		By MS/MS
AVGDKLPECEADDGCPKPPEIAHGYVEH	Dimethyl (K)	3117.4172	0.41718473	96	sp|P00738|HPT_HUMAN	yes	yes	0	1	0	0	0	0	2				By matching	By MS/MS									By MS/MS		By matching															By MS/MS
AVGDKLPECEADDGCPKPPEIAHGYVEH	2 Dimethyl (K);Acetyl (N-term)	3187.459	0.45904955	96	sp|P00738|HPT_HUMAN	yes	yes	1	2	0	0	0	0	2														By MS/MS
AVGDKLPECEADDGCPKPPEIAHGYVEHSVR	2 Dimethyl (K)	3487.65	0.65003821	96	sp|P00738|HPT_HUMAN	yes	yes	0	2	0	0	0	0	2	By matching				By MS/MS				By MS/MS			By matching																			By MS/MS
AVGDKLPECEAVCGK	Dimethyl (K)	1659.796	0.79602716	96;97	sp|P00738|HPT_HUMAN;sp|P00739|HPTR_HUMAN	no	no	0	1	0	0	0	0	1			By matching	By MS/MS	By MS/MS				By MS/MS			By matching		By MS/MS		By matching	By matching														By MS/MS			By matching
AVGDKLPECEAVCGKPK	2 Dimethyl (K)	1912.9751	0.97505416	96;97	sp|P00738|HPT_HUMAN;sp|P00739|HPTR_HUMAN	no	no	0	2	0	0	0	0	2	By MS/MS		By MS/MS	By matching					By MS/MS			By MS/MS		By MS/MS			By MS/MS														By matching	By MS/MS		By matching
AVGDKLPECEAVCGKPKNPANPVQ	3 Dimethyl (K)	2661.3618	0.36184211	96;97	sp|P00738|HPT_HUMAN;sp|P00739|HPTR_HUMAN	no	no	0	3	0	0	0	0	3	By MS/MS		By MS/MS	By MS/MS	By MS/MS				By MS/MS			By MS/MS																			By MS/MS	By MS/MS		By MS/MS
AVGDKLPECEAVCGKPKNPANPVQ	2 Dimethyl (K);Dimethyl (N-term)	2661.3618	0.36184211	96;97	sp|P00738|HPT_HUMAN;sp|P00739|HPTR_HUMAN	no	no	0	2	1	0	0	0	3	By MS/MS			By MS/MS	By MS/MS				By MS/MS					By MS/MS			By MS/MS
AVGDKLPECEAVCGKPKNPANPVQ	2 Dimethyl (K)	2633.3305	0.33054198	96;97	sp|P00738|HPT_HUMAN;sp|P00739|HPTR_HUMAN	no	no	0	2	0	0	0	0	3			By MS/MS	By matching	By MS/MS				By matching					By MS/MS		By matching	By matching														By matching	By matching		By matching
AVGDKLPECEAVCGKPKNPANPVQ	Dimethyl (K);Dimethyl (N-term)	2633.3305	0.33054198	96;97	sp|P00738|HPT_HUMAN;sp|P00739|HPTR_HUMAN	no	no	0	1	1	0	0	0	3									By MS/MS
AVGDKLPECEAVCGKPKNPANPVQR	3 Dimethyl (K)	2817.463	0.46295313	96;97	sp|P00738|HPT_HUMAN;sp|P00739|HPTR_HUMAN	no	no	0	3	0	0	0	0	3	By matching		By MS/MS	By MS/MS	By MS/MS				By matching			By MS/MS				By MS/MS	By MS/MS														By matching	By MS/MS		By matching
AVGDKLPECEAVCGKPKNPANPVQR	2 Dimethyl (K)	2789.4317	0.431653	96;97	sp|P00738|HPT_HUMAN;sp|P00739|HPTR_HUMAN	no	no	0	2	0	0	0	0	3	By matching			By matching	By matching				By MS/MS			By matching					By matching														By matching	By matching		By matching
AVGSGATFSHYYY	Unmodified	1421.6252	0.62518031	219;220	sp|P0C0L4|CO4A_HUMAN;sp|P0C0L5|CO4B_HUMAN	no	no	0	0	0	0	0	0	0	By matching		By matching	By matching	By MS/MS		By MS/MS	By matching	By matching		By MS/MS	By matching		By matching		By MS/MS															By matching	By matching	By MS/MS	By matching	By matching
AVGSGATFSHYYYMILSR	Unmodified	2021.9669	0.96693232	219;220	sp|P0C0L4|CO4A_HUMAN;sp|P0C0L5|CO4B_HUMAN	no	no	0	0	0	0	0	0	0	By MS/MS	By MS/MS	By MS/MS	By MS/MS	By MS/MS	By MS/MS	By MS/MS	By MS/MS	By MS/MS	By MS/MS	By MS/MS	By MS/MS	By MS/MS	By MS/MS		By MS/MS	By MS/MS	By matching	By MS/MS	By MS/MS	By matching	By MS/MS	By MS/MS	By MS/MS		By matching	By MS/MS	By MS/MS		By MS/MS	By MS/MS	By MS/MS	By MS/MS	By MS/MS	By MS/MS
AVGSGATFSHYYYMILSR	Oxidation (M)	2037.9618	0.96184694	219;220	sp|P0C0L4|CO4A_HUMAN;sp|P0C0L5|CO4B_HUMAN	no	no	0	0	0	0	0	1	0						By MS/MS
AVGSGATFSHYYYMILSRGQIVFMNREPKR	Dimethyl (K)	3505.7751	0.77511957	219;220	sp|P0C0L4|CO4A_HUMAN;sp|P0C0L5|CO4B_HUMAN	no	no	0	1	0	0	0	0	3		By matching		By matching								By matching																						By matching
AVGTSAAPVPSDNH	Unmodified	1321.6262	0.62624295	150	sp|P02649|APOE_HUMAN	yes	yes	0	0	0	0	0	0	0																By MS/MS
AVHDLEEDTWYATGILSFDK	Unmodified	2309.0852	0.085192778	96	sp|P00738|HPT_HUMAN	yes	yes	0	0	0	0	0	0	0					By matching	By MS/MS
AVHKAVLTIDEK	Dimethyl (K)	1350.7871	0.78710068	106	sp|P01009|A1AT_HUMAN	yes	yes	0	1	0	0	0	0	1								By MS/MS					By matching				By MS/MS			By matching				By matching		By MS/MS	By matching			By matching
AVHKAVLTIDEK	Dimethyl (N-term)	1350.7871	0.78710068	106	sp|P01009|A1AT_HUMAN	yes	yes	0	0	1	0	0	0	1																				By MS/MS
AVHKAVLTIDEKGTEAAGAMFLEAIPM	Oxidation (M);2 Dimethyl (K)	2884.5078	0.50783764	106	sp|P01009|A1AT_HUMAN	yes	yes	0	2	0	0	0	1	2												By MS/MS
AVHKAVLTIDEKGTEAAGAMFLEAIPM	Dimethyl (K);Dimethyl (N-term)	2868.5129	0.51292302	106	sp|P01009|A1AT_HUMAN	yes	yes	0	1	1	0	0	0	2																		By MS/MS	By matching					By MS/MS								By matching
AVHKAVLTIDEKGTEAAGAMFLEAIPM	2 Dimethyl (K)	2868.5129	0.51292302	106	sp|P01009|A1AT_HUMAN	yes	yes	0	2	0	0	0	0	2																								By MS/MS
AVLDVFEEGTEASAATAVK	Unmodified	1906.9524	0.95238769	107	sp|P01011|AACT_HUMAN	yes	yes	0	0	0	0	0	0	0																										By MS/MS									By MS/MS
AVLDVFEEGTEASAATAVKITLLSALVETR	Dimethyl (K)	3131.6966	0.69656093	107	sp|P01011|AACT_HUMAN	yes	yes	0	1	0	0	0	0	1								By MS/MS									By MS/MS	By matching		By MS/MS	By MS/MS			By matching		By MS/MS				By matching
AVLPTGDVIGDSAK	Unmodified	1341.714	0.71399532	109	sp|P01023|A2MG_HUMAN	yes	yes	0	0	0	0	0	0	0		By matching	By matching	By MS/MS								By matching											By matching			By matching				By matching	By matching		By MS/MS	By matching	By MS/MS
AVLPTGDVIGDSAKYDVENCLANK	Dimethyl (K)	2576.2792	0.27921791	109	sp|P01023|A2MG_HUMAN	yes	yes	0	1	0	0	0	0	1							By matching	By MS/MS			By MS/MS						By MS/MS
AVLTIDEK	Unmodified	887.4964	0.49639797	106	sp|P01009|A1AT_HUMAN;sp|P20848|A1ATR_HUMAN	yes	no	0	0	0	0	0	0	0																															By matching
AVLTIDEKGTEAAGAMFLEAIPM	Dimethyl (K)	2405.2222	0.22222031	106	sp|P01009|A1AT_HUMAN	yes	yes	0	1	0	0	0	0	1	By MS/MS																														By matching	By matching	By MS/MS
AVLTIDEKGTEAAGAMFLEAIPM	Dimethyl (N-term)	2405.2222	0.22222031	106	sp|P01009|A1AT_HUMAN	yes	yes	0	0	1	0	0	0	1											By MS/MS
AVLYNYR	Unmodified	897.47085	0.47085192	110	sp|P01024|CO3_HUMAN	yes	yes	0	0	0	0	0	0	0	By matching	By matching	By matching	By MS/MS	By MS/MS	By matching		By MS/MS				By matching	By MS/MS			By MS/MS	By MS/MS	By MS/MS		By matching		By matching	By matching	By matching	By MS/MS	By matching	By MS/MS	By matching	By matching	By MS/MS		By MS/MS	By matching	By matching
AVMDDFAAF	Unmodified	985.42152	0.42151847	11	sp|P02768|ALBU_HUMAN;CON__P02768-1	yes	no	0	0	0	0	0	0	0									By matching		By matching		By matching	By MS/MS
AVMDDFAAFVEK	Oxidation (M)	1357.6224	0.62240312	11	sp|P02768|ALBU_HUMAN;CON__P02768-1	yes	no	0	0	0	0	0	1	0	By MS/MS	By MS/MS	By matching	By MS/MS	By MS/MS		By MS/MS	By MS/MS		By MS/MS	By MS/MS	By matching	By MS/MS	By MS/MS		By MS/MS	By MS/MS			By MS/MS	By matching	By matching	By MS/MS			By MS/MS	By matching		By MS/MS	By MS/MS	By matching	By MS/MS	By MS/MS	By MS/MS	By MS/MS
AVMDDFAAFVEK	Unmodified	1341.6275	0.6274885	11	sp|P02768|ALBU_HUMAN;CON__P02768-1	yes	no	0	0	0	0	0	0	0	By MS/MS	By MS/MS	By MS/MS	By MS/MS	By MS/MS	By MS/MS	By MS/MS	By MS/MS	By MS/MS	By MS/MS	By MS/MS	By MS/MS	By MS/MS	By MS/MS		By MS/MS	By MS/MS	By MS/MS	By MS/MS	By MS/MS	By MS/MS	By MS/MS	By MS/MS	By matching		By MS/MS	By MS/MS	By MS/MS	By MS/MS	By MS/MS	By MS/MS	By MS/MS	By MS/MS	By MS/MS	By MS/MS
AVMDDFAAFVEK	Oxidation (M);Dimethyl (K)	1385.6537	0.65370325	11	sp|P02768|ALBU_HUMAN;CON__P02768-1	yes	no	0	1	0	0	0	1	0	By MS/MS			By matching	By matching		By matching	By MS/MS	By matching	By matching	By matching		By matching	By matching		By matching	By MS/MS						By MS/MS								By matching		By matching
AVMDDFAAFVEK	Dimethyl (K)	1369.6588	0.65878863	11	sp|P02768|ALBU_HUMAN;CON__P02768-1	yes	no	0	1	0	0	0	0	0	By MS/MS	By MS/MS	By MS/MS	By MS/MS	By MS/MS		By MS/MS	By MS/MS	By MS/MS	By MS/MS	By MS/MS	By MS/MS	By MS/MS	By MS/MS		By MS/MS	By MS/MS	By MS/MS		By MS/MS	By MS/MS	By MS/MS	By MS/MS		By MS/MS	By MS/MS	By MS/MS	By MS/MS	By MS/MS	By MS/MS	By MS/MS	By MS/MS	By MS/MS	By MS/MS	By MS/MS
AVMDDFAAFVEKC	Dimethyl (K)	1529.6894	0.68943683	11	sp|P02768|ALBU_HUMAN;CON__P02768-1	yes	no	0	1	0	0	0	0	1					By matching			By matching								By MS/MS
AVPKSSSNEEVMFLTVQVKGPTQEFKKR	4 Dimethyl (K)	3275.7952	0.79516953	109	sp|P01023|A2MG_HUMAN	yes	yes	0	4	0	0	0	0	4																			By MS/MS						By MS/MS		By MS/MS	By MS/MS
AVQGPPER	Unmodified	852.44537	0.44536545	145;146	sp|P01876|IGHA1_HUMAN;sp|P01877|IGHA2_HUMAN	no	no	0	0	0	0	0	0	0	By matching	By matching	By matching	By matching								By matching						By MS/MS	By matching				By matching				By matching		By matching		By matching	By matching	By matching	By matching
AVQLLDSSNQEER	Unmodified	1487.7216	0.72159989	288	sp|Q14624|ITIH4_HUMAN	yes	yes	0	0	0	0	0	0	0	By MS/MS	By matching			By MS/MS			By MS/MS	By MS/MS				By MS/MS	By MS/MS		By MS/MS							By matching									By matching
AVSEHEATKCQSFR	Dimethyl (K)	1676.7941	0.79405333	176	sp|P02787|TRFE_HUMAN	yes	yes	0	1	0	0	0	0	1	By matching	By MS/MS	By matching	By matching	By MS/MS			By matching	By MS/MS			By matching	By MS/MS	By matching		By matching	By matching						By matching								By MS/MS		By matching	By matching	By MS/MS
AVSLVDSTSEKSQDILLSVENTVIYR	Dimethyl (K)	2893.5284	0.52843297	207	sp|P07225|PROS_HUMAN	yes	yes	0	1	0	0	0	0	1							By matching	By MS/MS		By MS/MS			By MS/MS				By matching
AVSMPSFSILGSDVR	Oxidation (M)	1580.7868	0.78684269	184	sp|P04114|APOB_HUMAN	yes	yes	0	0	0	0	0	1	0	By MS/MS						By MS/MS	By MS/MS			By MS/MS	By MS/MS	By MS/MS			By MS/MS	By MS/MS						By matching											By MS/MS
AVSMPSFSILGSDVR	Unmodified	1564.7919	0.79192806	184	sp|P04114|APOB_HUMAN	yes	yes	0	0	0	0	0	0	0	By MS/MS	By MS/MS	By MS/MS	By MS/MS	By MS/MS		By MS/MS	By MS/MS	By MS/MS	By MS/MS	By MS/MS	By MS/MS	By MS/MS	By MS/MS		By MS/MS	By MS/MS	By MS/MS	By matching	By MS/MS	By MS/MS	By MS/MS	By MS/MS	By matching	By MS/MS	By MS/MS	By MS/MS	By MS/MS	By MS/MS	By MS/MS	By MS/MS	By MS/MS	By MS/MS	By MS/MS	By MS/MS
AVSNFGYDLYR	Unmodified	1303.6197	0.619701	265;27	CON__Q95121;sp|P36955|PEDF_HUMAN	no	no	0	0	0	0	0	0	0													By MS/MS
AVSQGKTAGLVKASGR	2 Dimethyl (K)	1584.9311	0.93113916	284;22	sp|Q06033|ITIH3_HUMAN;CON__Q0V8M9	no	no	0	2	0	0	0	0	2			By matching															By matching	By matching					By MS/MS			By MS/MS	By matching		By matching	By matching	By matching
AVTSILR	Unmodified	758.46504	0.46503826	145;224;146	sp|P01876|IGHA1_HUMAN;sp|P01877|IGHA2_HUMAN;sp|P0DOX2|IGA2_HUMAN	no	no	0	0	0	0	0	0	0		By MS/MS		By MS/MS	By MS/MS				By MS/MS			By MS/MS	By MS/MS	By MS/MS		By MS/MS	By MS/MS	By MS/MS	By MS/MS	By MS/MS	By matching	By MS/MS		By MS/MS	By MS/MS	By matching	By MS/MS	By MS/MS	By MS/MS	By MS/MS			By MS/MS
AVYDQSATALHFLGR	Unmodified	1647.8369	0.83690442	108	sp|P01019|ANGT_HUMAN	yes	yes	0	0	0	0	0	0	0	By MS/MS	By MS/MS	By matching	By MS/MS	By MS/MS		By MS/MS	By MS/MS	By MS/MS	By MS/MS	By MS/MS	By MS/MS	By MS/MS	By MS/MS		By matching	By MS/MS					By MS/MS	By MS/MS		By MS/MS			By MS/MS	By MS/MS	By MS/MS	By MS/MS	By MS/MS	By MS/MS	By MS/MS	By MS/MS
AVYTCNEGYQLLGEINYR	Unmodified	2162.0103	0.010253695	216	sp|P08603|CFAH_HUMAN	yes	yes	0	0	0	0	0	0	0						By MS/MS																					By matching
AYIFIDEAH	Unmodified	1077.5131	0.51311067	109	sp|P01023|A2MG_HUMAN	yes	yes	0	0	0	0	0	0	0	By MS/MS		By matching		By MS/MS		By matching	By matching	By matching				By matching	By matching			By MS/MS															By matching	By matching
AYIFIDEAHITQALIWLSQR	Unmodified	2387.2638	0.26376627	109	sp|P01023|A2MG_HUMAN	yes	yes	0	0	0	0	0	0	0	By MS/MS	By MS/MS	By MS/MS	By MS/MS	By matching	By MS/MS	By MS/MS	By matching	By MS/MS	By matching	By matching	By MS/MS	By matching	By MS/MS		By MS/MS	By MS/MS	By MS/MS	By MS/MS	By MS/MS	By MS/MS	By MS/MS	By MS/MS	By MS/MS	By MS/MS	By MS/MS	By MS/MS	By matching	By MS/MS	By MS/MS	By MS/MS	By MS/MS	By MS/MS	By MS/MS	By MS/MS
AYKSELEEQLTPVAEETR	Dimethyl (N-term)	2120.0637	0.063729054	150	sp|P02649|APOE_HUMAN	yes	yes	0	0	1	0	0	0	1	By MS/MS																											By MS/MS
AYKSELEEQLTPVAEETR	Dimethyl (K)	2120.0637	0.063729054	150	sp|P02649|APOE_HUMAN	yes	yes	0	1	0	0	0	0	1		By MS/MS	By matching	By MS/MS	By MS/MS		By MS/MS	By MS/MS	By MS/MS		By MS/MS	By matching	By MS/MS	By MS/MS		By MS/MS	By MS/MS	By matching	By MS/MS	By MS/MS	By MS/MS	By MS/MS	By MS/MS	By MS/MS	By MS/MS	By MS/MS	By MS/MS		By MS/MS	By MS/MS		By MS/MS	By MS/MS	By MS/MS	By MS/MS
AYLEEECPATLR	Unmodified	1450.6762	0.67622961	253	sp|P25311|ZA2G_HUMAN	yes	yes	0	0	0	0	0	0	0	By MS/MS	By MS/MS	By MS/MS	By MS/MS	By MS/MS		By MS/MS	By MS/MS	By MS/MS			By MS/MS	By MS/MS	By MS/MS		By MS/MS	By MS/MS						By MS/MS			By MS/MS					By MS/MS		By MS/MS	By MS/MS	By MS/MS
AYSDLSR	Unmodified	810.38718	0.38718187	159	sp|P02743|SAMP_HUMAN	yes	yes	0	0	0	0	0	0	0	By MS/MS	By matching	By MS/MS		By MS/MS			By MS/MS	By MS/MS			By MS/MS	By MS/MS	By MS/MS		By MS/MS	By MS/MS					By matching		By matching					By matching		By matching		By matching	By MS/MS
AYSLFSYNTQGR	Unmodified	1405.6626	0.66262845	159	sp|P02743|SAMP_HUMAN	yes	yes	0	0	0	0	0	0	0		By matching	By matching		By matching		By MS/MS	By MS/MS	By MS/MS		By matching		By MS/MS				By MS/MS	By matching	By matching	By MS/MS	By MS/MS	By matching		By matching	By matching	By matching	By MS/MS	By matching	By MS/MS	By matching		By matching	By matching
AYWDIMISNHQNSNR	Unmodified	1847.8373	0.83731513	263	sp|P35542|SAA4_HUMAN	yes	yes	0	0	0	0	0	0	0	By MS/MS	By MS/MS	By MS/MS	By MS/MS	By MS/MS		By MS/MS	By MS/MS	By MS/MS	By MS/MS	By MS/MS	By MS/MS	By MS/MS	By MS/MS		By MS/MS	By MS/MS	By MS/MS	By MS/MS	By MS/MS	By MS/MS	By MS/MS	By MS/MS	By MS/MS	By MS/MS	By MS/MS	By MS/MS	By MS/MS	By MS/MS	By MS/MS	By MS/MS	By MS/MS	By matching	By matching	By MS/MS
AYYENSPQQVF	Unmodified	1344.5986	0.59863121	110	sp|P01024|CO3_HUMAN	yes	yes	0	0	0	0	0	0	0	By MS/MS	By matching	By MS/MS	By matching	By MS/MS		By MS/MS	By MS/MS	By MS/MS		By MS/MS	By MS/MS	By MS/MS	By MS/MS		By MS/MS	By MS/MS	By MS/MS		By MS/MS	By MS/MS	By MS/MS	By MS/MS	By MS/MS	By MS/MS			By MS/MS	By MS/MS	By MS/MS		By MS/MS	By MS/MS	By MS/MS	By MS/MS
AYYENSPQQVFSTEFEVK	Unmodified	2164.9953	0.99531514	110	sp|P01024|CO3_HUMAN	yes	yes	0	0	0	0	0	0	0		By MS/MS		By MS/MS				By MS/MS									By MS/MS		By matching	By matching						By MS/MS	By MS/MS		By MS/MS	By MS/MS			By matching		By MS/MS
AYYENSPQQVFSTEFEVKEYVLPSFEVIVEPTEK	Dimethyl (K)	4052.9823	0.98229742	110	sp|P01024|CO3_HUMAN	yes	yes	0	1	0	0	0	0	1																										By MS/MS
AYYNLEESCTR	Unmodified	1404.598	0.59797928	110	sp|P01024|CO3_HUMAN	yes	yes	0	0	0	0	0	0	0					By MS/MS			By MS/MS	By MS/MS				By MS/MS			By MS/MS	By MS/MS
AYYSTVDQVKDLYSGLIGPLIVCR	Dimethyl (K)	2757.4411	0.44113828	91	sp|P00450|CERU_HUMAN	yes	yes	0	1	0	0	0	0	1								By matching	By MS/MS					By matching
CAAADPHECYAK	Dimethyl (K)	1419.5911	0.59111977	11	sp|P02768|ALBU_HUMAN;CON__P02768-1	yes	no	0	1	0	0	0	0	0	By matching	By MS/MS	By matching	By MS/MS	By matching			By MS/MS	By matching			By MS/MS	By MS/MS	By MS/MS		By MS/MS	By MS/MS						By MS/MS								By matching	By matching	By MS/MS	By MS/MS
CAAADPHECYAK	Unmodified	1391.5598	0.55981964	11	sp|P02768|ALBU_HUMAN;CON__P02768-1	yes	no	0	0	0	0	0	0	0		By matching		By MS/MS	By matching			By MS/MS	By matching			By matching	By MS/MS	By matching		By MS/MS	By MS/MS						By MS/MS								By matching	By matching	By MS/MS	By matching	By MS/MS
CAAADPHECYAKVFDEFKPLVEEPQNLIK	2 Dimethyl (K)	3473.6999	0.69994852	11	sp|P02768|ALBU_HUMAN;CON__P02768-1	yes	no	0	2	0	0	0	0	2											By MS/MS						By matching
CAEDYLSVVLNQLCVLHEKTPVSDR	Dimethyl (K)	2972.4736	0.4735774	11	sp|P02768|ALBU_HUMAN;CON__P02768-1	yes	no	0	1	0	0	0	0	1	By matching	By MS/MS										By matching																							By matching
CAEENCFIQK	Unmodified	1297.5431	0.54310694	110	sp|P01024|CO3_HUMAN	yes	yes	0	0	0	0	0	0	0								By MS/MS					By MS/MS				By matching																		By MS/MS
CAEENCFIQKSDDKVTLEER	2 Dimethyl (K)	2526.173	0.17303828	110	sp|P01024|CO3_HUMAN	yes	yes	0	2	0	0	0	0	2	By matching	By MS/MS	By MS/MS	By MS/MS	By MS/MS	By MS/MS	By MS/MS	By MS/MS	By MS/MS			By MS/MS	By MS/MS	By MS/MS		By MS/MS	By MS/MS						By MS/MS	By matching							By MS/MS		By MS/MS	By MS/MS	By matching
CAEGADPDCYDTR	Unmodified	1528.5559	0.55585647	173	sp|P02774|VTDB_HUMAN	yes	yes	0	0	0	0	0	0	0	By matching	By matching	By matching	By matching	By matching							By matching	By matching			By MS/MS							By MS/MS												By matching
CAEGLGTNYR	Unmodified	1139.503	0.50295669	94	sp|P00734|THRB_HUMAN	yes	yes	0	0	0	0	0	0	0	By MS/MS	By matching	By matching	By MS/MS	By MS/MS			By matching	By matching			By matching	By matching			By MS/MS	By matching						By matching								By matching	By matching	By matching	By MS/MS
CAGHPSLKQDACQGDSGGVFAVR	Dimethyl (K)	2444.1325	0.13251087	95	sp|P00736|C1R_HUMAN	yes	yes	0	1	0	0	0	0	1	By matching	By matching	By matching									By matching
CAGHPSLKQDACQGDSGGVFAVR	Dimethyl (N-term)	2444.1325	0.13251087	95	sp|P00736|C1R_HUMAN	yes	yes	0	0	1	0	0	0	1					By MS/MS			By matching	By MS/MS				By matching			By matching	By MS/MS
CAGPEAVKGQTLLAVAK	2 Dimethyl (K)	1767.9917	0.99169051	165	sp|P02750|A2GL_HUMAN	yes	yes	0	2	0	0	0	0	1			By matching						By MS/MS
CAGPEAVKGQTLLAVAKSQ	2 Dimethyl (K)	1983.0823	0.082296427	165	sp|P02750|A2GL_HUMAN	yes	yes	0	2	0	0	0	0	2	By matching		By matching		By MS/MS				By MS/MS			By matching	By matching	By MS/MS				By matching													By matching	By matching
CAGQQQDIR	Unmodified	1074.4876	0.48764097	256	sp|P27918|PROP_HUMAN	yes	yes	0	0	0	0	0	0	0	By matching	By matching		By MS/MS	By MS/MS			By MS/MS	By MS/MS			By matching	By MS/MS	By MS/MS		By MS/MS	By MS/MS						By MS/MS										By MS/MS	By MS/MS	By MS/MS
CAGYKPDEGKR	2 Dimethyl (K)	1335.6605	0.66051996	94	sp|P00734|THRB_HUMAN	yes	yes	0	2	0	0	0	0	2		By matching	By matching		By matching			By MS/MS	By matching			By MS/MS	By MS/MS	By matching		By MS/MS	By matching						By matching									By matching	By matching
CAKQEPER	Dimethyl (K)	1044.5022	0.50222841	11	sp|P02768|ALBU_HUMAN;CON__P02768-1	yes	no	0	1	0	0	0	0	1	By matching	By MS/MS		By MS/MS	By MS/MS			By MS/MS	By MS/MS				By MS/MS	By MS/MS		By MS/MS	By MS/MS						By matching								By MS/MS	By MS/MS	By MS/MS	By matching
CALSHHER	Unmodified	1008.4559	0.45594691	176	sp|P02787|TRFE_HUMAN	yes	yes	0	0	0	0	0	0	0					By MS/MS			By MS/MS	By MS/MS					By MS/MS
CASLQK	Unmodified	705.34796	0.34795959	11	sp|P02768|ALBU_HUMAN;CON__P02768-1	yes	no	0	0	0	0	0	0	0	By matching	By matching	By matching	By matching				By MS/MS	By matching			By matching	By matching	By matching			By MS/MS						By MS/MS										By matching	By matching
CATTPNFDQDQR	Unmodified	1451.6099	0.60994095	101	sp|P00748|FA12_HUMAN	yes	yes	0	0	0	0	0	0	0		By MS/MS	By MS/MS	By MS/MS	By MS/MS			By MS/MS	By MS/MS			By MS/MS	By MS/MS	By MS/MS		By MS/MS	By MS/MS						By MS/MS								By matching	By matching		By matching
CCAAADPH	Unmodified	900.32182	0.3218212	11	sp|P02768|ALBU_HUMAN;CON__P02768-1	yes	no	0	0	0	0	0	0	0					By MS/MS			By MS/MS	By matching				By MS/MS	By matching		By MS/MS	By matching
CCAAADPHECY	Unmodified	1352.4584	0.45839103	11	sp|P02768|ALBU_HUMAN;CON__P02768-1	yes	no	0	0	0	0	0	0	0	By MS/MS	By MS/MS	By MS/MS	By MS/MS	By MS/MS			By MS/MS	By MS/MS			By MS/MS	By MS/MS	By MS/MS		By MS/MS	By MS/MS						By MS/MS									By MS/MS	By MS/MS	By MS/MS
CCAAADPHECYAK	Unmodified	1551.5905	0.59046784	11	sp|P02768|ALBU_HUMAN;CON__P02768-1	yes	no	0	0	0	0	0	0	0	By matching	By MS/MS		By MS/MS	By matching			By MS/MS				By MS/MS	By MS/MS	By matching		By MS/MS	By MS/MS						By MS/MS									By MS/MS	By MS/MS	By matching	By matching
CCAAADPHECYAK	Dimethyl (K)	1579.6218	0.62176797	11	sp|P02768|ALBU_HUMAN;CON__P02768-1	yes	no	0	1	0	0	0	0	0	By matching	By MS/MS	By MS/MS	By MS/MS	By MS/MS			By MS/MS	By matching			By matching	By matching	By matching		By matching	By MS/MS						By MS/MS										By matching	By matching
CCAAADPHECYAKVFDEFKPLVEEPQNLIK	2 Dimethyl (K)	3633.7306	0.73059672	11	sp|P02768|ALBU_HUMAN;CON__P02768-1	yes	no	0	2	0	0	0	0	2	By matching							By matching			By matching	By MS/MS	By MS/MS	By matching									By matching									By MS/MS
CCAKQEPER	Dimethyl (K)	1204.5329	0.53287661	11	sp|P02768|ALBU_HUMAN;CON__P02768-1	yes	no	0	1	0	0	0	0	1					By matching	By matching		By MS/MS	By MS/MS				By MS/MS	By MS/MS		By matching
CCEDGMR	Unmodified	926.30446	0.30445658	110;24	sp|P01024|CO3_HUMAN;CON__Q2UVX4	no	no	0	0	0	0	0	0	0					By matching			By MS/MS					By matching				By matching
CCKHPEAKR	2 Dimethyl (K)	1240.6169	0.61688101	11	sp|P02768|ALBU_HUMAN;CON__P02768-1	yes	no	0	2	0	0	0	0	2																			By matching						By MS/MS	By MS/MS		By MS/MS		By matching			By matching
CCQDGVTR	Unmodified	994.39605	0.39604877	219;220	sp|P0C0L4|CO4A_HUMAN;sp|P0C0L5|CO4B_HUMAN	no	no	0	0	0	0	0	0	0	By MS/MS	By MS/MS	By MS/MS	By MS/MS	By MS/MS			By MS/MS	By MS/MS			By MS/MS	By MS/MS	By MS/MS		By MS/MS	By MS/MS						By MS/MS								By MS/MS	By MS/MS	By MS/MS	By MS/MS	By MS/MS
CCSINSPPLYCDSEIDAELKNIL	Dimethyl (K)	2738.2601	0.26013873	173	sp|P02774|VTDB_HUMAN	yes	yes	0	1	0	0	0	0	1	By MS/MS				By matching				By MS/MS	By matching			By matching	By MS/MS		By MS/MS							By matching										By matching
CCTESLVNR	Unmodified	1137.4907	0.49067744	11;12	sp|P02768|ALBU_HUMAN;CON__P02768-1;CON__P02769	no	no	0	0	0	0	0	0	0	By MS/MS	By MS/MS	By MS/MS	By MS/MS	By MS/MS	By MS/MS		By MS/MS	By MS/MS			By MS/MS	By MS/MS	By MS/MS		By MS/MS	By MS/MS	By MS/MS	By MS/MS	By MS/MS	By MS/MS	By MS/MS	By MS/MS	By MS/MS	By MS/MS	By MS/MS	By MS/MS	By MS/MS	By MS/MS	By MS/MS	By MS/MS	By MS/MS	By MS/MS	By MS/MS
CCTKPESER	Unmodified	1165.4856	0.48559206	12	CON__P02769	yes	yes	0	0	0	0	0	0	1	By MS/MS																																	By matching
CCVECPPCPAPPVAGPSVF	Unmodified	2099.8937	0.89370907	141	sp|P01859|IGHG2_HUMAN	yes	yes	0	0	0	0	0	0	0											By MS/MS
CDAESSKCVCR	Dimethyl (K)	1398.569	0.56900412	234	sp|P10643|CO7_HUMAN	yes	yes	0	1	0	0	0	0	1		By matching						By matching	By matching			By MS/MS	By matching	By matching		By MS/MS	By matching						By matching								By matching				By MS/MS
CDEWSVNSVGK	Unmodified	1279.5503	0.55030081	176	sp|P02787|TRFE_HUMAN	yes	yes	0	0	0	0	0	0	0		By matching		By matching				By MS/MS					By matching										By matching			By matching						By matching	By matching		By matching
CEGFVCAQTGR	Unmodified	1283.5387	0.53869027	209	sp|P07358|CO8B_HUMAN	yes	yes	0	0	0	0	0	0	0	By MS/MS											By matching											By matching									By matching		By matching
CEGPIPDVTFELLR	Unmodified	1644.8181	0.81814282	187	sp|P04217|A1BG_HUMAN	yes	yes	0	0	0	0	0	0	0	By MS/MS	By MS/MS	By MS/MS	By MS/MS		By matching						By MS/MS														By MS/MS					By MS/MS	By MS/MS	By MS/MS	By MS/MS	By MS/MS
CEGSSVQTR	Unmodified	1022.4451	0.44510746	212	sp|P07996|TSP1_HUMAN;CON__Q28194	yes	no	0	0	0	0	0	0	0													By matching			By MS/MS	By matching
CELFEQLGEYK	Unmodified	1414.6439	0.64386684	11	sp|P02768|ALBU_HUMAN;CON__P02768-1	yes	no	0	0	0	0	0	0	0			By matching	By matching			By MS/MS	By MS/MS			By matching		By matching				By MS/MS						By matching										By matching		By MS/MS
CELFEQLGEYKFQNALLVR	Dimethyl (K)	2384.2199	0.21985254	11	sp|P02768|ALBU_HUMAN;CON__P02768-1	yes	no	0	1	0	0	0	0	1	By MS/MS	By MS/MS	By MS/MS	By MS/MS	By matching	By MS/MS	By matching	By matching		By matching	By matching	By MS/MS	By matching				By matching															By matching		By MS/MS	By MS/MS
CEPLEKQH	Dimethyl (K)	1067.507	0.50697943	169;246	sp|P02763|A1AG1_HUMAN;sp|P19652|A1AG2_HUMAN	no	no	0	1	0	0	0	0	1	By matching		By matching	By matching	By MS/MS			By MS/MS	By matching							By MS/MS	By matching						By matching		By matching							By matching	By MS/MS	By MS/MS
CEPLEKQHEK	Dimethyl (K)	1324.6445	0.64453555	169;246	sp|P02763|A1AG1_HUMAN;sp|P19652|A1AG2_HUMAN	no	no	0	1	0	0	0	0	1								By MS/MS
CEPLEKQHEKER	2 Dimethyl (K)	1637.8195	0.8195398	169;246	sp|P02763|A1AG1_HUMAN;sp|P19652|A1AG2_HUMAN	no	no	0	2	0	0	0	0	2	By MS/MS	By MS/MS	By MS/MS	By MS/MS	By MS/MS	By matching		By MS/MS	By MS/MS			By MS/MS	By MS/MS	By MS/MS		By MS/MS	By matching				By matching	By MS/MS	By MS/MS	By matching		By matching		By matching	By MS/MS		By MS/MS	By MS/MS	By MS/MS	By MS/MS	By MS/MS
CFEGFGIDGPAIAK	Dimethyl (K)	1508.7334	0.73335055	216	sp|P08603|CFAH_HUMAN	yes	yes	0	1	0	0	0	0	0					By matching			By matching		By matching	By MS/MS						By matching
CFEPQLLR	Unmodified	1061.5328	0.53280025	101	sp|P00748|FA12_HUMAN	yes	yes	0	0	0	0	0	0	0		By MS/MS	By matching	By matching			By matching	By matching	By matching		By matching	By matching	By matching	By matching		By MS/MS	By matching						By matching										By matching	By MS/MS
CFLQHKDDNPNLPR	Dimethyl (K)	1780.8679	0.86788698	11	sp|P02768|ALBU_HUMAN;CON__P02768-1	yes	no	0	1	0	0	0	0	1																																			By MS/MS
CFQGNQFLR	Unmodified	1168.5448	0.54476192	177	sp|P02790|HEMO_HUMAN	yes	yes	0	0	0	0	0	0	0		By matching	By matching	By MS/MS	By matching		By matching										By matching																		By matching
CFTTDPSVR	Unmodified	1081.4862	0.48624399	100	sp|P00747|PLMN_HUMAN	yes	yes	0	0	0	0	0	0	0	By MS/MS	By matching		By matching	By matching			By matching	By matching			By matching	By MS/MS	By MS/MS		By MS/MS	By MS/MS						By matching									By matching		By matching
CGEQTMIYLAPTLAASR	Oxidation (M);Acetyl (N-term)	1938.9179	0.91793321	219;220	sp|P0C0L4|CO4A_HUMAN;sp|P0C0L5|CO4B_HUMAN	no	no	1	0	0	0	0	1	0		By MS/MS	By MS/MS	By matching	By matching				By MS/MS	By MS/MS	By MS/MS	By MS/MS	By matching	By MS/MS								By matching						By matching				By MS/MS	By matching		By matching
CGLPGEYWLGNDKISQLTR	Dimethyl (K)	2234.1154	0.11538747	156	sp|P02675|FIBB_HUMAN	yes	yes	0	1	0	0	0	0	1	By matching				By MS/MS				By matching	By matching		By matching	By matching			By matching															By MS/MS	By matching
CHAANPNGR	Unmodified	995.43555	0.43554582	156;10	sp|P02675|FIBB_HUMAN;CON__P02676	no	no	0	0	0	0	0	0	0									By MS/MS									By MS/MS	By MS/MS		By MS/MS	By MS/MS		By MS/MS	By MS/MS	By MS/MS	By matching	By MS/MS	By MS/MS	By MS/MS
CHAGHLNGVYYQGGTY	Unmodified	1795.7737	0.77365224	157	sp|P02679|FIBG_HUMAN	yes	yes	0	0	0	0	0	0	0	By MS/MS				By MS/MS				By matching			By matching																			By matching	By matching		By matching
CHEGGQSYKIGDTWR	Dimethyl (K)	1820.8264	0.82641609	166	sp|P02751|FINC_HUMAN	yes	yes	0	1	0	0	0	0	1	By matching	By MS/MS	By matching	By MS/MS	By MS/MS			By MS/MS	By MS/MS			By MS/MS	By MS/MS	By matching		By MS/MS	By matching						By matching	By matching		By matching			By matching	By matching		By matching		By matching
CHGDLLECADDR	Unmodified	1459.582	0.58201164	11;12	sp|P02768|ALBU_HUMAN;CON__P02768-1;CON__P02769	no	no	0	0	0	0	0	0	0	By MS/MS	By MS/MS	By MS/MS	By MS/MS	By MS/MS	By MS/MS		By MS/MS	By MS/MS			By MS/MS	By MS/MS	By MS/MS		By MS/MS	By MS/MS						By MS/MS								By MS/MS	By MS/MS	By MS/MS	By MS/MS	By matching
CHTGLGR	Unmodified	799.37591	0.37590568	176	sp|P02787|TRFE_HUMAN;CON__Q29443;CON__Q0IIK2	yes	no	0	0	0	0	0	0	0					By matching			By matching	By MS/MS				By matching	By matching		By matching	By MS/MS
CIAEVENDEMPADLPSLAADFVESK	Oxidation (M)	2765.2412	0.24117743	11	sp|P02768|ALBU_HUMAN;CON__P02768-1	yes	no	0	0	0	0	0	1	0				By matching				By MS/MS		By MS/MS	By MS/MS	By MS/MS	By MS/MS	By MS/MS		By MS/MS	By MS/MS				By matching		By MS/MS											By MS/MS	By matching
CIAEVENDEMPADLPSLAADFVESK	Unmodified	2749.2463	0.2462628	11	sp|P02768|ALBU_HUMAN;CON__P02768-1	yes	no	0	0	0	0	0	0	0			By MS/MS		By MS/MS				By MS/MS	By matching		By MS/MS	By matching			By MS/MS	By MS/MS					By matching	By MS/MS			By MS/MS		By matching	By MS/MS	By matching	By matching		By MS/MS	By MS/MS	By matching
CIAEVENDEMPADLPSLAADFVESK	Dimethyl (K)	2777.2776	0.27756293	11	sp|P02768|ALBU_HUMAN;CON__P02768-1	yes	no	0	1	0	0	0	0	0				By MS/MS	By MS/MS		By MS/MS	By matching	By matching		By MS/MS		By matching	By matching																	By MS/MS	By MS/MS	By MS/MS
CIAEVENDEMPADLPSLAADFVESKDVCK	Oxidation (M);Dimethyl (K)	3295.4934	0.49344572	11	sp|P02768|ALBU_HUMAN;CON__P02768-1	yes	no	0	1	0	0	0	1	1	By MS/MS				By MS/MS		By MS/MS	By MS/MS		By matching	By MS/MS	By MS/MS	By matching	By MS/MS		By MS/MS	By MS/MS																	By MS/MS
CIAEVENDEMPADLPSLAADFVESKDVCK	Dimethyl (K)	3279.4985	0.4985311	11	sp|P02768|ALBU_HUMAN;CON__P02768-1	yes	no	0	1	0	0	0	0	1		By MS/MS	By MS/MS		By matching		By MS/MS	By MS/MS	By MS/MS	By MS/MS	By MS/MS	By MS/MS	By MS/MS	By MS/MS		By MS/MS	By MS/MS						By MS/MS									By matching	By MS/MS	By MS/MS	By MS/MS
CIAEVENDEMPADLPSLAADFVESKDVCK	2 Dimethyl (K)	3307.5298	0.52983123	11	sp|P02768|ALBU_HUMAN;CON__P02768-1	yes	no	0	2	0	0	0	0	1					By matching						By MS/MS		By MS/MS				By MS/MS																By matching	By matching
CIAEVENDEMPADLPSLAADFVESKDVCKNYAEAK	2 Dimethyl (K)	3983.8479	0.8478709	11	sp|P02768|ALBU_HUMAN;CON__P02768-1	yes	no	0	2	0	0	0	0	2	By MS/MS	By MS/MS	By MS/MS	By MS/MS	By MS/MS		By MS/MS		By MS/MS	By MS/MS	By MS/MS	By MS/MS	By MS/MS	By MS/MS		By MS/MS	By MS/MS						By MS/MS									By MS/MS	By MS/MS	By MS/MS	By MS/MS
CIAEVENDEMPADLPSLAADFVESKDVCKNYAEAK	Oxidation (M);2 Dimethyl (K)	3999.8428	0.84278553	11	sp|P02768|ALBU_HUMAN;CON__P02768-1	yes	no	0	2	0	0	0	1	2											By MS/MS		By matching				By MS/MS						By MS/MS
CIAEVENDEMPADLPSLAADFVESKDVCKNYAEAK	3 Dimethyl (K)	4011.8792	0.87917103	11	sp|P02768|ALBU_HUMAN;CON__P02768-1	yes	no	0	3	0	0	0	0	2					By MS/MS												By matching
CIEGTCVCKLPY	Dimethyl (K)	1526.6931	0.693142	196	sp|P05156|CFAI_HUMAN	yes	yes	0	1	0	0	0	0	1									By MS/MS
CKADDKETCFAEEGKKLVAASQAALGL	4 Dimethyl (K)	3021.5515	0.55149337	11	sp|P02768|ALBU_HUMAN;CON__P02768-1	yes	no	0	4	0	0	0	0	4	By matching	By MS/MS	By matching	By matching	By matching					By matching		By matching	By MS/MS			By matching																By matching		By matching	By matching
CKHPEAKR	2 Dimethyl (K)	1080.5862	0.58623281	11	sp|P02768|ALBU_HUMAN;CON__P02768-1	yes	no	0	2	0	0	0	0	2
CKIKDCGQPR	2 Dimethyl (K)	1316.6693	0.66931051	95	sp|P00736|C1R_HUMAN	yes	yes	0	2	0	0	0	0	2	By matching	By matching		By MS/MS	By MS/MS			By MS/MS	By MS/MS			By MS/MS	By MS/MS	By matching		By matching	By matching						By matching								By matching	By matching	By matching	By matching
CKIKDCGQPR	Dimethyl (K);Dimethyl (N-term)	1316.6693	0.66931051	95	sp|P00736|C1R_HUMAN	yes	yes	0	1	1	0	0	0	2									By matching					By MS/MS
CKVSNKALPAPIEK	3 Dimethyl (K)	1637.9538	0.95384844	226;142	sp|P0DOX5|IGG1_HUMAN;sp|P01857|IGHG1_HUMAN;sp|P01860|IGHG3_HUMAN	no	no	0	3	0	0	0	0	2					By MS/MS			By matching	By MS/MS				By MS/MS	By MS/MS		By matching	By matching
CKVSNKALPAPIEKTIS	2 Dimethyl (K);Dimethyl (N-term)	1939.1176	0.1176193	226;142	sp|P0DOX5|IGG1_HUMAN;sp|P01857|IGHG1_HUMAN;sp|P01860|IGHG3_HUMAN	no	no	0	2	1	0	0	0	3		By matching	By matching	By matching								By MS/MS																			By matching	By matching
CKVSNKALPAPIEKTISK	4 Dimethyl (K)	2095.2439	0.24388245	226;142	sp|P0DOX5|IGG1_HUMAN;sp|P01857|IGHG1_HUMAN;sp|P01860|IGHG3_HUMAN	no	no	0	4	0	0	0	0	3					By matching			By matching	By MS/MS			By MS/MS	By matching	By MS/MS		By matching	By matching
CKVSNKALPAPIEKTISK	3 Dimethyl (K);Dimethyl (N-term)	2095.2439	0.24388245	226;142	sp|P0DOX5|IGG1_HUMAN;sp|P01857|IGHG1_HUMAN;sp|P01860|IGHG3_HUMAN	no	no	0	3	1	0	0	0	3			By MS/MS																												By matching	By matching		By matching
CLAGGGGLAQQVLVPAGSAR	Unmodified	1880.9891	0.98906474	219;220	sp|P0C0L4|CO4A_HUMAN;sp|P0C0L5|CO4B_HUMAN	no	no	0	0	0	0	0	0	0	By matching		By matching		By matching				By matching	By matching	By MS/MS					By MS/MS							By matching								By matching	By matching
CLAPLEGAR	Unmodified	985.5015	0.50150012	187	sp|P04217|A1BG_HUMAN	yes	yes	0	0	0	0	0	0	0	By MS/MS	By matching	By MS/MS	By matching								By MS/MS						By matching	By matching	By matching	By matching	By matching	By matching	By matching	By matching	By matching	By matching	By matching	By matching	By matching	By matching		By matching	By MS/MS
CLAYDFYPGKIDVHWTR	Dimethyl (K)	2168.0513	0.051330649	253	sp|P25311|ZA2G_HUMAN	yes	yes	0	1	0	0	0	0	1		By MS/MS		By MS/MS	By matching		By MS/MS	By MS/MS		By MS/MS	By MS/MS	By matching	By MS/MS	By matching		By MS/MS	By MS/MS			By MS/MS	By matching		By MS/MS		By matching				By matching				By matching	By MS/MS	By MS/MS
CLDNTR	Unmodified	777.34394	0.34393685	176	sp|P02787|TRFE_HUMAN	yes	yes	0	0	0	0	0	0	0					By MS/MS			By matching	By matching				By matching	By matching		By matching
CLEKSPR	Dimethyl (K)	916.48004	0.4800364	100	sp|P00747|PLMN_HUMAN	yes	yes	0	1	0	0	0	0	1					By matching				By matching				By MS/MS
CLEVEGHR	Unmodified	998.46036	0.46036359	101	sp|P00748|FA12_HUMAN	yes	yes	0	0	0	0	0	0	0													By matching	By MS/MS		By matching
CLKDGAGDVAF	Dimethyl (K)	1179.5594	0.55940893	176	sp|P02787|TRFE_HUMAN	yes	yes	0	1	0	0	0	0	1					By MS/MS		By MS/MS	By matching	By MS/MS				By matching	By MS/MS		By matching	By matching																		By matching
CLKDGAGDVAFVKH	2 Dimethyl (K)	1571.813	0.81299786	176	sp|P02787|TRFE_HUMAN	yes	yes	0	2	0	0	0	0	2					By MS/MS			By matching	By matching				By MS/MS	By matching		By MS/MS	By matching
CLLFSFLPASSINDMEKR	Dimethyl (K)	2155.0806	0.080581867	178	sp|P03952|KLKB1_HUMAN	yes	yes	0	1	0	0	0	0	1	By matching	By MS/MS		By MS/MS		By matching	By matching		By matching		By matching		By matching	By matching		By MS/MS																			By matching
CLLPKLDELR	Dimethyl (K)	1283.7271	0.72714296	11	sp|P02768|ALBU_HUMAN;CON__P02768-1	yes	no	0	1	0	0	0	0	1	By MS/MS	By MS/MS	By MS/MS	By MS/MS	By MS/MS	By matching	By MS/MS	By MS/MS	By MS/MS	By MS/MS	By MS/MS	By MS/MS	By MS/MS	By MS/MS		By MS/MS	By MS/MS		By matching		By MS/MS		By MS/MS	By matching	By matching	By matching		By MS/MS	By matching	By matching	By matching	By MS/MS	By MS/MS	By MS/MS	By MS/MS
CLPVCGKPVNPVEQR	Dimethyl (K)	1779.9124	0.91239433	95	sp|P00736|C1R_HUMAN	yes	yes	0	1	0	0	0	0	1	By matching		By matching									By MS/MS																				By matching	By matching
CLPVTAPENGKIVSSAMEPDR	Dimethyl (K)	2298.1348	0.13480228	216	sp|P08603|CFAH_HUMAN	yes	yes	0	1	0	0	0	0	1	By matching	By matching			By matching			By MS/MS	By matching			By matching					By matching															By matching
CLSEDAGLGISSTASLR	Unmodified	1735.8411	0.8410631	109	sp|P01023|A2MG_HUMAN;sp|P20742|PZP_HUMAN	yes	no	0	0	0	0	0	0	0	By MS/MS	By MS/MS	By MS/MS	By MS/MS	By MS/MS	By MS/MS	By MS/MS	By MS/MS	By MS/MS	By matching	By MS/MS	By MS/MS	By MS/MS	By MS/MS		By MS/MS	By MS/MS					By MS/MS	By MS/MS					By MS/MS		By matching	By matching	By MS/MS	By MS/MS	By MS/MS	By MS/MS
CLTQLYENAFFR	Dimethyl (N-term)	1588.7708	0.77079869	178	sp|P03952|KLKB1_HUMAN	yes	yes	0	0	1	0	0	0	0		By MS/MS		By matching				By MS/MS												By MS/MS	By matching				By MS/MS	By matching									By MS/MS
CLVEKGDVAF	Dimethyl (K)	1164.5849	0.5848954	176	sp|P02787|TRFE_HUMAN;CON__Q29443;CON__Q0IIK2;CON__Q2HJF0	yes	no	0	1	0	0	0	0	1	By MS/MS	By MS/MS	By MS/MS	By MS/MS	By MS/MS		By MS/MS	By MS/MS	By MS/MS		By MS/MS	By MS/MS	By MS/MS	By MS/MS		By MS/MS	By MS/MS						By MS/MS	By MS/MS				By MS/MS			By MS/MS		By MS/MS	By MS/MS	By MS/MS
CLVEKGDVAFVKH	2 Dimethyl (K)	1556.8385	0.83848433	176	sp|P02787|TRFE_HUMAN;CON__Q2HJF0	yes	no	0	2	0	0	0	0	2		By matching										By MS/MS																						By matching
CLVEKGDVAFVKHQ	2 Dimethyl (K)	1684.8971	0.89706184	176	sp|P02787|TRFE_HUMAN	yes	yes	0	2	0	0	0	0	2	By matching											By MS/MS
CLVNLIEKVASYGVKPR	2 Dimethyl (K)	2001.1445	0.14450275	102	sp|P00751|CFAB_HUMAN	yes	yes	0	2	0	0	0	0	2	By MS/MS				By matching				By MS/MS				By matching	By matching																	By MS/MS	By MS/MS
CMGSGLNLCEPNNKEGYYGYTGAFR	Dimethyl (K)	2885.2571	0.25711904	176	sp|P02787|TRFE_HUMAN	yes	yes	0	1	0	0	0	0	1		By MS/MS		By matching	By MS/MS			By MS/MS		By MS/MS	By MS/MS		By MS/MS				By MS/MS															By MS/MS
CNDQDTR	Unmodified	907.34539	0.34539341	166	sp|P02751|FINC_HUMAN	yes	yes	0	0	0	0	0	0	0																									By matching	By MS/MS			By matching	By MS/MS
CNLLAEKQYGF	Dimethyl (K)	1369.67	0.67002202	170;15	sp|P02765|FETUA_HUMAN;CON__P12763	no	no	0	1	0	0	0	0	1	By matching	By MS/MS	By MS/MS	By MS/MS	By MS/MS		By MS/MS	By MS/MS	By MS/MS	By MS/MS	By MS/MS	By MS/MS	By MS/MS	By MS/MS		By MS/MS	By MS/MS					By matching	By MS/MS		By matching						By matching	By MS/MS		By MS/MS	By MS/MS
CNMGYEYSER	Unmodified	1307.4911	0.49107137	216	sp|P08603|CFAH_HUMAN	yes	yes	0	0	0	0	0	0	0	By matching	By MS/MS			By MS/MS			By MS/MS	By matching			By MS/MS	By MS/MS	By MS/MS		By MS/MS			By matching				By MS/MS	By matching							By matching		By matching
CNQVEVIATLKDGR	Dimethyl (K)	1629.8508	0.85083993	174	sp|P02775|CXCL7_HUMAN	yes	yes	0	1	0	0	0	0	1				By matching																														By MS/MS
CPAPELLGGPSVF	Unmodified	1342.6591	0.65912298	142	sp|P01860|IGHG3_HUMAN	yes	yes	0	0	0	0	0	0	0	By matching	By MS/MS			By MS/MS			By matching	By MS/MS	By MS/MS	By matching	By matching	By MS/MS	By matching									By matching								By matching	By MS/MS	By matching		By matching
CPAPELLGGPSVFLFPPKPK	Dimethyl (K)	2178.1911	0.19111859	226;142	sp|P0DOX5|IGG1_HUMAN;sp|P01857|IGHG1_HUMAN;sp|P01860|IGHG3_HUMAN	no	no	0	1	0	0	0	0	1	By MS/MS	By MS/MS			By MS/MS		By MS/MS	By matching	By MS/MS	By MS/MS	By MS/MS	By MS/MS	By MS/MS										By MS/MS								By MS/MS	By MS/MS	By matching		By matching
CPAPELLGGPSVFLFPPKPK	2 Dimethyl (K)	2206.2224	0.22241872	226;142	sp|P0DOX5|IGG1_HUMAN;sp|P01857|IGHG1_HUMAN;sp|P01860|IGHG3_HUMAN	no	no	0	2	0	0	0	0	1	By MS/MS	By MS/MS			By MS/MS				By MS/MS	By MS/MS	By MS/MS												By matching								By matching	By MS/MS	By matching
CPAPELLGGPSVFLFPPKPKDTL	2 Dimethyl (K)	2535.3811	0.38110421	142	sp|P01860|IGHG3_HUMAN	yes	yes	0	2	0	0	0	0	2	By MS/MS	By MS/MS					By MS/MS	By MS/MS	By MS/MS	By MS/MS	By MS/MS	By MS/MS		By MS/MS		By MS/MS	By MS/MS						By MS/MS									By MS/MS	By MS/MS		By matching
CPAPELLGGPSVFLFPPKPKDTLM	2 Dimethyl (K)	2666.4216	0.42158882	142	sp|P01860|IGHG3_HUMAN	yes	yes	0	2	0	0	0	0	2					By MS/MS	By matching				By matching						By matching
CPAPELLGGPSVFLFPPKPKDTLMISR	Oxidation (M);2 Dimethyl (K)	3038.6337	0.63370686	226;142	sp|P0DOX5|IGG1_HUMAN;sp|P01857|IGHG1_HUMAN;sp|P01860|IGHG3_HUMAN	no	no	0	2	0	0	0	1	2					By MS/MS		By matching	By MS/MS		By MS/MS		By MS/MS					By matching
CPAPELLGGPSVFLFPPKPKDTLMISR	2 Dimethyl (K)	3022.6388	0.63879223	226;142	sp|P0DOX5|IGG1_HUMAN;sp|P01857|IGHG1_HUMAN;sp|P01860|IGHG3_HUMAN	no	no	0	2	0	0	0	0	2		By MS/MS	By MS/MS				By MS/MS	By MS/MS		By MS/MS	By matching	By matching	By MS/MS						By matching			By matching		By MS/MS							By MS/MS	By MS/MS			By MS/MS
CPAPVSFENGIYTPR	Unmodified	1706.8086	0.80864076	204	sp|P06681|CO2_HUMAN	yes	yes	0	0	0	0	0	0	0	By matching	By matching	By matching		By matching			By MS/MS		By MS/MS	By MS/MS	By matching	By MS/MS				By matching														By matching		By matching
CPEPKSCDTPPPCPR	Dimethyl (K)	1824.7957	0.79570959	142	sp|P01860|IGHG3_HUMAN	yes	no	0	1	0	0	0	0	1	By MS/MS	By MS/MS	By MS/MS	By MS/MS	By MS/MS			By MS/MS	By MS/MS			By MS/MS	By MS/MS	By MS/MS		By MS/MS	By MS/MS	By MS/MS	By MS/MS	By matching	By MS/MS	By matching	By MS/MS	By MS/MS	By MS/MS	By MS/MS	By MS/MS	By MS/MS	By matching	By matching	By MS/MS	By MS/MS	By MS/MS	By MS/MS	By MS/MS
CPFPSR	Unmodified	762.34829	0.34829395	164;18	sp|P02749|APOH_HUMAN;sp|Q96II8|LRCH3_HUMAN;CON__P17690	no	no	0	0	0	0	0	0	0																By MS/MS
CPFPSRPDNGFVNYPAKPTLY	Dimethyl (K)	2467.1995	0.19945145	164	sp|P02749|APOH_HUMAN	yes	yes	0	1	0	0	0	0	2	By MS/MS	By MS/MS	By MS/MS	By MS/MS	By MS/MS		By MS/MS	By MS/MS	By MS/MS	By MS/MS	By MS/MS	By MS/MS	By MS/MS	By MS/MS		By MS/MS	By MS/MS						By MS/MS								By MS/MS	By matching	By MS/MS	By MS/MS	By MS/MS
CPFPSRPDNGFVNYPAKPTLY	Unmodified	2439.1682	0.16815132	164	sp|P02749|APOH_HUMAN	yes	yes	0	0	0	0	0	0	2								By MS/MS
CPLMVKVLDAVR	Dimethyl (K)	1427.7993	0.79926205	171	sp|P02766|TTHY_HUMAN	yes	yes	0	1	0	0	0	0	1																										By matching									By MS/MS
CPNPPVQENFDVNK	Unmodified	1656.7566	0.75660519	193	sp|P05090|APOD_HUMAN	yes	yes	0	0	0	0	0	0	0								By MS/MS																					By matching
CPNPPVQENFDVNKYLGR	Dimethyl (K)	2174.0579	0.05787259	193	sp|P05090|APOD_HUMAN	yes	yes	0	1	0	0	0	0	1	By matching	By MS/MS	By matching	By MS/MS	By MS/MS		By MS/MS	By MS/MS	By MS/MS	By MS/MS	By MS/MS	By matching	By MS/MS	By MS/MS		By MS/MS	By MS/MS			By matching			By MS/MS		By matching				By matching	By matching			By MS/MS	By MS/MS	By MS/MS
CPTEEGCGER	Unmodified	1193.4441	0.44412118	234	sp|P10643|CO7_HUMAN	yes	yes	0	0	0	0	0	0	0																				By matching										By matching
CQAADKAACLLPKLDELR	2 Dimethyl (K)	2127.118	0.11803001	11	sp|P02768|ALBU_HUMAN;CON__P02768-1	yes	no	0	2	0	0	0	0	2		By MS/MS	By MS/MS	By MS/MS	By matching			By MS/MS		By MS/MS		By MS/MS	By MS/MS	By MS/MS		By MS/MS	By MS/MS														By matching	By MS/MS	By matching		By MS/MS
CQAYESNR	Unmodified	1026.4189	0.41889271	268	sp|P43652|AFAM_HUMAN	yes	yes	0	0	0	0	0	0	0		By matching			By MS/MS			By matching					By matching	By matching		By MS/MS	By MS/MS																By matching	By matching
CQCDELCSYYQSC	Unmodified	1771.5946	0.59462652	180	sp|P04004|VTNC_HUMAN;CON__Q3ZBS7	yes	no	0	0	0	0	0	0	0								By MS/MS
CQCKGPDAHCQR	Dimethyl (K)	1543.6442	0.64423475	101	sp|P00748|FA12_HUMAN	yes	yes	0	1	0	0	0	0	1		By matching	By matching	By MS/MS								By matching	By MS/MS	By matching									By matching									By matching		By matching
CQFAESLR	Unmodified	1009.4651	0.46511462	219;220;0	sp|P0C0L4|CO4A_HUMAN;sp|P0C0L5|CO4B_HUMAN;CON__ENSEMBL:ENSBTAP00000007350	no	no	0	0	0	0	0	0	0	By matching											By MS/MS
CQSWSSMTPH	Dimethyl (N-term)	1247.5063	0.50632751	100	sp|P00747|PLMN_HUMAN;CON__P06868	yes	no	0	0	1	0	0	0	0	By matching											By matching						By matching	By matching					By matching							By matching	By matching
CQSWSSMTPHR	Unmodified	1375.5761	0.57613841	100;214	sp|P00747|PLMN_HUMAN;CON__P06868;sp|P08519|APOA_HUMAN	no	no	0	0	0	0	0	0	0		By MS/MS		By MS/MS																											By matching				By matching
CQVTHEGSTVEKTVAPTECS	Dimethyl (K)	2247.0147	0.014746726	230;229;231	sp|P0DOX8|IGL1_HUMAN;sp|B9A064|IGLL5_HUMAN;sp|P0CG04|IGLC1_HUMAN;sp|P0DOY2|IGLC2_HUMAN;sp|P0DOY3|IGLC3_HUMAN	no	no	0	1	0	0	0	0	1					By matching											By MS/MS	By matching
CSDEDWNYKCPSGCR	Dimethyl (K)	1960.7502	0.75021596	155	sp|P02671|FIBA_HUMAN	yes	yes	0	1	0	0	0	0	1	By MS/MS	By matching	By matching		By MS/MS				By matching			By matching		By matching																		By matching
CSEPEKVDKDNEDFQESNR	Dimethyl (K)	2353.0128	0.01283247	91	sp|P00450|CERU_HUMAN	yes	yes	0	1	0	0	0	0	2	By MS/MS				By MS/MS				By matching			By matching				By matching																By matching
CSEPEKVDKDNEDFQESNR	2 Dimethyl (K)	2381.0441	0.044132599	91	sp|P00450|CERU_HUMAN	yes	yes	0	2	0	0	0	0	2	By MS/MS	By matching	By MS/MS	By matching	By MS/MS			By matching	By MS/MS			By MS/MS	By MS/MS	By MS/MS								By matching	By matching	By matching				By matching			By MS/MS	By MS/MS
CSEPEKVEKDNEDFQESNR	Dimethyl (K)	2367.0285	0.028482535	3	CON__ENSEMBL:ENSBTAP00000031900	yes	yes	0	1	0	0	0	0	2	By MS/MS	By matching	By MS/MS	By matching	By MS/MS			By matching	By MS/MS			By MS/MS	By matching	By MS/MS								By matching		By matching				By matching			By MS/MS	By matching		By matching
CSGEEQSLEQCQHR	Unmodified	1746.705	0.70498033	86	sp|O43866|CD5L_HUMAN	yes	yes	0	0	0	0	0	0	0	By matching	By matching	By MS/MS	By MS/MS	By MS/MS			By MS/MS	By MS/MS			By MS/MS	By MS/MS	By MS/MS		By MS/MS	By MS/MS						By matching								By matching	By matching	By matching	By matching
CSLATTKR	Dimethyl (K)	963.51715	0.51715019	110	sp|P01024|CO3_HUMAN	yes	yes	0	1	0	0	0	0	1					By MS/MS				By MS/MS				By MS/MS			By MS/MS	By matching
CSNPGIPIGTR	Unmodified	1170.5815	0.58154136	102	sp|P00751|CFAB_HUMAN	yes	yes	0	0	0	0	0	0	0	By MS/MS	By matching	By matching		By MS/MS			By matching	By MS/MS			By matching	By MS/MS	By MS/MS		By matching	By matching						By MS/MS					By matching			By matching	By matching	By MS/MS	By matching	By matching
CSPHLVLSAL	Unmodified	1095.5747	0.57466507	177	sp|P02790|HEMO_HUMAN;CON__Q3SZV7	yes	no	0	0	0	0	0	0	0	By matching	By matching	By matching	By MS/MS	By matching		By MS/MS	By matching	By MS/MS	By MS/MS	By matching	By MS/MS		By MS/MS		By MS/MS	By MS/MS						By matching								By MS/MS	By MS/MS	By matching	By matching	By matching
CSPHLVLSALTSDNHGATY	Unmodified	2041.9527	0.95273882	177	sp|P02790|HEMO_HUMAN	yes	yes	0	0	0	0	0	0	0							By MS/MS	By MS/MS					By matching	By matching		By MS/MS
CSPHLVLSALTSDNHGATYAF	Unmodified	2260.0583	0.05826652	177	sp|P02790|HEMO_HUMAN	yes	yes	0	0	0	0	0	0	0	By MS/MS	By MS/MS	By MS/MS	By MS/MS	By MS/MS		By MS/MS	By matching	By MS/MS	By matching	By MS/MS	By MS/MS	By MS/MS	By MS/MS		By MS/MS	By MS/MS	By matching					By matching								By MS/MS	By MS/MS	By MS/MS	By matching	By MS/MS
CSPHLVLSALTSDNHGATYAFSGTHYWR	Unmodified	3147.4621	0.46210151	177	sp|P02790|HEMO_HUMAN	yes	yes	0	0	0	0	0	0	0	By matching		By MS/MS	By MS/MS	By MS/MS		By MS/MS	By MS/MS	By MS/MS	By MS/MS	By MS/MS	By MS/MS	By MS/MS	By MS/MS		By MS/MS	By MS/MS			By MS/MS						By MS/MS				By MS/MS			By MS/MS		By MS/MS
CSTSSLLEACTFR	Unmodified	1530.6807	0.68066306	176	sp|P02787|TRFE_HUMAN	yes	yes	0	0	0	0	0	0	0	By matching	By matching	By matching					By matching			By matching	By matching				By MS/MS							By MS/MS									By matching	By MS/MS	By MS/MS	By matching
CSVFYGAPSK	Unmodified	1114.5117	0.51173046	219;220	sp|P0C0L4|CO4A_HUMAN;sp|P0C0L5|CO4B_HUMAN	no	no	0	0	0	0	0	0	0								By MS/MS
CSVFYGAPSKSR	Dimethyl (K)	1385.6762	0.67617003	219;220	sp|P0C0L4|CO4A_HUMAN;sp|P0C0L5|CO4B_HUMAN	no	no	0	1	0	0	0	0	1	By matching	By MS/MS	By MS/MS	By MS/MS	By matching			By matching	By MS/MS			By MS/MS	By MS/MS	By MS/MS		By matching	By MS/MS	By MS/MS	By MS/MS	By MS/MS	By matching	By MS/MS		By MS/MS	By MS/MS	By MS/MS	By MS/MS	By MS/MS	By matching	By MS/MS		By MS/MS	By matching	By MS/MS
CSYTEDAQCIDGTIEIPK	Unmodified	2098.9187	0.91872108	18	CON__P17690	yes	yes	0	0	0	0	0	0	0		By matching		By matching			By MS/MS	By MS/MS			By MS/MS	By matching	By MS/MS			By MS/MS	By matching						By MS/MS										By matching	By MS/MS	By MS/MS
CSYTEDAQCIDGTIEIPKCFK	Dimethyl (K)	2562.144	0.14404634	18	CON__P17690	yes	yes	0	1	0	0	0	0	1											By MS/MS		By matching			By MS/MS
CSYTEDAQCIDGTIEVPKCFKEH	2 Dimethyl (K)	2842.2612	0.26120136	164	sp|P02749|APOH_HUMAN	yes	yes	0	2	0	0	0	0	2					By matching		By matching	By matching			By matching		By matching			By MS/MS	By MS/MS
CTAFHDNEETFLK	Unmodified	1610.7035	0.70350699	11	sp|P02768|ALBU_HUMAN;CON__P02768-1	yes	no	0	0	0	0	0	0	0	By MS/MS	By MS/MS	By MS/MS	By MS/MS	By MS/MS		By MS/MS	By MS/MS	By MS/MS			By MS/MS	By MS/MS	By MS/MS		By MS/MS	By MS/MS				By matching		By MS/MS			By matching			By matching		By MS/MS	By MS/MS	By MS/MS	By MS/MS	By MS/MS
CTAFHDNEETFLK	Dimethyl (K)	1638.7348	0.73480712	11	sp|P02768|ALBU_HUMAN;CON__P02768-1	yes	no	0	1	0	0	0	0	0					By MS/MS		By MS/MS		By matching					By matching			By MS/MS						By MS/MS
CTAFHDNEETFLKK	Dimethyl (K)	1766.8298	0.82977013	11	sp|P02768|ALBU_HUMAN;CON__P02768-1	yes	no	0	1	0	0	0	0	1	By MS/MS	By MS/MS	By MS/MS	By MS/MS	By MS/MS	By matching	By matching	By MS/MS	By MS/MS		By MS/MS	By MS/MS	By MS/MS	By MS/MS		By MS/MS	By MS/MS				By matching	By matching	By MS/MS		By matching	By matching	By matching	By matching	By MS/MS	By matching	By MS/MS	By MS/MS	By MS/MS	By MS/MS
CTAFHDNEETFLKK	2 Dimethyl (K)	1794.8611	0.86107026	11	sp|P02768|ALBU_HUMAN;CON__P02768-1	yes	no	0	2	0	0	0	0	1	By MS/MS	By MS/MS	By MS/MS	By MS/MS	By MS/MS	By matching		By MS/MS	By MS/MS			By MS/MS	By MS/MS	By MS/MS		By MS/MS	By MS/MS				By matching	By matching	By MS/MS					By matching	By matching		By MS/MS	By MS/MS	By MS/MS	By MS/MS	By MS/MS
CTAFHDNEETFLKKYLYEIAR	2 Dimethyl (K)	2703.3367	0.33667321	11	sp|P02768|ALBU_HUMAN;CON__P02768-1	yes	no	0	2	0	0	0	0	2	By MS/MS	By MS/MS	By MS/MS	By MS/MS	By MS/MS		By MS/MS	By MS/MS	By MS/MS	By MS/MS	By MS/MS	By MS/MS	By MS/MS	By MS/MS		By MS/MS	By MS/MS	By MS/MS	By MS/MS	By MS/MS	By MS/MS	By MS/MS	By MS/MS	By MS/MS	By MS/MS	By MS/MS	By MS/MS	By MS/MS	By MS/MS	By MS/MS	By MS/MS	By MS/MS	By MS/MS	By MS/MS	By MS/MS
CTDAVGDR	Unmodified	892.37088	0.37087988	163	sp|P02748|CO9_HUMAN	yes	yes	0	0	0	0	0	0	0	By MS/MS	By matching	By MS/MS		By MS/MS			By matching	By MS/MS			By MS/MS	By matching	By MS/MS													By matching					By matching
CTDHTVLVQTR	Unmodified	1328.6507	0.65068356	166	sp|P02751|FINC_HUMAN	yes	yes	0	0	0	0	0	0	0	By MS/MS	By MS/MS	By MS/MS	By MS/MS	By MS/MS			By MS/MS	By MS/MS			By MS/MS	By MS/MS	By MS/MS		By MS/MS	By MS/MS			By matching			By MS/MS		By matching	By matching		By matching	By matching	By matching	By matching	By matching	By MS/MS	By MS/MS
CTDYTAECKPQVTR	Dimethyl (K)	1755.792	0.79200442	180	sp|P04004|VTNC_HUMAN	yes	yes	0	1	0	0	0	0	1	By MS/MS	By MS/MS	By matching	By MS/MS	By MS/MS			By MS/MS	By matching			By MS/MS	By MS/MS	By MS/MS		By MS/MS	By MS/MS						By MS/MS					By matching			By matching	By MS/MS	By matching	By MS/MS
CTEEGKWSPELPVCAPIICPPPSIPTFATLR	Dimethyl (K)	3550.7663	0.76625395	164	sp|P02749|APOH_HUMAN	yes	yes	0	1	0	0	0	0	1				By MS/MS	By matching					By MS/MS			By MS/MS			By MS/MS	By MS/MS															By MS/MS		By MS/MS	By MS/MS
CTEEGKWSPELPVCAPIICPPPSIPTFATLR	Dimethyl (N-term)	3550.7663	0.76625395	164	sp|P02749|APOH_HUMAN	yes	yes	0	0	1	0	0	0	1		By MS/MS										By matching																					By matching
CTEGFNVDK	Unmodified	1068.4546	0.45460951	180	sp|P04004|VTNC_HUMAN	yes	yes	0	0	0	0	0	0	0								By matching					By matching				By MS/MS
CTEGFNVDKK	Dimethyl (K)	1224.5809	0.58087266	180	sp|P04004|VTNC_HUMAN	yes	yes	0	1	0	0	0	0	1	By matching	By matching		By matching	By matching			By MS/MS				By matching	By matching	By matching		By matching	By MS/MS									By matching							By MS/MS	By matching
CTEGFNVDKKCQCDELCSYYQSC	2 Dimethyl (K)	3006.1962	0.19623462	180	sp|P04004|VTNC_HUMAN	yes	yes	0	2	0	0	0	0	2		By matching						By matching					By MS/MS				By matching																		By matching
CTESLVNR	Unmodified	977.46003	0.46002924	11;12	sp|P02768|ALBU_HUMAN;CON__P02768-1;CON__P02769	no	no	0	0	0	0	0	0	0	By MS/MS	By MS/MS	By MS/MS	By MS/MS	By MS/MS	By MS/MS		By MS/MS	By MS/MS		By matching	By MS/MS	By MS/MS	By MS/MS		By MS/MS	By MS/MS	By MS/MS	By MS/MS	By MS/MS	By MS/MS	By MS/MS	By MS/MS	By MS/MS	By MS/MS	By MS/MS	By MS/MS	By MS/MS	By MS/MS	By MS/MS	By MS/MS	By MS/MS	By MS/MS	By MS/MS
CTLKPCDYPDIKHGGLYHEN	2 Dimethyl (K)	2472.1566	0.15660036	216	sp|P08603|CFAH_HUMAN	yes	yes	0	2	0	0	0	0	2		By MS/MS	By matching						By MS/MS			By MS/MS		By MS/MS																		By matching
CTSTGWIPAPR	Unmodified	1244.5972	0.59719142	216	sp|P08603|CFAH_HUMAN	yes	yes	0	0	0	0	0	0	0	By MS/MS	By MS/MS	By MS/MS	By MS/MS			By MS/MS	By MS/MS	By MS/MS		By MS/MS	By MS/MS	By MS/MS	By MS/MS		By MS/MS	By matching		By MS/MS	By MS/MS		By matching	By MS/MS	By MS/MS	By matching	By MS/MS		By matching	By matching		By matching	By MS/MS	By MS/MS	By MS/MS	By MS/MS
CTTPPPSSGPTYQCLKGTGENYR	Dimethyl (K)	2598.1843	0.18427167	100	sp|P00747|PLMN_HUMAN	yes	yes	0	1	0	0	0	0	1	By MS/MS	By MS/MS	By MS/MS	By matching	By MS/MS			By MS/MS	By MS/MS			By MS/MS	By MS/MS	By MS/MS		By MS/MS	By MS/MS						By MS/MS									By MS/MS		By MS/MS
CTVATLR	Unmodified	819.42727	0.42727255	11	sp|P02768|ALBU_HUMAN;CON__P02768-1	yes	no	0	0	0	0	0	0	0	By MS/MS	By MS/MS	By MS/MS	By MS/MS	By MS/MS			By MS/MS	By MS/MS			By MS/MS	By MS/MS	By MS/MS		By MS/MS	By MS/MS			By matching	By matching		By MS/MS					By matching			By MS/MS	By MS/MS	By MS/MS	By MS/MS	By MS/MS
CVADESAENCDKSLHTLFGDKLCTVATLR	Dimethyl (K)	3337.5741	0.57409608	11	sp|P02768|ALBU_HUMAN;CON__P02768-1	yes	no	0	1	0	0	0	0	2																					By MS/MS
CVLHEKTPVSDR	Dimethyl (K)	1467.7504	0.7503976	11	sp|P02768|ALBU_HUMAN;CON__P02768-1	yes	no	0	1	0	0	0	0	1	By MS/MS	By MS/MS	By MS/MS	By MS/MS	By MS/MS	By matching		By MS/MS	By MS/MS			By MS/MS	By MS/MS	By MS/MS		By MS/MS	By MS/MS				By matching	By matching	By MS/MS					By matching			By MS/MS	By MS/MS	By MS/MS	By MS/MS	By MS/MS
CVPDQDTAIR	Unmodified	1173.5448	0.5448215	144;227	sp|P01871|IGHM_HUMAN;sp|P0DOX6|IGM_HUMAN	no	no	0	0	0	0	0	0	0	By MS/MS	By MS/MS	By MS/MS	By MS/MS	By MS/MS			By MS/MS	By MS/MS			By MS/MS	By MS/MS	By MS/MS		By MS/MS	By MS/MS		By matching			By matching	By matching	By matching	By matching	By matching	By matching	By matching		By matching	By MS/MS	By MS/MS	By matching	By MS/MS
CYDGYTLR	Unmodified	1046.4491	0.4491302	102	sp|P00751|CFAB_HUMAN	no	no	0	0	0	0	0	0	0	By matching	By MS/MS	By matching		By MS/MS				By matching			By matching		By matching									By matching								By matching	By matching
CYELDEKAVR	Dimethyl (K)	1309.6336	0.63363651	180	sp|P04004|VTNC_HUMAN;CON__Q3ZBS7	yes	no	0	1	0	0	0	0	1	By matching	By MS/MS	By MS/MS	By matching	By matching			By matching	By matching			By MS/MS	By matching	By matching		By matching	By MS/MS						By matching									By matching	By matching	By MS/MS	By matching
CYSDVEKLNAAK	2 Dimethyl (K)	1452.7283	0.72826518	177	sp|P02790|HEMO_HUMAN	yes	yes	0	2	0	0	0	0	1	By MS/MS	By matching	By MS/MS		By MS/MS			By MS/MS	By matching			By MS/MS	By MS/MS	By MS/MS		By MS/MS	By MS/MS						By matching								By matching	By matching	By MS/MS	By matching
CYSDVEKLNAAK	Dimethyl (K)	1424.697	0.69696505	177	sp|P02790|HEMO_HUMAN	yes	yes	0	1	0	0	0	0	1								By MS/MS
DAAKAATGECTATVGKR	2 Dimethyl (K)	1761.9043	0.90433206	113	sp|P01042|KNG1_HUMAN	yes	yes	0	2	0	0	0	0	2				By matching								By matching											By MS/MS								By matching			By matching
DAATLKSR	Dimethyl (K)	888.50288	0.50288033	157	sp|P02679|FIBG_HUMAN	yes	yes	0	1	0	0	0	0	1	By matching		By matching		By matching			By matching	By MS/MS					By MS/MS				By MS/MS						By matching				By matching				By matching
DAAVECHR	Unmodified	956.41341	0.4134134	177	sp|P02790|HEMO_HUMAN;CON__Q3SZV7	yes	no	0	0	0	0	0	0	0					By matching				By MS/MS							By matching
DADDLQKR	Dimethyl (K)	987.49852	0.49852324	150	sp|P02649|APOE_HUMAN	yes	yes	0	1	0	0	0	0	1	By matching	By MS/MS	By matching	By MS/MS	By matching			By matching	By matching			By MS/MS	By MS/MS	By matching		By MS/MS	By MS/MS	By MS/MS	By MS/MS	By MS/MS	By MS/MS	By MS/MS	By MS/MS	By MS/MS	By MS/MS	By MS/MS	By MS/MS	By MS/MS	By MS/MS	By matching			By MS/MS	By MS/MS	By MS/MS
DADPDTFFAKF	Dimethyl (K)	1300.5976	0.59756858	268	sp|P43652|AFAM_HUMAN	yes	yes	0	1	0	0	0	0	1							By MS/MS		By matching		By MS/MS		By matching			By MS/MS
DADPDTFFAKFTF	Dimethyl (K)	1548.7137	0.71366097	268	sp|P43652|AFAM_HUMAN	yes	yes	0	1	0	0	0	0	1																															By matching		By MS/MS		By MS/MS
DADPDTFFAKFTFEYSR	Dimethyl (K)	2083.9527	0.95272204	268	sp|P43652|AFAM_HUMAN	yes	yes	0	1	0	0	0	0	1				By matching																By matching					By MS/MS
DAFLGSFLYEYSR	Unmodified	1566.7355	0.73545904	12	CON__P02769	yes	yes	0	0	0	0	0	0	0	By MS/MS					By MS/MS									By MS/MS		By matching
DAGKMLNETVLVSNPVQLECK	Oxidation (M);Dimethyl (K);Acetyl (N-term)	2430.2134	0.21344653	307	sp|Q96RW7|HMCN1_HUMAN	yes	yes	1	1	0	0	0	1	1							By MS/MS									By matching				By MS/MS	By matching	By matching			By matching	By matching		By matching
DAHKSEVAH	Dimethyl (K);Dimethyl (N-term)	1048.5302	0.53015772	11	sp|P02768|ALBU_HUMAN;CON__P02768-1	yes	no	0	1	1	0	0	0	1					By MS/MS			By MS/MS	By MS/MS					By MS/MS																			By matching	By MS/MS
DAHKSEVAHR	Dimethyl (K);Dimethyl (N-term)	1204.6313	0.63126874	11	sp|P02768|ALBU_HUMAN;CON__P02768-1	yes	no	0	1	1	0	0	0	1	By MS/MS	By MS/MS	By MS/MS	By MS/MS	By MS/MS		By matching	By MS/MS	By MS/MS		By matching	By MS/MS	By MS/MS	By MS/MS		By MS/MS	By MS/MS	By MS/MS	By MS/MS	By MS/MS	By MS/MS	By MS/MS	By MS/MS	By MS/MS	By MS/MS	By MS/MS	By MS/MS	By MS/MS	By MS/MS	By MS/MS	By MS/MS	By MS/MS	By MS/MS	By MS/MS	By matching
DAHKSEVAHR	Dimethyl (N-term)	1176.6	0.59996862	11	sp|P02768|ALBU_HUMAN;CON__P02768-1	yes	no	0	0	1	0	0	0	1	By MS/MS	By matching	By MS/MS	By matching	By matching			By matching	By MS/MS			By MS/MS	By matching	By MS/MS		By MS/MS	By matching	By MS/MS	By MS/MS	By MS/MS	By MS/MS	By MS/MS	By MS/MS	By MS/MS	By MS/MS	By MS/MS	By MS/MS	By MS/MS	By MS/MS	By MS/MS				By MS/MS
DAHKSEVAHR	Dimethyl (K);Acetyl (N-term)	1218.6105	0.6105333	11	sp|P02768|ALBU_HUMAN;CON__P02768-1	yes	no	1	1	0	0	0	0	1	By MS/MS							By MS/MS											By matching			By matching				By matching	By matching		By matching	By matching	By matching		By MS/MS	By matching
DAHKSEVAHR	Acetyl (N-term)	1190.5792	0.57923317	11	sp|P02768|ALBU_HUMAN;CON__P02768-1	yes	no	1	0	0	0	0	0	1	By matching	By matching	By MS/MS																		By matching					By matching			By matching				By matching
DAHKSEVAHR	Dimethyl (K)	1176.6	0.59996862	11	sp|P02768|ALBU_HUMAN;CON__P02768-1	yes	no	0	1	0	0	0	0	1	By matching		By MS/MS	By MS/MS	By matching			By MS/MS	By MS/MS			By matching	By MS/MS	By MS/MS		By MS/MS	By MS/MS	By MS/MS	By MS/MS	By MS/MS	By MS/MS	By MS/MS	By matching	By MS/MS	By MS/MS	By MS/MS	By MS/MS	By MS/MS	By MS/MS	By MS/MS	By matching		By MS/MS	By matching
DAIPENLPPLTADFAEDKDVCK	Unmodified	2457.1734	0.17335586	12	CON__P02769	yes	yes	0	0	0	0	0	0	1
DALSSVQESQVAQQAR	Unmodified	1715.8438	0.84384029	154	sp|P02656|APOC3_HUMAN	yes	yes	0	0	0	0	0	0	0	By MS/MS	By MS/MS	By MS/MS	By MS/MS	By MS/MS		By MS/MS	By MS/MS	By MS/MS			By MS/MS	By MS/MS	By MS/MS		By MS/MS	By MS/MS	By MS/MS	By MS/MS	By MS/MS	By MS/MS	By MS/MS	By MS/MS	By MS/MS	By MS/MS	By MS/MS	By MS/MS	By MS/MS	By MS/MS	By MS/MS			By MS/MS	By MS/MS	By matching
DAPDHQELNLDVSLQLPSR	Unmodified	2146.0655	0.065460388	110	sp|P01024|CO3_HUMAN	yes	yes	0	0	0	0	0	0	0	By MS/MS	By matching		By matching				By MS/MS											By MS/MS		By MS/MS				By matching	By MS/MS			By matching	By matching	By MS/MS	By matching	By MS/MS	By matching	By MS/MS
DAPIVNKVVTPLSPPTNLHLEANPDTGVLTVSWER	Dimethyl (K)	3807.0207	0.020689033	166	sp|P02751|FINC_HUMAN	yes	yes	0	1	0	0	0	0	1		By MS/MS	By matching	By MS/MS			By MS/MS	By MS/MS	By MS/MS	By MS/MS	By MS/MS	By MS/MS	By MS/MS	By MS/MS		By MS/MS	By MS/MS	By MS/MS	By MS/MS	By MS/MS	By MS/MS	By MS/MS		By MS/MS	By MS/MS	By MS/MS	By MS/MS		By MS/MS	By MS/MS		By MS/MS	By MS/MS	By MS/MS	By MS/MS
DAPLDDKIGAESR	Dimethyl (K);Dimethyl (N-term)	1441.7413	0.7412727	306	sp|Q96PU4|UHRF2_HUMAN	yes	yes	0	1	1	0	0	0	1		By matching	By matching	By matching	By matching			By matching	By matching			By matching		By MS/MS		By matching		By matching	By matching		By matching	By MS/MS		By matching	By matching	By matching		By matching	By matching	By matching	By matching	By matching	By matching	By matching
DAQYAPGYDK	Unmodified	1126.4931	0.49310351	102	sp|P00751|CFAB_HUMAN	yes	yes	0	0	0	0	0	0	0	By matching											By matching										By matching		By matching		By MS/MS	By matching	By matching
DAQYAPGYDKVKDISEVVTPR	2 Dimethyl (K)	2406.2431	0.2430904	102	sp|P00751|CFAB_HUMAN	yes	yes	0	2	0	0	0	0	2	By MS/MS	By MS/MS	By MS/MS	By MS/MS			By MS/MS	By MS/MS	By MS/MS	By MS/MS	By MS/MS	By MS/MS	By MS/MS	By MS/MS		By MS/MS	By MS/MS	By MS/MS	By MS/MS	By MS/MS	By MS/MS	By MS/MS	By MS/MS	By MS/MS	By MS/MS	By MS/MS	By MS/MS	By MS/MS	By matching	By MS/MS	By MS/MS	By MS/MS	By MS/MS	By matching	By MS/MS
DAQYAPGYDKVKDISEVVTPR	Dimethyl (K)	2378.2118	0.21179027	102	sp|P00751|CFAB_HUMAN	yes	yes	0	1	0	0	0	0	2								By matching	By matching	By MS/MS														By MS/MS		By matching	By matching	By matching				By matching
DASGATFTWTPSSGKSAVQGPPER	Dimethyl (K)	2461.1874	0.18736644	146	sp|P01877|IGHA2_HUMAN	yes	yes	0	1	0	0	0	0	1	By MS/MS	By MS/MS	By MS/MS	By MS/MS	By MS/MS		By MS/MS	By MS/MS	By MS/MS		By MS/MS	By MS/MS	By MS/MS	By MS/MS		By MS/MS		By MS/MS	By MS/MS	By MS/MS	By matching	By MS/MS	By matching	By MS/MS	By matching	By matching	By MS/MS	By MS/MS	By MS/MS	By MS/MS		By matching	By matching	By MS/MS	By MS/MS
DASGVTFTWTPSSGK	Dimethyl (K)	1567.7518	0.75183739	145	sp|P01876|IGHA1_HUMAN	yes	yes	0	1	0	0	0	0	0	By MS/MS	By MS/MS	By MS/MS	By matching	By MS/MS		By MS/MS	By MS/MS	By MS/MS	By MS/MS	By MS/MS	By MS/MS	By MS/MS	By MS/MS		By MS/MS	By MS/MS	By matching			By matching	By MS/MS	By MS/MS	By MS/MS			By MS/MS	By MS/MS		By matching		By matching	By MS/MS	By matching	By MS/MS
DASGVTFTWTPSSGK	Unmodified	1539.7205	0.72053726	145	sp|P01876|IGHA1_HUMAN	yes	yes	0	0	0	0	0	0	0		By matching	By matching	By matching	By MS/MS		By MS/MS	By MS/MS	By MS/MS		By MS/MS					By MS/MS	By MS/MS			By matching		By matching		By matching	By matching		By matching			By matching					By MS/MS
DASGVTFTWTPSSGKS	Dimethyl (K)	1654.7839	0.7838658	145	sp|P01876|IGHA1_HUMAN	yes	yes	0	1	0	0	0	0	1	By matching	By MS/MS		By matching	By MS/MS				By MS/MS	By MS/MS		By matching	By MS/MS	By MS/MS			By MS/MS			By MS/MS		By MS/MS			By MS/MS		By MS/MS	By MS/MS	By matching
DASGVTFTWTPSSGKSAVQGPPER	Dimethyl (K)	2489.2187	0.21866657	145	sp|P01876|IGHA1_HUMAN	yes	yes	0	1	0	0	0	0	1	By MS/MS	By MS/MS	By MS/MS	By MS/MS	By MS/MS		By MS/MS	By MS/MS	By MS/MS		By MS/MS	By MS/MS	By MS/MS	By MS/MS		By MS/MS	By MS/MS	By MS/MS	By MS/MS	By MS/MS	By MS/MS	By MS/MS	By MS/MS	By MS/MS	By MS/MS	By MS/MS	By MS/MS	By MS/MS	By MS/MS	By MS/MS	By MS/MS	By MS/MS	By MS/MS	By MS/MS	By MS/MS
DASGVTFTWTPSSGKSAVQGPPER	Dimethyl (K);Acetyl (N-term)	2531.2292	0.22923125	145	sp|P01876|IGHA1_HUMAN	yes	yes	1	1	0	0	0	0	1																											By MS/MS
DASNLETGVPSR	Unmodified	1244.5997	0.59969384	115	sp|P01594|KV133_HUMAN;sp|P01593|KVD33_HUMAN	yes	no	0	0	0	0	0	0	0														By MS/MS
DAVCTESGWRPLPSCEEKSCDNPYIPNGDYSPLR	Dimethyl (K)	3996.7717	0.77168627	216	sp|P08603|CFAH_HUMAN	yes	yes	0	1	0	0	0	0	2					By MS/MS					By matching				By MS/MS		By matching
DAVEKPQEF	Dimethyl (K)	1089.5342	0.53424004	184	sp|P04114|APOB_HUMAN	yes	yes	0	1	0	0	0	0	1	By MS/MS	By matching	By MS/MS	By MS/MS	By MS/MS			By MS/MS	By MS/MS			By MS/MS	By MS/MS	By MS/MS		By MS/MS	By MS/MS	By matching		By matching	By matching	By matching	By MS/MS	By matching	By matching	By matching		By matching	By matching	By MS/MS		By matching	By matching	By MS/MS
DAVEKPQEFTIVAF	Dimethyl (K)	1620.8399	0.83992412	184	sp|P04114|APOB_HUMAN	yes	yes	0	1	0	0	0	0	1	By matching	By matching	By matching	By MS/MS	By MS/MS		By MS/MS	By MS/MS	By MS/MS	By MS/MS	By MS/MS	By matching	By MS/MS	By matching		By MS/MS	By MS/MS		By matching	By MS/MS		By MS/MS	By matching	By matching	By MS/MS		By matching	By matching						By matching
DAVEKPQEFTIVAF	Unmodified	1592.8086	0.80862399	184	sp|P04114|APOB_HUMAN	yes	yes	0	0	0	0	0	0	1								By MS/MS									By matching
DAVEKPQEFTIVAF	Dimethyl (N-term)	1620.8399	0.83992412	184	sp|P04114|APOB_HUMAN	yes	yes	0	0	1	0	0	0	1
DCHLAQVPSHTVVAR	Unmodified	1688.8417	0.84167222	176	sp|P02787|TRFE_HUMAN	yes	yes	0	0	0	0	0	0	0	By MS/MS	By MS/MS	By MS/MS	By MS/MS	By MS/MS			By MS/MS	By MS/MS			By MS/MS	By MS/MS	By MS/MS		By MS/MS	By MS/MS	By matching	By matching	By matching	By matching	By matching	By MS/MS	By matching		By MS/MS	By matching	By matching			By matching		By MS/MS	By MS/MS	By MS/MS
DCQDIANKGAK	2 Dimethyl (K)	1274.6289	0.62888548	157	sp|P02679|FIBG_HUMAN	yes	yes	0	2	0	0	0	0	1	By matching		By matching		By MS/MS				By MS/MS					By matching			By matching															By matching
DCQDIANKGAK	Dimethyl (K)	1246.5976	0.59758535	157	sp|P02679|FIBG_HUMAN	yes	yes	0	1	0	0	0	0	1					By MS/MS
DDEEFIESNKMH	Dimethyl (K)	1520.6453	0.64532341	91	sp|P00450|CERU_HUMAN	yes	yes	0	1	0	0	0	0	1																																By MS/MS
DDKESVPISDTIIPAVPPPTDLR	Dimethyl (N-term)	2502.3217	0.32173465	166	sp|P02751|FINC_HUMAN	yes	yes	0	0	1	0	0	0	1																										By MS/MS
DDKETCFAEEGK	Dimethyl (N-term)	1455.6188	0.61877431	11	sp|P02768|ALBU_HUMAN;CON__P02768-1	yes	no	0	0	1	0	0	0	1	By MS/MS	By MS/MS	By MS/MS	By MS/MS	By MS/MS			By MS/MS	By MS/MS			By MS/MS	By MS/MS	By MS/MS		By MS/MS	By MS/MS	By matching		By MS/MS	By MS/MS	By MS/MS	By MS/MS		By matching	By MS/MS	By MS/MS	By matching	By MS/MS	By MS/MS	By matching	By MS/MS	By MS/MS	By MS/MS
DDKETCFAEEGK	Dimethyl (K)	1455.6188	0.61877431	11	sp|P02768|ALBU_HUMAN;CON__P02768-1	yes	no	0	1	0	0	0	0	1								By MS/MS											By MS/MS
DDKETCFAEEGKK	2 Dimethyl (K)	1611.745	0.74503745	11	sp|P02768|ALBU_HUMAN;CON__P02768-1	yes	no	0	2	0	0	0	0	2	By matching	By matching	By MS/MS	By MS/MS	By MS/MS							By matching	By MS/MS	By MS/MS			By matching		By matching		By matching	By matching		By matching				By matching		By matching	By matching		By matching	By matching
DDKETCFAEEGKK	Dimethyl (K);Dimethyl (N-term)	1611.745	0.74503745	11	sp|P02768|ALBU_HUMAN;CON__P02768-1	yes	no	0	1	1	0	0	0	2		By matching		By matching				By MS/MS	By MS/MS			By matching	By matching			By MS/MS	By MS/MS						By matching				By matching						By MS/MS	By matching	By MS/MS
DDKETCFAEEGKKLVAASQAALGL	3 Dimethyl (K)	2634.3575	0.35746823	11	sp|P02768|ALBU_HUMAN;CON__P02768-1	yes	no	0	3	0	0	0	0	3	By MS/MS	By MS/MS	By MS/MS	By MS/MS	By MS/MS	By matching	By MS/MS	By MS/MS	By MS/MS	By MS/MS	By MS/MS	By MS/MS	By MS/MS	By MS/MS		By MS/MS	By matching	By MS/MS	By matching	By MS/MS	By MS/MS	By MS/MS	By MS/MS	By MS/MS		By MS/MS	By MS/MS	By matching		By MS/MS	By MS/MS	By MS/MS	By MS/MS	By MS/MS	By MS/MS
DDKETCFAEEGKKLVAASQAALGL	3 Dimethyl (K);Dimethyl (N-term)	2662.3888	0.38876836	11	sp|P02768|ALBU_HUMAN;CON__P02768-1	yes	no	0	3	1	0	0	0	3	By MS/MS			By matching								By matching										By MS/MS		By matching				By MS/MS				By matching
DDKETCFAEEGKKLVAASQAALGL	Dimethyl (K);Dimethyl (N-term)	2606.3262	0.32616811	11	sp|P02768|ALBU_HUMAN;CON__P02768-1	yes	no	0	1	1	0	0	0	3		By matching		By MS/MS															By matching	By matching						By matching								By matching
DDKETCFAEEGKKLVAASQAALGL	3 Dimethyl (K);Acetyl (N-term)	2676.368	0.36803292	11	sp|P02768|ALBU_HUMAN;CON__P02768-1	yes	no	1	3	0	0	0	0	3		By matching	By matching	By matching								By matching																	By matching		By matching
DDKETCFAEEGKKLVAASQAALGL	2 Dimethyl (K);Dimethyl (N-term)	2634.3575	0.35746823	11	sp|P02768|ALBU_HUMAN;CON__P02768-1	yes	no	0	2	1	0	0	0	3		By matching	By MS/MS	By matching					By MS/MS	By MS/MS		By matching							By matching		By MS/MS	By matching	By matching			By MS/MS				By matching	By matching		By MS/MS	By matching	By matching
DDLYVSDAFHK	Unmodified	1308.5986	0.59863121	105	sp|P01008|ANT3_HUMAN	yes	yes	0	0	0	0	0	0	0											By matching						By MS/MS						By MS/MS			By matching							By matching		By matching
DDLYVSDAFHK	Dimethyl (K)	1336.6299	0.62993134	105	sp|P01008|ANT3_HUMAN	yes	yes	0	1	0	0	0	0	0							By matching				By MS/MS		By matching			By matching
DDLYVSDAFHKAFLEVNEEGSEAAASTAVVIAGR	Dimethyl (K)	3608.7635	0.76347129	105	sp|P01008|ANT3_HUMAN	yes	yes	0	1	0	0	0	0	1	By MS/MS	By MS/MS	By matching	By MS/MS	By MS/MS	By MS/MS	By MS/MS	By MS/MS	By MS/MS	By MS/MS	By MS/MS	By MS/MS	By MS/MS	By MS/MS		By matching	By MS/MS	By matching	By MS/MS	By matching	By MS/MS	By matching	By MS/MS	By MS/MS	By MS/MS	By MS/MS	By matching	By MS/MS	By MS/MS	By MS/MS		By MS/MS	By MS/MS	By MS/MS	By MS/MS
DDNPNLPR	Unmodified	939.44101	0.44100836	11	sp|P02768|ALBU_HUMAN;CON__P02768-1	yes	no	0	0	0	0	0	0	0	By MS/MS	By MS/MS	By MS/MS	By MS/MS	By MS/MS	By MS/MS		By MS/MS	By MS/MS			By MS/MS	By MS/MS	By MS/MS		By MS/MS	By MS/MS	By MS/MS	By MS/MS	By MS/MS	By MS/MS	By MS/MS	By MS/MS	By MS/MS	By MS/MS	By MS/MS	By MS/MS	By MS/MS	By MS/MS	By MS/MS	By matching	By MS/MS	By MS/MS	By MS/MS
DDSKNSLYLQMN	Dimethyl (N-term)	1454.6711	0.67114423	62	sp|A0A0B4J1Y9|HV372_HUMAN	yes	yes	0	0	1	0	0	0	1		By matching	By matching	By MS/MS																											By matching			By matching
DDSKNTLYLQMN	Oxidation (M);Dimethyl (K)	1484.6817	0.68170891	58	sp|A0A0B4J1V0|HV315_HUMAN	yes	yes	0	1	0	0	0	1	1												By MS/MS																						By matching
DDSKNTLYLQMN	Dimethyl (N-term)	1468.6868	0.68679429	58	sp|A0A0B4J1V0|HV315_HUMAN	yes	yes	0	0	1	0	0	0	1	By matching		By matching						By matching			By matching											By matching	By matching	By matching			By matching			By matching		By matching	By MS/MS	By matching
DDTVCLAK	Dimethyl (K)	948.45863	0.45863226	176	sp|P02787|TRFE_HUMAN	yes	yes	0	1	0	0	0	0	0	By matching	By matching	By matching	By matching	By MS/MS			By matching	By MS/MS			By matching	By MS/MS	By matching		By MS/MS	By matching	By matching		By matching	By matching	By matching	By matching		By matching	By matching	By matching		By matching	By matching	By matching	By matching	By matching	By matching
DDTVCLAK	Unmodified	920.42733	0.42733213	176	sp|P02787|TRFE_HUMAN	yes	yes	0	0	0	0	0	0	0									By matching				By MS/MS			By MS/MS	By MS/MS
DDTVCLAKLH	Dimethyl (K)	1198.6016	0.6016081	176	sp|P02787|TRFE_HUMAN	yes	yes	0	1	0	0	0	0	1	By matching	By matching	By matching	By matching	By MS/MS			By matching	By MS/MS			By matching		By MS/MS			By MS/MS						By MS/MS								By matching	By MS/MS	By MS/MS	By matching
DDTVCLAKLHDR	Dimethyl (K)	1469.7297	0.72966216	176	sp|P02787|TRFE_HUMAN	yes	yes	0	1	0	0	0	0	1	By MS/MS	By MS/MS	By MS/MS	By MS/MS	By MS/MS	By matching		By MS/MS	By MS/MS			By MS/MS	By MS/MS	By MS/MS		By MS/MS	By MS/MS	By MS/MS	By MS/MS	By MS/MS	By MS/MS	By MS/MS	By MS/MS	By MS/MS	By MS/MS	By MS/MS	By MS/MS	By MS/MS	By MS/MS	By MS/MS		By MS/MS	By MS/MS	By MS/MS
DEGKASSAK	Dimethyl (K)	919.46108	0.4610751	11	sp|P02768|ALBU_HUMAN;CON__P02768-1	yes	no	0	1	0	0	0	0	1																		By MS/MS	By matching		By matching	By MS/MS		By MS/MS	By MS/MS		By MS/MS	By MS/MS	By MS/MS	By MS/MS
DEGKASSAK	2 Dimethyl (K)	947.49238	0.49237523	11	sp|P02768|ALBU_HUMAN;CON__P02768-1	yes	no	0	2	0	0	0	0	1																		By MS/MS	By MS/MS	By MS/MS	By MS/MS	By MS/MS		By MS/MS		By MS/MS	By MS/MS	By MS/MS	By MS/MS	By MS/MS			By matching
DEGKASSAKQR	2 Dimethyl (K)	1231.6521	0.65206377	11	sp|P02768|ALBU_HUMAN;CON__P02768-1	yes	no	0	2	0	0	0	0	2	By MS/MS	By MS/MS	By MS/MS	By MS/MS	By MS/MS			By MS/MS	By MS/MS			By MS/MS	By MS/MS	By MS/MS		By MS/MS	By MS/MS	By MS/MS	By MS/MS	By MS/MS	By MS/MS	By MS/MS	By MS/MS	By MS/MS	By MS/MS	By MS/MS	By MS/MS	By MS/MS	By MS/MS	By MS/MS	By matching		By MS/MS	By MS/MS	By MS/MS
DEGKASSAKQR	Dimethyl (K);Acetyl (N-term)	1245.6313	0.63132832	11	sp|P02768|ALBU_HUMAN;CON__P02768-1	yes	no	1	1	0	0	0	0	2								By MS/MS	By matching				By matching	By matching		By matching	By MS/MS
DEGKASSAKQR	2 Dimethyl (K);Acetyl (N-term)	1273.6626	0.66262845	11	sp|P02768|ALBU_HUMAN;CON__P02768-1	yes	no	1	2	0	0	0	0	2																					By matching	By MS/MS		By matching	By matching	By matching	By matching	By MS/MS	By MS/MS	By matching
DEGKASSAKQR	Dimethyl (K)	1203.6208	0.62076364	11	sp|P02768|ALBU_HUMAN;CON__P02768-1	yes	no	0	1	0	0	0	0	2
DEHVKLVNELTEFAK	Dimethyl (K)	1798.9465	0.94651445	12	CON__P02769	yes	yes	0	1	0	0	0	0	1			By matching		By matching		By MS/MS	By matching	By MS/MS		By matching					By MS/MS																	By MS/MS
DELILEGNDIELVSNSAALIQQATTVK	Unmodified	2883.5077	0.50769752	260	sp|P32969|RL9_HUMAN	yes	yes	0	0	0	0	0	0	0															By MS/MS
DELRDEGK	Unmodified	960.45124	0.45123869	11	sp|P02768|ALBU_HUMAN;CON__P02768-1	yes	no	0	0	0	0	0	0	1		By MS/MS	By matching	By MS/MS																By matching	By matching	By matching		By MS/MS		By MS/MS		By MS/MS	By matching	By matching		By matching
DELRDEGKASSAKQR	2 Dimethyl (K)	1744.9068	0.9067749	11	sp|P02768|ALBU_HUMAN;CON__P02768-1	yes	no	0	2	0	0	0	0	3								By MS/MS						By MS/MS
DELTKNQVSL	Dimethyl (K)	1173.6241	0.62411768	226	sp|P0DOX5|IGG1_HUMAN;sp|P01857|IGHG1_HUMAN	yes	no	0	1	0	0	0	0	1		By MS/MS	By MS/MS	By MS/MS					By MS/MS			By MS/MS	By matching	By matching		By MS/MS	By MS/MS					By MS/MS	By MS/MS	By matching	By MS/MS	By matching		By MS/MS	By MS/MS	By MS/MS				By MS/MS
DELTKNQVSLT	Dimethyl (K)	1274.6718	0.67179615	226	sp|P0DOX5|IGG1_HUMAN;sp|P01857|IGHG1_HUMAN	yes	no	0	1	0	0	0	0	1			By MS/MS						By matching					By matching		By matching	By MS/MS																	By MS/MS
DELTKNQVSLTC	Dimethyl (K)	1434.7024	0.70244436	226	sp|P0DOX5|IGG1_HUMAN;sp|P01857|IGHG1_HUMAN	yes	no	0	1	0	0	0	0	1		By matching		By MS/MS					By MS/MS				By MS/MS	By MS/MS		By MS/MS	By MS/MS
DELTKNQVSLTCL	Dimethyl (N-term)	1547.7865	0.78650834	226	sp|P0DOX5|IGG1_HUMAN;sp|P01857|IGHG1_HUMAN	yes	no	0	0	1	0	0	0	1				By MS/MS								By MS/MS													By MS/MS		By MS/MS
DELTKNQVSLTCL	Dimethyl (K)	1547.7865	0.78650834	226	sp|P0DOX5|IGG1_HUMAN;sp|P01857|IGHG1_HUMAN	yes	no	0	1	0	0	0	0	1		By MS/MS	By MS/MS						By MS/MS	By MS/MS	By MS/MS		By MS/MS	By MS/MS		By MS/MS	By MS/MS			By matching		By MS/MS	By MS/MS					By MS/MS	By MS/MS	By MS/MS				By MS/MS
DELTKNQVSLTCLVK	Dimethyl (K)	1774.9499	0.94988527	226	sp|P0DOX5|IGG1_HUMAN;sp|P01857|IGHG1_HUMAN	yes	no	0	1	0	0	0	0	1			By matching	By MS/MS						By MS/MS	By MS/MS	By MS/MS	By matching	By matching		By MS/MS	By matching					By matching	By MS/MS	By matching	By matching	By MS/MS	By MS/MS		By matching	By MS/MS				By matching
DELTKNQVSLTCLVK	2 Dimethyl (K)	1802.9812	0.9811854	226	sp|P0DOX5|IGG1_HUMAN;sp|P01857|IGHG1_HUMAN	yes	no	0	2	0	0	0	0	1			By MS/MS	By matching					By MS/MS	By matching	By matching	By MS/MS	By matching	By MS/MS		By MS/MS	By MS/MS							By MS/MS	By MS/MS		By matching	By MS/MS	By MS/MS					By MS/MS
DELTKNQVSLTCLVKGF	2 Dimethyl (K)	2007.0711	0.071063038	226	sp|P0DOX5|IGG1_HUMAN;sp|P01857|IGHG1_HUMAN	yes	no	0	2	0	0	0	0	2																																		By MS/MS
DEPPQSPWDR	Dimethyl (N-term)	1253.5677	0.56766543	149	sp|P02647|APOA1_HUMAN	yes	yes	0	0	1	0	0	0	0	By MS/MS	By MS/MS	By MS/MS	By MS/MS	By MS/MS	By matching	By MS/MS	By MS/MS	By MS/MS			By MS/MS	By MS/MS	By MS/MS		By MS/MS	By MS/MS	By MS/MS	By MS/MS	By MS/MS	By MS/MS	By MS/MS	By MS/MS	By MS/MS	By MS/MS	By MS/MS	By MS/MS	By MS/MS	By MS/MS	By MS/MS	By MS/MS	By MS/MS	By MS/MS	By MS/MS	By MS/MS
DEPPQSPWDR	Unmodified	1225.5364	0.53636531	149	sp|P02647|APOA1_HUMAN	yes	yes	0	0	0	0	0	0	0		By matching		By matching				By MS/MS					By MS/MS							By matching			By MS/MS		By matching	By MS/MS			By matching	By matching	By matching		By matching		By matching
DFAAFVEK	Dimethyl (K)	953.48583	0.48583328	11	sp|P02768|ALBU_HUMAN;CON__P02768-1	yes	no	0	1	0	0	0	0	0						By MS/MS
DFALLSLQVPLKDAK	2 Dimethyl (K)	1713.0077	0.0076581454	219;220	sp|P0C0L4|CO4A_HUMAN;sp|P0C0L5|CO4B_HUMAN	no	no	0	2	0	0	0	0	1	By MS/MS	By MS/MS	By MS/MS	By MS/MS	By MS/MS		By MS/MS	By MS/MS	By MS/MS	By MS/MS	By MS/MS	By MS/MS	By MS/MS	By MS/MS		By MS/MS	By MS/MS	By MS/MS	By matching	By MS/MS	By MS/MS	By MS/MS	By MS/MS	By MS/MS	By MS/MS	By MS/MS	By MS/MS	By MS/MS	By MS/MS	By MS/MS	By MS/MS	By MS/MS	By MS/MS	By MS/MS	By MS/MS
DFALLSLQVPLKDAK	Dimethyl (K)	1684.9764	0.97635802	219;220	sp|P0C0L4|CO4A_HUMAN;sp|P0C0L5|CO4B_HUMAN	no	no	0	1	0	0	0	0	1	By matching	By MS/MS	By MS/MS	By MS/MS	By matching		By MS/MS	By MS/MS	By MS/MS	By MS/MS	By MS/MS	By MS/MS	By matching	By MS/MS		By MS/MS	By matching		By matching	By matching	By matching	By MS/MS			By matching	By MS/MS	By MS/MS	By matching		By matching	By matching	By MS/MS	By matching	By matching	By MS/MS
DFALLSLQVPLKDAKSCGLHQLLR	2 Dimethyl (K)	2777.5626	0.56259082	219;220	sp|P0C0L4|CO4A_HUMAN;sp|P0C0L5|CO4B_HUMAN	no	no	0	2	0	0	0	0	2		By matching	By MS/MS					By matching	By MS/MS	By MS/MS		By matching		By MS/MS				By matching									By MS/MS					By matching
DFALQNPSAVPR	Unmodified	1313.6728	0.67279921	264	sp|P35858|ALS_HUMAN	yes	yes	0	0	0	0	0	0	0	By MS/MS	By MS/MS		By matching			By MS/MS	By MS/MS	By MS/MS		By MS/MS		By MS/MS				By matching		By matching	By matching		By matching	By MS/MS	By matching	By MS/MS	By MS/MS						By matching	By matching		By MS/MS
DFDFVPPVVR	Unmodified	1189.6132	0.61315906	110	sp|P01024|CO3_HUMAN	yes	yes	0	0	0	0	0	0	0	By MS/MS			By matching	By MS/MS		By MS/MS	By MS/MS	By MS/MS	By MS/MS	By MS/MS	By MS/MS	By MS/MS	By MS/MS		By MS/MS	By MS/MS			By matching			By MS/MS			By MS/MS	By MS/MS		By MS/MS		By MS/MS	By matching	By matching		By MS/MS
DFGNAEKTDRFVMKKLNDR	2 Dimethyl (K)	2339.2056	0.20559946	175	sp|P02786|TFR1_HUMAN	yes	yes	0	2	0	0	0	0	4																				By matching	By matching	By matching		By MS/MS				By MS/MS	By matching
DFGTHYITEAVLGGIYEYTLVMNKEAMER	Dimethyl (K)	3377.6312	0.63120025	209	sp|P07358|CO8B_HUMAN	yes	yes	0	1	0	0	0	0	1		By MS/MS		By matching	By MS/MS		By MS/MS		By matching	By MS/MS			By MS/MS	By matching			By matching	By MS/MS	By MS/MS	By MS/MS	By MS/MS	By MS/MS		By MS/MS	By matching	By matching	By MS/MS	By MS/MS		By MS/MS		By MS/MS
DFHINLFQVLPW	Unmodified	1527.7874	0.78743503	102	sp|P00751|CFAB_HUMAN	yes	yes	0	0	0	0	0	0	0	By MS/MS				By MS/MS		By matching	By MS/MS	By MS/MS	By MS/MS	By MS/MS		By MS/MS	By MS/MS		By matching		By matching				By MS/MS		By matching							By MS/MS	By MS/MS	By matching		By matching
DFHINLFR	Unmodified	1060.5454	0.54541385	204	sp|P06681|CO2_HUMAN	yes	yes	0	0	0	0	0	0	0	By MS/MS	By MS/MS	By MS/MS	By MS/MS	By MS/MS		By MS/MS	By MS/MS	By MS/MS	By MS/MS	By MS/MS	By MS/MS	By MS/MS	By MS/MS		By MS/MS	By MS/MS	By matching	By matching	By MS/MS		By MS/MS	By matching	By MS/MS			By matching		By MS/MS		By MS/MS	By MS/MS	By matching	By MS/MS	By MS/MS
DFSAEYEEDGKYEGLQEWEGKAH	2 Dimethyl (K)	2772.2191	0.21912008	184	sp|P04114|APOB_HUMAN	yes	yes	0	2	0	0	0	0	2		By matching		By matching	By matching	By MS/MS						By matching					By MS/MS													By matching	By matching
DFSAEYEEDGKYEGLQEWEGKAHLN	2 Dimethyl (K)	2999.3461	0.3461115	184	sp|P04114|APOB_HUMAN	yes	yes	0	2	0	0	0	0	2		By matching											By MS/MS			By MS/MS						By MS/MS			By MS/MS				By MS/MS	By MS/MS
DFTCVHQALK	Unmodified	1217.5863	0.58629239	195	sp|P05155|IC1_HUMAN	yes	yes	0	0	0	0	0	0	0
DFTFDLYR	Unmodified	1075.4975	0.4974606	194	sp|P05154|IPSP_HUMAN	yes	yes	0	0	0	0	0	0	0		By MS/MS		By MS/MS	By matching		By matching	By MS/MS			By MS/MS		By MS/MS			By MS/MS	By matching	By matching		By matching					By MS/MS	By MS/MS				By matching					By MS/MS
DGACVNNDETCEQR	Unmodified	1666.6311	0.63114668	111	sp|P01031|CO5_HUMAN	yes	yes	0	0	0	0	0	0	0																																By matching
DGAGDVAFVKH	Dimethyl (K)	1142.572	0.57202253	176	sp|P02787|TRFE_HUMAN	yes	yes	0	1	0	0	0	0	1	By MS/MS	By MS/MS	By MS/MS	By MS/MS	By matching			By MS/MS	By MS/MS			By MS/MS	By MS/MS	By MS/MS			By matching	By matching	By matching	By matching	By MS/MS	By MS/MS	By MS/MS	By MS/MS	By MS/MS	By MS/MS	By matching	By MS/MS			By MS/MS	By MS/MS	By MS/MS	By MS/MS	By matching
DGAGDVAFVKHSTIFENLAN	Dimethyl (K)	2132.0538	0.05383307	176	sp|P02787|TRFE_HUMAN	yes	yes	0	1	0	0	0	0	1		By matching		By matching	By MS/MS		By matching	By MS/MS	By MS/MS	By matching		By MS/MS	By matching	By MS/MS			By MS/MS	By matching
DGAGDVAFVKHSTIFENLAN	Dimethyl (N-term)	2132.0538	0.05383307	176	sp|P02787|TRFE_HUMAN	yes	yes	0	0	1	0	0	0	1											By MS/MS
DGAGDVAFVKHSTIFENLANK	Dimethyl (K)	2260.1488	0.14879609	176	sp|P02787|TRFE_HUMAN	yes	yes	0	1	0	0	0	0	1																										By MS/MS
DGAGDVAFVKHSTIFENLANKADR	2 Dimethyl (K)	2630.3453	0.34526406	176	sp|P02787|TRFE_HUMAN	yes	yes	0	2	0	0	0	0	2	By MS/MS	By MS/MS	By MS/MS	By MS/MS	By MS/MS		By MS/MS	By MS/MS	By MS/MS	By MS/MS		By MS/MS	By MS/MS	By MS/MS			By MS/MS	By MS/MS	By MS/MS	By MS/MS	By MS/MS	By MS/MS	By MS/MS	By MS/MS	By MS/MS	By MS/MS	By MS/MS	By MS/MS	By MS/MS	By MS/MS	By MS/MS	By MS/MS	By MS/MS	By MS/MS	By MS/MS
DGEKVSVLCQENYLIQEGEEITCKDGR	2 Dimethyl (K)	3224.5329	0.53294277	216	sp|P08603|CFAH_HUMAN	yes	yes	0	2	0	0	0	0	2	By MS/MS		By MS/MS											By MS/MS		By matching															By MS/MS	By MS/MS
DGEKVSVLCQENYLIQEGEEITCKDGR	Dimethyl (K);Dimethyl (N-term)	3224.5329	0.53294277	216	sp|P08603|CFAH_HUMAN	yes	yes	0	1	1	0	0	0	2		By MS/MS			By MS/MS			By MS/MS	By MS/MS	By MS/MS	By MS/MS	By MS/MS	By MS/MS	By MS/MS			By MS/MS		By matching				By MS/MS						By matching					By matching
DGFDISGNPWICDQNLSDLYR	Unmodified	2484.1016	0.1015879	165	sp|P02750|A2GL_HUMAN	yes	yes	0	0	0	0	0	0	0	By MS/MS		By MS/MS		By matching			By MS/MS	By MS/MS	By MS/MS	By MS/MS	By MS/MS	By MS/MS	By MS/MS					By matching			By matching	By MS/MS	By MS/MS				By matching			By MS/MS	By MS/MS
DGFFGNPR	Unmodified	908.41407	0.41406533	144;227	sp|P01871|IGHM_HUMAN;sp|P0DOX6|IGM_HUMAN	no	no	0	0	0	0	0	0	0	By MS/MS	By MS/MS	By matching		By MS/MS	By matching	By MS/MS	By MS/MS	By MS/MS		By MS/MS	By matching	By matching	By MS/MS		By MS/MS	By MS/MS	By MS/MS	By MS/MS	By matching	By MS/MS	By MS/MS	By MS/MS	By MS/MS	By MS/MS	By MS/MS	By MS/MS	By MS/MS	By matching	By MS/MS	By matching	By MS/MS		By matching
DGKYGFYTHVFR	Dimethyl (K)	1516.7463	0.7462985	94;5	sp|P00734|THRB_HUMAN;CON__P00735	no	no	0	1	0	0	0	0	1		By MS/MS	By matching	By matching	By matching			By MS/MS	By MS/MS		By matching	By matching	By MS/MS			By MS/MS	By MS/MS	By matching	By matching		By matching	By matching	By MS/MS	By matching	By matching	By matching	By MS/MS	By matching	By MS/MS	By MS/MS	By matching	By matching	By matching	By matching	By MS/MS
DGKYGFYTHVFR	Dimethyl (N-term)	1516.7463	0.7462985	94;5	sp|P00734|THRB_HUMAN;CON__P00735	no	no	0	0	1	0	0	0	1											By MS/MS			By MS/MS						By MS/MS															By MS/MS
DGNTLTYYR	Unmodified	1101.5091	0.50908792	163	sp|P02748|CO9_HUMAN;CON__Q3MHN2	yes	no	0	0	0	0	0	0	0	By MS/MS	By matching	By matching		By MS/MS			By matching	By MS/MS			By MS/MS	By MS/MS	By MS/MS				By MS/MS				By MS/MS	By matching	By MS/MS			By MS/MS	By MS/MS			By MS/MS
DGSSTSYADSVKGR	Dimethyl (K)	1456.6794	0.67940073	61	sp|A0A0B4J1X5|HV374_HUMAN	yes	yes	0	1	0	0	0	0	1				By matching																								By matching		By MS/MS				By matching
DGSYSTFGER	Unmodified	1117.4676	0.46761704	109	sp|P01023|A2MG_HUMAN;sp|P20742|PZP_HUMAN	yes	no	0	0	0	0	0	0	0	By matching	By matching	By matching	By matching	By MS/MS				By matching				By matching	By MS/MS		By matching	By MS/MS																	By matching
DGWHSWPIAH	Unmodified	1204.5414	0.5413911	177	sp|P02790|HEMO_HUMAN	yes	yes	0	0	0	0	0	0	0							By MS/MS	By MS/MS	By MS/MS		By MS/MS		By matching	By MS/MS		By MS/MS	By matching														By MS/MS	By MS/MS	By MS/MS	By matching	By MS/MS
DGWSAQPTCIKSCDIPVFMNAR	Dimethyl (K)	2580.1923	0.19233394	216	sp|P08603|CFAH_HUMAN	yes	yes	0	1	0	0	0	0	1								By matching		By MS/MS
DGYLFQLLR	Unmodified	1123.6026	0.60259438	186	sp|P04196|HRG_HUMAN	yes	yes	0	0	0	0	0	0	0	By MS/MS	By MS/MS	By MS/MS	By MS/MS	By MS/MS		By MS/MS	By MS/MS	By MS/MS	By MS/MS	By MS/MS	By MS/MS	By MS/MS	By MS/MS		By MS/MS	By MS/MS	By MS/MS	By MS/MS		By MS/MS	By MS/MS	By MS/MS		By MS/MS			By matching				By MS/MS	By MS/MS	By MS/MS	By MS/MS
DHHHPHKPHEHGPPPPPDER	Dimethyl (K)	2377.1213	0.12129298	186	sp|P04196|HRG_HUMAN	yes	yes	0	1	0	0	0	0	1	By MS/MS	By MS/MS	By matching	By MS/MS				By matching				By MS/MS	By MS/MS					By matching		By matching	By MS/MS	By MS/MS	By MS/MS	By MS/MS	By MS/MS	By MS/MS				By matching				By matching
DHMKSVIPSDGPSVAC	Dimethyl (K)	1726.8018	0.80184082	176	sp|P02787|TRFE_HUMAN	yes	yes	0	1	0	0	0	0	1	By MS/MS	By MS/MS	By MS/MS	By MS/MS	By MS/MS		By MS/MS	By MS/MS	By MS/MS			By MS/MS	By MS/MS	By MS/MS		By MS/MS	By MS/MS	By MS/MS			By matching	By matching	By MS/MS		By MS/MS						By MS/MS	By matching	By MS/MS	By MS/MS	By MS/MS
DHMKSVIPSDGPSVAC	Oxidation (M);Dimethyl (K)	1742.7968	0.79675545	176	sp|P02787|TRFE_HUMAN	yes	yes	0	1	0	0	0	1	1	By matching	By matching	By matching	By matching								By MS/MS											By matching											By matching	By matching
DHMKSVIPSDGPSVAC	Dimethyl (N-term)	1726.8018	0.80184082	176	sp|P02787|TRFE_HUMAN	yes	yes	0	0	1	0	0	0	1	By matching	By matching	By matching	By matching	By matching		By MS/MS	By MS/MS	By MS/MS			By MS/MS	By MS/MS	By MS/MS		By MS/MS	By MS/MS						By matching									By matching	By matching	By matching	By matching
DHMKSVIPSDGPSVACVK	2 Dimethyl (K)	1981.9965	0.99651789	176	sp|P02787|TRFE_HUMAN	yes	yes	0	2	0	0	0	0	1	By MS/MS	By MS/MS	By MS/MS	By matching	By MS/MS		By MS/MS	By MS/MS	By MS/MS			By MS/MS	By MS/MS	By MS/MS		By matching	By matching	By matching			By matching	By matching	By matching	By matching	By matching	By matching	By matching		By matching			By MS/MS	By MS/MS	By MS/MS
DHMKSVIPSDGPSVACVK	Dimethyl (N-term)	1953.9652	0.96521776	176	sp|P02787|TRFE_HUMAN	yes	yes	0	0	1	0	0	0	1	By matching	By matching		By matching			By matching	By MS/MS	By matching			By matching	By matching	By matching			By matching		By matching				By matching	By matching		By matching	By matching					By matching	By MS/MS	By matching
DHMKSVIPSDGPSVACVK	Dimethyl (K);Dimethyl (N-term)	1981.9965	0.99651789	176	sp|P02787|TRFE_HUMAN	yes	yes	0	1	1	0	0	0	1									By MS/MS					By MS/MS		By MS/MS
DHMKSVIPSDGPSVACVKK	3 Dimethyl (K)	2138.1228	0.12278103	176	sp|P02787|TRFE_HUMAN	yes	yes	0	3	0	0	0	0	2		By MS/MS	By MS/MS	By MS/MS	By MS/MS			By matching	By MS/MS			By MS/MS	By matching			By matching	By matching						By matching	By matching				By matching			By matching	By matching	By MS/MS	By MS/MS
DHMKSVIPSDGPSVACVKK	2 Dimethyl (K)	2110.0915	0.091480904	176	sp|P02787|TRFE_HUMAN	yes	yes	0	2	0	0	0	0	2								By MS/MS	By MS/MS				By MS/MS	By MS/MS																		By MS/MS
DHMKSVIPSDGPSVACVKKAS	Oxidation (M);3 Dimethyl (K)	2312.1868	0.18683785	176	sp|P02787|TRFE_HUMAN	yes	yes	0	3	0	0	0	1	3	By MS/MS	By matching			By MS/MS			By MS/MS				By MS/MS	By matching	By MS/MS		By MS/MS	By MS/MS						By matching										By matching	By matching
DHMKSVIPSDGPSVACVKKAS	3 Dimethyl (K)	2296.1919	0.19192323	176	sp|P02787|TRFE_HUMAN	yes	yes	0	3	0	0	0	0	3	By MS/MS	By MS/MS	By MS/MS	By MS/MS	By matching			By MS/MS	By MS/MS			By MS/MS	By MS/MS	By MS/MS		By MS/MS	By MS/MS	By MS/MS	By matching	By MS/MS	By MS/MS	By MS/MS	By matching	By matching	By MS/MS	By matching	By MS/MS	By MS/MS	By matching	By matching	By matching	By MS/MS	By MS/MS	By MS/MS
DHMKSVIPSDGPSVACVKKASY	Oxidation (M);3 Dimethyl (K)	2475.2502	0.25016639	176	sp|P02787|TRFE_HUMAN	yes	yes	0	3	0	0	0	1	3												By MS/MS																						By matching	By matching
DHMKSVIPSDGPSVACVKKASY	3 Dimethyl (K)	2459.2553	0.25525177	176	sp|P02787|TRFE_HUMAN	yes	yes	0	3	0	0	0	0	3	By matching	By MS/MS	By matching		By MS/MS		By MS/MS	By MS/MS	By MS/MS			By matching	By MS/MS	By MS/MS		By MS/MS	By MS/MS	By matching					By matching								By matching	By MS/MS	By MS/MS	By matching
DHMKSVIPSDGPSVACVKKASYLD	3 Dimethyl (K)	2687.3663	0.36625878	176	sp|P02787|TRFE_HUMAN	yes	yes	0	3	0	0	0	0	3								By matching											By MS/MS					By matching
DHMKSVIPSDGPSVACVKKASYLDCIR	3 Dimethyl (K)	3116.5821	0.58208199	176	sp|P02787|TRFE_HUMAN	yes	yes	0	3	0	0	0	0	3													By MS/MS
DHSHGPPLPQGPPPLLPM	Oxidation (M)	1901.9458	0.94580295	186	sp|P04196|HRG_HUMAN	yes	yes	0	0	0	0	0	1	0	By MS/MS	By matching		By matching	By MS/MS			By MS/MS	By MS/MS	By MS/MS	By MS/MS	By MS/MS	By matching				By MS/MS						By MS/MS											By matching
DHSHGPPLPQGPPPLLPM	Unmodified	1885.9509	0.95088832	186	sp|P04196|HRG_HUMAN	yes	yes	0	0	0	0	0	0	0	By matching	By MS/MS	By MS/MS	By matching			By MS/MS	By MS/MS	By MS/MS	By MS/MS	By MS/MS	By matching	By MS/MS	By MS/MS		By MS/MS	By matching	By matching		By matching	By matching	By matching		By matching	By matching						By matching	By matching	By matching		By matching
DHSHGPPLPQGPPPLLPMSC	Oxidation (M)	2149.0085	0.0084795564	186	sp|P04196|HRG_HUMAN	yes	yes	0	0	0	0	0	1	0												By MS/MS
DHSHGPPLPQGPPPLLPMSC	Unmodified	2133.0136	0.013564934	186	sp|P04196|HRG_HUMAN	yes	yes	0	0	0	0	0	0	0		By MS/MS							By MS/MS				By MS/MS													By matching									By MS/MS
DIAPTLTLY	Unmodified	1005.5383	0.53826279	96;97	sp|P00738|HPT_HUMAN;sp|P00739|HPTR_HUMAN	no	no	0	0	0	0	0	0	0	By MS/MS		By MS/MS	By MS/MS	By MS/MS				By MS/MS	By MS/MS		By MS/MS		By MS/MS		By matching	By MS/MS														By matching	By MS/MS		By MS/MS
DIAPTLTLYVGK	Unmodified	1289.7231	0.72310344	96;97	sp|P00738|HPT_HUMAN;sp|P00739|HPTR_HUMAN	no	no	0	0	0	0	0	0	0				By MS/MS	By MS/MS												By matching										By matching
DIAPTLTLYVGKK	2 Dimethyl (K)	1473.8807	0.88066672	96;97	sp|P00738|HPT_HUMAN;sp|P00739|HPTR_HUMAN	no	no	0	2	0	0	0	0	1	By MS/MS				By MS/MS				By MS/MS	By MS/MS		By matching		By matching			By MS/MS														By MS/MS	By MS/MS		By matching
DIAPTLTLYVGKK	Dimethyl (K)	1445.8494	0.84936659	96;97	sp|P00738|HPT_HUMAN;sp|P00739|HPTR_HUMAN	no	no	0	1	0	0	0	0	1					By MS/MS					By matching		By MS/MS					By matching														By matching	By MS/MS		By MS/MS
DICEEQVNSLPGSITK	Unmodified	1788.8564	0.85637882	110	sp|P01024|CO3_HUMAN	yes	yes	0	0	0	0	0	0	0								By MS/MS
DICEEQVNSLPGSITKAGDFLEANYMNLQR	Dimethyl (K)	3439.6388	0.63880483	110	sp|P01024|CO3_HUMAN	yes	yes	0	1	0	0	0	0	1	By MS/MS	By MS/MS		By matching	By MS/MS		By MS/MS		By MS/MS		By MS/MS	By MS/MS	By MS/MS				By MS/MS						By MS/MS									By MS/MS
DIITKFLENEDR	Dimethyl (K)	1519.7882	0.7882229	106	sp|P01009|A1AT_HUMAN	yes	yes	0	1	0	0	0	0	1					By MS/MS		By matching		By MS/MS	By MS/MS	By matching			By matching		By matching	By matching
DIPMNPMCIYR	Unmodified	1408.6301	0.63014781	105	sp|P01008|ANT3_HUMAN	yes	yes	0	0	0	0	0	0	0		By MS/MS	By matching					By matching		By MS/MS			By MS/MS						By MS/MS	By MS/MS				By MS/MS		By MS/MS				By MS/MS		By matching			By matching
DIPTNSPELEETLTH	Unmodified	1694.7999	0.79990979	113	sp|P01042|KNG1_HUMAN	yes	yes	0	0	0	0	0	0	0		By MS/MS		By MS/MS	By MS/MS		By MS/MS	By MS/MS	By MS/MS	By MS/MS	By MS/MS		By MS/MS	By MS/MS		By MS/MS	By MS/MS				By MS/MS	By matching	By matching	By matching	By MS/MS	By matching		By MS/MS		By matching	By MS/MS	By MS/MS	By MS/MS		By MS/MS
DIPTNSPELEETLTHTITK	Unmodified	2138.0743	0.07429374	113	sp|P01042|KNG1_HUMAN	yes	yes	0	0	0	0	0	0	0		By matching		By matching	By matching			By MS/MS		By matching	By MS/MS		By MS/MS				By MS/MS						By MS/MS			By MS/MS						By matching			By MS/MS
DIPTNSPELEETLTHTITKL	Dimethyl (K)	2279.1897	0.18965785	113	sp|P01042|KNG1_HUMAN	yes	yes	0	1	0	0	0	0	1	By matching	By MS/MS	By MS/MS	By MS/MS	By MS/MS		By MS/MS	By MS/MS	By MS/MS	By MS/MS	By MS/MS	By matching	By MS/MS			By MS/MS	By MS/MS						By MS/MS					By matching			By matching	By MS/MS	By matching	By MS/MS	By MS/MS
DIQLTQSPSFLSASVGDR	Dimethyl (N-term)	1947.9902	0.99017018	77	sp|A0A0C4DH69|KV109_HUMAN	yes	yes	0	0	1	0	0	0	0					By MS/MS		By MS/MS	By matching	By MS/MS	By MS/MS	By MS/MS		By MS/MS	By MS/MS		By MS/MS									By matching									By MS/MS
DIQMTQSPS	Dimethyl (N-term)	1033.475	0.4750106	228	sp|P0DOX7|IGK_HUMAN	yes	yes	0	0	1	0	0	0	0	By MS/MS	By matching	By matching	By matching								By matching										By matching	By MS/MS				By matching		By matching		By matching		By MS/MS	By matching	By matching
DIQMTQSPSSLSASVGDR	Oxidation (M);Dimethyl (N-term)	1921.9051	0.90511992	116;50;115	sp|P04432|KVD39_HUMAN;sp|P01597|KV139_HUMAN;sp|P01601|KVD16_HUMAN;sp|P04430|KV116_HUMAN;sp|A0A075B6S5|KV127_HUMAN;sp|P01594|KV133_HUMAN;sp|P01593|KVD33_HUMAN	no	no	0	0	1	0	0	1	0	By MS/MS	By matching	By MS/MS	By matching	By MS/MS	By MS/MS	By MS/MS	By MS/MS			By MS/MS	By MS/MS	By MS/MS	By MS/MS	By MS/MS	By MS/MS	By MS/MS		By MS/MS	By MS/MS	By MS/MS	By MS/MS	By MS/MS	By MS/MS	By MS/MS	By MS/MS	By MS/MS	By MS/MS	By MS/MS	By MS/MS	By matching		By matching	By MS/MS
DIQMTQSPSSLSASVGDR	Dimethyl (N-term)	1905.9102	0.9102053	116;50;115	sp|P04432|KVD39_HUMAN;sp|P01597|KV139_HUMAN;sp|P01601|KVD16_HUMAN;sp|P04430|KV116_HUMAN;sp|A0A075B6S5|KV127_HUMAN;sp|P01594|KV133_HUMAN;sp|P01593|KVD33_HUMAN	no	no	0	0	1	0	0	0	0	By MS/MS	By MS/MS	By MS/MS	By MS/MS	By MS/MS		By MS/MS	By MS/MS	By MS/MS		By MS/MS	By MS/MS	By MS/MS	By MS/MS		By MS/MS	By MS/MS	By MS/MS	By MS/MS	By MS/MS	By MS/MS	By MS/MS	By MS/MS	By MS/MS	By MS/MS	By MS/MS	By MS/MS	By MS/MS	By MS/MS	By MS/MS	By MS/MS	By MS/MS	By MS/MS	By MS/MS	By MS/MS
DIQMTQSPSSLSASVGDR	Unmodified	1877.8789	0.87890517	116;50;115	sp|P04432|KVD39_HUMAN;sp|P01597|KV139_HUMAN;sp|P01601|KVD16_HUMAN;sp|P04430|KV116_HUMAN;sp|A0A075B6S5|KV127_HUMAN;sp|P01594|KV133_HUMAN;sp|P01593|KVD33_HUMAN	no	no	0	0	0	0	0	0	0											By MS/MS															By MS/MS			By matching	By matching
DIQMTQSPSSLSASVGDR	Oxidation (M)	1893.8738	0.87381979	116;50;115	sp|P04432|KVD39_HUMAN;sp|P01597|KV139_HUMAN;sp|P01601|KVD16_HUMAN;sp|P04430|KV116_HUMAN;sp|A0A075B6S5|KV127_HUMAN;sp|P01594|KV133_HUMAN;sp|P01593|KVD33_HUMAN	no	no	0	0	0	0	0	1	0									By matching				By matching	By MS/MS																	By matching				By matching
DIQMTQSPSSVSASVGDR	Oxidation (M);Dimethyl (N-term)	1907.8895	0.88946986	79	sp|P01611|KVD12_HUMAN;sp|A0A0C4DH73|KV112_HUMAN	yes	no	0	0	1	0	0	1	0	By MS/MS											By MS/MS							By matching	By MS/MS	By matching	By matching	By MS/MS	By matching			By matching	By matching		By matching				By MS/MS
DIQMTQSPSSVSASVGDR	Dimethyl (N-term)	1891.8946	0.89455524	79	sp|P01611|KVD12_HUMAN;sp|A0A0C4DH73|KV112_HUMAN	yes	no	0	0	1	0	0	0	0	By MS/MS	By MS/MS	By MS/MS	By MS/MS	By MS/MS		By MS/MS	By MS/MS	By MS/MS		By MS/MS	By MS/MS	By MS/MS	By MS/MS		By MS/MS	By MS/MS	By MS/MS	By MS/MS	By MS/MS	By MS/MS	By MS/MS	By MS/MS	By MS/MS	By MS/MS	By MS/MS	By MS/MS	By MS/MS	By MS/MS	By MS/MS	By MS/MS	By MS/MS	By MS/MS	By MS/MS	By MS/MS
DIQMTQSPSTL	Dimethyl (N-term)	1247.6068	0.60675306	228	sp|P0DOX7|IGK_HUMAN	yes	yes	0	0	1	0	0	0	0		By matching	By matching		By MS/MS		By MS/MS	By MS/MS			By MS/MS		By MS/MS	By matching		By MS/MS	By MS/MS						By matching
DIQMTQSPSTLSASVGDR	Oxidation (M);Dimethyl (N-term)	1935.9208	0.92076999	228;117	sp|P01602|KV105_HUMAN;sp|P0DOX7|IGK_HUMAN	no	no	0	0	1	0	0	1	0	By MS/MS	By matching	By matching	By matching	By MS/MS	By MS/MS	By matching	By MS/MS			By matching	By MS/MS	By MS/MS		By matching	By matching	By matching		By MS/MS	By MS/MS	By MS/MS	By matching	By MS/MS	By MS/MS	By MS/MS	By matching	By MS/MS	By MS/MS	By matching	By matching	By matching		By matching	By MS/MS	By matching
DIQMTQSPSTLSASVGDR	Dimethyl (N-term)	1919.9259	0.92585536	228;117	sp|P01602|KV105_HUMAN;sp|P0DOX7|IGK_HUMAN	no	no	0	0	1	0	0	0	0	By MS/MS	By MS/MS	By MS/MS	By MS/MS	By MS/MS		By MS/MS	By MS/MS	By MS/MS	By MS/MS	By MS/MS	By MS/MS	By MS/MS	By MS/MS		By MS/MS	By MS/MS	By MS/MS	By MS/MS	By MS/MS	By MS/MS	By MS/MS	By MS/MS	By MS/MS	By MS/MS	By MS/MS	By MS/MS	By MS/MS	By MS/MS	By MS/MS	By MS/MS	By MS/MS	By MS/MS	By MS/MS	By MS/MS
DIQMTQSPSTLSASVGDR	Unmodified	1891.8946	0.89455524	228;117	sp|P01602|KV105_HUMAN;sp|P0DOX7|IGK_HUMAN	no	no	0	0	0	0	0	0	0																By matching										By MS/MS
DISEVVTPR	Unmodified	1014.5346	0.53457439	102	sp|P00751|CFAB_HUMAN	yes	yes	0	0	0	0	0	0	0	By matching	By matching	By MS/MS		By MS/MS		By matching	By MS/MS	By MS/MS			By MS/MS				By matching	By matching	By matching	By matching			By matching	By MS/MS	By MS/MS			By matching				By MS/MS	By MS/MS	By MS/MS		By matching
DIVMTQSPDSLAVSLGER	Oxidation (M);Dimethyl (N-term)	1960.9776	0.97755658	202	sp|P06312|KV401_HUMAN	yes	yes	0	0	1	0	0	1	0	By MS/MS	By matching	By MS/MS	By MS/MS	By MS/MS		By MS/MS	By MS/MS	By matching	By MS/MS	By MS/MS	By MS/MS	By MS/MS		By MS/MS	By MS/MS	By MS/MS	By MS/MS	By matching	By MS/MS	By matching	By MS/MS	By MS/MS	By MS/MS	By matching		By MS/MS	By MS/MS	By matching	By matching		By MS/MS	By MS/MS	By MS/MS	By MS/MS
DIVMTQSPDSLAVSLGER	Dimethyl (N-term)	1944.9826	0.98264196	202	sp|P06312|KV401_HUMAN	yes	yes	0	0	1	0	0	0	0	By MS/MS	By MS/MS	By MS/MS	By MS/MS	By MS/MS		By MS/MS	By MS/MS	By MS/MS	By MS/MS	By MS/MS	By MS/MS	By MS/MS	By MS/MS		By MS/MS	By MS/MS	By MS/MS	By MS/MS	By MS/MS	By MS/MS	By MS/MS	By MS/MS	By MS/MS	By MS/MS	By MS/MS	By MS/MS	By MS/MS	By MS/MS	By MS/MS	By MS/MS	By MS/MS	By MS/MS	By MS/MS	By MS/MS
DIVMTQSPDSLAVSLGER	Unmodified	1916.9513	0.95134183	202	sp|P06312|KV401_HUMAN	yes	yes	0	0	0	0	0	0	0											By MS/MS												By matching			By MS/MS
DIVMTQSPLSLPVTPGEPASISCR	Dimethyl (N-term)	2582.3084	0.30840955	47	sp|P01615|KVD28_HUMAN;sp|A0A075B6P5|KV228_HUMAN	yes	no	0	0	1	0	0	0	0	By MS/MS	By MS/MS	By MS/MS	By MS/MS	By MS/MS		By MS/MS	By MS/MS	By MS/MS	By MS/MS	By MS/MS	By matching	By MS/MS	By MS/MS		By MS/MS	By MS/MS		By MS/MS	By MS/MS	By MS/MS	By MS/MS		By MS/MS	By MS/MS	By MS/MS	By MS/MS	By MS/MS		By MS/MS	By MS/MS	By MS/MS	By MS/MS	By matching	By MS/MS
DIVMTQSPLSLPVTPGEPASISCR	Oxidation (M);Dimethyl (N-term)	2598.3033	0.30332417	47	sp|P01615|KVD28_HUMAN;sp|A0A075B6P5|KV228_HUMAN	yes	no	0	0	1	0	0	1	0	By matching	By matching			By MS/MS		By MS/MS	By MS/MS	By matching	By MS/MS	By MS/MS	By MS/MS	By MS/MS			By MS/MS	By MS/MS	By matching					By MS/MS	By MS/MS								By matching		By MS/MS
DIVMTQTPLSSPVTLGQPASISCR	Dimethyl (N-term)	2585.3193	0.31930859	76	sp|A0A0C4DH68|KV224_HUMAN	yes	yes	0	0	1	0	0	0	0							By matching	By MS/MS		By MS/MS			By MS/MS									By matching													By matching
DIYKGVDMR	Dimethyl (K)	1123.5696	0.56957969	178	sp|P03952|KLKB1_HUMAN	yes	yes	0	1	0	0	0	0	1	By matching											By matching						By matching			By matching	By matching	By matching	By matching	By matching	By MS/MS			By MS/MS	By matching				By matching	By matching
DKAQNLYQELLTQEGQASFQGLKDNVFDGLVR	2 Dimethyl (K)	3679.8846	0.88458948	184	sp|P04114|APOB_HUMAN	yes	yes	0	2	0	0	0	0	2			By matching	By matching	By MS/MS			By matching	By MS/MS			By MS/MS	By MS/MS			By MS/MS	By matching						By MS/MS
DKCEPLEK	Dimethyl (K)	1045.5114	0.51139611	169;246	sp|P02763|A1AG1_HUMAN;sp|P19652|A1AG2_HUMAN	no	no	0	1	0	0	0	0	1	By matching	By matching		By MS/MS								By matching								By matching	By matching		By matching			By matching			By matching	By matching		By MS/MS	By MS/MS
DKCEPLEK	Unmodified	1017.4801	0.48009598	169;246	sp|P02763|A1AG1_HUMAN;sp|P19652|A1AG2_HUMAN	no	no	0	0	0	0	0	0	1
DKCEPLEKQH	2 Dimethyl (K)	1338.6602	0.66018561	169;246	sp|P02763|A1AG1_HUMAN;sp|P19652|A1AG2_HUMAN	no	no	0	2	0	0	0	0	2	By matching	By MS/MS	By matching	By MS/MS	By matching			By MS/MS	By MS/MS			By matching	By matching	By MS/MS		By MS/MS	By matching						By MS/MS								By matching	By matching	By MS/MS		By MS/MS
DKCEPLEKQHEK	2 Dimethyl (K)	1595.7977	0.79774172	169;246	sp|P02763|A1AG1_HUMAN;sp|P19652|A1AG2_HUMAN	no	no	0	2	0	0	0	0	2								By MS/MS	By MS/MS				By MS/MS	By matching		By matching	By MS/MS
DKCEPLEKQHEKER	3 Dimethyl (K)	1908.9727	0.97274598	169;246	sp|P02763|A1AG1_HUMAN;sp|P19652|A1AG2_HUMAN	no	no	0	3	0	0	0	0	3	By MS/MS	By MS/MS	By MS/MS	By MS/MS	By MS/MS			By MS/MS	By MS/MS			By MS/MS	By MS/MS	By MS/MS		By MS/MS	By MS/MS			By MS/MS	By matching	By MS/MS	By MS/MS	By matching	By matching	By matching	By matching				By MS/MS	By matching	By MS/MS	By MS/MS	By MS/MS
DKCEPLEKQHEKER	2 Dimethyl (K)	1880.9414	0.94144585	169;246	sp|P02763|A1AG1_HUMAN;sp|P19652|A1AG2_HUMAN	no	no	0	2	0	0	0	0	3	By matching	By matching	By MS/MS	By matching	By matching			By MS/MS				By matching	By matching			By MS/MS				By matching			By matching			By matching		By matching			By matching	By matching		By matching
DKCEPLEKQHEKER	Dimethyl (K)	1852.9101	0.91014572	169;246	sp|P02763|A1AG1_HUMAN;sp|P19652|A1AG2_HUMAN	no	no	0	1	0	0	0	0	3		By matching		By matching
DKDQEVLLQTFLDDASPGDKR	2 Dimethyl (K)	2445.2387	0.23873331	184	sp|P04114|APOB_HUMAN	yes	yes	0	2	0	0	0	0	2	By MS/MS	By MS/MS	By MS/MS	By MS/MS	By MS/MS		By MS/MS	By MS/MS	By matching	By MS/MS	By MS/MS	By MS/MS	By MS/MS	By matching		By MS/MS	By MS/MS	By MS/MS		By MS/MS	By MS/MS	By MS/MS	By MS/MS		By MS/MS	By MS/MS		By matching	By MS/MS		By matching	By MS/MS	By MS/MS	By MS/MS	By MS/MS
DKDQEVLLQTFLDDASPGDKR	Dimethyl (K);Dimethyl (N-term)	2445.2387	0.23873331	184	sp|P04114|APOB_HUMAN	yes	yes	0	1	1	0	0	0	2											By MS/MS			By MS/MS					By matching	By MS/MS			By MS/MS	By MS/MS		By MS/MS				By MS/MS
DKEACVHKILR	2 Dimethyl (K)	1423.797	0.79695386	176	sp|P02787|TRFE_HUMAN	yes	yes	0	2	0	0	0	0	2		By MS/MS	By matching	By matching								By matching											By matching			By matching				By matching		By matching
DKETCFAEEGKKLVAASQAALGL	3 Dimethyl (K)	2519.3305	0.3305252	11	sp|P02768|ALBU_HUMAN;CON__P02768-1	yes	no	0	3	0	0	0	0	3						By MS/MS
DKFSEFWDLDPEVRPTSAVAA	Dimethyl (K)	2407.1696	0.16959111	154	sp|P02656|APOC3_HUMAN	yes	yes	0	1	0	0	0	0	2							By matching	By MS/MS			By MS/MS					By MS/MS	By MS/MS
DKGQAGLQR	Dimethyl (K)	999.54614	0.54614213	219;220	sp|P0C0L4|CO4A_HUMAN;sp|P0C0L5|CO4B_HUMAN	no	no	0	1	0	0	0	0	1	By MS/MS	By MS/MS	By MS/MS	By MS/MS	By MS/MS			By MS/MS	By MS/MS			By MS/MS	By MS/MS	By MS/MS		By MS/MS	By MS/MS		By matching		By MS/MS	By MS/MS	By MS/MS										By MS/MS	By MS/MS
DKGQAGLQR	Unmodified	971.51484	0.514842	219;220	sp|P0C0L4|CO4A_HUMAN;sp|P0C0L5|CO4B_HUMAN	no	no	0	0	0	0	0	0	1								By MS/MS
DKHADPDFTR	Dimethyl (K)	1228.5836	0.58364985	247	sp|P19823|ITIH2_HUMAN	yes	yes	0	1	0	0	0	0	1	By matching	By matching	By matching	By matching								By matching						By matching	By matching	By matching	By MS/MS		By matching	By matching	By MS/MS	By matching	By matching	By matching	By matching	By matching	By matching		By matching	By matching
DKHADPDFTR	Dimethyl (N-term)	1228.5836	0.58364985	247	sp|P19823|ITIH2_HUMAN	yes	yes	0	0	1	0	0	0	1
DKIGVELTGR	Dimethyl (K)	1114.6346	0.63462279	184	sp|P04114|APOB_HUMAN	yes	yes	0	1	0	0	0	0	1	By MS/MS	By MS/MS	By matching	By MS/MS	By MS/MS				By matching			By MS/MS	By MS/MS	By MS/MS		By MS/MS	By MS/MS	By matching	By matching	By matching	By MS/MS	By matching	By MS/MS		By matching	By matching	By matching	By matching	By MS/MS	By matching	By matching	By matching	By matching	By MS/MS
DKLAACLEGNCAEGLGTNYR	Dimethyl (N-term)	2239.0362	0.03615087	94	sp|P00734|THRB_HUMAN	yes	yes	0	0	1	0	0	0	1				By matching		By MS/MS					By MS/MS	By matching				By MS/MS
DKLCTVATLR	Dimethyl (K)	1203.6645	0.66454271	11	sp|P02768|ALBU_HUMAN;CON__P02768-1	yes	no	0	1	0	0	0	0	1	By MS/MS	By MS/MS		By matching	By matching			By matching	By matching				By matching	By matching		By matching	By MS/MS	By matching	By matching	By MS/MS	By matching	By MS/MS	By matching	By matching	By MS/MS	By matching	By matching	By matching	By matching	By matching	By MS/MS	By MS/MS	By MS/MS	By matching	By matching
DKSCAVAEYGVYVKVTSIQDWVQKTIAEN	3 Dimethyl (K)	3384.7275	0.72754348	96	sp|P00738|HPT_HUMAN	yes	yes	0	3	0	0	0	0	3	By MS/MS					By MS/MS			By MS/MS	By matching				By matching																	By matching
DKSKEFQLFSSPH	2 Dimethyl (K)	1604.8199	0.81985737	176	sp|P02787|TRFE_HUMAN	yes	yes	0	2	0	0	0	0	2	By MS/MS	By MS/MS	By MS/MS	By MS/MS	By matching		By matching		By MS/MS		By matching	By MS/MS	By MS/MS	By MS/MS		By matching	By matching	By MS/MS	By matching	By MS/MS	By MS/MS	By MS/MS	By MS/MS	By MS/MS	By MS/MS	By matching	By MS/MS	By MS/MS	By MS/MS	By MS/MS	By matching	By MS/MS	By MS/MS	By MS/MS	By MS/MS
DKSKEFQLFSSPH	Dimethyl (K);Dimethyl (N-term)	1604.8199	0.81985737	176	sp|P02787|TRFE_HUMAN	yes	yes	0	1	1	0	0	0	2
DKVNSFFSTFK	Dimethyl (K)	1346.6871	0.68705229	205	sp|P06727|APOA4_HUMAN	yes	yes	0	1	0	0	0	0	1																				By MS/MS
DKYKAEKSHDELPR	2 Dimethyl (K);Dimethyl (N-term)	1798.9577	0.95774784	184	sp|P04114|APOB_HUMAN	yes	yes	0	2	1	0	0	0	3					By matching			By matching	By matching				By MS/MS	By matching		By matching	By matching
DLAKYICDNQDTISSK	Dimethyl (K);Dimethyl (N-term)	1925.9404	0.9404428	12	CON__P02769	yes	yes	0	1	1	0	0	0	1	By matching	By matching	By MS/MS	By matching	By matching		By matching	By matching	By matching	By matching		By matching		By MS/MS		By MS/MS		By matching	By matching	By matching	By matching	By matching	By matching	By matching	By matching	By matching	By MS/MS	By matching	By MS/MS		By matching	By matching	By matching	By MS/MS	By matching
DLATVYVDVLK	Unmodified	1234.6809	0.68090428	149	sp|P02647|APOA1_HUMAN	yes	yes	0	0	0	0	0	0	0		By MS/MS		By MS/MS			By MS/MS	By MS/MS	By matching		By MS/MS		By MS/MS				By matching						By MS/MS			By MS/MS	By matching		By matching			By MS/MS	By MS/MS		By MS/MS
DLATVYVDVLKDSGR	Dimethyl (K)	1677.8938	0.8937506	149	sp|P02647|APOA1_HUMAN	yes	yes	0	1	0	0	0	0	1	By MS/MS	By MS/MS	By MS/MS	By MS/MS	By MS/MS		By MS/MS	By MS/MS	By MS/MS	By MS/MS	By MS/MS	By MS/MS	By MS/MS	By MS/MS		By MS/MS	By MS/MS	By MS/MS	By matching	By MS/MS	By MS/MS	By MS/MS	By MS/MS		By MS/MS	By MS/MS	By MS/MS	By MS/MS	By MS/MS	By MS/MS	By MS/MS	By MS/MS	By MS/MS	By MS/MS	By MS/MS
DLCGCYSVSSVLPGCAEPWNHGKTF	Dimethyl (K)	2868.267	0.26695544	145	sp|P01876|IGHA1_HUMAN	yes	yes	0	1	0	0	0	0	1	By MS/MS	By MS/MS	By MS/MS	By MS/MS	By MS/MS		By MS/MS	By MS/MS	By MS/MS	By MS/MS	By MS/MS	By MS/MS	By MS/MS	By MS/MS		By MS/MS	By MS/MS						By MS/MS								By MS/MS	By MS/MS	By MS/MS	By MS/MS	By MS/MS
DLDSQTMMVLVNYIFFK	Unmodified	2063.0108	0.010770967	107	sp|P01011|AACT_HUMAN	yes	yes	0	0	0	0	0	0	0								By MS/MS
DLDSQTMMVLVNYIFFKAK	Dimethyl (K)	2290.1741	0.1741479	107	sp|P01011|AACT_HUMAN	yes	yes	0	1	0	0	0	0	1							By matching	By MS/MS																											By matching
DLEEVKAK	2 Dimethyl (K)	986.56481	0.56481189	149	sp|P02647|APOA1_HUMAN	yes	yes	0	2	0	0	0	0	1	By MS/MS	By MS/MS			By MS/MS			By MS/MS	By matching			By matching	By MS/MS	By matching		By matching	By matching			By matching		By matching	By MS/MS			By matching								By matching
DLEEVKAKVQPY	2 Dimethyl (K)	1473.8079	0.80789571	149	sp|P02647|APOA1_HUMAN	yes	yes	0	2	0	0	0	0	2	By matching	By MS/MS	By matching	By MS/MS	By matching		By MS/MS	By MS/MS	By matching		By MS/MS	By MS/MS	By MS/MS	By MS/MS		By MS/MS	By MS/MS				By matching	By matching	By MS/MS									By MS/MS	By MS/MS	By MS/MS	By MS/MS
DLEEVKAKVQPYLDDFQK	2 Dimethyl (K)	2220.1678	0.16780019	149	sp|P02647|APOA1_HUMAN	yes	yes	0	2	0	0	0	0	2		By MS/MS		By MS/MS			By MS/MS	By MS/MS			By matching	By matching	By MS/MS			By MS/MS	By matching						By MS/MS			By MS/MS	By matching			By matching		By MS/MS	By MS/MS	By MS/MS	By MS/MS
DLEEVKAKVQPYLDDFQKK	3 Dimethyl (K)	2376.2941	0.29406334	149	sp|P02647|APOA1_HUMAN	yes	yes	0	3	0	0	0	0	3		By MS/MS		By MS/MS			By MS/MS	By MS/MS			By MS/MS		By MS/MS								By matching		By MS/MS			By MS/MS				By matching	By matching	By matching			By MS/MS
DLEEVKAKVQPYLDDFQKKWQEEMELYR	4 Dimethyl (K)	3668.88	0.88002138	149	sp|P02647|APOA1_HUMAN	yes	yes	0	4	0	0	0	0	4		By MS/MS		By matching				By MS/MS			By MS/MS																				By matching
DLEEVKAKVQPYLDDFQKKWQEEMELYR	3 Dimethyl (K)	3640.8487	0.84872125	149	sp|P02647|APOA1_HUMAN	yes	yes	0	3	0	0	0	0	4																										By MS/MS
DLEVVAATPTSLLISWDAPAVTVR	Unmodified	2523.3585	0.35845451	166	sp|P02751|FINC_HUMAN	yes	yes	0	0	0	0	0	0	0	By matching	By MS/MS	By matching	By MS/MS	By MS/MS					By MS/MS	By MS/MS	By MS/MS	By MS/MS			By MS/MS			By MS/MS	By MS/MS	By MS/MS	By MS/MS	By MS/MS	By MS/MS	By MS/MS	By MS/MS	By MS/MS	By MS/MS	By MS/MS	By MS/MS			By MS/MS	By MS/MS	By MS/MS
DLGEENFK	Unmodified	950.43453	0.434526	11	sp|P02768|ALBU_HUMAN;CON__P02768-1	yes	no	0	0	0	0	0	0	0	By matching	By matching	By matching	By matching																By matching			By matching			By matching			By matching	By matching		By matching	By matching
DLGEENFKAL	Dimethyl (K)	1162.587	0.58700389	11	sp|P02768|ALBU_HUMAN;CON__P02768-1	yes	no	0	1	0	0	0	0	1							By matching	By MS/MS	By matching		By MS/MS			By matching
DLGEENFKALVL	Dimethyl (K)	1374.7395	0.73948179	11	sp|P02768|ALBU_HUMAN;CON__P02768-1	yes	no	0	1	0	0	0	0	1	By matching	By MS/MS	By matching		By MS/MS		By MS/MS	By MS/MS	By MS/MS	By matching	By MS/MS		By MS/MS	By MS/MS		By MS/MS	By matching						By MS/MS								By matching		By matching	By MS/MS	By matching
DLGEENFKALVLIAFAQYLQQCPFEDHVK	Dimethyl (K)	3449.733	0.73296321	11	sp|P02768|ALBU_HUMAN;CON__P02768-1	yes	no	0	1	0	0	0	0	1		By MS/MS		By MS/MS			By MS/MS	By MS/MS				By MS/MS					By MS/MS				By matching											By MS/MS	By MS/MS		By MS/MS
DLGEENFKALVLIAFAQYLQQCPFEDHVK	Unmodified	3421.7017	0.70166308	11	sp|P02768|ALBU_HUMAN;CON__P02768-1	yes	no	0	0	0	0	0	0	1								By MS/MS									By matching																		By MS/MS
DLGEENFKALVLIAFAQYLQQCPFEDHVK	Dimethyl (N-term)	3449.733	0.73296321	11	sp|P02768|ALBU_HUMAN;CON__P02768-1	yes	no	0	0	1	0	0	0	1							By MS/MS	By MS/MS			By matching																						By MS/MS
DLGQCDR	Unmodified	862.36032	0.3603152	184	sp|P04114|APOB_HUMAN	yes	yes	0	0	0	0	0	0	0	By matching	By matching	By matching	By matching	By matching			By matching	By matching			By matching	By MS/MS	By matching		By matching	By MS/MS	By matching	By matching		By matching		By matching	By matching	By matching		By matching		By matching		By matching	By matching	By matching	By matching
DLGTLSGIGTLDGFR	Unmodified	1520.7835	0.78347187	155	sp|P02671|FIBA_HUMAN	yes	yes	0	0	0	0	0	0	0	By MS/MS				By MS/MS					By matching	By MS/MS	By matching											By matching								By MS/MS	By MS/MS
DLKMLETVR	Dimethyl (K)	1131.6322	0.63217995	184	sp|P04114|APOB_HUMAN	yes	yes	0	1	0	0	0	0	1	By MS/MS	By MS/MS	By MS/MS	By MS/MS	By MS/MS		By MS/MS	By MS/MS	By MS/MS		By MS/MS	By MS/MS	By MS/MS	By MS/MS		By MS/MS	By MS/MS	By MS/MS	By MS/MS	By MS/MS	By MS/MS	By MS/MS	By MS/MS	By MS/MS	By MS/MS	By MS/MS	By MS/MS	By MS/MS	By MS/MS	By MS/MS	By MS/MS	By MS/MS	By MS/MS	By MS/MS	By MS/MS
DLKMLETVR	Oxidation (M);Dimethyl (K)	1147.6271	0.62709457	184	sp|P04114|APOB_HUMAN	yes	yes	0	1	0	0	0	1	1	By matching	By MS/MS		By matching								By MS/MS	By MS/MS			By matching	By MS/MS			By matching		By matching	By MS/MS		By matching	By matching			By matching	By matching			By matching	By MS/MS
DLKNIKIPSR	2 Dimethyl (K)	1238.7711	0.77105669	184	sp|P04114|APOB_HUMAN	yes	yes	0	2	0	0	0	0	2		By matching	By matching	By matching														By matching		By matching	By matching		By matching		By MS/MS			By matching	By MS/MS			By matching
DLKPAIVKVYDYYETDEFAIAEYNAPC	Dimethyl (K);Dimethyl (N-term)	3252.5577	0.55768418	109	sp|P01023|A2MG_HUMAN	yes	yes	0	1	1	0	0	0	2						By MS/MS			By MS/MS	By matching							By matching
DLKPAIVKVYDYYETDEFAIAEYNAPCSK	2 Dimethyl (K)	3467.6847	0.68467561	109	sp|P01023|A2MG_HUMAN	yes	yes	0	2	0	0	0	0	2	By matching	By matching	By matching	By matching								By matching							By matching					By matching					By matching	By matching	By matching	By matching	By matching	By matching	By matching
DLKPAIVKVYDYYETDEFAIAEYNAPCSK	2 Dimethyl (K);Dimethyl (N-term)	3495.716	0.71597574	109	sp|P01023|A2MG_HUMAN	yes	yes	0	2	1	0	0	0	2					By matching	By MS/MS											By matching
DLKPAIVKVYDYYETDEFAIAEYNAPCSKDLGNA	2 Dimethyl (K);Dimethyl (N-term)	3965.9285	0.92848771	109	sp|P01023|A2MG_HUMAN	yes	yes	0	2	1	0	0	0	3	By MS/MS	By MS/MS	By MS/MS	By MS/MS	By MS/MS	By MS/MS	By MS/MS	By MS/MS	By MS/MS	By MS/MS	By MS/MS	By MS/MS	By MS/MS	By MS/MS		By MS/MS	By MS/MS	By MS/MS	By MS/MS	By MS/MS	By MS/MS	By MS/MS	By MS/MS	By MS/MS				By MS/MS		By MS/MS		By MS/MS	By MS/MS	By MS/MS	By MS/MS
DLKPAIVKVYDYYETDEFAIAEYNAPCSKDLGNA	3 Dimethyl (K)	3965.9285	0.92848771	109	sp|P01023|A2MG_HUMAN	yes	yes	0	3	0	0	0	0	3						By MS/MS				By MS/MS
DLKSKEVPEAR	2 Dimethyl (K)	1326.7507	0.75071518	184	sp|P04114|APOB_HUMAN	yes	yes	0	2	0	0	0	0	2					By MS/MS			By matching					By MS/MS	By MS/MS		By MS/MS	By MS/MS								By MS/MS			By MS/MS		By MS/MS	By matching	By matching	By matching		By matching
DLKVEDIPLAR	Dimethyl (K)	1295.7449	0.74490152	184	sp|P04114|APOB_HUMAN	yes	yes	0	1	0	0	0	0	1	By MS/MS	By MS/MS	By MS/MS	By matching	By MS/MS		By MS/MS	By MS/MS	By MS/MS		By MS/MS	By MS/MS	By MS/MS	By MS/MS		By MS/MS	By MS/MS	By MS/MS	By MS/MS	By MS/MS	By MS/MS	By MS/MS	By matching	By MS/MS	By MS/MS	By MS/MS	By MS/MS	By MS/MS	By MS/MS	By MS/MS	By MS/MS	By matching	By MS/MS	By MS/MS	By MS/MS
DLKVEDIPLAR	Dimethyl (N-term)	1295.7449	0.74490152	184	sp|P04114|APOB_HUMAN	yes	yes	0	0	1	0	0	0	1											By MS/MS						By MS/MS
DLLFKDSAH	Dimethyl (K)	1072.5553	0.55530983	176	sp|P02787|TRFE_HUMAN	yes	yes	0	1	0	0	0	0	1	By MS/MS	By matching	By MS/MS									By MS/MS											By MS/MS									By MS/MS	By MS/MS	By MS/MS	By matching
DLLFKDSAHGF	Dimethyl (K)	1276.6452	0.64518747	176	sp|P02787|TRFE_HUMAN	yes	yes	0	1	0	0	0	0	1	By MS/MS	By MS/MS	By MS/MS	By MS/MS	By MS/MS		By MS/MS	By matching	By MS/MS	By matching	By MS/MS	By MS/MS					By matching	By matching			By matching	By MS/MS	By MS/MS								By MS/MS	By MS/MS	By MS/MS	By matching	By MS/MS
DLLFKDSAHGFLK	Dimethyl (K)	1517.8242	0.82421447	176	sp|P02787|TRFE_HUMAN	yes	yes	0	1	0	0	0	0	1				By matching			By MS/MS	By MS/MS			By MS/MS						By matching						By matching									By matching	By MS/MS		By MS/MS
DLLFKDSAHGFLKVPPR	2 Dimethyl (K)	1995.1306	0.13056725	176	sp|P02787|TRFE_HUMAN	yes	yes	0	2	0	0	0	0	2	By matching	By MS/MS	By MS/MS	By MS/MS	By MS/MS		By MS/MS	By MS/MS	By MS/MS	By MS/MS	By MS/MS	By MS/MS		By MS/MS		By MS/MS	By MS/MS	By matching	By matching		By MS/MS	By MS/MS	By MS/MS	By MS/MS	By MS/MS	By matching			By matching	By matching	By matching		By MS/MS	By MS/MS	By MS/MS
DLLLPQPDLR	Unmodified	1178.6659	0.66592292	165	sp|P02750|A2GL_HUMAN	yes	yes	0	0	0	0	0	0	0	By MS/MS	By matching	By matching		By MS/MS				By MS/MS	By MS/MS	By MS/MS	By matching	By matching	By MS/MS		By matching							By matching								By matching	By MS/MS			By matching
DLLPSR	Unmodified	699.39154	0.39153897	155	sp|P02671|FIBA_HUMAN;sp|O60884|DNJA2_HUMAN	yes	no	0	0	0	0	0	0	0																								By MS/MS
DLLYIGKDR	Dimethyl (K)	1119.6288	0.62880913	102	sp|P00751|CFAB_HUMAN	yes	yes	0	1	0	0	0	0	1	By MS/MS	By MS/MS		By matching	By MS/MS		By matching	By matching	By MS/MS		By matching	By MS/MS	By matching	By MS/MS		By matching	By matching	By MS/MS	By MS/MS	By MS/MS	By MS/MS	By MS/MS	By MS/MS	By MS/MS	By MS/MS	By MS/MS	By MS/MS	By MS/MS	By MS/MS	By MS/MS	By MS/MS		By MS/MS	By MS/MS	By MS/MS
DLMVFVTNPDGSPAYR	Oxidation (M)	1796.8403	0.84033482	110	sp|P01024|CO3_HUMAN	yes	yes	0	0	0	0	0	1	0	By MS/MS											By matching																						By MS/MS
DLMVFVTNPDGSPAYR	Unmodified	1780.8454	0.8454202	110	sp|P01024|CO3_HUMAN	yes	yes	0	0	0	0	0	0	0	By MS/MS		By MS/MS	By MS/MS	By MS/MS		By MS/MS	By MS/MS	By MS/MS	By MS/MS	By MS/MS	By MS/MS	By MS/MS	By MS/MS		By MS/MS	By MS/MS	By matching		By matching	By MS/MS	By MS/MS									By MS/MS		By MS/MS		By matching
DLQFVEVTDVK	Unmodified	1291.666	0.66598249	166	sp|P02751|FINC_HUMAN	yes	yes	0	0	0	0	0	0	0																	By MS/MS
DLTDYLMKILTER	Dimethyl (K)	1637.8698	0.86984403	276	sp|P63261|ACTG_HUMAN;sp|P60709|ACTB_HUMAN;sp|P63267|ACTH_HUMAN;sp|P68133|ACTS_HUMAN;sp|P68032|ACTC_HUMAN;sp|P62736|ACTA_HUMAN;sp|Q562R1|ACTBL_HUMAN	yes	no	0	1	0	0	0	0	1			By matching						By MS/MS				By MS/MS																By MS/MS					By MS/MS
DLTKVHTECCHGDLLECADDR	Dimethyl (N-term)	2571.1152	0.11520583	11	sp|P02768|ALBU_HUMAN;CON__P02768-1	yes	no	0	0	1	0	0	0	1	By MS/MS	By MS/MS	By MS/MS	By MS/MS				By MS/MS	By MS/MS			By MS/MS	By MS/MS	By MS/MS		By MS/MS	By MS/MS						By matching										By matching	By matching
DLTWDNLKGKK	3 Dimethyl (K)	1400.8028	0.80275075	176	sp|P02787|TRFE_HUMAN	yes	yes	0	3	0	0	0	0	2		By matching			By MS/MS			By matching	By matching			By matching		By matching									By matching										By MS/MS
DLYANTVLSGGTTMYPGIADR	Oxidation (M)	2230.0576	0.057597819	276	sp|P63261|ACTG_HUMAN;sp|P60709|ACTB_HUMAN	yes	no	0	0	0	0	0	1	0															By MS/MS
DLYANTVLSGGTTMYPGIADR	Unmodified	2214.0627	0.062683196	276	sp|P63261|ACTG_HUMAN;sp|P60709|ACTB_HUMAN	yes	no	0	0	0	0	0	0	0															By MS/MS
DLYSGLIGPLIVCR	Unmodified	1574.849	0.84904901	91	sp|P00450|CERU_HUMAN	yes	yes	0	0	0	0	0	0	0					By MS/MS			By MS/MS	By MS/MS	By matching				By MS/MS
DLYSKSTAAM	Dimethyl (K)	1113.5376	0.53761086	153	sp|P02655|APOC2_HUMAN	yes	yes	0	1	0	0	0	0	1					By MS/MS			By MS/MS	By matching				By MS/MS	By MS/MS		By MS/MS	By MS/MS
DLYSKSTAAMSTY	Dimethyl (K)	1464.6806	0.68064628	153	sp|P02655|APOC2_HUMAN	yes	yes	0	1	0	0	0	0	1					By matching			By matching								By MS/MS	By MS/MS
DLYSKSTAAMSTYTGIFTDQVLSVLKGEE	Dimethyl (K);Dimethyl (N-term)	3209.6054	0.60536266	153	sp|P02655|APOC2_HUMAN	yes	yes	0	1	1	0	0	0	2			By MS/MS				By MS/MS		By MS/MS			By MS/MS	By MS/MS	By MS/MS		By MS/MS	By MS/MS			By MS/MS	By MS/MS	By MS/MS					By MS/MS	By MS/MS
DLYSKSTAAMSTYTGIFTDQVLSVLKGEE	2 Dimethyl (K)	3209.6054	0.60536266	153	sp|P02655|APOC2_HUMAN	yes	yes	0	2	0	0	0	0	2	By matching	By MS/MS		By MS/MS	By MS/MS			By MS/MS		By matching	By MS/MS		By MS/MS			By MS/MS	By MS/MS		By matching				By matching	By MS/MS	By matching	By MS/MS			By MS/MS	By MS/MS		By MS/MS		By matching
DMAIATGGAVFGEEGLTLNLEDVQPHDLGK	Oxidation (M)	3112.5023	0.50229457	235	sp|P10809|CH60_HUMAN	yes	yes	0	0	0	0	0	1	0															By MS/MS
DMGKLPGTQKAH	2 Dimethyl (K)	1337.7126	0.71255553	17	CON__P13717	yes	yes	0	2	0	0	0	0	2	By matching	By matching	By matching	By matching														By MS/MS	By matching	By matching	By matching	By matching		By matching	By matching		By MS/MS	By matching	By matching	By matching		By matching		By matching	By matching
DMVEYKDR	Dimethyl (K)	1082.5066	0.50664508	268	sp|P43652|AFAM_HUMAN	yes	yes	0	1	0	0	0	0	1								By matching					By matching			By MS/MS
DMYSFLEDMGLK	Unmodified	1447.6363	0.63633863	109	sp|P01023|A2MG_HUMAN	yes	yes	0	0	0	0	0	0	0		By matching																								By MS/MS						By MS/MS	By matching		By MS/MS
DMYSFLEDMGLKAF	Dimethyl (K)	1693.7732	0.77316646	109	sp|P01023|A2MG_HUMAN	yes	yes	0	1	0	0	0	0	1			By MS/MS		By matching		By matching	By MS/MS		By MS/MS	By MS/MS			By matching			By MS/MS
DMYSFLEDMGLKAFTN	Dimethyl (K)	1908.8638	0.86377238	109	sp|P01023|A2MG_HUMAN	yes	yes	0	1	0	0	0	0	1																						By matching						By MS/MS
DNAKNSL	Dimethyl (K)	788.40283	0.40283194	132;137;138;59;68	sp|A0A0B4J1V1|HV321_HUMAN;sp|A0A0C4DH32|HV320_HUMAN;sp|P01762|HV311_HUMAN;sp|P01780|HV307_HUMAN;sp|P01782|HV309_HUMAN	no	no	0	1	0	0	0	0	1	By MS/MS	By matching	By matching	By matching								By matching						By matching	By matching	By matching	By matching		By matching	By matching	By matching	By matching	By matching	By matching	By matching		By matching			By matching
DNAKNSLYLQM	Dimethyl (N-term)	1323.6493	0.64928657	132;137;138;59;68	sp|A0A0B4J1V1|HV321_HUMAN;sp|A0A0C4DH32|HV320_HUMAN;sp|P01762|HV311_HUMAN;sp|P01780|HV307_HUMAN;sp|P01782|HV309_HUMAN	no	no	0	0	1	0	0	0	1	By MS/MS	By MS/MS	By MS/MS	By MS/MS	By MS/MS		By MS/MS	By MS/MS	By MS/MS			By matching	By MS/MS	By MS/MS		By MS/MS	By MS/MS				By matching	By matching	By matching	By matching				By matching	By matching		By MS/MS	By matching	By matching	By MS/MS	By matching
DNAKNSLYLQMN	Dimethyl (N-term)	1437.6922	0.69221402	132;137;138;59;68	sp|A0A0B4J1V1|HV321_HUMAN;sp|A0A0C4DH32|HV320_HUMAN;sp|P01762|HV311_HUMAN;sp|P01780|HV307_HUMAN;sp|P01782|HV309_HUMAN	no	no	0	0	1	0	0	0	1	By MS/MS	By MS/MS		By MS/MS	By MS/MS	By matching	By MS/MS	By MS/MS	By MS/MS		By MS/MS		By MS/MS	By MS/MS		By MS/MS	By MS/MS		By matching	By matching	By MS/MS	By MS/MS			By MS/MS	By MS/MS	By MS/MS	By MS/MS	By MS/MS	By matching	By MS/MS	By MS/MS	By MS/MS	By MS/MS	By MS/MS
DNAKNSLYLQMN	Oxidation (M);Dimethyl (N-term)	1453.6871	0.68712864	132;137;138;59;68	sp|A0A0B4J1V1|HV321_HUMAN;sp|A0A0C4DH32|HV320_HUMAN;sp|P01762|HV311_HUMAN;sp|P01780|HV307_HUMAN;sp|P01782|HV309_HUMAN	no	no	0	0	1	0	0	1	1		By matching										By MS/MS	By matching			By MS/MS	By matching										By MS/MS	By matching						By MS/MS
DNAKNSLYLQMN	Dimethyl (K)	1437.6922	0.69221402	132;137;138;59;68	sp|A0A0B4J1V1|HV321_HUMAN;sp|A0A0C4DH32|HV320_HUMAN;sp|P01762|HV311_HUMAN;sp|P01780|HV307_HUMAN;sp|P01782|HV309_HUMAN	no	no	0	1	0	0	0	0	1			By MS/MS		By MS/MS							By MS/MS	By MS/MS			By MS/MS
DNAKNSLYLQMNSLR	Dimethyl (K)	1793.9094	0.90941744	132;137;138;59;68	sp|A0A0B4J1V1|HV321_HUMAN;sp|A0A0C4DH32|HV320_HUMAN;sp|P01762|HV311_HUMAN;sp|P01780|HV307_HUMAN;sp|P01782|HV309_HUMAN	no	no	0	1	0	0	0	0	1																		By MS/MS	By MS/MS	By MS/MS	By matching	By MS/MS		By MS/MS	By MS/MS	By MS/MS	By MS/MS	By MS/MS	By MS/MS	By MS/MS
DNAKNSLYLQMNSLR	Dimethyl (N-term)	1793.9094	0.90941744	132;137;138;59;68	sp|A0A0B4J1V1|HV321_HUMAN;sp|A0A0C4DH32|HV320_HUMAN;sp|P01762|HV311_HUMAN;sp|P01780|HV307_HUMAN;sp|P01782|HV309_HUMAN	no	no	0	0	1	0	0	0	1		By matching	By matching	By matching														By MS/MS	By MS/MS	By MS/MS	By MS/MS	By MS/MS		By MS/MS	By MS/MS	By matching	By MS/MS	By MS/MS	By MS/MS	By MS/MS	By matching	By matching
DNAKNTL	Dimethyl (K)	802.41848	0.418482	61	sp|A0A0B4J1X5|HV374_HUMAN	yes	yes	0	1	0	0	0	0	1	By MS/MS	By matching	By matching									By matching						By matching					By matching	By matching						By matching	By matching			By matching
DNAKNTLYLQMN	Dimethyl (N-term)	1451.7079	0.70786408	61	sp|A0A0B4J1X5|HV374_HUMAN	yes	yes	0	0	1	0	0	0	1		By matching			By MS/MS		By matching	By matching	By matching			By MS/MS	By MS/MS	By MS/MS		By MS/MS	By MS/MS	By matching				By matching	By matching					By MS/MS		By matching		By matching	By MS/MS	By matching
DNAKNTLYLQMNSLR	Dimethyl (K)	1807.9251	0.9250675	61	sp|A0A0B4J1X5|HV374_HUMAN	yes	yes	0	1	0	0	0	0	1																			By matching	By matching				By MS/MS			By matching
DNCCILDER	Unmodified	1193.4805	0.48050669	157	sp|P02679|FIBG_HUMAN	yes	yes	0	0	0	0	0	0	0	By MS/MS	By MS/MS	By MS/MS	By MS/MS	By MS/MS			By MS/MS	By MS/MS			By MS/MS	By MS/MS	By MS/MS		By MS/MS	By MS/MS						By MS/MS					By matching			By MS/MS	By matching	By matching	By MS/MS
DNCQYVYNVDQR	Unmodified	1572.6627	0.66270481	212	sp|P07996|TSP1_HUMAN	yes	yes	0	0	0	0	0	0	0													By matching			By MS/MS
DNDGWLTSDPR	Unmodified	1274.5527	0.55274365	156	sp|P02675|FIBB_HUMAN	yes	yes	0	0	0	0	0	0	0	By MS/MS	By MS/MS	By MS/MS	By MS/MS	By MS/MS	By MS/MS	By MS/MS	By MS/MS	By MS/MS	By matching	By MS/MS	By MS/MS	By MS/MS	By MS/MS		By MS/MS	By MS/MS	By MS/MS	By MS/MS	By MS/MS	By MS/MS	By MS/MS	By MS/MS	By MS/MS	By MS/MS	By MS/MS	By matching	By MS/MS	By MS/MS	By MS/MS	By MS/MS	By MS/MS	By MS/MS	By MS/MS	By MS/MS
DNEDFQESNR	Unmodified	1252.4956	0.4956227	91;3	sp|P00450|CERU_HUMAN;CON__ENSEMBL:ENSBTAP00000031900	no	no	0	0	0	0	0	0	0												By matching											By MS/MS			By MS/MS	By matching
DNEEGFFSAR	Dimethyl (N-term)	1198.5255	0.52546627	156	sp|P02675|FIBB_HUMAN	yes	yes	0	0	1	0	0	0	0					By MS/MS																											By matching
DNELLVYKER	Dimethyl (K)	1305.6929	0.69286595	159	sp|P02743|SAMP_HUMAN	yes	yes	0	1	0	0	0	0	1	By matching	By matching	By matching		By MS/MS		By MS/MS	By MS/MS	By MS/MS				By MS/MS	By MS/MS		By MS/MS	By MS/MS	By matching	By MS/MS	By matching	By MS/MS		By matching	By MS/MS			By MS/MS	By MS/MS	By matching		By matching		By matching	By matching	By matching
DNENVVNEYSSELEK	Unmodified	1767.7799	0.77990263	156	sp|P02675|FIBB_HUMAN	yes	yes	0	0	0	0	0	0	0	By matching	By matching		By MS/MS	By MS/MS			By MS/MS			By MS/MS	By MS/MS	By MS/MS				By MS/MS						By matching			By MS/MS									By MS/MS
DNENVVNEYSSELEK	Dimethyl (N-term)	1795.8112	0.81120276	156	sp|P02675|FIBB_HUMAN	yes	yes	0	0	1	0	0	0	0							By matching									By MS/MS																		By matching
DNENVVNEYSSELEKH	Dimethyl (K);Dimethyl (N-term)	1960.9014	0.90141475	156	sp|P02675|FIBB_HUMAN	yes	yes	0	1	1	0	0	0	1							By matching									By MS/MS																		By MS/MS
DNENVVNEYSSELEKH	Dimethyl (K)	1932.8701	0.87011462	156	sp|P02675|FIBB_HUMAN	yes	yes	0	1	0	0	0	0	1	By matching	By matching			By matching				By MS/MS				By matching				By matching														By matching	By MS/MS
DNENVVNEYSSELEKHQL	Dimethyl (K)	2174.0128	0.012756116	156	sp|P02675|FIBB_HUMAN	yes	yes	0	1	0	0	0	0	1	By MS/MS	By MS/MS	By matching	By MS/MS	By MS/MS			By MS/MS	By MS/MS	By MS/MS	By MS/MS	By MS/MS	By MS/MS				By MS/MS						By MS/MS					By MS/MS			By MS/MS	By MS/MS			By matching
DNENVVNEYSSELEKHQL	Dimethyl (K);Dimethyl (N-term)	2202.0441	0.044056244	156	sp|P02675|FIBB_HUMAN	yes	yes	0	1	1	0	0	0	1							By MS/MS									By MS/MS													By matching					By matching
DNENVVNEYSSELEKHQLYIDETVNSNIPTNLR	Dimethyl (K)	3903.8763	0.87626922	156	sp|P02675|FIBB_HUMAN	yes	yes	0	1	0	0	0	0	1	By MS/MS	By MS/MS	By MS/MS	By MS/MS	By MS/MS		By MS/MS	By MS/MS	By MS/MS	By MS/MS	By MS/MS	By MS/MS	By MS/MS	By MS/MS		By MS/MS	By MS/MS	By MS/MS			By MS/MS	By MS/MS		By MS/MS	By MS/MS	By MS/MS	By MS/MS	By MS/MS		By MS/MS	By MS/MS	By MS/MS			By MS/MS
DNENVVNEYSSELEKHQLYIDETVNSNIPTNLR	Dimethyl (K);Dimethyl (N-term)	3931.9076	0.90756935	156	sp|P02675|FIBB_HUMAN	yes	yes	0	1	1	0	0	0	1							By MS/MS		By MS/MS	By MS/MS		By matching		By MS/MS		By MS/MS				By MS/MS				By MS/MS					By MS/MS				By MS/MS	By MS/MS
DNMKWCGTTQNYDADQKFGFCPM	Dimethyl (K);Dimethyl (N-term)	2869.1968	0.19682697	166	sp|P02751|FINC_HUMAN	yes	yes	0	1	1	0	0	0	2		By MS/MS						By MS/MS		By MS/MS	By MS/MS																								By matching
DNMKWCGTTQNYDADQKFGFCPM	2 Dimethyl (K)	2869.1968	0.19682697	166	sp|P02751|FINC_HUMAN	yes	yes	0	2	0	0	0	0	2							By MS/MS						By MS/MS			By MS/MS	By MS/MS
DNPNLPR	Unmodified	824.41407	0.41406533	11	sp|P02768|ALBU_HUMAN;CON__P02768-1	yes	no	0	0	0	0	0	0	0						By MS/MS
DNQRPSGVPDR	Unmodified	1239.5956	0.59561152	129	sp|P01721|LV657_HUMAN	yes	yes	0	0	0	0	0	0	1		By MS/MS						By matching	By MS/MS			By MS/MS	By matching			By matching	By matching	By matching	By matching	By matching	By matching		By MS/MS	By matching	By matching	By matching	By matching	By matching	By matching	By matching	By matching			By matching
DNSKNSLYLQM	Dimethyl (N-term)	1339.6442	0.6442012	232	sp|P0DP04|HV43D_HUMAN;sp|A0A0B4J1X8|HV343_HUMAN	yes	no	0	0	1	0	0	0	1					By matching									By MS/MS
DNSKNSLYLQMN	Dimethyl (N-term)	1453.6871	0.68712864	232	sp|P0DP04|HV43D_HUMAN;sp|A0A0B4J1X8|HV343_HUMAN	yes	no	0	0	1	0	0	0	1	By MS/MS	By MS/MS	By MS/MS	By MS/MS	By MS/MS		By MS/MS	By MS/MS	By MS/MS		By MS/MS	By MS/MS	By MS/MS	By MS/MS		By MS/MS	By matching	By MS/MS	By matching	By MS/MS	By MS/MS	By MS/MS	By matching	By MS/MS	By MS/MS	By MS/MS	By MS/MS	By MS/MS	By MS/MS	By MS/MS	By MS/MS	By MS/MS	By MS/MS	By MS/MS	By MS/MS
DNSKNSLYLQMN	Dimethyl (K)	1453.6871	0.68712864	232	sp|P0DP04|HV43D_HUMAN;sp|A0A0B4J1X8|HV343_HUMAN	yes	no	0	1	0	0	0	0	1													By MS/MS				By MS/MS
DNSKNSLYLQMNSLR	Dimethyl (N-term)	1809.9043	0.90433206	232	sp|P0DP04|HV43D_HUMAN;sp|A0A0B4J1X8|HV343_HUMAN	yes	no	0	0	1	0	0	0	1																		By MS/MS	By MS/MS	By MS/MS				By matching		By MS/MS	By MS/MS			By MS/MS
DNSKNSLYLQMNSLR	Dimethyl (K)	1809.9043	0.90433206	232	sp|P0DP04|HV43D_HUMAN;sp|A0A0B4J1X8|HV343_HUMAN	yes	no	0	1	0	0	0	0	1																			By MS/MS	By MS/MS							By MS/MS			By matching
DNSKNTLYLQM	Oxidation (M);Dimethyl (N-term)	1369.6548	0.65476588	133;135;136;73;48	sp|A0A075B6Q5|HV364_HUMAN;sp|A0A0C4DH42|HV366_HUMAN;sp|P01764|HV323_HUMAN;sp|A0A0J9YX35|HV64D_HUMAN;sp|P01767|HV353_HUMAN;sp|P01772|HV333_HUMAN;sp|P0DP02|HVC33_HUMAN;sp|P0DP03|HV335_HUMAN;sp|P01768|HV330_HUMAN	no	no	0	0	1	0	0	1	1	By matching											By MS/MS											By MS/MS											By MS/MS
DNSKNTLYLQM	Dimethyl (N-term)	1353.6599	0.65985126	133;135;136;73;48	sp|A0A075B6Q5|HV364_HUMAN;sp|A0A0C4DH42|HV366_HUMAN;sp|P01764|HV323_HUMAN;sp|A0A0J9YX35|HV64D_HUMAN;sp|P01767|HV353_HUMAN;sp|P01772|HV333_HUMAN;sp|P0DP02|HVC33_HUMAN;sp|P0DP03|HV335_HUMAN;sp|P01768|HV330_HUMAN	no	no	0	0	1	0	0	0	1	By matching	By matching	By matching		By MS/MS		By MS/MS	By MS/MS	By MS/MS	By MS/MS		By matching	By MS/MS	By MS/MS		By MS/MS	By MS/MS	By MS/MS	By matching	By MS/MS	By MS/MS	By MS/MS		By matching	By matching		By MS/MS	By matching	By MS/MS	By MS/MS	By MS/MS	By matching		By matching	By matching
DNSKNTLYLQM	Dimethyl (K)	1353.6599	0.65985126	133;135;136;73;48	sp|A0A075B6Q5|HV364_HUMAN;sp|A0A0C4DH42|HV366_HUMAN;sp|P01764|HV323_HUMAN;sp|A0A0J9YX35|HV64D_HUMAN;sp|P01767|HV353_HUMAN;sp|P01772|HV333_HUMAN;sp|P0DP02|HVC33_HUMAN;sp|P0DP03|HV335_HUMAN;sp|P01768|HV330_HUMAN	no	no	0	1	0	0	0	0	1				By MS/MS
DNSKNTLYLQMN	Oxidation (M);Dimethyl (N-term)	1483.6977	0.69769333	133;135;136;73	sp|A0A0C4DH42|HV366_HUMAN;sp|P01764|HV323_HUMAN;sp|P01767|HV353_HUMAN;sp|P01772|HV333_HUMAN;sp|P0DP02|HVC33_HUMAN;sp|P0DP03|HV335_HUMAN;sp|P01768|HV330_HUMAN	no	no	0	0	1	0	0	1	1	By MS/MS				By MS/MS		By MS/MS	By MS/MS				By MS/MS				By MS/MS	By MS/MS						By matching								By matching			By matching
DNSKNTLYLQMN	Dimethyl (K)	1467.7028	0.70277871	133;135;136;73	sp|A0A0C4DH42|HV366_HUMAN;sp|P01764|HV323_HUMAN;sp|P01767|HV353_HUMAN;sp|P01772|HV333_HUMAN;sp|P0DP02|HVC33_HUMAN;sp|P0DP03|HV335_HUMAN;sp|P01768|HV330_HUMAN	no	no	0	1	0	0	0	0	1	By MS/MS	By MS/MS	By MS/MS	By MS/MS	By MS/MS		By MS/MS	By MS/MS	By MS/MS		By MS/MS	By MS/MS	By MS/MS	By MS/MS		By MS/MS	By MS/MS	By MS/MS	By MS/MS	By MS/MS	By MS/MS	By MS/MS	By MS/MS	By MS/MS	By MS/MS	By MS/MS	By MS/MS	By MS/MS	By MS/MS	By MS/MS		By MS/MS	By MS/MS	By MS/MS	By MS/MS
DNSKNTLYLQMN	Oxidation (M);Dimethyl (K)	1483.6977	0.69769333	133;135;136;73	sp|A0A0C4DH42|HV366_HUMAN;sp|P01764|HV323_HUMAN;sp|P01767|HV353_HUMAN;sp|P01772|HV333_HUMAN;sp|P0DP02|HVC33_HUMAN;sp|P0DP03|HV335_HUMAN;sp|P01768|HV330_HUMAN	no	no	0	1	0	0	0	1	1							By MS/MS	By MS/MS					By matching	By matching			By MS/MS										By matching
DNSKNTLYLQMNSLR	Dimethyl (N-term)	1823.92	0.91998213	133;135;136;73	sp|A0A0C4DH42|HV366_HUMAN;sp|P01764|HV323_HUMAN;sp|P01767|HV353_HUMAN;sp|P01772|HV333_HUMAN;sp|P0DP02|HVC33_HUMAN;sp|P0DP03|HV335_HUMAN;sp|P01768|HV330_HUMAN	no	no	0	0	1	0	0	0	1												By matching						By MS/MS	By MS/MS	By MS/MS		By matching		By MS/MS	By MS/MS	By MS/MS	By MS/MS	By MS/MS	By MS/MS	By MS/MS
DNSKNTLYLQMNSLR	Dimethyl (K)	1823.92	0.91998213	133;135;136;73	sp|A0A0C4DH42|HV366_HUMAN;sp|P01764|HV323_HUMAN;sp|P01767|HV353_HUMAN;sp|P01772|HV333_HUMAN;sp|P0DP02|HVC33_HUMAN;sp|P0DP03|HV335_HUMAN;sp|P01768|HV330_HUMAN	no	no	0	1	0	0	0	0	1																		By MS/MS	By MS/MS	By MS/MS	By matching	By matching		By MS/MS	By MS/MS	By MS/MS	By MS/MS	By matching	By MS/MS	By MS/MS
DNSVHWER	Unmodified	1041.4628	0.46280643	109	sp|P01023|A2MG_HUMAN	yes	yes	0	0	0	0	0	0	0	By MS/MS	By MS/MS	By MS/MS	By MS/MS	By MS/MS			By MS/MS	By MS/MS			By MS/MS	By MS/MS	By MS/MS		By MS/MS	By MS/MS	By MS/MS	By MS/MS	By MS/MS	By matching	By MS/MS	By MS/MS	By MS/MS	By MS/MS	By MS/MS	By MS/MS	By MS/MS	By MS/MS	By MS/MS	By MS/MS	By matching	By MS/MS	By MS/MS	By MS/MS
DNSVHWERPQKPK	Dimethyl (K)	1647.8481	0.84813781	109	sp|P01023|A2MG_HUMAN	yes	yes	0	1	0	0	0	0	2	By matching	By matching	By MS/MS	By matching										By MS/MS				By matching	By matching	By matching	By matching		By matching	By matching	By matching		By matching	By matching	By matching	By matching		By matching	By matching	By matching
DNSVHWERPQKPKAPVGH	2 Dimethyl (K)	2137.1181	0.11810508	109	sp|P01023|A2MG_HUMAN	yes	yes	0	2	0	0	0	0	3																																By matching
DNTYNR	Unmodified	781.33548	0.33548065	155	sp|P02671|FIBA_HUMAN	yes	yes	0	0	0	0	0	0	0	By MS/MS	By MS/MS	By matching		By MS/MS			By matching	By matching			By matching	By matching	By matching		By matching	By MS/MS	By matching	By matching				By matching									By MS/MS	By matching	By matching
DNVFDGLVR	Unmodified	1033.5193	0.51925868	184	sp|P04114|APOB_HUMAN	yes	yes	0	0	0	0	0	0	0		By MS/MS		By matching			By matching	By MS/MS			By MS/MS		By MS/MS			By matching	By matching						By MS/MS			By matching							By matching	By MS/MS	By MS/MS
DPDNIAAWYLR	Unmodified	1332.6463	0.64625011	238	sp|P12259|FA5_HUMAN	yes	yes	0	0	0	0	0	0	0							By matching	By MS/MS									By MS/MS
DPDQTDGLGLSYLSSH	Unmodified	1703.7639	0.76385864	203	sp|P06396|GELS_HUMAN	yes	yes	0	0	0	0	0	0	0	By MS/MS	By MS/MS	By MS/MS	By MS/MS	By MS/MS		By MS/MS	By MS/MS	By MS/MS	By MS/MS	By MS/MS	By MS/MS	By MS/MS	By MS/MS		By MS/MS	By MS/MS			By matching	By matching	By matching	By MS/MS		By matching			By MS/MS		By matching				By MS/MS	By matching
DPDQTDGLGLSYLSSHIANVER	Unmodified	2386.1401	0.14008189	203	sp|P06396|GELS_HUMAN	yes	yes	0	0	0	0	0	0	0		By MS/MS	By matching	By MS/MS	By MS/MS		By MS/MS	By MS/MS		By MS/MS	By matching		By MS/MS	By MS/MS		By MS/MS	By MS/MS	By MS/MS	By MS/MS	By MS/MS	By MS/MS	By MS/MS	By matching	By MS/MS	By MS/MS	By MS/MS	By MS/MS	By MS/MS	By MS/MS	By MS/MS		By MS/MS
DPNGLPPEAQK	Dimethyl (K)	1192.6088	0.60880197	167	sp|P02753|RET4_HUMAN	yes	yes	0	1	0	0	0	0	0		By MS/MS	By matching	By MS/MS	By MS/MS			By MS/MS					By MS/MS			By MS/MS	By MS/MS			By MS/MS			By MS/MS								By matching	By matching	By MS/MS	By MS/MS	By matching
DPNGLPPEAQKIVR	Dimethyl (K)	1560.8624	0.86239089	167	sp|P02753|RET4_HUMAN	yes	yes	0	1	0	0	0	0	1	By matching	By MS/MS	By matching	By MS/MS	By matching		By MS/MS	By MS/MS	By matching		By MS/MS	By MS/MS	By MS/MS	By MS/MS		By MS/MS	By MS/MS	By matching	By matching	By MS/MS	By MS/MS	By MS/MS	By MS/MS	By matching	By MS/MS	By MS/MS	By MS/MS	By MS/MS	By MS/MS	By MS/MS	By matching	By matching	By MS/MS	By MS/MS	By MS/MS
DPSQQELPR	Unmodified	1068.52	0.51998696	270	sp|P49327|FAS_HUMAN	yes	yes	0	0	0	0	0	0	0																By MS/MS
DPTPEQTHR	Unmodified	1079.4996	0.49958587	217	sp|P08697|A2AP_HUMAN	yes	yes	0	0	0	0	0	0	0	By MS/MS	By MS/MS	By MS/MS	By MS/MS	By MS/MS			By MS/MS	By MS/MS			By MS/MS	By MS/MS	By MS/MS		By MS/MS	By matching	By MS/MS		By matching	By matching	By MS/MS	By MS/MS		By MS/MS	By MS/MS	By MS/MS		By matching	By matching	By MS/MS	By MS/MS	By MS/MS	By MS/MS
DQDATMSILDISMMTGFAPDTDDLKQLANGVDR	2 Oxidation (M);Dimethyl (K);Dimethyl (N-term)	3671.7005	0.70047838	110	sp|P01024|CO3_HUMAN	yes	yes	0	1	1	0	0	2	1													By MS/MS																		By matching
DQESCKGR	Dimethyl (K);Dimethyl (N-term)	1034.4815	0.48149296	180	sp|P04004|VTNC_HUMAN;CON__Q3ZBS7	yes	no	0	1	1	0	0	0	1																			By matching		By matching			By matching	By MS/MS			By matching		By matching
DQFNLIVF	Unmodified	994.51238	0.51238239	288	sp|Q14624|ITIH4_HUMAN	yes	yes	0	0	0	0	0	0	0	By MS/MS	By MS/MS					By matching		By matching	By MS/MS				By matching		By MS/MS	By matching															By matching		By MS/MS
DQFNLIVFSTEATQWRPSLVPASAENVNKAR	Dimethyl (K)	3515.8161	0.81611599	288	sp|Q14624|ITIH4_HUMAN	yes	yes	0	1	0	0	0	0	2		By MS/MS	By MS/MS		By MS/MS					By matching		By MS/MS	By MS/MS					By MS/MS		By MS/MS		By MS/MS		By MS/MS	By MS/MS	By MS/MS	By MS/MS	By matching	By MS/MS	By matching
DQTVSDNELQEMSNQGSK	Dimethyl (N-term)	2036.8957	0.89567745	236	sp|P10909|CLUS_HUMAN	yes	yes	0	0	1	0	0	0	0								By MS/MS
DQTVSDNELQEMSNQGSKYVNKEIQNAVNGVK	2 Dimethyl (K);Dimethyl (N-term)	3649.7894	0.78936847	236	sp|P10909|CLUS_HUMAN	yes	yes	0	2	1	0	0	0	2																			By MS/MS	By MS/MS				By MS/MS	By MS/MS	By MS/MS	By MS/MS
DQTVSDNELQEMSNQGSKYVNKEIQNAVNGVKQIK	4 Dimethyl (K);Dimethyl (N-term)	4075.0896	0.089573234	236	sp|P10909|CLUS_HUMAN	yes	yes	0	4	1	0	0	0	3	By matching	By matching		By matching														By matching	By MS/MS						By matching		By MS/MS	By matching	By MS/MS	By MS/MS	By matching	By matching		By matching
DQYELLCLDNTR	Unmodified	1538.7035	0.70350699	176	sp|P02787|TRFE_HUMAN	yes	yes	0	0	0	0	0	0	0	By MS/MS	By MS/MS	By MS/MS	By MS/MS	By MS/MS		By MS/MS	By MS/MS	By MS/MS	By MS/MS	By MS/MS	By MS/MS	By MS/MS	By MS/MS		By MS/MS	By MS/MS	By MS/MS	By MS/MS	By MS/MS	By MS/MS	By MS/MS	By MS/MS	By MS/MS	By MS/MS	By MS/MS	By MS/MS	By MS/MS	By MS/MS	By MS/MS	By MS/MS	By MS/MS	By MS/MS	By MS/MS	By MS/MS
DRDGNTLTYYR	Unmodified	1372.6371	0.63714198	163	sp|P02748|CO9_HUMAN	yes	yes	0	0	0	0	0	0	1	By matching		By matching									By MS/MS						By MS/MS	By MS/MS	By matching		By MS/MS		By MS/MS	By matching	By matching	By MS/MS	By matching				By matching
DRDNDGWLTSDPR	Unmodified	1545.6808	0.68079771	156	sp|P02675|FIBB_HUMAN	yes	yes	0	0	0	0	0	0	1		By matching	By matching	By matching	By MS/MS				By matching				By matching			By matching	By matching	By MS/MS																	By matching
DRLDEVKEQVAEVR	Dimethyl (K)	1712.9057	0.90571227	150	sp|P02649|APOE_HUMAN	yes	yes	0	1	0	0	0	0	2	By matching	By MS/MS	By matching	By MS/MS	By matching		By MS/MS	By MS/MS	By MS/MS			By MS/MS	By MS/MS	By MS/MS		By MS/MS	By MS/MS	By MS/MS	By MS/MS	By MS/MS	By MS/MS		By MS/MS	By MS/MS	By MS/MS	By MS/MS	By MS/MS	By MS/MS	By MS/MS	By MS/MS		By matching	By matching	By MS/MS	By matching
DRPSGIPER	Unmodified	1025.5254	0.52540669	282	sp|P80748|LV321_HUMAN	yes	yes	0	0	0	0	0	0	1	By matching	By MS/MS	By MS/MS	By matching								By MS/MS						By matching		By matching	By matching	By matching			By MS/MS	By matching			By matching					By matching
DSAHGFLK	Unmodified	873.43447	0.43446642	176	sp|P02787|TRFE_HUMAN	yes	yes	0	0	0	0	0	0	0								By MS/MS															By matching			By matching						By matching	By matching		By MS/MS
DSAHGFLKVPPR	Dimethyl (K)	1350.7408	0.74081919	176	sp|P02787|TRFE_HUMAN	yes	yes	0	1	0	0	0	0	1	By matching				By MS/MS			By MS/MS	By matching				By MS/MS	By MS/MS		By matching	By MS/MS							By matching							By matching	By MS/MS	By MS/MS	By matching	By matching
DSCVGSLVVKSGQSEDR	Dimethyl (K)	1849.884	0.88399055	110	sp|P01024|CO3_HUMAN	yes	yes	0	1	0	0	0	0	1																	By MS/MS
DSDWPFCSDEDWNYK	Unmodified	1962.7367	0.73665761	155	sp|P02671|FIBA_HUMAN	yes	yes	0	0	0	0	0	0	0								By MS/MS
DSDWPFCSDEDWNYKCPSGCR	Dimethyl (K)	2708.0366	0.036621155	155	sp|P02671|FIBA_HUMAN	yes	yes	0	1	0	0	0	0	1	By MS/MS				By MS/MS					By MS/MS	By MS/MS			By MS/MS			By matching														By MS/MS	By MS/MS
DSEKLKEEIGKELEELR	3 Dimethyl (K)	2128.1627	0.16271482	205	sp|P06727|APOA4_HUMAN	yes	yes	0	3	0	0	0	0	3		By MS/MS	By matching	By matching			By MS/MS				By MS/MS		By MS/MS	By matching		By MS/MS				By matching	By MS/MS		By matching		By MS/MS				By MS/MS	By MS/MS	By matching		By matching	By matching
DSERPSGIPER	Unmodified	1241.6	0.60002819	127;128	sp|P01717|LV325_HUMAN;sp|A0A075B6K0|LV316_HUMAN;sp|P01718|LV327_HUMAN	no	no	0	0	0	0	0	0	1
DSFHLDEQFTVPVEMM	Unmodified	1923.8383	0.83828591	217	sp|P08697|A2AP_HUMAN	yes	yes	0	0	0	0	0	0	0					By MS/MS				By matching		By MS/MS
DSFHLDEQFTVPVEMMQAR	Unmodified	2279.0351	0.035088237	217	sp|P08697|A2AP_HUMAN	yes	yes	0	0	0	0	0	0	0	By MS/MS	By MS/MS	By MS/MS	By MS/MS	By MS/MS		By MS/MS	By MS/MS	By MS/MS	By MS/MS	By MS/MS	By MS/MS	By MS/MS	By matching		By MS/MS	By MS/MS	By MS/MS	By MS/MS	By MS/MS	By MS/MS	By MS/MS	By MS/MS	By MS/MS	By MS/MS	By MS/MS	By MS/MS	By MS/MS	By MS/MS	By MS/MS	By MS/MS	By MS/MS	By MS/MS	By MS/MS	By MS/MS
DSGEGDFLAEGGGVR	Dimethyl (N-term)	1492.6794	0.67940073	155	sp|P02671|FIBA_HUMAN	yes	yes	0	0	1	0	0	0	0	By MS/MS	By MS/MS	By matching	By matching	By MS/MS	By matching		By MS/MS	By MS/MS		By MS/MS		By MS/MS	By MS/MS	By matching		By MS/MS	By MS/MS	By MS/MS				By MS/MS	By MS/MS	By MS/MS	By MS/MS	By MS/MS	By MS/MS		By MS/MS	By MS/MS	By matching
DSGFQMN	Oxidation (M)	813.29632	0.29631795	176	sp|P02787|TRFE_HUMAN	yes	yes	0	0	0	0	0	1	0																															By matching				By MS/MS
DSGFQMNQLR	Unmodified	1194.5452	0.54515585	176	sp|P02787|TRFE_HUMAN	yes	yes	0	0	0	0	0	0	0	By MS/MS	By MS/MS	By MS/MS	By MS/MS	By MS/MS		By MS/MS	By MS/MS	By MS/MS			By MS/MS	By MS/MS	By MS/MS		By MS/MS	By MS/MS	By MS/MS	By MS/MS	By MS/MS	By MS/MS	By MS/MS	By MS/MS	By MS/MS	By MS/MS	By MS/MS	By MS/MS	By MS/MS	By MS/MS	By MS/MS	By MS/MS	By MS/MS	By MS/MS	By MS/MS	By MS/MS
DSGFQMNQLR	Oxidation (M)	1210.5401	0.54007047	176	sp|P02787|TRFE_HUMAN	yes	yes	0	0	0	0	0	1	0	By matching							By MS/MS				By MS/MS					By MS/MS	By matching	By matching	By matching	By MS/MS		By MS/MS	By MS/MS	By matching	By MS/MS	By matching	By matching		By matching				By matching
DSGVPDR	Unmodified	744.34023	0.34023168	201	sp|P06310|KV230_HUMAN;sp|A0A075B6S6|KVD30_HUMAN	yes	no	0	0	0	0	0	0	0	By matching	By MS/MS	By MS/MS	By MS/MS				By MS/MS	By matching			By MS/MS	By MS/MS	By matching		By MS/MS		By matching		By matching	By matching		By MS/MS	By matching	By matching	By matching	By matching	By matching	By matching	By matching		By matching	By matching	By matching
DSHSLTTN	Unmodified	873.38282	0.38282478	155	sp|P02671|FIBA_HUMAN	yes	yes	0	0	0	0	0	0	0	By MS/MS	By matching	By matching	By matching				By MS/MS	By matching					By matching			By MS/MS						By matching							By matching	By matching	By matching
DSHSLTTN	Dimethyl (N-term)	901.41412	0.4141249	155	sp|P02671|FIBA_HUMAN	yes	yes	0	0	1	0	0	0	0			By matching									By matching																	By matching					By MS/MS
DSHSLTTNIMEILR	Unmodified	1628.8192	0.81920545	155	sp|P02671|FIBA_HUMAN	yes	yes	0	0	0	0	0	0	0	By MS/MS	By MS/MS	By matching	By MS/MS	By MS/MS			By matching	By matching	By MS/MS		By MS/MS	By matching	By matching			By MS/MS	By MS/MS	By MS/MS		By MS/MS	By MS/MS		By MS/MS	By MS/MS	By MS/MS	By MS/MS	By MS/MS		By MS/MS	By MS/MS	By MS/MS			By MS/MS
DSLDKEKEKHIDR	3 Dimethyl (K)	1695.9155	0.91554867	91	sp|P00450|CERU_HUMAN	yes	yes	0	3	0	0	0	0	3	By matching	By matching	By matching	By matching	By MS/MS				By MS/MS					By MS/MS							By matching	By MS/MS					By MS/MS					By MS/MS
DSLEFR	Unmodified	765.36572	0.36571815	107	sp|P01011|AACT_HUMAN	yes	no	0	0	0	0	0	0	0		By matching		By matching	By MS/MS	By matching		By matching	By matching				By matching	By matching		By MS/MS	By MS/MS			By matching	By matching	By matching			By matching		By matching			By matching	By matching		By matching
DSNRPSGIPER	Unmodified	1226.6004	0.60036255	46	sp|A0A075B6K5|LV39_HUMAN;sp|A0A075B6K2|LV312_HUMAN	yes	no	0	0	0	0	0	0	1		By matching	By MS/MS																By matching	By matching	By matching	By matching	By matching	By matching	By matching	By matching	By matching	By matching	By matching	By matching		By matching		By matching
DSPVLIDFFEDTER	Unmodified	1681.7835	0.78353145	186	sp|P04196|HRG_HUMAN	yes	yes	0	0	0	0	0	0	0	By matching	By matching			By matching			By matching			By MS/MS		By matching				By MS/MS		By matching			By matching	By MS/MS	By MS/MS		By MS/MS							By matching
DSQEEEKTEALTSAKR	2 Dimethyl (K)	1876.9378	0.93780026	203;26	sp|P06396|GELS_HUMAN;CON__Q3SX14	no	no	0	2	0	0	0	0	2	By matching																				By matching				By matching		By matching	By matching
DSSATAYGSTVSKR	Dimethyl (K)	1456.7158	0.71578623	184	sp|P04114|APOB_HUMAN	yes	yes	0	1	0	0	0	0	1					By matching								By MS/MS			By MS/MS	By MS/MS
DSSLCKLC	Dimethyl (K)	1009.4573	0.45725205	176	sp|P02787|TRFE_HUMAN	yes	yes	0	1	0	0	0	0	1					By MS/MS			By MS/MS	By matching					By MS/MS			By matching																	By matching
DSSLCKLCM	Oxidation (M);Dimethyl (K)	1156.4927	0.49265128	176	sp|P02787|TRFE_HUMAN	yes	yes	0	1	0	0	0	1	1												By matching											By MS/MS											By matching
DSSLCKLCM	Dimethyl (K)	1140.4977	0.49773665	176	sp|P02787|TRFE_HUMAN	yes	yes	0	1	0	0	0	0	1	By matching	By MS/MS	By MS/MS	By matching	By MS/MS		By MS/MS	By MS/MS	By MS/MS		By matching	By matching	By MS/MS	By MS/MS		By MS/MS	By MS/MS						By matching								By matching	By MS/MS	By matching	By matching	By MS/MS
DSSVPNTGTAR	Unmodified	1103.5207	0.52071524	111	sp|P01031|CO5_HUMAN	yes	yes	0	0	0	0	0	0	0	By MS/MS			By matching								By matching							By matching	By matching	By matching		By matching			By matching	By matching	By matching			By matching		By MS/MS	By matching
DSTYSLSSTLTLSK	Unmodified	1501.7512	0.75116869	228;140	sp|P0DOX7|IGK_HUMAN;sp|P01834|IGKC_HUMAN	no	no	0	0	0	0	0	0	0																										By MS/MS
DSTYSLSSTLTLSKADYEKHKVY	3 Dimethyl (K)	2719.3956	0.39562788	228;140	sp|P0DOX7|IGK_HUMAN;sp|P01834|IGKC_HUMAN	no	no	0	3	0	0	0	0	3		By matching	By MS/MS	By MS/MS	By MS/MS		By MS/MS	By MS/MS			By MS/MS		By MS/MS	By MS/MS		By MS/MS	By matching				By MS/MS		By matching								By MS/MS	By matching	By MS/MS
DSWLDKQAEISASAPTSLR	Dimethyl (K)	2102.0644	0.064397756	189	sp|P04278|SHBG_HUMAN	yes	yes	0	1	0	0	0	0	1		By matching						By MS/MS																By matching	By matching		By MS/MS		By matching	By matching
DSWLDKQAEISASAPTSLR	Dimethyl (N-term)	2102.0644	0.064397756	189	sp|P04278|SHBG_HUMAN	yes	yes	0	0	1	0	0	0	1											By matching		By MS/MS	By matching			By matching
DSYVGDEAQSKR	Dimethyl (K)	1381.6474	0.64737232	276	sp|P63261|ACTG_HUMAN;sp|P60709|ACTB_HUMAN;sp|P63267|ACTH_HUMAN;sp|P68133|ACTS_HUMAN;sp|P68032|ACTC_HUMAN;sp|P62736|ACTA_HUMAN	yes	no	0	1	0	0	0	0	1	By matching		By matching		By MS/MS				By matching				By MS/MS	By matching		By MS/MS	By matching					By MS/MS					By MS/MS		By MS/MS		By matching	By matching		By matching
DSYYMTSSQLSTPLQQWR	Unmodified	2190.0052	0.0051683175	147	sp|P01880|IGHD_HUMAN;sp|P0DOX3|IGD_HUMAN	yes	no	0	0	0	0	0	0	0			By matching																									By MS/MS
DTANLFPQTSL	Unmodified	1205.5928	0.59281755	91;3	sp|P00450|CERU_HUMAN;CON__ENSEMBL:ENSBTAP00000031900	no	no	0	0	0	0	0	0	0	By MS/MS		By matching		By MS/MS		By MS/MS		By MS/MS	By MS/MS	By MS/MS	By MS/MS	By MS/MS	By MS/MS																	By MS/MS
DTANLFPQTSLTLH	Unmodified	1556.7835	0.78347187	91	sp|P00450|CERU_HUMAN	yes	yes	0	0	0	0	0	0	0	By MS/MS	By MS/MS	By MS/MS	By MS/MS	By MS/MS		By MS/MS	By MS/MS	By MS/MS	By MS/MS	By MS/MS	By MS/MS	By MS/MS	By MS/MS		By MS/MS	By MS/MS	By MS/MS	By matching	By matching	By MS/MS	By MS/MS	By MS/MS	By MS/MS	By MS/MS	By matching	By MS/MS	By MS/MS			By MS/MS	By MS/MS	By MS/MS	By MS/MS	By MS/MS
DTASTGKTFPGFFSPMLGEFVSETESR	Dimethyl (N-term)	2952.3851	0.38513955	155	sp|P02671|FIBA_HUMAN	yes	yes	0	0	1	0	0	0	1					By MS/MS								By matching
DTAVFECLPQH	Unmodified	1315.5867	0.58668632	164	sp|P02749|APOH_HUMAN	yes	yes	0	0	0	0	0	0	0		By matching		By matching								By matching											By matching			By matching	By matching		By matching	By matching		By matching	By matching	By MS/MS	By matching
DTDTGALLFIGK	Dimethyl (K)	1277.6867	0.68671794	265;27	CON__Q95121;sp|P36955|PEDF_HUMAN	no	no	0	1	0	0	0	0	0							By matching	By matching		By matching	By MS/MS		By matching				By matching
DTDTGALLFIGKILDPR	Dimethyl (K)	1872.0357	0.03566381	265;27	CON__Q95121;sp|P36955|PEDF_HUMAN	no	no	0	1	0	0	0	0	1		By MS/MS	By MS/MS	By matching								By MS/MS							By MS/MS	By MS/MS				By MS/MS		By MS/MS		By matching		By MS/MS	By matching	By matching	By matching		By MS/MS
DTEDQEDQVDPR	Dimethyl (N-term)	1473.6219	0.62194543	182	sp|P04070|PROC_HUMAN	yes	yes	0	0	1	0	0	0	0	By matching	By MS/MS		By matching	By MS/MS			By MS/MS				By matching	By MS/MS	By matching		By MS/MS	By MS/MS	By matching	By matching	By MS/MS	By MS/MS			By matching	By MS/MS	By MS/MS			By MS/MS	By MS/MS				By matching
DTEEEDFHVDQVTTVK	Unmodified	1890.8483	0.84831655	106	sp|P01009|A1AT_HUMAN	yes	yes	0	0	0	0	0	0	0						By matching	By MS/MS	By MS/MS																									By matching		By MS/MS
DTEEEDFHVDQVTTVKVPM	Dimethyl (K)	2246.0413	0.041279052	106	sp|P01009|A1AT_HUMAN	yes	yes	0	1	0	0	0	0	1																																	By MS/MS
DTGTYGFLLPER	Unmodified	1367.6721	0.67213051	304	sp|Q96IY4|CBPB2_HUMAN	yes	yes	0	0	0	0	0	0	0		By MS/MS									By MS/MS	By matching	By MS/MS			By MS/MS		By matching	By matching	By MS/MS	By matching	By matching	By matching			By MS/MS	By matching	By matching	By matching	By matching
DTIIKPLLVEPEGLEK	Unmodified	1793.0186	0.018616762	1	CON__ENSEMBL:ENSBTAP00000024146	yes	yes	0	0	0	0	0	0	1				By matching																															By MS/MS
DTKTYMLAFDVNDEK	Dimethyl (K)	1816.8553	0.85531618	169	sp|P02763|A1AG1_HUMAN	yes	yes	0	1	0	0	0	0	1																										By MS/MS
DTLESIDNCAVGCPTGGSSNVSIVR	Dimethyl (N-term)	2635.2218	0.22177939	17	CON__P13717	yes	yes	0	0	1	0	0	0	0	By MS/MS				By MS/MS		By MS/MS			By MS/MS				By MS/MS		By MS/MS	By MS/MS
DTLMISR	Oxidation (M)	850.42185	0.42185282	226;141;142;143	sp|P0DOX5|IGG1_HUMAN;sp|P01857|IGHG1_HUMAN;sp|P01861|IGHG4_HUMAN;sp|P01859|IGHG2_HUMAN;sp|P01860|IGHG3_HUMAN	no	no	0	0	0	0	0	1	0	By MS/MS	By matching	By matching	By MS/MS	By MS/MS	By matching		By MS/MS	By MS/MS			By MS/MS	By MS/MS	By MS/MS		By MS/MS	By MS/MS	By matching	By matching	By matching	By matching	By matching	By matching	By matching	By matching	By matching	By matching	By matching	By matching	By matching	By matching	By MS/MS	By matching	By MS/MS	By matching
DTLMISR	Unmodified	834.42694	0.4269382	226;141;142;143	sp|P0DOX5|IGG1_HUMAN;sp|P01857|IGHG1_HUMAN;sp|P01861|IGHG4_HUMAN;sp|P01859|IGHG2_HUMAN;sp|P01860|IGHG3_HUMAN	no	no	0	0	0	0	0	0	0	By MS/MS	By MS/MS	By MS/MS	By MS/MS	By MS/MS	By matching	By matching	By MS/MS	By MS/MS			By MS/MS	By MS/MS	By MS/MS		By MS/MS	By MS/MS	By MS/MS	By MS/MS	By MS/MS	By MS/MS	By MS/MS	By MS/MS	By MS/MS	By MS/MS	By MS/MS	By MS/MS	By MS/MS	By MS/MS	By MS/MS	By MS/MS	By MS/MS	By MS/MS	By MS/MS	By matching
DTMVEDLVVLVR	Unmodified	1387.7381	0.73810158	209	sp|P07358|CO8B_HUMAN	yes	yes	0	0	0	0	0	0	0																			By MS/MS	By MS/MS								By matching		By matching
DTSASTAYMELSSLR	Unmodified	1630.7509	0.75085111	66	sp|A0A0C4DH29|HV103_HUMAN	yes	yes	0	0	0	0	0	0	0	By MS/MS	By MS/MS	By matching		By MS/MS		By MS/MS	By MS/MS	By MS/MS	By MS/MS	By MS/MS		By MS/MS	By MS/MS		By MS/MS	By matching	By matching	By matching			By MS/MS	By MS/MS			By MS/MS	By MS/MS			By MS/MS	By matching		By MS/MS		By matching
DTSCVNPPTVQNAY	Unmodified	1564.6828	0.68277155	216	sp|P08603|CFAH_HUMAN	yes	yes	0	0	0	0	0	0	0	By matching	By MS/MS		By matching	By MS/MS		By MS/MS	By MS/MS	By MS/MS		By MS/MS	By MS/MS	By MS/MS	By MS/MS		By MS/MS	By MS/MS						By matching								By matching		By matching
DTSCVNPPTVQNAYIVSR	Unmodified	2019.9684	0.96838888	216	sp|P08603|CFAH_HUMAN	yes	yes	0	0	0	0	0	0	0																		By matching	By MS/MS					By MS/MS	By matching	By MS/MS				By MS/MS
DTSISTAYMELSR	Unmodified	1472.6817	0.68170891	251	sp|P23083|HV102_HUMAN	yes	yes	0	0	0	0	0	0	0	By MS/MS		By MS/MS	By MS/MS	By MS/MS		By matching	By matching						By MS/MS		By matching	By MS/MS										By MS/MS	By MS/MS	By MS/MS	By MS/MS		By matching		By MS/MS
DTSTSTVYMELSSLR	Unmodified	1688.7927	0.79271593	131	sp|P01743|HV146_HUMAN	yes	yes	0	0	0	0	0	0	0			By matching	By matching	By MS/MS	By MS/MS		By matching	By matching	By matching	By MS/MS			By MS/MS		By MS/MS	By MS/MS					By MS/MS					By MS/MS	By MS/MS	By MS/MS	By MS/MS				By MS/MS
DTVFALVNYIFFK	Dimethyl (K)	1603.865	0.86501665	106	sp|P01009|A1AT_HUMAN	yes	yes	0	1	0	0	0	0	0	By MS/MS				By MS/MS																										By MS/MS
DTVFALVNYIFFK	Unmodified	1575.8337	0.83371653	106	sp|P01009|A1AT_HUMAN	yes	yes	0	0	0	0	0	0	0				By MS/MS			By MS/MS	By MS/MS									By matching															By matching
DTVFALVNYIFFKGK	Dimethyl (K)	1788.9814	0.98144339	106	sp|P01009|A1AT_HUMAN	yes	yes	0	1	0	0	0	0	1				By MS/MS																												By MS/MS	By MS/MS
DTVFALVNYIFFKGKWER	2 Dimethyl (K)	2288.2358	0.2357606	106	sp|P01009|A1AT_HUMAN	yes	yes	0	2	0	0	0	0	2	By matching			By matching	By MS/MS	By MS/MS	By MS/MS	By matching	By MS/MS	By matching	By MS/MS					By MS/MS	By matching														By MS/MS	By matching	By matching	By matching	By matching
DTVIKPLLVEPEGLEK	Dimethyl (K)	1807.0343	0.034266826	109	sp|P01023|A2MG_HUMAN	yes	yes	0	1	0	0	0	0	1				By matching																												By matching			By matching
DTVIKPLLVEPEGLEK	Unmodified	1779.003	0.002966698	109	sp|P01023|A2MG_HUMAN	yes	yes	0	0	0	0	0	0	1								By MS/MS																											By MS/MS
DTVQIHDITGK	Unmodified	1225.6303	0.63026569	157	sp|P02679|FIBG_HUMAN	yes	yes	0	0	0	0	0	0	0		By matching		By matching				By MS/MS								By matching																By matching			By matching
DTWVEHWPEEDECQDEENQK	Unmodified	2602.019	0.01904006	110	sp|P01024|CO3_HUMAN	yes	yes	0	0	0	0	0	0	0								By MS/MS			By MS/MS																								By MS/MS
DVCKNYAEAK	Dimethyl (K)	1224.5809	0.58087266	11	sp|P02768|ALBU_HUMAN;CON__P02768-1	yes	no	0	1	0	0	0	0	1	By matching	By MS/MS	By MS/MS	By MS/MS	By matching			By MS/MS				By MS/MS	By MS/MS			By MS/MS	By MS/MS			By matching			By MS/MS			By MS/MS	By matching			By matching		By MS/MS	By MS/MS	By matching
DVCKNYAEAK	2 Dimethyl (K)	1252.6122	0.61217279	11	sp|P02768|ALBU_HUMAN;CON__P02768-1	yes	no	0	2	0	0	0	0	1									By MS/MS							By matching	By matching						By matching								By matching	By matching
DVCKNYAEAKDVF	2 Dimethyl (K)	1613.7759	0.77594365	11	sp|P02768|ALBU_HUMAN;CON__P02768-1	yes	no	0	2	0	0	0	0	2	By MS/MS	By MS/MS	By MS/MS	By MS/MS	By MS/MS	By matching	By MS/MS	By MS/MS	By MS/MS		By MS/MS	By MS/MS	By MS/MS	By MS/MS		By MS/MS	By MS/MS	By matching		By matching	By matching	By MS/MS	By MS/MS	By matching	By matching		By matching	By MS/MS	By matching		By MS/MS	By MS/MS	By MS/MS	By MS/MS	By MS/MS
DVCKNYAEAKDVF	Dimethyl (K);Dimethyl (N-term)	1613.7759	0.77594365	11	sp|P02768|ALBU_HUMAN;CON__P02768-1	yes	no	0	1	1	0	0	0	2											By MS/MS
DVCKNYAEAKDVFLGM	Dimethyl (K);Dimethyl (N-term)	1914.922	0.92195596	11	sp|P02768|ALBU_HUMAN;CON__P02768-1	yes	no	0	1	1	0	0	0	2		By MS/MS		By MS/MS	By matching		By MS/MS	By matching	By MS/MS	By matching	By matching		By matching	By matching		By matching															By MS/MS	By MS/MS	By MS/MS	By MS/MS
DVCKNYAEAKDVFLGM	2 Dimethyl (K)	1914.922	0.92195596	11	sp|P02768|ALBU_HUMAN;CON__P02768-1	yes	no	0	2	0	0	0	0	2	By matching		By MS/MS	By matching								By matching	By matching	By MS/MS								By matching									By MS/MS	By matching	By MS/MS		By matching
DVCKNYAEAKDVFLGMF	Dimethyl (K);Dimethyl (N-term)	2061.9904	0.99036988	11	sp|P02768|ALBU_HUMAN;CON__P02768-1	yes	no	0	1	1	0	0	0	2	By MS/MS	By MS/MS		By MS/MS	By MS/MS		By MS/MS		By matching	By matching	By matching	By MS/MS				By matching	By matching						By MS/MS								By matching	By MS/MS	By matching	By matching	By MS/MS
DVCKNYAEAKDVFLGMF	Oxidation (M);2 Dimethyl (K)	2077.9853	0.9852845	11	sp|P02768|ALBU_HUMAN;CON__P02768-1	yes	no	0	2	0	0	0	1	2												By MS/MS																						By matching
DVCKNYAEAKDVFLGMF	Oxidation (M);Dimethyl (K);Dimethyl (N-term)	2077.9853	0.9852845	11	sp|P02768|ALBU_HUMAN;CON__P02768-1	yes	no	0	1	1	0	0	1	2																							By MS/MS
DVCKNYAEAKDVFLGMF	2 Dimethyl (K)	2061.9904	0.99036988	11	sp|P02768|ALBU_HUMAN;CON__P02768-1	yes	no	0	2	0	0	0	0	2			By MS/MS	By MS/MS			By MS/MS	By MS/MS																								By MS/MS	By MS/MS	By MS/MS	By MS/MS
DVCKNYAEAKDVFLGMFLYEY	2 Dimethyl (K)	2630.2437	0.24368403	11	sp|P02768|ALBU_HUMAN;CON__P02768-1	yes	no	0	2	0	0	0	0	2												By matching																			By matching		By matching		By matching
DVCKNYAEAKDVFLGMFLYEY	Dimethyl (K);Dimethyl (N-term)	2630.2437	0.24368403	11	sp|P02768|ALBU_HUMAN;CON__P02768-1	yes	no	0	1	1	0	0	0	2							By MS/MS	By MS/MS						By matching		By matching
DVCKNYAEAKDVFLGMFLYEYAR	2 Dimethyl (K)	2857.3819	0.38190885	11	sp|P02768|ALBU_HUMAN;CON__P02768-1	yes	no	0	2	0	0	0	0	2	By MS/MS	By MS/MS					By matching		By MS/MS	By MS/MS		By MS/MS	By MS/MS	By MS/MS		By MS/MS	By MS/MS	By MS/MS	By MS/MS	By MS/MS	By MS/MS	By MS/MS		By MS/MS	By MS/MS	By MS/MS		By MS/MS	By matching		By MS/MS	By MS/MS	By MS/MS	By MS/MS	By MS/MS
DVCKNYAEAKDVFLGMFLYEYAR	Oxidation (M);2 Dimethyl (K)	2873.3768	0.37682347	11	sp|P02768|ALBU_HUMAN;CON__P02768-1	yes	no	0	2	0	0	0	1	2				By MS/MS	By matching			By MS/MS	By matching	By MS/MS		By MS/MS	By MS/MS	By matching		By MS/MS							By MS/MS											By MS/MS
DVCKNYAEAKDVFLGMFLYEYAR	Oxidation (M);Dimethyl (K);Dimethyl (N-term)	2873.3768	0.37682347	11	sp|P02768|ALBU_HUMAN;CON__P02768-1	yes	no	0	1	1	0	0	1	2	By matching	By matching				By MS/MS	By MS/MS	By MS/MS	By MS/MS	By MS/MS			By MS/MS	By matching		By MS/MS	By MS/MS						By MS/MS
DVCKNYAEAKDVFLGMFLYEYAR	Dimethyl (K)	2829.3506	0.35060872	11	sp|P02768|ALBU_HUMAN;CON__P02768-1	yes	no	0	1	0	0	0	0	2
DVCKNYAEAKDVFLGMFLYEYAR	Dimethyl (N-term)	2829.3506	0.35060872	11	sp|P02768|ALBU_HUMAN;CON__P02768-1	yes	no	0	0	1	0	0	0	2		By MS/MS		By MS/MS			By matching		By matching		By MS/MS	By matching		By MS/MS		By MS/MS	By MS/MS						By matching										By MS/MS	By matching	By matching
DVCKNYAEAKDVFLGMFLYEYAR	Dimethyl (K);Dimethyl (N-term)	2857.3819	0.38190885	11	sp|P02768|ALBU_HUMAN;CON__P02768-1	yes	no	0	1	1	0	0	0	2		By MS/MS				By MS/MS			By MS/MS	By MS/MS			By MS/MS				By MS/MS				By matching			By MS/MS	By MS/MS		By MS/MS		By MS/MS	By MS/MS		By MS/MS
DVCKNYAEAKDVFLGMFLYEYAR	2 Dimethyl (K);Acetyl (N-term)	2899.3925	0.39247353	11	sp|P02768|ALBU_HUMAN;CON__P02768-1	yes	no	1	2	0	0	0	0	2														By MS/MS
DVCKNYAEAKDVFLGMFLYEYARR	2 Dimethyl (K)	3013.483	0.48301987	11	sp|P02768|ALBU_HUMAN;CON__P02768-1	yes	no	0	2	0	0	0	0	3
DVFLGMFLYEYAR	Unmodified	1622.7803	0.78030075	11	sp|P02768|ALBU_HUMAN;CON__P02768-1	yes	no	0	0	0	0	0	0	0	By MS/MS	By MS/MS	By MS/MS	By MS/MS	By MS/MS	By MS/MS	By MS/MS	By MS/MS	By MS/MS	By MS/MS	By MS/MS	By MS/MS	By MS/MS	By MS/MS		By MS/MS	By MS/MS	By MS/MS	By MS/MS	By MS/MS	By MS/MS	By MS/MS	By MS/MS	By MS/MS	By MS/MS	By MS/MS	By MS/MS	By MS/MS	By MS/MS	By MS/MS	By MS/MS	By MS/MS	By MS/MS	By MS/MS	By MS/MS
DVFLGMFLYEYAR	Oxidation (M)	1638.7752	0.77521537	11	sp|P02768|ALBU_HUMAN;CON__P02768-1	yes	no	0	0	0	0	0	1	0	By matching	By matching			By matching	By MS/MS	By MS/MS	By MS/MS		By matching	By MS/MS			By matching		By matching	By MS/MS		By matching	By matching			By matching		By matching		By matching	By matching						By MS/MS
DVKAAANQMR	Dimethyl (K)	1130.5866	0.58662674	219;220	sp|P0C0L4|CO4A_HUMAN;sp|P0C0L5|CO4B_HUMAN	no	no	0	1	0	0	0	0	1																				By matching					By matching			By MS/MS		By matching
DVLKDSGR	Dimethyl (K)	916.49779	0.49779495	149	sp|P02647|APOA1_HUMAN	yes	yes	0	1	0	0	0	0	1				By matching														By matching	By matching	By matching				By matching	By MS/MS		By matching	By matching		By matching
DVSSALDKLKEFGNTLEDKAR	3 Dimethyl (K);Dimethyl (N-term)	2447.3272	0.32715438	152	sp|P02654|APOC1_HUMAN	yes	yes	0	3	1	0	0	0	3	By MS/MS	By MS/MS	By MS/MS	By MS/MS	By MS/MS		By MS/MS	By MS/MS	By MS/MS	By MS/MS	By MS/MS	By MS/MS	By MS/MS	By MS/MS		By MS/MS	By MS/MS	By MS/MS	By MS/MS	By MS/MS	By MS/MS	By MS/MS	By MS/MS	By MS/MS	By MS/MS	By MS/MS	By MS/MS	By MS/MS	By MS/MS	By MS/MS	By MS/MS	By MS/MS	By MS/MS	By MS/MS	By MS/MS
DVSSALDKLKEFGNTLEDKAR	2 Dimethyl (K);Dimethyl (N-term)	2419.2959	0.29585425	152	sp|P02654|APOC1_HUMAN	yes	yes	0	2	1	0	0	0	3																		By matching	By matching	By MS/MS	By matching			By matching	By MS/MS	By MS/MS				By MS/MS
DVVLFEKKVY	2 Dimethyl (K)	1294.7537	0.75367529	100	sp|P00747|PLMN_HUMAN	yes	yes	0	2	0	0	0	0	2	By matching	By MS/MS		By matching	By MS/MS		By matching	By MS/MS	By MS/MS	By MS/MS	By matching	By matching	By MS/MS	By MS/MS		By matching	By MS/MS	By MS/MS		By matching	By MS/MS		By matching	By matching					By MS/MS	By matching	By MS/MS	By matching	By matching
DVVMTQSPLSLPVTLGQPASISCR	Oxidation (M);Dimethyl (N-term)	2599.335	0.33495865	201	sp|P06310|KV230_HUMAN;sp|A0A075B6S6|KVD30_HUMAN	yes	no	0	0	1	0	0	1	0	By MS/MS				By MS/MS			By MS/MS				By MS/MS																						By matching
DVVMTQSPLSLPVTLGQPASISCR	Dimethyl (N-term)	2583.34	0.34004403	201	sp|P06310|KV230_HUMAN;sp|A0A075B6S6|KVD30_HUMAN	yes	no	0	0	1	0	0	0	0	By matching	By MS/MS	By MS/MS	By MS/MS	By MS/MS		By MS/MS	By MS/MS	By MS/MS	By MS/MS	By MS/MS	By matching	By MS/MS	By MS/MS		By MS/MS	By matching		By MS/MS	By MS/MS	By MS/MS	By MS/MS		By MS/MS	By matching		By MS/MS	By MS/MS		By MS/MS	By MS/MS		By MS/MS	By matching	By MS/MS
DVWGIEGPIDAAF	Unmodified	1388.6612	0.66123147	180	sp|P04004|VTNC_HUMAN;CON__Q3ZBS7	yes	no	0	0	0	0	0	0	0	By MS/MS	By MS/MS																																	By matching
DVWGIEGPIDAAFTR	Unmodified	1645.81	0.81002097	180	sp|P04004|VTNC_HUMAN;CON__Q3ZBS7	yes	no	0	0	0	0	0	0	0	By MS/MS	By MS/MS	By MS/MS	By MS/MS	By MS/MS		By MS/MS	By MS/MS	By MS/MS	By MS/MS	By MS/MS	By MS/MS	By MS/MS	By MS/MS		By MS/MS	By MS/MS	By MS/MS			By matching	By MS/MS	By MS/MS	By MS/MS	By MS/MS			By MS/MS	By MS/MS	By MS/MS			By MS/MS	By MS/MS	By MS/MS
DVYKAGEQVTY	Dimethyl (K)	1299.6347	0.63468237	216	sp|P08603|CFAH_HUMAN	yes	yes	0	1	0	0	0	0	1					By MS/MS
DWHGVPGQVDAA	Unmodified	1250.568	0.56799978	180	sp|P04004|VTNC_HUMAN	yes	yes	0	0	0	0	0	0	0					By matching		By MS/MS	By matching	By matching		By matching		By matching	By matching		By matching	By matching
DWHGVPGQVDAAMAGR	Unmodified	1665.7682	0.76817293	180	sp|P04004|VTNC_HUMAN	yes	yes	0	0	0	0	0	0	0	By MS/MS	By MS/MS	By MS/MS	By MS/MS	By MS/MS		By MS/MS	By MS/MS	By MS/MS		By MS/MS	By MS/MS	By MS/MS	By MS/MS		By MS/MS	By MS/MS	By MS/MS	By MS/MS	By MS/MS	By MS/MS	By MS/MS	By MS/MS	By MS/MS	By MS/MS	By MS/MS	By MS/MS	By MS/MS	By MS/MS	By MS/MS	By MS/MS	By MS/MS	By MS/MS	By MS/MS	By MS/MS
DWHGVPGQVDAAMAGR	Oxidation (M)	1681.7631	0.76308755	180	sp|P04004|VTNC_HUMAN	yes	yes	0	0	0	0	0	1	0	By matching	By matching		By matching	By matching		By matching	By matching	By matching		By matching	By MS/MS	By matching	By matching		By matching	By matching	By matching	By matching	By matching	By matching	By matching	By matching		By matching			By matching	By matching	By matching	By matching	By matching	By matching	By MS/MS	By matching
DYAEVGR	Unmodified	808.37153	0.37153181	96	sp|P00738|HPT_HUMAN	yes	yes	0	0	0	0	0	0	0	By MS/MS		By MS/MS	By MS/MS	By MS/MS				By MS/MS			By matching		By matching		By matching	By MS/MS	By matching	By MS/MS			By MS/MS		By matching			By MS/MS	By matching	By matching	By matching	By matching	By MS/MS		By MS/MS
DYEDQQKQLEQVIAK	Dimethyl (K)	1861.9422	0.94215736	155	sp|P02671|FIBA_HUMAN	yes	yes	0	1	0	0	0	0	1																																By MS/MS
DYEDQQKQLEQVIAKDLLPSR	2 Dimethyl (K)	2571.3544	0.35443177	155	sp|P02671|FIBA_HUMAN	yes	yes	0	2	0	0	0	0	2					By MS/MS					By MS/MS	By matching	By MS/MS	By matching				By MS/MS														By MS/MS	By MS/MS
DYEKHKVYACEVTHQGLSSPVTK	3 Dimethyl (K);Dimethyl (N-term)	2787.4266	0.42655085	228;140	sp|P0DOX7|IGK_HUMAN;sp|P01834|IGKC_HUMAN	no	no	0	3	1	0	0	0	2		By MS/MS										By MS/MS										By MS/MS	By MS/MS	By matching	By MS/MS
DYEKHKVYACEVTHQGLSSPVTKSFNR	3 Dimethyl (K)	3263.6397	0.63973152	228;140	sp|P0DOX7|IGK_HUMAN;sp|P01834|IGKC_HUMAN	no	no	0	3	0	0	0	0	3																		By matching	By MS/MS	By matching				By MS/MS		By matching	By matching			By matching
DYEKNKVCKEF	3 Dimethyl (K)	1542.7752	0.77521537	173	sp|P02774|VTDB_HUMAN	yes	yes	0	3	0	0	0	0	3	By matching	By matching	By matching	By matching				By matching	By MS/MS			By matching		By matching				By matching				By matching	By matching	By matching				By matching					By matching
DYEKNKVCKEFSHLGKEDFTSLSLVLY	3 Dimethyl (K);Dimethyl (N-term)	3360.7316	0.73156622	173	sp|P02774|VTDB_HUMAN	yes	yes	0	3	1	0	0	0	4										By MS/MS
DYELLCLDGTR	Unmodified	1353.6235	0.62346575	176	sp|P02787|TRFE_HUMAN	yes	yes	0	0	0	0	0	0	0		By MS/MS	By matching	By matching	By MS/MS		By MS/MS	By MS/MS	By MS/MS	By MS/MS	By MS/MS		By MS/MS	By MS/MS		By MS/MS	By MS/MS						By MS/MS								By MS/MS	By MS/MS	By matching		By MS/MS
DYFMPCPGR	Oxidation (M)	1157.4634	0.46340006	177	sp|P02790|HEMO_HUMAN	yes	yes	0	0	0	0	0	1	0	By MS/MS	By MS/MS	By MS/MS	By MS/MS	By MS/MS		By MS/MS	By MS/MS	By matching			By MS/MS	By MS/MS	By matching		By MS/MS	By MS/MS		By matching	By matching	By MS/MS	By matching		By MS/MS	By matching	By matching	By matching	By matching	By matching	By matching	By MS/MS	By MS/MS	By MS/MS	By MS/MS	By MS/MS
DYFMPCPGR	Unmodified	1141.4685	0.46848544	177	sp|P02790|HEMO_HUMAN	yes	yes	0	0	0	0	0	0	0	By MS/MS	By MS/MS	By MS/MS	By MS/MS	By MS/MS	By matching	By MS/MS	By MS/MS	By MS/MS		By MS/MS	By MS/MS	By MS/MS	By MS/MS		By MS/MS	By MS/MS	By MS/MS	By MS/MS	By MS/MS	By MS/MS	By MS/MS	By MS/MS	By MS/MS	By MS/MS	By MS/MS	By MS/MS	By MS/MS	By MS/MS	By MS/MS	By MS/MS	By MS/MS	By MS/MS	By MS/MS	By MS/MS
DYFPEPVTVSWN	Unmodified	1452.6561	0.65614609	226;141;142;143	sp|P0DOX5|IGG1_HUMAN;sp|P01857|IGHG1_HUMAN;sp|P01861|IGHG4_HUMAN;sp|P01859|IGHG2_HUMAN;sp|P01860|IGHG3_HUMAN	no	no	0	0	0	0	0	0	0	By MS/MS	By MS/MS	By MS/MS	By MS/MS	By MS/MS		By matching	By matching	By MS/MS	By MS/MS	By matching	By MS/MS	By MS/MS	By MS/MS			By MS/MS															By MS/MS	By MS/MS	By MS/MS
DYFPEPVTVSWNSGAL	Unmodified	1780.8308	0.83081599	226;141;142;143	sp|P0DOX5|IGG1_HUMAN;sp|P01857|IGHG1_HUMAN;sp|P01861|IGHG4_HUMAN;sp|P01859|IGHG2_HUMAN;sp|P01860|IGHG3_HUMAN	no	no	0	0	0	0	0	0	0					By MS/MS					By matching						By matching
DYFPEPVTVSWNSGALTSGVH	Unmodified	2262.0593	0.059312378	226;141;142;143	sp|P0DOX5|IGG1_HUMAN;sp|P01857|IGHG1_HUMAN;sp|P01861|IGHG4_HUMAN;sp|P01859|IGHG2_HUMAN;sp|P01860|IGHG3_HUMAN	no	no	0	0	0	0	0	0	0	By matching		By matching	By MS/MS	By MS/MS		By MS/MS	By MS/MS	By MS/MS	By MS/MS	By MS/MS	By MS/MS	By MS/MS	By MS/MS		By MS/MS	By MS/MS						By matching								By MS/MS	By MS/MS	By MS/MS	By matching	By MS/MS
DYIFGNYIER	Unmodified	1288.6088	0.60880197	284	sp|Q06033|ITIH3_HUMAN	yes	yes	0	0	0	0	0	0	0	By MS/MS	By matching	By MS/MS						By MS/MS	By MS/MS		By MS/MS		By MS/MS				By MS/MS	By MS/MS	By MS/MS	By matching	By MS/MS	By matching	By MS/MS	By matching	By matching	By MS/MS	By MS/MS		By matching	By MS/MS	By MS/MS
DYLNSFNWER	Unmodified	1342.5942	0.59421454	184	sp|P04114|APOB_HUMAN	yes	yes	0	0	0	0	0	0	0											By MS/MS		By matching			By matching
DYNLNDILLQLGIEEAFTSK	Unmodified	2295.1634	0.1634431	107	sp|P01011|AACT_HUMAN	yes	yes	0	0	0	0	0	0	0		By matching		By matching			By matching				By matching		By matching				By MS/MS																		By MS/MS
DYNLNDILLQLGIEEAFTSKADLSGITGAR	Dimethyl (K)	3264.6878	0.68778715	107	sp|P01011|AACT_HUMAN	yes	yes	0	1	0	0	0	0	1	By MS/MS	By MS/MS	By MS/MS	By MS/MS	By MS/MS	By MS/MS	By MS/MS	By MS/MS	By MS/MS	By MS/MS	By MS/MS	By MS/MS	By MS/MS	By MS/MS		By MS/MS	By MS/MS	By MS/MS	By MS/MS	By matching	By MS/MS	By MS/MS		By matching	By MS/MS	By MS/MS	By MS/MS	By MS/MS	By MS/MS	By MS/MS	By MS/MS	By MS/MS	By MS/MS	By MS/MS	By MS/MS
DYQELMNTK	Unmodified	1140.5121	0.51212439	13	sp|P04264|K2C1_HUMAN;CON__P04264;CON__Q3TTY5	no	no	0	0	0	0	0	0	0														By MS/MS
DYSVVLLLR	Unmodified	1076.623	0.62299547	11	sp|P02768|ALBU_HUMAN;CON__P02768-1	yes	no	0	0	0	0	0	0	0	By MS/MS	By MS/MS	By MS/MS	By MS/MS	By MS/MS	By MS/MS	By MS/MS	By MS/MS	By MS/MS	By MS/MS	By MS/MS	By MS/MS	By MS/MS	By MS/MS		By MS/MS	By MS/MS	By MS/MS	By MS/MS	By MS/MS	By MS/MS	By MS/MS	By MS/MS	By MS/MS	By MS/MS	By MS/MS	By MS/MS	By MS/MS	By MS/MS	By MS/MS	By MS/MS	By MS/MS	By MS/MS	By MS/MS	By MS/MS
DYVSQFEGSAL	Unmodified	1214.5455	0.54553301	149	sp|P02647|APOA1_HUMAN	yes	yes	0	0	0	0	0	0	0	By MS/MS	By MS/MS	By MS/MS	By MS/MS	By MS/MS		By MS/MS	By MS/MS	By MS/MS	By matching	By MS/MS	By matching	By MS/MS	By matching		By matching	By matching			By matching	By matching		By MS/MS						By matching	By matching	By matching	By matching	By MS/MS	By MS/MS	By matching
DYVSQFEGSALGK	Dimethyl (K)	1427.6933	0.69325988	149	sp|P02647|APOA1_HUMAN	yes	yes	0	1	0	0	0	0	0	By MS/MS	By MS/MS	By MS/MS	By MS/MS	By MS/MS		By MS/MS	By MS/MS	By MS/MS	By MS/MS	By MS/MS	By MS/MS	By MS/MS	By MS/MS		By MS/MS	By MS/MS	By matching	By matching	By MS/MS	By MS/MS	By MS/MS	By MS/MS	By MS/MS	By MS/MS	By MS/MS	By MS/MS	By MS/MS	By MS/MS	By MS/MS	By MS/MS	By MS/MS	By MS/MS	By MS/MS	By MS/MS
DYVSQFEGSALGK	Unmodified	1399.662	0.66195975	149	sp|P02647|APOA1_HUMAN	yes	yes	0	0	0	0	0	0	0	By matching	By MS/MS	By matching	By MS/MS	By matching		By MS/MS	By MS/MS	By matching	By MS/MS	By MS/MS	By matching	By MS/MS	By MS/MS		By MS/MS	By MS/MS				By matching		By matching		By matching	By MS/MS				By matching				By matching
DYVSQFEGSALGKQL	Dimethyl (K)	1668.8359	0.83590137	149	sp|P02647|APOA1_HUMAN	yes	yes	0	1	0	0	0	0	1							By matching	By matching			By MS/MS									By matching			By matching										By matching
DYVSQFEGSALGKQLN	Dimethyl (K)	1782.8788	0.87882882	149	sp|P02647|APOA1_HUMAN	yes	yes	0	1	0	0	0	0	1	By MS/MS	By MS/MS	By MS/MS	By MS/MS	By MS/MS	By matching	By MS/MS	By MS/MS	By MS/MS	By MS/MS	By MS/MS	By MS/MS	By MS/MS	By MS/MS		By MS/MS	By MS/MS	By MS/MS	By MS/MS	By MS/MS	By MS/MS	By MS/MS	By MS/MS	By MS/MS	By MS/MS	By MS/MS	By MS/MS	By MS/MS	By MS/MS	By MS/MS	By MS/MS	By MS/MS	By MS/MS	By MS/MS	By MS/MS
DYVSQFEGSALGKQLNLK	Dimethyl (K)	2024.0579	0.057855815	149	sp|P02647|APOA1_HUMAN	yes	yes	0	1	0	0	0	0	1																										By MS/MS
EACVHKILR	Dimethyl (K)	1152.6437	0.64374769	176	sp|P02787|TRFE_HUMAN	yes	yes	0	1	0	0	0	0	1																						By matching				By MS/MS
EAEPVYVQR	Unmodified	1089.5455	0.54547343	253	sp|P25311|ZA2G_HUMAN	yes	yes	0	0	0	0	0	0	0	By matching	By matching		By MS/MS	By MS/MS			By matching				By matching	By MS/MS			By MS/MS	By matching			By MS/MS	By MS/MS		By MS/MS		By MS/MS				By matching	By MS/MS	By matching		By MS/MS	By matching	By matching
EAGIPEFYDYDVALIKLK	2 Dimethyl (K)	2139.1504	0.15035922	102	sp|P00751|CFAB_HUMAN	yes	yes	0	2	0	0	0	0	1	By MS/MS	By matching			By MS/MS			By matching	By MS/MS	By MS/MS	By matching	By matching	By matching	By MS/MS									By matching								By MS/MS	By MS/MS
EAIKEQDGR	Dimethyl (K)	1072.5513	0.55128709	89	sp|O76075|DFFB_HUMAN	yes	yes	0	1	0	0	0	0	1													By MS/MS				By MS/MS												By MS/MS
EAKDVFLGMFLYEYAR	Dimethyl (N-term)	1978.9863	0.98627078	11	sp|P02768|ALBU_HUMAN;CON__P02768-1	yes	no	0	0	1	0	0	0	1										By matching			By MS/MS	By matching		By MS/MS
EAKVQWK	Dimethyl (K)	915.5178	0.51780212	228;140	sp|P0DOX7|IGK_HUMAN;sp|P01834|IGKC_HUMAN	no	no	0	1	0	0	0	0	1	By matching	By matching	By matching	By matching								By MS/MS						By matching	By matching			By matching		By matching	By MS/MS		By MS/MS		By matching		By matching		By matching	By matching
EAKVQWKVDN	2 Dimethyl (K)	1271.6874	0.68738664	228;140	sp|P0DOX7|IGK_HUMAN;sp|P01834|IGKC_HUMAN	no	no	0	2	0	0	0	0	2	By matching	By MS/MS	By MS/MS	By MS/MS	By MS/MS			By matching	By MS/MS			By matching	By matching	By matching		By matching	By MS/MS	By matching	By matching		By MS/MS	By MS/MS	By matching	By matching	By MS/MS		By MS/MS	By MS/MS			By MS/MS	By MS/MS	By matching	By matching	By MS/MS
EAKVQWKVDNALQSGN	Dimethyl (K);Dimethyl (N-term)	1841.9636	0.9635615	228;140	sp|P0DOX7|IGK_HUMAN;sp|P01834|IGKC_HUMAN	no	no	0	1	1	0	0	0	2						By MS/MS	By matching		By matching			By MS/MS	By matching	By matching		By matching	By matching							By matching	By matching		By MS/MS	By MS/MS	By MS/MS	By matching
EAKVQWKVDNALQSGN	2 Dimethyl (K)	1841.9636	0.9635615	228;140	sp|P0DOX7|IGK_HUMAN;sp|P01834|IGKC_HUMAN	no	no	0	2	0	0	0	0	2									By MS/MS					By matching				By matching			By matching	By MS/MS			By matching	By matching	By matching	By matching	By matching	By matching
EAKVQWKVDNALQSGNSQESVTEQDSK	Dimethyl (K);Dimethyl (N-term)	3060.5	0.49998638	228;140	sp|P0DOX7|IGK_HUMAN;sp|P01834|IGKC_HUMAN	no	no	0	1	1	0	0	0	2	By matching	By matching		By MS/MS	By matching		By matching	By MS/MS				By matching	By MS/MS			By matching	By MS/MS	By matching	By MS/MS	By MS/MS	By MS/MS	By matching			By matching	By MS/MS	By matching		By MS/MS	By MS/MS			By matching	By matching
EAKVQWKVDNALQSGNSQESVTEQDSK	2 Dimethyl (K)	3060.5	0.49998638	228;140	sp|P0DOX7|IGK_HUMAN;sp|P01834|IGKC_HUMAN	no	no	0	2	0	0	0	0	2																			By matching	By matching					By matching	By MS/MS	By MS/MS	By matching		By MS/MS
EAKVQWKVDNALQSGNSQESVTEQDSKD	3 Dimethyl (K)	3203.5582	0.55822954	228;140	sp|P0DOX7|IGK_HUMAN;sp|P01834|IGKC_HUMAN	no	no	0	3	0	0	0	0	3						By MS/MS
EALHNHYTQK	Dimethyl (K)	1267.6309	0.63093439	226;141;143;2	sp|P0DOX5|IGG1_HUMAN;sp|P01857|IGHG1_HUMAN;sp|P01861|IGHG4_HUMAN;sp|P01859|IGHG2_HUMAN;CON__ENSEMBL:ENSBTAP00000024466;CON__ENSEMBL:ENSBTAP00000024462	no	no	0	1	0	0	0	0	0	By matching	By matching	By matching	By matching	By MS/MS			By MS/MS	By MS/MS			By matching		By MS/MS									By MS/MS									By matching	By MS/MS	By MS/MS
EALIKILDDLSPR	Dimethyl (K)	1509.8766	0.87664397	288	sp|Q14624|ITIH4_HUMAN	yes	yes	0	1	0	0	0	0	1	By MS/MS	By MS/MS	By MS/MS	By MS/MS	By MS/MS		By MS/MS	By MS/MS	By MS/MS	By MS/MS	By MS/MS	By MS/MS	By MS/MS	By MS/MS		By MS/MS	By MS/MS	By MS/MS	By MS/MS	By MS/MS	By MS/MS	By MS/MS	By MS/MS	By MS/MS	By MS/MS	By MS/MS	By MS/MS	By MS/MS	By MS/MS	By MS/MS	By MS/MS	By MS/MS	By MS/MS	By MS/MS	By MS/MS
EALIQFLEQVHQGIKGM	Dimethyl (K)	1968.0503	0.050268017	242	sp|P15169|CBPN_HUMAN;CON__Q2KJ83	yes	no	0	1	0	0	0	0	1	By MS/MS	By matching																					By matching
EALKENGGAR	Dimethyl (K)	1071.5673	0.5672715	149	sp|P02647|APOA1_HUMAN	yes	yes	0	1	0	0	0	0	1		By MS/MS	By matching	By MS/MS	By matching			By MS/MS	By matching			By MS/MS	By MS/MS	By matching		By MS/MS	By matching	By matching	By matching	By MS/MS	By MS/MS	By matching		By matching	By MS/MS	By matching			By matching	By matching				By MS/MS
EALKESQLPTVMDFR	Dimethyl (N-term)	1790.9237	0.92367052	184	sp|P04114|APOB_HUMAN	yes	yes	0	0	1	0	0	0	1		By MS/MS		By matching					By MS/MS	By MS/MS	By MS/MS	By MS/MS	By MS/MS	By MS/MS		By MS/MS							By MS/MS	By matching	By matching	By matching			By MS/MS	By matching				By matching
EALKESQLPTVMDFR	Dimethyl (K);Dimethyl (N-term)	1818.955	0.95497065	184	sp|P04114|APOB_HUMAN	yes	yes	0	1	1	0	0	0	1	By matching		By MS/MS	By MS/MS	By MS/MS		By MS/MS	By MS/MS								By MS/MS	By MS/MS	By matching			By matching										By matching	By MS/MS		By matching
EALKESQLPTVMDFR	Dimethyl (K)	1790.9237	0.92367052	184	sp|P04114|APOB_HUMAN	yes	yes	0	1	0	0	0	0	1																										By MS/MS
EALKLEEKK	2 Dimethyl (K)	1142.6911	0.69107503	110	sp|P01024|CO3_HUMAN	yes	yes	0	2	0	0	0	0	2	By matching	By matching	By matching	By MS/MS								By matching								By matching	By matching	By matching				By matching			By matching	By matching				By matching
EALKLEEKKH	3 Dimethyl (K)	1307.7813	0.78128702	110	sp|P01024|CO3_HUMAN	yes	yes	0	3	0	0	0	0	3	By matching			By matching	By MS/MS	By matching		By MS/MS	By MS/MS			By MS/MS	By MS/MS	By MS/MS		By matching	By matching	By matching		By matching	By matching	By MS/MS	By matching		By MS/MS		By matching	By MS/MS		By matching	By MS/MS	By MS/MS	By MS/MS	By matching
EALKLEEKKHY	3 Dimethyl (K)	1470.8446	0.84461556	110	sp|P01024|CO3_HUMAN	yes	yes	0	3	0	0	0	0	3	By MS/MS		By MS/MS	By matching	By MS/MS			By MS/MS	By MS/MS			By MS/MS	By MS/MS	By MS/MS		By MS/MS	By MS/MS	By MS/MS	By MS/MS		By MS/MS	By MS/MS	By matching		By matching	By matching	By MS/MS	By MS/MS	By MS/MS	By MS/MS	By MS/MS	By MS/MS	By MS/MS	By MS/MS
EALKLEEKKHY	2 Dimethyl (K);Dimethyl (N-term)	1470.8446	0.84461556	110	sp|P01024|CO3_HUMAN	yes	yes	0	2	1	0	0	0	3																				By MS/MS					By MS/MS
EALKLEEKKHYL	3 Dimethyl (K)	1583.9287	0.92867954	110	sp|P01024|CO3_HUMAN	yes	yes	0	3	0	0	0	0	3		By matching										By matching						By matching		By matching	By matching	By MS/MS	By matching	By matching	By matching			By matching	By matching	By matching	By MS/MS	By matching	By matching	By matching
EALKLEEKKHYLM	3 Dimethyl (K)	1714.9692	0.96916415	110	sp|P01024|CO3_HUMAN	yes	yes	0	3	0	0	0	0	3	By MS/MS	By matching	By MS/MS	By matching								By MS/MS						By MS/MS	By matching	By matching	By MS/MS	By MS/MS			By MS/MS		By MS/MS	By MS/MS	By MS/MS		By matching	By matching		By matching	By matching
EALPLAFTQK	Dimethyl (K)	1144.6492	0.64921022	145;224;146	sp|P01876|IGHA1_HUMAN;sp|P01877|IGHA2_HUMAN;sp|P0DOX2|IGA2_HUMAN	no	no	0	1	0	0	0	0	0	By MS/MS		By matching	By matching								By matching											By matching								By MS/MS	By MS/MS	By matching
EALPLAFTQKTIDR	Dimethyl (K)	1629.909	0.90900673	145;224;146	sp|P01876|IGHA1_HUMAN;sp|P01877|IGHA2_HUMAN;sp|P0DOX2|IGA2_HUMAN	no	no	0	1	0	0	0	0	1	By MS/MS		By MS/MS	By matching	By MS/MS		By MS/MS	By MS/MS	By MS/MS	By MS/MS	By matching	By MS/MS	By matching	By MS/MS		By MS/MS	By matching				By matching	By matching	By MS/MS					By MS/MS	By matching	By matching	By matching	By MS/MS		By MS/MS
EALQGVGDMGR	Unmodified	1131.5343	0.53425682	263	sp|P35542|SAA4_HUMAN	yes	yes	0	0	0	0	0	0	0	By MS/MS	By MS/MS	By MS/MS	By MS/MS	By MS/MS			By MS/MS	By MS/MS			By MS/MS	By MS/MS	By MS/MS		By MS/MS	By MS/MS			By MS/MS	By MS/MS	By MS/MS	By MS/MS	By MS/MS	By MS/MS	By MS/MS	By MS/MS	By MS/MS	By MS/MS	By MS/MS	By matching	By MS/MS	By MS/MS	By matching
EALVKGNPPIYR	Dimethyl (K)	1383.7874	0.78743503	111	sp|P01031|CO5_HUMAN	yes	yes	0	1	0	0	0	0	1	By MS/MS	By MS/MS	By MS/MS	By MS/MS	By matching			By MS/MS	By MS/MS			By MS/MS	By MS/MS	By matching		By MS/MS	By MS/MS	By MS/MS	By MS/MS	By MS/MS	By MS/MS	By MS/MS	By MS/MS	By MS/MS	By MS/MS	By MS/MS	By MS/MS	By MS/MS	By MS/MS	By MS/MS	By matching	By MS/MS	By MS/MS	By MS/MS	By MS/MS
EANYIGSDKYF	Dimethyl (K)	1333.619	0.6190323	222;223	sp|P0DJI8|SAA1_HUMAN;sp|P0DJI9|SAA2_HUMAN	no	no	0	1	0	0	0	0	1	By MS/MS	By matching							By MS/MS			By MS/MS		By matching				By MS/MS	By matching		By matching	By MS/MS									By MS/MS	By MS/MS
EANYIGSDKYFH	Dimethyl (K)	1470.6779	0.67794416	222;223	sp|P0DJI8|SAA1_HUMAN;sp|P0DJI9|SAA2_HUMAN	no	no	0	1	0	0	0	0	1	By matching				By MS/MS				By MS/MS									By MS/MS	By MS/MS			By MS/MS		By matching							By MS/MS	By MS/MS
EANYIGSDKYFHAR	Dimethyl (K)	1697.8162	0.81616898	222;223	sp|P0DJI8|SAA1_HUMAN;sp|P0DJI9|SAA2_HUMAN	no	no	0	1	0	0	0	0	1	By matching											By MS/MS						By MS/MS	By MS/MS			By MS/MS		By MS/MS			By matching				By matching
EAPKVVEEQESR	Dimethyl (K);Dimethyl (N-term)	1455.7569	0.75692277	219;220	sp|P0C0L4|CO4A_HUMAN;sp|P0C0L5|CO4B_HUMAN	no	no	0	1	1	0	0	0	1	By MS/MS	By MS/MS	By MS/MS	By MS/MS	By MS/MS			By MS/MS	By MS/MS			By MS/MS	By MS/MS	By MS/MS		By MS/MS	By MS/MS	By MS/MS	By MS/MS	By MS/MS	By MS/MS	By MS/MS	By MS/MS	By MS/MS	By MS/MS	By MS/MS	By MS/MS	By MS/MS	By MS/MS	By MS/MS	By MS/MS	By MS/MS	By MS/MS	By MS/MS
EAPKVVEEQESR	Dimethyl (K)	1427.7256	0.72562264	219;220	sp|P0C0L4|CO4A_HUMAN;sp|P0C0L5|CO4B_HUMAN	no	no	0	1	0	0	0	0	1												By matching															By matching
EAQLPVIENKVCNR	Dimethyl (K)	1696.893	0.89303909	100	sp|P00747|PLMN_HUMAN	yes	yes	0	1	0	0	0	0	1					By matching		By MS/MS	By matching					By MS/MS			By MS/MS	By matching																		By MS/MS
EASILTHDSSIR	Unmodified	1327.6732	0.67319314	157	sp|P02679|FIBG_HUMAN	yes	yes	0	0	0	0	0	0	0	By MS/MS	By MS/MS	By MS/MS	By MS/MS				By MS/MS	By MS/MS			By MS/MS	By MS/MS	By MS/MS		By MS/MS	By MS/MS	By MS/MS	By MS/MS	By matching	By MS/MS	By MS/MS	By MS/MS	By MS/MS	By matching	By matching	By matching	By MS/MS	By matching	By matching	By matching	By MS/MS	By matching	By MS/MS	By matching
EATEAAKCN	Dimethyl (K)	1020.4546	0.45460951	170	sp|P02765|FETUA_HUMAN	yes	yes	0	1	0	0	0	0	1					By MS/MS			By MS/MS	By MS/MS				By MS/MS	By MS/MS		By MS/MS	By MS/MS																By MS/MS
EATEAAKCNLLAEKQYGF	2 Dimethyl (K)	2098.0405	0.040491191	170	sp|P02765|FETUA_HUMAN	yes	yes	0	2	0	0	0	0	2		By MS/MS	By MS/MS	By matching	By MS/MS		By MS/MS	By MS/MS	By MS/MS		By MS/MS	By MS/MS	By MS/MS	By MS/MS		By MS/MS	By MS/MS						By MS/MS									By matching	By MS/MS		By MS/MS
EAVEHLQK	Unmodified	952.49779	0.49779495	205	sp|P06727|APOA4_HUMAN	yes	yes	0	0	0	0	0	0	0								By MS/MS
EAVEHLQKSELTQQLN	Dimethyl (K)	1893.9796	0.97960549	205	sp|P06727|APOA4_HUMAN	yes	yes	0	1	0	0	0	0	1				By matching																	By matching		By MS/MS		By matching								By MS/MS
EAVEHLQKSELTQQLN	Dimethyl (N-term)	1893.9796	0.97960549	205	sp|P06727|APOA4_HUMAN	yes	yes	0	0	1	0	0	0	1					By matching			By MS/MS					By MS/MS	By MS/MS		By MS/MS	By MS/MS
EAVMDINKPGPL	Dimethyl (K)	1310.6904	0.69042311	207	sp|P07225|PROS_HUMAN	yes	yes	0	1	0	0	0	0	1									By MS/MS
EAVQEVPVGLVQPASATLYDYYNPER	Unmodified	2907.4291	0.42905327	219;220	sp|P0C0L4|CO4A_HUMAN;sp|P0C0L5|CO4B_HUMAN	no	no	0	0	0	0	0	0	0					By MS/MS				By MS/MS	By MS/MS	By MS/MS			By MS/MS		By MS/MS	By MS/MS						By matching									By matching	By matching
ECCDKPLLEK	Dimethyl (K)	1318.6261	0.62610829	12	CON__P02769	yes	yes	0	1	0	0	0	0	1	By matching			By matching	By matching			By MS/MS	By matching			By matching	By MS/MS	By matching		By matching	By MS/MS						By MS/MS									By matching		By matching
ECCDKPLLEKSH	2 Dimethyl (K)	1570.7483	0.74834869	12	CON__P02769	yes	yes	0	2	0	0	0	0	2	By matching	By MS/MS	By MS/MS	By MS/MS	By MS/MS			By MS/MS	By MS/MS			By matching	By MS/MS	By MS/MS		By MS/MS	By MS/MS						By MS/MS								By MS/MS	By MS/MS	By MS/MS	By MS/MS	By MS/MS
ECCDKPLLEKSHC	2 Dimethyl (K)	1730.779	0.77899689	12	CON__P02769	yes	yes	0	2	0	0	0	0	2	By MS/MS	By MS/MS	By MS/MS	By MS/MS	By matching			By MS/MS	By MS/MS			By MS/MS	By MS/MS	By MS/MS		By MS/MS	By MS/MS						By MS/MS								By MS/MS	By matching	By MS/MS	By MS/MS	By MS/MS
ECCEKPLLEK	Dimethyl (K)	1332.6418	0.64175835	11	sp|P02768|ALBU_HUMAN;CON__P02768-1	yes	no	0	1	0	0	0	0	1	By matching	By MS/MS	By matching	By MS/MS	By matching			By MS/MS	By matching			By matching	By MS/MS	By MS/MS		By MS/MS	By MS/MS						By MS/MS									By MS/MS	By MS/MS	By MS/MS
ECCEKPLLEK	Unmodified	1304.6105	0.61045823	11	sp|P02768|ALBU_HUMAN;CON__P02768-1	yes	no	0	0	0	0	0	0	1	By matching	By matching	By matching	By matching				By MS/MS					By MS/MS				By MS/MS															By matching		By matching	By MS/MS
ECCEKPLLEK	2 Dimethyl (K)	1360.6731	0.67305848	11	sp|P02768|ALBU_HUMAN;CON__P02768-1	yes	no	0	2	0	0	0	0	1					By MS/MS			By matching	By matching					By MS/MS		By MS/MS
ECCEKPLLEKSH	2 Dimethyl (K)	1584.764	0.76399875	11	sp|P02768|ALBU_HUMAN;CON__P02768-1	yes	no	0	2	0	0	0	0	2	By MS/MS	By MS/MS	By MS/MS	By MS/MS	By MS/MS	By matching		By MS/MS	By MS/MS			By MS/MS	By MS/MS	By MS/MS		By MS/MS	By MS/MS						By MS/MS								By MS/MS	By MS/MS	By MS/MS	By MS/MS
ECCEKPLLEKSH	Dimethyl (K)	1556.7327	0.73269863	11	sp|P02768|ALBU_HUMAN;CON__P02768-1	yes	no	0	1	0	0	0	0	2		By MS/MS	By matching	By MS/MS				By MS/MS	By matching			By matching	By MS/MS				By matching															By matching	By MS/MS	By matching	By matching
ECCEKPLLEKSHC	2 Dimethyl (K)	1744.7946	0.79464696	11	sp|P02768|ALBU_HUMAN;CON__P02768-1	yes	no	0	2	0	0	0	0	2	By MS/MS	By MS/MS	By MS/MS	By MS/MS	By MS/MS			By MS/MS	By MS/MS			By MS/MS	By MS/MS	By MS/MS		By MS/MS	By MS/MS						By MS/MS								By MS/MS	By MS/MS	By MS/MS	By MS/MS
ECDNPAPQNGGASCPGR	Unmodified	1785.7159	0.71587936	208	sp|P07357|CO8A_HUMAN	yes	yes	0	0	0	0	0	0	0					By MS/MS			By matching	By MS/MS				By matching	By matching		By matching															By matching	By MS/MS
ECDTDGWTNDIPICEVVK	Dimethyl (K)	2177.9609	0.96092024	216	sp|P08603|CFAH_HUMAN	yes	yes	0	1	0	0	0	0	0			By matching		By MS/MS			By MS/MS	By MS/MS	By MS/MS		By matching	By MS/MS	By MS/MS		By MS/MS
ECEEIIR	Unmodified	947.43823	0.43823117	156;10	sp|P02675|FIBB_HUMAN;CON__P02676	no	no	0	0	0	0	0	0	0	By MS/MS				By MS/MS			By matching	By matching			By matching	By matching	By matching		By matching	By MS/MS						By matching									By matching
ECELPKIDVH	Dimethyl (K)	1266.6278	0.62782285	216	sp|P08603|CFAH_HUMAN	yes	yes	0	1	0	0	0	0	1		By matching	By MS/MS						By MS/MS			By matching	By matching	By MS/MS																	By MS/MS	By MS/MS	By matching		By matching
ECELPKIDVHLVPDR	Dimethyl (K)	1846.9611	0.96111866	216	sp|P08603|CFAH_HUMAN	yes	yes	0	1	0	0	0	0	1		By matching	By matching	By matching	By matching			By matching	By matching	By MS/MS		By MS/MS	By matching				By matching							By MS/MS		By matching						By matching		By matching	By matching
ECFLQHK	Unmodified	960.44874	0.44873627	11	sp|P02768|ALBU_HUMAN;CON__P02768-1	yes	no	0	0	0	0	0	0	0		By matching	By matching	By matching				By matching					By MS/MS	By matching		By MS/MS	By MS/MS							By matching		By matching		By matching				By matching	By matching
ECFLQHKDDNPNLPR	Dimethyl (K)	1909.9105	0.91048007	11	sp|P02768|ALBU_HUMAN;CON__P02768-1	yes	no	0	1	0	0	0	0	1	By MS/MS	By MS/MS	By MS/MS	By MS/MS	By MS/MS			By MS/MS	By MS/MS			By MS/MS	By MS/MS	By MS/MS		By MS/MS	By MS/MS	By MS/MS	By MS/MS	By MS/MS	By matching	By matching	By MS/MS	By MS/MS	By MS/MS		By MS/MS	By matching		By matching	By MS/MS	By MS/MS	By MS/MS	By MS/MS	By MS/MS
ECGPSLDVCAQDER	Unmodified	1634.6665	0.66646955	234	sp|P10643|CO7_HUMAN	yes	yes	0	0	0	0	0	0	0			By matching						By matching			By MS/MS					By MS/MS						By matching											By matching	By matching
ECNNPAPQR	Unmodified	1084.472	0.47199091	239	sp|P13671|CO6_HUMAN	yes	yes	0	0	0	0	0	0	0	By MS/MS	By MS/MS	By MS/MS	By matching	By MS/MS			By MS/MS	By MS/MS			By MS/MS	By MS/MS	By MS/MS		By MS/MS	By MS/MS						By matching								By MS/MS		By matching	By matching	By MS/MS
ECNNPPPSGGGR	Unmodified	1240.5255	0.52548304	234	sp|P10643|CO7_HUMAN	yes	yes	0	0	0	0	0	0	0	By MS/MS	By MS/MS	By matching	By MS/MS	By MS/MS			By MS/MS	By MS/MS			By MS/MS	By MS/MS	By MS/MS		By MS/MS	By MS/MS			By matching		By MS/MS	By matching			By matching					By matching	By MS/MS	By MS/MS	By MS/MS
ECQAEGVLFFQGDR	Unmodified	1654.741	0.74095513	177	sp|P02790|HEMO_HUMAN	yes	yes	0	0	0	0	0	0	0	By MS/MS	By MS/MS	By MS/MS	By MS/MS	By MS/MS	By MS/MS	By MS/MS	By MS/MS	By matching	By MS/MS	By MS/MS	By MS/MS	By MS/MS	By MS/MS		By matching	By MS/MS	By MS/MS	By MS/MS	By MS/MS	By MS/MS	By MS/MS	By matching	By MS/MS	By MS/MS	By MS/MS	By MS/MS	By MS/MS	By MS/MS	By MS/MS	By MS/MS	By MS/MS	By MS/MS	By matching	By MS/MS
ECQAEGVLFFQGDREWFWDLATGTMKER	Dimethyl (K)	3433.586	0.5859814	177	sp|P02790|HEMO_HUMAN	yes	yes	0	1	0	0	0	0	2																		By MS/MS	By MS/MS	By MS/MS	By MS/MS	By matching		By MS/MS	By MS/MS	By MS/MS	By MS/MS	By MS/MS	By MS/MS	By MS/MS
ECQGNGVWSGTEPICR	Unmodified	1848.7883	0.78831603	204	sp|P06681|CO2_HUMAN	yes	yes	0	0	0	0	0	0	0												By matching																						By matching
ECVGFEAVQEVPVGLVQPA	Unmodified	2027.0034	0.0033774035	219;220	sp|P0C0L4|CO4A_HUMAN;sp|P0C0L5|CO4B_HUMAN	no	no	0	0	0	0	0	0	0	By MS/MS		By MS/MS		By MS/MS				By matching	By MS/MS		By MS/MS		By matching		By MS/MS
ECVGFEAVQEVPVGLVQPASATLYDYYNPER	Unmodified	3499.6606	0.66058613	219;220	sp|P0C0L4|CO4A_HUMAN;sp|P0C0L5|CO4B_HUMAN	no	no	0	0	0	0	0	0	0	By matching	By matching			By MS/MS	By MS/MS		By MS/MS				By MS/MS		By MS/MS			By MS/MS		By MS/MS	By matching							By MS/MS	By MS/MS					By MS/MS
ECVPGEQEPEPILIPR	Unmodified	1861.9244	0.9243988	168	sp|P02760|AMBP_HUMAN	yes	yes	0	0	0	0	0	0	0	By MS/MS	By MS/MS	By MS/MS	By MS/MS	By MS/MS		By MS/MS	By MS/MS	By MS/MS	By MS/MS	By MS/MS	By MS/MS	By MS/MS	By MS/MS		By MS/MS	By MS/MS	By MS/MS	By MS/MS	By MS/MS	By MS/MS	By MS/MS	By MS/MS	By MS/MS	By MS/MS	By MS/MS	By MS/MS	By matching	By MS/MS	By MS/MS	By MS/MS	By MS/MS	By MS/MS	By MS/MS	By MS/MS
EDAETYKKMLARDERRFRVADQDGDSMATR	Oxidation (M);Dimethyl (N-term)	3603.7158	0.71582637	303	sp|Q96D15|RCN3_HUMAN	yes	yes	0	0	1	0	0	1	6																			By matching		By matching	By MS/MS						By matching		By matching
EDCNELPPR	Dimethyl (N-term)	1156.5183	0.5182724	216	sp|P08603|CFAH_HUMAN	yes	yes	0	0	1	0	0	0	0	By MS/MS	By MS/MS	By MS/MS	By MS/MS	By MS/MS			By MS/MS	By MS/MS			By MS/MS	By MS/MS	By MS/MS		By MS/MS	By MS/MS	By MS/MS	By MS/MS			By MS/MS	By MS/MS	By MS/MS	By MS/MS	By MS/MS	By MS/MS	By MS/MS		By MS/MS	By MS/MS	By matching	By matching	By MS/MS
EDCNELPPRR	Dimethyl (N-term)	1312.6194	0.61938343	216	sp|P08603|CFAH_HUMAN	yes	yes	0	0	1	0	0	0	1																		By matching	By MS/MS					By matching	By matching		By matching
EDGGGWWYNR	Unmodified	1238.5105	0.51048491	156;10	sp|P02675|FIBB_HUMAN;CON__P02676	no	no	0	0	0	0	0	0	0	By MS/MS	By MS/MS	By MS/MS	By MS/MS	By MS/MS		By MS/MS	By MS/MS	By MS/MS		By MS/MS	By MS/MS	By MS/MS	By MS/MS		By MS/MS	By MS/MS	By MS/MS	By MS/MS		By MS/MS	By MS/MS	By MS/MS	By MS/MS	By MS/MS	By MS/MS		By MS/MS	By matching	By MS/MS	By MS/MS	By MS/MS	By MS/MS	By MS/MS	By MS/MS
EDIFMETLK	Unmodified	1124.5424	0.54236189	253	sp|P25311|ZA2G_HUMAN	yes	yes	0	0	0	0	0	0	0		By matching		By matching																By matching			By matching			By MS/MS			By MS/MS				By matching		By matching
EDIPPADLSDQVPDTESETR	Unmodified	2212.9972	0.99716563	110	sp|P01024|CO3_HUMAN	yes	yes	0	0	0	0	0	0	0								By MS/MS
EDLIWELLNQAQEHFGK	Unmodified	2069.0218	0.02180466	176	sp|P02787|TRFE_HUMAN	yes	yes	0	0	0	0	0	0	0		By matching					By MS/MS	By MS/MS									By matching									By MS/MS						By matching	By MS/MS		By MS/MS
EDLIWELLNQAQEHFGKDK	Dimethyl (K)	2340.175	0.17501084	176	sp|P02787|TRFE_HUMAN	yes	yes	0	1	0	0	0	0	1	By matching						By MS/MS	By MS/MS			By MS/MS		By matching																				By MS/MS		By MS/MS
EDLIWELLNQAQEHFGKDKSKEF	3 Dimethyl (K)	2887.4756	0.47560953	176	sp|P02787|TRFE_HUMAN	yes	yes	0	3	0	0	0	0	3											By MS/MS
EDMAVYYCAR	Oxidation (M);Dimethyl (N-term)	1320.5479	0.54785797	48	sp|A0A075B6Q5|HV364_HUMAN	yes	yes	0	0	1	0	0	1	0								By MS/MS																								By matching
EDMRGKELEVK	Oxidation (M)	1348.6657	0.66566492	237	sp|P11047|LAMC1_HUMAN	yes	yes	0	0	0	0	0	1	2	By matching																By MS/MS															By matching			By matching
EDPQGDAAQK	Dimethyl (N-term)	1085.4989	0.49891717	106	sp|P01009|A1AT_HUMAN;sp|P20848|A1ATR_HUMAN	yes	no	0	0	1	0	0	0	0	By matching	By MS/MS	By MS/MS	By MS/MS				By MS/MS				By MS/MS	By matching	By matching			By MS/MS		By matching	By MS/MS		By MS/MS	By matching			By matching	By matching	By matching	By MS/MS		By matching	By MS/MS	By MS/MS	By matching
EDPQGDAAQK	Dimethyl (K);Dimethyl (N-term)	1113.5302	0.53021729	106	sp|P01009|A1AT_HUMAN;sp|P20848|A1ATR_HUMAN	yes	no	0	1	1	0	0	0	0	By matching	By matching			By MS/MS			By MS/MS	By MS/MS			By matching				By MS/MS	By matching						By MS/MS									By matching	By MS/MS	By matching
EDPQGDAAQK	Unmodified	1057.4676	0.46761704	106	sp|P01009|A1AT_HUMAN;sp|P20848|A1ATR_HUMAN	yes	no	0	0	0	0	0	0	0	By matching				By matching			By MS/MS	By MS/MS				By MS/MS	By matching																					By MS/MS
EDPQGDAAQKTDTSHHDQDHPTFNK	Dimethyl (K);Dimethyl (N-term)	2874.2805	0.28049155	106	sp|P01009|A1AT_HUMAN	yes	yes	0	1	1	0	0	0	1	By matching				By matching			By MS/MS	By MS/MS			By MS/MS	By matching	By matching		By matching	By matching			By MS/MS		By MS/MS	By MS/MS	By matching		By MS/MS	By matching	By matching		By matching	By MS/MS	By MS/MS	By MS/MS
EDPQGDAAQKTDTSHHDQDHPTFNK	2 Dimethyl (K);Dimethyl (N-term)	2902.3118	0.31179168	106	sp|P01009|A1AT_HUMAN	yes	yes	0	2	1	0	0	0	1																															By matching	By matching
EDPQTFYYAVAVVK	Unmodified	1628.8086	0.80862399	176	sp|P02787|TRFE_HUMAN	yes	yes	0	0	0	0	0	0	0		By matching					By MS/MS	By MS/MS		By matching			By MS/MS				By matching									By MS/MS							By MS/MS
EDPQTFYYAVAVVKK	Dimethyl (K)	1784.9349	0.93488713	176	sp|P02787|TRFE_HUMAN	yes	yes	0	1	0	0	0	0	1				By matching																												By matching			By matching
EDPQTFYYAVAVVKKDSGFQMN	2 Dimethyl (K)	2592.257	0.25702591	176	sp|P02787|TRFE_HUMAN	yes	yes	0	2	0	0	0	0	2	By MS/MS	By MS/MS	By MS/MS	By MS/MS	By MS/MS		By MS/MS	By MS/MS	By matching	By MS/MS	By MS/MS	By MS/MS	By MS/MS			By matching	By MS/MS					By MS/MS	By MS/MS	By matching							By matching	By MS/MS	By MS/MS	By MS/MS	By MS/MS
EDVYVVGTVLR	Unmodified	1248.6714	0.67140222	179	sp|P04003|C4BPA_HUMAN	yes	yes	0	0	0	0	0	0	0	By MS/MS	By MS/MS	By matching	By matching	By matching		By MS/MS	By MS/MS		By matching	By MS/MS	By matching	By MS/MS				By matching						By MS/MS			By matching					By matching	By MS/MS	By matching		By MS/MS
EEAPSLR	Unmodified	800.40283	0.40283194	156;10	sp|P02675|FIBB_HUMAN;CON__P02676	no	no	0	0	0	0	0	0	0		By matching	By MS/MS	By MS/MS				By MS/MS	By MS/MS				By MS/MS	By MS/MS			By MS/MS	By MS/MS		By matching			By matching			By MS/MS	By MS/MS		By matching	By MS/MS	By matching				By MS/MS
EEAPSLR	Glu->pyro-Glu	782.39227	0.39226725	156;10	sp|P02675|FIBB_HUMAN;CON__P02676	no	no	0	0	0	0	1	0	0	By matching	By matching	By matching		By MS/MS			By matching	By MS/MS			By matching	By MS/MS	By matching		By matching	By MS/MS	By MS/MS	By matching		By matching	By matching	By matching	By matching	By matching	By matching	By matching	By matching	By matching	By matching	By matching	By matching	By matching		By matching
EEAPSLRPAPPPISGGGYR	Unmodified	1949.9959	0.99592426	156	sp|P02675|FIBB_HUMAN	yes	yes	0	0	0	0	0	0	1	By MS/MS	By MS/MS	By MS/MS	By MS/MS	By MS/MS		By MS/MS	By MS/MS	By MS/MS		By MS/MS	By MS/MS	By MS/MS	By MS/MS		By MS/MS	By MS/MS	By MS/MS	By MS/MS	By MS/MS	By MS/MS	By MS/MS	By MS/MS	By MS/MS	By MS/MS	By MS/MS	By MS/MS	By MS/MS	By MS/MS	By MS/MS	By MS/MS	By MS/MS		By MS/MS	By MS/MS
EEAPSLRPAPPPISGGGYR	Glu->pyro-Glu	1931.9854	0.98535957	156	sp|P02675|FIBB_HUMAN	yes	yes	0	0	0	0	1	0	1																			By MS/MS
EEEMLENVSLVCPK	Dimethyl (K);Dimethyl (N-term)	1731.8423	0.84230866	184	sp|P04114|APOB_HUMAN	yes	yes	0	1	1	0	0	0	0	By MS/MS	By MS/MS		By MS/MS					By matching		By MS/MS	By matching				By MS/MS	By MS/MS						By matching								By MS/MS			By matching
EEEMLENVSLVCPK	Dimethyl (N-term)	1703.811	0.81100853	184	sp|P04114|APOB_HUMAN	yes	yes	0	0	1	0	0	0	0								By MS/MS			By MS/MS					By matching	By matching
EEEMLENVSLVCPKDATR	Oxidation (M);Dimethyl (K);Dimethyl (N-term)	2191.0501	0.0500696	184	sp|P04114|APOB_HUMAN	yes	yes	0	1	1	0	0	1	1		By matching	By matching	By matching	By MS/MS			By MS/MS	By matching		By matching	By MS/MS	By MS/MS			By MS/MS	By MS/MS						By MS/MS			By matching							By matching	By MS/MS
EEEMLENVSLVCPKDATR	Dimethyl (K);Dimethyl (N-term)	2175.0552	0.055154978	184	sp|P04114|APOB_HUMAN	yes	yes	0	1	1	0	0	0	1	By matching	By MS/MS	By matching	By MS/MS	By MS/MS		By MS/MS	By MS/MS	By MS/MS	By MS/MS	By MS/MS	By matching	By MS/MS	By MS/MS		By MS/MS	By MS/MS	By MS/MS	By MS/MS	By MS/MS	By MS/MS	By MS/MS	By matching	By MS/MS	By MS/MS	By MS/MS	By MS/MS	By MS/MS	By MS/MS	By MS/MS	By MS/MS	By MS/MS	By matching	By MS/MS	By MS/MS
EEKAGELEVFNGYFVHFFAPDNLD	Dimethyl (K)	2814.3177	0.31771191	247	sp|P19823|ITIH2_HUMAN	yes	yes	0	1	0	0	0	0	1						By MS/MS
EELVYELNPLDHR	Unmodified	1625.8049	0.80493559	219;220	sp|P0C0L4|CO4A_HUMAN;sp|P0C0L5|CO4B_HUMAN	no	no	0	0	0	0	0	0	0	By MS/MS	By MS/MS	By MS/MS	By MS/MS	By MS/MS		By MS/MS	By MS/MS	By MS/MS	By MS/MS	By MS/MS	By MS/MS	By MS/MS	By MS/MS		By MS/MS	By MS/MS	By MS/MS	By MS/MS	By MS/MS	By MS/MS	By MS/MS	By MS/MS	By MS/MS	By MS/MS	By MS/MS	By MS/MS	By MS/MS	By MS/MS	By MS/MS	By MS/MS	By MS/MS	By MS/MS	By MS/MS	By MS/MS
EEMTKN	Dimethyl (K)	778.3531	0.35310455	141;142	sp|P01859|IGHG2_HUMAN;sp|P01860|IGHG3_HUMAN	no	no	0	1	0	0	0	0	1					By MS/MS								By matching				By matching																By matching
EEMTKNQVSL	Dimethyl (K)	1205.5962	0.59618837	141;142	sp|P01859|IGHG2_HUMAN;sp|P01860|IGHG3_HUMAN	no	no	0	1	0	0	0	0	1	By MS/MS	By MS/MS		By matching	By MS/MS				By MS/MS			By MS/MS		By MS/MS			By MS/MS	By MS/MS	By MS/MS	By matching		By matching	By matching	By MS/MS	By MS/MS	By matching	By matching				By MS/MS	By MS/MS	By MS/MS
EEMTKNQVSL	Oxidation (M);Dimethyl (K)	1221.5911	0.59110299	141;142	sp|P01859|IGHG2_HUMAN;sp|P01860|IGHG3_HUMAN	no	no	0	1	0	0	0	1	1	By matching				By MS/MS							By MS/MS											By matching
EEMTKNQVSLT	Dimethyl (K)	1306.6439	0.64386684	141;142	sp|P01859|IGHG2_HUMAN;sp|P01860|IGHG3_HUMAN	no	no	0	1	0	0	0	0	1					By MS/MS			By MS/MS	By MS/MS				By matching																				By MS/MS
EEMTKNQVSLTC	Dimethyl (N-term)	1466.6745	0.67451505	141;142	sp|P01859|IGHG2_HUMAN;sp|P01860|IGHG3_HUMAN	no	no	0	0	1	0	0	0	1	By MS/MS	By matching														By MS/MS				By matching		By matching	By matching										By matching	By matching
EEMTKNQVSLTC	Dimethyl (K)	1466.6745	0.67451505	141;142	sp|P01859|IGHG2_HUMAN;sp|P01860|IGHG3_HUMAN	no	no	0	1	0	0	0	0	1												By MS/MS
EEMTKNQVSLTCL	Oxidation (M);Dimethyl (K)	1595.7535	0.75349365	141;142	sp|P01859|IGHG2_HUMAN;sp|P01860|IGHG3_HUMAN	no	no	0	1	0	0	0	1	1	By MS/MS				By MS/MS		By matching				By matching	By MS/MS				By matching							By matching											By matching
EEMTKNQVSLTCL	Dimethyl (N-term)	1579.7586	0.75857903	141;142	sp|P01859|IGHG2_HUMAN;sp|P01860|IGHG3_HUMAN	no	no	0	0	1	0	0	0	1	By MS/MS	By MS/MS	By MS/MS	By MS/MS	By MS/MS		By MS/MS		By MS/MS		By matching	By MS/MS	By MS/MS					By matching	By matching	By MS/MS		By MS/MS	By matching		By MS/MS				By matching	By matching	By MS/MS	By MS/MS		By MS/MS	By MS/MS
EEMTKNQVSLTCL	Dimethyl (K)	1579.7586	0.75857903	141;142	sp|P01859|IGHG2_HUMAN;sp|P01860|IGHG3_HUMAN	no	no	0	1	0	0	0	0	1								By MS/MS					By MS/MS	By MS/MS		By MS/MS	By MS/MS				By MS/MS			By MS/MS		By MS/MS		By MS/MS					By MS/MS
EEMTKNQVSLTCL	Oxidation (M);Dimethyl (N-term)	1595.7535	0.75349365	141;142	sp|P01859|IGHG2_HUMAN;sp|P01860|IGHG3_HUMAN	no	no	0	0	1	0	0	1	1								By MS/MS					By MS/MS
EEMTKNQVSLTCLVK	Dimethyl (K)	1806.922	0.92195596	141;142;143	sp|P01861|IGHG4_HUMAN;sp|P01859|IGHG2_HUMAN;sp|P01860|IGHG3_HUMAN	no	no	0	1	0	0	0	0	1	By matching	By matching			By MS/MS		By MS/MS	By MS/MS			By MS/MS	By matching	By matching			By matching	By MS/MS		By matching	By MS/MS	By matching		By MS/MS			By MS/MS						By MS/MS	By matching	By matching	By matching
EEMTKNQVSLTCLVK	2 Dimethyl (K)	1834.9533	0.95325609	141;142;143	sp|P01861|IGHG4_HUMAN;sp|P01859|IGHG2_HUMAN;sp|P01860|IGHG3_HUMAN	no	no	0	2	0	0	0	0	1	By matching	By matching	By MS/MS	By MS/MS	By MS/MS		By MS/MS	By MS/MS	By MS/MS		By MS/MS	By matching	By MS/MS	By matching		By MS/MS	By MS/MS	By MS/MS	By matching	By MS/MS	By MS/MS	By MS/MS	By matching	By MS/MS	By MS/MS	By MS/MS		By MS/MS		By MS/MS	By MS/MS	By matching	By MS/MS	By matching	By MS/MS
EEMTKNQVSLTCLVKGF	2 Dimethyl (K)	2039.0431	0.043133728	141;142	sp|P01859|IGHG2_HUMAN;sp|P01860|IGHG3_HUMAN	no	no	0	2	0	0	0	0	2					By MS/MS			By matching		By MS/MS																					By MS/MS	By MS/MS	By MS/MS
EENFYVDETTVVKVPM	Dimethyl (K)	1926.9285	0.92848113	213	sp|P08185|CBG_HUMAN	yes	yes	0	1	0	0	0	0	1																		By matching				By matching					By MS/MS
EEPGEDFPAAR	Unmodified	1216.536	0.53603095	175	sp|P02786|TFR1_HUMAN	yes	yes	0	0	0	0	0	0	0								By MS/MS					By matching			By matching
EEQFNSTFR	Unmodified	1156.5149	0.51490158	141	sp|P01859|IGHG2_HUMAN	yes	yes	0	0	0	0	0	0	0																			By MS/MS								By matching			By matching
EEQYNSTYR	Unmodified	1188.5047	0.50473083	226	sp|P0DOX5|IGG1_HUMAN;sp|P01857|IGHG1_HUMAN	yes	no	0	0	0	0	0	0	0			By matching					By matching				By matching	By matching			By MS/MS	By matching	By MS/MS	By matching	By MS/MS	By MS/MS	By MS/MS	By matching	By MS/MS	By MS/MS	By MS/MS	By MS/MS	By MS/MS	By matching	By matching	By matching
EESPLLIGQQSTVSDVPR	Unmodified	1954.0007	0.0007348666	166	sp|P02751|FINC_HUMAN	yes	yes	0	0	0	0	0	0	0	By MS/MS	By MS/MS	By MS/MS	By MS/MS	By MS/MS		By MS/MS	By MS/MS	By MS/MS	By MS/MS	By MS/MS	By MS/MS	By MS/MS	By MS/MS		By MS/MS	By MS/MS	By MS/MS	By MS/MS	By MS/MS	By MS/MS	By MS/MS	By MS/MS	By MS/MS	By MS/MS	By MS/MS	By MS/MS	By MS/MS	By MS/MS	By MS/MS	By MS/MS	By MS/MS	By MS/MS	By MS/MS	By MS/MS
EETFLKKYLYEIAR	2 Dimethyl (K)	1858.024	0.024036491	11	sp|P02768|ALBU_HUMAN;CON__P02768-1	yes	no	0	2	0	0	0	0	2																			By MS/MS					By matching		By MS/MS			By matching
EETHGPASFLKEFDVLDELR	Dimethyl (K);Acetyl (N-term)	2401.1802	0.1801558	29		yes	yes	1	1	0	0	0	0	1			By matching	By matching			By matching							By MS/MS				By matching			By matching			By matching						By matching		By MS/MS	By matching		By matching
EFDHNSNIR	Unmodified	1130.5105	0.51048491	216	sp|P08603|CFAH_HUMAN	yes	yes	0	0	0	0	0	0	0	By MS/MS	By matching	By matching	By matching	By MS/MS			By MS/MS	By MS/MS			By matching	By MS/MS	By MS/MS		By matching	By matching	By matching	By matching	By matching	By MS/MS		By matching	By matching	By matching	By matching	By matching	By matching	By matching	By matching	By MS/MS	By matching	By MS/MS	By matching
EFGNTLEDKAR	Dimethyl (K)	1306.6517	0.65172941	152	sp|P02654|APOC1_HUMAN	yes	yes	0	1	0	0	0	0	1	By matching	By MS/MS		By MS/MS	By matching			By MS/MS	By matching			By matching	By MS/MS	By MS/MS		By MS/MS	By MS/MS	By matching	By matching	By MS/MS	By MS/MS	By MS/MS	By MS/MS	By matching	By MS/MS	By MS/MS	By matching	By MS/MS	By MS/MS	By MS/MS		By matching	By MS/MS	By MS/MS	By MS/MS
EFHLHLR	Unmodified	950.50863	0.50863441	219;220	sp|P0C0L4|CO4A_HUMAN;sp|P0C0L5|CO4B_HUMAN	no	no	0	0	0	0	0	0	0	By matching	By MS/MS	By MS/MS	By matching					By matching			By matching		By MS/MS					By MS/MS	By MS/MS		By MS/MS			By MS/MS	By MS/MS	By MS/MS		By MS/MS	By MS/MS				By matching
EFKSEKGR	2 Dimethyl (K)	1035.5713	0.57129425	110	sp|P01024|CO3_HUMAN	yes	yes	0	2	0	0	0	0	2			By matching						By MS/MS					By MS/MS			By matching	By MS/MS	By MS/MS	By MS/MS	By matching	By MS/MS		By MS/MS	By matching	By matching	By MS/MS	By matching	By MS/MS	By MS/MS
EFNAETF	Unmodified	856.3603	0.36029842	11	sp|P02768|ALBU_HUMAN;CON__P02768-1	yes	no	0	0	0	0	0	0	0	By matching		By matching									By matching					By MS/MS	By matching		By matching	By matching	By matching	By matching	By matching	By matching	By matching	By matching	By matching	By matching	By matching			By matching	By matching	By matching
EFNAETFTF	Unmodified	1104.4764	0.47639081	11	sp|P02768|ALBU_HUMAN;CON__P02768-1	yes	no	0	0	0	0	0	0	0	By MS/MS	By MS/MS	By matching	By MS/MS			By MS/MS	By matching	By MS/MS	By matching	By MS/MS	By matching	By MS/MS	By MS/MS								By matching	By matching									By MS/MS		By matching	By MS/MS
EFNAETFTFH	Unmodified	1241.5353	0.53530267	11	sp|P02768|ALBU_HUMAN;CON__P02768-1	yes	no	0	0	0	0	0	0	0	By MS/MS	By MS/MS	By MS/MS	By MS/MS	By MS/MS	By matching	By MS/MS	By MS/MS	By MS/MS	By MS/MS	By MS/MS	By MS/MS	By MS/MS	By MS/MS		By MS/MS	By MS/MS	By MS/MS	By matching	By MS/MS	By MS/MS	By MS/MS	By MS/MS	By MS/MS	By MS/MS	By MS/MS	By MS/MS	By MS/MS	By MS/MS	By MS/MS	By MS/MS	By MS/MS	By MS/MS	By MS/MS	By MS/MS
EFNAETFTFHAD	Unmodified	1427.5994	0.59935949	11	sp|P02768|ALBU_HUMAN;CON__P02768-1	yes	no	0	0	0	0	0	0	0		By matching	By MS/MS	By matching	By matching		By MS/MS	By matching	By matching		By matching			By MS/MS		By matching	By matching						By matching										By MS/MS	By matching	By MS/MS
EFNAETFTFHAD	Glu->pyro-Glu	1409.5888	0.58879481	11	sp|P02768|ALBU_HUMAN;CON__P02768-1	yes	no	0	0	0	0	1	0	0						By MS/MS
EFNAETFTFHADICTLSEK	Unmodified	2259.0154	0.015398653	11	sp|P02768|ALBU_HUMAN;CON__P02768-1	yes	no	0	0	0	0	0	0	0		By MS/MS		By matching		By MS/MS	By MS/MS	By MS/MS			By MS/MS	By matching	By MS/MS				By MS/MS						By MS/MS								By matching		By MS/MS		By MS/MS
EFNAETFTFHADICTLSEKER	Dimethyl (K)	2572.1904	0.19040291	11	sp|P02768|ALBU_HUMAN;CON__P02768-1	yes	no	0	1	0	0	0	0	1	By MS/MS	By MS/MS	By MS/MS	By MS/MS	By MS/MS	By MS/MS	By MS/MS	By MS/MS	By MS/MS	By MS/MS	By MS/MS	By MS/MS	By MS/MS	By MS/MS		By MS/MS	By MS/MS					By matching	By MS/MS		By matching	By MS/MS		By MS/MS		By matching	By MS/MS	By MS/MS	By MS/MS	By MS/MS	By MS/MS
EFNAETFTFHADICTLSEKER	Glu->pyro-Glu;Dimethyl (K)	2554.1798	0.17983822	11	sp|P02768|ALBU_HUMAN;CON__P02768-1	yes	no	0	1	0	0	1	0	1						By MS/MS
EFPTYVEPTNDEICEAFR	Unmodified	2215.9732	0.97319949	173	sp|P02774|VTDB_HUMAN;CON__Q3MHN5;CON__ENSEMBL:ENSBTAP00000018229	yes	no	0	0	0	0	0	0	0					By MS/MS
EFQLFSSPH	Unmodified	1090.5084	0.50835964	176	sp|P02787|TRFE_HUMAN	yes	yes	0	0	0	0	0	0	0	By MS/MS	By MS/MS	By MS/MS	By MS/MS	By MS/MS		By MS/MS	By MS/MS	By MS/MS	By MS/MS	By MS/MS	By MS/MS	By MS/MS	By MS/MS		By MS/MS	By MS/MS	By MS/MS		By MS/MS	By MS/MS	By MS/MS	By MS/MS	By MS/MS	By MS/MS	By MS/MS	By MS/MS	By MS/MS	By MS/MS	By MS/MS	By MS/MS		By MS/MS	By MS/MS	By MS/MS
EFQVPTFTIPK	Dimethyl (K)	1333.7282	0.72818882	184	sp|P04114|APOB_HUMAN	yes	yes	0	1	0	0	0	0	0	By MS/MS	By MS/MS	By matching	By MS/MS	By matching		By matching		By matching	By MS/MS	By MS/MS	By matching	By MS/MS	By matching		By matching	By MS/MS						By MS/MS					By matching			By matching	By matching	By matching	By matching
EFQVPTFTIPKLY	Dimethyl (K)	1609.8756	0.87558134	184	sp|P04114|APOB_HUMAN	yes	yes	0	1	0	0	0	0	1	By matching	By matching	By matching	By MS/MS			By matching	By matching			By matching						By MS/MS																By matching	By MS/MS
EFQVPTFTIPKLYQL	Dimethyl (K)	1851.0182	0.018222832	184	sp|P04114|APOB_HUMAN	yes	yes	0	1	0	0	0	0	1	By MS/MS		By matching	By matching																											By matching		By matching	By matching	By matching
EFSHLGKEDFTSLSLVLY	Dimethyl (N-term)	2112.0779	0.077922555	173	sp|P02774|VTDB_HUMAN	yes	yes	0	0	1	0	0	0	1	By MS/MS												By MS/MS			By MS/MS
EFSHLGKEDFTSLSLVLY	Dimethyl (K)	2112.0779	0.077922555	173	sp|P02774|VTDB_HUMAN	yes	yes	0	1	0	0	0	0	1				By MS/MS	By MS/MS	By MS/MS	By MS/MS	By matching	By MS/MS	By MS/MS	By MS/MS		By MS/MS	By MS/MS			By MS/MS						By matching							By matching
EFSHLGKEDFTSLSLVLYSR	Dimethyl (K)	2355.2111	0.21106199	173	sp|P02774|VTDB_HUMAN	yes	yes	0	1	0	0	0	0	1																				By MS/MS	By matching	By matching		By MS/MS	By matching	By MS/MS	By matching		By matching	By matching	By matching
EFTPPVQAAY	Unmodified	1121.5393	0.53932542	279	sp|P68871|HBB_HUMAN	yes	yes	0	0	0	0	0	0	0																																		By MS/MS
EFTRPEEIIFLR	Unmodified	1548.83	0.83002813	252	sp|P23142|FBLN1_HUMAN;CON__ENSEMBL:ENSBTAP00000016046	yes	no	0	0	0	0	0	0	1	By matching		By matching		By matching		By matching	By matching	By matching	By matching		By matching		By MS/MS		By matching	By MS/MS		By matching	By matching		By MS/MS		By matching				By MS/MS		By matching	By MS/MS	By MS/MS
EFWDNLEKETEGLR	Dimethyl (K)	1792.8632	0.86317875	149	sp|P02647|APOA1_HUMAN	yes	yes	0	1	0	0	0	0	1					By matching						By MS/MS		By matching
EFWDNLEKETEGLR	Glu->pyro-Glu;Dimethyl (K)	1774.8526	0.85261407	149	sp|P02647|APOA1_HUMAN	yes	yes	0	1	0	0	1	0	1																				By MS/MS								By matching
EGDCPVQSGK	Unmodified	1075.4604	0.46042317	113	sp|P01042|KNG1_HUMAN	yes	yes	0	0	0	0	0	0	0								By MS/MS					By MS/MS			By matching	By matching																		By MS/MS
EGETKAVK	2 Dimethyl (K)	916.52295	0.52294707	187	sp|P04217|A1BG_HUMAN	yes	yes	0	2	0	0	0	0	1					By matching			By matching	By MS/MS				By matching	By matching		By matching	By matching	By MS/MS		By MS/MS	By matching			By matching	By matching		By MS/MS	By matching	By MS/MS	By matching	By matching		By matching
EGFGHLSPTGTTEF	Unmodified	1478.6678	0.66777341	157	sp|P02679|FIBG_HUMAN	yes	yes	0	0	0	0	0	0	0	By MS/MS	By matching	By matching	By matching	By MS/MS			By matching	By MS/MS	By matching	By MS/MS	By MS/MS	By matching			By matching	By matching						By matching								By matching	By matching
EGFGHLSPTGTTEFWLGN	Unmodified	1948.8955	0.89554151	157	sp|P02679|FIBG_HUMAN	yes	yes	0	0	0	0	0	0	0	By MS/MS																														By matching	By matching
EGFGHLSPTGTTEFWLGNEK	Unmodified	2206.0331	0.033097627	157	sp|P02679|FIBG_HUMAN	yes	yes	0	0	0	0	0	0	0	By MS/MS			By MS/MS	By MS/MS			By MS/MS		By matching	By MS/MS	By matching	By matching			By matching	By matching									By matching					By MS/MS	By MS/MS			By matching
EGFGHLSPTGTTEFWLGNEKIH	Dimethyl (K)	2484.2074	0.2073736	157	sp|P02679|FIBG_HUMAN	yes	yes	0	1	0	0	0	0	1	By MS/MS	By MS/MS	By matching	By MS/MS	By MS/MS		By matching	By matching	By MS/MS	By MS/MS	By MS/MS	By MS/MS	By MS/MS	By MS/MS		By MS/MS	By matching						By MS/MS								By MS/MS	By MS/MS	By matching	By MS/MS	By MS/MS
EGFGHLSPTGTTEFWLGNEKIHL	Dimethyl (K)	2597.2914	0.29143758	157	sp|P02679|FIBG_HUMAN	yes	yes	0	1	0	0	0	0	1	By MS/MS		By MS/MS		By MS/MS				By MS/MS	By MS/MS		By MS/MS	By MS/MS	By MS/MS				By matching										By MS/MS			By MS/MS	By MS/MS
EGFGHLSPTGTTEFWLGNEKIHLISTQSAIPY	Dimethyl (K)	3557.7831	0.78308452	157	sp|P02679|FIBG_HUMAN	yes	yes	0	1	0	0	0	0	1	By matching				By MS/MS			By MS/MS	By MS/MS	By MS/MS	By matching		By MS/MS	By MS/MS		By MS/MS	By MS/MS	By matching						By matching				By MS/MS			By MS/MS	By MS/MS
EGFGHLSPTGTTEFWLGNEKIHLISTQSAIPYALR	Dimethyl (K)	3898.0054	0.0053733196	157	sp|P02679|FIBG_HUMAN	yes	yes	0	1	0	0	0	0	1																		By matching	By MS/MS
EGFQELLR	Unmodified	990.51345	0.51344502	106	sp|P01009|A1AT_HUMAN	yes	yes	0	0	0	0	0	0	0					By matching		By matching	By MS/MS	By matching		By matching					By matching	By MS/MS
EGGPSQIGDALGFAVR	Unmodified	1572.7896	0.78961988	188	sp|P04275|VWF_HUMAN	yes	yes	0	0	0	0	0	0	0		By MS/MS																			By matching								By matching
EGGQTAPASTR	Unmodified	1073.5102	0.51015055	203;26	sp|P06396|GELS_HUMAN;CON__Q3SX14	no	no	0	0	0	0	0	0	0	By matching	By MS/MS	By MS/MS	By MS/MS	By MS/MS			By matching	By matching			By MS/MS	By MS/MS	By matching		By matching	By MS/MS			By MS/MS		By MS/MS	By MS/MS					By MS/MS	By matching		By MS/MS	By MS/MS		By matching
EGKASSAK	2 Dimethyl (K)	832.46543	0.46543219	11	sp|P02768|ALBU_HUMAN;CON__P02768-1	yes	no	0	2	0	0	0	0	1																			By matching		By matching			By MS/MS		By matching		By MS/MS	By matching
EGKASSAKQR	2 Dimethyl (K)	1116.6251	0.62512073	11	sp|P02768|ALBU_HUMAN;CON__P02768-1	yes	no	0	2	0	0	0	0	2									By MS/MS									By MS/MS	By MS/MS		By MS/MS			By MS/MS	By MS/MS	By MS/MS	By MS/MS	By MS/MS	By MS/MS	By MS/MS
EGKASSAKQR	Glu->pyro-Glu;2 Dimethyl (K)	1098.6146	0.61455605	11	sp|P02768|ALBU_HUMAN;CON__P02768-1	yes	no	0	2	0	0	1	0	2									By MS/MS										By MS/MS		By MS/MS			By MS/MS	By MS/MS	By MS/MS		By MS/MS
EGKEYGVVLAPDGSTVAVEPLLAGLEAGLQGR	Dimethyl (K)	3222.7136	0.71360797	305	sp|Q96PD5|PGRP2_HUMAN	yes	yes	0	1	0	0	0	0	1	By matching						By MS/MS				By MS/MS			By matching		By matching	By matching				By MS/MS	By MS/MS	By MS/MS		By MS/MS	By MS/MS	By MS/MS	By matching		By MS/MS				By MS/MS
EGKEYGVVLAPDGSTVAVEPLLAGLEAGLQGR	Dimethyl (N-term)	3222.7136	0.71360797	305	sp|Q96PD5|PGRP2_HUMAN	yes	yes	0	0	1	0	0	0	1																													By MS/MS
EGKFTDSENVCQER	Dimethyl (N-term)	1725.7628	0.76281278	268	sp|P43652|AFAM_HUMAN	yes	yes	0	0	1	0	0	0	1	By MS/MS	By MS/MS	By MS/MS	By MS/MS	By MS/MS			By MS/MS	By MS/MS			By MS/MS	By MS/MS	By MS/MS		By MS/MS	By MS/MS	By MS/MS	By MS/MS	By MS/MS	By MS/MS		By MS/MS	By MS/MS	By MS/MS	By MS/MS	By MS/MS	By MS/MS	By MS/MS	By MS/MS	By MS/MS	By MS/MS	By MS/MS	By MS/MS
EGKFTDSENVCQER	Dimethyl (K)	1725.7628	0.76281278	268	sp|P43652|AFAM_HUMAN	yes	yes	0	1	0	0	0	0	1		By MS/MS	By MS/MS	By MS/MS				By MS/MS	By matching			By matching	By MS/MS	By MS/MS		By MS/MS	By MS/MS	By MS/MS	By MS/MS	By MS/MS	By MS/MS	By matching	By matching		By MS/MS	By MS/MS			By MS/MS	By MS/MS	By MS/MS	By MS/MS	By MS/MS	By matching
EGKLQHLENELTHDIITKFLENEDR	2 Dimethyl (K)	3076.5829	0.58292815	106	sp|P01009|A1AT_HUMAN	yes	yes	0	2	0	0	0	0	2						By MS/MS
EGKQVGSGVTTDQVQAEAK	Dimethyl (N-term)	1958.9909	0.99089846	144;227	sp|P01871|IGHM_HUMAN;sp|P0DOX6|IGM_HUMAN	no	no	0	0	1	0	0	0	1																		By matching	By MS/MS	By MS/MS	By matching		By matching	By MS/MS	By matching	By MS/MS	By MS/MS	By matching	By MS/MS	By matching
EGKQVGSGVTTDQVQAEAK	Dimethyl (K);Dimethyl (N-term)	1987.0222	0.02219859	144;227	sp|P01871|IGHM_HUMAN;sp|P0DOX6|IGM_HUMAN	no	no	0	1	1	0	0	0	1									By MS/MS				By matching
EGKQVGSGVTTDQVQAEAK	Dimethyl (K)	1958.9909	0.99089846	144;227	sp|P01871|IGHM_HUMAN;sp|P0DOX6|IGM_HUMAN	no	no	0	1	0	0	0	0	1																						By MS/MS
EGKQVGSGVTTDQVQAEAKESGPTTY	Dimethyl (K);Dimethyl (N-term)	2722.3297	0.32973316	144;227	sp|P01871|IGHM_HUMAN;sp|P0DOX6|IGM_HUMAN	no	no	0	1	1	0	0	0	2	By MS/MS	By MS/MS	By MS/MS	By MS/MS	By MS/MS	By matching		By MS/MS	By MS/MS			By MS/MS	By MS/MS	By MS/MS		By MS/MS		By matching			By MS/MS	By MS/MS	By matching	By matching	By matching		By MS/MS	By MS/MS		By MS/MS		By matching	By matching
EGKQVGSGVTTDQVQAEAKESGPTTY	2 Dimethyl (K)	2722.3297	0.32973316	144;227	sp|P01871|IGHM_HUMAN;sp|P0DOX6|IGM_HUMAN	no	no	0	2	0	0	0	0	2					By matching		By matching		By MS/MS					By matching			By MS/MS
EGSTVEKTVAPTECS	Dimethyl (K)	1621.7505	0.75051676	230;229;231	sp|P0DOX8|IGL1_HUMAN;sp|B9A064|IGLL5_HUMAN;sp|P0CG04|IGLC1_HUMAN;sp|P0DOY2|IGLC2_HUMAN;sp|P0DOY3|IGLC3_HUMAN	no	no	0	1	0	0	0	0	1	By MS/MS	By MS/MS	By MS/MS	By MS/MS	By MS/MS			By MS/MS	By MS/MS			By MS/MS	By MS/MS	By MS/MS		By MS/MS	By MS/MS		By MS/MS	By MS/MS	By MS/MS	By MS/MS		By MS/MS	By MS/MS	By MS/MS	By MS/MS	By MS/MS	By MS/MS	By MS/MS	By matching	By MS/MS	By MS/MS	By MS/MS
EGSTVEKTVAPTECS	Dimethyl (N-term)	1621.7505	0.75051676	230;229;231	sp|P0DOX8|IGL1_HUMAN;sp|B9A064|IGLL5_HUMAN;sp|P0CG04|IGLC1_HUMAN;sp|P0DOY2|IGLC2_HUMAN;sp|P0DOY3|IGLC3_HUMAN	no	no	0	0	1	0	0	0	1													By MS/MS				By MS/MS	By MS/MS					By MS/MS
EGTCPEAPTDECK	Unmodified	1492.581	0.58100859	176	sp|P02787|TRFE_HUMAN	yes	yes	0	0	0	0	0	0	0		By matching			By matching			By matching				By matching	By MS/MS				By matching						By matching			By matching						By matching	By matching		By matching
EGTCPEAPTDECKPVK	Dimethyl (K)	1844.8284	0.82844951	176	sp|P02787|TRFE_HUMAN	yes	yes	0	1	0	0	0	0	1	By MS/MS	By MS/MS	By MS/MS	By matching	By MS/MS			By MS/MS	By MS/MS			By MS/MS	By MS/MS	By MS/MS		By MS/MS	By MS/MS		By matching	By matching	By matching	By matching	By MS/MS	By matching	By matching	By matching	By matching			By matching	By MS/MS	By MS/MS	By MS/MS	By MS/MS
EGTCPEAPTDECKPVK	Unmodified	1816.7971	0.79714938	176	sp|P02787|TRFE_HUMAN	yes	yes	0	0	0	0	0	0	1	By matching	By MS/MS		By MS/MS				By MS/MS				By matching	By MS/MS				By matching						By matching			By matching					By matching		By MS/MS		By MS/MS
EGTCPEAPTDECKPVK	2 Dimethyl (K)	1872.8597	0.85974963	176	sp|P02787|TRFE_HUMAN	yes	yes	0	2	0	0	0	0	1					By MS/MS			By matching	By matching				By matching	By matching		By matching	By matching
EGTCPEAPTDECKPVKW	2 Dimethyl (K)	2058.9391	0.93906259	176	sp|P02787|TRFE_HUMAN	yes	yes	0	2	0	0	0	0	2	By matching	By MS/MS	By MS/MS	By matching	By MS/MS		By MS/MS	By MS/MS	By MS/MS			By MS/MS	By MS/MS	By MS/MS		By MS/MS	By matching		By matching		By matching	By matching	By MS/MS	By matching	By matching					By matching	By MS/MS	By MS/MS	By MS/MS	By MS/MS	By MS/MS
EGTCPEAPTDECKPVKW	Dimethyl (K)	2030.9078	0.90776246	176	sp|P02787|TRFE_HUMAN	yes	yes	0	1	0	0	0	0	2					By MS/MS	By matching												By matching	By matching			By matching		By matching						By matching	By matching	By MS/MS
EGTCPEAPTDECKPVKWC	Dimethyl (K)	2190.9384	0.93841066	176	sp|P02787|TRFE_HUMAN	yes	yes	0	1	0	0	0	0	2	By MS/MS	By MS/MS		By matching	By matching			By MS/MS	By MS/MS			By matching	By MS/MS	By MS/MS		By matching	By matching						By MS/MS									By matching	By MS/MS	By MS/MS
EGTCPEAPTDECKPVKWC	2 Dimethyl (K)	2218.9697	0.96971079	176	sp|P02787|TRFE_HUMAN	yes	yes	0	2	0	0	0	0	2	By MS/MS	By MS/MS	By MS/MS	By MS/MS	By MS/MS	By matching		By MS/MS	By matching			By MS/MS	By matching	By MS/MS		By MS/MS	By MS/MS						By MS/MS								By MS/MS		By MS/MS	By MS/MS	By MS/MS
EGTCPEAPTDECKPVKWCAL	2 Dimethyl (K)	2403.0909	0.090888557	176	sp|P02787|TRFE_HUMAN	yes	yes	0	2	0	0	0	0	2		By MS/MS	By MS/MS	By MS/MS				By MS/MS	By MS/MS		By MS/MS	By MS/MS	By MS/MS	By MS/MS		By MS/MS																By matching	By MS/MS		By matching
EGTCPEAPTDECKPVKWCALSHHER	2 Dimethyl (K)	3049.3844	0.38444482	176	sp|P02787|TRFE_HUMAN	yes	yes	0	2	0	0	0	0	2		By MS/MS	By matching	By matching	By matching			By MS/MS	By matching			By MS/MS	By MS/MS	By MS/MS			By MS/MS			By matching						By matching	By matching					By matching		By matching	By MS/MS
EGVQKEDIPPADLSDQVPDTESETR	Dimethyl (N-term)	2782.3145	0.31447702	110	sp|P01024|CO3_HUMAN	yes	yes	0	0	1	0	0	0	1	By MS/MS	By MS/MS	By MS/MS	By MS/MS	By MS/MS		By MS/MS	By MS/MS	By MS/MS		By MS/MS	By MS/MS	By MS/MS	By MS/MS		By MS/MS	By MS/MS	By MS/MS	By MS/MS	By MS/MS	By MS/MS	By MS/MS	By MS/MS	By MS/MS	By MS/MS	By MS/MS	By MS/MS	By MS/MS	By MS/MS	By MS/MS	By MS/MS	By MS/MS	By MS/MS	By MS/MS	By MS/MS
EGVQKEDIPPADLSDQVPDTESETR	Dimethyl (K)	2782.3145	0.31447702	110	sp|P01024|CO3_HUMAN	yes	yes	0	1	0	0	0	0	1			By matching					By matching				By MS/MS						By MS/MS	By MS/MS	By MS/MS	By MS/MS	By MS/MS					By MS/MS				By matching	By MS/MS	By MS/MS		By matching
EGVYTVFAPTNEAFR	Unmodified	1699.8206	0.82058566	290	sp|Q15582|BGH3_HUMAN	yes	yes	0	0	0	0	0	0	0				By matching			By MS/MS	By MS/MS	By MS/MS	By MS/MS	By MS/MS		By MS/MS			By MS/MS	By matching		By matching	By matching		By MS/MS		By MS/MS				By matching							By matching
EGYYGYTGAFR	Unmodified	1282.5619	0.56185177	176	sp|P02787|TRFE_HUMAN	yes	yes	0	0	0	0	0	0	0	By MS/MS	By matching	By MS/MS	By matching	By MS/MS		By MS/MS	By MS/MS	By MS/MS		By MS/MS	By MS/MS		By MS/MS		By MS/MS	By MS/MS	By matching	By matching	By matching	By matching	By matching	By MS/MS	By matching	By matching	By matching	By matching	By matching	By matching	By matching	By MS/MS	By MS/MS	By MS/MS	By MS/MS	By MS/MS
EHALLAYTLGVK	Unmodified	1313.7343	0.73433683	277	sp|Q5VTE0|EF1A3_HUMAN;sp|P68104|EF1A1_HUMAN;sp|Q05639|EF1A2_HUMAN	yes	no	0	0	0	0	0	0	0															By MS/MS
EHSSLAFWK	Unmodified	1103.54	0.53999412	164;18	sp|P02749|APOH_HUMAN;CON__P17690	no	no	0	0	0	0	0	0	0								By MS/MS
EHVAHLL	Unmodified	817.44464	0.44463717	246	sp|P19652|A1AG2_HUMAN	yes	yes	0	0	0	0	0	0	0	By MS/MS	By matching		By matching														By MS/MS	By matching	By matching	By matching	By matching	By matching		By matching	By matching	By matching	By matching	By matching	By matching	By matching		By matching	By matching
EHVAHLLF	Unmodified	964.51305	0.51305109	246	sp|P19652|A1AG2_HUMAN	yes	yes	0	0	0	0	0	0	0	By MS/MS	By MS/MS	By MS/MS	By MS/MS	By MS/MS		By MS/MS	By MS/MS	By MS/MS		By MS/MS	By MS/MS	By MS/MS	By MS/MS		By MS/MS	By MS/MS	By matching		By MS/MS	By MS/MS	By matching	By matching	By matching	By MS/MS	By matching	By MS/MS	By matching	By MS/MS	By MS/MS		By MS/MS	By MS/MS	By MS/MS	By MS/MS
EHVAHLLFLR	Unmodified	1233.6982	0.6982261	246	sp|P19652|A1AG2_HUMAN	yes	yes	0	0	0	0	0	0	0	By MS/MS	By MS/MS	By MS/MS	By MS/MS	By MS/MS		By MS/MS	By MS/MS	By MS/MS		By MS/MS	By MS/MS	By MS/MS	By MS/MS		By MS/MS	By MS/MS	By MS/MS	By MS/MS	By MS/MS	By MS/MS	By MS/MS	By MS/MS	By MS/MS	By MS/MS	By MS/MS	By MS/MS	By MS/MS	By MS/MS	By MS/MS	By MS/MS	By MS/MS	By MS/MS	By MS/MS	By MS/MS
EHVAHLLFLR	Glu->pyro-Glu	1215.6877	0.68766141	246	sp|P19652|A1AG2_HUMAN	yes	yes	0	0	0	0	1	0	0												By matching						By MS/MS		By MS/MS	By MS/MS			By MS/MS	By MS/MS	By MS/MS			By matching
EIEEVLTPEMLMR	Unmodified	1588.7841	0.7840655	257	sp|P29622|KAIN_HUMAN	yes	yes	0	0	0	0	0	0	0		By MS/MS	By matching	By MS/MS			By MS/MS	By MS/MS	By MS/MS	By MS/MS	By MS/MS		By MS/MS	By MS/MS		By MS/MS	By MS/MS	By matching		By MS/MS	By MS/MS		By MS/MS		By MS/MS		By MS/MS	By matching	By MS/MS	By MS/MS		By matching	By MS/MS	By matching	By MS/MS
EIEEVLTPEMLMR	Oxidation (M)	1604.779	0.77898012	257	sp|P29622|KAIN_HUMAN	yes	yes	0	0	0	0	0	1	0							By MS/MS
EIFNMAR	Unmodified	879.42727	0.42727255	184	sp|P04114|APOB_HUMAN	yes	yes	0	0	0	0	0	0	0					By matching		By matching	By matching	By matching				By MS/MS	By matching		By matching	By matching
EIGELYLPK	Dimethyl (K)	1088.6118	0.61176208	107	sp|P01011|AACT_HUMAN	yes	yes	0	1	0	0	0	0	0	By MS/MS	By MS/MS	By matching	By MS/MS			By MS/MS	By MS/MS	By MS/MS	By MS/MS	By MS/MS	By MS/MS	By MS/MS	By MS/MS		By MS/MS	By MS/MS	By MS/MS	By matching	By MS/MS	By matching	By matching	By MS/MS	By matching		By MS/MS		By matching			By MS/MS	By MS/MS	By MS/MS	By MS/MS	By MS/MS
EIGELYLPKF	Dimethyl (K)	1235.6802	0.680176	107	sp|P01011|AACT_HUMAN	yes	yes	0	1	0	0	0	0	1	By MS/MS	By MS/MS		By MS/MS	By MS/MS		By MS/MS	By MS/MS	By MS/MS	By MS/MS	By MS/MS	By MS/MS	By MS/MS	By matching		By MS/MS	By MS/MS				By MS/MS	By matching	By MS/MS								By MS/MS	By MS/MS	By MS/MS	By MS/MS	By MS/MS
EIGELYLPKFS	Dimethyl (K)	1322.7122	0.71220441	107	sp|P01011|AACT_HUMAN	yes	yes	0	1	0	0	0	0	1					By MS/MS		By MS/MS
EIGELYLPKFSISR	Dimethyl (K)	1678.9294	0.92940782	107	sp|P01011|AACT_HUMAN	yes	yes	0	1	0	0	0	0	1	By MS/MS	By MS/MS		By MS/MS	By matching		By MS/MS	By MS/MS	By MS/MS	By MS/MS	By MS/MS	By MS/MS	By MS/MS			By MS/MS	By MS/MS	By MS/MS	By MS/MS	By MS/MS	By MS/MS	By MS/MS	By MS/MS	By MS/MS	By MS/MS	By MS/MS	By MS/MS	By MS/MS	By MS/MS	By MS/MS		By MS/MS	By MS/MS	By MS/MS	By MS/MS
EIGELYLPKFSISR	Glu->pyro-Glu;Dimethyl (K)	1660.9188	0.91884314	107	sp|P01011|AACT_HUMAN	yes	yes	0	1	0	0	1	0	1																		By matching	By matching	By MS/MS	By matching			By matching	By matching					By matching
EILNINQKR	Dimethyl (K)	1154.6772	0.6771563	204	sp|P06681|CO2_HUMAN	yes	yes	0	1	0	0	0	0	1																		By MS/MS	By MS/MS	By MS/MS	By matching	By MS/MS		By MS/MS	By MS/MS	By matching	By MS/MS	By matching		By MS/MS
EILSVDCSTNNPSQAK	Dimethyl (K)	1789.8516	0.85162779	236	sp|P10909|CLUS_HUMAN	yes	yes	0	1	0	0	0	0	0					By MS/MS								By MS/MS	By matching		By MS/MS	By matching														By MS/MS
EILSVDCSTNNPSQAK	Unmodified	1761.8203	0.82032766	236	sp|P10909|CLUS_HUMAN	yes	yes	0	0	0	0	0	0	0								By MS/MS
EILSVDCSTNNPSQAKLR	Dimethyl (K)	2059.0368	0.036802797	236	sp|P10909|CLUS_HUMAN	yes	yes	0	1	0	0	0	0	1	By MS/MS	By MS/MS	By MS/MS	By MS/MS	By MS/MS		By MS/MS	By MS/MS	By MS/MS			By MS/MS	By MS/MS	By MS/MS		By MS/MS	By MS/MS	By MS/MS	By MS/MS	By MS/MS	By MS/MS	By MS/MS	By MS/MS	By MS/MS	By MS/MS	By MS/MS	By MS/MS	By MS/MS	By MS/MS	By MS/MS	By matching	By MS/MS	By MS/MS	By MS/MS	By MS/MS
EIMENYNIALR	Oxidation (M)	1380.6708	0.6707503	216;283	sp|P08603|CFAH_HUMAN;sp|Q03591|FHR1_HUMAN	no	no	0	0	0	0	0	1	0	By MS/MS											By MS/MS											By MS/MS								By matching			By MS/MS
EIMENYNIALR	Unmodified	1364.6758	0.67583567	216;283	sp|P08603|CFAH_HUMAN;sp|Q03591|FHR1_HUMAN	no	no	0	0	0	0	0	0	0	By matching	By MS/MS	By MS/MS	By MS/MS	By MS/MS		By MS/MS	By MS/MS	By MS/MS		By MS/MS	By MS/MS	By MS/MS	By MS/MS		By MS/MS	By MS/MS	By MS/MS	By MS/MS	By MS/MS	By MS/MS	By MS/MS	By MS/MS	By MS/MS	By MS/MS	By MS/MS	By MS/MS	By MS/MS	By MS/MS	By MS/MS	By MS/MS	By MS/MS		By matching	By matching
EINYEDHKLK	2 Dimethyl (K)	1343.7085	0.70851601	102	sp|P00751|CFAB_HUMAN	yes	yes	0	2	0	0	0	0	1	By MS/MS	By matching							By MS/MS			By MS/MS		By matching									By matching				By matching	By matching						By matching
EIPAWVPFDPAAQITK	Dimethyl (K)	1809.9665	0.96652161	253	sp|P25311|ZA2G_HUMAN	yes	yes	0	1	0	0	0	0	0							By MS/MS				By MS/MS		By matching				By matching						By MS/MS
EIPAWVPFDPAAQITK	Unmodified	1781.9352	0.93522148	253	sp|P25311|ZA2G_HUMAN	yes	yes	0	0	0	0	0	0	0																																			By MS/MS
EIPAWVPFDPAAQITKQKWEAEPVYVQR	2 Dimethyl (K)	3351.7656	0.76558397	253	sp|P25311|ZA2G_HUMAN	yes	yes	0	2	0	0	0	0	2								By MS/MS									By matching				By MS/MS
EIQIYKKLR	2 Dimethyl (K)	1245.7809	0.78089309	184	sp|P04114|APOB_HUMAN	yes	yes	0	2	0	0	0	0	2																		By matching	By matching	By MS/MS				By MS/MS	By MS/MS	By MS/MS	By matching			By MS/MS
EITASTNNEGNLKVR	Dimethyl (K)	1672.8744	0.87441214	184	sp|P04114|APOB_HUMAN	yes	yes	0	1	0	0	0	0	1	By MS/MS	By MS/MS		By MS/MS	By MS/MS	By MS/MS		By matching	By MS/MS			By matching	By MS/MS			By MS/MS	By MS/MS	By matching		By matching	By matching	By MS/MS	By MS/MS	By matching	By MS/MS	By matching	By matching		By MS/MS					By MS/MS
EIVLTQSPATLSLSPGER	Dimethyl (N-term)	1925.047	0.046956778	54;65	sp|P04433|KV311_HUMAN;sp|A0A0A0MRZ8|KVD11_HUMAN;sp|A0A0C4DH25|KVD20_HUMAN	no	no	0	0	1	0	0	0	0		By MS/MS		By matching	By MS/MS				By MS/MS	By MS/MS	By MS/MS	By MS/MS	By MS/MS	By MS/MS	By MS/MS		By MS/MS		By matching	By MS/MS		By MS/MS	By MS/MS	By MS/MS	By MS/MS	By MS/MS	By MS/MS	By MS/MS		By MS/MS			By matching		By matching
EIVLTQSPATLSLSPGER	Unmodified	1897.0157	0.015656649	54;65	sp|P04433|KV311_HUMAN;sp|A0A0A0MRZ8|KVD11_HUMAN;sp|A0A0C4DH25|KVD20_HUMAN	no	no	0	0	0	0	0	0	0					By matching			By matching	By matching		By MS/MS						By matching	By matching	By matching	By matching		By matching	By MS/MS		By matching	By matching	By matching			By matching
EIVLTQSPATLSLSPGER	Glu->pyro-Glu	1879.0051	0.005091963	54;65	sp|P04433|KV311_HUMAN;sp|A0A0A0MRZ8|KVD11_HUMAN;sp|A0A0C4DH25|KVD20_HUMAN	no	no	0	0	0	0	1	0	0			By MS/MS											By MS/MS
EIVLTQSPGTLSLSPGER	Dimethyl (N-term)	1911.0313	0.031306714	118	sp|P01619|KV320_HUMAN	yes	yes	0	0	1	0	0	0	0	By MS/MS	By MS/MS	By MS/MS	By MS/MS	By MS/MS	By MS/MS	By MS/MS	By MS/MS	By MS/MS	By MS/MS	By MS/MS	By MS/MS	By MS/MS	By MS/MS	By MS/MS	By MS/MS	By MS/MS	By MS/MS	By MS/MS	By MS/MS	By MS/MS	By MS/MS	By MS/MS	By MS/MS	By MS/MS	By MS/MS	By MS/MS	By MS/MS	By MS/MS	By MS/MS	By MS/MS	By MS/MS	By MS/MS	By MS/MS	By MS/MS
EIVLTQSPGTLSLSPGER	Glu->pyro-Glu	1864.9894	0.9894419	118	sp|P01619|KV320_HUMAN	yes	yes	0	0	0	0	1	0	0	By MS/MS	By MS/MS	By MS/MS	By matching	By MS/MS		By MS/MS	By MS/MS	By MS/MS	By MS/MS	By MS/MS	By MS/MS	By MS/MS	By MS/MS		By MS/MS	By MS/MS	By matching	By matching	By MS/MS	By MS/MS	By MS/MS	By MS/MS	By matching	By MS/MS		By MS/MS	By MS/MS	By MS/MS		By MS/MS		By MS/MS	By matching	By MS/MS
EIVLTQSPGTLSLSPGER	Unmodified	1883	6.5851002E-06	118	sp|P01619|KV320_HUMAN	yes	yes	0	0	0	0	0	0	0		By matching			By matching		By matching	By MS/MS	By matching	By matching	By MS/MS	By matching	By MS/MS			By MS/MS	By matching						By MS/MS			By MS/MS						By matching			By matching
EIVMTQSPATLSLSPGER	Dimethyl (N-term)	1943.0034	0.0033774035	75	sp|A0A0C4DH55|KVD07_HUMAN	yes	yes	0	0	1	0	0	0	0										By matching			By matching			By MS/MS	By MS/MS			By MS/MS				By MS/MS					By matching
EIVMTQSPATLSVSPGER	Oxidation (M);Dimethyl (N-term)	1944.9826	0.98264196	53;119	sp|A0A087WSY6|KVD15_HUMAN;sp|P01624|KV315_HUMAN	no	no	0	0	1	0	0	1	0	By MS/MS	By matching	By matching		By MS/MS	By MS/MS	By MS/MS	By MS/MS	By MS/MS		By MS/MS	By MS/MS	By MS/MS	By MS/MS		By MS/MS	By MS/MS		By MS/MS	By matching	By MS/MS	By MS/MS	By MS/MS	By MS/MS		By MS/MS	By MS/MS	By MS/MS			By matching		By MS/MS	By MS/MS	By MS/MS
EIVMTQSPATLSVSPGER	Dimethyl (N-term)	1928.9877	0.98772734	53;119	sp|A0A087WSY6|KVD15_HUMAN;sp|P01624|KV315_HUMAN	no	no	0	0	1	0	0	0	0	By MS/MS	By MS/MS	By MS/MS	By MS/MS	By MS/MS		By MS/MS	By MS/MS	By MS/MS	By MS/MS	By MS/MS	By MS/MS	By MS/MS	By MS/MS		By MS/MS	By MS/MS	By MS/MS	By MS/MS	By MS/MS	By MS/MS	By MS/MS	By MS/MS	By MS/MS	By MS/MS	By MS/MS	By MS/MS	By MS/MS	By MS/MS	By MS/MS	By MS/MS	By MS/MS	By matching	By MS/MS	By MS/MS
EIVMTQSPATLSVSPGER	Oxidation (M)	1916.9513	0.95134183	53;119	sp|A0A087WSY6|KVD15_HUMAN;sp|P01624|KV315_HUMAN	no	no	0	0	0	0	0	1	0		By matching					By matching		By MS/MS		By matching		By MS/MS					By matching	By MS/MS	By matching	By matching	By matching	By matching	By MS/MS	By matching	By matching	By matching	By matching		By matching	By matching	By MS/MS	By matching
EIVMTQSPATLSVSPGER	Glu->pyro-Glu	1882.9459	0.94586252	53;119	sp|A0A087WSY6|KVD15_HUMAN;sp|P01624|KV315_HUMAN	no	no	0	0	0	0	1	0	0					By matching					By MS/MS	By matching		By matching	By MS/MS		By matching						By MS/MS
EIVMTQSPATLSVSPGER	Unmodified	1900.9564	0.95642721	53;119	sp|A0A087WSY6|KVD15_HUMAN;sp|P01624|KV315_HUMAN	no	no	0	0	0	0	0	0	0											By MS/MS															By MS/MS
EKAVSQGKTAGLVKASGR	3 Dimethyl (K)	1870.1	0.099995401	284;22	sp|Q06033|ITIH3_HUMAN;CON__Q0V8M9	no	no	0	3	0	0	0	0	3																						By MS/MS
EKCFEPQLLR	Dimethyl (K)	1346.7017	0.70165649	101	sp|P00748|FA12_HUMAN	yes	yes	0	1	0	0	0	0	1																By MS/MS	By MS/MS
EKDYELLCLDGTR	Dimethyl (N-term)	1638.7923	0.792322	176	sp|P02787|TRFE_HUMAN	yes	yes	0	0	1	0	0	0	1	By MS/MS	By MS/MS	By MS/MS	By MS/MS	By MS/MS				By MS/MS			By MS/MS	By MS/MS	By MS/MS			By MS/MS				By matching	By matching	By MS/MS			By matching		By matching				By MS/MS	By MS/MS
EKDYELLCLDGTR	Dimethyl (K)	1638.7923	0.792322	176	sp|P02787|TRFE_HUMAN	yes	yes	0	1	0	0	0	0	1	By MS/MS	By MS/MS	By MS/MS	By MS/MS	By MS/MS		By MS/MS	By MS/MS	By MS/MS		By MS/MS	By MS/MS	By MS/MS	By MS/MS		By MS/MS	By MS/MS				By MS/MS		By MS/MS								By MS/MS	By MS/MS	By MS/MS	By MS/MS	By MS/MS
EKFSDASYQSINIPVTQN	Dimethyl (K)	2068.0113	0.011299553	111	sp|P01031|CO5_HUMAN	yes	yes	0	1	0	0	0	0	1										By MS/MS						By MS/MS
EKFSDASYQSINIPVTQNMVPSSR	Dimethyl (K)	2725.3381	0.33812978	111	sp|P01031|CO5_HUMAN	yes	yes	0	1	0	0	0	0	1																				By MS/MS				By MS/MS						By MS/MS
EKGLEVTITAR	Dimethyl (K)	1243.7136	0.71360139	110	sp|P01024|CO3_HUMAN	yes	yes	0	1	0	0	0	0	1					By MS/MS			By matching					By matching			By matching	By matching
EKGYPKLLQDEFPGIPSPLDAAVECHR	Dimethyl (K);Dimethyl (N-term)	3121.5907	0.59065607	177	sp|P02790|HEMO_HUMAN	yes	yes	0	1	1	0	0	0	2	By MS/MS	By MS/MS	By MS/MS	By MS/MS				By MS/MS			By MS/MS	By MS/MS	By MS/MS			By MS/MS	By MS/MS		By MS/MS		By MS/MS		By MS/MS			By MS/MS			By MS/MS	By MS/MS	By MS/MS			By MS/MS	By MS/MS
EKGYPKLLQDEFPGIPSPLDAAVECHR	2 Dimethyl (K)	3121.5907	0.59065607	177	sp|P02790|HEMO_HUMAN	yes	yes	0	2	0	0	0	0	2			By MS/MS	By MS/MS	By MS/MS		By MS/MS	By MS/MS	By MS/MS	By MS/MS			By MS/MS	By MS/MS		By MS/MS		By MS/MS		By MS/MS	By MS/MS	By MS/MS		By MS/MS	By MS/MS		By MS/MS			By matching	By MS/MS	By MS/MS	By MS/MS		By MS/MS
EKLGQYASPTAKR	Dimethyl (K);Dimethyl (N-term)	1503.8409	0.84092717	219;220	sp|P0C0L4|CO4A_HUMAN;sp|P0C0L5|CO4B_HUMAN	no	no	0	1	1	0	0	0	2	By MS/MS
EKLGQYASPTAKR	2 Dimethyl (K)	1503.8409	0.84092717	219;220	sp|P0C0L4|CO4A_HUMAN;sp|P0C0L5|CO4B_HUMAN	no	no	0	2	0	0	0	0	2	By MS/MS	By matching	By MS/MS	By MS/MS	By matching			By matching	By MS/MS			By MS/MS	By matching	By MS/MS		By matching	By matching				By matching	By MS/MS	By matching					By matching	By matching			By matching		By matching
EKLQDEDLGFL	Dimethyl (K)	1333.6765	0.67654718	102	sp|P00751|CFAB_HUMAN	yes	yes	0	1	0	0	0	0	1	By MS/MS	By MS/MS	By MS/MS		By matching		By matching		By MS/MS	By MS/MS		By MS/MS	By MS/MS	By matching		By matching		By MS/MS	By MS/MS	By MS/MS	By matching	By MS/MS	By MS/MS	By MS/MS	By MS/MS	By MS/MS	By MS/MS	By MS/MS			By MS/MS	By MS/MS	By matching		By matching
EKLSPLGEEMR	Dimethyl (N-term)	1315.6806	0.6805867	149	sp|P02647|APOA1_HUMAN	yes	yes	0	0	1	0	0	0	1	By matching	By matching		By matching								By matching											By matching									By matching	By matching	By matching
EKLTALTKKYR	3 Dimethyl (K)	1433.897	0.89698548	184	sp|P04114|APOB_HUMAN	yes	yes	0	3	0	0	0	0	3			By matching															By MS/MS	By MS/MS	By MS/MS	By matching	By MS/MS		By MS/MS	By matching	By MS/MS	By MS/MS		By matching	By MS/MS		By matching
EKNGIDIYSLTVDSR	Dimethyl (K);Dimethyl (N-term)	1764.9258	0.92577901	288	sp|Q14624|ITIH4_HUMAN	yes	yes	0	1	1	0	0	0	1	By matching	By matching		By matching	By MS/MS		By matching	By MS/MS	By MS/MS	By MS/MS	By MS/MS	By MS/MS	By MS/MS	By MS/MS		By MS/MS	By MS/MS	By MS/MS	By MS/MS	By MS/MS		By MS/MS		By MS/MS	By MS/MS	By MS/MS	By MS/MS	By MS/MS	By MS/MS	By MS/MS	By matching	By matching	By matching	By matching
EKPGSPPR	Dimethyl (K)	894.49232	0.49231565	166	sp|P02751|FINC_HUMAN	yes	yes	0	1	0	0	0	0	1													By matching			By MS/MS	By matching
EKPLLEK	Dimethyl (K)	883.53787	0.53786886	11	sp|P02768|ALBU_HUMAN;CON__P02768-1	yes	no	0	1	0	0	0	0	1		By MS/MS	By MS/MS	By matching								By matching						By matching	By matching	By matching	By matching	By matching	By MS/MS	By matching	By matching		By matching	By matching		By matching	By matching	By matching	By matching	By MS/MS	By matching
EKPLLEK	2 Dimethyl (K)	911.56917	0.56916898	11	sp|P02768|ALBU_HUMAN;CON__P02768-1	yes	no	0	2	0	0	0	0	1																																By MS/MS
EKPLLEK	Dimethyl (K);Dimethyl (N-term)	911.56917	0.56916898	11	sp|P02768|ALBU_HUMAN;CON__P02768-1	yes	no	0	1	1	0	0	0	1	By matching											By matching																						By matching
EKTKEEYGHSEVVEYYCNPR	Dimethyl (K);Dimethyl (N-term)	2572.1904	0.19040291	216	sp|P08603|CFAH_HUMAN	yes	yes	0	1	1	0	0	0	2												By MS/MS																			By matching
EKTPVSDR	Dimethyl (K)	958.50836	0.50835964	11	sp|P02768|ALBU_HUMAN;CON__P02768-1	yes	no	0	1	0	0	0	0	1	By MS/MS	By MS/MS	By MS/MS	By MS/MS	By MS/MS		By matching	By MS/MS	By MS/MS			By matching	By MS/MS	By MS/MS		By MS/MS	By MS/MS	By MS/MS	By MS/MS	By MS/MS	By MS/MS		By matching	By MS/MS	By MS/MS	By matching	By MS/MS	By MS/MS	By MS/MS	By MS/MS	By MS/MS	By MS/MS	By MS/MS	By MS/MS	By MS/MS
EKTPVSDR	Dimethyl (N-term)	958.50836	0.50835964	11	sp|P02768|ALBU_HUMAN;CON__P02768-1	yes	no	0	0	1	0	0	0	1												By MS/MS											By MS/MS			By matching
EKTPVSDR	Glu->pyro-Glu;Dimethyl (K)	940.49779	0.49779495	11	sp|P02768|ALBU_HUMAN;CON__P02768-1	yes	no	0	1	0	0	1	0	1	By matching	By matching	By matching		By MS/MS			By MS/MS	By MS/MS			By matching	By MS/MS	By MS/MS		By MS/MS	By MS/MS			By matching	By MS/MS		By matching			By matching	By matching		By matching	By matching	By matching		By matching	By matching
EKTYLPAVDEKLR	2 Dimethyl (K)	1616.9138	0.91375776	153	sp|P02655|APOC2_HUMAN	yes	yes	0	2	0	0	0	0	2							By matching	By matching	By matching			By matching	By matching			By MS/MS	By matching						By matching										By matching	By MS/MS	By matching
EKVAQLEAQ	Dimethyl (K)	1042.5659	0.56587452	157	sp|P02679|FIBG_HUMAN	yes	yes	0	1	0	0	0	0	1																							By matching			By matching					By matching
EKVAQLEAQCQEPCK	Dimethyl (N-term)	1844.8761	0.8760684	157	sp|P02679|FIBG_HUMAN	yes	yes	0	0	1	0	0	0	1	By matching							By matching					By MS/MS																			By matching
EKVDGALCMEK	2 Dimethyl (K)	1334.6574	0.65740842	177	sp|P02790|HEMO_HUMAN	yes	yes	0	2	0	0	0	0	1	By MS/MS	By matching	By MS/MS	By matching																											By matching	By matching	By matching	By matching
EKVSTQNLLLLLTDNEAWNGFVAAAELPR	Dimethyl (K)	3239.719	0.7190277	85	sp|O14791|APOL1_HUMAN	yes	yes	0	1	0	0	0	0	1					By matching		By matching			By MS/MS
EKVTSGSTTTTR	Dimethyl (K)	1294.6729	0.67285879	155	sp|P02671|FIBA_HUMAN	yes	yes	0	1	0	0	0	0	1	By MS/MS	By MS/MS	By MS/MS	By MS/MS	By MS/MS			By MS/MS	By matching			By MS/MS	By MS/MS	By MS/MS		By MS/MS	By MS/MS	By matching	By matching	By MS/MS	By MS/MS	By MS/MS	By MS/MS					By MS/MS	By MS/MS			By MS/MS	By MS/MS	By MS/MS
EKVTSGSTTTTR	Dimethyl (K);Dimethyl (N-term)	1322.7042	0.70415892	155	sp|P02671|FIBA_HUMAN	yes	yes	0	1	1	0	0	0	1					By matching		By matching		By matching					By MS/MS		By MS/MS				By matching							By MS/MS							By MS/MS
EKVTSGSTTTTR	Dimethyl (N-term)	1294.6729	0.67285879	155	sp|P02671|FIBA_HUMAN	yes	yes	0	0	1	0	0	0	1																		By matching							By matching	By matching		By matching			By MS/MS
EKYLGEEYVKAVGNLR	Dimethyl (K);Dimethyl (N-term)	1923.0466	0.046562847	176	sp|P02787|TRFE_HUMAN	yes	yes	0	1	1	0	0	0	2	By MS/MS	By MS/MS			By MS/MS		By MS/MS	By MS/MS	By MS/MS		By MS/MS		By MS/MS	By MS/MS		By MS/MS					By MS/MS	By MS/MS										By MS/MS
EKYLGEEYVKAVGNLR	2 Dimethyl (K)	1923.0466	0.046562847	176	sp|P02787|TRFE_HUMAN	yes	yes	0	2	0	0	0	0	2			By MS/MS	By matching			By MS/MS	By MS/MS				By matching	By MS/MS			By MS/MS	By MS/MS			By matching			By matching				By matching					By MS/MS	By matching	By matching	By MS/MS
EKYLTW	Dimethyl (K)	866.4538	0.45380487	145;224;146	sp|P01876|IGHA1_HUMAN;sp|P01877|IGHA2_HUMAN;sp|P0DOX2|IGA2_HUMAN	no	no	0	1	0	0	0	0	1					By MS/MS		By MS/MS	By matching	By matching		By MS/MS			By matching		By MS/MS	By MS/MS
EKYLTWASR	Dimethyl (K)	1180.6241	0.6240581	145;224;146	sp|P01876|IGHA1_HUMAN;sp|P01877|IGHA2_HUMAN;sp|P0DOX2|IGA2_HUMAN	no	no	0	1	0	0	0	0	1	By MS/MS	By MS/MS	By MS/MS	By MS/MS	By MS/MS		By matching	By MS/MS	By MS/MS	By matching		By MS/MS	By matching	By MS/MS		By matching	By MS/MS	By MS/MS	By MS/MS	By MS/MS	By MS/MS	By MS/MS	By MS/MS	By MS/MS	By MS/MS	By MS/MS	By MS/MS	By MS/MS	By MS/MS	By MS/MS	By matching	By MS/MS	By MS/MS	By MS/MS
ELDESLQVAER	Unmodified	1287.6307	0.63065962	236	sp|P10909|CLUS_HUMAN	yes	yes	0	0	0	0	0	0	0	By MS/MS	By MS/MS	By MS/MS	By MS/MS			By MS/MS	By MS/MS	By MS/MS			By MS/MS	By MS/MS	By MS/MS		By MS/MS	By MS/MS	By MS/MS	By MS/MS	By MS/MS	By matching	By matching	By MS/MS	By matching	By matching	By MS/MS		By MS/MS	By MS/MS	By MS/MS	By matching	By matching	By MS/MS	By MS/MS	By matching
ELDKAFSDR	Dimethyl (K)	1107.556	0.55603812	110	sp|P01024|CO3_HUMAN	yes	yes	0	1	0	0	0	0	1	By matching	By matching	By matching	By matching	By MS/MS			By matching	By MS/MS			By matching	By matching	By MS/MS		By MS/MS	By MS/MS						By matching								By MS/MS	By matching	By MS/MS	By matching	By matching
ELDRDTVFALVNYIFFK	Unmodified	2089.0884	0.088427662	106	sp|P01009|A1AT_HUMAN	yes	yes	0	0	0	0	0	0	1		By matching		By MS/MS			By MS/MS	By MS/MS			By matching		By MS/MS				By MS/MS																By MS/MS		By MS/MS
ELDRDTVFALVNYIFFKGK	Dimethyl (K)	2302.2362	0.23615453	106	sp|P01009|A1AT_HUMAN	yes	yes	0	1	0	0	0	0	2					By matching		By MS/MS	By MS/MS					By MS/MS				By MS/MS															By MS/MS	By matching		By matching
ELDRDTVFALVNYIFFKGKWER	2 Dimethyl (K)	2801.4905	0.49047174	106	sp|P01009|A1AT_HUMAN	yes	yes	0	2	0	0	0	0	3	By MS/MS		By matching	By matching					By MS/MS	By matching			By matching																		By MS/MS	By matching	By MS/MS		By matching
ELEELR	Unmodified	787.40758	0.40758296	205	sp|P06727|APOA4_HUMAN;sp|P00387|NB5R3_HUMAN;sp|P06734|FCER2_HUMAN;sp|Q96GQ5|RUS1_HUMAN;sp|Q9BT92|TCHP_HUMAN;sp|Q6ZTK2|YP015_HUMAN;sp|Q8TBA6|GOGA5_HUMAN;sp|Q9BSJ2|GCP2_HUMAN;sp|Q15020|SART3_HUMAN;sp|Q9UPN4|CP131_HUMAN;sp|Q96JN2|CC136_HUMAN;sp|P61129|ZC3H6_HUMAN;sp|P30622|CLIP1_HUMAN;sp|P12883|MYH7_HUMAN;sp|P13533|MYH6_HUMAN;sp|Q15643|TRIPB_HUMAN;sp|A7E2Y1|MYH7B_HUMAN;sp|Q14980|NUMA1_HUMAN	yes	no	0	0	0	0	0	0	0					By matching			By MS/MS					By matching				By matching
ELFEQLGEYK	Unmodified	1254.6132	0.61321864	11	sp|P02768|ALBU_HUMAN;CON__P02768-1	yes	no	0	0	0	0	0	0	0		By matching	By matching	By matching	By matching		By MS/MS	By MS/MS	By matching	By matching	By MS/MS		By matching	By matching		By matching	By matching						By MS/MS								By matching	By MS/MS	By matching	By matching	By matching
ELFEQLGEYKFQNALLVR	Dimethyl (K)	2224.1892	0.18920434	11	sp|P02768|ALBU_HUMAN;CON__P02768-1	yes	no	0	1	0	0	0	0	1	By MS/MS	By MS/MS	By MS/MS	By MS/MS	By MS/MS	By MS/MS	By MS/MS	By MS/MS	By MS/MS	By MS/MS	By MS/MS	By MS/MS	By MS/MS	By MS/MS		By MS/MS	By MS/MS	By MS/MS	By MS/MS	By MS/MS	By MS/MS	By MS/MS	By MS/MS	By MS/MS	By MS/MS	By MS/MS	By MS/MS	By MS/MS	By MS/MS	By MS/MS	By MS/MS	By MS/MS	By MS/MS	By MS/MS	By MS/MS
ELHYQEVKWR	Dimethyl (K)	1414.7357	0.73573382	247	sp|P19823|ITIH2_HUMAN;CON__Q9TRI1	yes	no	0	1	0	0	0	0	1	By MS/MS		By matching	By matching	By MS/MS			By matching	By matching			By matching		By matching		By MS/MS							By MS/MS									By matching		By matching
ELKAYKSELEEQLTPVAEETR	Dimethyl (K);Dimethyl (N-term)	2518.3166	0.31664928	150	sp|P02649|APOE_HUMAN	yes	yes	0	1	1	0	0	0	2								By MS/MS
ELKAYKSELEEQLTPVAEETR	2 Dimethyl (K)	2518.3166	0.31664928	150	sp|P02649|APOE_HUMAN	yes	yes	0	2	0	0	0	0	2							By matching	By MS/MS			By matching		By MS/MS			By matching	By MS/MS													By MS/MS
ELKEQQDSPGNKDFLQSLK	2 Dimethyl (K)	2259.1747	0.17467649	217	sp|P08697|A2AP_HUMAN	yes	yes	0	2	0	0	0	0	2	By matching				By MS/MS						By matching			By matching		By matching	By matching	By matching		By matching					By matching	By matching	By matching					By matching
ELKEQQDSPGNKDFLQSLKGFPR	3 Dimethyl (K)	2744.4497	0.44972914	217	sp|P08697|A2AP_HUMAN	yes	yes	0	3	0	0	0	0	3	By matching	By matching	By matching	By matching	By matching		By matching	By MS/MS		By MS/MS		By matching	By MS/MS			By matching	By MS/MS	By MS/MS	By MS/MS	By matching		By matching	By matching	By matching	By MS/MS	By matching	By MS/MS	By MS/MS	By matching	By MS/MS				By matching
ELKTVQAVLTIPK	Dimethyl (K)	1466.9072	0.90721582	27	CON__Q95121	yes	yes	0	1	0	0	0	0	1		By matching		By matching			By matching	By matching			By matching		By MS/MS			By matching	By matching						By matching
ELLALIQLER	Unmodified	1196.7129	0.71287311	293	sp|Q16610|ECM1_HUMAN	yes	yes	0	0	0	0	0	0	0					By matching					By MS/MS			By matching				By matching
ELLESYIDGR	Unmodified	1193.5928	0.59281755	94	sp|P00734|THRB_HUMAN	yes	yes	0	0	0	0	0	0	0	By MS/MS	By MS/MS	By MS/MS	By MS/MS	By MS/MS		By MS/MS	By MS/MS	By MS/MS	By MS/MS	By MS/MS	By MS/MS	By MS/MS	By MS/MS		By MS/MS	By MS/MS	By matching	By matching	By MS/MS	By MS/MS	By MS/MS	By MS/MS	By matching	By MS/MS	By MS/MS			By MS/MS	By MS/MS	By MS/MS	By MS/MS	By MS/MS	By MS/MS	By MS/MS
ELLKDLSKEAQEVFKAIQ	3 Dimethyl (K)	2172.2406	0.24057121	184	sp|P04114|APOB_HUMAN	yes	yes	0	3	0	0	0	0	3	By matching			By matching												By MS/MS																		By MS/MS
ELLSQGATLSGWYH	Unmodified	1560.7573	0.75725712	87	sp|O75636|FCN3_HUMAN	yes	yes	0	0	0	0	0	0	0
ELLSQGATLSGWYHLCLPEGR	Unmodified	2386.174	0.17396498	87	sp|O75636|FCN3_HUMAN	yes	yes	0	0	0	0	0	0	0						By MS/MS							By matching				By matching
ELNELGSKKDGER	2 Dimethyl (K)	1529.8049	0.80493559	204	sp|P06681|CO2_HUMAN	yes	yes	0	2	0	0	0	0	2	By matching	By MS/MS		By matching	By MS/MS				By matching				By matching	By matching		By matching	By matching	By matching	By matching	By matching	By matching	By MS/MS	By matching		By matching		By matching	By matching	By matching			By matching		By matching
ELPEHTVKLCDNLSTKN	2 Dimethyl (K)	2053.0514	0.051390229	173	sp|P02774|VTDB_HUMAN	yes	yes	0	2	0	0	0	0	2	By MS/MS	By MS/MS	By matching	By matching	By matching			By MS/MS	By MS/MS			By matching	By matching	By MS/MS		By matching	By MS/MS						By matching									By matching	By matching	By matching
ELQAAQAR	Unmodified	885.46683	0.46682918	150;20	sp|P02649|APOE_HUMAN;sp|Q63ZY3|KANK2_HUMAN;CON__Q03247	no	no	0	0	0	0	0	0	0		By MS/MS	By MS/MS	By MS/MS	By MS/MS			By MS/MS	By matching			By MS/MS	By MS/MS	By matching		By MS/MS	By MS/MS	By MS/MS	By MS/MS		By MS/MS	By MS/MS	By MS/MS	By matching	By MS/MS	By MS/MS	By MS/MS	By MS/MS	By MS/MS	By MS/MS	By MS/MS	By MS/MS	By MS/MS	By MS/MS	By MS/MS
ELQEKLSPLGEEMR	Dimethyl (K)	1685.8658	0.86582129	149	sp|P02647|APOA1_HUMAN	yes	yes	0	1	0	0	0	0	1	By MS/MS	By MS/MS	By MS/MS	By MS/MS	By MS/MS		By MS/MS	By MS/MS	By MS/MS		By MS/MS	By matching	By MS/MS	By MS/MS		By MS/MS	By MS/MS		By matching	By matching	By MS/MS	By matching	By MS/MS		By matching	By matching	By matching	By matching	By matching	By matching	By matching	By matching	By MS/MS	By MS/MS	By MS/MS
ELQEKLSPLGEEMR	Oxidation (M);Dimethyl (K)	1701.8607	0.86073591	149	sp|P02647|APOA1_HUMAN	yes	yes	0	1	0	0	0	1	1							By matching	By matching			By matching	By matching	By matching			By matching							By MS/MS										By matching	By matching
ELSEALGQIFDSQR	Unmodified	1591.7842	0.78420015	286	sp|Q08380|LG3BP_HUMAN	yes	yes	0	0	0	0	0	0	0	By MS/MS		By MS/MS	By matching	By MS/MS		By MS/MS		By MS/MS	By MS/MS	By MS/MS	By MS/MS		By MS/MS		By MS/MS		By matching	By matching	By MS/MS	By matching	By MS/MS		By MS/MS		By MS/MS	By MS/MS	By MS/MS			By matching	By matching		By MS/MS
ELSHLPSLYDYSAYR	Unmodified	1812.8683	0.86826413	234	sp|P10643|CO7_HUMAN	yes	yes	0	0	0	0	0	0	0							By MS/MS
ELSSFIDKGQEL	Dimethyl (K)	1392.7137	0.71366097	173	sp|P02774|VTDB_HUMAN	yes	yes	0	1	0	0	0	0	1									By MS/MS					By matching			By matching
ELTPEVLQEWLDELEEMMLVVHMPR	Unmodified	3065.4912	0.4912013	105	sp|P01008|ANT3_HUMAN	yes	yes	0	0	0	0	0	0	0		By matching						By matching			By matching		By MS/MS																			By MS/MS			By MS/MS
ELTVINSHQKKIWMD	Dimethyl (K);Dimethyl (N-term)	1897.0132	0.013154229	34		yes	yes	0	1	1	0	0	0	2	By matching			By MS/MS			By matching	By matching	By matching	By matching		By matching	By matching	By MS/MS		By matching		By matching	By matching			By MS/MS		By matching	By matching	By matching	By matching			By matching		By matching	By matching		By MS/MS
ELVLAGNR	Unmodified	870.49232	0.49231565	264	sp|P35858|ALS_HUMAN	yes	yes	0	0	0	0	0	0	0					By matching			By MS/MS	By matching				By MS/MS
ELVYEELLKR	Dimethyl (K)	1318.7497	0.74965254	288	sp|Q14624|ITIH4_HUMAN	yes	yes	0	1	0	0	0	0	1	By MS/MS	By MS/MS	By MS/MS	By MS/MS	By MS/MS		By MS/MS	By MS/MS	By MS/MS	By MS/MS	By MS/MS	By MS/MS	By MS/MS	By MS/MS		By MS/MS	By matching	By MS/MS	By MS/MS	By MS/MS	By MS/MS	By MS/MS	By MS/MS	By MS/MS	By MS/MS	By matching	By MS/MS	By MS/MS	By MS/MS	By MS/MS	By MS/MS	By MS/MS	By MS/MS	By MS/MS	By matching
EMHGPEGLR	Unmodified	1024.476	0.47601366	109	sp|P01023|A2MG_HUMAN	yes	yes	0	0	0	0	0	0	0	By MS/MS	By MS/MS	By MS/MS	By MS/MS	By MS/MS			By matching	By MS/MS			By MS/MS	By MS/MS	By MS/MS		By MS/MS	By matching				By MS/MS	By MS/MS	By MS/MS					By MS/MS	By matching		By MS/MS	By MS/MS	By MS/MS	By matching
EMHGPEGLR	Oxidation (M)	1040.4709	0.47092828	109	sp|P01023|A2MG_HUMAN	yes	yes	0	0	0	0	0	1	0	By matching			By matching																			By matching								By matching		By matching	By MS/MS	By matching
EMKLHTEAQIQEEGTVVELTGR	Dimethyl (K)	2525.2796	0.27955226	109	sp|P01023|A2MG_HUMAN	yes	yes	0	1	0	0	0	0	1						By MS/MS
EMSGSPASGIPVK	Unmodified	1258.6227	0.62273747	219;220	sp|P0C0L4|CO4A_HUMAN;sp|P0C0L5|CO4B_HUMAN	no	no	0	0	0	0	0	0	0	By matching							By MS/MS					By matching			By matching	By matching						By matching									By matching			By matching
EMSGSPASGIPVKVSA	Dimethyl (K)	1543.7916	0.79159371	219;220	sp|P0C0L4|CO4A_HUMAN;sp|P0C0L5|CO4B_HUMAN	no	no	0	1	0	0	0	0	1			By MS/MS				By matching		By MS/MS		By MS/MS			By MS/MS																	By matching
ENADSLQASLR	Unmodified	1202.5891	0.58912916	205	sp|P06727|APOA4_HUMAN	yes	yes	0	0	0	0	0	0	0	By MS/MS	By MS/MS	By MS/MS	By MS/MS	By MS/MS			By MS/MS	By MS/MS			By matching	By MS/MS	By MS/MS		By MS/MS	By MS/MS	By matching	By matching	By MS/MS	By MS/MS	By MS/MS	By MS/MS		By MS/MS	By MS/MS	By matching	By MS/MS	By MS/MS	By MS/MS	By matching	By matching	By MS/MS	By MS/MS	By MS/MS
ENADSLQASLRPH	Unmodified	1436.7008	0.70080487	205	sp|P06727|APOA4_HUMAN	yes	yes	0	0	0	0	0	0	1					By matching			By matching					By MS/MS	By matching		By matching
ENADSLQASLRPHADELK	Unmodified	1992.9865	0.98648179	205	sp|P06727|APOA4_HUMAN	yes	yes	0	0	0	0	0	0	1							By matching	By MS/MS					By matching				By matching
ENADSLQASLRPHADELKAK	Dimethyl (K)	2220.1499	0.14985872	205	sp|P06727|APOA4_HUMAN	yes	yes	0	1	0	0	0	0	2																				By matching					By matching	By MS/MS
ENADSLQASLRPHADELKAKIDQNVEELK	2 Dimethyl (K)	3316.7263	0.72629793	205	sp|P06727|APOA4_HUMAN	yes	yes	0	2	0	0	0	0	3																										By MS/MS
ENADSLQASLRPHADELKAKIDQNVEELKGR	3 Dimethyl (K)	3557.8802	0.88017281	205	sp|P06727|APOA4_HUMAN	yes	yes	0	3	0	0	0	0	4		By matching																By matching	By MS/MS	By MS/MS	By MS/MS			By matching	By MS/MS	By MS/MS	By matching	By MS/MS	By MS/MS	By MS/MS					By matching
ENAKNSLYLQMNSLR	Unmodified	1779.8938	0.89376737	134	sp|P01766|HV313_HUMAN	yes	yes	0	0	0	0	0	0	1																				By MS/MS						By MS/MS
ENEGFTVTAEGK	Unmodified	1280.5885	0.58846046	110	sp|P01024|CO3_HUMAN	yes	yes	0	0	0	0	0	0	0				By matching																						By matching									By matching
ENFAGEATLQR	Unmodified	1234.5942	0.59421454	184	sp|P04114|APOB_HUMAN	yes	yes	0	0	0	0	0	0	0		By MS/MS		By MS/MS													By MS/MS						By MS/MS		By MS/MS	By MS/MS			By MS/MS	By MS/MS			By matching	By matching
ENQDSISSK	Dimethyl (K)	1034.488	0.48801813	11	sp|P02768|ALBU_HUMAN;CON__P02768-1	yes	no	0	1	0	0	0	0	0			By matching	By matching	By MS/MS			By matching	By matching				By matching	By MS/MS		By matching	By matching																By matching	By matching
EPCVESLVSQY	Unmodified	1309.586	0.58601761	151	sp|P02652|APOA2_HUMAN	yes	yes	0	0	0	0	0	0	0											By MS/MS
EPCVESLVSQYFQTVTDYGK	Unmodified	2349.0835	0.083478218	151	sp|P02652|APOA2_HUMAN	yes	yes	0	0	0	0	0	0	0		By MS/MS					By MS/MS	By MS/MS			By MS/MS		By MS/MS				By MS/MS						By matching										By MS/MS		By MS/MS
EPCVESLVSQYFQTVTDYGKDLM	Dimethyl (K)	2736.2663	0.26626996	151	sp|P02652|APOA2_HUMAN	yes	yes	0	1	0	0	0	0	1																							By MS/MS
EPCVESLVSQYFQTVTDYGKDLMEK	Dimethyl (K)	2993.4038	0.40382608	151	sp|P02652|APOA2_HUMAN	yes	yes	0	1	0	0	0	0	1	By MS/MS	By MS/MS						By MS/MS		By matching	By MS/MS		By MS/MS	By MS/MS		By MS/MS	By MS/MS						By MS/MS								By matching	By MS/MS	By MS/MS	By MS/MS	By MS/MS
EPCVESLVSQYFQTVTDYGKDLMEK	2 Dimethyl (K)	3021.4351	0.43512621	151	sp|P02652|APOA2_HUMAN	yes	yes	0	2	0	0	0	0	1					By matching		By MS/MS				By MS/MS												By matching										By matching
EPCVESLVSQYFQTVTDYGKDLMEKVK	2 Dimethyl (K)	3248.5985	0.59850314	151	sp|P02652|APOA2_HUMAN	yes	yes	0	2	0	0	0	0	2							By MS/MS	By MS/MS			By MS/MS		By MS/MS			By MS/MS
EPFEEKQR	Dimethyl (K)	1089.5455	0.54547343	218	sp|P09871|C1S_HUMAN	yes	yes	0	1	0	0	0	0	1	By matching	By matching	By matching		By matching			By MS/MS	By MS/MS			By MS/MS	By MS/MS	By MS/MS		By MS/MS	By matching	By MS/MS	By MS/MS	By MS/MS	By MS/MS	By MS/MS	By matching	By MS/MS	By MS/MS	By MS/MS	By MS/MS	By matching	By MS/MS	By MS/MS		By matching	By MS/MS	By matching	By matching
EPFLSCCQFAESLR	Unmodified	1742.7756	0.77562607	219;220;0	sp|P0C0L4|CO4A_HUMAN;sp|P0C0L5|CO4B_HUMAN;CON__ENSEMBL:ENSBTAP00000007350	no	no	0	0	0	0	0	0	0		By MS/MS	By matching	By matching	By MS/MS		By MS/MS	By MS/MS	By MS/MS	By MS/MS	By MS/MS	By matching	By MS/MS	By MS/MS		By MS/MS	By MS/MS
EPGQDLVVLPL	Unmodified	1178.6547	0.65468953	110;24	sp|P01024|CO3_HUMAN;CON__Q2UVX4	no	no	0	0	0	0	0	0	0	By matching	By matching			By MS/MS			By MS/MS	By matching	By MS/MS	By matching	By MS/MS	By matching	By MS/MS			By matching						By matching								By matching		By matching		By matching
EPGQDLVVLPLSITTDFIPSFR	Unmodified	2443.2999	0.299877	110	sp|P01024|CO3_HUMAN	yes	yes	0	0	0	0	0	0	0	By MS/MS	By MS/MS	By MS/MS	By MS/MS	By MS/MS		By MS/MS	By matching	By MS/MS	By MS/MS	By MS/MS		By matching	By MS/MS		By MS/MS	By MS/MS	By MS/MS	By MS/MS	By MS/MS	By MS/MS		By MS/MS	By MS/MS	By MS/MS	By MS/MS	By MS/MS	By MS/MS	By MS/MS	By MS/MS	By MS/MS	By MS/MS	By MS/MS	By MS/MS	By MS/MS
EPKAHTSFQISLSVSYTGSR	Dimethyl (K)	2222.1331	0.13314602	109	sp|P01023|A2MG_HUMAN	yes	yes	0	1	0	0	0	0	1						By MS/MS
EPLDDYVNTQGASLFSVTK	Dimethyl (N-term)	2111.0423	0.04226533	100	sp|P00747|PLMN_HUMAN	yes	yes	0	0	1	0	0	0	0																										By MS/MS
EPLDDYVNTQGASLFSVTKK	Dimethyl (K);Dimethyl (N-term)	2267.1685	0.16852848	100	sp|P00747|PLMN_HUMAN	yes	yes	0	1	1	0	0	0	1											By MS/MS
EPLSPEKYVTSAPMPEPQAPGR	Dimethyl (K);Acetyl (N-term)	2450.2152	0.21516109	227	sp|P0DOX6|IGM_HUMAN	yes	yes	1	1	0	0	0	0	1		By matching		By matching								By matching											By matching									By MS/MS
[truncated: 5,951 more rows]
[truncated: 129 more columns]
