# Supplementary material for: Sensitive Determination of Proteolytic Proteoforms in Limited Microscale Proteome Samples
Source: Mol Cell Proteomics. 2019 Aug 30;18(11):2335–47. doi: 10.1074/mcp.TIR119.001560 (PMC6823850; doi:10.1074/mcp.TIR119.001560)
Supplement: Supplementary Datasets 1-11 [file 152783_1_supp_375372_pvwd5g.zip › Weng_et_al_Dataset_6_MQ_modification_specific_peptides.txt]

Sequence	K Count	Modifications	Mass	Mass Fractional Part	Protein Groups	Proteins	Unique (Groups)	Unique (Proteins)	Acetyl (N-term)	Gln->pyro-Glu	Glu->pyro-Glu	Oxidation (M)	Missed cleavages	Identification type 1	Identification type 10	Identification type 11	Identification type 12	Identification type 2	Identification type 3	Identification type 4	Identification type 5	Identification type 6	Identification type 7	Identification type 8	Identification type 9	Experiment 1	Experiment 10	Experiment 11	Experiment 12	Experiment 2	Experiment 3	Experiment 4	Experiment 5	Experiment 6	Experiment 7	Experiment 8	Experiment 9	Retention time	Calibrated retention time	Charges	PEP	MS/MS scan number	Raw file	Score	Delta score	Intensity	Intensity 1	Intensity 10	Intensity 11
AAAAAAAAAAGAAGGR	0	Acetyl (N-term)	1239.632	0.63199703	841	sp|Q86U42|PABP2_HUMAN	yes	yes	1	0	0	0	0	By MS/MS	By matching	By matching	By MS/MS	By matching	By matching	By matching	By MS/MS	By matching	By MS/MS	By MS/MS		1	1	1	1	1	1	1	1	1	1	1		37.396	38.363	2	3.3684E-25	12428	SW_20181017_HUNTER_Mono_30K_pullout_2	237.44	141.41	352420000	69938000	7304700	6457100
AAAAAAAAAGAAGGR	0	Acetyl (N-term)	1168.5949	0.59488324	841	sp|Q86U42|PABP2_HUMAN	yes	yes	1	0	0	0	0	By MS/MS				By MS/MS	By matching						By MS/MS	1				1	1						1	34.377	35.539	2	0.00080515	10917	SW_20181017_HUNTER_NK_30K_pullout_3	125.57	67.711	12437000	9658300	0	0
AAAAAAAGDSDSWDADAFSVEDPVR	0	Acetyl (N-term)	2506.0884	0.088440254	178	sp|O75822|EIF3J_HUMAN	yes	yes	1	0	0	0	0	By MS/MS				By MS/MS	By MS/MS		By matching	By MS/MS		By matching	By MS/MS	2				2	1		1	3		1	2	48.203	49.435	2;3	4.5411E-19	15583	SW_20181017_HUNTER_Mono_30K_pullout_3	164.09	150.95	42759000	23288000	0	0
AAAAAAGAGPEMVR	0	Oxidation (M);Acetyl (N-term)	1299.6241	0.62413446	411	sp|P28482|MK01_HUMAN	yes	yes	1	0	0	1	0	By MS/MS	By MS/MS	By MS/MS	By MS/MS	By MS/MS	By MS/MS	By MS/MS	By MS/MS	By MS/MS	By MS/MS	By MS/MS	By MS/MS	1	2	2	1	1	1	1	1	2	1	2	2	29.116	30.136	2	1.2412E-05	8729	SW_20181017_HUNTER_NKT_30K_pullout_3	167.1	138.7	343940000	57799000	11663000	8170100
AAAAAAGAGPEMVR	0	Acetyl (N-term)	1283.6292	0.62921983	411	sp|P28482|MK01_HUMAN	yes	yes	1	0	0	0	0	By MS/MS	By MS/MS		By MS/MS	By matching	By MS/MS	By MS/MS	By MS/MS	By MS/MS	By MS/MS		By MS/MS	1	1		2	1	1	1	1	1	1		1	32.792	34.043	2	6.1254E-23	10913	SW_20181017_HUNTER_B-cell_30K_pullout_1	227.27	168.57	84873000	0	0	0
AAAAAAGSGTPR	0	Acetyl (N-term)	1041.5203	0.52032131	1025	sp|Q9NR33|DPOE4_HUMAN	yes	yes	1	0	0	0	0								By MS/MS												1					23.052	23.014	2	0.00030122	6564	SW_20181017_HUNTER_Mono_30K_pullout_2	173.37	7.3058	7479400	0	0	0
AAAAAATAAAAASIR	0	Acetyl (N-term)	1298.6943	0.69426293	882	sp|Q8WVM8|SCFD1_HUMAN	yes	yes	1	0	0	0	0	By MS/MS	By MS/MS	By MS/MS	By matching	By MS/MS	By MS/MS	By MS/MS	By MS/MS	By MS/MS	By MS/MS	By MS/MS	By MS/MS	1	1	1	1	1	1	1	1	1	1	1	1	45.032	45.94	2	5.2851E-41	15563	SW_20181017_HUNTER_B-cell_30K_pullout_1	263.29	203.49	143640000	45469000	3100400	1491900
AAAAAEQQQFYLLLGNLLSPDNVVR	0	Acetyl (N-term)	2742.4341	0.43407907	96	sp|O00410|IPO5_HUMAN	yes	yes	1	0	0	0	0		By MS/MS			By MS/MS	By MS/MS			By MS/MS		By MS/MS			1			1	1			1		1		60.495	62.369	3	1.6763E-06	20113	SW_20181017_HUNTER_B-cell_30K_pullout_2	109.08	93.57	4739200	0	671170	0
AAAAAGAGPEMVR	0	Oxidation (M);Acetyl (N-term)	1228.587	0.58702067	411	sp|P28482|MK01_HUMAN	no	no	1	0	0	1	0		By matching	By matching									By matching		1	1									1	26.61	27.35	2	1			NaN	NaN	791540	0	278120	252640
AAAAAGLGGGGAGPGPEAGDFLAR	0	Acetyl (N-term)	2052.0025	0.0024662011	383	sp|P23610|F8I2_HUMAN	yes	yes	1	0	0	0	0	By MS/MS	By matching			By matching	By MS/MS	By MS/MS		By MS/MS				1	2			1	2	1		2				44.62	46.232	2;3	9.546E-15	14588	SW_20181017_HUNTER_B-cell_30K_pullout_3	193.96	173.3	9723000	5419500	835010	0
AAAAAGTATSQR	0	Acetyl (N-term)	1116.5523	0.55234972	1110	sp|Q9Y2Z0|SGT1_HUMAN	yes	yes	1	0	0	0	0	By MS/MS	By MS/MS	By MS/MS	By MS/MS	By MS/MS		By MS/MS	By MS/MS	By MS/MS	By MS/MS	By MS/MS	By MS/MS	1	1	1	1	1		1	1	1	1	1	1	21.87	22.661	2	1.5848E-11	6483	SW_20181017_HUNTER_NKT_30K_pullout_3	219.8	163.17	119680000	24445000	2511300	2319600
AAAAAQGGGGGEPR	0	Acetyl (N-term)	1210.5691	0.56906242	401	sp|P27361|MK03_HUMAN	yes	yes	1	0	0	0	0	By MS/MS	By MS/MS	By MS/MS	By MS/MS	By MS/MS		By MS/MS	By MS/MS	By matching	By MS/MS		By MS/MS	1	1	1	1	1		1	1	1	1		1	20.259	20.915	2	6.2513E-07	6051	SW_20181017_HUNTER_B-cell_30K_pullout_1	180.07	133.64	31567000	6706200	783860	1116000
AAAAASAPQQLSDEELFSQLR	0	Acetyl (N-term)	2244.1022	0.10223983	1107	sp|Q9Y2U8|MAN1_HUMAN	yes	yes	1	0	0	0	0	By MS/MS					By MS/MS		By matching		By MS/MS	By matching	By MS/MS	2					1		1		1	1	1	49.639	50.263	3	1.1165E-07	16832	SW_20181017_HUNTER_NK_30K_pullout_1	131.71	111.06	28256000	14850000	0	0
AAAAASGAGGAAGAGTGGAGPAGR	0	Acetyl (N-term)	1795.8561	0.85613631	1104	sp|Q9Y2K2|SIK3_HUMAN	yes	yes	1	0	0	0	0	By matching	By matching	By matching	By matching	By matching	By matching	By MS/MS	By matching	By matching		By matching	By matching	1	1	1	1	1	1	1	1	1		1	1	25.255	26.242	2	6.871E-39	7483	SW_20181017_HUNTER_Mono_30K_pullout_1	213.34	173.42	19181000	4250600	374890	468500
AAAAECDVVMAATEPELLDDQEAKR	1	Acetyl (N-term)	2744.2633	0.26330985	950	sp|Q99615|DNJC7_HUMAN	yes	yes	1	0	0	0	0					By matching			By MS/MS									1			1					47.713	48.873	3	1.0918E-27	16406	SW_20181017_HUNTER_Mono_30K_pullout_2	179.47	170.29	18663000	0	0	0
AAAAEGVLATR	0	Acetyl (N-term)	1070.572	0.57202253	816	sp|Q6QNY1|BL1S2_HUMAN	yes	yes	1	0	0	0	0	By MS/MS	By MS/MS	By MS/MS	By MS/MS	By MS/MS	By MS/MS	By MS/MS	By MS/MS	By MS/MS	By MS/MS	By MS/MS	By MS/MS	1	1	1	1	1	1	1	1	1	1	1	1	37.541	38.5	2	0.00013996	12801	SW_20181017_HUNTER_B-cell_30K_pullout_1	179.8	123.08	94398000	21600000	1895000	1324900
AAAAELSLLEKSLGLSKGNKYSAQGER	3	Acetyl (N-term)	2832.4981	0.49813589	131	sp|O43324|MCA3_HUMAN	yes	yes	1	0	0	0	0	By MS/MS	By MS/MS	By MS/MS		By MS/MS	By MS/MS	By MS/MS		By MS/MS	By MS/MS	By MS/MS	By MS/MS	1	1	1		2	1	2		2	1	1	2	49.161	50.232	3;4	5.2298E-75	16856	SW_20181017_HUNTER_B-cell_30K_pullout_1	261.58	231.66	100710000	19100000	4314700	5936300
AAAAGAAAAAAAEGEAPAEMGALLLEKETR	1	Acetyl (N-term)	2823.4073	0.40727197	933	sp|Q96KQ7|EHMT2_HUMAN	yes	yes	1	0	0	0	0	By matching									By MS/MS			1									1			53.229	53.203	3	3.6454E-26	17916	SW_20181017_HUNTER_NK_30K_pullout_1	171.31	159.89	19511000	17048000	0	0
AAAAGGGAGAAR	0	Acetyl (N-term)	941.46789	0.46789181	1043	sp|Q9NX46|ARHL2_HUMAN	no	no	1	0	0	0	0				By matching	By matching	By matching	By matching	By matching	By matching		By matching	By matching				1	1	1	1	1	1		1	1	17.79	18.755	2	1			NaN	NaN	27794000	0	0	0
AAAAGGGGPGTAVGATGSGIAAAAAGLAVYR	0	Acetyl (N-term)	2555.3092	0.30921291	899	sp|Q92922|SMRC1_HUMAN	yes	yes	1	0	0	0	0	By MS/MS			By MS/MS	By MS/MS	By matching	By MS/MS		By matching	By MS/MS			1			1	1	1	1		1	1			50.42	51.175	3	1.4063E-22	17198	SW_20181017_HUNTER_NK_30K_pullout_1	68.516	58.396	39574000	14827000	0	0
AAAAKPNNLSLVVHGPGDLR	1	Acetyl (N-term)	2041.1069	0.10687169	650	sp|Q00796|DHSO_HUMAN	yes	yes	1	0	0	0	0	By MS/MS	By MS/MS	By MS/MS	By MS/MS	By MS/MS	By MS/MS	By MS/MS	By MS/MS	By MS/MS	By MS/MS	By MS/MS	By MS/MS	1	1	1	1	1	1	1	1	1	1	1	1	35.734	36.691	3	4.076E-25	11791	SW_20181017_HUNTER_B-cell_30K_pullout_1	195.39	174.35	272540000	67125000	2527600	3081600
AAAAMAAAAGGGAGAAR	0	Acetyl (N-term)	1356.6568	0.65683157	1043	sp|Q9NX46|ARHL2_HUMAN	yes	yes	1	0	0	0	0								By MS/MS												1					37.755	37.617	2	6.0443E-05	12188	SW_20181017_HUNTER_Mono_30K_pullout_2	129.16	77.711	8256500	0	0	0
AAAAPAAAAASSEAPAASATAEPEAGDQDSR	0	Acetyl (N-term)	2824.2747	0.27473747	750	sp|Q15283|RASA2_HUMAN	yes	yes	1	0	0	0	0					By matching			By MS/MS		By MS/MS	By MS/MS	By matching					1			1		1	1	1	31.255	32.233	3	1.3083E-31	9828	SW_20181017_HUNTER_NK_30K_pullout_1	165.31	155.72	16060000	0	0	0
AAAAPVAADDDERR	0	Acetyl (N-term)	1468.6906	0.69063412	1004	sp|Q9H5N1|RABE2_HUMAN	yes	yes	1	0	0	0	1	By MS/MS				By MS/MS			By MS/MS					1				1			1					23.045	23.651	2	9.0135E-06	7051	SW_20181017_HUNTER_B-cell_30K_pullout_1	224.13	191.81	14851000	8578500	0	0
AAAAQLSLTQLSSGNPVYEKYYR	1	Acetyl (N-term)	2571.2969	0.29691689	474	sp|P42566|EPS15_HUMAN	yes	yes	1	0	0	0	0	By MS/MS	By MS/MS		By MS/MS	By MS/MS	By MS/MS	By MS/MS	By MS/MS	By MS/MS	By MS/MS	By MS/MS		1	1		1	1	1	1	1	1	1	1		47.093	48.095	3	8.8305E-90	16239	SW_20181017_HUNTER_B-cell_30K_pullout_1	290.96	249.71	153280000	40035000	3799300	0
AAAAVQGGR	0	Acetyl (N-term)	841.44061	0.44061443	736	sp|Q15005|SPCS2_HUMAN	yes	yes	1	0	0	0	0	By matching	By MS/MS	By MS/MS	By MS/MS	By MS/MS	By matching	By MS/MS	By MS/MS		By MS/MS	By MS/MS	By MS/MS	1	1	1	1	1	1	1	1		1	1	1	22.081	22.843	2	0.0083082	6570	SW_20181017_HUNTER_Mono_30K_pullout_2	173.85	54.292	250110000	58950000	5414500	4615600
AAAAVSESWPELELAER	0	Acetyl (N-term)	1869.9109	0.91085723	855	sp|Q8N1G4|LRC47_HUMAN	yes	yes	1	0	0	0	0	By MS/MS	By MS/MS		By MS/MS	By matching	By MS/MS		By matching			By MS/MS		1	1		1	1	1		1			1		51.648	52.539	2	5.3561E-23	18174	SW_20181017_HUNTER_NKT_30K_pullout_3	211.26	174.68	33913000	13673000	980230	0
AAAAVSSAKR	1	Acetyl (N-term)	972.53524	0.53524309	520	sp|P49914|MTHFS_HUMAN	yes	yes	1	0	0	0	0	By MS/MS	By MS/MS			By MS/MS	By MS/MS	By MS/MS	By matching	By MS/MS	By matching	By matching		1	1			1	1	1	1	1	1	1		20.875	21.929	2	0.0060894	6421	SW_20181017_HUNTER_B-cell_30K_pullout_1	166.52	101.27	69867000	19560000	1455300	0
AAAAVVEFQR	0	Acetyl (N-term)	1102.5771	0.57710791	93	sp|O00231|PSD11_HUMAN	yes	yes	1	0	0	0	0	By matching	By MS/MS	By MS/MS	By MS/MS	By MS/MS	By MS/MS	By MS/MS	By matching	By MS/MS	By matching	By MS/MS	By matching	1	1	1	1	1	1	1	1	1	1	1	1	40.691	41.592	2	1.3141E-05	14020	SW_20181017_HUNTER_NKT_30K_pullout_3	204.03	125.26	195110000	36503000	4453100	3806900
AAAAVVVPAEWIKNWEKSGR	2	Acetyl (N-term)	2223.18	0.18003664	869	sp|Q8NI27|THOC2_HUMAN	yes	yes	1	0	0	0	0		By matching			By matching	By MS/MS	By matching	By matching	By matching	By matching				1			1	1	1	1	1	1			51.69	52.697	3	0.013998	17068	SW_20181017_HUNTER_B-cell_30K_pullout_3	78.021	63.712	25740000	0	1233300	0
AAADGDDSLYPIAVLIDELR	0	Acetyl (N-term)	2158.0794	0.079379118	421	sp|P30153|2AAA_HUMAN	yes	yes	1	0	0	0	0		By matching	By matching		By matching	By matching			By MS/MS		By matching			1	1		1	1			1		1		60.119	61.732	2	0.01712	19940	SW_20181017_HUNTER_Mono_30K_pullout_3	76.073	64.381	1550600	0	163650	176970
AAADGGGPGGASVGTEEDGGGVGHR	0	Acetyl (N-term)	2178.9526	0.95261548	85	sp|A6NHR9|SMHD1_HUMAN	yes	yes	1	0	0	0	0	By MS/MS	By matching	By matching		By MS/MS		By MS/MS	By MS/MS	By MS/MS	By MS/MS	By matching	By matching	2	1	1		2		1	2	1	2	1	1	24.246	25.041	2;3	5.4903E-122	7561	SW_20181017_HUNTER_B-cell_30K_pullout_1	326.31	289.99	52318000	22139000	935990	1245200
AAAEGPVGDGELWQTWLPNHVVFLR	0	Acetyl (N-term)	2803.4082	0.40819867	947	sp|Q99567|NUP88_HUMAN	yes	yes	1	0	0	0	0								By MS/MS		By matching										1		1			55.15	55.054	3	2.2045E-09	18796	SW_20181017_HUNTER_Mono_30K_pullout_2	127.8	114.87	4562100	0	0	0
AAAETQSLR	0	Acetyl (N-term)	987.49852	0.49852324	705	sp|Q13523|PRP4B_HUMAN	yes	yes	1	0	0	0	0	By MS/MS	By matching	By matching	By matching	By matching		By matching	By MS/MS	By matching	By MS/MS	By matching	By matching	1	1	1	1	1		1	1	1	1	1	1	26.024	26.833	2	0.0087514	8134	SW_20181017_HUNTER_Mono_30K_pullout_2	173.23	58.632	61907000	17296000	1475300	1018900
AAAFGLSVPNVHGALAPLAIPSAAAAAAAAGR	0	Unmodified	2853.5613	0.56134527	397	sp|P26599|PTBP1_HUMAN	yes	yes	0	0	0	0	0								By MS/MS												1					51.506	51.469	3	0.00011894	17393	SW_20181017_HUNTER_Mono_30K_pullout_2	89.805	75.571	2400800	0	0	0
AAAGAAATHLEVAR	0	Unmodified	1307.6946	0.69459728	941	sp|Q96S52|PIGS_HUMAN	yes	yes	0	0	0	0	0		By matching				By matching		By MS/MS						1				1		1					22.405	23.439	3	3.2555E-05	6713	SW_20181017_HUNTER_Mono_30K_pullout_2	157.28	121.51	30287000	0	1119000	0
AAAGAAATHLEVAR	0	Acetyl (N-term)	1349.7052	0.70516197	941	sp|Q96S52|PIGS_HUMAN	yes	yes	1	0	0	0	0								By MS/MS												1					31.152	31.014	2	2.991E-16	9667	SW_20181017_HUNTER_Mono_30K_pullout_2	189.57	142	0	0	0	0
AAAGGGGGGAAAAGR	0	Acetyl (N-term)	1112.5323	0.53228298	1086	sp|Q9UL25|RAB21_HUMAN	yes	yes	1	0	0	0	0	By MS/MS	By MS/MS	By MS/MS	By MS/MS		By MS/MS	By MS/MS	By MS/MS	By MS/MS	By MS/MS	By MS/MS	By MS/MS	1	1	1	1		1	1	1	1	1	1	1	17.467	18.085	2	2.7278E-32	4936	SW_20181017_HUNTER_NKT_30K_pullout_3	244.55	157.23	91402000	16777000	2091200	1537700
AAAGGGGGGGR	0	Acetyl (N-term)	828.38383	0.38382783	331	sp|P14866|HNRPL_HUMAN	yes	yes	1	0	0	0	0	By matching	By matching		By matching	By matching	By MS/MS	By matching		By matching	By MS/MS	By matching	By matching	1	1		1	1	1	1		1	1	1	1	14.499	15.193	2	0.0062661	3740	SW_20181017_HUNTER_NK_30K_pullout_1	155.82	83.325	39856000	15056000	969380	0
AAAGYDVEKNNSR	1	Unmodified	1393.6586	0.65860571	294	sp|P10412|H14_HUMAN;sp|P16403|H12_HUMAN;sp|P16402|H13_HUMAN;sp|P22492|H1T_HUMAN;sp|Q02539|H11_HUMAN	yes	no	0	0	0	0	0	By MS/MS	By matching	By matching	By MS/MS	By MS/MS	By MS/MS		By MS/MS	By matching	By matching		By matching	1	1	1	2	1	1		1	1	1		1	17.077	17.576	2;3	3.4523E-05	4796	SW_20181017_HUNTER_NKT_30K_pullout_3	169.98	129.27	55140000	12622000	1349600	915670
AAAMDVDTPSGTNSGAGKKR	2	Oxidation (M);Acetyl (N-term)	1990.9378	0.93781703	613	sp|P62877|RBX1_HUMAN	yes	yes	1	0	0	1	0	By MS/MS	By matching	By MS/MS	By MS/MS	By matching	By matching	By MS/MS	By MS/MS	By MS/MS	By MS/MS	By matching	By matching	1	1	2	1	2	1	2	1	2	1	2	2	20.178	21.113	3	3.0343E-11	4999	SW_20181017_HUNTER_NK_30K_pullout_1	147.06	125.05	133330000	20278000	2472300	5568200
AAAMDVDTPSGTNSGAGKKR	2	Acetyl (N-term)	1974.9429	0.94290241	613	sp|P62877|RBX1_HUMAN	yes	yes	1	0	0	0	0	By MS/MS	By matching	By MS/MS	By MS/MS	By MS/MS	By MS/MS	By MS/MS	By MS/MS	By MS/MS	By MS/MS	By MS/MS	By MS/MS	1	1	1	1	1	1	1	1	1	1	1	1	23.973	24.849	3	6.0365E-23	7481	SW_20181017_HUNTER_B-cell_30K_pullout_1	192.55	174.97	177930000	40158000	2170100	2876900
AAASGSVLQR	0	Acetyl (N-term)	1000.5302	0.53015772	803	sp|Q5VWZ2|LYPL1_HUMAN	yes	yes	1	0	0	0	0	By MS/MS	By MS/MS	By MS/MS	By MS/MS	By matching				By MS/MS	By MS/MS			1	1	1	1	1				2	1			28.328	29.187	2	9.1432E-05	8965	SW_20181017_HUNTER_NK_30K_pullout_1	163.99	106.52	50712000	30192000	1506300	1494700
AAATGAVAASAASGQAEGKKITDLR	2	Acetyl (N-term)	2356.2347	0.23465098	1041	sp|Q9NWH9|SLTM_HUMAN	yes	yes	1	0	0	0	0	By MS/MS	By MS/MS	By MS/MS	By MS/MS	By MS/MS	By MS/MS	By MS/MS	By MS/MS	By MS/MS	By MS/MS	By MS/MS	By MS/MS	1	1	1	1	1	1	1	1	1	1	1	1	33.707	34.692	3	1.1174E-105	11078	SW_20181017_HUNTER_B-cell_30K_pullout_1	309.82	285.02	468760000	95847000	13218000	7974200
AAATLTSKLYSLLFR	1	Unmodified	1653.9454	0.94539224	1066	sp|Q9UDW1|QCR9_HUMAN	yes	yes	0	0	0	0	0	By MS/MS				By matching				By matching	By matching	By MS/MS	By matching	1				1				1	1	1	1	51.393	52.453	3	2.7689E-08	17948	SW_20181017_HUNTER_B-cell_30K_pullout_1	162.64	90.148	38794000	22865000	0	0
AAAVAAPLAAGGEEAAATTSVPGSPGLPGR	0	Acetyl (N-term)	2658.3613	0.36130806	173	sp|O75427|LRCH4_HUMAN	yes	yes	1	0	0	0	0	By MS/MS	By MS/MS	By MS/MS	By MS/MS		By MS/MS	By MS/MS	By MS/MS	By MS/MS	By MS/MS	By matching	By MS/MS	1	1	1	1		1	1	1	1	1	1	1	46.632	47.282	3	4.8319E-34	15660	SW_20181017_HUNTER_Mono_30K_pullout_2	133.4	113.42	76189000	21016000	2274300	1549900
AAAVLSGPSAGSAAGVPGGTGGLSAVSSGPR	0	Acetyl (N-term)	2607.3253	0.3252569	851	sp|Q8IZL8|PELP1_HUMAN	yes	yes	1	0	0	0	0		By MS/MS	By matching	By MS/MS	By MS/MS	By MS/MS				By MS/MS		By matching		1	1	1	1	1				1		1	43.877	44.63	3	3.4632E-06	14074	SW_20181017_HUNTER_B-cell_30K_pullout_3	98.29	84.559	25885000	0	1156300	598780
AADISESSGADCKGDPR	1	Acetyl (N-term)	1776.7585	0.75845568	135	sp|O43583|DENR_HUMAN	yes	yes	1	0	0	0	0	By MS/MS	By MS/MS	By MS/MS	By MS/MS	By MS/MS		By MS/MS	By MS/MS	By MS/MS	By MS/MS	By MS/MS	By MS/MS	1	1	1	1	1		1	1	1	1	1	1	23.787	24.605	2	5.0247E-14	7388	SW_20181017_HUNTER_B-cell_30K_pullout_1	175.21	149.56	68213000	14626000	1645900	3127300
AADTCPEVKVVGLEGSDKLTILR	2	Unmodified	2470.3101	0.31012411	100	sp|O00602|FCN1_HUMAN	yes	yes	0	0	0	0	0								By MS/MS												1					38.934	38.896	4	6.9603E-09	12639	SW_20181017_HUNTER_Mono_30K_pullout_2	127.38	105.98	16665000	0	0	0
AADTQVSETLKR	1	Acetyl (N-term)	1359.6994	0.69940789	892	sp|Q92616|GCN1_HUMAN	yes	yes	1	0	0	0	0	By MS/MS	By MS/MS	By MS/MS	By MS/MS	By MS/MS	By MS/MS	By MS/MS	By MS/MS	By MS/MS	By MS/MS	By MS/MS	By MS/MS	1	1	1	1	1	1	1	1	1	1	1	1	27.363	28.289	2	2.1209E-16	8508	SW_20181017_HUNTER_B-cell_30K_pullout_1	237.93	156.38	92043000	18034000	1999800	2182400
AAEAAGGKYR	1	Acetyl (N-term)	1034.5145	0.51450765	907	sp|Q96A65|EXOC4_HUMAN	yes	yes	1	0	0	0	0	By MS/MS	By matching	By MS/MS	By matching	By matching	By MS/MS	By MS/MS	By matching	By MS/MS	By MS/MS	By matching	By MS/MS	1	1	1	1	1	1	1	1	1	1	1	1	20.495	21.304	2	0.0067856	5336	SW_20181017_HUNTER_Mono_30K_pullout_3	164.96	116.39	64129000	8860000	1425300	2093900
AAEADGPLKR	1	Acetyl (N-term)	1068.5564	0.55637247	168	sp|O75352|MPU1_HUMAN	yes	yes	1	0	0	0	0	By matching	By MS/MS	By matching	By matching	By MS/MS		By matching	By matching	By MS/MS	By matching	By matching		1	1	1	1	1		1	1	1	1	1		24.07	24.881	2	0.00047515	6658	SW_20181017_HUNTER_Mono_30K_pullout_3	186.76	120.41	101850000	18149000	1587900	2485800
AAEEPQQQKQEPLGSDSEGVNCLAYDEAIMAQQDR	1	Acetyl (N-term)	3946.7585	0.75853862	921	sp|Q96FW1|OTUB1_HUMAN	yes	yes	1	0	0	0	0				By MS/MS		By matching		By MS/MS								1		1		1					42.702	43.137	3;4	1.4887E-19	14453	SW_20181017_HUNTER_NKT_30K_pullout_3	136.61	127.92	44430000	0	0	0
AAEEPQQQKQEPLGSDSEGVNCLAYDEAIMAQQDR	1	Oxidation (M);Acetyl (N-term)	3962.7535	0.75345325	921	sp|Q96FW1|OTUB1_HUMAN	yes	yes	1	0	0	1	0										By MS/MS												1			39.405	39.451	4	0.0056935	12754	SW_20181017_HUNTER_NK_30K_pullout_1	79.422	70.584	9229200	0	0	0
AAEKQVPGGGGGGGSGGGGGSGGGGSGGGR	1	Unmodified	2242.0071	0.0071106616	1073	sp|Q9UHB9|SRP68_HUMAN	yes	yes	0	0	0	0	0	By MS/MS	By MS/MS	By MS/MS	By MS/MS	By MS/MS	By MS/MS	By MS/MS	By MS/MS	By MS/MS	By MS/MS	By matching	By MS/MS	1	1	1	1	1	1	1	1	1	1	1	1	14.527	15.044	3	2.7221E-76	3442	SW_20181017_HUNTER_Mono_30K_pullout_2	268.22	237.56	68881000	10679000	1741600	1193900
AAEKQVPGGGGGGGSGGGGGSGGGGSGGGR	1	Acetyl (N-term)	2284.0177	0.017675348	1073	sp|Q9UHB9|SRP68_HUMAN	yes	yes	1	0	0	0	0	By MS/MS	By MS/MS	By MS/MS	By MS/MS	By MS/MS	By matching	By MS/MS	By MS/MS	By MS/MS	By MS/MS	By MS/MS	By matching	1	1	1	1	1	1	1	1	1	1	1	1	17.725	18.459	3	3.2926E-43	4791	SW_20181017_HUNTER_Mono_30K_pullout_2	207.19	187.4	39164000	5077500	636690	774150
AAEPNKTEIQTLFKR	2	Acetyl (N-term)	1786.9577	0.95774784	861	sp|Q8N6H7|ARFG2_HUMAN	yes	yes	1	0	0	0	0	By matching	By matching	By matching	By MS/MS	By matching	By matching	By MS/MS	By MS/MS	By MS/MS		By matching	By MS/MS	1	1	1	1	1	1	1	1	1		1	1	35.755	36.788	3	2.0794E-07	11873	SW_20181017_HUNTER_Mono_30K_pullout_2	146.78	114.44	53502000	10887000	672480	2684100
AAESALQVVEKLQAR	1	Acetyl (N-term)	1653.905	0.90498399	725	sp|Q14241|ELOA1_HUMAN	yes	yes	1	0	0	0	0	By MS/MS	By matching	By matching	By matching	By MS/MS	By MS/MS		By matching	By matching	By matching	By MS/MS	By MS/MS	2	1	1	1	1	1		1	1	1	1	1	50.258	50.924	2;3	5.9669E-41	16392	SW_20181017_HUNTER_B-cell_30K_pullout_3	262.07	196.02	48264000	22920000	771860	1168200
AAESGSDFQQR	0	Acetyl (N-term)	1236.5371	0.53709359	910	sp|Q96BP3|PPWD1_HUMAN	yes	yes	1	0	0	0	0		By MS/MS			By MS/MS					By MS/MS	By matching	By MS/MS		1			1					1	1	1	23.868	25.14	2	0.011675	7500	SW_20181017_HUNTER_NK_30K_pullout_1	143.7	102.27	8027400	0	506010	0
AAETQTLNFGPEWLR	0	Acetyl (N-term)	1773.8686	0.86859848	819	sp|Q6Y7W6|GGYF2_HUMAN	yes	yes	1	0	0	0	0				By matching					By MS/MS							1					1				52.364	53.197	2	0.0092528	16945	SW_20181017_HUNTER_Mono_30K_pullout_3	122.51	98.219	4013200	0	0	0
AAEVYFGDLELFEPFDHPEESIPKPVHTR	1	Acetyl (N-term)	3410.6459	0.64592234	810	sp|Q6NZY4|ZCHC8_HUMAN	yes	yes	1	0	0	0	0	By MS/MS						By matching						1						1						53.052	53.157	4	1.8798E-25	18199	SW_20181017_HUNTER_B-cell_30K_pullout_1	167.23	151.83	22735000	21898000	0	0
AAFHPSSTPNPLER	0	Acetyl (N-term)	1564.7634	0.76340513	473	sp|P42331|RHG25_HUMAN	yes	yes	1	0	0	0	0	By MS/MS	By MS/MS	By MS/MS		By MS/MS	By MS/MS				By MS/MS	By MS/MS	By MS/MS	1	1	1		1	1				2	1	1	34.426	35.435	2	2.8075E-16	11218	SW_20181017_HUNTER_NK_30K_pullout_1	190.36	156.47	33460000	10930000	1283900	2035600
AAGAAEAAVAAVEEVGSAGQFEELLR	0	Acetyl (N-term)	2557.266	0.26601069	185	sp|O76003|GLRX3_HUMAN	yes	yes	1	0	0	0	0	By MS/MS	By MS/MS		By MS/MS	By MS/MS	By MS/MS	By MS/MS		By MS/MS		By MS/MS	By MS/MS	2	2		1	2	2	1		2		2	2	59.933	61.298	2;3	3.702E-77	20616	SW_20181017_HUNTER_B-cell_30K_pullout_1	274.56	242.5	48921000	23980000	839090	0
AAGELEGGKPLSGLLNALAQDTFHGYPGITEELLR	1	Acetyl (N-term)	3678.8893	0.88934051	860	sp|Q8N668|COMD1_HUMAN	yes	yes	1	0	0	0	0		By matching							By MS/MS					1							1				56.372	58.453	3	8.176E-13	18810	SW_20181017_HUNTER_Mono_30K_pullout_3	121.52	110.4	2748800	0	534770	0
AAGFKTVEPLEYYR	1	Acetyl (N-term)	1684.8461	0.84607213	909	sp|Q96B26|EXOS8_HUMAN	yes	yes	1	0	0	0	0	By matching	By MS/MS	By MS/MS	By MS/MS	By MS/MS	By MS/MS	By MS/MS	By MS/MS	By MS/MS	By MS/MS	By MS/MS	By MS/MS	1	1	1	1	1	1	1	1	1	1	1	1	42.342	43.301	2	3.0092E-20	13151	SW_20181017_HUNTER_Mono_30K_pullout_3	226.73	169.39	82023000	15869000	1810100	1655700
AAGGDHGSPDSYR	0	Acetyl (N-term)	1330.5538	0.55380628	424	sp|P30566|PUR8_HUMAN	yes	yes	1	0	0	0	0	By MS/MS	By MS/MS	By MS/MS	By MS/MS	By MS/MS	By MS/MS	By MS/MS	By MS/MS	By matching	By MS/MS	By MS/MS	By matching	1	1	1	1	1	1	1	1	1	1	1	1	19.203	20.012	2	1.6284E-09	5358	SW_20181017_HUNTER_Mono_30K_pullout_2	199.68	144.56	89954000	18962000	2008100	3639400
AAGGGGGSSKASSSSASSAGALESSLDR	1	Acetyl (N-term)	2453.1266	0.12661667	802	sp|Q5VT52|RPRD2_HUMAN	yes	yes	1	0	0	0	0	By MS/MS			By matching									1			1									30.959	30.926	3	3.5912E-42	9815	SW_20181017_HUNTER_B-cell_30K_pullout_1	204.89	165.5	8928600	5072200	0	0
AAGGYDVEKNNSR	1	Unmodified	1379.643	0.64295564	340	sp|P16401|H15_HUMAN	yes	yes	0	0	0	0	0	By matching			By MS/MS	By matching			By matching	By matching		By matching	By matching	1			1	1			1	1		1	1	16.589	17.218	3	0.019912	4649	SW_20181017_HUNTER_NKT_30K_pullout_3	104.81	82.085	27276000	16763000	0	0
AAGMYLEHYLDSIENLPFELQR	0	Oxidation (M);Acetyl (N-term)	2666.2687	0.26865323	1092	sp|Q9UNL4|ING4_HUMAN	yes	yes	1	0	0	1	0										By MS/MS												1			57.857	57.803	2	3.4332E-17	19522	SW_20181017_HUNTER_NK_30K_pullout_1	138.77	113.83	0	0	0	0
AAGMYLEHYLDSIENLPFELQR	0	Acetyl (N-term)	2650.2737	0.2737386	1092	sp|Q9UNL4|ING4_HUMAN	yes	yes	1	0	0	0	0				By MS/MS												1									58.879	58.714	2	5.0362E-08	20331	SW_20181017_HUNTER_NKT_30K_pullout_3	106.61	94.047	0	0	0	0
AAGTLYTYPENWR	0	Acetyl (N-term)	1582.7416	0.74160705	399	sp|P26641|EF1G_HUMAN	yes	yes	1	0	0	0	0	By MS/MS	By MS/MS	By MS/MS	By MS/MS	By MS/MS	By MS/MS	By MS/MS	By MS/MS	By MS/MS	By MS/MS	By MS/MS	By MS/MS	1	1	1	1	1	1	1	1	1	1	1	1	45.155	46.045	2	8.8877E-45	14062	SW_20181017_HUNTER_B-cell_30K_pullout_2	285	245.98	343310000	89481000	6990000	5679300
AAGTSSYWEDLR	0	Acetyl (N-term)	1396.6259	0.62590859	196	sp|O95249|GOSR1_HUMAN	yes	yes	1	0	0	0	0	By MS/MS				By MS/MS	By MS/MS			By MS/MS	By MS/MS	By matching		1				1	1			1	1	1		42.415	43.796	2	7.6424E-06	14957	SW_20181017_HUNTER_B-cell_30K_pullout_1	115.78	97.47	11626000	7008300	0	0
AAGVTDGNEVAKAQQATPGGAAPTIFSR	1	Unmodified	2684.3518	0.351806	980	sp|Q9BX68|HINT2_HUMAN	yes	yes	0	0	0	0	0	By MS/MS			By MS/MS		By MS/MS	By MS/MS	By MS/MS	By MS/MS	By MS/MS			1			1		2	1	1	1	1			33.031	33.801	3	1.71E-75	9894	SW_20181017_HUNTER_Mono_30K_pullout_3	267.51	246.62	86624000	16058000	0	0
AAIAASEVLVDSAEEGSLAAAAELAAQKR	1	Acetyl (N-term)	2853.472	0.47198072	213	sp|O95926|SYF2_HUMAN	yes	yes	1	0	0	0	0	By MS/MS		By matching	By MS/MS	By MS/MS		By MS/MS		By MS/MS	By MS/MS	By matching	By matching	1		1	1	1		1		1	1	1	1	58.151	58.929	2;3	9.1252E-134	19883	SW_20181017_HUNTER_B-cell_30K_pullout_1	325.13	287.1	13231000	2952900	0	382880
AAIYGGVEGGGTR	0	Acetyl (N-term)	1248.6099	0.6098646	1078	sp|Q9UJ70|NAGK_HUMAN	yes	yes	1	0	0	0	0	By MS/MS	By MS/MS	By MS/MS	By MS/MS	By MS/MS	By MS/MS	By MS/MS	By MS/MS	By MS/MS	By MS/MS	By MS/MS	By matching	1	1	1	1	1	1	1	1	1	1	1	1	34.394	35.379	2	3.3104E-14	10298	SW_20181017_HUNTER_Mono_30K_pullout_3	216.26	161.84	237570000	43770000	4728100	2885100
AALAPLPPLPAQFKSIQHHLR	1	Acetyl (N-term)	2346.3325	0.33245495	1014	sp|Q9NP79|VTA1_HUMAN	yes	yes	1	0	0	0	0	By MS/MS	By matching	By MS/MS		By MS/MS	By MS/MS	By matching	By MS/MS	By MS/MS	By MS/MS	By MS/MS	By MS/MS	1	2	2		1	3	2	2	2	2	1	2	44.732	45.67	3;4	8.3662E-12	14991	SW_20181017_HUNTER_Mono_30K_pullout_2	155.11	140.8	134900000	20380000	2695900	5055400
AALDSLSLFTSLGLSEQKAR	1	Acetyl (N-term)	2148.1426	0.14264808	491	sp|P47897|SYQ_HUMAN	yes	yes	1	0	0	0	0	By MS/MS		By MS/MS	By MS/MS	By MS/MS	By MS/MS	By MS/MS	By MS/MS	By MS/MS		By MS/MS	By matching	1		1	2	1	1	1	1	1		1	1	55.63	56.354	2;3	0	18824	SW_20181017_HUNTER_Mono_30K_pullout_2	466.57	391.61	120000000	9868300	0	1379700
AALGPSSQNVTEYVVR	0	Acetyl (N-term)	1731.8792	0.87916317	442	sp|P35269|T2FA_HUMAN	yes	yes	1	0	0	0	0	By MS/MS		By MS/MS		By matching	By MS/MS	By MS/MS	By matching	By matching	By matching		By MS/MS	1		1		1	1	1	1	1	1		1	42.518	43.34	2	1.9091E-08	14428	SW_20181017_HUNTER_B-cell_30K_pullout_1	193.23	153.31	45536000	10813000	0	910520
AALPTLSSAR	0	Unmodified	985.55564	0.55564418	63		yes	yes	0	0	0	0	0	By matching	By MS/MS	By MS/MS	By MS/MS	By MS/MS	By MS/MS	By MS/MS	By matching	By matching	By matching	By matching	By MS/MS	1	2	2	2	2	2	2	1	1	1	1	2	21.122	22.003	2	0.010872	5982	SW_20181017_HUNTER_NK_30K_pullout_3	159.04	33.787	214630000	22244000	7193300	12299000
AALTAEHFAALQSLLKASSKDVVR	2	Acetyl (N-term)	2567.4071	0.40713604	1055	sp|Q9P000|COMD9_HUMAN	yes	yes	1	0	0	0	0	By MS/MS	By matching	By MS/MS	By MS/MS	By MS/MS	By MS/MS	By MS/MS	By MS/MS	By MS/MS	By MS/MS	By MS/MS	By matching	1	1	1	1	1	1	1	1	1	1	1	1	49.894	50.612	4	4.1494E-90	16949	SW_20181017_HUNTER_Mono_30K_pullout_2	295.04	260.32	149010000	19487000	1062500	1361300
AALTTLFKYIDENQDR	1	Acetyl (N-term)	1938.9687	0.96870646	932	sp|Q96KP4|CNDP2_HUMAN	yes	yes	1	0	0	0	0	By MS/MS	By MS/MS	By MS/MS	By MS/MS		By MS/MS	By MS/MS		By MS/MS		By MS/MS	By MS/MS	1	1	1	2		1	1		1		1	1	56.146	56.964	2;3	1.3038E-194	19282	SW_20181017_HUNTER_NKT_30K_pullout_3	412.98	342.04	224130000	26271000	3009100	2472600
AALVLEDGSVLR	0	Acetyl (N-term)	1283.7085	0.70851601	404	sp|P27708|PYR1_HUMAN	yes	yes	1	0	0	0	0		By MS/MS			By MS/MS	By MS/MS	By matching		By MS/MS		By MS/MS	By MS/MS		1			1	1	1		1		1	1	51.014	52.335	2	2.5307E-07	16889	SW_20181017_HUNTER_NKT_30K_pullout_1	147.2	99.597	8459700	0	0	0
AAMAVGGAGGSR	0	Acetyl (N-term)	1045.4975	0.49747738	110	sp|O14744|ANM5_HUMAN	yes	yes	1	0	0	0	0	By MS/MS			By MS/MS		By matching							1			1		1							28.469	29.191	2	3.2704E-05	9164	SW_20181017_HUNTER_B-cell_30K_pullout_1	134.23	59.015	3386300	0	0	0
AAMAVGGAGGSR	0	Oxidation (M);Acetyl (N-term)	1061.4924	0.492392	110	sp|O14744|ANM5_HUMAN	yes	yes	1	0	0	1	0				By MS/MS												1									21.819	21.654	2	0.030386	6369	SW_20181017_HUNTER_NKT_30K_pullout_3	96.665	55.236	0	0	0	0
AANSSGQGFQNKNR	1	Acetyl (N-term)	1519.7128	0.71276654	1030	sp|Q9NRY2|SOSSC_HUMAN	yes	yes	1	0	0	0	0	By matching	By MS/MS	By matching	By MS/MS	By MS/MS	By matching	By MS/MS	By MS/MS	By MS/MS	By MS/MS			1	1	1	1	1	1	1	1	1	1			17.826	18.494	2	8.7373E-45	4883	SW_20181017_HUNTER_NK_30K_pullout_1	275.57	235.95	27293000	3055500	616970	651320
AANYSSTSTR	0	Acetyl (N-term)	1098.4942	0.49416614	966	sp|Q9BTV4|TMM43_HUMAN	yes	yes	1	0	0	0	0	By MS/MS	By MS/MS	By MS/MS	By MS/MS	By matching	By MS/MS	By matching	By matching	By MS/MS	By MS/MS	By matching	By MS/MS	1	1	1	1	1	1	1	1	1	1	1	1	20.715	21.566	2	0.00054159	6198	SW_20181017_HUNTER_NKT_30K_pullout_3	185.72	142.47	48507000	8242500	2529800	2260400
AANYSSTSTR	0	Unmodified	1056.4836	0.48360145	966	sp|Q9BTV4|TMM43_HUMAN	yes	yes	0	0	0	0	0		By matching		By matching		By matching			By matching	By MS/MS	By matching	By matching		1		1		1			1	1	1	1	15.022	15.718	2	0.019354	3915	SW_20181017_HUNTER_NK_30K_pullout_1	149.94	83.255	7093900	0	616500	0
AAPAGGGGSAVSVLAPNGR	0	Acetyl (N-term)	1649.8485	0.84853174	987	sp|Q9BZE9|ASPC1_HUMAN	yes	yes	1	0	0	0	0									By MS/MS												1				34.959	37.089	2	0.0030964	11025	SW_20181017_HUNTER_Mono_30K_pullout_3	81.494	62.749	0	0	0	0
AAPAQQTTQPGGGKR	1	Acetyl (N-term)	1508.7696	0.76955314	1045	sp|Q9NXG2|THUM1_HUMAN	yes	yes	1	0	0	0	0	By MS/MS	By MS/MS	By MS/MS	By MS/MS	By matching	By MS/MS	By MS/MS	By MS/MS	By matching	By MS/MS	By matching	By matching	1	2	1	1	1	2	2	2	1	1	1	1	16.805	17.543	2;3	8.3648E-41	4467	SW_20181017_HUNTER_Mono_30K_pullout_2	257.8	193.76	320670000	75973000	19950000	11067000
AAPEASGTPSSDAVSR	0	Unmodified	1501.7009	0.70086445	428	sp|P31146|COR1A_HUMAN	yes	yes	0	0	0	0	0	By MS/MS	By MS/MS	By matching	By MS/MS			By MS/MS	By MS/MS	By MS/MS	By MS/MS		By MS/MS	1	1	1	1			1	1	1	1		1	20.144	20.463	2	1.3573E-13	5479	SW_20181017_HUNTER_Mono_30K_pullout_2	202.32	154.04	25936000	5106900	500970	1327400
AAPEGSGLGEDAR	0	Acetyl (N-term)	1270.579	0.5789584	922	sp|Q96G03|PGM2_HUMAN	yes	yes	1	0	0	0	0	By MS/MS	By MS/MS	By MS/MS	By matching	By MS/MS	By MS/MS	By MS/MS	By matching	By MS/MS	By matching	By MS/MS	By MS/MS	1	1	1	1	1	1	1	1	1	1	1	1	26.932	27.892	2	0.0052777	7779	SW_20181017_HUNTER_B-cell_30K_pullout_2	120.06	89.498	148840000	42102000	2914100	3310300
AAPGDPQDELLPLAGPGSQWLR	0	Acetyl (N-term)	2329.1703	0.17025981	778	sp|Q16799|RTN1_HUMAN	yes	yes	1	0	0	0	0								By MS/MS												1					54.947	54.809	2	9.9317E-05	18689	SW_20181017_HUNTER_Mono_30K_pullout_2	100.41	74.88	5468600	0	0	0
AAPGVDLTQLLNNMR	0	Oxidation (M)	1627.8352	0.83518986	26	sp|P13645|K1C10_HUMAN;CON__P13645;CON__P02535-1	yes	no	0	0	0	1	0										By MS/MS												1			44.936	44.983	3	0.041276	14805	SW_20181017_HUNTER_NK_30K_pullout_1	84.734	50.348	6053100	0	0	0
AAPLIPLSQQIPTGNSLYESYYKQVDPAYTGR	1	Acetyl (N-term)	3581.8042	0.8042139	1062	sp|Q9UBC2|EP15R_HUMAN	yes	yes	1	0	0	0	0							By matching	By MS/MS	By MS/MS	By matching									1	1	1	1			52.264	52.776	3	1.06E-13	17878	SW_20181017_HUNTER_Mono_30K_pullout_2	128.25	117.45	20079000	0	0	0
AAPLSVEVEFGGGAELLFDGIKKHR	2	Acetyl (N-term)	2681.4177	0.41770073	965	sp|Q9BTM9|URM1_HUMAN	yes	yes	1	0	0	0	0			By matching	By matching	By matching				By matching	By MS/MS					1	1	1				1	1			52.219	52.813	4	4.6712E-09	17777	SW_20181017_HUNTER_NK_30K_pullout_1	124.81	108.69	26294000	0	0	568270
AAPMTPAARPEDYEAALNAALADVPELAR	0	Acetyl (N-term)	3035.5022	0.50223499	664	sp|Q04446|GLGB_HUMAN	yes	yes	1	0	0	0	1	By matching						By matching	By MS/MS		By matching			1						1	1		1			54.641	54.62	3	1.0547E-32	18571	SW_20181017_HUNTER_Mono_30K_pullout_2	178.66	160.36	32510000	14364000	0	0
AAPSDGFKPR	1	Acetyl (N-term)	1086.5458	0.54580778	903	sp|Q92979|NEP1_HUMAN	yes	yes	1	0	0	0	0	By matching	By MS/MS	By MS/MS	By MS/MS	By MS/MS		By MS/MS	By MS/MS	By matching	By MS/MS	By matching	By matching	1	1	1	1	1		1	1	1	1	1	1	25.179	26.024	2	0.0010333	7699	SW_20181017_HUNTER_NK_30K_pullout_1	177.97	123.26	101990000	38395000	2499900	3271600
AAPSEVAAIAPGEGDGGGGGFGSWLDGR	0	Acetyl (N-term)	2599.1939	0.19390838	935	sp|Q96MW1|CCD43_HUMAN	yes	yes	1	0	0	0	0								By MS/MS												1					52.715	52.577	2	2.8773E-07	17867	SW_20181017_HUNTER_Mono_30K_pullout_2	104.84	90.046	985660	0	0	0
AAQALALLR	0	Acetyl (N-term)	967.58147	0.581465	771	sp|Q16401|PSMD5_HUMAN	yes	yes	1	0	0	0	0	By MS/MS				By MS/MS	By MS/MS			By MS/MS	By matching	By matching	By MS/MS	1				1	1			1	1	1	1	51.508	52.534	2	0.0065457	18261	SW_20181017_HUNTER_B-cell_30K_pullout_1	176.29	85.585	57801000	48556000	0	0
AAQSAPKVVLKSTTKMSLNER	3	Oxidation (M);Acetyl (N-term)	2316.2471	0.24712992	1115	sp|Q9Y3Y2|CHTOP_HUMAN	yes	yes	1	0	0	1	0	By MS/MS			By MS/MS				By matching		By MS/MS			1			1				1		1			26.545	26.481	4	6.7973E-08	8127	SW_20181017_HUNTER_B-cell_30K_pullout_1	137.38	117.23	105050000	41364000	0	0
AAQSAPKVVLKSTTKMSLNER	3	Acetyl (N-term)	2300.2522	0.2522153	1115	sp|Q9Y3Y2|CHTOP_HUMAN	yes	yes	1	0	0	0	0	By MS/MS		By matching	By MS/MS	By matching	By matching	By matching		By MS/MS	By MS/MS	By matching	By matching	2		1	1	1	2	1		1	2	1	1	29.831	30.698	3;4	6.6825E-13	9699	SW_20181017_HUNTER_B-cell_30K_pullout_1	161.47	143.6	105970000	41529000	0	1922700
AAQTSPSPKAGAATGR	1	Unmodified	1469.7587	0.7586541	255	sp|P06576|ATPB_HUMAN	yes	yes	0	0	0	0	0	By MS/MS	By MS/MS	By MS/MS	By MS/MS	By MS/MS	By MS/MS	By MS/MS	By MS/MS	By MS/MS	By MS/MS	By MS/MS	By MS/MS	2	2	2	2	2	2	2	2	2	2	2	2	14.825	15.341	2;3	1.6154E-51	3912	SW_20181017_HUNTER_B-cell_30K_pullout_1	281.68	204	2406800000	557400000	57920000	32728000
AAQVAPAAASSLGNPPPPPPSELKKAEQQQR	2	Acetyl (N-term)	3176.6578	0.65782443	104	sp|O14497|ARI1A_HUMAN	yes	yes	1	0	0	0	0					By matching	By matching	By MS/MS		By matching		By matching						1	1	1		1		1		32.731	34.661	3	0.00056179	10319	SW_20181017_HUNTER_Mono_30K_pullout_1	81.697	66.535	10011000	0	0	0
AAQYGSMSFNPSTPGASYGPGR	0	Oxidation (M);Acetyl (N-term)	2259.9855	0.98549551	1035	sp|Q9NUV9|GIMA4_HUMAN	yes	yes	1	0	0	1	0		By MS/MS	By MS/MS	By MS/MS				By MS/MS	By MS/MS	By MS/MS	By MS/MS	By MS/MS		2	2	1				1	2	2	2	2	35.285	36.176	2;3	1.3893E-37	11212	SW_20181017_HUNTER_NK_30K_pullout_3	232.28	210.72	157720000	0	6394000	6178000
AAQYGSMSFNPSTPGASYGPGR	0	Acetyl (N-term)	2243.9906	0.99058089	1035	sp|Q9NUV9|GIMA4_HUMAN	yes	yes	1	0	0	0	0		By MS/MS	By MS/MS	By MS/MS			By matching	By MS/MS	By MS/MS	By MS/MS	By MS/MS	By MS/MS		1	1	2			1	2	1	2	2	1	40.216	40.919	2;3	3.0105E-96	13282	SW_20181017_HUNTER_Mono_30K_pullout_2	319.28	278.12	158130000	0	2795100	2341900
AASAAAAELQASGGPR	0	Acetyl (N-term)	1468.727	0.72701962	1012	sp|Q9HCN4|GPN1_HUMAN	yes	yes	1	0	0	0	0	By MS/MS					By matching							1					1							35.709	36.463	2	4.1499E-10	11872	SW_20181017_HUNTER_B-cell_30K_pullout_1	70.622	30.62	7018900	6467200	0	0
AASAAAASAAAASAASGSPGPGEGSAGGEKR	1	Acetyl (N-term)	2584.2113	0.21134936	693	sp|Q13263|TIF1B_HUMAN	yes	yes	1	0	0	0	0	By MS/MS	By MS/MS	By MS/MS	By MS/MS	By MS/MS	By MS/MS	By MS/MS	By MS/MS	By MS/MS	By MS/MS	By matching	By MS/MS	2	1	1	1	1	2	1	1	1	1	1	1	31.738	32.692	2;3	0	10368	SW_20181017_HUNTER_B-cell_30K_pullout_1	462.22	416.94	591300000	216230000	10431000	8793500
AASELYTKFAR	1	Acetyl (N-term)	1297.6667	0.6666512	1120	sp|Q9Y4I1|MYO5A_HUMAN	yes	yes	1	0	0	0	0	By MS/MS			By MS/MS	By matching		By MS/MS	By MS/MS	By MS/MS	By MS/MS	By matching	By matching	1			1	1		1	1	1	1	1	1	39.8	40.752	2	1.3114E-10	12247	SW_20181017_HUNTER_Mono_30K_pullout_3	213.31	170.71	24707000	3992500	0	0
AASGESGTSGGGGSTEEAFMTFYSEVKQIEKR	2	Oxidation (M);Acetyl (N-term)	3355.515	0.5150441	184	sp|O75937|DNJC8_HUMAN	yes	yes	1	0	0	1	0	By MS/MS	By MS/MS	By MS/MS	By MS/MS	By MS/MS	By matching	By MS/MS	By matching	By MS/MS	By MS/MS	By MS/MS	By MS/MS	2	1	1	1	1	1	1	1	1	2	1	1	49.793	50.397	3;4	1.1192E-185	16799	SW_20181017_HUNTER_B-cell_30K_pullout_1	352.67	323.4	145310000	48655000	2034600	5371300
AASGESGTSGGGGSTEEAFMTFYSEVKQIEKR	2	Acetyl (N-term)	3339.5201	0.52012948	184	sp|O75937|DNJC8_HUMAN	yes	yes	1	0	0	0	0	By MS/MS	By MS/MS	By MS/MS	By MS/MS	By MS/MS	By MS/MS	By MS/MS	By MS/MS	By MS/MS	By MS/MS	By MS/MS	By MS/MS	2	2	2	2	2	2	1	3	1	2	2	2	51.53	52.131	3;4	3.8669E-229	17387	SW_20181017_HUNTER_Mono_30K_pullout_2	384.56	367.17	378390000	79482000	6646900	7037700
AASKVKQDMPPPGGYGPIDYKR	3	Acetyl (N-term)	2416.2209	0.22091517	1056	sp|Q9P0J0|NDUAD_HUMAN	yes	yes	1	0	0	0	0	By MS/MS		By MS/MS	By MS/MS	By MS/MS	By MS/MS	By MS/MS	By MS/MS	By MS/MS	By MS/MS	By MS/MS	By matching	1		1	1	1	1	1	1	1	1	1	1	30.057	30.964	4	5.5196E-12	9675	SW_20181017_HUNTER_NKT_30K_pullout_3	149.18	132.69	145670000	24380000	0	2661400
AASKVKQDMPPPGGYGPIDYKR	3	Oxidation (M);Acetyl (N-term)	2432.2158	0.21582979	1056	sp|Q9P0J0|NDUAD_HUMAN	yes	yes	1	0	0	1	0		By MS/MS	By matching		By MS/MS	By MS/MS	By MS/MS				By MS/MS	By MS/MS		1	1		2	1	1				2	1	27.659	29.129	4	2.2149E-06	7965	SW_20181017_HUNTER_NKT_30K_pullout_1	124.31	96.987	23162000	0	2864500	1851900
AASSLEQKLSR	1	Acetyl (N-term)	1230.6568	0.65681479	108	sp|O14733|MP2K7_HUMAN	yes	yes	1	0	0	0	0	By matching		By MS/MS	By matching		By MS/MS			By matching	By MS/MS	By MS/MS	By matching	1		1	1		1			1	1	1	1	31.993	32.879	2	5.9139E-09	10462	SW_20181017_HUNTER_NK_30K_pullout_1	176.65	106.84	14725000	5307800	0	921900
AASSQGNFEGNFESLDLAEFAKKQPWWR	2	Acetyl (N-term)	3254.5421	0.54212597	978	sp|Q9BWH2|FUND2_HUMAN	yes	yes	1	0	0	0	0	By MS/MS		By MS/MS		By MS/MS	By MS/MS	By MS/MS	By MS/MS		By MS/MS	By MS/MS		1		1		1	1	1	1		1	1		51.488	52.066	3	1.0534E-133	17748	SW_20181017_HUNTER_B-cell_30K_pullout_1	328.65	288.91	91959000	27917000	0	3367800
AASTAAGKQR	1	Acetyl (N-term)	1001.5254	0.52540669	988	sp|Q9BZJ0|CRNL1_HUMAN	yes	yes	1	0	0	0	0	By MS/MS	By MS/MS	By MS/MS	By MS/MS	By MS/MS	By MS/MS	By MS/MS	By matching	By MS/MS	By MS/MS	By matching	By MS/MS	1	1	1	1	1	1	1	1	1	1	1	1	14.743	15.224	2	1.1807E-12	3915	SW_20181017_HUNTER_B-cell_30K_pullout_1	230.7	132.9	82902000	16952000	2201100	1554800
AATASAGAGGIDGKPR	1	Acetyl (N-term)	1440.7321	0.732105	661	sp|Q02978|M2OM_HUMAN	yes	yes	1	0	0	0	0	By MS/MS	By MS/MS	By MS/MS	By MS/MS	By MS/MS	By MS/MS	By MS/MS	By MS/MS	By MS/MS	By MS/MS	By MS/MS	By MS/MS	3	3	2	3	2	1	2	3	2	3	2	2	22.897	23.635	2;3	1.3374E-127	6943	SW_20181017_HUNTER_NK_30K_pullout_1	358.65	297	606990000	130930000	11388000	15010000
AATGANAEKAESHNDCPVR	1	Acetyl (N-term)	2038.9127	0.91266492	779	sp|Q16831|UPP1_HUMAN	yes	yes	1	0	0	0	0		By MS/MS	By MS/MS	By MS/MS			By MS/MS	By MS/MS	By MS/MS	By MS/MS	By MS/MS	By MS/MS		1	1	1			1	1	1	1	1	1	19.622	20.33	3	8.1136E-05	5414	SW_20181017_HUNTER_Mono_30K_pullout_2	121.44	101.88	30468000	0	1981700	2099900
AATLDLKSKEEKDAELDKR	4	Acetyl (N-term)	2201.1539	0.15394104	1114	sp|Q9Y3X0|CCDC9_HUMAN	yes	yes	1	0	0	0	0	By matching			By MS/MS				By MS/MS		By matching			1			1				1		1			26.72	26.656	4	1.2441E-06	8048	SW_20181017_HUNTER_Mono_30K_pullout_2	131.54	107.55	67682000	23819000	0	0
AATLILEPAGR	0	Unmodified	1110.6397	0.63970816	512	sp|Q86TX2|ACOT1_HUMAN;sp|P49753|ACOT2_HUMAN	yes	no	0	0	0	0	0	By MS/MS	By MS/MS	By MS/MS	By MS/MS	By MS/MS	By MS/MS	By MS/MS	By MS/MS	By MS/MS	By matching	By MS/MS	By MS/MS	1	1	1	1	1	1	1	1	1	1	1	1	34.27	35.254	2	0.010004	11464	SW_20181017_HUNTER_B-cell_30K_pullout_1	171.56	129.46	107680000	23804000	2346900	2873200
AATLSTLAGQPLLER	0	Unmodified	1539.8621	0.86205654	34	CON__Q03247	yes	yes	0	0	0	0	0					By MS/MS	By matching	By MS/MS	By MS/MS	By MS/MS	By matching	By matching	By MS/MS					1	1	1	1	1	1	1	1	39.976	41.256	2	5.0467E-13	12746	SW_20181017_HUNTER_Mono_30K_pullout_1	237.49	180.93	25370000	0	0	0
AATTGSGVKVPR	1	Acetyl (N-term)	1184.6513	0.65133548	697	sp|Q13404|UB2V1_HUMAN	yes	yes	1	0	0	0	0	By MS/MS	By MS/MS	By MS/MS	By MS/MS	By MS/MS		By MS/MS	By MS/MS	By MS/MS	By MS/MS	By MS/MS	By MS/MS	1	1	1	1	1		1	1	1	1	1	1	24.283	25.12	2	8.3086E-55	7431	SW_20181017_HUNTER_NKT_30K_pullout_2	304.34	225.52	1470600000	333410000	39252000	65666000
AAVAAGGLVGKGR	1	Acetyl (N-term)	1167.6724	0.67240528	850	sp|Q8IZD4|DCP1B_HUMAN	yes	yes	1	0	0	0	0	By matching	By MS/MS	By MS/MS	By matching	By matching	By matching	By matching	By matching		By MS/MS		By matching	1	1	1	1	1	1	1	1		1		1	31.413	32.197	2	0.00067873	10017	SW_20181017_HUNTER_NK_30K_pullout_1	134.26	71.714	26605000	4571900	672370	877040
AAVAATAAAKGNGGGGGR	1	Acetyl (N-term)	1497.7648	0.76480211	818	sp|Q6Y1H2|HACD2_HUMAN	yes	yes	1	0	0	0	0		By matching			By MS/MS	By matching	By matching		By matching	By MS/MS	By matching	By MS/MS		1			1	1	1		1	1	1	1	24.977	26.354	2	5.6722E-07	7766	SW_20181017_HUNTER_NK_30K_pullout_1	143.97	102.43	7035400	0	319610	0
AAVAATAAAKGNGGGGGR	1	Unmodified	1455.7542	0.75423743	818	sp|Q6Y1H2|HACD2_HUMAN	yes	yes	0	0	0	0	0	By matching		By matching	By MS/MS				By MS/MS		By MS/MS			1		1	1				1		1			15.544	15.413	3	1.2599E-05	4098	SW_20181017_HUNTER_NKT_30K_pullout_3	130.06	86.873	31072000	10161000	0	884200
AAVDLEKLR	1	Acetyl (N-term)	1055.5975	0.597509	350	sp|P17858|PFKAL_HUMAN	yes	yes	1	0	0	0	0	By matching	By MS/MS	By MS/MS	By matching	By MS/MS	By MS/MS	By MS/MS	By matching	By MS/MS	By matching	By MS/MS	By MS/MS	1	1	1	1	1	1	1	1	1	1	1	1	36.311	37.262	2	0.0001131	11029	SW_20181017_HUNTER_Mono_30K_pullout_3	204.27	111.1	760330000	198660000	12129000	14249000
AAVEVEWDYSPSR	0	Unmodified	1507.6943	0.69432251	7	CON__ENSEMBL:ENSBTAP00000031900	yes	yes	0	0	0	0	0									By MS/MS												1				34.962	37.092	2	0.030818	11012	SW_20181017_HUNTER_Mono_30K_pullout_3	79.659	58.287	536870	0	0	0
AAVILESIFLKR	1	Acetyl (N-term)	1400.8391	0.83913625	669	sp|Q06187|BTK_HUMAN	yes	yes	1	0	0	0	0	By MS/MS	By matching			By MS/MS	By MS/MS	By matching		By MS/MS	By matching	By matching	By matching	2	1			1	1	1		1	1	1	1	59.385	60.475	2	1.6141E-11	20311	SW_20181017_HUNTER_B-cell_30K_pullout_1	219.7	99.547	91344000	65192000	669470	0
AAVKTLNPKAEVAR	2	Acetyl (N-term)	1508.8675	0.86747627	460	sp|P40227|TCPZ_HUMAN	yes	yes	1	0	0	0	0	By MS/MS	By MS/MS	By MS/MS	By MS/MS	By MS/MS	By MS/MS	By MS/MS	By MS/MS	By MS/MS	By MS/MS	By MS/MS	By MS/MS	2	2	1	2	2	2	2	2	1	2	1	1	27.156	28.045	2;3	3.6484E-10	8339	SW_20181017_HUNTER_B-cell_30K_pullout_1	201.3	145.41	1331700000	449590000	29928000	22208000
AAVLQQVLER	0	Acetyl (N-term)	1167.6612	0.66117189	312	sp|P12270|TPR_HUMAN	yes	yes	1	0	0	0	0	By MS/MS			By MS/MS			By matching	By matching		By matching			1			1			1	1		1			54.691	54.622	2	2.1563E-05	19045	SW_20181017_HUNTER_NKT_30K_pullout_3	200.54	112.9	137450000	78444000	0	0
AAVPELLQQQEEDR	0	Acetyl (N-term)	1666.8162	0.81622856	1123	sp|Q9Y5X3|SNX5_HUMAN	yes	yes	1	0	0	0	0	By MS/MS	By MS/MS	By MS/MS	By MS/MS	By MS/MS	By MS/MS	By MS/MS	By MS/MS	By MS/MS	By MS/MS	By MS/MS	By MS/MS	1	1	1	1	1	1	1	1	1	1	1	1	44.691	45.626	2	1.5083E-14	15371	SW_20181017_HUNTER_NKT_30K_pullout_3	209.97	160.62	147650000	49748000	1844600	1719400
AAVPSGASTGIYEALELR	0	Unmodified	1803.9367	0.93667805	257	sp|P06733|ENOA_HUMAN	no	no	0	0	0	0	0	By matching			By MS/MS	By matching		By MS/MS	By matching	By MS/MS				1			2	1		1	2	1				44.784	45.381	2;3	3.9609E-14	15302	SW_20181017_HUNTER_NKT_30K_pullout_3	136.34	106.61	43156000	2350500	0	0
AAVVEVEVGGGAAGER	0	Acetyl (N-term)	1511.758	0.7579854	1006	sp|Q9H920|RN121_HUMAN	yes	yes	1	0	0	0	0	By MS/MS												1												41.948	41.948	2	2.2048E-06	13974	SW_20181017_HUNTER_B-cell_30K_pullout_1	118.87	58.302	0	0	0	0
AAWGKVGGHAAEYGAEALER	1	Unmodified	2041.997	0.99698689	15	CON__P01966	yes	yes	0	0	0	0	0	By MS/MS			By matching	By matching	By MS/MS	By matching	By MS/MS	By MS/MS				1			1	2	1	1	1	2				29.989	31.226	3;4	6.2332E-07	8860	SW_20181017_HUNTER_B-cell_30K_pullout_3	100.21	33.884	42115000	11046000	0	0
AAYKLVLIR	1	Acetyl (N-term)	1087.6754	0.67536539	357	sp|Q8N0Y7|PGAM4_HUMAN;sp|P18669|PGAM1_HUMAN	yes	no	1	0	0	0	0	By MS/MS	By MS/MS	By MS/MS	By MS/MS	By MS/MS	By MS/MS	By MS/MS	By MS/MS	By MS/MS	By MS/MS	By MS/MS	By MS/MS	1	1	1	1	1	1	1	1	1	1	1	1	43.461	44.387	2	5.2313E-07	13611	SW_20181017_HUNTER_NKT_30K_pullout_1	211.1	100.74	1220100000	126420000	19050000	27478000
ADAAASPVGKR	1	Acetyl (N-term)	1083.5673	0.5672715	829	sp|Q7LBC6|KDM3B_HUMAN	yes	yes	1	0	0	0	0	By MS/MS		By matching	By MS/MS	By matching		By MS/MS	By MS/MS	By MS/MS	By MS/MS	By matching		1		1	1	1		1	1	1	1	1		20.785	21.483	2	3.0942E-07	6196	SW_20181017_HUNTER_B-cell_30K_pullout_1	195.79	119.93	28481000	6942500	0	838830
ADAAATAGAGGSGTR	0	Acetyl (N-term)	1274.5851	0.58510641	837	sp|Q7Z7C8|TAF8_HUMAN	yes	yes	1	0	0	0	0	By matching	By matching	By matching	By MS/MS	By MS/MS		By matching	By MS/MS	By matching	By MS/MS	By matching	By matching	1	1	1	1	1		1	1	1	1	1	1	21.22	22.011	2	1.3079E-07	6286	SW_20181017_HUNTER_NK_30K_pullout_1	153.34	126.09	11733000	2122500	454460	238290
ADAAPQLGKR	1	Acetyl (N-term)	1067.5724	0.57235688	913	sp|Q96C86|DCPS_HUMAN	yes	yes	1	0	0	0	0	By MS/MS	By MS/MS	By MS/MS	By MS/MS	By MS/MS		By MS/MS	By matching	By MS/MS	By MS/MS	By MS/MS	By MS/MS	1	1	1	1	1		1	1	1	1	1	1	24.064	24.882	2	0.019618	7302	SW_20181017_HUNTER_NK_30K_pullout_1	149.65	104.57	440160000	115640000	11719000	20791000
ADAINTEFKNTR	1	Unmodified	1378.6841	0.68409218	277	sp|P08670|VIME_HUMAN	yes	yes	0	0	0	0	0	By matching	By MS/MS	By MS/MS	By MS/MS	By matching	By matching	By MS/MS	By MS/MS	By MS/MS	By MS/MS	By matching	By MS/MS	1	2	2	1	1	1	2	2	2	1	1	1	23.999	24.896	2;3	5.73E-16	7334	SW_20181017_HUNTER_Mono_30K_pullout_2	232.56	186.55	217780000	1208700	4258500	7448600
ADASKGDDLLPAGTEDYIHIR	1	Unmodified	2256.1022	0.10223983	470	sp|P41567|EIF1_HUMAN	yes	yes	0	0	0	0	0			By matching	By matching			By matching	By MS/MS	By matching						1	1			1	1	1				37.252	37.821	4	0.01053	12185	SW_20181017_HUNTER_Mono_30K_pullout_2	78.413	54.126	26866000	0	0	751060
ADDLDFETGDAGASATFPMQCSALR	0	Acetyl (N-term)	2687.1479	0.14794574	624	sp|P63241|IF5A1_HUMAN;sp|Q6IS14|IF5AL_HUMAN	yes	no	1	0	0	0	0								By MS/MS												1					50.524	50.486	2	3.7122E-64	17032	SW_20181017_HUNTER_Mono_30K_pullout_2	226.74	200.2	0	0	0	0
ADDVDQQQTTNTVEEPLDLIR	0	Acetyl (N-term)	2441.1558	0.15579154	605	sp|P62310|LSM3_HUMAN	yes	yes	1	0	0	0	0	By MS/MS	By MS/MS	By matching	By MS/MS	By MS/MS	By MS/MS	By MS/MS	By MS/MS	By MS/MS	By MS/MS	By matching	By MS/MS	2	1	1	2	2	1	1	2	1	2	1	1	48.803	49.474	2;3	2.6329E-189	16594	SW_20181017_HUNTER_NK_30K_pullout_1	390.39	362.18	109490000	39697000	1124400	990310
ADEDGEGIHPSAPHR	0	Acetyl (N-term)	1628.7179	0.7179115	934	sp|Q96L92|SNX27_HUMAN	yes	yes	1	0	0	0	0	By MS/MS	By matching	By matching	By MS/MS	By matching	By matching	By matching	By MS/MS	By matching	By matching	By matching	By matching	1	1	1	1	1	1	2	2	2	1	1	1	21.279	22.167	2;3	4.8122E-09	6222	SW_20181017_HUNTER_Mono_30K_pullout_2	206.36	182.99	99877000	4992000	1231900	1433100
ADEEKLPPGWEKR	2	Acetyl (N-term)	1595.7944	0.79437091	125	sp|O15428|PINL_HUMAN;sp|Q13526|PIN1_HUMAN	yes	no	1	0	0	0	0		By matching	By MS/MS				By MS/MS	By MS/MS	By MS/MS	By MS/MS	By MS/MS	By MS/MS		1	1				1	1	1	1	1	1	28.941	29.954	3	5.1208E-05	9110	SW_20181017_HUNTER_NK_30K_pullout_1	165.86	133.59	78211000	0	2753700	3134800
ADEELEALRR	0	Acetyl (N-term)	1242.6204	0.62042929	109	sp|O14737|PDCD5_HUMAN	yes	yes	1	0	0	0	1	By MS/MS		By MS/MS	By MS/MS	By MS/MS		By MS/MS	By MS/MS	By MS/MS	By MS/MS	By MS/MS		1		1	1	1		1	1	1	1	1		34.059	34.891	2	3.357E-08	11351	SW_20181017_HUNTER_B-cell_30K_pullout_1	214.93	159.95	87339000	16545000	0	1975700
ADEGKSYSEHDDER	1	Acetyl (N-term)	1678.6707	0.67068653	1065	sp|Q9UBU9|NXF1_HUMAN	yes	yes	1	0	0	0	0	By matching	By matching	By matching	By matching	By matching			By MS/MS			By matching	By matching	1	1	1	1	1			1			1	1	17.271	17.823	3	0.0053811	4672	SW_20181017_HUNTER_Mono_30K_pullout_2	113.01	82.576	13991000	3580200	369410	149480
ADEIAKAQVAR	1	Acetyl (N-term)	1212.6463	0.64625011	514	sp|P49773|HINT1_HUMAN	yes	yes	1	0	0	0	0	By MS/MS	By MS/MS	By MS/MS	By MS/MS	By MS/MS	By MS/MS	By MS/MS	By MS/MS		By MS/MS	By MS/MS	By MS/MS	2	1	1	1	1	1	1	1		2	1	1	29.029	29.755	2	1.3215E-29	9270	SW_20181017_HUNTER_NKT_30K_pullout_3	260.04	127.96	1735600000	338460000	50469000	42996000
ADFDDRVSDEEKVR	1	Acetyl (N-term)	1721.7857	0.78565671	546	sp|P52907|CAZA1_HUMAN	yes	yes	1	0	0	0	1	By matching			By MS/MS						By MS/MS			1			1						1			29.448	29.408	3	0.00030295	8960	SW_20181017_HUNTER_NK_30K_pullout_1	131.24	103.38	17725000	6274200	0	0
ADGELNVDSLITR	0	Acetyl (N-term)	1443.7205	0.72053726	596	sp|P62140|PP1B_HUMAN	yes	yes	1	0	0	0	0	By MS/MS	By MS/MS	By matching	By matching	By matching	By MS/MS	By MS/MS		By MS/MS	By MS/MS	By MS/MS	By MS/MS	1	1	1	1	1	1	1		1	1	1	1	46.998	47.945	2	7.4825E-35	16130	SW_20181017_HUNTER_NK_30K_pullout_1	268.58	156.97	49812000	0	1945000	1138000
ADGFLKIPSKMDFELYLGYEYVTALQNLR	2	Oxidation (M)	3409.7268	0.7268152	36	CON__Q29443;CON__Q0IIK2	yes	no	0	0	0	1	0								By MS/MS		By matching										1		1			54.152	54.056	4	3.984E-05	18445	SW_20181017_HUNTER_Mono_30K_pullout_2	92.258	79.672	2612200	0	0	0
ADGFLKIPSKMDFELYLGYEYVTALQNLR	2	Unmodified	3393.7319	0.73190058	36	CON__Q29443;CON__Q0IIK2	yes	no	0	0	0	0	0								By MS/MS												1					55.247	55.109	4	1.0233E-25	18790	SW_20181017_HUNTER_Mono_30K_pullout_2	172.06	155.12	7786000	0	0	0
ADGKAGDEKPEKSQR	3	Acetyl (N-term)	1656.8067	0.80672651	883	sp|Q8WW12|PCNP_HUMAN	yes	yes	1	0	0	0	0	By MS/MS	By MS/MS		By MS/MS	By MS/MS	By MS/MS	By MS/MS	By MS/MS	By MS/MS	By MS/MS	By MS/MS	By MS/MS	2	2		2	2	2	2	2	2	2	2	2	14.159	14.795	3;4	7.7157E-05	3552	SW_20181017_HUNTER_NK_30K_pullout_1	133.71	98.068	430610000	66637000	9802300	0
ADGKISEQSDAKLKEIVTNFLAGFEA	3	Glu->pyro-Glu	2762.4127	0.41267493	391	sp|P25705|ATPA_HUMAN	yes	yes	0	0	1	0	0	By MS/MS			By MS/MS									1			1									55.721	55.589	2;3	1.1992E-15	19248	SW_20181017_HUNTER_NKT_30K_pullout_3	150.59	137.79	26966000	2395400	0	0
ADGQVAELLLR	0	Acetyl (N-term)	1225.6667	0.6666512	1102	sp|Q9Y285|SYFA_HUMAN	yes	yes	1	0	0	0	0	By MS/MS	By matching	By MS/MS	By MS/MS	By MS/MS	By MS/MS				By MS/MS	By MS/MS	By MS/MS	1	1	1	1	1	1				1	1	1	51.325	51.992	2	6.6408E-40	17979	SW_20181017_HUNTER_B-cell_30K_pullout_1	284.35	237.92	114020000	60656000	2973200	2819000
ADGYVLEGKELEFYLR	1	Glu->pyro-Glu	1882.9465	0.94651445	598	sp|P62241|RS8_HUMAN	yes	yes	0	0	1	0	0	By MS/MS				By MS/MS	By matching			By matching	By MS/MS			1				1	1			1	1			49.614	50.751	2	6.8056E-14	17191	SW_20181017_HUNTER_B-cell_30K_pullout_1	205.88	150.48	20147000	10609000	0	0
ADHSFSDGVPSDSVEAAKNASNTEKLTDQVMQNPR	2	Oxidation (M);Acetyl (N-term)	3802.734	0.73403843	953	sp|Q99733|NP1L4_HUMAN	yes	yes	1	0	0	1	0	By MS/MS	By MS/MS	By MS/MS	By MS/MS	By MS/MS		By MS/MS	By MS/MS	By MS/MS		By MS/MS	By MS/MS	1	1	1	1	1		1	1	1		1	1	32.278	33.255	4	7.3415E-187	10423	SW_20181017_HUNTER_B-cell_30K_pullout_1	359.03	349.81	232110000	92151000	7367600	9384400
ADHSFSDGVPSDSVEAAKNASNTEKLTDQVMQNPR	2	Acetyl (N-term)	3786.7391	0.73912381	953	sp|Q99733|NP1L4_HUMAN	yes	yes	1	0	0	0	0	By MS/MS	By MS/MS	By MS/MS	By MS/MS		By MS/MS	By MS/MS	By MS/MS	By matching	By MS/MS	By MS/MS	By MS/MS	1	1	1	1		2	2	1	1	1	1	1	35.154	36.105	3;4	1.6708E-254	11203	SW_20181017_HUNTER_NK_30K_pullout_1	403.77	378.5	374950000	66228000	3568300	5788300
ADIDNKEQSELDQDLDDVEEVEEEETGEETKLKAR	3	Acetyl (N-term)	4089.851	0.85096149	562	sp|P55209|NP1L1_HUMAN	yes	yes	1	0	0	0	0				By MS/MS				By MS/MS		By MS/MS						1				1		1			47.076	46.923	4	3.6215E-147	16195	SW_20181017_HUNTER_NKT_30K_pullout_3	325.26	311.59	173110000	0	0	0
ADILSQSETLASQDLSGDFKKPALPVSPAAR	2	Acetyl (N-term)	3253.683	0.68303613	979	sp|Q9BWU0|NADAP_HUMAN	yes	yes	1	0	0	0	0			By MS/MS			By matching		By MS/MS							1			1		1					50.624	50.715	3	3.0993E-77	17087	SW_20181017_HUNTER_Mono_30K_pullout_2	250.05	221.61	5995400	0	0	978700
ADISLDELIR	0	Acetyl (N-term)	1185.6241	0.62411768	985	sp|Q9BY77|PDIP3_HUMAN	yes	yes	1	0	0	0	0	By MS/MS	By matching		By matching	By matching	By matching			By matching				1	1		1	1	1			1				51.999	53.109	2	5.0913E-08	18334	SW_20181017_HUNTER_B-cell_30K_pullout_1	209.58	125.83	29908000	19052000	592490	0
ADISSVYTVTGPLYER	0	Unmodified	1769.8836	0.88357984	28	CON__P13717	yes	yes	0	0	0	0	0		By MS/MS	By MS/MS	By MS/MS	By MS/MS	By MS/MS			By MS/MS		By MS/MS	By matching		1	1	2	1	1			1		1	1	41.531	42.666	2;3	1.1379E-08	14329	SW_20181017_HUNTER_NKT_30K_pullout_3	162.37	124.69	44473000	0	1188200	2376900
ADKEAAFDDAVEER	1	Acetyl (N-term)	1606.7111	0.71109479	678	sp|Q09028|RBBP4_HUMAN	yes	yes	1	0	0	0	0	By MS/MS	By MS/MS	By MS/MS	By MS/MS	By MS/MS	By MS/MS	By MS/MS	By MS/MS	By MS/MS	By MS/MS	By MS/MS	By MS/MS	2	1	1	2	1	1	1	2	1	2	1	1	31.899	32.621	2;3	1.5304E-45	10458	SW_20181017_HUNTER_NKT_30K_pullout_3	286.26	198.21	657030000	210010000	11792000	17673000
ADKGNVKAAWGKVGGHAAEYGAEALER	3	Unmodified	2754.3838	0.38377483	15	CON__P01966	yes	yes	0	0	0	0	0						By matching	By matching	By MS/MS	By MS/MS		By matching							1	1	1	1		1		29.399	30.79	4	0.010174	9685	SW_20181017_HUNTER_Mono_30K_pullout_2	60.527	47.072	23534000	0	0	0
ADKMDMSLDDIIKLNR	2	2 Oxidation (M);Acetyl (N-term)	1950.9391	0.93906259	844	sp|Q86V81|THOC4_HUMAN	yes	yes	1	0	0	2	0	By MS/MS	By MS/MS	By MS/MS		By MS/MS	By MS/MS	By MS/MS	By MS/MS	By MS/MS	By MS/MS	By matching	By matching	2	3	2		2	2	2	1	2	2	2	3	39.756	40.887	2;3	8.4804E-08	12811	SW_20181017_HUNTER_NKT_30K_pullout_2	146.86	124.42	370280000	100830000	14058000	15235000
ADKMDMSLDDIIKLNR	2	Oxidation (M);Acetyl (N-term)	1934.9441	0.94414797	844	sp|Q86V81|THOC4_HUMAN	yes	yes	1	0	0	1	0	By MS/MS	By MS/MS	By MS/MS	By MS/MS	By MS/MS	By MS/MS	By MS/MS	By MS/MS	By MS/MS	By MS/MS	By MS/MS	By MS/MS	2	3	3	2	3	3	2	1	4	3	3	3	44.119	45.118	3	7.7946E-11	14582	SW_20181017_HUNTER_B-cell_30K_pullout_1	190.55	167.32	613040000	185960000	7606800	8406000
ADKMDMSLDDIIKLNR	2	Acetyl (N-term)	1918.9492	0.94923334	844	sp|Q86V81|THOC4_HUMAN	yes	yes	1	0	0	0	0	By MS/MS		By MS/MS	By MS/MS	By MS/MS	By MS/MS	By MS/MS	By MS/MS	By MS/MS	By MS/MS	By MS/MS	By MS/MS	2		1	1	1	2	1	2	2	2	2	1	46.999	47.878	2;3	1.601E-76	16214	SW_20181017_HUNTER_B-cell_30K_pullout_1	310.49	268.16	852800000	208150000	0	0
ADKTPGGSQKASSKTR	3	Acetyl (N-term)	1659.854	0.85401105	114	sp|O15042|SR140_HUMAN	yes	yes	1	0	0	0	0	By MS/MS	By matching	By MS/MS	By MS/MS	By matching	By matching	By MS/MS		By MS/MS	By MS/MS	By matching	By MS/MS	2	1	1	1	2	2	2		2	2	2	2	14.029	14.666	3;4	0.00087166	3650	SW_20181017_HUNTER_NKT_30K_pullout_3	121.01	92.802	120520000	22784000	4174500	2991000
ADLDKLNIDSIIQR	1	Acetyl (N-term)	1654.889	0.88899957	449	sp|P36873|PP1G_HUMAN	yes	yes	1	0	0	0	0	By MS/MS	By MS/MS	By MS/MS	By MS/MS	By MS/MS	By MS/MS	By MS/MS	By MS/MS	By MS/MS	By MS/MS	By MS/MS	By MS/MS	2	1	1	1	2	2	1	2	2	1	1	1	48.366	49.264	2;3	1.9574E-56	16720	SW_20181017_HUNTER_B-cell_30K_pullout_1	291.57	214.19	290090000	95531000	2404900	3901600
ADLEAVLADVSYLMAMEKSKATPAAR	2	Acetyl (N-term)	2792.4089	0.40885188	387	sp|P35626|ARBK2_HUMAN;sp|P25098|ARBK1_HUMAN	yes	no	1	0	0	0	0	By MS/MS			By MS/MS	By MS/MS	By MS/MS			By MS/MS			By matching	1			1	1	1			1			1	58.525	59.66	3	1.9418E-12	19915	SW_20181017_HUNTER_B-cell_30K_pullout_1	143.67	129.6	25662000	10399000	0	0
ADLEAVLADVSYLMAMEKSKATPAAR	2	Oxidation (M);Acetyl (N-term)	2808.4038	0.4037665	387	sp|P35626|ARBK2_HUMAN;sp|P25098|ARBK1_HUMAN	yes	no	1	0	0	1	0				By matching				By MS/MS		By MS/MS						1				1		1			54.973	54.787	3	1.4188E-16	18482	SW_20181017_HUNTER_NK_30K_pullout_1	160.67	126.76	23138000	0	0	0
ADLEEQLSDEEKVR	1	Acetyl (N-term)	1701.8057	0.80572345	489	sp|P47755|CAZA2_HUMAN	yes	yes	1	0	0	0	0	By MS/MS	By matching	By MS/MS	By MS/MS	By MS/MS	By MS/MS	By matching	By MS/MS	By MS/MS	By MS/MS	By MS/MS	By MS/MS	1	1	1	1	1	1	1	2	1	2	1	1	37.306	38.248	2;3	9.477E-46	12687	SW_20181017_HUNTER_NKT_30K_pullout_3	287.13	217.03	395650000	63397000	5831600	10433000
ADLLGSILSSMEKPPSLGDQETR	1	Acetyl (N-term)	2485.237	0.23701875	172	sp|O75391|SPAG7_HUMAN	yes	yes	1	0	0	0	0	By MS/MS	By matching	By matching		By MS/MS	By matching			By MS/MS	By matching	By matching		1	1	1		1	1			1	1	1		58.346	59.586	2	5.3981E-40	20041	SW_20181017_HUNTER_B-cell_30K_pullout_1	224.64	185.84	8678800	3638700	272720	149730
ADLLGSILSSMEKPPSLGDQETR	1	Oxidation (M);Acetyl (N-term)	2501.2319	0.23193337	172	sp|O75391|SPAG7_HUMAN	yes	yes	1	0	0	1	0								By matching		By MS/MS										1		1			53.845	53.749	3	5.8468E-15	18087	SW_20181017_HUNTER_NK_30K_pullout_1	158.37	122.13	3284600	0	0	0
ADLSLADALTEPSPDIEGEIKR	1	Acetyl (N-term)	2381.1962	0.19619979	406	sp|P27816|MAP4_HUMAN	yes	yes	1	0	0	0	0	By MS/MS	By MS/MS	By MS/MS	By MS/MS	By MS/MS	By MS/MS	By MS/MS	By MS/MS	By MS/MS	By MS/MS	By MS/MS	By matching	1	1	2	2	2	1	1	1	1	2	1	1	49.464	50.098	2;3	2.5794E-214	17226	SW_20181017_HUNTER_NKT_30K_pullout_3	412.88	312.7	211500000	48310000	2115700	3034600
ADMQNLVER	0	Oxidation (M);Acetyl (N-term)	1132.5183	0.5182724	655	sp|Q01518|CAP1_HUMAN	yes	yes	1	0	0	1	0	By MS/MS	By matching	By MS/MS	By matching	By MS/MS		By MS/MS	By MS/MS	By MS/MS	By MS/MS	By MS/MS	By MS/MS	1	1	1	1	1		1	1	1	1	1	1	27.143	28.043	2	1.6707E-05	7867	SW_20181017_HUNTER_B-cell_30K_pullout_2	208.72	127.6	1031100000	204510000	28386000	22731000
ADMQNLVER	0	Acetyl (N-term)	1116.5234	0.52335778	655	sp|Q01518|CAP1_HUMAN	yes	yes	1	0	0	0	0	By MS/MS	By matching	By matching	By MS/MS	By MS/MS	By matching	By MS/MS	By MS/MS	By MS/MS	By MS/MS	By matching	By matching	1	1	1	1	1	1	1	1	1	1	1	1	36.939	37.85	2	1.2512E-11	11294	SW_20181017_HUNTER_Mono_30K_pullout_3	233.57	118.96	725670000	120880000	7613100	10872000
ADNEKLDNQR	1	Acetyl (N-term)	1243.5793	0.57929275	101	sp|O00629|IMA3_HUMAN	yes	yes	1	0	0	0	0		By matching	By matching	By MS/MS	By matching	By matching	By MS/MS	By MS/MS	By matching	By MS/MS	By matching	By matching		1	1	1	1	1	1	1	1	1	1	1	17.926	18.736	2	4.8676E-08	4966	SW_20181017_HUNTER_Mono_30K_pullout_2	210.27	119.9	42664000	0	1208800	1454800
ADPAAGPPPSEGEESTVR	0	Acetyl (N-term)	1807.8224	0.82243615	250	sp|P05771|KPCB_HUMAN	yes	yes	1	0	0	0	0	By MS/MS	By MS/MS	By MS/MS	By MS/MS	By MS/MS	By MS/MS	By MS/MS	By MS/MS	By MS/MS	By MS/MS	By MS/MS	By MS/MS	1	1	1	1	1	1	1	1	1	1	1	1	27.501	28.427	2	8.9896E-19	8433	SW_20181017_HUNTER_Mono_30K_pullout_2	204.13	169.38	79582000	34893000	689830	808400
ADPDVLTEVPAALKR	1	Acetyl (N-term)	1635.8832	0.88318591	412	sp|P29083|T2EA_HUMAN	yes	yes	1	0	0	0	0	By MS/MS	By MS/MS	By matching			By MS/MS	By matching	By matching	By MS/MS	By MS/MS		By MS/MS	1	1	1			1	1	1	1	1		1	44.952	45.7	2	2.1774E-05	15361	SW_20181017_HUNTER_B-cell_30K_pullout_1	142.71	105.23	32119000	9643400	834170	1635300
ADPKYADLPGIAR	1	Acetyl (N-term)	1427.7409	0.74087877	708	sp|Q13561|DCTN2_HUMAN	yes	yes	1	0	0	0	0	By matching	By matching	By matching	By matching	By matching	By matching	By MS/MS	By matching	By MS/MS	By matching	By matching	By matching	1	1	1	1	1	1	1	1	1	1	1	1	36.298	37.232	2	0.010961	11107	SW_20181017_HUNTER_Mono_30K_pullout_3	111.94	80.514	257820000	49402000	4835400	7996900
ADQAPFDTDVNTLTR	0	Acetyl (N-term)	1704.7955	0.79549312	282	sp|P09467|F16P1_HUMAN	yes	yes	1	0	0	0	0	By matching			By matching		By matching	By MS/MS	By MS/MS	By MS/MS		By matching		1			1		1	1	1	1		1		41.977	43.018	2	6.0756E-05	13100	SW_20181017_HUNTER_Mono_30K_pullout_3	136.38	113.69	87928000	2757700	0	0
ADSANHLPFFFGNITR	0	Acetyl (N-term)	1847.8955	0.89548193	479	sp|P43405|KSYK_HUMAN	yes	yes	1	0	0	0	0					By matching	By matching	By MS/MS		By MS/MS								1	1	1		1				50.336	51.787	2	2.5842E-05	17218	SW_20181017_HUNTER_Mono_30K_pullout_1	136.93	107	5995900	0	0	0
ADSELQLVEQR	0	Acetyl (N-term)	1328.6572	0.65720872	267	sp|P07741|APT_HUMAN	yes	yes	1	0	0	0	0	By MS/MS	By MS/MS	By MS/MS	By MS/MS	By MS/MS	By MS/MS	By MS/MS	By MS/MS	By MS/MS	By MS/MS	By MS/MS	By MS/MS	1	1	1	1	1	1	1	1	1	1	1	1	39.234	40.168	2	4.5032E-64	13173	SW_20181017_HUNTER_Mono_30K_pullout_2	305.55	203.04	438800000	119530000	3904300	4036700
ADSGEGDFLAEGGGVR	0	Unmodified	1535.6852	0.68521439	228	sp|P02671|FIBA_HUMAN	yes	yes	0	0	0	0	0	By MS/MS	By MS/MS	By MS/MS	By MS/MS	By MS/MS	By MS/MS	By MS/MS	By MS/MS	By MS/MS	By MS/MS	By MS/MS	By MS/MS	1	1	1	1	1	1	1	1	1	1	1	1	32.293	33.252	2	2.8974E-171	10679	SW_20181017_HUNTER_Mono_30K_pullout_2	398.72	332.13	170840000	12399000	3169400	3978800
ADSGTAGGAALAAPAPGPGSGGPGPR	0	Acetyl (N-term)	2158.0403	0.04030827	914	sp|Q96C90|PP14B_HUMAN	yes	yes	1	0	0	0	0								By MS/MS												1					32.543	32.405	3	8.594E-09	10190	SW_20181017_HUNTER_Mono_30K_pullout_2	100.14	79.403	0	0	0	0
ADSSGQQGKGR	1	Acetyl (N-term)	1131.5269	0.52686325	507	sp|P49589|SYCC_HUMAN	yes	yes	1	0	0	0	0	By MS/MS	By MS/MS	By MS/MS				By MS/MS			By MS/MS		By MS/MS	1	1	1				1			1		1	13.659	13.973	2	8.3251E-22	3377	SW_20181017_HUNTER_NK_30K_pullout_1	250.12	188.16	13828000	0	1430800	1434800
ADTCPEVKVVGLEGSDKLTILR	2	Unmodified	2399.273	0.27301032	100	sp|O00602|FCN1_HUMAN	yes	yes	0	0	0	0	0		By MS/MS	By MS/MS	By MS/MS			By MS/MS	By MS/MS	By MS/MS	By MS/MS	By MS/MS	By matching		2	2	1			2	2	2	2	1	2	38.46	39.292	3;4	5.1992E-96	12622	SW_20181017_HUNTER_Mono_30K_pullout_2	318.64	287.53	1160500000	0	4258700	4848700
ADTTPNGPQGAGAVQFMMTNKLDTAMWLSR	1	Acetyl (N-term)	3250.5209	0.5209383	568	sp|P57088|TMM33_HUMAN	yes	yes	1	0	0	0	0								By MS/MS												1					53.285	53.147	3	2.795E-26	18061	SW_20181017_HUNTER_Mono_30K_pullout_2	172.83	156.02	2718800	0	0	0
ADTYAVVQKR	1	Acetyl (N-term)	1191.6248	0.62478638	955	sp|Q99952|PTN18_HUMAN	yes	yes	1	0	0	0	0	By MS/MS	By MS/MS	By MS/MS	By MS/MS	By MS/MS	By MS/MS	By MS/MS	By MS/MS	By MS/MS	By MS/MS	By MS/MS	By MS/MS	1	1	1	1	1	1	1	1	1	1	1	1	27.41	28.336	2	9.496E-19	8549	SW_20181017_HUNTER_Mono_30K_pullout_2	247.07	141.93	162460000	19626000	3415400	3772300
ADVVVGKDKGGEQR	2	Acetyl (N-term)	1498.774	0.77396981	1027	sp|Q9NRG0|CHRC1_HUMAN	yes	yes	1	0	0	0	0	By matching	By matching	By MS/MS	By MS/MS	By MS/MS		By MS/MS	By MS/MS	By matching		By MS/MS	By MS/MS	1	1	1	1	1		1	1	1		1	1	22.533	23.435	3	0.0048832	6164	SW_20181017_HUNTER_B-cell_30K_pullout_2	113.72	69.732	112620000	32962000	2174700	2546400
AEAAAAPAAASGPNQMSFTFASPTQVFFNGANVR	0	Oxidation (M)	3413.6099	0.60988796	418	sp|P30049|ATPD_HUMAN	yes	yes	0	0	0	1	0	By MS/MS	By MS/MS			By MS/MS	By MS/MS	By MS/MS	By MS/MS	By MS/MS	By MS/MS	By MS/MS	By MS/MS	1	1			2	1	1	1	1	1	1	1	48.779	49.936	3	1.0637E-60	16814	SW_20181017_HUNTER_B-cell_30K_pullout_1	223.56	201.79	49518000	17420000	1057300	0
AEAAAAPAAASGPNQMSFTFASPTQVFFNGANVR	0	Unmodified	3397.615	0.61497334	418	sp|P30049|ATPD_HUMAN	yes	yes	0	0	0	0	0	By MS/MS		By MS/MS	By MS/MS	By MS/MS	By MS/MS	By MS/MS	By MS/MS	By matching	By MS/MS	By MS/MS	By MS/MS	1		1	1	1	1	1	2	1	2	1	1	51.386	51.892	3;4	1.307E-78	17479	SW_20181017_HUNTER_NK_30K_pullout_1	255.96	238.98	164070000	34944000	0	2157200
AEAGAGLSETVTETTVTVTTEPENR	0	Acetyl (N-term)	2604.2402	0.24024945	161	sp|O60927|PP1RB_HUMAN	yes	yes	1	0	0	0	0		By MS/MS	By MS/MS		By MS/MS	By MS/MS			By MS/MS	By MS/MS	By MS/MS	By MS/MS		1	1		1	1			1	2	1	1	44.155	45.26	2;3	5.7762E-158	14945	SW_20181017_HUNTER_NK_30K_pullout_1	355.03	324.04	36555000	0	2081800	974190
AEAGDAALSVAEWLR	0	Acetyl (N-term)	1599.7893	0.78928553	938	sp|Q96P48|ARAP1_HUMAN	yes	yes	1	0	0	0	0				By MS/MS					By MS/MS							1					1				55.604	56.436	2	2.2341E-52	19285	SW_20181017_HUNTER_NKT_30K_pullout_3	288.15	239.51	8260600	0	0	0
AEAHQAVAFQFTVTPDGIDLR	0	Acetyl (N-term)	2327.1546	0.15460975	523	sp|P50416|CPT1A_HUMAN	yes	yes	1	0	0	0	0					By matching					By MS/MS							1					1			49.595	50.747	3	6.2923E-08	17054	SW_20181017_HUNTER_NK_30K_pullout_1	138.04	108.2	12793000	0	0	0
AEAITYADLR	0	Acetyl (N-term)	1163.5823	0.58225287	371	sp|P21854|CD72_HUMAN	yes	yes	1	0	0	0	0	By MS/MS				By MS/MS	By MS/MS							1				1	1							41.537	42.825	2	0.03146	14414	SW_20181017_HUNTER_B-cell_30K_pullout_1	136.99	89.639	20038000	15280000	0	0
AEAMDLGKDPNGPTHSSTLFVR	1	Acetyl (N-term)	2384.1431	0.14305878	1047	sp|Q9NYB0|TE2IP_HUMAN	yes	yes	1	0	0	0	0	By MS/MS		By matching	By MS/MS	By MS/MS	By MS/MS		By MS/MS	By MS/MS	By MS/MS	By MS/MS	By matching	1		1	1	1	1		1	1	1	1	1	37.241	38.048	3	2.3952E-95	12318	SW_20181017_HUNTER_Mono_30K_pullout_2	313.16	274.71	77090000	19902000	0	1414400
AEASPHPGR	0	Acetyl (N-term)	962.45699	0.45699277	970	sp|Q9BV68|RN126_HUMAN	yes	yes	1	0	0	0	0		By matching			By matching	By matching	By matching	By MS/MS	By matching		By matching	By matching		1			1	1	1	1	1		1	1	15.824	16.776	2	0.011763	4139	SW_20181017_HUNTER_Mono_30K_pullout_2	169.06	85.309	13949000	0	1488500	0
AEASSANLGSGCEEKR	1	Acetyl (N-term)	1706.753	0.75297638	811	sp|Q6P1K2|PMF1_HUMAN	yes	yes	1	0	0	0	0	By MS/MS					By MS/MS	By matching	By matching	By matching				1					1	1	1	1				21.899	22.801	2	1.0861E-10	6753	SW_20181017_HUNTER_B-cell_30K_pullout_1	189.33	153.82	7389800	3909600	0	0
AEAVTADSEVLEER	0	Unmodified	1517.7209	0.72093119	1018	sp|Q9NPL8|TIDC1_HUMAN	yes	yes	0	0	0	0	0	By MS/MS	By MS/MS	By matching		By matching	By matching	By MS/MS	By MS/MS	By matching	By matching	By matching	By matching	1	1	1		1	1	1	1	1	1	1	1	29.444	30.477	2	6.366E-06	9258	SW_20181017_HUNTER_Mono_30K_pullout_2	160.22	134.28	21450000	5071200	433490	1046300
AECPTLGEAVTDHPDR	0	Acetyl (N-term)	1808.7999	0.79992657	566	sp|P56279|TCL1A_HUMAN	yes	yes	1	0	0	0	0	By MS/MS				By MS/MS	By MS/MS							2				2	1							31.036	32.2	2;3	1.571E-25	10256	SW_20181017_HUNTER_B-cell_30K_pullout_1	239.39	194.31	463070000	349320000	0	0
AEDMETKIKNYKTAPFDSR	3	Oxidation (M);Acetyl (N-term)	2301.0947	0.094711606	330	sp|P14854|CX6B1_HUMAN	yes	yes	1	0	0	1	0	By MS/MS	By MS/MS	By MS/MS	By MS/MS	By MS/MS	By MS/MS	By MS/MS	By MS/MS	By MS/MS	By MS/MS	By matching	By MS/MS	3	2	2	1	2	1	3	2	4	3	1	1	27.473	28.404	3;4	2.78E-08	8116	SW_20181017_HUNTER_B-cell_30K_pullout_2	145.88	125.32	318160000	44228000	9915700	11602000
AEDMETKIKNYKTAPFDSR	3	Acetyl (N-term)	2285.0998	0.099796984	330	sp|P14854|CX6B1_HUMAN	yes	yes	1	0	0	0	0	By MS/MS	By MS/MS	By MS/MS	By MS/MS	By MS/MS	By MS/MS	By MS/MS	By MS/MS	By MS/MS	By MS/MS	By MS/MS	By MS/MS	2	2	2	2	2	2	2	2	2	2	2	2	34.059	35.045	3;4	9.9899E-60	11018	SW_20181017_HUNTER_NK_30K_pullout_1	276.68	245.28	1766900000	272850000	27075000	24239000
AEEGIAAGGVMDVNTALQEVLKTALIHDGLAR	1	Oxidation (M);Acetyl (N-term)	3319.7082	0.70820502	389	sp|P25398|RS12_HUMAN	yes	yes	1	0	0	1	0	By MS/MS	By MS/MS	By MS/MS	By MS/MS	By MS/MS	By MS/MS	By matching		By MS/MS	By MS/MS	By MS/MS	By MS/MS	2	2	2	2	3	4	1		4	1	3	2	57.247	58.514	3;4	1.8933E-113	19462	SW_20181017_HUNTER_NKT_30K_pullout_3	293.68	275.78	234970000	27570000	8806500	5460000
AEEGIAAGGVMDVNTALQEVLKTALIHDGLAR	1	Acetyl (N-term)	3303.7133	0.7132904	389	sp|P25398|RS12_HUMAN	yes	yes	1	0	0	0	0	By MS/MS	By MS/MS	By MS/MS	By MS/MS	By MS/MS	By MS/MS			By MS/MS	By MS/MS	By MS/MS	By matching	2	1	1	1	1	1			1	2	1	1	58.102	59.026	3	9.5176E-100	19791	SW_20181017_HUNTER_B-cell_30K_pullout_1	279.32	264.06	392280000	127770000	7581500	6336700
AEEQPQVELFVKAGSDGAKIGNCPFSQR	2	Acetyl (N-term)	3103.5033	0.50329762	95	sp|O00299|CLIC1_HUMAN	yes	yes	1	0	0	0	0	By MS/MS	By MS/MS	By MS/MS	By MS/MS		By MS/MS		By MS/MS	By MS/MS	By MS/MS	By MS/MS	By MS/MS	1	1	1	1		1		1	1	1	1	1	42.94	43.664	3	6.1261E-101	14408	SW_20181017_HUNTER_Mono_30K_pullout_2	296.35	261.13	198790000	20755000	1881400	3594200
AEEVVVVAKFDYVAQQEQELDIKKNER	3	Acetyl (N-term)	3218.6459	0.64592234	339	sp|P16333|NCK1_HUMAN	yes	yes	1	0	0	0	0			By MS/MS	By MS/MS	By MS/MS	By matching			By matching	By MS/MS	By matching	By MS/MS			1	1	1	1			1	1	1	1	46.904	47.78	4	2.9879E-65	15889	SW_20181017_HUNTER_NK_30K_pullout_1	253.41	210.6	35988000	0	0	1459000
AEFTSYKETASSR	1	Acetyl (N-term)	1517.6998	0.69980182	843	sp|Q86V48|LUZP1_HUMAN	yes	yes	1	0	0	0	0								By MS/MS												1					30.553	30.515	2	0.00081666	9452	SW_20181017_HUNTER_Mono_30K_pullout_2	130.44	90.813	2759200	0	0	0
AEGGAADLDTQR	0	Acetyl (N-term)	1244.5633	0.56330834	1118	sp|Q9Y4E8|UBP15_HUMAN	yes	yes	1	0	0	0	0	By matching	By MS/MS	By matching		By matching	By MS/MS		By MS/MS	By MS/MS	By MS/MS		By MS/MS	1	1	1		1	1		1	1	1		1	26.441	27.254	2	0.0017567	8189	SW_20181017_HUNTER_Mono_30K_pullout_2	156.16	117.87	28501000	10339000	454230	307290
AEGNTLISVDYEIFGKVQGVFFR	1	Acetyl (N-term)	2630.3381	0.33805342	262	sp|P07311|ACYP1_HUMAN	yes	yes	1	0	0	0	0	By MS/MS									By MS/MS	By MS/MS		1									1	1		57.803	58.466	2	1.4649E-14	19529	SW_20181017_HUNTER_NK_30K_pullout_1	152.89	118.2	3634200	980650	0	0
AEKQVPGGGGGGGSGGGGGSGGGGSGGGR	1	Acetyl (N-term)	2212.9806	0.98056156	1073	sp|Q9UHB9|SRP68_HUMAN	yes	yes	1	0	0	0	0	By MS/MS									By matching			1									1			17.266	17.29	3	8.9502E-12	4682	SW_20181017_HUNTER_B-cell_30K_pullout_1	126.45	111.84	5488900	4103700	0	0
AELEEVTLDGKPLQALR	1	Acetyl (N-term)	1923.0313	0.031306714	1083	sp|Q9UKV3|ACINU_HUMAN	yes	yes	1	0	0	0	0	By MS/MS	By MS/MS	By MS/MS	By MS/MS	By MS/MS	By MS/MS	By MS/MS		By MS/MS	By MS/MS	By MS/MS	By MS/MS	2	1	1	2	1	1	1		1	2	1	1	47.549	48.209	2;3	3.0761E-100	15135	SW_20181017_HUNTER_NKT_30K_pullout_1	333.32	240.26	260460000	98626000	5743800	6378500
AELQMLLEEEIPSGKR	1	Oxidation (M);Acetyl (N-term)	1899.9612	0.96117824	852	sp|Q8IZP0|ABI1_HUMAN	yes	yes	1	0	0	1	0	By MS/MS	By matching		By matching	By MS/MS	By matching	By matching	By matching	By MS/MS	By matching			2	1		1	2	2	1	2	3	1			51.839	52.699	2;3	3.8447E-18	18075	SW_20181017_HUNTER_B-cell_30K_pullout_1	211.83	170.72	64998000	43540000	983620	0
AELQQLQEFEIPTGR	0	Acetyl (N-term)	1799.9054	0.90537792	1060	sp|Q9P2A4|ABI3_HUMAN	yes	yes	1	0	0	0	0		By MS/MS		By MS/MS	By matching	By matching	By matching	By matching		By matching	By MS/MS	By MS/MS		1		1	1	1	1	1		1	1	1	51.464	52.239	2	2.1549E-24	18008	SW_20181017_HUNTER_NKT_30K_pullout_3	231.66	167.56	29540000	0	1190800	0
AELSEEALLSVLPTIR	0	Acetyl (N-term)	1781.9775	0.97748023	482	sp|P45974|UBP5_HUMAN	yes	yes	1	0	0	0	0		By MS/MS	By MS/MS		By MS/MS	By MS/MS			By MS/MS		By MS/MS	By MS/MS		1	1		1	1			1		1	1	58.78	60.417	2	2.6955E-18	19475	SW_20181017_HUNTER_Mono_30K_pullout_3	215.85	169.97	15247000	0	1974400	678200
AELTALESLIEMGFPR	0	Oxidation (M);Acetyl (N-term)	1833.9183	0.91825079	663	sp|Q04323|UBXN1_HUMAN	yes	yes	1	0	0	1	0		By MS/MS			By matching	By MS/MS						By MS/MS		1			1	1						1	60.569	62.434	2	8.4295E-19	20061	SW_20181017_HUNTER_NK_30K_pullout_3	160.15	98.5	3018900	0	356570	0
AELVQGQSAPVGMKAEGFVDALHR	1	Oxidation (M);Acetyl (N-term)	2567.2802	0.28022097	926	sp|Q96I24|FUBP3_HUMAN	yes	yes	1	0	0	1	0	By MS/MS	By MS/MS	By MS/MS		By MS/MS	By MS/MS	By matching			By MS/MS	By MS/MS	By matching	1	1	1		1	1	1			1	1	1	41.645	42.71	3	3.094E-06	13838	SW_20181017_HUNTER_NK_30K_pullout_1	108.64	94.092	37420000	9418300	1863900	2087100
AELVQGQSAPVGMKAEGFVDALHR	1	Acetyl (N-term)	2551.2853	0.28530634	926	sp|Q96I24|FUBP3_HUMAN	yes	yes	1	0	0	0	0	By MS/MS	By MS/MS	By MS/MS	By MS/MS	By MS/MS	By MS/MS	By matching		By MS/MS	By MS/MS	By MS/MS	By MS/MS	1	1	1	1	1	1	1		1	1	1	1	43.904	44.918	3	3.6575E-22	15041	SW_20181017_HUNTER_B-cell_30K_pullout_1	177.7	138.47	76017000	19820000	811500	761130
AENGESSGPPRPSR	0	Acetyl (N-term)	1481.6859	0.68588309	1074	sp|Q9UHD9|UBQL2_HUMAN	yes	yes	1	0	0	0	1	By matching	By matching	By matching	By MS/MS	By matching	By matching	By matching	By MS/MS	By matching	By matching	By matching	By matching	1	1	1	1	1	1	1	1	1	1	1	1	17.825	18.559	2	0.0036558	4826	SW_20181017_HUNTER_Mono_30K_pullout_2	134.75	111.43	21416000	1860600	520990	533040
AENHAQNKAKLISETR	2	Acetyl (N-term)	1850.9599	0.9598731	868	sp|Q8NHP6|MSPD2_HUMAN	yes	yes	1	0	0	0	0		By matching	By matching	By matching		By matching	By matching	By MS/MS	By matching		By matching			1	1	1		1	1	1	1		1		20.195	21.085	4	0.015441	5841	SW_20181017_HUNTER_Mono_30K_pullout_2	94.882	69.059	40378000	0	472490	1151500
AENLLDGPPNPKR	1	Acetyl (N-term)	1461.7576	0.75759147	894	sp|Q92793|CBP_HUMAN	yes	yes	1	0	0	0	0					By MS/MS												1								33.092	35.247	2	0.0052653	10318	SW_20181017_HUNTER_B-cell_30K_pullout_2	120.09	92.761	591100	0	0	0
AENPSLENHR	0	Acetyl (N-term)	1207.5582	0.55816338	97	sp|O00505|IMA4_HUMAN	yes	yes	1	0	0	0	0	By MS/MS				By matching						By MS/MS	By matching	1				1						1	1	20.2	21.22	2	0.0048885	6137	SW_20181017_HUNTER_B-cell_30K_pullout_1	169.21	136.37	16467000	10920000	0	0
AENSESLGTVPEHER	0	Acetyl (N-term)	1695.77	0.77000665	871	sp|Q8TAG9|EXOC6_HUMAN	yes	yes	1	0	0	0	0	By MS/MS		By MS/MS		By MS/MS	By MS/MS		By matching	By MS/MS			By matching	1		1		1	1		1	1			1	26.062	26.883	2	9.8354E-09	8210	SW_20181017_HUNTER_B-cell_30K_pullout_1	88.021	62.584	13692000	4246200	0	288270
AEPASVAAESLAGSR	0	Acetyl (N-term)	1456.7158	0.71578623	1022	sp|Q9NQT5|EXOS3_HUMAN	yes	yes	1	0	0	0	0	By MS/MS	By MS/MS		By MS/MS	By MS/MS	By MS/MS	By matching	By matching	By matching	By MS/MS	By matching	By matching	1	1		1	1	1	1	1	1	1	1	1	38.184	39.285	2	1.1631E-10	12988	SW_20181017_HUNTER_B-cell_30K_pullout_1	191.79	137.59	44436000	10627000	1091200	0
AEPDYIEDDNPELIRPQKLINPVKTSR	2	Acetyl (N-term)	3191.6463	0.64625669	994	sp|Q9H098|F107B_HUMAN	yes	yes	1	0	0	0	1	By MS/MS	By MS/MS	By MS/MS	By MS/MS	By matching	By MS/MS	By MS/MS	By MS/MS	By MS/MS	By MS/MS	By MS/MS	By MS/MS	2	3	3	2	2	3	2	1	1	2	3	2	38.302	39.345	3;4	1.6501E-75	12675	SW_20181017_HUNTER_NKT_30K_pullout_3	269.2	253.1	640770000	169310000	13508000	16639000
AEPSAPESKHKSSLNSSPWSGLMALGNSR	2	Acetyl (N-term)	3066.4829	0.48289653	873	sp|Q8TCJ2|STT3B_HUMAN	yes	yes	1	0	0	0	0		By matching		By matching		By matching		By MS/MS	By matching					1		1		1		1	1				39.399	40.453	4	9.5072E-16	13229	SW_20181017_HUNTER_Mono_30K_pullout_2	132.16	106.44	32114000	0	398540	0
AEPSGAETRPPIR	0	Acetyl (N-term)	1421.7263	0.72629134	1028	sp|Q9NRR5|UBQL4_HUMAN	yes	yes	1	0	0	0	1	By matching	By matching	By matching	By MS/MS	By matching			By MS/MS		By MS/MS	By matching	By matching	1	1	1	1	1			1		1	1	1	25.008	25.67	2	0.0003737	7553	SW_20181017_HUNTER_Mono_30K_pullout_2	142.72	89.391	42511000	12715000	954130	1387900
AEQVALSR	0	Acetyl (N-term)	914.48214	0.48214489	306	sp|P11413|G6PD_HUMAN	yes	yes	1	0	0	0	0	By matching	By MS/MS	By MS/MS	By MS/MS	By matching	By MS/MS	By MS/MS	By matching	By MS/MS	By MS/MS	By MS/MS	By MS/MS	1	1	1	1	1	1	1	1	1	1	1	1	29.268	30.227	2	0.021817	9542	SW_20181017_HUNTER_NKT_30K_pullout_3	180.54	37.531	307890000	25696000	9348300	7160700
AERPEDLNLPNAVITR	0	Acetyl (N-term)	1848.9694	0.96937516	1026	sp|Q9NRF9|DPOE3_HUMAN	yes	yes	1	0	0	0	1	By MS/MS	By matching	By MS/MS	By MS/MS	By MS/MS	By MS/MS		By MS/MS	By MS/MS	By MS/MS	By matching	By matching	1	1	1	1	1	1		1	1	1	1	1	39.053	39.928	2	5.3397E-08	13142	SW_20181017_HUNTER_B-cell_30K_pullout_1	185.27	149.56	69244000	17764000	949190	2105800
AESDWDTVTVLR	0	Acetyl (N-term)	1432.6834	0.68342347	158	sp|O60869|EDF1_HUMAN	yes	yes	1	0	0	0	0	By MS/MS	By MS/MS	By MS/MS	By matching	By MS/MS	By matching	By MS/MS	By matching	By MS/MS	By MS/MS	By MS/MS	By MS/MS	1	1	1	1	1	1	1	1	1	1	1	1	46.573	47.391	2	3.0959E-11	15144	SW_20181017_HUNTER_NK_30K_pullout_3	214.58	186.57	127470000	42619000	1992800	1358700
AESSDKLYR	1	Acetyl (N-term)	1109.5353	0.53530267	289	sp|P09874|PARP1_HUMAN	yes	yes	1	0	0	0	0	By MS/MS	By MS/MS	By matching	By MS/MS	By MS/MS		By MS/MS	By MS/MS	By MS/MS	By MS/MS	By MS/MS	By MS/MS	1	1	1	1	1		1	1	1	1	1	1	23.505	24.324	2	7.1002E-12	6329	SW_20181017_HUNTER_B-cell_30K_pullout_2	236.82	157.37	648200000	310160000	15925000	15786000
AETEALSKLR	1	Acetyl (N-term)	1158.6245	0.62445203	968	sp|Q9BUP3|HTAI2_HUMAN	yes	yes	1	0	0	0	0							By matching	By MS/MS											1	1					33.621	34.408	2	0.021713	11058	SW_20181017_HUNTER_Mono_30K_pullout_2	147.4	78.207	20800000	0	0	0
AETLEFNDVYQEVKGSMNDGR	1	Oxidation (M);Acetyl (N-term)	2459.0911	0.091082791	677	sp|Q08945|SSRP1_HUMAN	yes	yes	1	0	0	1	0	By MS/MS	By MS/MS	By matching		By MS/MS	By MS/MS				By MS/MS	By matching	By MS/MS	1	1	1		1	1				1	1	1	44.435	45.407	3	4.8951E-12	15270	SW_20181017_HUNTER_B-cell_30K_pullout_1	157.97	143.96	26308000	11521000	1357800	734580
AETLEFNDVYQEVKGSMNDGR	1	Acetyl (N-term)	2443.0962	0.096168169	677	sp|Q08945|SSRP1_HUMAN	yes	yes	1	0	0	0	0	By MS/MS	By matching		By MS/MS	By matching		By matching	By matching		By MS/MS	By matching		1	1		2	1		1	1		1	1		49.195	49.916	2;3	0	17169	SW_20181017_HUNTER_NKT_30K_pullout_3	480.54	449.02	72067000	16882000	1119300	0
AETLSGLGDSGAAGAAALSSASSETGTR	0	Acetyl (N-term)	2536.1889	0.18888258	756	sp|Q15424|SAFB1_HUMAN	yes	yes	1	0	0	0	0	By MS/MS	By MS/MS	By MS/MS	By MS/MS	By MS/MS	By MS/MS	By MS/MS	By MS/MS	By MS/MS	By MS/MS	By MS/MS	By MS/MS	2	2	1	1	2	2	1	1	1	2	2	2	43.275	44.354	2;3	7.2908E-155	14870	SW_20181017_HUNTER_B-cell_30K_pullout_1	442.27	395.79	119410000	33622000	2154500	0
AEVEETLKR	1	Acetyl (N-term)	1115.5823	0.58225287	878	sp|Q9NP97|DLRB1_HUMAN;sp|Q8TF09|DLRB2_HUMAN	yes	no	1	0	0	0	0	By MS/MS	By MS/MS	By MS/MS	By MS/MS	By MS/MS	By MS/MS	By matching	By MS/MS	By MS/MS	By MS/MS	By MS/MS	By MS/MS	1	1	1	1	1	1	1	1	1	1	1	1	30.299	31.272	2	0.011053	9772	SW_20181017_HUNTER_NK_30K_pullout_1	170.05	78.981	140020000	19237000	2865500	4824600
AEVKVKVQPPDADPVEIENR	2	Acetyl (N-term)	2274.1856	0.18557552	996	sp|Q9H1D9|RPC6_HUMAN	yes	yes	1	0	0	0	0	By MS/MS												1												34.245	34.245	3	0.0020307	11040	SW_20181017_HUNTER_B-cell_30K_pullout_1	94.384	84.117	7746400	7746400	0	0
AEVQVLVLDGR	0	Acetyl (N-term)	1239.6823	0.68230126	462	sp|P40429|RL13A_HUMAN	yes	yes	1	0	0	0	0	By MS/MS	By MS/MS	By MS/MS	By MS/MS	By MS/MS	By MS/MS	By MS/MS	By matching	By MS/MS	By MS/MS	By MS/MS	By MS/MS	3	2	2	2	1	2	1	1	1	2	2	1	48.705	49.318	2	7.433E-11	16879	SW_20181017_HUNTER_NK_30K_pullout_1	218.49	140.76	513740000	190490000	13784000	14735000
AFKDTGKTPVEPEVAIHR	2	Acetyl (N-term)	2036.0691	0.069089203	579	sp|P60866|RS20_HUMAN	yes	yes	1	0	0	0	0	By MS/MS	By MS/MS	By MS/MS	By MS/MS	By MS/MS	By MS/MS	By MS/MS	By MS/MS	By MS/MS	By MS/MS	By MS/MS	By MS/MS	2	2	2	2	2	3	2	2	2	3	2	2	29.856	30.821	3;4	4.3904E-59	9594	SW_20181017_HUNTER_NKT_30K_pullout_3	273.46	236.83	5096400000	1117500000	75350000	88447000
AFLASGPYLTHQQKVLR	1	Acetyl (N-term)	1970.0738	0.073780651	1126	sp|Q9Y6M9|NDUB9_HUMAN	yes	yes	1	0	0	0	0	By MS/MS	By MS/MS	By MS/MS	By MS/MS	By MS/MS	By MS/MS	By MS/MS	By MS/MS	By MS/MS	By MS/MS	By MS/MS	By MS/MS	1	1	1	1	1	1	1	1	1	1	1	1	40.92	41.822	3	3.1695E-18	13866	SW_20181017_HUNTER_B-cell_30K_pullout_1	198.74	175.93	203180000	40590000	6299700	4070800
AFVKHSTVFDNLPNPEDR	1	Unmodified	2085.028	0.02795267	36	CON__Q29443;CON__Q0IIK2	yes	no	0	0	0	0	0							By MS/MS												1						31.809	33.421	3	0.0031062	9914	SW_20181017_HUNTER_Mono_30K_pullout_1	100.02	85.768	1947800	0	0	0
AGAATQASLESAPR	0	Acetyl (N-term)	1370.679	0.6790068	982	sp|Q9BXR0|TGT_HUMAN	yes	yes	1	0	0	0	0	By MS/MS	By matching		By matching	By matching	By matching	By matching	By matching		By MS/MS		By matching	1	1		1	1	1	1	1		1		1	29.932	30.822	2	5.2314E-07	9785	SW_20181017_HUNTER_B-cell_30K_pullout_1	182.28	137.15	22719000	6652000	563430	0
AGAGSAAVSGAGTPVAGPTGR	0	Acetyl (N-term)	1752.8755	0.87547477	198	sp|O95295|SNAPN_HUMAN	yes	yes	1	0	0	0	0	By MS/MS	By MS/MS	By MS/MS	By MS/MS	By MS/MS	By MS/MS	By MS/MS	By MS/MS	By MS/MS	By MS/MS	By MS/MS	By MS/MS	2	1	1	1	1	1	1	1	1	1	1	1	29.637	30.572	2;3	7.6121E-46	9171	SW_20181017_HUNTER_Mono_30K_pullout_2	321.85	220.32	99275000	19631000	1586500	2378900
AGAPTVSLPELR	0	Acetyl (N-term)	1251.6823	0.68230126	865	sp|Q8NFU3|TSTD1_HUMAN	yes	yes	1	0	0	0	0		By MS/MS	By MS/MS	By MS/MS	By MS/MS	By MS/MS				By MS/MS	By MS/MS	By MS/MS		1	1	1	1	1				1	1	1	44.485	45.436	2	0.006697	15242	SW_20181017_HUNTER_NKT_30K_pullout_3	127.76	97.598	36245000	0	1763100	1771100
AGELADKKDR	2	Unmodified	1101.5778	0.57783619	969	sp|Q9BUQ8|DDX23_HUMAN	yes	yes	0	0	0	0	0	By MS/MS	By MS/MS		By MS/MS	By matching	By MS/MS	By matching	By MS/MS	By MS/MS	By MS/MS	By MS/MS	By matching	1	1		1	1	1	1	1	1	1	1	1	14.04	14.667	3	0.014139	3662	SW_20181017_HUNTER_NKT_30K_pullout_3	155.53	87.808	107570000	15486000	4737100	0
AGFAGDDAPR	0	Unmodified	975.44101	0.44100836	578;625;626;817	sp|P60709|ACTB_HUMAN;sp|P62736|ACTA_HUMAN;sp|P68032|ACTC_HUMAN;sp|P68133|ACTS_HUMAN;sp|P63261|ACTG_HUMAN;sp|P63267|ACTH_HUMAN;sp|Q6S8J3|POTEE_HUMAN;sp|A5A3E0|POTEF_HUMAN;sp|P0CG38|POTEI_HUMAN;sp|P0CG39|POTEJ_HUMAN	no	no	0	0	0	0	0	By matching	By MS/MS			By matching	By matching	By MS/MS	By MS/MS	By matching	By MS/MS	By matching	By MS/MS	1	1			1	1	1	1	1	1	1	1	21.818	22.865	2	0.028171	6028	SW_20181017_HUNTER_Mono_30K_pullout_1	140.5	85.952	45941000	7568800	1662600	0
AGGAAQLALDKSDSHPSDALTR	1	Unmodified	2180.0822	0.082173085	511	sp|P49748|ACADV_HUMAN	yes	yes	0	0	0	0	0	By MS/MS	By MS/MS	By MS/MS	By MS/MS	By MS/MS	By MS/MS	By MS/MS	By MS/MS	By MS/MS	By MS/MS	By MS/MS	By MS/MS	1	2	2	1	1	2	2	2	2	2	2	2	27.237	28.21	3;4	5.0592E-31	8111	SW_20181017_HUNTER_Mono_30K_pullout_1	217.84	217.84	789950000	91997000	13897000	11801000
AGGEAGVTLGQPHLSR	0	Unmodified	1548.8009	0.80085327	466	sp|Q2VIR3|IF2GL_HUMAN;sp|P41091|IF2G_HUMAN	yes	no	0	0	0	0	0	By MS/MS	By MS/MS	By MS/MS	By MS/MS	By MS/MS	By MS/MS	By matching	By MS/MS	By MS/MS	By MS/MS	By matching	By matching	1	1	1	1	1	1	1	1	1	1	1	1	26.874	27.828	3	1.6497E-10	8308	SW_20181017_HUNTER_Mono_30K_pullout_2	187.08	144.27	91570000	23801000	1252800	1028300
AGGEAGVTLGQPHLSR	0	Acetyl (N-term)	1590.8114	0.81141795	466	sp|Q2VIR3|IF2GL_HUMAN;sp|P41091|IF2G_HUMAN	yes	no	1	0	0	0	0	By MS/MS	By MS/MS	By MS/MS	By MS/MS	By MS/MS	By MS/MS	By MS/MS	By MS/MS	By matching	By MS/MS	By MS/MS		1	1	1	1	1	1	1	1	1	1	1		31.339	32.314	2	1.0963E-108	10290	SW_20181017_HUNTER_B-cell_30K_pullout_1	340.12	297.41	267090000	68537000	4735600	7381200
AGGGAGDPGLGAAAAPAPETR	0	Acetyl (N-term)	1804.8704	0.8703894	714	sp|Q13637|RAB32_HUMAN	yes	yes	1	0	0	0	0								By MS/MS												1					31.18	31.042	2	4.8854E-17	9656	SW_20181017_HUNTER_Mono_30K_pullout_2	222.45	206.08	13502000	0	0	0
AGIAAKLAKDR	2	Acetyl (N-term)	1154.6772	0.6771563	348	sp|P17655|CAN2_HUMAN	yes	yes	1	0	0	0	0	By MS/MS	By MS/MS	By MS/MS	By MS/MS	By MS/MS	By matching	By MS/MS	By MS/MS	By MS/MS	By MS/MS	By MS/MS	By MS/MS	2	2	2	2	2	2	2	2	2	2	2	2	31.362	32.347	2;3	1.152E-21	9368	SW_20181017_HUNTER_Mono_30K_pullout_1	247.51	131.14	1387100000	104770000	32913000	56019000
AGILFEDIFDVKDIDPEGKKFDR	3	Acetyl (N-term)	2708.3697	0.36974748	542	sp|P52434|RPAB3_HUMAN	yes	yes	1	0	0	0	0	By MS/MS							By MS/MS		By MS/MS			1							1		1			54.426	54.362	4	2.4833E-20	18342	SW_20181017_HUNTER_NK_30K_pullout_1	171.85	143.95	86863000	54504000	0	0
AGKQAVSASGKWLDGIR	2	Acetyl (N-term)	1784.9533	0.95333116	333	sp|P14927|QCR7_HUMAN	yes	yes	1	0	0	0	0	By MS/MS	By MS/MS	By MS/MS	By MS/MS	By MS/MS	By MS/MS	By MS/MS	By MS/MS	By MS/MS	By MS/MS	By MS/MS	By MS/MS	2	3	1	1	2	3	2	3	2	2	1	2	34.728	35.793	2;3	3.0778E-30	11731	SW_20181017_HUNTER_Mono_30K_pullout_2	238.22	184.2	993600000	183930000	15182000	17598000
AGLDLNSSDNQSGGSTASKGR	1	Unmodified	2020.941	0.94098816	99	sp|O00571|DDX3X_HUMAN	yes	yes	0	0	0	0	0			By MS/MS	By MS/MS			By MS/MS	By MS/MS	By MS/MS						1	1			1	1	1				22.055	22.603	3	1.1871E-45	6516	SW_20181017_HUNTER_Mono_30K_pullout_2	250.45	209.94	33854000	0	0	987850
AGLELLSDQGYR	0	Acetyl (N-term)	1362.6779	0.67794416	1016	sp|Q9NPD3|EXOS4_HUMAN	yes	yes	1	0	0	0	0	By MS/MS	By MS/MS			By MS/MS	By MS/MS	By MS/MS		By MS/MS	By MS/MS	By matching	By MS/MS	1	1			1	1	1		1	1	1	1	47.896	49.097	2	1.5414E-05	16893	SW_20181017_HUNTER_B-cell_30K_pullout_1	218.94	146.4	33824000	14596000	1315500	0
AGLNSLEAVKR	1	Acetyl (N-term)	1198.667	0.66698555	629	sp|P67936|TPM4_HUMAN	yes	yes	1	0	0	0	0	By matching	By MS/MS		By MS/MS	By MS/MS	By MS/MS	By MS/MS	By MS/MS	By MS/MS	By MS/MS	By MS/MS	By MS/MS	1	1		1	1	1	1	1	1	1	1	1	33.36	34.489	2	4.2363E-51	10927	SW_20181017_HUNTER_NK_30K_pullout_1	294.13	175.92	3265100000	490960000	110200000	0
AGLQFPVGR	0	Unmodified	943.52395	0.52395013	245	sp|Q93077|H2A1C_HUMAN;sp|Q7L7L0|H2A3_HUMAN;sp|P04908|H2A1B_HUMAN;sp|Q99878|H2A1J_HUMAN;sp|Q96KK5|H2A1H_HUMAN;sp|Q16777|H2A2C_HUMAN;sp|Q8IUE6|H2A2B_HUMAN;sp|Q6FI13|H2A2A_HUMAN;sp|P20671|H2A1D_HUMAN;sp|P0C0S8|H2A1_HUMAN;sp|Q96QV6|H2A1A_HUMAN;sp|Q71UI9|H2AV_HUMAN;sp|P0C0S5|H2AZ_HUMAN;sp|Q9BTM1|H2AJ_HUMAN;sp|P16104|H2AX_HUMAN	yes	no	0	0	0	0	0	By MS/MS	By MS/MS	By MS/MS	By MS/MS	By MS/MS	By MS/MS	By matching		By MS/MS	By MS/MS	By MS/MS	By MS/MS	1	2	2	1	2	2	2		2	1	2	2	40.878	41.995	2	0.005524	11881	SW_20181017_HUNTER_NKT_30K_pullout_3	177.71	92.348	507760000	83707000	12822000	19194000
AGMKTASGDYIDSSWELR	1	Oxidation (M);Acetyl (N-term)	2043.9208	0.92076999	842	sp|Q86UX7|URP2_HUMAN	yes	yes	1	0	0	1	0	By MS/MS	By MS/MS	By MS/MS	By MS/MS	By MS/MS	By MS/MS	By MS/MS	By MS/MS	By MS/MS	By MS/MS	By MS/MS	By MS/MS	2	2	1	2	1	2	2	2	2	2	2	2	38.42	39.386	2;3	8.5549E-100	12911	SW_20181017_HUNTER_Mono_30K_pullout_2	323.02	282.3	267340000	44880000	5310700	2986000
AGMKTASGDYIDSSWELR	1	Acetyl (N-term)	2027.9259	0.92585536	842	sp|Q86UX7|URP2_HUMAN	yes	yes	1	0	0	0	0	By MS/MS	By MS/MS	By MS/MS	By MS/MS	By MS/MS	By MS/MS	By MS/MS	By MS/MS	By MS/MS	By MS/MS	By MS/MS	By MS/MS	2	1	2	2	1	2	2	2	1	2	1	2	41.709	42.461	2;3	9.1529E-285	14122	SW_20181017_HUNTER_Mono_30K_pullout_2	454.35	390.73	321450000	30202000	2965000	3806000
AGPESDAQYQFTGIKKYFNSYTLTGR	2	Unmodified	2941.4246	0.4246366	928	sp|Q96IX5|USMG5_HUMAN	yes	yes	0	0	0	0	0	By MS/MS		By MS/MS		By MS/MS	By MS/MS		By MS/MS	By MS/MS	By MS/MS	By matching		2		1		2	1		1	1	1	1		42.114	43.084	3;4	1.25E-46	14473	SW_20181017_HUNTER_B-cell_30K_pullout_1	227.51	212.46	119610000	47148000	0	1924300
AGPPPIQDGEFTFLLPAGR	0	Unmodified	1982.0262	0.026161756	701	sp|Q13445|TMED1_HUMAN	yes	yes	0	0	0	0	0	By matching	By matching		By matching	By matching		By matching		By MS/MS	By MS/MS	By matching	By MS/MS	1	2		1	1		2		2	2	2	2	50.622	51.547	2;3	0.0020429	17449	SW_20181017_HUNTER_NK_30K_pullout_1	113.53	91.896	48114000	8865000	1428300	0
AGSSGPGASSGTSGDHGELVVR	0	Gln->pyro-Glu	1966.8981	0.89806071	415	sp|P29692|EF1D_HUMAN	yes	yes	0	1	0	0	0		By matching				By MS/MS	By matching		By MS/MS		By matching	By matching		1				1	1		1		1	1	25.429	26.947	2	6.1515E-05	7431	SW_20181017_HUNTER_Mono_30K_pullout_3	106.13	83.932	2345600	0	339560	0
AGTGLVAGEVVVDALPYFDQGYEAPGVR	0	Acetyl (N-term)	2891.4341	0.43413865	183	sp|O75934|SPF27_HUMAN	yes	yes	1	0	0	0	0			By matching		By MS/MS	By MS/MS									1		2	2							57.319	58.745	2;3	1.7674E-11	18843	SW_20181017_HUNTER_B-cell_30K_pullout_2	169.61	135.33	3520400	0	0	191270
AGTVVLDDVELR	0	Acetyl (N-term)	1327.6983	0.69834526	388	sp|P25205|MCM3_HUMAN	yes	yes	1	0	0	0	0	By MS/MS	By MS/MS			By MS/MS	By MS/MS	By MS/MS	By matching	By MS/MS	By MS/MS	By MS/MS	By MS/MS	1	1			1	1	1	1	1	1	1	1	47.742	48.83	2	8.0041E-16	16723	SW_20181017_HUNTER_B-cell_30K_pullout_1	229.17	134.87	67121000	24462000	718520	0
AGVRPDNVAEVVAGAR	0	Acetyl (N-term)	1621.8536	0.85361712	190	sp|O94819|KBTBB_HUMAN	yes	yes	1	0	0	0	1			By matching				By MS/MS	By MS/MS	By MS/MS						1				1	1	1				37.325	38.052	2	5.3289E-14	12268	SW_20181017_HUNTER_Mono_30K_pullout_2	206.66	148.87	35979000	0	0	754080
AGWIQAQQLQGDALR	0	Acetyl (N-term)	1695.8693	0.86926718	472	sp|P42229|STA5A_HUMAN	yes	yes	1	0	0	0	0	By MS/MS	By MS/MS	By MS/MS	By MS/MS	By MS/MS	By MS/MS	By MS/MS	By matching	By MS/MS	By MS/MS	By MS/MS		1	1	1	1	1	1	1	1	1	1	1		47.611	48.432	2	2.7259E-24	16679	SW_20181017_HUNTER_NKT_30K_pullout_3	229.16	187	59366000	11177000	1122000	1469200
AGYKEPACDDPDTEQAALAAVDYINKHLPR	2	Unmodified	3327.583	0.58300451	25	CON__P12763	yes	yes	0	0	0	0	0	By MS/MS	By matching	By matching	By MS/MS	By matching	By matching	By matching	By MS/MS	By MS/MS	By MS/MS	By matching	By matching	1	1	1	2	1	1	1	1	2	1	1	1	47.1	47.912	4;5	5.4001E-57	16410	SW_20181017_HUNTER_NKT_30K_pullout_3	229.65	218.94	217040000	41415000	986060	1930700
AHESVVKSEDFSLPAYMDR	1	Oxidation (M)	2196.0157	0.015733004	316	sp|P13073|COX41_HUMAN	yes	yes	0	0	0	1	0	By MS/MS	By MS/MS	By MS/MS	By MS/MS	By MS/MS	By MS/MS	By MS/MS	By MS/MS	By MS/MS	By MS/MS	By MS/MS	By MS/MS	2	3	3	2	3	3	3	2	3	2	2	3	31.799	32.878	3;4	7.7487E-17	10251	SW_20181017_HUNTER_B-cell_30K_pullout_1	192.64	167.93	886150000	289160000	17613000	28277000
AHESVVKSEDFSLPAYMDR	1	Unmodified	2180.0208	0.020818382	316	sp|P13073|COX41_HUMAN	yes	yes	0	0	0	0	0	By MS/MS	By MS/MS	By MS/MS	By MS/MS	By MS/MS	By MS/MS	By MS/MS	By MS/MS	By MS/MS	By MS/MS	By MS/MS	By MS/MS	2	1	1	2	2	2	2	2	2	2	2	2	34.532	35.536	3;4	3.0256E-19	11466	SW_20181017_HUNTER_B-cell_30K_pullout_1	203.26	172.58	1296500000	266840000	7792100	9967500
AHGPKPETEGLLDLSFLTEEEQEAIAGVLQR	1	Acetyl (N-term)	3418.7256	0.72562922	849	sp|Q8IYJ3|SYTL1_HUMAN	yes	yes	1	0	0	0	0				By matching				By matching		By MS/MS						1				1		1			55.088	54.902	3	1.0785E-206	18536	SW_20181017_HUNTER_NK_30K_pullout_1	371.65	349.19	67927000	0	0	0
AHHLPAAMESHQDFR	0	Acetyl (N-term)	1787.8162	0.81618576	940	sp|Q96QH2|PRAM_HUMAN	yes	yes	1	0	0	0	0				By matching			By matching	By MS/MS	By matching							1			1	1	1				25.849	26.634	4	1.2162E-05	7912	SW_20181017_HUNTER_Mono_30K_pullout_2	144.27	106.71	24615000	0	0	0
AHITINQYLQQVYEAIDSR	0	Acetyl (N-term)	2303.1546	0.15460975	797	sp|Q5JVF3|PCID2_HUMAN	yes	yes	1	0	0	0	0								By matching		By MS/MS										1		1			54.531	54.436	2	1.1411E-71	18387	SW_20181017_HUNTER_NK_30K_pullout_1	295.66	261.97	6237800	0	0	0
AHQTGIHATEELKEFFAKAR	2	Acetyl (N-term)	2325.1866	0.18657858	806	sp|Q6IBS0|TWF2_HUMAN	yes	yes	1	0	0	0	0	By MS/MS	By MS/MS	By MS/MS	By MS/MS	By MS/MS	By MS/MS	By MS/MS	By MS/MS	By MS/MS	By MS/MS	By MS/MS	By MS/MS	2	2	1	1	1	2	2	2	2	2	2	2	38.631	39.657	3;4	3.9888E-110	12905	SW_20181017_HUNTER_Mono_30K_pullout_2	330.1	302.78	546450000	85888000	10633000	14862000
AHSPVAVQVPGMQNNIADPEELFTKLER	1	Oxidation (M);Acetyl (N-term)	3147.5659	0.56589788	1059	sp|Q9P289|STK26_HUMAN	yes	yes	1	0	0	1	0	By MS/MS	By MS/MS	By MS/MS	By MS/MS		By MS/MS			By matching	By MS/MS	By MS/MS	By MS/MS	1	1	1	1		1			1	1	1	1	47.814	48.545	3	3.8456E-56	16534	SW_20181017_HUNTER_NKT_30K_pullout_3	226.07	206.42	59740000	21126000	1463600	1913900
AHSPVAVQVPGMQNNIADPEELFTKLER	1	Acetyl (N-term)	3131.571	0.57098326	1059	sp|Q9P289|STK26_HUMAN	yes	yes	1	0	0	0	0	By MS/MS	By matching	By MS/MS	By MS/MS	By MS/MS	By MS/MS		By matching	By matching	By MS/MS	By MS/MS	By MS/MS	1	1	1	1	1	1		1	1	1	1	1	50.332	51.025	3	9.7213E-101	17335	SW_20181017_HUNTER_B-cell_30K_pullout_1	291.65	261.41	112060000	24107000	1216900	1623800
AHTQEGEEKKQTSGTSNTR	2	Unmodified	2087.9832	0.98318732	948	sp|Q99590|SCAFB_HUMAN	yes	yes	0	0	0	0	0	By MS/MS	By matching		By MS/MS	By matching	By matching	By matching	By MS/MS		By MS/MS	By matching	By matching	1	1		1	1	1	1	1		1	1	1	13.173	13.719	4	0.00064388	3204	SW_20181017_HUNTER_NK_30K_pullout_1	108.17	86.812	30531000	7910400	1511200	0
AIAAKEKDIQEESTFSSR	2	Unmodified	2009.0065	0.006548526	475	sp|P42704|LPPRC_HUMAN	yes	yes	0	0	0	0	0	By MS/MS	By MS/MS	By MS/MS	By MS/MS	By MS/MS		By MS/MS	By MS/MS	By MS/MS	By MS/MS	By MS/MS	By MS/MS	2	2	2	2	2		1	2	2	2	2	2	24.112	24.897	3;4	3.9607E-48	7554	SW_20181017_HUNTER_B-cell_30K_pullout_1	259.56	226.58	313190000	76049000	4941700	9548100
AILFAVVAR	0	Unmodified	958.59639	0.59638679	537	sp|P51809|VAMP7_HUMAN	yes	yes	0	0	0	0	0	By MS/MS		By matching	By matching	By matching	By matching		By MS/MS		By matching			1		1	1	1	1		1		1			44.605	44.978	2	0.0024372	15081	SW_20181017_HUNTER_Mono_30K_pullout_2	187.14	95.881	32078000	6672000	0	371620
AIPQSGSPFPGSVQDPGLHVWR	0	Unmodified	2331.176	0.17601389	459	sp|P40121|CAPG_HUMAN	yes	yes	0	0	0	0	0							By MS/MS	By matching	By matching										1	1	1				39.923	41.125	3	0.024641	12880	SW_20181017_HUNTER_Mono_30K_pullout_1	66.644	57.643	18648000	0	0	0
AIQAAFFYLEPR	0	Unmodified	1424.7452	0.74523587	52	CON__Q3SZR3	yes	yes	0	0	0	0	0				By MS/MS												1									50.122	49.757	2	0.0040791	17071	SW_20181017_HUNTER_NKT_30K_pullout_3	138.71	82.15	8236900	0	0	0
AIQLTQSPSSLSASVGDR	0	Unmodified	1815.9327	0.9326553	80	sp|P0DP09|KV113_HUMAN;sp|A0A0B4J2D9|KVD13_HUMAN	yes	no	0	0	0	0	0					By matching	By MS/MS											1	1							33.699	35.581	2	6.9404E-10	10671	SW_20181017_HUNTER_B-cell_30K_pullout_3	151.78	105.9	1958000	0	0	0
AKDVKFGADAR	2	Unmodified	1176.6251	0.62512073	299	sp|P10809|CH60_HUMAN	yes	yes	0	0	0	0	0	By matching	By matching	By matching	By matching	By MS/MS	By MS/MS	By MS/MS	By MS/MS	By matching	By matching	By matching	By MS/MS	1	1	1	1	1	1	1	1	1	1	1	1	17.091	17.775	2	0.0070542	4669	SW_20181017_HUNTER_Mono_30K_pullout_2	154.15	100.18	61553000	15014000	1475900	769990
AKIAKTHEDIEAQIR	2	Acetyl (N-term)	1763.953	0.95299681	176	sp|O75533|SF3B1_HUMAN	yes	yes	1	0	0	0	0	By MS/MS	By MS/MS	By MS/MS	By MS/MS	By MS/MS		By MS/MS	By MS/MS	By MS/MS	By MS/MS	By MS/MS	By MS/MS	2	1	1	2	1		1	2	1	2	1	1	26.592	27.211	3;4	3.39E-24	8277	SW_20181017_HUNTER_NKT_30K_pullout_3	226.25	155.72	751870000	257500000	9237300	11238000
AKISSPTETER	1	Acetyl (N-term)	1259.6357	0.635745	434	sp|P31949|S10AB_HUMAN	yes	yes	1	0	0	0	0	By MS/MS	By MS/MS	By MS/MS	By MS/MS	By MS/MS		By MS/MS	By MS/MS	By MS/MS	By MS/MS	By MS/MS	By MS/MS	1	1	1	1	1		1	1	1	1	1	1	22.363	23.118	2	5.6985E-51	6712	SW_20181017_HUNTER_NKT_30K_pullout_3	290.6	190.58	3812100000	126470000	114020000	97862000
AKNGSEADIDEGLYSR	1	Acetyl (N-term)	1765.8119	0.81187146	376	sp|P22314|UBA1_HUMAN	yes	yes	1	0	0	0	0	By MS/MS	By MS/MS	By MS/MS	By MS/MS	By MS/MS	By MS/MS	By MS/MS	By MS/MS	By MS/MS	By MS/MS	By MS/MS	By MS/MS	2	1	1	2	1	1	1	1	1	2	1	1	30.15	30.953	2;3	5.9712E-194	9904	SW_20181017_HUNTER_B-cell_30K_pullout_1	405.59	340.31	129480000	28366000	2667100	2773700
AKPAQGAKYR	2	Acetyl (N-term)	1130.6196	0.61964142	269	sp|P08133|ANXA6_HUMAN	yes	yes	1	0	0	0	0	By MS/MS	By MS/MS	By MS/MS	By MS/MS	By MS/MS	By MS/MS	By MS/MS	By MS/MS	By MS/MS	By MS/MS	By MS/MS	By MS/MS	2	2	2	2	2	2	2	2	2	2	2	2	15.25	15.792	2;3	3.6615E-05	3920	SW_20181017_HUNTER_NK_30K_pullout_1	194.29	129.26	6090400000	1216900000	235990000	268080000
AKPLTDQEKR	2	Acetyl (N-term)	1226.6619	0.66190017	258	sp|P06737|PYGL_HUMAN	yes	yes	1	0	0	0	0		By MS/MS	By MS/MS	By matching			By matching	By matching	By MS/MS			By matching		1	1	1			1	1	1			1	18.018	18.654	3	0.0093038	4519	SW_20181017_HUNTER_Mono_30K_pullout_3	160.72	104.95	235740000	0	3882700	4831700
AKPLTDSEKR	2	Acetyl (N-term)	1185.6354	0.63535107	303	sp|P11216|PYGB_HUMAN	yes	yes	1	0	0	0	0	By MS/MS	By MS/MS	By matching	By MS/MS	By MS/MS	By matching	By MS/MS	By MS/MS	By matching	By MS/MS	By MS/MS	By matching	2	2	1	2	2	1	2	2	1	2	2	1	17.702	18.411	2;3	0.00071936	4860	SW_20181017_HUNTER_Mono_30K_pullout_2	182.92	109.08	243110000	34431000	9049200	733000
AKSLLKTASLSGR	2	Acetyl (N-term)	1372.8038	0.80381338	1032	sp|Q9NTX5|ECHD1_HUMAN	yes	yes	1	0	0	0	0	By MS/MS	By matching	By matching	By MS/MS	By MS/MS	By MS/MS	By matching	By MS/MS	By MS/MS	By MS/MS	By MS/MS	By matching	2	2	1	2	2	2	2	2	2	1	1	1	30.91	31.952	2;3	2.6446E-06	10252	SW_20181017_HUNTER_B-cell_30K_pullout_1	178.22	105.88	219520000	76853000	2755900	3853100
AKVEQVLSLEPQHELKFR	2	Acetyl (N-term)	2192.1954	0.19535235	197	sp|O95292|VAPB_HUMAN	yes	yes	1	0	0	0	0	By MS/MS	By MS/MS	By MS/MS	By MS/MS	By MS/MS	By MS/MS	By MS/MS	By MS/MS	By MS/MS	By MS/MS	By matching	By MS/MS	1	2	1	1	2	2	2	1	2	1	2	2	39.292	40.496	3;4	2.1932E-15	13161	SW_20181017_HUNTER_NKT_30K_pullout_3	185.33	170.37	224660000	49805000	4693500	4417600
AKVSELYDVTWEEMR	1	Acetyl (N-term)	1896.8928	0.89276432	737	sp|Q15006|EMC2_HUMAN	yes	yes	1	0	0	0	0					By matching		By MS/MS	By MS/MS	By MS/MS								1		1	1	1				46.958	48.273	2	6.2661E-11	16296	SW_20181017_HUNTER_Mono_30K_pullout_2	192.65	162.32	19766000	0	0	0
AKVSELYDVTWEEMR	1	Oxidation (M);Acetyl (N-term)	1912.8877	0.88767894	737	sp|Q15006|EMC2_HUMAN	yes	yes	1	0	0	1	0					By matching				By MS/MS								1				1				40.651	42.944	2	0.038766	13118	SW_20181017_HUNTER_Mono_30K_pullout_3	85.845	68.903	1030900	0	0	0
AKYNTGGNPTEDVSVNSR	1	Acetyl (N-term)	1949.9079	0.90789711	115	sp|O15117|FYB1_HUMAN	yes	yes	1	0	0	0	0		By MS/MS	By MS/MS	By MS/MS		By matching	By MS/MS	By MS/MS	By MS/MS	By MS/MS	By MS/MS	By MS/MS		2	2	2		1	2	2	2	1	2	1	26.539	27.495	2;3	0	8317	SW_20181017_HUNTER_NKT_30K_pullout_3	500.12	437.03	88611000	0	2533400	3109000
ALAAAGYDVEKNNSR	1	Unmodified	1577.7798	0.77978347	294	sp|P10412|H14_HUMAN;sp|P16403|H12_HUMAN;sp|P16402|H13_HUMAN;sp|P22492|H1T_HUMAN;sp|Q02539|H11_HUMAN	yes	no	0	0	0	0	0	By matching	By matching	By matching	By MS/MS	By matching								1	1	1	1	1								24.233	24.859	3	0.0064904	7673	SW_20181017_HUNTER_NKT_30K_pullout_3	105.58	84.799	13715000	4379200	288380	311020
ALDFEQEMATAASSSSLEKSYELPDGQVITIGNER	1	Unmodified	3785.7942	0.79417907	578;625;817	sp|P60709|ACTB_HUMAN;sp|P63261|ACTG_HUMAN;sp|Q6S8J3|POTEE_HUMAN	no	no	0	0	0	0	0			By MS/MS					By MS/MS	By MS/MS						1					1	2				49.743	50.532	3;4	3.1165E-78	16858	SW_20181017_HUNTER_Mono_30K_pullout_2	248.98	226.01	32985000	0	0	714380
ALDGPEQMELEEGKAGSGLR	1	Oxidation (M);Acetyl (N-term)	2144.0056	0.005562248	597	sp|P62195|PRS8_HUMAN	yes	yes	1	0	0	1	0	By MS/MS												1												35.328	35.328	3	0.00027428	11472	SW_20181017_HUNTER_B-cell_30K_pullout_1	105.79	94.918	10198000	10198000	0	0
ALDGPEQMELEEGKAGSGLR	1	Acetyl (N-term)	2128.0106	0.010647626	597	sp|P62195|PRS8_HUMAN	yes	yes	1	0	0	0	0	By MS/MS		By MS/MS		By MS/MS	By matching	By MS/MS	By matching	By MS/MS	By matching	By MS/MS	By matching	2		1		1	2	1	2	2	1	1	1	38.109	39.055	2;3	3.1369E-12	11781	SW_20181017_HUNTER_Mono_30K_pullout_3	160.47	136.8	62938000	17624000	0	720530
ALETVPKDLR	1	Acetyl (N-term)	1182.6608	0.66083754	627	sp|P63272|SPT4H_HUMAN	yes	yes	1	0	0	0	0	By MS/MS	By MS/MS	By matching	By matching	By MS/MS	By MS/MS	By MS/MS		By MS/MS	By MS/MS	By MS/MS	By MS/MS	1	1	1	1	1	1	1		1	1	1	1	34.837	35.905	2	0.0048007	11724	SW_20181017_HUNTER_B-cell_30K_pullout_1	169.41	66.892	95923000	29774000	4115700	4169500
ALHVPKAPGFAQMLKEGAKHFSGLEEAVYR	3	Acetyl (N-term)	3322.7285	0.72848695	529	sp|P50990|TCPQ_HUMAN	yes	yes	1	0	0	0	0								By MS/MS												1					46.349	46.311	4	1.2813E-65	15450	SW_20181017_HUNTER_Mono_30K_pullout_2	245.28	216.32	30607000	0	0	0
ALKAWSVAR	1	Unmodified	1000.5818	0.58179936	20	CON__P02769	yes	yes	0	0	0	0	0		By matching		By matching			By MS/MS		By matching					1		1			1		1				26.539	27.841	2	0.01716	7882	SW_20181017_HUNTER_Mono_30K_pullout_1	161.79	58.809	17707000	0	746120	0
ALSAETESHIYR	0	Unmodified	1375.6732	0.67319314	107	sp|O14569|C56D2_HUMAN	yes	yes	0	0	0	0	0	By MS/MS	By MS/MS	By MS/MS	By MS/MS	By MS/MS	By matching	By MS/MS	By MS/MS	By MS/MS	By MS/MS	By MS/MS	By MS/MS	2	2	2	2	2	1	2	2	2	2	2	2	24.293	25.157	2;3	2.3933E-16	6798	SW_20181017_HUNTER_Mono_30K_pullout_3	237.53	198.26	293480000	56056000	7244700	14232000
ALSAETESHIYR	0	Acetyl (N-term)	1417.6838	0.68375782	107	sp|O14569|C56D2_HUMAN	yes	yes	1	0	0	0	0	By matching	By MS/MS	By MS/MS		By matching	By MS/MS	By MS/MS	By matching	By MS/MS	By MS/MS	By MS/MS	By MS/MS	1	1	1		1	1	1	1	1	1	1	1	31.361	32.441	2	6.0271E-08	9321	SW_20181017_HUNTER_Mono_30K_pullout_3	199.67	115.45	40851000	9824200	1376900	1088400
ALSLEEFVHSLDLR	0	Acetyl (N-term)	1669.8675	0.86753585	856	sp|Q8N1K5|THMS1_HUMAN	yes	yes	1	0	0	0	0		By matching	By MS/MS	By MS/MS										1	1	1									57.489	58.113	2	9.8229E-08	19608	SW_20181017_HUNTER_NKT_30K_pullout_3	191.53	141.24	3258500	0	679190	604800
ALTSFLPAPTQLSQDQLEAEEKAR	1	Acetyl (N-term)	2684.3657	0.36572473	710	sp|Q13573|SNW1_HUMAN	yes	yes	1	0	0	0	0	By MS/MS			By MS/MS		By MS/MS		By MS/MS		By MS/MS		By MS/MS	1			2		1		2		2		1	52.002	52.055	2;3	4.1121E-90	17618	SW_20181017_HUNTER_Mono_30K_pullout_2	295.12	256.82	141180000	52544000	0	0
ALTVDVAGPAPWGFR	0	Acetyl (N-term)	1597.8253	0.8252771	930	sp|Q96JY6|PDLI2_HUMAN	yes	yes	1	0	0	0	0				By MS/MS												1									55.076	54.711	2	1.6465E-13	18935	SW_20181017_HUNTER_NKT_30K_pullout_3	257.88	187.78	36894000	0	0	0
ALVFVYGTLKR	1	Acetyl (N-term)	1307.7602	0.76015765	974	sp|Q9BVM4|GGACT_HUMAN	yes	yes	1	0	0	0	0	By MS/MS	By matching	By MS/MS	By MS/MS	By matching	By MS/MS			By matching	By MS/MS	By matching	By MS/MS	1	1	1	1	1	1			1	1	1	1	52.156	52.955	2	9.8471E-08	18054	SW_20181017_HUNTER_NK_30K_pullout_1	205.12	139.87	50543000	15451000	1208300	2011000
AMELLQEEDLIEEDDIPVR	0	Oxidation (M)	2272.0781	0.078058489	2	CON__P01030;CON__ENSEMBL:ENSBTAP00000007350	yes	no	0	0	0	1	0	By MS/MS	By MS/MS	By MS/MS	By MS/MS	By MS/MS	By MS/MS	By MS/MS	By MS/MS	By MS/MS	By MS/MS	By MS/MS	By MS/MS	2	3	2	3	2	4	4	2	3	2	3	3	45.384	46.381	2;3	3.7005E-285	15092	SW_20181017_HUNTER_Mono_30K_pullout_2	451.12	381.67	1030800000	184780000	29433000	26827000
AMELLQEEDLIEEDDIPVR	0	Unmodified	2256.0831	0.083143867	2	CON__P01030;CON__ENSEMBL:ENSBTAP00000007350	yes	no	0	0	0	0	0	By MS/MS	By MS/MS	By MS/MS	By MS/MS	By MS/MS	By MS/MS	By MS/MS	By MS/MS	By MS/MS	By MS/MS	By MS/MS	By MS/MS	2	2	2	2	2	2	2	2	2	2	2	2	48.32	49.113	2;3	7.992E-72	16882	SW_20181017_HUNTER_NKT_30K_pullout_3	356.82	312.82	1374200000	205720000	7796800	10864000
AMHNKAAPPQIPDTR	1	Acetyl (N-term)	1687.8464	0.84642325	1009	sp|Q9HAF1|EAF6_HUMAN	yes	yes	1	0	0	0	0	By MS/MS	By matching	By matching	By MS/MS	By matching		By matching	By matching	By matching	By matching	By matching	By matching	1	1	1	1	1		1	1	1	1	1	1	25.87	26.679	3	0.017546	8057	SW_20181017_HUNTER_B-cell_30K_pullout_1	95.236	65.103	45909000	15637000	305130	506810
AMHNKAAPPQIPDTR	1	Oxidation (M);Acetyl (N-term)	1703.8413	0.84133787	1009	sp|Q9HAF1|EAF6_HUMAN	yes	yes	1	0	0	1	0			By MS/MS		By matching	By matching	By MS/MS								1		1	1	1						23.451	24.62	3	0.072505	6767	SW_20181017_HUNTER_Mono_30K_pullout_1	76.759	45.803	7439100	0	0	3179300
ANNDAVLKR	1	Acetyl (N-term)	1041.5567	0.55670682	684	sp|Q12904|AIMP1_HUMAN	yes	yes	1	0	0	0	0	By MS/MS	By MS/MS	By MS/MS	By MS/MS	By MS/MS		By MS/MS	By MS/MS		By MS/MS	By MS/MS	By MS/MS	1	1	1	1	1		1	1		1	1	1	22.252	23.008	2	9.9151E-05	6709	SW_20181017_HUNTER_NK_30K_pullout_1	204.91	130.65	112580000	37980000	5124400	5401900
ANPLMTSVAFEYPSNAVESVTQDTFR	0	Unmodified	2873.3542	0.35417377	54	CON__Q3T052	yes	yes	0	0	0	0	0								By MS/MS												1					52.531	52.393	3	6.8355E-12	17777	SW_20181017_HUNTER_Mono_30K_pullout_2	137.26	111.73	2785400	0	0	0
ANSANTNTVPKLYR	1	Acetyl (N-term)	1589.8162	0.81616898	544	sp|P52655|TF2AA_HUMAN	yes	yes	1	0	0	0	0	By MS/MS	By MS/MS	By MS/MS	By MS/MS	By MS/MS	By MS/MS	By MS/MS	By MS/MS	By MS/MS	By MS/MS	By MS/MS	By MS/MS	1	1	1	1	1	1	1	1	1	1	1	1	29.429	30.362	2	1.0691E-101	9578	SW_20181017_HUNTER_B-cell_30K_pullout_1	341.46	292.11	74699000	15681000	1023100	1787400
ANVADTKLYDILGVPPGASENELKKAYR	3	Acetyl (N-term)	3073.6084	0.60841462	160	sp|O60884|DNJA2_HUMAN	yes	yes	1	0	0	0	0	By MS/MS	By MS/MS	By MS/MS	By MS/MS	By MS/MS	By MS/MS	By MS/MS	By MS/MS	By MS/MS	By MS/MS	By MS/MS	By MS/MS	1	1	1	1	1	2	2	1	1	1	1	1	44.23	45.24	3;4	1.4262E-49	14854	SW_20181017_HUNTER_Mono_30K_pullout_2	217.67	184.69	255610000	44855000	4245300	2777000
ANYQDTIGR	0	Unmodified	1036.4938	0.49377221	277	sp|P08670|VIME_HUMAN	yes	yes	0	0	0	0	0		By matching	By matching				By matching	By MS/MS	By matching					1	1				1	1	1				22.444	23.312	2	0.0037748	6835	SW_20181017_HUNTER_Mono_30K_pullout_2	182.98	105.06	14326000	0	414990	243970
APAEILNGKEISAQIR	1	Unmodified	1708.9472	0.94718315	307	sp|P11586|C1TC_HUMAN	yes	yes	0	0	0	0	0	By MS/MS	By matching		By matching		By matching	By matching	By MS/MS	By MS/MS	By MS/MS	By matching	By matching	1	1		1		1	1	1	2	1	1	1	32.723	33.698	2;3	0.00024951	10703	SW_20181017_HUNTER_Mono_30K_pullout_2	128.06	100.42	330020000	80234000	4889300	0
APDQDEIQR	0	Unmodified	1070.4993	0.49925152	297	sp|P10619|PPGB_HUMAN	yes	yes	0	0	0	0	0		By matching		By matching	By matching	By matching	By matching	By MS/MS	By matching	By MS/MS	By matching	By matching		1		1	1	1	1	1	1	1	1	1	17.657	18.567	2	0.012347	4922	SW_20181017_HUNTER_Mono_30K_pullout_2	168.25	78.554	66156000	0	1275600	0
APELGHGVEGGNVAKPDPEVTER	1	Unmodified	2357.1612	0.16115169	53	CON__Q3SZV7	yes	yes	0	0	0	0	0	By MS/MS	By matching	By matching	By MS/MS	By matching	By matching	By MS/MS	By MS/MS	By MS/MS	By MS/MS	By matching	By matching	2	1	2	2	2	1	2	2	2	2	2	2	25.686	26.489	3;4	2.4491E-14	7708	SW_20181017_HUNTER_Mono_30K_pullout_2	146.75	124.11	376870000	71234000	3168300	3959800
APGQLALFSVSDKTGLVEFAR	1	Unmodified	2205.1794	0.17936793	430	sp|P31939|PUR9_HUMAN	yes	yes	0	0	0	0	0	By MS/MS	By MS/MS	By MS/MS	By MS/MS	By MS/MS	By MS/MS	By MS/MS		By MS/MS	By MS/MS	By MS/MS	By MS/MS	1	1	1	1	1	1	1		1	1	1	1	47.459	48.344	3	7.1028E-68	16343	SW_20181017_HUNTER_B-cell_30K_pullout_1	284.98	250.72	362490000	156770000	7596900	6092800
APKGSSKQQSEEDLLLQDFSR	2	Unmodified	2362.1765	0.1764674	1091	sp|Q9UNL2|SSRG_HUMAN	yes	yes	0	0	0	0	0	By MS/MS	By MS/MS	By MS/MS	By MS/MS	By MS/MS	By MS/MS	By MS/MS	By MS/MS	By MS/MS	By MS/MS	By MS/MS	By MS/MS	2	2	2	2	2	2	2	2	2	2	2	2	35.542	36.493	3;4	3.8601E-27	11894	SW_20181017_HUNTER_Mono_30K_pullout_2	209.24	175.41	440100000	49989000	11876000	8591700
APLDLDKYVEIAR	1	Unmodified	1501.814	0.81404372	102	sp|O00743|PPP6_HUMAN	yes	yes	0	0	0	0	0	By MS/MS	By MS/MS	By MS/MS	By MS/MS	By MS/MS	By MS/MS	By MS/MS	By MS/MS	By MS/MS	By MS/MS	By MS/MS	By MS/MS	2	2	2	2	2	2	2	2	2	2	2	2	40.911	41.812	2;3	1.9234E-05	13744	SW_20181017_HUNTER_Mono_30K_pullout_2	173.76	114.69	469670000	98189000	12865000	11381000
APPSVFAEVPQAQPVLVFKLTADFR	1	Unmodified	2726.4796	0.4795727	346	sp|P17174|AATC_HUMAN	yes	yes	0	0	0	0	0	By MS/MS	By MS/MS	By MS/MS	By matching	By matching	By matching		By MS/MS		By MS/MS			1	1	1	1	1	2		1		1			53.273	53.901	3	2.7291E-39	18403	SW_20181017_HUNTER_B-cell_30K_pullout_1	216.48	183.14	77939000	23173000	993150	2124300
APPWVPAMGFTLAPSLGCFVGSR	0	Unmodified	2417.2024	0.20242834	423	sp|P30536|TSPO_HUMAN	yes	yes	0	0	0	0	0				By matching				By MS/MS		By matching						1				2		1			55.153	55.004	2;3	3.9545E-39	18710	SW_20181017_HUNTER_Mono_30K_pullout_2	268.56	226.36	43751000	0	0	0
APSGLKAVVGEKILSGVIR	2	Unmodified	1893.1411	0.14113193	766	sp|Q15833|STXB2_HUMAN	yes	yes	0	0	0	0	0									By MS/MS												1				38.138	40.269	3	0.012175	12196	SW_20181017_HUNTER_Mono_30K_pullout_3	74.364	54.545	0	0	0	0
APSVPAAEPEYPKGIR	1	Unmodified	1680.8835	0.88352026	554	sp|P54819|KAD2_HUMAN	yes	yes	0	0	0	0	0	By MS/MS	By MS/MS	By MS/MS	By MS/MS	By MS/MS	By MS/MS	By MS/MS	By MS/MS		By MS/MS	By MS/MS	By MS/MS	1	1	1	2	1	1	1	2		2	1	1	28.585	29.307	2;3;4	2.2538E-13	8831	SW_20181017_HUNTER_NKT_30K_pullout_3	151.1	110.38	1417300000	96795000	25927000	46997000
APVLSKDSADIESILALNPR	1	Unmodified	2108.1477	0.14773345	683	sp|Q12882|DPYD_HUMAN	yes	yes	0	0	0	0	0			By matching				By MS/MS	By MS/MS	By MS/MS		By matching				1				1	1	1		1		45.325	46.235	3	7.4516E-22	15313	SW_20181017_HUNTER_Mono_30K_pullout_2	179.95	145.67	28309000	0	0	391970
AQAKINAKANEGR	2	Acetyl (N-term)	1411.7532	0.75317479	209	sp|O95816|BAG2_HUMAN	yes	yes	1	0	0	0	0	By MS/MS	By matching		By matching	By matching	By matching	By matching	By matching	By matching	By MS/MS	By matching	By matching	1	1		1	1	1	1	1	1	1	1	1	17.466	18.294	3	0.00064709	4805	SW_20181017_HUNTER_NK_30K_pullout_1	135.14	96.122	24607000	4089400	871620	0
AQALSEEEFQR	0	Acetyl (N-term)	1348.6259	0.62590859	789	sp|Q4V328|GRAP1_HUMAN	yes	yes	1	0	0	0	0	By matching			By matching		By matching			By MS/MS	By matching			1			1		1			1	1			36.539	37.263	2	0.020902	11032	SW_20181017_HUNTER_Mono_30K_pullout_3	123.86	89.328	11442000	4516500	0	0
AQAVLTQPSSVSGSLGQR	0	Glu->pyro-Glu	1766.9275	0.92751034	40	CON__Q1RMN8	yes	yes	0	0	1	0	0			By matching				By matching	By MS/MS	By matching						1				1	1	1				26.765	27.578	3	0.00021922	8231	SW_20181017_HUNTER_Mono_30K_pullout_2	122.01	99.403	13038000	0	0	466090
AQDFKTDLR	1	Unmodified	1092.5564	0.55637247	635;647	sp|Q71DI3|H32_HUMAN;sp|Q16695|H31T_HUMAN;sp|P68431|H31_HUMAN;sp|P84243|H33_HUMAN	no	no	0	0	0	0	0		By matching	By matching	By matching			By MS/MS	By MS/MS	By MS/MS		By matching	By matching		1	1	1			1	1	1		1	1	23.436	24.336	2	0.030411	6426	SW_20181017_HUNTER_Mono_30K_pullout_3	152.11	77.002	32184000	0	889090	923650
AQDQGEKENPMR	1	Oxidation (M);Acetyl (N-term)	1459.6362	0.6361557	615	sp|P62913|RL11_HUMAN	yes	yes	1	0	0	1	0	By MS/MS	By matching	By matching	By MS/MS	By MS/MS	By MS/MS	By MS/MS	By MS/MS	By matching	By MS/MS	By matching	By matching	2	1	1	1	2	2	2	1	2	1	2	2	16.851	17.647	2	0.0031277	3805	SW_20181017_HUNTER_Mono_30K_pullout_2	146.17	120.06	195200000	59781000	7149800	4744600
AQDQGEKENPMR	1	Acetyl (N-term)	1443.6412	0.64124108	615	sp|P62913|RL11_HUMAN	yes	yes	1	0	0	0	0	By MS/MS	By MS/MS	By MS/MS	By MS/MS	By MS/MS	By MS/MS	By MS/MS	By MS/MS	By MS/MS	By MS/MS	By MS/MS	By MS/MS	1	1	1	1	1	1	1	1	1	1	1	1	20.397	21.206	2	5.4554E-31	5893	SW_20181017_HUNTER_Mono_30K_pullout_2	270.74	214.3	172810000	34967000	2621300	4653000
AQDQTQDTQLITVDEKLDITTLTGVPEEHIKTR	2	Unmodified	3735.9167	0.91667747	129	sp|O43181|NDUS4_HUMAN	yes	yes	0	0	0	0	0		By matching			By matching	By MS/MS		By MS/MS	By matching		By MS/MS	By MS/MS		1			1	1		1	1		1	1	41.59	43.15	4	1.0905E-253	14147	SW_20181017_HUNTER_Mono_30K_pullout_2	402.96	344.82	36049000	0	1196600	0
AQESPKNSAAEIPVTSNGEVDDSR	1	Acetyl (N-term)	2542.1783	0.17831789	547	sp|P53367|ARFP1_HUMAN	yes	yes	1	0	0	0	0			By matching			By matching	By matching		By MS/MS		By matching	By matching			1			1	1		1		1	1	29.13	30.415	3	0.00039022	8663	SW_20181017_HUNTER_Mono_30K_pullout_3	92.426	65.587	5411400	0	0	442750
AQEVSEYLSQNPR	0	Acetyl (N-term)	1561.7372	0.73724996	1046	sp|Q9NXV6|CARF_HUMAN	yes	yes	1	0	0	0	0	By MS/MS	By MS/MS	By MS/MS	By MS/MS	By MS/MS	By MS/MS	By matching		By MS/MS	By MS/MS	By MS/MS	By MS/MS	1	1	1	1	1	1	1		2	1	1	1	42.204	43.246	2	1.9318E-35	14600	SW_20181017_HUNTER_B-cell_30K_pullout_1	271.65	228.14	41697000	12242000	513540	725660
AQLGKLLKEQKYDR	3	Acetyl (N-term)	1730.9679	0.9679186	709	sp|Q13564|ULA1_HUMAN	yes	yes	1	0	0	0	0	By MS/MS		By MS/MS	By MS/MS	By matching								1		1	1	1								33.535	33.934	4	7.222E-05	10953	SW_20181017_HUNTER_B-cell_30K_pullout_1	145.86	122.76	67429000	27517000	0	4594600
AQNLKDLAGR	1	Acetyl (N-term)	1126.6095	0.60947067	951	sp|Q99623|PHB2_HUMAN	yes	yes	1	0	0	0	0	By MS/MS	By MS/MS	By MS/MS	By MS/MS	By MS/MS	By MS/MS	By MS/MS	By MS/MS	By MS/MS	By MS/MS	By matching	By MS/MS	1	1	1	1	1	1	1	1	1	1	1	1	31.111	32.095	2	3.3222E-27	9527	SW_20181017_HUNTER_NK_30K_pullout_3	269.99	133.24	1330500000	434930000	22667000	38584000
AQQKNLEGYVGFANLPNQVYR	1	Acetyl (N-term)	2450.2343	0.23425705	769	sp|Q16181|SEPT7_HUMAN	yes	yes	1	0	0	0	0	By MS/MS	By MS/MS	By MS/MS	By MS/MS	By MS/MS	By MS/MS	By matching	By MS/MS	By MS/MS	By MS/MS		By MS/MS	1	1	1	1	1	1	1	1	1	1		1	44.478	45.303	3	6.7804E-37	15090	SW_20181017_HUNTER_NKT_30K_pullout_3	225.86	178.9	200210000	54232000	3963600	4141800
AQTAAATAPR	0	Unmodified	956.50394	0.50394296	372	sp|P21912|SDHB_HUMAN	yes	yes	0	0	0	0	0	By MS/MS	By MS/MS	By MS/MS	By MS/MS	By MS/MS	By MS/MS	By MS/MS	By MS/MS	By MS/MS	By MS/MS	By MS/MS	By MS/MS	1	1	1	1	1	1	1	1	1	1	1	1	15.148	15.67	2	3.1848E-05	4050	SW_20181017_HUNTER_NKT_30K_pullout_3	196.27	111.21	440020000	83627000	11732000	8923700
AQTSPSPKAGAATGR	1	Unmodified	1398.7215	0.72154031	255	sp|P06576|ATPB_HUMAN	yes	yes	0	0	0	0	0	By MS/MS	By MS/MS	By MS/MS	By MS/MS	By MS/MS	By MS/MS	By MS/MS	By MS/MS	By MS/MS	By MS/MS	By matching	By MS/MS	2	2	1	2	2	2	1	3	1	2	1	1	14.724	15.193	2;3	5.3787E-18	3885	SW_20181017_HUNTER_B-cell_30K_pullout_1	217.68	88.521	273230000	103960000	10703000	4805100
AQVAMSTLPVEDEESSESR	0	Acetyl (N-term)	2105.9423	0.94229329	640	sp|P78347|GTF2I_HUMAN	yes	yes	1	0	0	0	0	By MS/MS				By matching	By MS/MS							1				1	1							41.331	42.619	2	7.3145E-19	14148	SW_20181017_HUNTER_B-cell_30K_pullout_1	194.48	176.88	6909400	4678400	0	0
AQWNQLQQLDTR	0	Acetyl (N-term)	1541.7587	0.7586541	463	sp|P40763|STAT3_HUMAN	yes	yes	1	0	0	0	0	By MS/MS	By MS/MS	By MS/MS	By MS/MS	By MS/MS	By matching	By MS/MS	By MS/MS	By MS/MS	By MS/MS	By MS/MS	By MS/MS	1	1	1	1	1	1	1	1	1	1	1	1	42.523	43.466	2	4.0795E-16	14503	SW_20181017_HUNTER_Mono_30K_pullout_2	235.01	186.22	60737000	11530000	1289300	1387800
AQYKGAASEAGR	1	Acetyl (N-term)	1249.6051	0.60511357	726	sp|Q14320|FA50A_HUMAN	yes	yes	1	0	0	0	0	By MS/MS	By MS/MS	By MS/MS	By MS/MS	By MS/MS	By MS/MS	By MS/MS	By MS/MS	By MS/MS	By MS/MS	By matching	By MS/MS	1	1	1	1	1	1	1	1	1	1	1	1	20.52	21.346	2	7.6831E-23	6102	SW_20181017_HUNTER_NK_30K_pullout_1	254.53	161.27	119500000	16171000	5070400	6479000
ARAPELGHGVEGGNVAKPDPEVTER	1	Unmodified	2584.2994	0.2993765	53	CON__Q3SZV7	yes	yes	0	0	0	0	1	By MS/MS	By MS/MS	By MS/MS	By MS/MS	By MS/MS		By MS/MS	By MS/MS	By matching	By MS/MS	By MS/MS	By MS/MS	2	3	1	2	2		2	1	2	2	2	2	24.082	25.047	3;4	3.446E-90	7418	SW_20181017_HUNTER_NKT_30K_pullout_2	290.02	258.39	1788100000	244350000	24774000	41136000
ASADTLESIDNCAVGCPTGGSSNVSIVR	0	Glu->pyro-Glu	2818.2862	0.28617056	28	CON__P13717	yes	yes	0	0	1	0	0			By matching	By matching	By MS/MS	By matching			By matching		By matching	By matching			1	1	1	1			1		1	1	50.043	50.954	3	0.035079	16092	SW_20181017_HUNTER_B-cell_30K_pullout_2	58.349	40.254	20531000	0	0	1175100
ASAELQGKYQKLAQEYSKLR	3	Acetyl (N-term)	2352.2438	0.24375911	820	sp|Q6ZMI0|PPR21_HUMAN	yes	yes	1	0	0	0	0		By matching					By matching	By MS/MS		By matching				1					1	1		1			38.167	39.03	4	6.7576E-17	12616	SW_20181017_HUNTER_Mono_30K_pullout_2	167.16	147.61	27273000	0	313830	0
ASAGDTQAGPR	0	Acetyl (N-term)	1071.4945	0.49450049	205	sp|O95716|RAB3D_HUMAN	yes	yes	1	0	0	0	0		By matching		By MS/MS	By matching		By MS/MS	By MS/MS	By MS/MS	By MS/MS				1		1	1		1	1	1	1			18.161	18.971	2	9.7464E-22	5006	SW_20181017_HUNTER_Mono_30K_pullout_2	248.96	160.14	79510000	0	695130	0
ASASSTNLKDILADLIPKEQAR	2	Unmodified	2340.2649	0.26488848	171	sp|O75390|CISY_HUMAN	yes	yes	0	0	0	0	0	By MS/MS	By MS/MS	By MS/MS	By MS/MS	By MS/MS	By MS/MS	By MS/MS	By MS/MS	By MS/MS	By MS/MS	By MS/MS	By MS/MS	2	2	1	2	2	2	1	2	2	2	2	2	48.068	48.946	3;4	6.8308E-56	16488	SW_20181017_HUNTER_B-cell_30K_pullout_1	258.9	217.7	1324700000	338120000	11786000	2741400
ASASYHISNLLEKMTSSDKDFR	2	Acetyl (N-term)	2541.217	0.21695201	845	sp|Q86VP6|CAND1_HUMAN	yes	yes	1	0	0	0	0	By MS/MS	By MS/MS	By MS/MS	By MS/MS	By MS/MS	By MS/MS	By MS/MS	By MS/MS	By MS/MS	By MS/MS	By MS/MS	By MS/MS	2	2	1	2	2	2	2	2	1	2	1	2	44.907	45.776	3;4	1.118E-127	15485	SW_20181017_HUNTER_B-cell_30K_pullout_1	340.33	280.36	479580000	132980000	3155000	7185200
ASAVSPANLPAVLLQPR	0	Acetyl (N-term)	1744.9836	0.98356866	534	sp|P51610|HCFC1_HUMAN	yes	yes	1	0	0	0	0	By MS/MS	By MS/MS		By MS/MS			By MS/MS	By matching		By MS/MS			2	2		2			1	1		2			53.803	54.053	2;3	2.1819E-48	18768	SW_20181017_HUNTER_NKT_30K_pullout_3	268.58	215.25	152830000	97474000	2127300	0
ASEELQKDLEEVKVLLEKATR	3	Acetyl (N-term)	2469.3326	0.33263369	1011	sp|Q9HB71|CYBP_HUMAN	yes	yes	1	0	0	0	0	By MS/MS	By matching		By MS/MS	By MS/MS	By MS/MS		By MS/MS	By MS/MS	By MS/MS	By matching	By matching	2	2		2	2	2		1	2	2	2	2	54.923	56.095	3;4	8.858E-81	18708	SW_20181017_HUNTER_B-cell_30K_pullout_1	293.76	233	487070000	274320000	4031400	0
ASESGKLWGGR	1	Acetyl (N-term)	1188.5887	0.58873523	240	sp|P04424|ARLY_HUMAN	yes	yes	1	0	0	0	0		By MS/MS	By MS/MS		By MS/MS	By MS/MS		By MS/MS			By MS/MS	By matching		1	1		1	1		1			1	1	29.81	30.909	2	6.636E-05	9683	SW_20181017_HUNTER_Mono_30K_pullout_2	187.1	139.23	31533000	0	1106200	2178600
ASFVTEVLAHSGR	0	Acetyl (N-term)	1414.7205	0.72047768	130	sp|O43264|ZW10_HUMAN	yes	yes	1	0	0	0	0	By MS/MS	By matching		By MS/MS	By MS/MS	By MS/MS	By matching	By matching	By MS/MS		By MS/MS	By MS/MS	1	1		1	1	1	1	1	1		1	1	51.317	52.233	2	2.0257E-34	18006	SW_20181017_HUNTER_B-cell_30K_pullout_1	261.52	215.06	33205000	20301000	461860	0
ASGADSKGDDLSTAILKQKNRPNR	3	Acetyl (N-term)	2583.3365	0.33649029	559	sp|P55072|TERA_HUMAN	yes	yes	1	0	0	0	1	By MS/MS	By MS/MS	By MS/MS	By MS/MS	By MS/MS	By MS/MS	By MS/MS	By MS/MS	By MS/MS	By MS/MS	By matching	By MS/MS	3	1	1	2	1	1	1	2	1	2	1	1	27.154	27.805	3;4	1.5056E-122	8350	SW_20181017_HUNTER_NKT_30K_pullout_3	334.55	308.19	781840000	199480000	15315000	13642000
ASGAGGVGGGGGGKIR	1	Acetyl (N-term)	1298.6691	0.66911081	515	sp|P49790|NU153_HUMAN	yes	yes	1	0	0	0	0	By MS/MS	By MS/MS	By MS/MS	By MS/MS	By MS/MS	By MS/MS	By matching	By MS/MS	By matching	By MS/MS	By MS/MS	By MS/MS	1	1	1	1	1	1	1	1	1	1	1	1	19.969	20.761	2	2.412E-41	5925	SW_20181017_HUNTER_B-cell_30K_pullout_1	262.07	199.49	108260000	30650000	2751100	4956200
ASGANFEYIIAEKR	1	Unmodified	1567.7995	0.79945628	419	sp|P30084|ECHM_HUMAN	yes	yes	0	0	0	0	0	By MS/MS	By MS/MS	By MS/MS	By MS/MS	By MS/MS	By MS/MS	By MS/MS	By MS/MS	By MS/MS		By MS/MS	By matching	1	1	1	1	1	2	2	2	1		1	2	34.604	35.652	2;3	1.9591E-20	11544	SW_20181017_HUNTER_B-cell_30K_pullout_1	231.74	181.64	514520000	9659400	16991000	22742000
ASGAYNPYIEIIEQPR	0	Acetyl (N-term)	1861.921	0.92102798	666	sp|Q04864|REL_HUMAN	yes	yes	1	0	0	0	0	By MS/MS				By matching				By matching	By matching			1				1				1	1			49.877	50.961	2	3.3368E-08	17370	SW_20181017_HUNTER_B-cell_30K_pullout_1	157.52	114.23	11593000	6141100	0	0
ASGEHSPGSGAAR	0	Acetyl (N-term)	1224.5483	0.54832698	1001	sp|Q9H4A4|AMPB_HUMAN	yes	yes	1	0	0	0	0	By MS/MS	By MS/MS	By MS/MS	By MS/MS	By MS/MS	By matching	By MS/MS	By MS/MS	By MS/MS	By MS/MS	By matching	By MS/MS	1	1	1	1	1	1	1	1	1	1	1	1	14.879	15.396	2	3.1313E-101	3945	SW_20181017_HUNTER_B-cell_30K_pullout_1	343.68	280.25	267730000	38097000	3480100	3684200
ASGGGVPTDEEQATGLER	0	Unmodified	1772.8177	0.81768512	296	sp|P10606|COX5B_HUMAN	yes	yes	0	0	0	0	0	By MS/MS	By MS/MS	By MS/MS	By MS/MS	By MS/MS		By MS/MS	By MS/MS	By MS/MS	By MS/MS	By MS/MS	By MS/MS	2	1	1	2	1		1	2	1	2	1	1	26.628	27.238	2;3	4.0925E-136	8220	SW_20181017_HUNTER_B-cell_30K_pullout_1	363.37	331.52	1120400000	355360000	15374000	17749000
ASGGSGGVSVPALWSEVNR	0	Acetyl (N-term)	1870.9173	0.91733959	188	sp|O76094|SRP72_HUMAN	yes	yes	1	0	0	0	0										By MS/MS												1			50.294	50.24	2	3.9276E-06	16835	SW_20181017_HUNTER_NK_30K_pullout_1	130.1	99.229	3738900	0	0	0
ASGPSGSAPAVAAAAAQPGSYPALSAQAAR	0	Unmodified	2652.3256	0.32559125	1033	sp|Q9NUB1|ACS2L_HUMAN	yes	yes	0	0	0	0	0					By matching	By MS/MS			By MS/MS		By matching						1	1			1		1		34.342	36.301	3	0.002482	10945	SW_20181017_HUNTER_B-cell_30K_pullout_3	71.297	60.676	4905500	0	0	0
ASGQAAGALER	0	Unmodified	1029.5203	0.52032131	210	sp|O95822|DCMC_HUMAN	yes	yes	0	0	0	0	0	By MS/MS	By matching	By matching	By MS/MS				By MS/MS		By MS/MS			1	1	1	1				1		1			19.031	19.194	2	0.0089955	5447	SW_20181017_HUNTER_NKT_30K_pullout_3	150.04	77.436	26431000	7355400	1055800	1009900
ASGSGTKNLDFR	1	Acetyl (N-term)	1293.6313	0.63132832	936	sp|Q96NC0|ZMAT2_HUMAN	yes	yes	1	0	0	0	0	By MS/MS	By MS/MS	By MS/MS	By MS/MS	By MS/MS		By MS/MS	By MS/MS	By MS/MS	By MS/MS	By MS/MS	By MS/MS	1	1	1	1	1		1	1	1	1	1	1	27.598	28.462	2	6.2765E-52	8734	SW_20181017_HUNTER_NKT_30K_pullout_3	298.61	215.34	223000000	54692000	4809300	5829500
ASGTTTTAVKIGIIGGTGLDDPEILEGR	1	Acetyl (N-term)	2783.4553	0.45526802	689	sp|Q13126|MTAP_HUMAN	yes	yes	1	0	0	0	0	By MS/MS		By matching	By matching	By MS/MS		By MS/MS	By MS/MS	By matching	By MS/MS	By matching	By MS/MS	1		1	1	1		1	1	1	1	1	1	49.426	50.043	2;3	2.2788E-116	16873	SW_20181017_HUNTER_Mono_30K_pullout_2	310.25	275.43	91747000	35902000	0	1020000
ASGVAVSDGVIKVFNDMKVR	2	Oxidation (M);Acetyl (N-term)	2149.1201	0.1201385	382	sp|P23528|COF1_HUMAN	yes	yes	1	0	0	1	0	By MS/MS	By MS/MS	By MS/MS	By MS/MS	By MS/MS	By MS/MS	By MS/MS	By MS/MS	By MS/MS	By MS/MS	By MS/MS	By MS/MS	8	9	6	11	7	11	9	6	8	11	7	7	43.548	44.467	2;3	4.705E-95	14194	SW_20181017_HUNTER_Mono_30K_pullout_2	317.26	289.58	10818000000	1650100000	299250000	311660000
ASGVAVSDGVIKVFNDMKVR	2	Acetyl (N-term)	2133.1252	0.12522387	382	sp|P23528|COF1_HUMAN	yes	yes	1	0	0	0	0	By MS/MS	By MS/MS	By MS/MS	By MS/MS	By MS/MS	By MS/MS	By MS/MS	By MS/MS	By MS/MS	By MS/MS	By MS/MS	By MS/MS	6	4	4	6	3	5	5	4	5	5	6	5	47.481	48.286	2;3	0	17237	SW_20181017_HUNTER_NKT_30K_pullout_3	477.18	428.67	24086000000	5235700000	275980000	614920000
ASHMTKDMFPGPYPR	1	Oxidation (M)	1749.7967	0.79669587	194	sp|O95169|NDUB8_HUMAN	yes	yes	0	0	0	1	0	By MS/MS		By matching		By matching			By matching		By matching	By matching		1		1		1			1		1	1		25.501	26.069	4	0.01661	8023	SW_20181017_HUNTER_B-cell_30K_pullout_1	95.651	78.985	12483000	6054000	0	261250
ASHMTKDMFPGPYPR	1	Unmodified	1733.8018	0.80178124	194	sp|O95169|NDUB8_HUMAN	yes	yes	0	0	0	0	0								By MS/MS		By matching										1		1			29.448	29.453	4	0.045489	8983	SW_20181017_HUNTER_Mono_30K_pullout_2	82.908	56.367	50560000	0	0	0
ASKEMFEDTVEER	1	Oxidation (M);Acetyl (N-term)	1627.7036	0.70356657	775	sp|Q16576|RBBP7_HUMAN	yes	yes	1	0	0	1	0	By MS/MS				By MS/MS		By MS/MS		By MS/MS	By MS/MS			1				1		2		1	1			28.78	29.973	2	9.1165E-15	9091	SW_20181017_HUNTER_NK_30K_pullout_1	222.79	163.73	45060000	14270000	0	0
ASKEMFEDTVEER	1	Acetyl (N-term)	1611.7087	0.70865195	775	sp|Q16576|RBBP7_HUMAN	yes	yes	1	0	0	0	0	By MS/MS	By matching	By MS/MS	By MS/MS	By MS/MS	By MS/MS	By MS/MS	By MS/MS	By MS/MS	By MS/MS	By MS/MS	By MS/MS	1	1	1	1	1	1	1	1	1	1	1	1	33.713	34.714	2	3.8656E-44	11316	SW_20181017_HUNTER_NKT_30K_pullout_3	273.15	198.23	153720000	39772000	1618100	3648200
ASLFKKKTVDDVIKEQNR	4	Acetyl (N-term)	2160.1903	0.19026697	1097	sp|Q9UQN3|CHM2B_HUMAN	yes	yes	1	0	0	0	0	By MS/MS		By matching		By matching	By matching	By MS/MS	By MS/MS			By matching		1		1		1	1	1	1			1		31.301	32.298	4	7.7731E-14	10329	SW_20181017_HUNTER_Mono_30K_pullout_2	169.98	138.52	70724000	30027000	0	2521600
ASLLKVDQEVKLKVDSFR	3	Acetyl (N-term)	2116.1892	0.18920434	585	sp|P61289|PSME3_HUMAN	yes	yes	1	0	0	0	0	By MS/MS	By MS/MS		By MS/MS	By MS/MS	By MS/MS	By MS/MS	By MS/MS	By MS/MS	By MS/MS	By MS/MS	By MS/MS	2	2		2	2	2	2	2	2	2	2	2	45.116	46.162	3;4	1.4312E-23	15623	SW_20181017_HUNTER_B-cell_30K_pullout_1	218.72	190.64	295440000	63474000	3491500	0
ASLSLAPVNIFKAGADEER	1	Acetyl (N-term)	2029.048	0.04801941	641	sp|P78371|TCPB_HUMAN	yes	yes	1	0	0	0	0	By MS/MS	By MS/MS	By MS/MS	By MS/MS	By MS/MS	By MS/MS	By MS/MS	By MS/MS	By MS/MS	By MS/MS	By MS/MS	By MS/MS	2	2	2	2	2	1	2	1	2	2	1	2	50.862	51.482	2;3	2.9262E-101	17498	SW_20181017_HUNTER_Mono_30K_pullout_2	334.44	262.89	632980000	217720000	8753300	13732000
ASMGTLAFDEYGRPFLIIKDQDR	1	Oxidation (M);Acetyl (N-term)	2700.3218	0.32175143	498	sp|P48643|TCPE_HUMAN	yes	yes	1	0	0	1	1	By MS/MS	By MS/MS	By MS/MS	By MS/MS	By MS/MS	By MS/MS	By MS/MS	By MS/MS	By MS/MS	By MS/MS	By MS/MS	By MS/MS	2	2	2	1	2	2	2	1	2	2	1	2	48.539	49.318	3	6.635E-65	15947	SW_20181017_HUNTER_Mono_30K_pullout_2	270.54	254.44	497540000	182260000	7574500	9167500
ASMGTLAFDEYGRPFLIIKDQDR	1	Acetyl (N-term)	2684.3268	0.32683681	498	sp|P48643|TCPE_HUMAN	yes	yes	1	0	0	0	1	By MS/MS			By MS/MS	By MS/MS	By MS/MS		By MS/MS		By MS/MS	By MS/MS	By matching	1			1	1	1		2		1	1	1	50.981	51.558	2;3	6.9864E-90	17673	SW_20181017_HUNTER_NKT_30K_pullout_3	293.76	253	669230000	208220000	0	0
ASNNTASIAQAR	0	Acetyl (N-term)	1244.6109	0.61092723	571	sp|P59768|GBG2_HUMAN	yes	yes	1	0	0	0	0	By MS/MS	By MS/MS	By MS/MS	By MS/MS	By MS/MS		By MS/MS	By MS/MS	By MS/MS	By MS/MS	By MS/MS	By MS/MS	1	1	1	1	1		1	1	1	1	1	1	24.298	25.135	2	6.1025E-17	7700	SW_20181017_HUNTER_NKT_30K_pullout_3	240.18	185.47	96495000	12189000	4001900	4015200
ASNVTNKTDPR	1	Acetyl (N-term)	1243.6157	0.61567826	268	sp|P07910|HNRPC_HUMAN	yes	yes	1	0	0	0	0	By MS/MS	By MS/MS	By MS/MS	By MS/MS	By MS/MS	By MS/MS	By MS/MS	By MS/MS	By MS/MS	By MS/MS	By matching	By MS/MS	1	1	1	1	1	2	1	1	2	2	1	1	18.745	19.563	2	0.0045705	5432	SW_20181017_HUNTER_B-cell_30K_pullout_1	159.4	76.733	4721100000	1263100000	97041000	167370000
ASPSLERPEKGAGKSEFR	2	Acetyl (N-term)	1987.0123	0.012302606	712	sp|Q13601|KRR1_HUMAN	yes	yes	1	0	0	0	1	By MS/MS	By matching	By matching	By matching	By MS/MS		By matching		By matching	By MS/MS	By matching	By matching	1	1	1	1	1		1		1	1	1	1	22.951	23.855	4	0.0059563	7061	SW_20181017_HUNTER_B-cell_30K_pullout_1	96.544	68.694	62245000	21581000	2089200	2714000
ASQSQGIQQLLQAEKR	1	Acetyl (N-term)	1825.9646	0.96462413	167	sp|O95670|VATG2_HUMAN;sp|O75348|VATG1_HUMAN	yes	no	1	0	0	0	0	By MS/MS	By MS/MS	By MS/MS	By MS/MS	By MS/MS	By MS/MS	By MS/MS	By MS/MS	By MS/MS	By MS/MS	By MS/MS	By MS/MS	2	2	2	2	2	2	2	1	2	2	2	2	38.798	39.801	2;3	5.552E-194	12918	SW_20181017_HUNTER_Mono_30K_pullout_2	406.25	353.01	483990000	65677000	8472500	14417000
ASSAQSGGSSGGPAVPTVQR	0	Acetyl (N-term)	1841.8868	0.88676774	824	sp|Q7KZF4|SND1_HUMAN	yes	yes	1	0	0	0	0	By MS/MS	By MS/MS	By MS/MS	By MS/MS	By MS/MS	By MS/MS	By MS/MS	By MS/MS	By MS/MS	By MS/MS	By MS/MS		2	1	1	2	1	1	1	1	1	1	1		27.894	28.661	2;3	9.525E-81	8735	SW_20181017_HUNTER_NKT_30K_pullout_3	297.56	254.82	113380000	26344000	1592700	1840100
ASSDIQVKELEKR	2	Acetyl (N-term)	1543.8206	0.82058566	343	sp|P16949|STMN1_HUMAN	yes	yes	1	0	0	0	0	By MS/MS	By MS/MS	By MS/MS	By MS/MS	By MS/MS	By MS/MS	By MS/MS	By MS/MS	By MS/MS	By MS/MS	By MS/MS	By MS/MS	1	1	2	2	1	1	1	2	2	1	1	1	28.053	28.843	2;3	2.145E-09	8723	SW_20181017_HUNTER_NKT_30K_pullout_3	196.57	129.42	1440600000	73974000	1993100	39716000
ASSGAGDPLDSKR	1	Acetyl (N-term)	1301.6212	0.62115757	1106	sp|Q9Y2R0|COA3_HUMAN	yes	yes	1	0	0	0	0	By MS/MS	By MS/MS	By MS/MS	By MS/MS	By MS/MS		By MS/MS	By MS/MS	By MS/MS	By MS/MS	By MS/MS	By MS/MS	1	1	1	1	1		1	1	1	1	1	1	24.043	24.861	2	5.0207E-20	7555	SW_20181017_HUNTER_B-cell_30K_pullout_1	234.67	167.97	88350000	17981000	1931600	2756000
ASSGMADSANHLPFFFGNITR	0	Oxidation (M);Acetyl (N-term)	2297.0535	0.053515494	479	sp|P43405|KSYK_HUMAN	yes	yes	1	0	0	1	0	By MS/MS				By MS/MS	By MS/MS	By MS/MS	By matching	By MS/MS				2				2	1	2	2	1				49.931	50.8	2;3	2.8264E-17	17374	SW_20181017_HUNTER_B-cell_30K_pullout_1	170.35	149.76	36738000	24463000	0	0
ASSGMADSANHLPFFFGNITR	0	Acetyl (N-term)	2281.0586	0.058600871	479	sp|P43405|KSYK_HUMAN	yes	yes	1	0	0	0	0	By MS/MS				By matching	By MS/MS		By MS/MS	By MS/MS	By matching			2				1	2		2	2	1			51.476	52.316	2;3	3.8889E-81	17771	SW_20181017_HUNTER_Mono_30K_pullout_2	397.07	366.87	77062000	52291000	0	0
ASSNTVLMR	0	Oxidation (M);Acetyl (N-term)	1035.5019	0.50189405	212	sp|O95861|BPNT1_HUMAN	yes	yes	1	0	0	1	0	By MS/MS	By matching	By matching	By matching	By MS/MS		By matching		By matching	By MS/MS	By matching	By matching	1	1	1	1	1		1		1	1	1	1	26.417	27.311	2	0.032756	8414	SW_20181017_HUNTER_B-cell_30K_pullout_1	150.4	108.75	45595000	22757000	915070	1098800
ASSPGGVYATR	0	Unmodified	1064.5251	0.52507234	277	sp|P08670|VIME_HUMAN	yes	yes	0	0	0	0	0	By matching	By MS/MS	By MS/MS	By MS/MS	By matching	By matching	By MS/MS	By MS/MS	By MS/MS	By MS/MS	By MS/MS	By MS/MS	1	1	1	1	1	1	1	1	2	1	1	1	20.402	21.282	2	1.7769E-07	5880	SW_20181017_HUNTER_Mono_30K_pullout_2	201.61	135.54	315210000	1693000	7222400	11006000
ASSSGNDDDLTIPR	0	Acetyl (N-term)	1488.6692	0.66922997	657	sp|Q01658|NC2B_HUMAN	yes	yes	1	0	0	0	0	By matching				By MS/MS	By matching	By matching		By matching	By matching	By matching		1				1	1	1		1	1	1		33.257	34.656	2	0.059986	10087	SW_20181017_HUNTER_B-cell_30K_pullout_2	99.215	57.214	25034000	8689700	0	0
ASSSSLEKSYELPDGQVITIGNER	1	Unmodified	2579.2715	0.27149	578;625;626;817	sp|P60709|ACTB_HUMAN;sp|P62736|ACTA_HUMAN;sp|P68032|ACTC_HUMAN;sp|P68133|ACTS_HUMAN;sp|P63261|ACTG_HUMAN;sp|P63267|ACTH_HUMAN;sp|Q6S8J3|POTEE_HUMAN;sp|A5A3E0|POTEF_HUMAN	no	no	0	0	0	0	0		By MS/MS			By matching	By matching			By matching		By matching	By MS/MS		1			1	1			1		1	1	38.706	40.431	3	0.00084141	12805	SW_20181017_HUNTER_NK_30K_pullout_3	84.942	68.436	4922300	0	580420	0
ASSSSPEAGEGQIR	0	Unmodified	1374.6375	0.63753591	840	sp|Q86U28|ISCA2_HUMAN	yes	yes	0	0	0	0	0	By MS/MS												1												19.398	19.398	2	2.5666E-06	5478	SW_20181017_HUNTER_B-cell_30K_pullout_1	124.1	50.118	0	0	0	0
ASSVGNVADSTEPTKR	1	Acetyl (N-term)	1659.8064	0.80639216	123	sp|O15294|OGT1_HUMAN	yes	yes	1	0	0	0	0	By MS/MS	By MS/MS	By MS/MS	By MS/MS	By MS/MS	By MS/MS	By MS/MS	By MS/MS	By matching	By MS/MS	By MS/MS	By MS/MS	1	1	1	1	1	1	1	1	1	1	1	1	25.376	26.263	2	9.2952E-92	8002	SW_20181017_HUNTER_B-cell_30K_pullout_1	326.05	265.62	43374000	10845000	939490	1166400
ASSYSASAEPAR	0	Unmodified	1195.5469	0.54692999	971	sp|Q9BV79|MECR_HUMAN	yes	yes	0	0	0	0	0		By matching			By matching	By matching	By matching	By MS/MS	By matching	By matching	By matching			1			1	1	1	1	1	1	1		17.386	18.434	2	0.010213	4881	SW_20181017_HUNTER_Mono_30K_pullout_2	121.83	81.828	7294200	0	363140	0
ASTSDKGAQGR	1	Acetyl (N-term)	1118.5316	0.53161428	799	sp|Q5T3J3|LRIF1_HUMAN	yes	yes	1	0	0	0	0	By MS/MS			By matching	By matching	By matching				By MS/MS	By matching		1			1	1	1				1	1		14.144	14.811	2	0.00028233	3568	SW_20181017_HUNTER_NK_30K_pullout_1	126.71	42.839	6301400	3109000	0	0
ASTVVAVGLTIAAAGFAGR	0	Acetyl (N-term)	1772.9785	0.97848328	917	sp|Q96DA6|TIM14_HUMAN	yes	yes	1	0	0	0	0					By MS/MS												1								60.635	62.591	2	0.014853	20178	SW_20181017_HUNTER_B-cell_30K_pullout_2	73.848	43.517	0	0	0	0
ASVSSATFSGHGAR	0	Acetyl (N-term)	1375.648	0.64804102	832	sp|Q7Z4H3|HDDC2_HUMAN	yes	yes	1	0	0	0	0	By MS/MS	By MS/MS	By MS/MS	By MS/MS	By MS/MS	By MS/MS	By MS/MS	By MS/MS	By MS/MS	By MS/MS	By MS/MS	By MS/MS	1	1	1	1	1	1	1	1	1	1	1	1	26.547	27.442	2	6.5053E-85	8447	SW_20181017_HUNTER_NKT_30K_pullout_3	323.75	276.56	146950000	57815000	1660500	2014500
ASVTLSEAEKVYIVHGVQEDLR	1	Acetyl (N-term)	2484.286	0.28601785	740	sp|Q15024|EXOS7_HUMAN	yes	yes	1	0	0	0	0	By MS/MS	By matching	By matching	By MS/MS	By MS/MS	By MS/MS		By MS/MS	By MS/MS	By matching	By MS/MS	By MS/MS	1	1	1	1	1	1		1	1	1	1	1	44.988	45.852	3	5.4291E-56	15158	SW_20181017_HUNTER_Mono_30K_pullout_2	261.74	221.83	111280000	22983000	1070500	1154200
ATAAETSASEPEAESKAGPKADGEEDEVKAAR	3	Acetyl (N-term)	3243.5015	0.50150253	739	sp|Q15020|SART3_HUMAN	yes	yes	1	0	0	0	0	By MS/MS	By matching	By matching	By MS/MS	By matching		By MS/MS	By MS/MS	By matching	By MS/MS	By matching	By MS/MS	1	1	1	1	1		1	1	1	1	1	1	23.981	24.809	4	1.5615E-99	7090	SW_20181017_HUNTER_NK_30K_pullout_1	273.41	257.97	158550000	55936000	2709100	3216300
ATAAGATYFQR	0	Unmodified	1155.5673	0.5672715	872	sp|Q8TBM7|TM254_HUMAN	yes	yes	0	0	0	0	0	By MS/MS	By matching	By matching		By matching			By matching	By matching	By matching	By matching	By matching	1	1	1		1			1	1	1	1	1	26.769	27.696	2	0.00898	8456	SW_20181017_HUNTER_B-cell_30K_pullout_1	150.08	109.05	22256000	7225000	553770	689300
ATAATSPALKR	1	Acetyl (N-term)	1127.6299	0.62987176	879	sp|Q8WTW3|COG1_HUMAN	yes	yes	1	0	0	0	0		By matching	By MS/MS				By MS/MS		By MS/MS			By MS/MS		1	1				1		1			1	22.829	24.293	2	0.010524	6662	SW_20181017_HUNTER_Mono_30K_pullout_1	146.81	83.33	3874500	0	709320	0
ATAEASGSDGKGQEVETSVTYYR	1	Acetyl (N-term)	2447.1088	0.10884135	128	sp|O43169|CYB5B_HUMAN	yes	yes	1	0	0	0	0	By MS/MS			By matching		By matching		By matching					1			1		1		1					30.484	30.861	3	5.8276E-39	9880	SW_20181017_HUNTER_B-cell_30K_pullout_1	218.44	194.99	17067000	6322100	0	0
ATANFGKIQIGIYVEIKR	2	Acetyl (N-term)	2062.1575	0.15751028	89	sp|O00139|KIF2A_HUMAN	yes	yes	1	0	0	0	0										By MS/MS												1			47.031	46.978	3	6.9719E-40	15602	SW_20181017_HUNTER_NK_30K_pullout_1	221.41	188.1	0	0	0	0
ATATPVPPR	0	Acetyl (N-term)	950.51853	0.5185304	366	sp|P20700|LMNB1_HUMAN	yes	yes	1	0	0	0	0	By MS/MS	By MS/MS	By MS/MS	By MS/MS	By MS/MS	By matching	By MS/MS	By MS/MS	By MS/MS	By MS/MS	By MS/MS	By MS/MS	1	1	1	2	1	1	1	1	1	1	1	1	27.083	27.956	2	0.0053522	8547	SW_20181017_HUNTER_NKT_30K_pullout_3	178.08	98.486	321510000	111500000	3519100	4149800
ATDELATKLSR	1	Acetyl (N-term)	1245.6565	0.65648044	912	sp|Q96C19|EFHD2_HUMAN	yes	yes	1	0	0	0	0	By MS/MS	By MS/MS	By MS/MS	By MS/MS	By MS/MS	By MS/MS	By MS/MS	By MS/MS	By MS/MS	By MS/MS	By MS/MS	By MS/MS	1	1	1	1	1	1	1	1	1	1	1	1	32.321	33.28	2	3.8796E-81	10316	SW_20181017_HUNTER_NKT_30K_pullout_2	335.87	259.09	4574400000	175170000	138580000	173330000
ATEEFIIR	0	Acetyl (N-term)	1019.5288	0.52876073	733	sp|Q14764|MVP_HUMAN	yes	yes	1	0	0	0	0	By MS/MS			By MS/MS				By matching		By matching			1			1				1		1			44.812	44.772	2	0.016722	15055	SW_20181017_HUNTER_B-cell_30K_pullout_1	183.9	106.52	66531000	7837700	0	0
ATEEKKPETEAAR	2	Acetyl (N-term)	1500.742	0.74200098	591	sp|P61964|WDR5_HUMAN	yes	yes	1	0	0	0	0	By MS/MS	By MS/MS	By matching	By matching	By MS/MS	By MS/MS	By MS/MS	By MS/MS	By matching	By MS/MS	By matching	By matching	2	1	1	1	1	2	1	1	1	2	1	1	15.613	16.102	2;3	3.781E-10	3810	SW_20181017_HUNTER_B-cell_30K_pullout_3	150.12	110.69	117100000	38898000	3823900	3606000
ATEGDVELELETETSGPERPPEKPR	1	Acetyl (N-term)	2807.3461	0.3461115	1044	sp|Q9NX55|HYPK_HUMAN	yes	yes	1	0	0	0	1	By MS/MS	By MS/MS	By MS/MS	By MS/MS	By MS/MS	By MS/MS	By MS/MS	By MS/MS	By MS/MS	By MS/MS	By MS/MS	By MS/MS	1	1	1	1	1	1	1	1	1	1	1	1	35.968	36.919	3	1.4771E-105	11886	SW_20181017_HUNTER_Mono_30K_pullout_2	306.49	280.82	165770000	25685000	2581800	2331900
ATEQRPFHLVVFGASGFTGQFVTEEVAR	0	Acetyl (N-term)	3121.5621	0.56213313	863	sp|Q8NBX0|SCPDL_HUMAN	yes	yes	1	0	0	0	1					By MS/MS			By MS/MS	By MS/MS	By MS/MS	By MS/MS						1			1	1	1	1		49.665	50.875	3	3.8505E-33	17123	SW_20181017_HUNTER_Mono_30K_pullout_2	190.45	166.77	35120000	0	0	0
ATFAQALQFVPETQVSLLDNGLR	0	Unmodified	2517.3227	0.32273771	429	sp|P31930|QCR1_HUMAN	yes	yes	0	0	0	0	0					By MS/MS	By MS/MS											1	1							53.166	55.322	2	8.9806E-05	17608	SW_20181017_HUNTER_B-cell_30K_pullout_2	97.836	68.86	627870	0	0	0
ATFFDPR	0	Unmodified	852.413	0.41300269	46	CON__Q2KJF1	yes	yes	0	0	0	0	0	By MS/MS			By MS/MS	By MS/MS	By matching	By matching	By MS/MS	By matching	By matching	By matching		1			1	1	1	1	1	1	1	1		33.917	34.983	2	0.00051642	11566	SW_20181017_HUNTER_B-cell_30K_pullout_1	201.97	127.14	3285900000	554520000	0	0
ATFSGPAGPILSLNPQEDVEFQKEVAQVR	1	Acetyl (N-term)	3168.6091	0.6091429	986	sp|Q9BYG3|MK67I_HUMAN	yes	yes	1	0	0	0	0								By MS/MS												1					52.695	52.557	3	3.1911E-16	17831	SW_20181017_HUNTER_Mono_30K_pullout_2	141.49	116.66	2552300	0	0	0
ATGANATPLDFPSKKR	2	Acetyl (N-term)	1714.9002	0.90023296	760	sp|Q15637|SF01_HUMAN	yes	yes	1	0	0	0	0	By MS/MS	By MS/MS	By MS/MS	By MS/MS	By MS/MS	By MS/MS	By MS/MS	By MS/MS	By MS/MS	By MS/MS	By MS/MS	By MS/MS	2	2	1	1	1	2	2	2	1	2	1	2	29.861	30.769	2;3	5.7438E-25	9297	SW_20181017_HUNTER_Mono_30K_pullout_2	234.87	163.93	556390000	106250000	9484800	18769000
ATHGQTCAR	0	Acetyl (N-term)	1042.4614	0.46142622	481	sp|P45880|VDAC2_HUMAN	yes	yes	1	0	0	0	0	By MS/MS	By matching		By MS/MS	By matching	By matching	By matching	By matching	By MS/MS	By matching	By matching		1	1		1	1	1	1	1	1	1	1		13.999	14.65	2	2.8175E-07	3655	SW_20181017_HUNTER_B-cell_30K_pullout_1	217.64	141.16	58251000	11250000	1031100	0
ATIPDWKLQLLAR	1	Acetyl (N-term)	1565.893	0.89296274	809	sp|Q6NYC8|PPR18_HUMAN	yes	yes	1	0	0	0	0	By MS/MS	By MS/MS	By MS/MS	By MS/MS	By MS/MS	By MS/MS	By MS/MS		By MS/MS	By MS/MS	By MS/MS	By MS/MS	1	1	1	1	1	1	1		1	1	1	1	49.188	49.972	2	6.4526E-14	16019	SW_20181017_HUNTER_B-cell_30K_pullout_3	160.18	96.142	254150000	64570000	3572600	7320000
ATKGGTVKAASGFNAMEDAQTLR	2	Oxidation (M);Acetyl (N-term)	2381.1645	0.16452251	285	sp|P09525|ANXA4_HUMAN	yes	yes	1	0	0	1	0	By MS/MS	By MS/MS	By MS/MS		By MS/MS	By MS/MS						By matching	1	1	1		1	1						1	27.723	29.293	3	1.8011E-10	8282	SW_20181017_HUNTER_B-cell_30K_pullout_2	130.78	110.34	14722000	0	2005800	0
ATKGGTVKAASGFNAMEDAQTLR	2	Acetyl (N-term)	2365.1696	0.16960788	285	sp|P09525|ANXA4_HUMAN	yes	yes	1	0	0	0	0	By matching			By matching	By matching	By MS/MS	By matching	By matching	By matching	By matching			1			1	1	1	1	1	1	1			32.706	33.6	3	2.1092E-14	9964	SW_20181017_HUNTER_B-cell_30K_pullout_3	148.87	129	101350000	23487000	0	0
ATLKDITR	1	Unmodified	916.53418	0.53418046	447	sp|P36542|ATPG_HUMAN	yes	yes	0	0	0	0	0	By MS/MS	By matching	By matching	By matching	By MS/MS	By MS/MS	By MS/MS	By MS/MS	By matching	By MS/MS	By MS/MS	By matching	1	1	1	1	1	1	1	1	1	1	1	1	23.079	23.955	2	0.012163	7290	SW_20181017_HUNTER_B-cell_30K_pullout_1	186.91	8.2558	279830000	56549000	6079100	5724800
ATLLSHPQQRPPFLR	0	Acetyl (N-term)	1801.9951	0.9951364	823	sp|Q70J99|UN13D_HUMAN	yes	yes	1	0	0	0	1		By matching		By matching			By MS/MS	By MS/MS	By matching		By matching			1		1			1	1	1		1		38.562	39.815	3	1.9671E-07	12930	SW_20181017_HUNTER_Mono_30K_pullout_2	147.73	99.621	52705000	0	942030	0
ATNFLAHEKIWFDKFKYDDAER	3	Acetyl (N-term)	2785.35	0.35001509	415	sp|P29692|EF1D_HUMAN	yes	yes	1	0	0	0	0	By MS/MS	By matching	By MS/MS	By MS/MS	By MS/MS	By MS/MS	By MS/MS	By MS/MS	By MS/MS	By MS/MS	By MS/MS	By MS/MS	2	1	1	1	2	2	2	2	2	2	1	1	45.559	46.471	3;4	1.6735E-95	15635	SW_20181017_HUNTER_B-cell_30K_pullout_1	315.27	270.26	365580000	86337000	1727700	4478000
ATNFLAHEKIWFDKFKYDDAERR	3	Acetyl (N-term)	2941.4511	0.45112612	415	sp|P29692|EF1D_HUMAN	yes	yes	1	0	0	0	1	By matching							By MS/MS					1							1					44.356	44.337	4	3.1413E-20	14656	SW_20181017_HUNTER_Mono_30K_pullout_2	170.27	134.94	22757000	6238500	0	0
ATNIEQIFR	0	Acetyl (N-term)	1132.5877	0.58767259	356	sp|P18583|SON_HUMAN	yes	yes	1	0	0	0	0	By MS/MS	By matching	By matching	By MS/MS	By matching	By matching	By matching			By MS/MS	By MS/MS	By matching	1	1	1	1	1	1	1			1	1	1	49.097	49.829	2	0.0019158	16972	SW_20181017_HUNTER_NK_30K_pullout_1	188.76	115.14	35367000	12707000	671040	1605200
ATNWGSLLQDKQQLEELAR	1	Acetyl (N-term)	2241.139	0.13895968	497	sp|P48637|GSHB_HUMAN	yes	yes	1	0	0	0	0	By MS/MS	By MS/MS	By MS/MS	By MS/MS	By MS/MS	By MS/MS	By MS/MS		By MS/MS	By MS/MS	By MS/MS	By MS/MS	2	1	2	2	2	2	2		2	2	2	2	50.326	51.015	2;3	1.983E-203	17047	SW_20181017_HUNTER_NK_30K_pullout_1	409.44	355.99	140880000	22720000	2049600	3625800
ATPARPGATQAR	0	Unmodified	1195.6422	0.64216778	51	CON__Q3SX14	yes	yes	0	0	0	0	1	By MS/MS	By matching		By MS/MS	By MS/MS	By matching	By MS/MS	By MS/MS	By matching	By MS/MS	By matching	By matching	2	2		1	2	2	2	2	2	1	2	2	14.647	15.337	2;3	0.0099191	3879	SW_20181017_HUNTER_B-cell_30K_pullout_1	122.33	79.044	412600000	72475000	10441000	0
ATPGPVIPEVPFEPSKPPVIEGLSPTVYR	1	Acetyl (N-term)	3114.6641	0.66413859	976	sp|Q9BW72|HIG2A_HUMAN	yes	yes	1	0	0	0	0								By MS/MS	By matching											1	1				52.213	53.16	2	6.244E-33	18085	SW_20181017_HUNTER_Mono_30K_pullout_2	184.78	149.82	5133000	0	0	0
ATQVEPLLPGGATLLQAEEHGGLVR	0	Acetyl (N-term)	2597.3813	0.38131522	814	sp|Q6PKG0|LARP1_HUMAN	yes	yes	1	0	0	0	0	By MS/MS	By MS/MS		By MS/MS	By MS/MS	By MS/MS	By matching	By MS/MS		By MS/MS			1	1		1	2	1	1	2		1			50.989	51.686	2;3	7.0763E-46	17481	SW_20181017_HUNTER_Mono_30K_pullout_2	227.29	195.46	57646000	16373000	892370	0
ATSGANGPGSATASASNPR	0	Acetyl (N-term)	1714.7871	0.7870537	790	sp|Q53ET0|CRTC2_HUMAN	yes	yes	1	0	0	0	0	By MS/MS		By matching		By matching				By matching				1		1		1				1				21.031	21.853	2	5.3702E-19	6286	SW_20181017_HUNTER_B-cell_30K_pullout_1	198.46	172.8	3051900	2162800	0	170820
ATSLGSNTYNR	0	Acetyl (N-term)	1224.5735	0.57347909	1039	sp|Q9NW64|RBM22_HUMAN	yes	yes	1	0	0	0	0	By MS/MS		By MS/MS	By MS/MS	By matching	By MS/MS	By MS/MS	By MS/MS	By matching	By MS/MS	By matching	By MS/MS	1		1	1	1	1	1	1	1	1	1	1	27.858	28.72	2	2.2403E-39	8845	SW_20181017_HUNTER_B-cell_30K_pullout_1	274.42	232.44	62713000	15478000	0	1445200
ATSSEEVLLIVKKVR	2	Acetyl (N-term)	1713.0036	0.0036354	437	sp|P32780|TF2H1_HUMAN	yes	yes	1	0	0	0	0	By MS/MS				By matching	By matching						By matching	1				1	1						1	43.666	44.778	3	0.0075628	15010	SW_20181017_HUNTER_B-cell_30K_pullout_1	103.21	83.89	7139300	4967300	0	0
ATTATMATSGSAR	0	Oxidation (M);Acetyl (N-term)	1282.5823	0.58232922	457	sp|P38919|IF4A3_HUMAN	yes	yes	1	0	0	1	0	By MS/MS	By MS/MS		By MS/MS	By MS/MS	By MS/MS	By MS/MS		By MS/MS	By MS/MS	By MS/MS	By MS/MS	1	1		2	2	2	1		1	1	2	2	21.163	22.22	2	5.0207E-20	5243	SW_20181017_HUNTER_Mono_30K_pullout_3	234.67	198.76	160390000	59908000	5723600	0
ATTATMATSGSAR	0	Acetyl (N-term)	1266.5874	0.5874146	457	sp|P38919|IF4A3_HUMAN	yes	yes	1	0	0	0	0	By matching	By MS/MS	By matching	By matching	By MS/MS		By MS/MS	By MS/MS	By MS/MS		By MS/MS	By MS/MS	1	1	1	1	1		1	1	1		1	1	24.85	25.786	2	2.0135E-34	7630	SW_20181017_HUNTER_Mono_30K_pullout_2	261.58	202.6	160400000	43229000	1725900	2221800
ATVQQLEGR	0	Acetyl (N-term)	1042.5407	0.5407224	654	sp|Q01469|FABP5_HUMAN	yes	yes	1	0	0	0	0	By MS/MS	By MS/MS	By MS/MS	By MS/MS	By MS/MS	By MS/MS	By MS/MS	By MS/MS	By MS/MS	By MS/MS	By MS/MS	By MS/MS	1	1	1	1	1	1	1	1	1	1	1	1	31.421	32.413	2	1.5426E-11	10273	SW_20181017_HUNTER_Mono_30K_pullout_2	231.81	104.35	434340000	78933000	5407600	7778300
ATVTATTKVPEIR	1	Acetyl (N-term)	1427.7984	0.79839365	1098	sp|Q9Y230|RUVB2_HUMAN	yes	yes	1	0	0	0	0	By MS/MS	By matching	By MS/MS	By MS/MS	By MS/MS	By MS/MS	By MS/MS	By MS/MS	By MS/MS	By MS/MS	By MS/MS	By MS/MS	1	1	1	1	1	1	1	1	1	1	1	1	32.422	33.37	2	1.0213E-34	9723	SW_20181017_HUNTER_Mono_30K_pullout_3	267.07	194.43	538310000	137090000	8394600	10992000
ATVWDEAEQDGIGEEVLKMSTEEIIQR	1	Acetyl (N-term)	3117.4812	0.48122478	351	sp|P17980|PRS6A_HUMAN	yes	yes	1	0	0	0	0								By MS/MS												1					55.4	55.262	2	0	18845	SW_20181017_HUNTER_Mono_30K_pullout_2	509.16	471.57	7413400	0	0	0
ATVWDEAEQDGIGEEVLKMSTEEIIQR	1	Oxidation (M);Acetyl (N-term)	3133.4761	0.4761394	351	sp|P17980|PRS6A_HUMAN	yes	yes	1	0	0	1	0				By matching						By MS/MS						1						1			53.692	53.483	3	1.7462E-32	18044	SW_20181017_HUNTER_NK_30K_pullout_1	183.49	172.79	14890000	0	0	0
ATWDEKAVTR	1	Acetyl (N-term)	1217.6041	0.60405094	916	sp|Q96D96|HVCN1_HUMAN	yes	yes	1	0	0	0	0	By MS/MS	By MS/MS	By MS/MS	By MS/MS	By matching	By MS/MS	By MS/MS	By MS/MS	By MS/MS	By MS/MS	By MS/MS	By MS/MS	1	1	1	1	1	1	1	1	1	1	1	1	29.127	30.087	2	1.4646E-12	8681	SW_20181017_HUNTER_Mono_30K_pullout_1	228.2	148.3	518420000	193390000	2938900	3618900
AVADLALIPDVDIDSDGVFKYVLIR	1	Acetyl (N-term)	2758.4793	0.47929793	1029	sp|Q9NRX4|PHP14_HUMAN	yes	yes	1	0	0	0	0	By MS/MS			By MS/MS						By MS/MS			1			2						2			58.18	58.093	2;3	1.5826E-90	20079	SW_20181017_HUNTER_NKT_30K_pullout_3	297.77	253.77	28235000	5054700	0	0
AVANSSPVNPVVFFDVSIGGQEVGR	0	Acetyl (N-term)	2586.3078	0.30781592	134	sp|O43447|PPIH_HUMAN	yes	yes	1	0	0	0	0		By MS/MS	By MS/MS		By MS/MS	By MS/MS			By MS/MS		By MS/MS			1	1		2	1			1		1		57.013	58.7	2;3	9.8941E-09	18949	SW_20181017_HUNTER_Mono_30K_pullout_3	118.47	101.53	4556400	0	332500	354380
AVAVGRPSNEELR	0	Acetyl (N-term)	1438.7528	0.75284044	1036	sp|Q9NVA2|SEP11_HUMAN	yes	yes	1	0	0	0	1		By MS/MS	By MS/MS	By MS/MS	By matching	By matching	By matching		By MS/MS	By MS/MS	By MS/MS	By MS/MS		1	1	1	1	1	1		1	1	1	1	28.018	29.142	2	0.0026303	8883	SW_20181017_HUNTER_NKT_30K_pullout_3	126.19	74.267	69537000	0	2751700	3425500
AVEAKKTYVR	2	Unmodified	1163.6663	0.66625727	504	sp|P49411|EFTU_HUMAN	yes	yes	0	0	0	0	0	By MS/MS			By MS/MS	By matching	By MS/MS		By MS/MS	By matching	By MS/MS	By matching	By MS/MS	1			1	1	2		1	2	1	2	1	15.013	15.69	2;3	0.024634	4022	SW_20181017_HUNTER_B-cell_30K_pullout_1	144.28	101.2	99066000	6664300	0	0
AVEELQSIIKR	1	Acetyl (N-term)	1326.7507	0.75071518	904	sp|Q92990|GLMN_HUMAN	yes	yes	1	0	0	0	0	By MS/MS									By matching	By matching	By matching	1									1	1	1	47.863	48.532	2	1.5895E-07	16474	SW_20181017_HUNTER_B-cell_30K_pullout_1	202.44	99.832	14066000	8036900	0	0
AVEFNFGQKEKPYFPIPEEYTFIQNVPLEDR	2	Unmodified	3743.8512	0.85116409	651	sp|Q00839|HNRPU_HUMAN	yes	yes	0	0	0	0	0								By matching	By MS/MS											1	1				49.554	50.55	4	2.7575E-05	16103	SW_20181017_HUNTER_Mono_30K_pullout_3	94.946	72.174	11343000	0	0	0
AVETLSPDWEFDR	0	Acetyl (N-term)	1605.7311	0.73110195	781	sp|Q2M389|WASC4_HUMAN	yes	yes	1	0	0	0	0							By MS/MS												1						49.944	50.453	2	0.018463	16555	SW_20181017_HUNTER_Mono_30K_pullout_1	94.297	67.782	0	0	0	0
AVFPSIVGR	0	Unmodified	944.54435	0.54435122	578;625;626;817	sp|P60709|ACTB_HUMAN;sp|P62736|ACTA_HUMAN;sp|P68032|ACTC_HUMAN;sp|P68133|ACTS_HUMAN;sp|P63261|ACTG_HUMAN;sp|P63267|ACTH_HUMAN;sp|Q6S8J3|POTEE_HUMAN;sp|A5A3E0|POTEF_HUMAN;sp|P0CG38|POTEI_HUMAN;sp|Q9BYX7|ACTBM_HUMAN	no	no	0	0	0	0	0	By MS/MS		By MS/MS	By MS/MS	By matching	By MS/MS	By matching	By MS/MS	By matching	By MS/MS	By matching	By matching	2		2	2	1	1	1	2	1	2	1	1	38.19	38.764	2	2.3942E-07	12580	SW_20181017_HUNTER_Mono_30K_pullout_2	218.79	134.69	312550000	41110000	0	7772700
AVFPSIVGRPR	0	Unmodified	1197.6982	0.6982261	578;625;626;817	sp|P60709|ACTB_HUMAN;sp|P62736|ACTA_HUMAN;sp|P68032|ACTC_HUMAN;sp|P68133|ACTS_HUMAN;sp|P63261|ACTG_HUMAN;sp|P63267|ACTH_HUMAN;sp|Q6S8J3|POTEE_HUMAN;sp|A5A3E0|POTEF_HUMAN;sp|P0CG38|POTEI_HUMAN;sp|Q9BYX7|ACTBM_HUMAN	no	no	0	0	0	0	1		By MS/MS	By MS/MS	By MS/MS	By MS/MS	By MS/MS	By MS/MS		By MS/MS		By matching	By MS/MS		1	1	1	1	1	1		1		1	2	32.275	33.484	3	0.001154	10842	SW_20181017_HUNTER_NKT_30K_pullout_3	172.88	141.01	48403000	0	0	1830700
AVFVDLEPTVIDEVR	0	Unmodified	1700.8985	0.89850163	631	sp|Q71U36|TBA1A_HUMAN;sp|P68363|TBA1B_HUMAN;sp|Q9BQE3|TBA1C_HUMAN	yes	no	0	0	0	0	0						By MS/MS												1							48.186	49.494	2	0.0010646	15865	SW_20181017_HUNTER_B-cell_30K_pullout_3	123.8	88.913	370670	0	0	0
AVGPAQSPPTFGFLLDIDGVLVR	0	Unmodified	2368.2791	0.27908198	984	sp|Q9BXW7|HDHD5_HUMAN	yes	yes	0	0	0	0	0			By MS/MS		By matching		By MS/MS		By MS/MS						1		1		1		2				56.758	57.904	2;3	2.353E-14	18781	SW_20181017_HUNTER_Mono_30K_pullout_3	147.35	120.38	4259800	0	0	327130
AVLKLTDQPPLVQAIFSGDPEEIR	1	Acetyl (N-term)	2677.4327	0.43268209	862	sp|Q8N8A2|ANR44_HUMAN	yes	yes	1	0	0	0	0	By MS/MS			By MS/MS	By MS/MS	By MS/MS		By matching	By matching	By MS/MS	By MS/MS		1			1	1	1		1	1	1	1		55.582	56.587	2;3	3.442E-54	18379	SW_20181017_HUNTER_B-cell_30K_pullout_2	246.45	218.15	56135000	4858900	0	0
AVLKLTDQPPLVQAIFSGDPEEIR	1	Unmodified	2635.4221	0.4221174	862	sp|Q8N8A2|ANR44_HUMAN	yes	yes	0	0	0	0	0		By matching	By MS/MS		By matching	By MS/MS	By matching		By MS/MS	By MS/MS	By MS/MS	By matching		1	1		1	1	1		1	1	1	1	51.462	52.388	3	3.0629E-11	17621	SW_20181017_HUNTER_NK_30K_pullout_1	142.32	123	35039000	0	974370	1441600
AVLTQPSSVSGSLGQR	0	Unmodified	1585.8424	0.84238373	40	CON__Q1RMN8	yes	yes	0	0	0	0	0	By MS/MS	By MS/MS	By MS/MS	By MS/MS	By MS/MS	By MS/MS	By MS/MS	By MS/MS	By MS/MS	By MS/MS	By MS/MS	By MS/MS	2	1	1	2	2	2	2	2	2	2	1	1	29.951	30.894	2;3	3.4533E-63	9343	SW_20181017_HUNTER_Mono_30K_pullout_2	295.26	236.56	327750000	43778000	2818600	3289700
AVNVYSTSVTSDNLSR	0	Acetyl (N-term)	1753.8483	0.84825697	762	sp|Q15691|MARE1_HUMAN	yes	yes	1	0	0	0	0	By MS/MS	By MS/MS	By MS/MS	By MS/MS	By MS/MS	By MS/MS	By MS/MS	By MS/MS	By MS/MS	By MS/MS	By MS/MS	By MS/MS	1	1	1	1	1	1	1	1	1	1	1	1	37.552	38.519	2	2.9653E-51	12671	SW_20181017_HUNTER_NKT_30K_pullout_3	275.95	209.9	189980000	33631000	5201800	2990900
AVPIAQKSEPHSLSSEALMR	1	Oxidation (M)	2166.1103	0.11030209	1024	sp|Q9NR28|DBLOH_HUMAN	yes	yes	0	0	0	1	0	By matching			By MS/MS				By MS/MS		By MS/MS			1			1				1		1			26.834	26.77	4	0.0016336	8295	SW_20181017_HUNTER_NKT_30K_pullout_3	95.5	66.63	85669000	46091000	0	0
AVPIAQKSEPHSLSSEALMR	1	Unmodified	2150.1154	0.11538747	1024	sp|Q9NR28|DBLOH_HUMAN	yes	yes	0	0	0	0	0								By MS/MS		By matching										1		1			29.442	29.446	4	1.9257E-08	8985	SW_20181017_HUNTER_Mono_30K_pullout_2	144.72	112.62	56527000	0	0	0
AVPPTYADLGKSAR	1	Acetyl (N-term)	1486.778	0.77799256	370	sp|P21796|VDAC1_HUMAN	yes	yes	1	0	0	0	0	By MS/MS	By MS/MS	By MS/MS	By MS/MS	By MS/MS	By MS/MS	By MS/MS	By MS/MS	By MS/MS	By MS/MS	By MS/MS	By MS/MS	1	1	1	1	1	1	1	1	1	1	1	1	33.699	34.686	2	6.3389E-05	11137	SW_20181017_HUNTER_B-cell_30K_pullout_1	147.28	96.189	521300000	127640000	8365200	11051000
AVSTGVKVPR	1	Acetyl (N-term)	1054.6135	0.61349341	765	sp|Q15819|UB2V2_HUMAN	yes	yes	1	0	0	0	0	By MS/MS	By MS/MS	By MS/MS	By MS/MS	By MS/MS		By MS/MS	By MS/MS	By MS/MS	By MS/MS	By MS/MS	By MS/MS	1	1	1	1	1		1	1	1	1	1	1	27.435	28.299	2	1.116E-26	8329	SW_20181017_HUNTER_NK_30K_pullout_3	263.55	176.72	890150000	246840000	17958000	19899000
AVTLDKDAYYR	1	Acetyl (N-term)	1355.6721	0.67213051	1121	sp|Q9Y5B9|SP16H_HUMAN	yes	yes	1	0	0	0	0	By MS/MS	By MS/MS	By MS/MS		By matching	By MS/MS	By MS/MS	By MS/MS	By MS/MS	By MS/MS	By MS/MS	By MS/MS	1	1	1		1	1	1	1	1	1	1	1	33.186	34.284	2	1.2067E-15	10977	SW_20181017_HUNTER_Mono_30K_pullout_2	236.35	173.8	293680000	70828000	12334000	9645800
AVTVAPPGAR	0	Unmodified	937.53451	0.53451481	651	sp|Q00839|HNRPU_HUMAN	yes	yes	0	0	0	0	0	By matching	By MS/MS	By MS/MS	By MS/MS	By MS/MS		By MS/MS	By MS/MS	By MS/MS	By MS/MS	By MS/MS	By matching	1	1	1	1	1		1	1	1	1	1	1	24.333	25.179	2	0.00092188	6743	SW_20181017_HUNTER_NKT_30K_pullout_1	179.73	108.82	595330000	12436000	13977000	24778000
AVVKKDTDFKLNELR	3	Unmodified	1774.9941	0.99413335	36	CON__Q29443;CON__Q0IIK2	yes	no	0	0	0	0	0								By MS/MS												1					27.608	27.57	4	0.0093146	8335	SW_20181017_HUNTER_Mono_30K_pullout_2	99.344	72.909	15105000	0	0	0
AVVPASLSGQDVGSFAYLTIKDR	1	Acetyl (N-term)	2435.2696	0.2696395	1007	sp|Q9H993|ARMT1_HUMAN	yes	yes	1	0	0	0	0	By MS/MS			By matching	By matching	By MS/MS		By MS/MS				By MS/MS	1			1	2	1		2				1	50.842	51.537	2;3	5.7328E-77	17409	SW_20181017_HUNTER_Mono_30K_pullout_2	287.12	233.03	130520000	49588000	0	0
AVWIQAQQLQGEALHQMQALYGQHFPIEVR	0	Acetyl (N-term)	3530.7881	0.7881271	536	sp|P51692|STA5B_HUMAN	yes	yes	1	0	0	0	0				By matching				By MS/MS								1				1					55.511	55.31	3	9.236E-66	18842	SW_20181017_HUNTER_Mono_30K_pullout_2	248.53	209.68	11161000	0	0	0
AVYFKEQFLDGDGWTSR	1	Unmodified	2017.9534	0.95339074	405	sp|P27797|CALR_HUMAN	yes	yes	0	0	0	0	0	By MS/MS	By matching	By matching	By MS/MS	By matching	By MS/MS	By matching	By MS/MS	By matching	By MS/MS	By matching	By matching	1	1	1	1	1	1	1	1	1	1	1	1	40.94	41.938	3	9.7459E-10	14001	SW_20181017_HUNTER_Mono_30K_pullout_2	153.68	123.14	53623000	13380000	1181100	2633000
AWKSGGASHSELIHNLR	1	Acetyl (N-term)	1903.9653	0.96529283	374	sp|P22061|PIMT_HUMAN	yes	yes	1	0	0	0	0	By MS/MS	By MS/MS	By MS/MS	By MS/MS	By MS/MS	By MS/MS	By MS/MS	By MS/MS	By MS/MS		By MS/MS	By MS/MS	2	2	2	2	2	2	2	1	2		2	1	28.963	30.057	3;4	7.7109E-38	9033	SW_20181017_HUNTER_Mono_30K_pullout_2	241.74	214.24	964000000	154200000	15724000	21065000
AWVAWR	0	Unmodified	787.41294	0.41294311	587	sp|P61626|LYSC_HUMAN	yes	yes	0	0	0	0	0			By matching	By matching			By matching	By MS/MS	By MS/MS						1	1			1	1	1				36.955	37.563	2	0.049057	12483	SW_20181017_HUNTER_Mono_30K_pullout_2	149.33	38.902	21967000	0	0	542090
AYHSFLVEPISCHAWNKDR	1	Acetyl (N-term)	2371.1168	0.11678445	117	sp|O15143|ARC1B_HUMAN	yes	yes	1	0	0	0	0	By MS/MS	By matching	By MS/MS	By MS/MS	By MS/MS	By MS/MS	By MS/MS	By MS/MS	By MS/MS	By MS/MS	By MS/MS	By MS/MS	2	1	1	1	2	2	1	1	2	2	2	2	38.234	39.296	3;4	2.1061E-10	12773	SW_20181017_HUNTER_NK_30K_pullout_1	152.18	134.12	188200000	20669000	2627400	3395300
AYKLVLIR	1	Acetyl (N-term)	1016.6383	0.6382516	357	sp|Q8N0Y7|PGAM4_HUMAN;sp|P18669|PGAM1_HUMAN	yes	no	1	0	0	0	0	By MS/MS	By matching	By matching	By MS/MS		By matching	By MS/MS	By MS/MS		By MS/MS	By matching	By MS/MS	1	1	1	1		1	1	1		1	1	1	43.526	44.178	2	0.039887	15001	SW_20181017_HUNTER_B-cell_30K_pullout_1	160.91	31.517	91366000	17817000	1636200	1410200
CAEENCFMHHTEKEVTLEDR	1	Oxidation (M);Gln->pyro-Glu	2533.0308	0.030807495	47	CON__Q2UVX4	yes	yes	0	1	0	1	0			By matching		By matching	By matching	By matching	By MS/MS	By matching	By MS/MS	By matching	By matching			1		1	1	1	1	1	1	1	1	27.619	28.679	4	1.2547E-07	8628	SW_20181017_HUNTER_Mono_30K_pullout_2	136.49	123.7	29717000	0	0	1212700
CCTESLVNR	0	Glu->pyro-Glu	1119.4801	0.48011275	20	CON__P02769	no	no	0	0	1	0	0		By matching	By MS/MS	By MS/MS		By MS/MS	By MS/MS	By MS/MS	By MS/MS	By matching	By matching	By matching		1	1	1		1	1	1	1	1	1	1	26.838	27.794	2	0.00021916	7657	SW_20181017_HUNTER_Mono_30K_pullout_3	199.37	163.24	106740000	0	2467400	3713300
CCTESLVNR	0	Gln->pyro-Glu	1120.4641	0.46412834	20	CON__P02769	no	no	0	1	0	0	0	By matching	By matching		By matching	By matching	By matching	By matching	By MS/MS		By MS/MS	By matching		2	1		2	1	1	1	2		2	1		29.995	30.644	2	0.0002574	9235	SW_20181017_HUNTER_Mono_30K_pullout_2	197.6	85.952	77741000	28372000	257670	0
CCTKPESER	1	Glu->pyro-Glu	1147.475	0.47502738	20	CON__P02769	yes	yes	0	0	1	0	0	By MS/MS			By MS/MS	By matching	By matching	By MS/MS	By MS/MS	By MS/MS	By MS/MS			1			1	1	1	1	1	1	1			15.009	15.527	2	0.004966	3619	SW_20181017_HUNTER_Mono_30K_pullout_2	179.28	122.47	71135000	13666000	0	0
CCTKPESER	1	Gln->pyro-Glu	1148.459	0.45904296	20	CON__P02769	yes	yes	0	1	0	0	0	By MS/MS	By matching	By MS/MS		By MS/MS	By matching	By matching	By MS/MS	By matching	By MS/MS			1	1	1		1	1	1	1	1	1			15.936	16.53	2	0.0017167	4153	SW_20181017_HUNTER_NKT_30K_pullout_2	189.38	102.71	424420000	92463000	391830	26295000
CDFTEDQTAEFKEAFQLFDR	1	Acetyl (N-term)	2538.1009	0.1009192	577	sp|P60660|MYL6_HUMAN	yes	yes	1	0	0	0	0	By MS/MS	By MS/MS	By MS/MS	By MS/MS	By MS/MS		By MS/MS	By MS/MS	By MS/MS	By MS/MS	By MS/MS	By MS/MS	2	1	1	2	1		2	3	1	2	1	1	54.315	54.763	2;3	0	18646	SW_20181017_HUNTER_B-cell_30K_pullout_1	497.8	459.63	744250000	130900000	2062900	729130
CDKEFMWALKNGDLDEVKDYVAKGEDVNR	4	Acetyl (N-term)	3485.6232	0.62315476	569	sp|P58546|MTPN_HUMAN	yes	yes	1	0	0	0	0	By MS/MS				By matching			By MS/MS					1				1			1					45.102	45.875	4	6.0228E-134	15113	SW_20181017_HUNTER_Mono_30K_pullout_2	328.81	299.66	48297000	16638000	0	0
CEEPPTFEAMELIGKPKPYYEIGER	2	Unmodified	2982.4143	0.41433119	335	sp|P15529|MCP_HUMAN	yes	yes	0	0	0	0	0	By matching		By matching	By MS/MS		By matching		By MS/MS		By MS/MS			1		1	1		1		1		1			44.534	44.593	4	3.6844E-46	14758	SW_20181017_HUNTER_Mono_30K_pullout_2	233.91	215.36	64085000	7773800	0	625600
CEMSEHPSQTVR	0	Oxidation (M);Gln->pyro-Glu	1458.5868	0.58676267	783	sp|Q32MZ4|LRRF1_HUMAN	yes	yes	0	1	0	1	0	By matching	By matching		By matching	By matching	By matching	By MS/MS	By MS/MS	By matching	By matching	By matching	By matching	1	1		1	1	1	1	1	1	1	1	1	18.411	19.251	2	0.038061	5143	SW_20181017_HUNTER_Mono_30K_pullout_2	101.38	76.862	13741000	1558500	506280	0
CGSSEDLHDSVR	0	Gln->pyro-Glu	1343.5412	0.54119269	834	sp|Q7Z4V5|HDGR2_HUMAN	yes	yes	0	1	0	0	0	By MS/MS												1												24.252	24.252	2	0.017542	7299	SW_20181017_HUNTER_B-cell_30K_pullout_1	102.52	82.194	0	0	0	0
CHEGGQSYKIGDTWR	1	Gln->pyro-Glu	1775.7686	0.76856686	230	sp|P02751|FINC_HUMAN	yes	yes	0	1	0	0	0	By MS/MS		By MS/MS	By MS/MS				By MS/MS					1		1	2				1					30.03	29.905	3	2.6346E-08	9040	SW_20181017_HUNTER_Mono_30K_pullout_2	163.41	136.44	95430000	14161000	0	4595100
CHLEDNLYKR	1	Gln->pyro-Glu	1329.6136	0.61356977	247	sp|P05107|ITB2_HUMAN	yes	yes	0	1	0	0	0		By MS/MS	By MS/MS		By matching		By MS/MS	By MS/MS	By MS/MS	By MS/MS	By MS/MS	By MS/MS		1	2		1		2	1	2	1	1	1	27.777	28.964	2;3	2.994E-05	8858	SW_20181017_HUNTER_NK_30K_pullout_1	197.06	165.88	33789000	0	2050900	2953400
CKAGFAGDDAPR	1	Gln->pyro-Glu	1246.5401	0.54007047	578;625;626;817	sp|P60709|ACTB_HUMAN;sp|P62736|ACTA_HUMAN;sp|P63261|ACTG_HUMAN;sp|P63267|ACTH_HUMAN;sp|Q6S8J3|POTEE_HUMAN;sp|A5A3E0|POTEF_HUMAN;sp|P0CG38|POTEI_HUMAN;sp|P0CG39|POTEJ_HUMAN	no	no	0	1	0	0	0	By MS/MS	By MS/MS	By MS/MS	By MS/MS	By MS/MS		By MS/MS	By MS/MS	By MS/MS	By MS/MS	By matching	By MS/MS	1	1	1	1	1		1	1	1	1	1	1	25.267	26.113	2	1.5001E-11	8108	SW_20181017_HUNTER_NKT_30K_pullout_3	220.1	148.72	218820000	42250000	7017800	8770400
CKAGFGGDDAPR	1	Gln->pyro-Glu	1232.5244	0.52442041	794	sp|Q562R1|ACTBL_HUMAN	yes	yes	0	1	0	0	0	By MS/MS	By matching	By MS/MS	By MS/MS	By matching			By matching	By MS/MS	By MS/MS	By MS/MS	By MS/MS	1	1	1	1	1			1	1	1	1	1	25.552	26.331	2	0.0038579	7176	SW_20181017_HUNTER_Mono_30K_pullout_3	140.45	21.04	199820000	54323000	3697000	6835300
CKGSVIQKALGGEDVR	2	Gln->pyro-Glu	1698.8723	0.87230365	25	CON__P12763	yes	yes	0	1	0	0	0	By MS/MS	By MS/MS	By MS/MS	By MS/MS	By MS/MS	By MS/MS	By MS/MS	By MS/MS	By MS/MS	By MS/MS	By MS/MS	By MS/MS	1	2	1	2	1	2	2	2	2	1	1	1	32.375	33.386	2;3	3.3702E-11	9771	SW_20181017_HUNTER_Mono_30K_pullout_1	192.32	134.48	625720000	73788000	16373000	24353000
CKVHNEGLPAPIVR	1	Gln->pyro-Glu	1571.8242	0.82423125	6	CON__ENSEMBL:ENSBTAP00000024462;CON__ENSEMBL:ENSBTAP00000024466	yes	no	0	1	0	0	0	By MS/MS	By MS/MS	By MS/MS	By MS/MS	By MS/MS	By MS/MS	By MS/MS	By MS/MS	By MS/MS	By MS/MS	By MS/MS	By MS/MS	2	2	1	2	2	2	2	3	2	1	2	2	30.345	31.383	2;3	3.7682E-27	9124	SW_20181017_HUNTER_Mono_30K_pullout_1	251.03	206.71	2052700000	260370000	35763000	47572000
CLAKWESGYNTR	1	Gln->pyro-Glu	1466.6612	0.66124824	587	sp|P61626|LYSC_HUMAN	yes	yes	0	1	0	0	0							By MS/MS	By MS/MS	By MS/MS										1	1	1				37.569	38.804	2	1.9462E-11	11853	SW_20181017_HUNTER_Mono_30K_pullout_1	218.55	149.82	82157000	0	0	0
CPEQDKYR	1	Unmodified	1094.4815	0.48149296	249	sp|P05164|PERM_HUMAN	yes	yes	0	0	0	0	0		By matching					By MS/MS		By matching		By matching			1					1		1		1		14.418	15.496	2	0.043864	3593	SW_20181017_HUNTER_Mono_30K_pullout_1	157.68	108.32	21796000	0	592970	0
CQAEDKGACLLPKIETMR	2	Gln->pyro-Glu	2101.9959	0.99586596	20	CON__P02769	yes	yes	0	1	0	0	0	By MS/MS		By matching	By MS/MS	By MS/MS	By matching	By MS/MS		By matching		By matching		1		1	1	1	1	1		1		1		40.122	41.193	3	0.0021143	12783	SW_20181017_HUNTER_Mono_30K_pullout_1	105.38	75.225	75811000	29356000	0	1402300
CQGGFSSTQDTVVALHALSR	0	Gln->pyro-Glu	2116.0008	0.0007516416	5	CON__ENSEMBL:ENSBTAP00000024146	yes	yes	0	1	0	0	0				By MS/MS				By MS/MS		By matching						1				1		1			44.164	44.112	2	3.33E-55	14853	SW_20181017_HUNTER_NKT_30K_pullout_3	311.23	268.42	34107000	0	0	0
CSGENYEGKIAKTMSGR	2	Gln->pyro-Glu	1869.8349	0.83493187	23	CON__P06868	yes	yes	0	1	0	0	0								By MS/MS												1					32.308	32.17	3	0.0030816	10099	SW_20181017_HUNTER_Mono_30K_pullout_2	106.57	95.754	7712700	0	0	0
CSPPPEVKHGHFVYIQR	1	Unmodified	2050.0207	0.020699223	9	CON__ENSEMBL:ENSBTAP00000034412	yes	yes	0	0	0	0	0	By MS/MS	By MS/MS	By MS/MS	By MS/MS	By MS/MS		By MS/MS	By MS/MS	By MS/MS	By MS/MS	By MS/MS	By MS/MS	2	3	2	2	2		2	2	2	2	2	1	24.461	25.336	3;4	9.6903E-10	7693	SW_20181017_HUNTER_NKT_30K_pullout_3	153.72	137.73	559240000	64200000	10499000	25571000
CSYQPTMEGVHTVHVTFAGVPIPR	0	Gln->pyro-Glu	2665.2781	0.27811248	369	sp|P21333|FLNA_HUMAN	yes	yes	0	1	0	0	0			By MS/MS	By MS/MS				By MS/MS		By MS/MS	By MS/MS				1	1				1		1	1		44.08	44.577	3	9.4504E-21	14815	SW_20181017_HUNTER_Mono_30K_pullout_2	174.47	163.02	72290000	0	0	0
CTLAEKLGGSAVISLEGKPL	2	Gln->pyro-Glu	2025.0816	0.081627725	382	sp|P23528|COF1_HUMAN	yes	yes	0	1	0	0	0	By MS/MS	By MS/MS	By MS/MS	By MS/MS	By MS/MS	By MS/MS		By matching		By MS/MS	By MS/MS	By MS/MS	2	2	2	2	2	2		2		2	2	2	51.094	51.712	2;3	8.0362E-37	17838	SW_20181017_HUNTER_NKT_30K_pullout_3	230.33	200.27	180440000	22962000	2385200	3056400
CTLAEKLGGSAVISLEGKPL	2	Glu->pyro-Glu	2024.0976	0.09761214	382	sp|P23528|COF1_HUMAN	yes	yes	0	0	1	0	0	By matching	By matching								By MS/MS			1	1								1			45.032	45.658	3	2.5366E-05	15112	SW_20181017_HUNTER_NK_30K_pullout_1	115.42	86.838	8492000	3240000	487720	0
CVLKIGEHTPSALAIMENANVLAR	1	Gln->pyro-Glu	2589.3407	0.34071273	235	sp|P04075|ALDOA_HUMAN	yes	yes	0	1	0	0	0	By MS/MS	By matching	By MS/MS	By MS/MS	By matching	By MS/MS		By MS/MS	By MS/MS	By MS/MS	By matching		1	1	1	1	1	1		1	1	1	1		50.386	51.118	3	4.497E-54	17232	SW_20181017_HUNTER_Mono_30K_pullout_2	243.24	198.29	58148000	12330000	730290	879500
DAEVDATLKSLNNQIESIR	1	Unmodified	2115.0808	0.080776102	226	sp|P02458|CO2A1_HUMAN	yes	yes	0	0	0	0	0			By matching	By matching		By matching		By MS/MS	By MS/MS						1	1		1		1	1				48.05	48.478	3	9.8622E-24	16177	SW_20181017_HUNTER_Mono_30K_pullout_2	209.66	150.82	43492000	0	0	534970
DALKGTNESLER	1	Unmodified	1331.6681	0.66810776	277	sp|P08670|VIME_HUMAN	yes	yes	0	0	0	0	0		By matching	By matching	By matching			By MS/MS	By MS/MS	By MS/MS		By matching			1	1	1			2	1	2		1		21.751	22.9	2;3	1.5964E-07	6631	SW_20181017_HUNTER_Mono_30K_pullout_2	150.09	79.271	19631000	0	1232300	775460
DALSQLMNGPIR	0	Unmodified	1313.6762	0.67617003	1010	sp|Q9HB40|RISC_HUMAN	yes	yes	0	0	0	0	0	By matching						By MS/MS	By MS/MS	By MS/MS				1						1	1	1				44.818	45.719	2	4.5387E-11	14035	SW_20181017_HUNTER_Mono_30K_pullout_3	209.6	139.79	27471000	5648300	0	0
DALSSVQESQVAQQAR	0	Acetyl (N-term)	1757.8544	0.85440498	227	sp|P02656|APOC3_HUMAN	yes	yes	1	0	0	0	0	By MS/MS												1												43.42	43.42	2	0.098168	14539	SW_20181017_HUNTER_B-cell_30K_pullout_1	44.612	29.736	3668400	3668400	0	0
DAPEEEDHVLVLR	0	Unmodified	1520.7471	0.74708636	260	sp|P07237|PDIA1_HUMAN	yes	yes	0	0	0	0	0	By MS/MS	By MS/MS	By MS/MS	By MS/MS	By MS/MS	By MS/MS	By MS/MS	By MS/MS	By MS/MS	By MS/MS	By MS/MS	By MS/MS	2	2	2	2	1	2	2	2	2	2	2	2	32.342	33.254	2;3	4.749E-20	9783	SW_20181017_HUNTER_Mono_30K_pullout_1	235.01	179.95	1116900000	102730000	16469000	24011000
DAVTYTEHAKR	1	Unmodified	1289.6364	0.6364137	610	sp|P62805|H4_HUMAN	yes	yes	0	0	0	0	0	By MS/MS	By matching	By matching	By MS/MS	By MS/MS	By MS/MS	By matching	By matching	By matching	By MS/MS	By matching	By matching	1	2	1	1	2	2	2	2	2	1	2	2	17.331	18.201	3	0.0010013	4935	SW_20181017_HUNTER_NKT_30K_pullout_3	173.64	131.31	79159000	6917900	2118600	1735500
DDDIAALVVDNGSGMCKAGFAGDDAPR	1	Oxidation (M);Acetyl (N-term)	2794.2174	0.21742229	578	sp|P60709|ACTB_HUMAN	yes	yes	1	0	0	1	0	By MS/MS	By MS/MS	By MS/MS	By MS/MS	By MS/MS	By MS/MS	By MS/MS	By MS/MS	By MS/MS	By MS/MS	By MS/MS	By MS/MS	6	7	5	7	7	8	7	4	7	11	7	7	45.279	46.18	2;3;4	0	13943	SW_20181017_HUNTER_B-cell_30K_pullout_2	460.61	424.81	10090000000	2290200000	215860000	159690000
DDDIAALVVDNGSGMCKAGFAGDDAPR	1	Acetyl (N-term)	2778.2225	0.22250767	578	sp|P60709|ACTB_HUMAN	yes	yes	1	0	0	0	0	By MS/MS	By MS/MS	By MS/MS	By MS/MS	By MS/MS	By MS/MS	By MS/MS	By MS/MS	By MS/MS	By MS/MS	By MS/MS	By MS/MS	5	3	3	6	4	3	3	6	5	4	5	4	47.401	48.196	2;3;4	0	16303	SW_20181017_HUNTER_B-cell_30K_pullout_1	552.31	517.39	13720000000	2811800000	134470000	134210000
DDDTAVLVIDNGSGMCKAGFAGDDAPR	1	Acetyl (N-term)	2808.2331	0.23307236	817	sp|Q6S8J3|POTEE_HUMAN;sp|A5A3E0|POTEF_HUMAN;sp|P0CG38|POTEI_HUMAN;sp|P0CG39|POTEJ_HUMAN	yes	no	1	0	0	0	0	By MS/MS		By matching	By MS/MS	By MS/MS	By MS/MS	By MS/MS	By MS/MS	By MS/MS	By MS/MS		By MS/MS	1		1	1	1	1	1	1	1	1		1	47.232	47.806	2	2.5233E-15	16139	SW_20181017_HUNTER_B-cell_30K_pullout_1	130.95	100.81	107810000	23278000	0	1621100
DDDTAVLVIDNGSGMCKAGFAGDDAPR	1	Oxidation (M);Glu->pyro-Glu	2764.2069	0.20685761	817	sp|Q6S8J3|POTEE_HUMAN;sp|A5A3E0|POTEF_HUMAN;sp|P0CG38|POTEI_HUMAN;sp|P0CG39|POTEJ_HUMAN	yes	no	0	0	1	1	0								By MS/MS												1					48.988	48.95	2	0.0015223	16464	SW_20181017_HUNTER_Mono_30K_pullout_2	65.107	39.517	0	0	0	0
DDETMYVESKKDR	2	Oxidation (M);Gln->pyro-Glu	1613.6879	0.6879165	118	sp|O15144|ARPC2_HUMAN	yes	yes	0	1	0	1	0										By MS/MS	By matching	By matching										1	1	1	22.541	23.331	3	0.024199	6829	SW_20181017_HUNTER_NK_30K_pullout_1	101.39	89.367	3312000	0	0	0
DDEVDVDGTVEEDLGKSR	1	Unmodified	1976.8811	0.88107324	329	sp|P14625|ENPL_HUMAN	yes	yes	0	0	0	0	0	By MS/MS	By matching	By MS/MS	By MS/MS	By MS/MS	By MS/MS	By MS/MS	By MS/MS	By MS/MS	By MS/MS	By MS/MS	By matching	2	2	1	3	2	2	2	3	3	2	2	1	33.243	34.25	2;3	2.1166E-178	10979	SW_20181017_HUNTER_Mono_30K_pullout_2	386.35	364.8	1387400000	249350000	16815000	10182000
DDGLFSGDPNWFPKKSKENPR	3	Glu->pyro-Glu	2415.1608	0.16075776	452	sp|P37802|TAGL2_HUMAN	yes	yes	0	0	1	0	0	By MS/MS	By matching		By matching		By matching		By MS/MS		By MS/MS	By matching		2	1		1		1		1		1	1		37.497	38.126	3;4	0.00015028	12405	SW_20181017_HUNTER_Mono_30K_pullout_2	106.73	84.87	75088000	24914000	942720	0
DDLLGTCDQAPKSGSHEVR	1	Unmodified	2083.9593	0.95928076	324	sp|P14222|PERF_HUMAN	yes	yes	0	0	0	0	0		By matching	By matching	By MS/MS						By MS/MS	By MS/MS	By MS/MS		2	2	2						2	2	2	24.127	24.768	3;4	1.126E-15	7244	SW_20181017_HUNTER_NK_30K_pullout_1	178.88	100.6	96177000	0	2969600	3665300
DDLVTVKTPAFAESVTEGDVR	1	Unmodified	2248.1223	0.12230657	450	sp|P36957|ODO2_HUMAN	yes	yes	0	0	0	0	0	By MS/MS	By MS/MS	By MS/MS	By MS/MS	By MS/MS	By MS/MS	By MS/MS	By MS/MS	By MS/MS	By MS/MS	By MS/MS	By MS/MS	3	2	2	2	2	2	1	1	1	1	2	2	39.689	40.506	2;3	3.9567E-68	13017	SW_20181017_HUNTER_NK_30K_pullout_1	286.55	253.15	703390000	209850000	15186000	12539000
DDMPNALSALSDLHAHKLR	1	Oxidation (M)	2119.048	0.048036185	637	sp|P69905|HBA_HUMAN	yes	yes	0	0	0	1	0		By matching	By matching				By MS/MS	By MS/MS	By MS/MS	By matching	By matching			1	1				1	1	1	1	1		34.292	35.31	4	8.4362E-07	11229	SW_20181017_HUNTER_Mono_30K_pullout_2	136.26	121.01	42183000	0	1896400	1786900
DDMPNALSALSDLHAHKLR	1	Unmodified	2103.0531	0.053121563	637	sp|P69905|HBA_HUMAN	yes	yes	0	0	0	0	0		By matching	By matching	By MS/MS			By MS/MS	By MS/MS	By MS/MS		By matching	By matching		1	1	1			1	2	2		1	1	38.157	39.127	3;4	3.732E-14	12701	SW_20181017_HUNTER_Mono_30K_pullout_2	164.53	142.48	102390000	0	377020	639280
DDPQSSWDR	0	Unmodified	1104.4472	0.44721595	29	CON__P15497	yes	yes	0	0	0	0	0	By MS/MS	By MS/MS	By MS/MS	By MS/MS	By MS/MS		By MS/MS	By MS/MS	By MS/MS	By MS/MS	By MS/MS	By MS/MS	1	1	1	2	1		1	1	1	2	1	1	24.713	25.412	2	9.8824E-12	7690	SW_20181017_HUNTER_NK_30K_pullout_1	235.15	190.7	14018000000	2551300000	360000000	525970000
DDPQSSWDRVKDFATVYVEAIKDSGR	2	Unmodified	2983.4312	0.43117854	29	CON__P15497	yes	yes	0	0	0	0	1							By MS/MS		By MS/MS										1		1				51.629	52.749	4	1.1542E-12	16831	SW_20181017_HUNTER_Mono_30K_pullout_3	144.7	126.14	9801300	0	0	0
DDRPFFLYVAFHDPHR	0	Unmodified	2030.9751	0.97512924	535	sp|P51688|SPHM_HUMAN	yes	yes	0	0	0	0	1		By matching	By MS/MS	By matching						By MS/MS	By MS/MS	By MS/MS		2	1	1						2	1	2	44.807	45.53	3;4	0.011925	14992	SW_20181017_HUNTER_NK_30K_pullout_1	80.638	71.375	35795000	0	2126900	2017800
DEPIDFKINTDEIMTSLKSVNGQIESLISPDGSR	2	Unmodified	3747.8513	0.85130002	21	CON__P04258	yes	yes	0	0	0	0	0								By MS/MS												1					55.319	55.181	4	5.5337E-08	18829	SW_20181017_HUNTER_Mono_30K_pullout_2	109.11	88.142	6858700	0	0	0
DGPPAALSIMAQSTSIQR	0	Oxidation (M)	1857.9255	0.92546143	800	sp|Q5T4S7|UBR4_HUMAN	yes	yes	0	0	0	1	0		By matching		By MS/MS		By MS/MS								1		1		1							55.466	56.592	2	0.036863	19255	SW_20181017_HUNTER_NKT_30K_pullout_3	76.655	40.991	337040000	0	2327800	0
DGQVINETSQHHDDLE	0	Gln->pyro-Glu	1818.7656	0.76564955	277	sp|P08670|VIME_HUMAN	yes	yes	0	1	0	0	0	By matching	By matching		By MS/MS		By matching		By MS/MS	By MS/MS	By MS/MS	By matching		1	1		1		1		1	1	1	1		29.94	30.822	2	3.3457E-08	9378	SW_20181017_HUNTER_Mono_30K_pullout_2	157.5	97.33	38123000	4207300	502170	0
DGVGGDPAVALPHR	0	Unmodified	1359.6895	0.6895119	502	sp|P49257|LMAN1_HUMAN	yes	yes	0	0	0	0	0	By MS/MS	By matching	By MS/MS	By MS/MS	By MS/MS	By matching	By MS/MS	By MS/MS	By matching	By MS/MS	By matching		2	1	2	1	2	1	2	1	1	2	1		29.252	30.168	3	0.00012506	8942	SW_20181017_HUNTER_Mono_30K_pullout_2	142.51	119.59	103240000	22623000	482880	663290
DIPEVVVSLAWDESLAPKHPGSR	1	Unmodified	2501.2914	0.29143758	570	sp|P59666|DEF3_HUMAN;sp|P59665|DEF1_HUMAN	yes	no	0	0	0	0	0		By matching		By MS/MS		By matching	By matching			By MS/MS				1		1		1	1			1			51.08	51.586	4	3.7603E-20	17283	SW_20181017_HUNTER_NK_30K_pullout_1	168.78	151.03	31673000	0	1041100	0
DIQMTQSPSSLSASVGDR	0	Oxidation (M)	1893.8738	0.87381979	73	sp|P04432|KVD39_HUMAN;sp|P04430|KV116_HUMAN;sp|P01601|KVD16_HUMAN;sp|P01599|KV117_HUMAN;sp|P01597|KV139_HUMAN;sp|P01594|KV133_HUMAN;sp|P01593|KVD33_HUMAN;sp|A0A075B6S5|KV127_HUMAN	yes	no	0	0	0	1	0	By MS/MS		By matching		By MS/MS	By MS/MS						By MS/MS	2		1		2	2						1	29.446	30.41	2;3	7.2129E-30	8653	SW_20181017_HUNTER_B-cell_30K_pullout_2	229.32	197.26	41606000	31170000	0	451710
DIQMTQSPSSLSASVGDR	0	Unmodified	1877.8789	0.87890517	73	sp|P04432|KVD39_HUMAN;sp|P04430|KV116_HUMAN;sp|P01601|KVD16_HUMAN;sp|P01599|KV117_HUMAN;sp|P01597|KV139_HUMAN;sp|P01594|KV133_HUMAN;sp|P01593|KVD33_HUMAN;sp|A0A075B6S5|KV127_HUMAN	yes	no	0	0	0	0	0	By MS/MS				By MS/MS	By MS/MS							1				1	1							33.439	34.694	2	1.9806E-30	11049	SW_20181017_HUNTER_B-cell_30K_pullout_1	287.14	234.89	30531000	25762000	0	0
DIQMTQSPSTLSASVGDR	0	Oxidation (M)	1907.8895	0.88946986	220	sp|P01602|KV105_HUMAN;sp|P0DOX7|IGK_HUMAN	yes	no	0	0	0	1	0	By matching				By MS/MS	By MS/MS							1				1	2							29.315	30.608	2;3	1.8774E-18	8758	SW_20181017_HUNTER_B-cell_30K_pullout_2	198.33	164.47	7088300	4406200	0	0
DIQMTQSPSTLSASVGDR	0	Unmodified	1891.8946	0.89455524	220	sp|P01602|KV105_HUMAN;sp|P0DOX7|IGK_HUMAN	yes	no	0	0	0	0	0	By matching					By MS/MS							1					1							34.093	34.898	2	0.0018755	10522	SW_20181017_HUNTER_B-cell_30K_pullout_3	132.86	106.07	8186200	7489300	0	0
DIQYLPLIKMSTITGPVPR	1	Oxidation (M);Gln->pyro-Glu	2140.1602	0.1602124	19	CON__P02672	yes	yes	0	1	0	1	0	By MS/MS												1												28.555	28.555	2	0.021746	8944	SW_20181017_HUNTER_B-cell_30K_pullout_1	77.593	28.852	24699000	24699000	0	0
DITDGNSEHLKR	1	Unmodified	1383.6743	0.67425577	685	sp|Q12907|LMAN2_HUMAN	yes	yes	0	0	0	0	0	By MS/MS	By matching	By MS/MS	By MS/MS	By MS/MS	By matching	By matching	By MS/MS	By MS/MS	By MS/MS	By MS/MS	By MS/MS	3	2	3	3	2	2	2	3	3	2	3	3	18.662	19.345	2;3;4	1.5001E-11	5158	SW_20181017_HUNTER_Mono_30K_pullout_2	220.1	126.45	507390000	68421000	437070	22214000
DIVMTQSPDSLAVSLGER	0	Oxidation (M)	1932.9463	0.94625646	252	sp|P06312|KV401_HUMAN	yes	yes	0	0	0	1	0		By matching		By matching	By MS/MS	By matching								1		1	1	1							39.866	41.249	2	2.6157E-18	12560	SW_20181017_HUNTER_B-cell_30K_pullout_2	193.96	158.28	6759800	0	473410	0
DIVMTQSPDSLAVSLGER	0	Unmodified	1916.9513	0.95134183	252	sp|P06312|KV401_HUMAN	yes	yes	0	0	0	0	0	By matching				By MS/MS	By MS/MS							1				1	1							43.718	44.973	2	7.2663E-14	14164	SW_20181017_HUNTER_B-cell_30K_pullout_3	170.52	138.51	11413000	9371500	0	0
DKAKNYEEALR	2	Acetyl (N-term)	1377.6888	0.6888432	1089	sp|Q9UN37|VPS4A_HUMAN	yes	yes	1	0	0	0	0	By MS/MS	By matching	By matching	By matching	By MS/MS	By matching	By matching	By matching	By matching	By matching	By MS/MS	By matching	1	1	1	1	1	1	1	1	1	1	1	1	43.968	44.885	2	0.023815	13709	SW_20181017_HUNTER_B-cell_30K_pullout_2	119.75	33.077	578960000	165690000	8728500	12514000
DKYDGIVCVGGDGMFSEVLHGLIGR	1	Gln->pyro-Glu	2676.2676	0.26760737	874	sp|Q8TCT0|CERK1_HUMAN	yes	yes	0	1	0	0	0				By MS/MS												1									56.333	56.068	2	0.021883	19433	SW_20181017_HUNTER_NKT_30K_pullout_3	64.394	28.735	26598000	0	0	0
DLEAKLTPETLTR	1	Gln->pyro-Glu	1468.7773	0.77732386	58;0;1	CON__Q9TTE1;CON__A2I7N1;CON__REFSEQ:XP_001252647;CON__A2I7N3	no	no	0	1	0	0	0	By matching							By MS/MS	By matching				1							1	1				41.53	42.261	2	0.023942	13989	SW_20181017_HUNTER_Mono_30K_pullout_2	101.6	60.871	8577400	2781500	0	0
DLEAKLTPETLTR	1	Unmodified	1485.8039	0.80387296	58;0;1	CON__Q9TTE1;CON__A2I7N1;CON__REFSEQ:XP_001252647;CON__A2I7N3	no	no	0	0	0	0	0				By MS/MS												1									35.155	35.089	3	0.0047378	11358	SW_20181017_HUNTER_NKT_30K_pullout_3	121.31	77.321	8660100	0	0	0
DLEPGTMDSVR	0	Oxidation (M)	1234.55	0.54996646	265;633;787	sp|P07437|TBB5_HUMAN;sp|Q9BVA1|TBB2B_HUMAN;sp|Q13885|TBB2A_HUMAN;sp|Q13509|TBB3_HUMAN;sp|Q9BUF5|TBB6_HUMAN;sp|P68371|TBB4B_HUMAN;sp|P04350|TBB4A_HUMAN;sp|Q3ZCM7|TBB8_HUMAN	no	no	0	0	0	1	0		By matching		By matching			By MS/MS	By matching	By matching	By matching	By matching	By matching		1		1			1	1	1	1	1	1	24.518	25.473	2	0.048532	7086	SW_20181017_HUNTER_Mono_30K_pullout_1	105.2	25.727	31139000	0	703340	0
DLEPGTMDSVR	0	Unmodified	1218.5551	0.55505184	265;633;787	sp|P07437|TBB5_HUMAN;sp|Q9BVA1|TBB2B_HUMAN;sp|Q13885|TBB2A_HUMAN;sp|Q13509|TBB3_HUMAN;sp|Q9BUF5|TBB6_HUMAN;sp|P68371|TBB4B_HUMAN;sp|P04350|TBB4A_HUMAN;sp|Q3ZCM7|TBB8_HUMAN	no	no	0	0	0	0	0							By MS/MS	By MS/MS	By matching										1	1	1				29.923	31.125	2	0.0086121	9562	SW_20181017_HUNTER_Mono_30K_pullout_2	150.85	70.674	29339000	0	0	0
DLEPTVIDEVR	0	Unmodified	1284.6561	0.65614609	631	sp|Q71U36|TBA1A_HUMAN;sp|P68363|TBA1B_HUMAN;sp|Q9BQE3|TBA1C_HUMAN	yes	no	0	0	0	0	0		By matching	By MS/MS	By matching			By MS/MS	By MS/MS	By MS/MS	By matching	By matching	By matching		1	1	1			1	1	1	1	1	1	38.423	39.272	2	0.014692	12819	SW_20181017_HUNTER_Mono_30K_pullout_2	157.66	48.373	102410000	0	1246200	983890
DLLDDYVNTQGASLLSLSR	0	Unmodified	2079.0484	0.048413341	23	CON__P06868	yes	yes	0	0	0	0	0	By MS/MS	By MS/MS	By MS/MS	By MS/MS	By MS/MS	By MS/MS	By MS/MS	By MS/MS	By matching	By MS/MS		By MS/MS	2	2	2	2	1	2	2	2	1	1		2	52.791	53.233	2;3	3.8181E-203	18196	SW_20181017_HUNTER_B-cell_30K_pullout_1	404.24	349.77	793950000	294780000	13310000	24705000
DLTDYLMKILTER	1	Acetyl (N-term)	1651.8491	0.84910859	578;625;626;794	sp|P60709|ACTB_HUMAN;sp|P62736|ACTA_HUMAN;sp|P68032|ACTC_HUMAN;sp|P68133|ACTS_HUMAN;sp|P63261|ACTG_HUMAN;sp|P63267|ACTH_HUMAN;sp|Q562R1|ACTBL_HUMAN	no	no	1	0	0	0	0	By MS/MS			By MS/MS									1			1									59.114	58.949	2	1.1665E-09	20286	SW_20181017_HUNTER_B-cell_30K_pullout_1	140.24	106.37	4142200	0	0	0
DLTDYLMKILTER	1	Oxidation (M);Acetyl (N-term)	1667.844	0.84402321	578;625;626;794	sp|P60709|ACTB_HUMAN;sp|P62736|ACTA_HUMAN;sp|P68032|ACTC_HUMAN;sp|P68133|ACTS_HUMAN;sp|P63261|ACTG_HUMAN;sp|P63267|ACTH_HUMAN;sp|Q562R1|ACTBL_HUMAN	no	no	1	0	0	1	0		By matching	By matching	By MS/MS	By matching	By matching			By MS/MS		By matching	By matching		1	1	1	1	1			1		1	1	58.921	60.346	2	0.019889	20317	SW_20181017_HUNTER_NKT_30K_pullout_3	104.82	22.537	28506000	0	893070	606540
DLTDYLMKILTER	1	Unmodified	1609.8385	0.83854391	578;625;626;794	sp|P60709|ACTB_HUMAN;sp|P62736|ACTA_HUMAN;sp|P68032|ACTC_HUMAN;sp|P68133|ACTS_HUMAN;sp|P63261|ACTG_HUMAN;sp|P63267|ACTH_HUMAN;sp|Q562R1|ACTBL_HUMAN	no	no	0	0	0	0	0				By MS/MS												1									56.082	55.817	3	0.016573	19322	SW_20181017_HUNTER_NKT_30K_pullout_3	107.46	81.747	21205000	0	0	0
DLTEFQTNLVPYPR	0	Unmodified	1691.8519	0.85188578	631;632	sp|Q71U36|TBA1A_HUMAN;sp|P68363|TBA1B_HUMAN;sp|Q9BQE3|TBA1C_HUMAN;sp|P0DPH8|TBA3D_HUMAN;sp|P0DPH7|TBA3C_HUMAN;sp|Q9NY65|TBA8_HUMAN;sp|Q6PEY2|TBA3E_HUMAN;sp|P68366|TBA4A_HUMAN	no	no	0	0	0	0	0		By MS/MS	By MS/MS	By MS/MS			By MS/MS	By MS/MS	By MS/MS	By matching				1	1	1			1	1	1	1			47.161	47.621	2	2.4316E-120	16278	SW_20181017_HUNTER_NKT_30K_pullout_3	356.24	279.77	52128000	0	651010	1004500
DNGKHALIIYDDLSKQAVAYR	2	Gln->pyro-Glu	2372.2125	0.21245898	391	sp|P25705|ATPA_HUMAN	yes	yes	0	1	0	0	0	By MS/MS	By MS/MS	By MS/MS	By MS/MS	By MS/MS	By MS/MS	By MS/MS	By MS/MS	By MS/MS	By MS/MS	By MS/MS	By MS/MS	2	3	2	2	2	2	2	2	1	2	2	3	38.539	39.434	2;3;4	1.7594E-67	12827	SW_20181017_HUNTER_Mono_30K_pullout_2	279.73	228.85	915860000	321450000	8885400	11255000
DNIQGITKPAIR	1	Unmodified	1324.7463	0.7462985	610	sp|P62805|H4_HUMAN	yes	yes	0	0	0	0	0	By MS/MS	By MS/MS	By MS/MS	By MS/MS	By MS/MS	By MS/MS	By MS/MS	By MS/MS	By MS/MS	By MS/MS	By MS/MS	By MS/MS	2	2	2	2	2	2	2	2	2	2	2	2	27.657	28.582	2;3	7.9798E-06	8580	SW_20181017_HUNTER_Mono_30K_pullout_2	190.88	126.69	577450000	108470000	9141900	11363000
DNIQGITKPAIR	1	Acetyl (N-term)	1366.7569	0.75686319	610	sp|P62805|H4_HUMAN	yes	yes	1	0	0	0	0	By MS/MS		By matching	By MS/MS	By MS/MS	By MS/MS	By matching	By matching	By matching	By MS/MS	By matching	By MS/MS	1		1	1	2	1	1	1	1	1	1	1	31.761	32.747	2	0.00084892	10467	SW_20181017_HUNTER_NKT_30K_pullout_3	163.83	103.11	63278000	22000000	0	1351500
DPVAGYKEPACDDPDTEQAALAAVDYINKHLPR	2	Unmodified	3638.7311	0.73112531	25	CON__P12763	yes	yes	0	0	0	0	0	By MS/MS	By MS/MS	By MS/MS	By MS/MS	By MS/MS	By MS/MS	By MS/MS	By MS/MS	By MS/MS	By matching	By matching		2	1	2	1	2	2	1	3	2	1	2		48.854	49.669	4;5	4.6768E-69	16372	SW_20181017_HUNTER_Mono_30K_pullout_2	237.42	226.11	625640000	127530000	1942500	7024100
DQDFYSLLGVSKTASSR	1	Unmodified	1872.9218	0.92175626	848	sp|Q8IXB1|DJC10_HUMAN	yes	yes	0	0	0	0	0	By MS/MS				By MS/MS	By MS/MS	By MS/MS	By matching	By MS/MS				1				1	1	1	1	1				41.77	43.049	3	0.00023544	14451	SW_20181017_HUNTER_B-cell_30K_pullout_1	125.12	107.84	33758000	10339000	0	0
DRAPLTATAPQLDDEEMYSAHMPAHLR	0	2 Oxidation (M)	3067.4128	0.41276806	880	sp|Q8WU39|MZB1_HUMAN	yes	yes	0	0	0	2	1	By MS/MS				By matching	By matching							1				1	1							29.165	30.353	4	6.4814E-11	9513	SW_20181017_HUNTER_B-cell_30K_pullout_1	118.63	102.17	24546000	20168000	0	0
DRAPLTATAPQLDDEEMYSAHMPAHLR	0	Oxidation (M)	3051.4179	0.41785343	880	sp|Q8WU39|MZB1_HUMAN	yes	yes	0	0	0	1	1	By MS/MS				By matching								1				1								31.768	32.796	4	3.0595E-07	10578	SW_20181017_HUNTER_B-cell_30K_pullout_1	107.19	100.96	16255000	15290000	0	0
DRAPLTATAPQLDDEEMYSAHMPAHLR	0	Unmodified	3035.4229	0.42293881	880	sp|Q8WU39|MZB1_HUMAN	yes	yes	0	0	0	0	1						By MS/MS												1							34.521	36.041	4	4.8046E-07	10845	SW_20181017_HUNTER_B-cell_30K_pullout_3	102.97	96.02	3324600	0	0	0
DTHKSEIAHR	1	Unmodified	1192.5949	0.59488324	20	CON__P02769	yes	yes	0	0	0	0	0	By MS/MS	By MS/MS	By MS/MS	By MS/MS	By MS/MS	By MS/MS	By MS/MS	By MS/MS	By MS/MS	By MS/MS	By MS/MS	By MS/MS	8	10	10	8	9	10	11	8	10	7	11	13	15.344	15.975	2;3	1.1319E-05	3052	SW_20181017_HUNTER_Mono_30K_pullout_3	204.79	137.76	208780000000	30900000000	11274000000	12345000000
DTHKSEIAHR	1	Acetyl (N-term)	1234.6054	0.60544792	20	CON__P02769	yes	yes	1	0	0	0	0	By MS/MS	By MS/MS	By matching	By MS/MS	By matching	By MS/MS	By matching	By MS/MS	By MS/MS	By MS/MS	By matching	By matching	4	3	1	4	3	2	2	3	4	2	1	3	14.698	15.273	2;3	5.9274E-05	3442	SW_20181017_HUNTER_B-cell_30K_pullout_1	175.88	95.654	639560000	114500000	5108300	1903900
DTHKSEIAHR	1	Gln->pyro-Glu	1175.5683	0.56833414	20	CON__P02769	yes	yes	0	1	0	0	0	By MS/MS	By MS/MS	By MS/MS	By MS/MS	By MS/MS	By MS/MS	By MS/MS	By MS/MS	By MS/MS	By MS/MS	By MS/MS	By MS/MS	7	7	6	5	6	6	9	4	6	5	6	8	16.24	16.84	2;3	7.6055E-19	3812	SW_20181017_HUNTER_B-cell_30K_pullout_1	249.03	171.1	6642800000	945460000	234480000	234870000
DTHKSEIAHR	1	Glu->pyro-Glu	1174.5843	0.58431855	20	CON__P02769	yes	yes	0	0	1	0	0		By MS/MS					By matching			By matching		By matching		1					1			1		1	14.564	15.206	3	0.10111	3368	SW_20181017_HUNTER_NKT_30K_pullout_1	103.26	64.688	23062000	0	2468800	0
DTLESIDNCAVGCPTGGSSNVSIVR	0	Unmodified	2607.1905	0.19047926	28	CON__P13717	yes	yes	0	0	0	0	0	By MS/MS	By MS/MS	By MS/MS	By MS/MS	By MS/MS	By MS/MS	By MS/MS	By MS/MS	By MS/MS	By MS/MS	By MS/MS	By MS/MS	3	4	4	3	2	3	1	1	2	3	2	2	36.838	37.676	2;3	2.7955E-158	12383	SW_20181017_HUNTER_NKT_30K_pullout_3	455.99	415.92	6471900000	1317800000	139150000	140100000
EAEAAIYHLQLFEELRR	0	Glu->pyro-Glu	2069.0694	0.069423554	327	sp|P14618|KPYM_HUMAN	yes	yes	0	0	1	0	1								By MS/MS												1					49.13	49.092	3	3.6821E-30	16518	SW_20181017_HUNTER_Mono_30K_pullout_2	179.14	138.96	0	0	0	0
EAEEDGDLQCLCVKTTSQVRPR	1	Unmodified	2590.2115	0.21154905	232	sp|P02776|PLF4_HUMAN;sp|P10720|PF4V_HUMAN	yes	no	0	0	0	0	1	By MS/MS	By matching	By MS/MS	By matching	By MS/MS	By matching	By MS/MS	By MS/MS	By MS/MS	By MS/MS	By MS/MS	By matching	1	1	1	1	1	1	2	1	2	1	1	1	29.167	30.235	4	1.1937E-22	9608	SW_20181017_HUNTER_B-cell_30K_pullout_1	183.26	166.33	194100000	28706000	1784300	2947700
EAFHVGKTPIVGQPSIPGGPVR	1	Glu->pyro-Glu	2224.2117	0.21167112	25	CON__P12763	yes	yes	0	0	1	0	0		By MS/MS	By MS/MS	By MS/MS	By matching	By MS/MS	By MS/MS	By MS/MS	By MS/MS	By MS/MS	By MS/MS	By matching		1	1	1	1	1	1	1	1	1	1	1	37.375	38.431	3	5.7057E-26	12254	SW_20181017_HUNTER_Mono_30K_pullout_2	200.14	177.6	79816000	0	2681500	2413100
EAGLETESPVR	0	Unmodified	1186.583	0.58298115	1050	sp|Q9NYL4|FKB11_HUMAN	yes	yes	0	0	0	0	0	By MS/MS	By MS/MS	By MS/MS	By MS/MS	By matching		By matching		By matching	By MS/MS	By matching	By MS/MS	1	1	1	1	1		1		1	1	1	1	25.532	26.445	2	0.00055139	7866	SW_20181017_HUNTER_NK_30K_pullout_1	175.88	117.92	41369000	10423000	1129900	1666600
EAPKAAEER	1	Unmodified	999.49852	0.49852324	2	CON__P01030;CON__ENSEMBL:ENSBTAP00000007350	yes	no	0	0	0	0	0			By MS/MS			By MS/MS									1			1							14.392	13.694	2	0.070104	3354	SW_20181017_HUNTER_B-cell_30K_pullout_3	107.79	56.442	4925400	0	0	4925400
ECAPNVSVSVSTSHTTISGGGSR	0	Acetyl (N-term)	2331.0761	0.076101429	22	sp|P04264|K2C1_HUMAN;CON__P04264	yes	no	1	0	0	0	0	By matching			By MS/MS	By MS/MS	By matching	By matching	By matching	By matching	By MS/MS	By MS/MS	By MS/MS	1			1	1	1	1	1	1	1	1	1	26.42	27.299	3	1.0258E-10	8256	SW_20181017_HUNTER_NKT_30K_pullout_3	137.42	128.38	74952000	15474000	0	0
EDELQVIQPEKSVSVAAGESATLR	1	Unmodified	2555.3079	0.3078755	94	sp|O00241|SIRB1_HUMAN	yes	yes	0	0	0	0	0									By MS/MS												1				36.15	38.281	3	6.1782E-06	11469	SW_20181017_HUNTER_Mono_30K_pullout_3	102.67	74.025	2538900	0	0	0
EDKYGTTPPQLDADSSYFLYSKLR	2	Glu->pyro-Glu	2775.3392	0.33917563	6	CON__ENSEMBL:ENSBTAP00000024462;CON__ENSEMBL:ENSBTAP00000024466	yes	no	0	0	1	0	0								By MS/MS												1					44.34	44.303	3	2.6863E-20	14701	SW_20181017_HUNTER_Mono_30K_pullout_2	168.26	141.5	16675000	0	0	0
EDLPKAVVFLEPQWYR	1	Unmodified	1989.036	0.035998161	276	sp|P08637|FCG3A_HUMAN	yes	yes	0	0	0	0	0		By matching	By MS/MS	By MS/MS					By matching	By MS/MS	By MS/MS	By MS/MS		1	1	1					1	1	1	1	48.445	49.198	3	2.5821E-10	16441	SW_20181017_HUNTER_NK_30K_pullout_1	183.36	173.22	57282000	0	436650	870960
EDYLSLILNR	0	Glu->pyro-Glu	1216.6452	0.64518747	20	CON__P02769	yes	yes	0	0	1	0	0				By MS/MS			By matching									1			1						55.232	55.104	2	0.026368	19093	SW_20181017_HUNTER_NKT_30K_pullout_3	163.99	103.2	9346700	0	0	0
EEAENTLQSFR	0	Unmodified	1322.6103	0.61025853	277	sp|P08670|VIME_HUMAN	yes	yes	0	0	0	0	0		By matching	By matching	By MS/MS	By matching	By matching	By matching	By MS/MS	By MS/MS		By matching	By matching		1	1	1	1	1	1	1	1		1	1	29.368	30.494	2	1.0808E-21	9426	SW_20181017_HUNTER_Mono_30K_pullout_2	248.09	191.05	30464000	0	418960	788120
EEAENTLQSFR	0	Glu->pyro-Glu	1304.5997	0.59969384	277	sp|P08670|VIME_HUMAN	yes	yes	0	0	1	0	0							By matching	By matching	By MS/MS										1	1	1				35.062	36.263	2	0.014438	10609	SW_20181017_HUNTER_Mono_30K_pullout_3	135.71	89.249	12892000	0	0	0
EEEIAALVIDNGSGMCKAGFAGDDAPR	1	Oxidation (M);Acetyl (N-term)	2850.28	0.28002255	625	sp|P63261|ACTG_HUMAN	yes	yes	1	0	0	1	0	By MS/MS	By MS/MS	By MS/MS	By MS/MS	By MS/MS	By MS/MS	By MS/MS	By MS/MS	By MS/MS	By MS/MS	By MS/MS	By MS/MS	4	4	5	3	4	4	3	2	3	4	4	3	49.854	50.588	2;3;4	0	17105	SW_20181017_HUNTER_NKT_30K_pullout_3	471.13	429.3	2561100000	555660000	47042000	64247000
EEEIAALVIDNGSGMCKAGFAGDDAPR	1	Acetyl (N-term)	2834.2851	0.28510793	625	sp|P63261|ACTG_HUMAN	yes	yes	1	0	0	0	0	By MS/MS	By MS/MS	By MS/MS	By MS/MS	By MS/MS	By MS/MS	By MS/MS	By MS/MS	By MS/MS	By MS/MS	By MS/MS	By MS/MS	3	2	2	3	2	2	2	3	2	2	2	2	51.758	52.336	2;3;4	0	17864	SW_20181017_HUNTER_B-cell_30K_pullout_1	546.48	493.98	2785700000	565760000	41882000	44859000
EEELQVIQPDKSVLVAAGETATLR	1	Unmodified	2595.3756	0.37556114	638	sp|P78324|SHPS1_HUMAN	yes	yes	0	0	0	0	0				By matching				By MS/MS	By MS/MS							1				1	1				43.001	43.677	3	1.061E-45	14462	SW_20181017_HUNTER_Mono_30K_pullout_2	229.93	187.62	71382000	0	0	0
EEETTALVCDNGSGLCKAGFAGDDAPR	1	Glu->pyro-Glu	2821.2283	0.22832133	626	sp|P63267|ACTH_HUMAN	yes	yes	0	0	1	0	0			By MS/MS												1										50.041	49.144	3	0.099592	16414	SW_20181017_HUNTER_NKT_30K_pullout_2	46.66	32.287	0	0	0	0
EEQPPETAAQR	0	Unmodified	1254.584	0.58404378	925	sp|Q96HE7|ERO1A_HUMAN	yes	yes	0	0	0	0	0	By MS/MS	By MS/MS		By MS/MS	By matching	By matching	By MS/MS	By MS/MS	By matching	By matching	By matching	By matching	1	1		1	1	1	1	1	1	1	1	1	16.697	17.461	2	0.0019676	4291	SW_20181017_HUNTER_Mono_30K_pullout_1	168.83	93.718	22762000	2475900	732100	0
EGAELVDSVLDVVR	0	Unmodified	1499.7831	0.78313752	265;633	sp|P07437|TBB5_HUMAN;sp|Q9BVA1|TBB2B_HUMAN;sp|Q13885|TBB2A_HUMAN;sp|Q13509|TBB3_HUMAN;sp|P68371|TBB4B_HUMAN	no	no	0	0	0	0	0							By MS/MS		By matching										1		1				49.307	50.577	2	0.0020977	16677	SW_20181017_HUNTER_Mono_30K_pullout_1	148.18	122.97	3610800	0	0	0
EGKEVWDYVTVR	1	Unmodified	1479.7358	0.73579339	1010	sp|Q9HB40|RISC_HUMAN	yes	yes	0	0	0	0	0	By matching			By matching			By matching	By MS/MS	By MS/MS				1			1			1	2	2				36.556	37.346	2;3	0.015561	12146	SW_20181017_HUNTER_Mono_30K_pullout_2	113.99	68.965	56147000	3873700	0	0
EGLPAPIVR	0	Unmodified	950.55492	0.5549159	6	CON__ENSEMBL:ENSBTAP00000024462;CON__ENSEMBL:ENSBTAP00000024466	yes	no	0	0	0	0	0	By MS/MS	By MS/MS	By MS/MS	By MS/MS	By MS/MS	By matching	By matching	By MS/MS	By MS/MS	By MS/MS	By matching	By matching	1	1	1	1	1	1	1	1	1	1	1	1	32.884	33.835	2	0.007704	10904	SW_20181017_HUNTER_B-cell_30K_pullout_1	174.69	72.995	489220000	82848000	12288000	15326000
EHFVDLLLSKHFR	1	Glu->pyro-Glu	1621.8729	0.872896	52	CON__Q3SZR3	yes	yes	0	0	1	0	0	By MS/MS	By MS/MS	By MS/MS	By matching	By MS/MS	By MS/MS	By MS/MS	By MS/MS	By MS/MS		By matching		1	1	1	1	1	1	1	1	1		1		43.124	44.162	3	2.291E-06	14745	SW_20181017_HUNTER_Mono_30K_pullout_2	180.28	135	56656000	10112000	1027300	1876900
EHPVPLLPIR	0	Glu->pyro-Glu	1151.6815	0.6815134	325	sp|P14317|HCLS1_HUMAN	no	no	0	0	1	0	0			By matching			By matching		By matching			By matching				1			1		1			1		42.21	42.889	2	1			NaN	NaN	11154000	0	0	577350
EIAQDFKTDLR	1	Unmodified	1334.683	0.68302954	635;647	sp|Q71DI3|H32_HUMAN;sp|Q16695|H31T_HUMAN;sp|P68431|H31_HUMAN;sp|P84243|H33_HUMAN	no	no	0	0	0	0	0	By MS/MS	By MS/MS	By MS/MS	By MS/MS	By MS/MS	By MS/MS	By MS/MS	By MS/MS	By MS/MS	By MS/MS	By MS/MS	By MS/MS	3	2	3	3	3	3	2	3	3	3	2	2	29.902	30.779	2;3	3.4939E-15	9649	SW_20181017_HUNTER_NKT_30K_pullout_3	227.36	164.17	664510000	137460000	6901000	16884000
EIAQDFKTDLR	1	Glu->pyro-Glu	1316.6725	0.67246486	635;647	sp|Q71DI3|H32_HUMAN;sp|Q16695|H31T_HUMAN;sp|P68431|H31_HUMAN;sp|P84243|H33_HUMAN	no	no	0	0	1	0	0	By MS/MS	By MS/MS	By MS/MS	By MS/MS	By MS/MS	By MS/MS	By MS/MS	By MS/MS	By MS/MS	By MS/MS	By matching	By matching	1	1	1	1	1	1	1	1	1	1	1	1	36.064	37.015	2	2.7093E-11	10920	SW_20181017_HUNTER_NKT_30K_pullout_1	222.8	134.89	1821300000	449040000	33444000	60583000
EIAQDFKTDLR	1	Acetyl (N-term)	1376.6936	0.69359423	635;647	sp|Q71DI3|H32_HUMAN;sp|Q16695|H31T_HUMAN;sp|P68431|H31_HUMAN;sp|P84243|H33_HUMAN	no	no	1	0	0	0	0				By MS/MS	By MS/MS	By matching					By matching					1	1	1					1		38.104	39.539	2	0.0065281	13203	SW_20181017_HUNTER_NKT_30K_pullout_3	155.26	67.787	11674000	0	0	0
EIKSQQSEVTR	1	Glu->pyro-Glu	1285.6626	0.66262845	999	sp|Q9H299|SH3L3_HUMAN	yes	yes	0	0	1	0	0	By MS/MS	By MS/MS	By MS/MS	By MS/MS	By MS/MS	By matching	By MS/MS	By MS/MS	By MS/MS	By matching	By matching	By MS/MS	1	1	1	1	1	1	1	1	1	1	1	1	19.477	20.269	2	1.6768E-10	5465	SW_20181017_HUNTER_Mono_30K_pullout_2	209.97	104.45	51755000	6737800	1391100	2771300
EIQTAVR	0	Unmodified	815.45012	0.45011648	157	sp|Q99880|H2B1L_HUMAN;sp|Q99879|H2B1M_HUMAN;sp|Q99877|H2B1N_HUMAN;sp|Q93079|H2B1H_HUMAN;sp|Q5QNW6|H2B2F_HUMAN;sp|Q16778|H2B2E_HUMAN;sp|P62807|H2B1C_HUMAN;sp|P58876|H2B1D_HUMAN;sp|P57053|H2BFS_HUMAN;sp|P33778|H2B1B_HUMAN;sp|P23527|H2B1O_HUMAN;sp|P06899|H2B1J_HUMAN;sp|O60814|H2B1K_HUMAN;sp|Q96A08|H2B1A_HUMAN	yes	no	0	0	0	0	0	By MS/MS	By MS/MS	By MS/MS		By matching	By matching	By MS/MS	By matching	By matching	By matching	By MS/MS	By matching	1	1	1		1	1	1	1	1	1	1	1	19.787	20.657	2	0.017597	5711	SW_20181017_HUNTER_NKT_30K_pullout_2	181.49	51.805	172140000	38643000	4878900	6083100
EITALAPSTMKIKIIAPPER	2	Glu->pyro-Glu	2160.234	0.23404604	578;625;626	sp|P60709|ACTB_HUMAN;sp|P62736|ACTA_HUMAN;sp|P68032|ACTC_HUMAN;sp|P68133|ACTS_HUMAN;sp|P63261|ACTG_HUMAN;sp|P63267|ACTH_HUMAN	no	no	0	0	1	0	0						By matching	By MS/MS				By matching							1	1				1		44.249	45.903	3	0.0053194	14629	SW_20181017_HUNTER_Mono_30K_pullout_1	85.146	63.136	2062100	0	0	0
EITSLEVQEERGR	0	Unmodified	1544.7794	0.77944912	60		yes	yes	0	0	0	0	1	By MS/MS		By MS/MS	By MS/MS	By MS/MS	By matching	By MS/MS	By MS/MS	By MS/MS	By MS/MS	By matching	By matching	2		2	2	2	1	2	2	2	2	1	1	27.88	28.634	2	0.010746	8643	SW_20181017_HUNTER_Mono_30K_pullout_2	112.11	52.088	164100000	22709000	0	3627600
EIVGMPVDSFNSMLSR	0	2 Oxidation (M);Glu->pyro-Glu	1794.8281	0.82805557	1117	sp|Q9Y4A8|NF2L3_HUMAN	yes	yes	0	0	1	2	0		By matching	By matching	By matching	By matching	By matching	By matching	By matching	By matching	By MS/MS	By matching	By matching		1	1	1	1	1	1	1	1	1	1	1	30.936	32.019	2	0.063467	9813	SW_20181017_HUNTER_NK_30K_pullout_1	76.332	15.934	75037000	0	1735500	3785900
EIVLTQSPATLSLSPGER	0	Unmodified	1897.0157	0.015656649	76	sp|P04433|KV311_HUMAN;sp|A0A0A0MRZ8|KVD11_HUMAN;sp|A0A0C4DH25|KVD20_HUMAN	yes	no	0	0	0	0	0	By MS/MS									By matching			2									1			41.62	41.636	2;3	9.0778E-100	13816	SW_20181017_HUNTER_B-cell_30K_pullout_1	322.23	229.13	41827000	38596000	0	0
EIVLTQSPGTLSLSPGER	0	Unmodified	1883	6.5851002E-06	221	sp|P01619|KV320_HUMAN	yes	yes	0	0	0	0	0	By MS/MS	By matching	By MS/MS	By matching	By MS/MS	By MS/MS			By MS/MS	By matching	By MS/MS		2	1	1	1	2	2			1	1	2		39.575	40.619	2;3	4.746E-48	13338	SW_20181017_HUNTER_B-cell_30K_pullout_1	304.19	253.84	123360000	90355000	559650	625170
EIVMTQSPATLSVSPGER	0	Oxidation (M)	1916.9513	0.95134183	74	sp|P01624|KV315_HUMAN;sp|A0A087WSY6|KVD15_HUMAN	yes	no	0	0	0	1	0	By MS/MS				By MS/MS	By MS/MS							2				1	2							31.697	32.791	2;3	1.315E-48	9519	SW_20181017_HUNTER_B-cell_30K_pullout_2	268.35	236.02	46511000	39351000	0	0
EIVMTQSPATLSVSPGER	0	Unmodified	1900.9564	0.95642721	74	sp|P01624|KV315_HUMAN;sp|A0A087WSY6|KVD15_HUMAN	yes	no	0	0	0	0	0	By MS/MS				By matching	By MS/MS							2				1	2							35.814	36.848	2;3	9.2711E-31	11955	SW_20181017_HUNTER_B-cell_30K_pullout_1	294.31	236.96	24972000	21764000	0	0
EKAEGDVAALNR	1	Glu->pyro-Glu	1253.6364	0.6364137	629	sp|P67936|TPM4_HUMAN	yes	yes	0	0	1	0	0						By matching	By matching		By MS/MS	By matching								1	1		1	1			24.534	25.733	2	0.0046641	7012	SW_20181017_HUNTER_Mono_30K_pullout_3	134.13	97.735	4974900	0	0	0
EKIETELR	1	Glu->pyro-Glu	998.53966	0.53965977	621	sp|P63104|1433Z_HUMAN	yes	yes	0	0	1	0	0		By matching	By matching	By MS/MS	By matching	By MS/MS		By matching	By matching	By matching	By MS/MS	By matching		1	1	1	1	1		1	1	1	2	1	26.867	27.942	2	0.04707	8619	SW_20181017_HUNTER_NKT_30K_pullout_3	155.07	26.381	40526000	0	1363400	1772600
EKLGEYGFQNALIVR	1	Glu->pyro-Glu	1717.9152	0.91515474	20	CON__P02769	yes	yes	0	0	1	0	0	By MS/MS	By MS/MS	By MS/MS	By MS/MS	By MS/MS	By MS/MS	By MS/MS	By MS/MS	By MS/MS	By MS/MS	By matching		1	1	1	1	1	1	1	1	1	1	1		44.099	44.981	2	3.3996E-32	14995	SW_20181017_HUNTER_Mono_30K_pullout_2	241.51	174.18	84196000	14013000	1159500	1395700
EKLQEEMLQR	1	Glu->pyro-Glu	1284.6496	0.64962092	277	sp|P08670|VIME_HUMAN	yes	yes	0	0	1	0	0	By matching	By MS/MS	By MS/MS	By matching	By MS/MS	By MS/MS	By MS/MS	By MS/MS	By MS/MS	By MS/MS		By MS/MS	1	1	1	1	1	1	1	1	1	1		1	30.84	31.737	2	0.0067786	9048	SW_20181017_HUNTER_Mono_30K_pullout_3	164.97	102.42	73218000	8313300	836720	2137000
EKLQEEMLQR	1	Oxidation (M);Glu->pyro-Glu	1300.6445	0.64453555	277	sp|P08670|VIME_HUMAN	yes	yes	0	0	1	1	0		By matching	By MS/MS	By matching			By MS/MS		By MS/MS	By matching		By matching		1	1	1			1		1	1		1	24.896	25.702	2	0.032517	7139	SW_20181017_HUNTER_Mono_30K_pullout_1	135.86	80.328	26721000	0	1148900	2433000
EKQLAAENR	1	Glu->pyro-Glu	1039.5411	0.54105675	444	sp|P35579|MYH9_HUMAN	yes	yes	0	0	1	0	0	By matching	By matching		By MS/MS	By matching	By matching	By matching	By MS/MS	By matching	By MS/MS	By matching	By MS/MS	1	1		1	1	1	1	1	1	1	1	1	18.216	19.043	2	0.0039659	5097	SW_20181017_HUNTER_Mono_30K_pullout_2	182.39	79.877	39810000	3946500	996500	0
ELGHGVEGGNVAKPDPEVTER	1	Unmodified	2189.0713	0.071274048	53	CON__Q3SZV7	yes	yes	0	0	0	0	0	By MS/MS	By MS/MS	By MS/MS	By MS/MS	By MS/MS		By MS/MS	By MS/MS	By MS/MS	By MS/MS	By matching		2	2	1	2	2		2	2	2	2	2		24.035	24.911	3;4	4.7612E-23	7152	SW_20181017_HUNTER_Mono_30K_pullout_2	192.19	158.49	697780000	107510000	9793700	13505000
ELISNASDALDKIR	1	Glu->pyro-Glu	1525.81	0.81002097	329	sp|P14625|ENPL_HUMAN;sp|Q58FF8|H90B2_HUMAN;sp|Q58FF6|H90B4_HUMAN;sp|Q58FF7|H90B3_HUMAN;sp|P08238|HS90B_HUMAN	yes	no	0	0	1	0	0	By MS/MS			By matching	By MS/MS	By matching	By MS/MS		By MS/MS	By matching		By matching	1			1	1	1	1		1	1		1	42.3	43.346	2	6.76E-11	14611	SW_20181017_HUNTER_B-cell_30K_pullout_1	207.95	139.39	26287000	9091000	0	0
ELPSFLGKR	1	Glu->pyro-Glu	1027.5815	0.581465	396	sp|P26447|S10A4_HUMAN	yes	yes	0	0	1	0	0		By matching	By MS/MS	By MS/MS			By matching	By MS/MS	By MS/MS	By MS/MS	By MS/MS			2	1	1			1	1	1	1	1		41.356	42.311	2	0.00017537	14271	SW_20181017_HUNTER_NKT_30K_pullout_3	201.39	102.39	90184000	0	4792600	4136300
ELVPLVYVEDPKGNR	1	Unmodified	1726.9254	0.92538508	5	CON__ENSEMBL:ENSBTAP00000024146	yes	yes	0	0	0	0	0	By matching		By matching		By matching	By matching	By matching	By MS/MS	By matching		By matching		1		1		1	1	1	1	1		1		40.027	41.116	3	0.039275	13465	SW_20181017_HUNTER_Mono_30K_pullout_2	85.619	68.338	17014000	3933500	0	598690
ENGVYLIDVKFNGTHIPGSPFKIR	2	Gln->pyro-Glu	2683.4122	0.41222142	369	sp|P21333|FLNA_HUMAN	yes	yes	0	1	0	0	0	By MS/MS	By MS/MS	By MS/MS	By MS/MS	By MS/MS	By MS/MS	By MS/MS	By MS/MS	By MS/MS	By MS/MS	By MS/MS	By MS/MS	2	2	3	2	2	2	2	2	2	2	2	2	46.626	47.347	3;4	6.1549E-40	15707	SW_20181017_HUNTER_NK_30K_pullout_1	224.21	200.77	1116400000	79939000	18349000	20795000
ENTQQHITAR	0	Glu->pyro-Glu	1178.5792	0.57923317	271	sp|P08311|CATG_HUMAN	yes	yes	0	0	1	0	0		By matching					By MS/MS	By matching	By MS/MS		By matching			1					1	1	1		1		16.433	17.428	2	0.0030323	4240	SW_20181017_HUNTER_Mono_30K_pullout_1	173.37	95.449	11150000	0	404900	0
ENVVVKDQHR	1	Unmodified	1222.6418	0.64183343	58	CON__Q9TTE1	yes	yes	0	0	0	0	0	By MS/MS	By MS/MS	By MS/MS	By MS/MS	By MS/MS	By MS/MS	By MS/MS	By MS/MS	By MS/MS	By MS/MS	By matching	By MS/MS	2	3	1	1	3	3	3	1	2	2	2	3	14.775	15.463	2;3	3.494E-19	3564	SW_20181017_HUNTER_Mono_30K_pullout_2	253.29	170.12	1473100000	360410000	87890000	1889900
ENVVVKDQHR	1	Glu->pyro-Glu	1204.6313	0.63126874	58	CON__Q9TTE1	yes	yes	0	0	1	0	0	By matching		By matching	By matching				By MS/MS		By matching			1		1	1				1		1			18.086	17.975	3	0.047359	4769	SW_20181017_HUNTER_Mono_30K_pullout_2	125.23	93.878	41421000	8212900	0	2176800
ENVVVKDQR	1	Unmodified	1085.5829	0.58292157	0	CON__A2I7N1	yes	yes	0	0	0	0	0	By matching	By MS/MS	By MS/MS	By MS/MS	By matching	By matching	By MS/MS	By MS/MS	By matching		By matching	By matching	1	1	1	1	1	1	1	1	1		1	1	16.438	17.107	2	0.0098611	4181	SW_20181017_HUNTER_Mono_30K_pullout_1	171.7	75.073	150620000	27062000	4747400	2933500
EPAVYFKEQFLDGDGWTSR	1	Unmodified	2244.0487	0.048747692	405	sp|P27797|CALR_HUMAN	yes	yes	0	0	0	0	0	By MS/MS	By MS/MS	By MS/MS	By MS/MS	By MS/MS	By MS/MS	By MS/MS	By MS/MS	By MS/MS	By MS/MS	By MS/MS	By MS/MS	3	3	3	2	3	4	3	1	3	3	3	3	42.417	43.466	2;3	7.4503E-49	13292	SW_20181017_HUNTER_Mono_30K_pullout_3	264.16	218.91	2434700000	769490000	28215000	64508000
EQIKSLNNQFASFIDKVR	2	Glu->pyro-Glu	2118.1222	0.12218741	22	sp|P04264|K2C1_HUMAN;CON__P04264	no	no	0	0	1	0	0		By MS/MS	By matching	By MS/MS	By MS/MS		By matching		By matching			By MS/MS		1	1	1	1		1		1			1	46.173	47.109	3	2.5832E-18	16157	SW_20181017_HUNTER_NKT_30K_pullout_3	194.15	168	33253000	0	975300	584370
EQLGPVTQEFWDNLEKETASLR	1	Glu->pyro-Glu	2571.2605	0.26053138	29	CON__P15497	yes	yes	0	0	1	0	0	By MS/MS	By MS/MS	By matching	By MS/MS	By MS/MS	By MS/MS	By MS/MS		By MS/MS		By MS/MS	By MS/MS	1	1	1	2	1	1	1		1		1	1	56.031	56.953	2;3	4.2776E-26	19258	SW_20181017_HUNTER_NKT_30K_pullout_3	202.47	185.72	56864000	3888400	989660	928950
EQLGPVTQEFWDNLEKETASLR	1	Unmodified	2589.2711	0.27109607	29	CON__P15497	yes	yes	0	0	0	0	0				By matching	By matching	By MS/MS		By MS/MS								1	1	1		1					53.099	53.889	3	1.7568E-22	18124	SW_20181017_HUNTER_Mono_30K_pullout_2	178.35	136.18	26054000	0	0	0
EQSPDVLLAQIR	0	Unmodified	1367.7409	0.74087877	54	CON__Q3T052	yes	yes	0	0	0	0	0			By matching	By matching					By MS/MS						1	1					1				40.792	41.215	2	0.0098096	12522	SW_20181017_HUNTER_Mono_30K_pullout_3	122.51	68.828	4998100	0	0	358620
EREQIKSLNNQFASFIDKVR	2	Glu->pyro-Glu	2403.2659	0.26589153	22	sp|P04264|K2C1_HUMAN;CON__P04264	no	no	0	0	1	0	1				By MS/MS												1									44.493	44.328	4	8.6464E-17	14923	SW_20181017_HUNTER_NKT_30K_pullout_3	164.18	137.55	12612000	0	0	0
ESETTTSLVLER	0	Unmodified	1363.6831	0.68308912	665	sp|Q04837|SSBP_HUMAN	yes	yes	0	0	0	0	0	By MS/MS	By MS/MS	By MS/MS	By MS/MS	By MS/MS	By MS/MS	By MS/MS	By MS/MS	By MS/MS	By MS/MS	By MS/MS	By MS/MS	1	1	1	1	1	1	1	1	1	1	1	1	30.677	31.67	2	3.8923E-23	9035	SW_20181017_HUNTER_B-cell_30K_pullout_2	255.7	195.27	428910000	102640000	8333100	14773000
ESETTTSLVLER	0	Glu->pyro-Glu	1345.6725	0.67252444	665	sp|Q04837|SSBP_HUMAN	yes	yes	0	0	1	0	0	By matching				By MS/MS				By matching				1				1				1				35.609	37.038	2	0.052894	10973	SW_20181017_HUNTER_B-cell_30K_pullout_2	96.015	58.824	12646000	11078000	0	0
ESGSGHSSGLGHR	0	Unmodified	1266.5701	0.57012505	56	sp|Q86YZ3|HORN_HUMAN;CON__Q86YZ3	yes	no	0	0	0	0	0		By matching		By MS/MS	By matching		By matching				By matching	By matching		1		1	1		1				1	1	13.239	13.964	3	8.8642E-07	3471	SW_20181017_HUNTER_NKT_30K_pullout_3	147.42	126.26	13948000	0	355240	0
ESSNQASLSCDR	0	Unmodified	1352.5627	0.56265641	150	sp|O60603|TLR2_HUMAN	yes	yes	0	0	0	0	0								By MS/MS	By MS/MS											1	1				17.382	18.027	2	1.1382E-30	4749	SW_20181017_HUNTER_Mono_30K_pullout_2	268.58	210.72	5655200	0	0	0
ESSSGEAFHVGKTPIVGQPSIPGGPVR	1	Unmodified	2689.3824	0.38237785	25	CON__P12763	yes	yes	0	0	0	0	0		By matching	By MS/MS		By matching				By MS/MS			By matching		1	1		1				1			1	33.679	35	4	0.00070586	11057	SW_20181017_HUNTER_NKT_30K_pullout_2	80.786	67.728	11264000	0	2092800	2037900
ETNLDSLPLVDTHSKR	1	Glu->pyro-Glu	1805.9272	0.92717599	277	sp|P08670|VIME_HUMAN	yes	yes	0	0	1	0	0			By matching				By matching		By MS/MS		By matching	By matching			1				1		1		1	1	35.843	37.058	3	0.068953	11043	SW_20181017_HUNTER_Mono_30K_pullout_3	74.786	55.953	6779000	0	0	675920
ETQISKTNTQTYR	1	Glu->pyro-Glu	1550.7689	0.76888444	355	sp|Q04826|1B40_HUMAN;sp|P30490|1B52_HUMAN;sp|P30488|1B50_HUMAN;sp|P30487|1B49_HUMAN;sp|P30486|1B48_HUMAN;sp|P30485|1B47_HUMAN;sp|P30483|1B45_HUMAN;sp|P30481|1B44_HUMAN;sp|P30479|1B41_HUMAN;sp|P30464|1B15_HUMAN;sp|P30461|1B13_HUMAN;sp|P18463|1B37_HUMAN	yes	no	0	0	1	0	0	By MS/MS	By matching			By matching	By matching				By matching	By matching		1	1			1	1				1	1		21.881	22.945	2	0.00040949	6771	SW_20181017_HUNTER_B-cell_30K_pullout_1	141.73	104.61	6515500	3282200	469630	0
ETYGDMADCCEKQEPER	1	Oxidation (M)	2132.8085	0.8085187	20	CON__P02769	yes	yes	0	0	0	1	0	By MS/MS		By matching	By MS/MS	By matching		By MS/MS	By MS/MS					1		1	1	1		1	1					19.137	19.531	3	1.1015E-13	5179	SW_20181017_HUNTER_Mono_30K_pullout_2	171.56	162.46	37969000	8638000	0	1449300
ETYGDMADCCEKQEPER	1	Oxidation (M);Glu->pyro-Glu	2114.798	0.79795401	20	CON__P02769	yes	yes	0	0	1	1	0	By MS/MS	By MS/MS	By matching	By MS/MS	By matching		By MS/MS	By MS/MS	By MS/MS				1	1	1	1	1		1	1	1				21.463	22.229	2	1.9381E-06	6275	SW_20181017_HUNTER_Mono_30K_pullout_2	141.73	125.25	24563000	4689900	1603700	861170
ETYGDMADCCEKQEPER	1	Unmodified	2116.8136	0.81360408	20	CON__P02769	yes	yes	0	0	0	0	0	By MS/MS	By MS/MS	By MS/MS	By MS/MS	By matching	By MS/MS	By MS/MS	By MS/MS	By MS/MS	By MS/MS	By matching	By matching	1	1	1	1	1	1	1	1	1	1	1	1	23.525	24.401	3	2.8277E-06	6712	SW_20181017_HUNTER_Mono_30K_pullout_1	139.67	130.49	83474000	11084000	1270400	1345800
ETYGDMADCCEKQEPER	1	Glu->pyro-Glu	2098.803	0.80303939	20	CON__P02769	yes	yes	0	0	1	0	0			By MS/MS	By MS/MS	By matching	By MS/MS	By matching	By MS/MS	By MS/MS	By matching	By matching	By matching			1	1	1	1	1	1	1	1	1	1	26.363	27.254	2	2.6019E-84	8084	SW_20181017_HUNTER_Mono_30K_pullout_2	310.29	280.61	35412000	0	0	674420
EVQLVESGGGLIQPGGSLR	0	Unmodified	1895.0112	0.011239973	81	sp|A0A0C4DH42|HV366_HUMAN	yes	yes	0	0	0	0	0	By MS/MS				By MS/MS								1				1								40.867	42.045	2	1.0933E-06	13881	SW_20181017_HUNTER_B-cell_30K_pullout_1	183.06	137.63	17371000	11907000	0	0
EVQLVESGGGLVKPGGSLR	1	Unmodified	1881.032	0.031975415	78	sp|A0A0B4J1V1|HV321_HUMAN;sp|A0A0B4J1V0|HV315_HUMAN	yes	no	0	0	0	0	0	By MS/MS				By MS/MS	By MS/MS			By matching		By matching		1				1	1			1		1		33.064	34.651	3	3.2043E-07	10990	SW_20181017_HUNTER_B-cell_30K_pullout_1	142.43	117.65	84910000	71197000	0	0
EVQLVESGGGLVQPGGSLR	0	Unmodified	1880.9956	0.99558991	79	sp|P01766|HV313_HUMAN;sp|P01780|HV307_HUMAN;sp|P01764|HV323_HUMAN;sp|P01763|HV348_HUMAN;sp|A0A0J9YX35|HV64D_HUMAN;sp|A0A0B4J1X5|HV374_HUMAN;sp|A0A0B4J1Y9|HV372_HUMAN	yes	no	0	0	0	0	0	By MS/MS				By MS/MS	By MS/MS				By matching			2				2	2				1			37.296	38.378	2;3	1.6926E-71	12587	SW_20181017_HUNTER_B-cell_30K_pullout_1	291.46	193.73	57275000	46004000	0	0
EVQLVESGGGLVQPGR	0	Unmodified	1623.858	0.8580338	77	sp|P01782|HV309_HUMAN;sp|A0A0A0MS15|HV349_HUMAN	yes	no	0	0	0	0	0					By MS/MS	By matching											1	1							33.678	35.56	2	7.4445E-08	10425	SW_20181017_HUNTER_B-cell_30K_pullout_2	182.1	138.33	3567700	0	0	0
EWEAQRDSHLGPHR	0	Unmodified	1716.8081	0.80806391	513	sp|P49768|PSN1_HUMAN	yes	yes	0	0	0	0	1				By MS/MS			By MS/MS	By matching	By MS/MS							1			1	1	1				33.031	33.941	2	0.010731	10189	SW_20181017_HUNTER_Mono_30K_pullout_1	105.4	41.356	43904000	0	0	0
EYAVSVLLR	0	Glu->pyro-Glu	1030.5811	0.58113065	20	CON__P02769	yes	yes	0	0	1	0	0	By MS/MS			By MS/MS									1			1									51.117	51.117	2	0.0095371	17442	SW_20181017_HUNTER_B-cell_30K_pullout_1	172.15	74.544	3124900	3124900	0	0
EYGFQNALIVR	0	Glu->pyro-Glu	1290.6721	0.67207093	20	CON__P02769	yes	yes	0	0	1	0	0	By MS/MS	By MS/MS	By MS/MS	By MS/MS	By MS/MS	By MS/MS	By MS/MS	By MS/MS	By MS/MS	By matching	By matching	By MS/MS	1	1	1	1	1	1	1	1	1	1	1	1	47.623	48.43	2	0.00055584	16794	SW_20181017_HUNTER_NKT_30K_pullout_3	203.64	168.34	70055000	16776000	1140500	689260
EYTDASFSNQKQR	1	Glu->pyro-Glu	1554.7063	0.70628418	7	CON__ENSEMBL:ENSBTAP00000031900	yes	yes	0	0	1	0	0					By matching		By matching	By MS/MS									1		1	1					25.625	26.735	2	5.6124E-05	8050	SW_20181017_HUNTER_Mono_30K_pullout_2	164.65	108.56	9322700	0	0	0
FAKLVRPPVQVYGIEGR	1	Unmodified	1928.0996	0.099601471	493	sp|P48047|ATPO_HUMAN	yes	yes	0	0	0	0	1	By MS/MS	By MS/MS	By MS/MS	By MS/MS	By MS/MS	By MS/MS	By MS/MS	By MS/MS	By matching	By MS/MS	By MS/MS	By MS/MS	2	2	2	1	2	2	2	2	2	2	2	2	33.992	35.013	3;4	7.2126E-15	11165	SW_20181017_HUNTER_B-cell_30K_pullout_1	178.03	150.82	815100000	181360000	26669000	18162000
FGGQYGIQKDR	1	Unmodified	1267.6309	0.63093439	325	sp|P14317|HCLS1_HUMAN	yes	yes	0	0	0	0	0								By MS/MS	By matching											1	1				23.643	24.539	3	0.046709	7183	SW_20181017_HUNTER_Mono_30K_pullout_2	106.01	70.466	7973900	0	0	0
FHQDQSPVGGLTAEDIEKAR	1	Unmodified	2197.0764	0.076359426	870	sp|Q8NI60|COQ8A_HUMAN	yes	yes	0	0	0	0	0	By MS/MS	By matching		By MS/MS	By MS/MS		By matching	By MS/MS	By matching		By matching	By matching	1	1		1	1		1	1	1		1	1	30.296	31.456	4	2.0404E-11	10018	SW_20181017_HUNTER_B-cell_30K_pullout_1	151.96	131.87	54541000	29829000	652760	0
FKIPIEELEDR	1	Unmodified	1387.7347	0.73473076	238	sp|P04234|CD3D_HUMAN	yes	yes	0	0	0	0	0		By MS/MS	By matching	By MS/MS		By matching	By matching	By matching	By matching	By matching	By MS/MS	By matching		2	1	1		1	1	1	1	1	1	1	40.437	41.333	2;3	0.00030432	12580	SW_20181017_HUNTER_NKT_30K_pullout_1	125.74	78.849	56934000	0	5495700	5014900
FNAHGDANTIVCNSKDGGAWGTEQR	1	Gln->pyro-Glu	2687.1783	0.17827509	281	sp|P09382|LEG1_HUMAN	yes	yes	0	1	0	0	0			By MS/MS				By MS/MS	By matching	By MS/MS						1				1	1	1				32.276	33.053	3	6.6488E-09	9573	SW_20181017_HUNTER_Mono_30K_pullout_3	122.41	115.46	18642000	0	0	965520
FNGNTLDNDIMLIKLSSPATLNSR	1	Oxidation (M);Gln->pyro-Glu	2632.3167	0.31666605	12	CON__P00761	yes	yes	0	1	0	1	0	By MS/MS	By MS/MS	By MS/MS	By MS/MS	By MS/MS	By matching	By MS/MS	By MS/MS	By MS/MS	By MS/MS	By MS/MS	By MS/MS	2	2	2	2	2	1	2	2	2	2	2	2	51.609	52.253	2;3	6.9136E-179	17485	SW_20181017_HUNTER_NK_30K_pullout_1	378.62	339.61	235980000	57425000	5607500	6962600
FNGNTLDNDIMLIKLSSPATLNSR	1	Gln->pyro-Glu	2616.3218	0.32175143	12	CON__P00761	yes	yes	0	1	0	0	0	By MS/MS	By MS/MS	By MS/MS	By MS/MS	By MS/MS	By MS/MS	By MS/MS	By MS/MS		By MS/MS	By matching	By MS/MS	2	2	3	2	1	1	2	2		1	1	3	53.184	53.631	2;3	0	18282	SW_20181017_HUNTER_B-cell_30K_pullout_1	499.37	442.88	579960000	209530000	8277900	12106000
FNLDTEELTAFR	0	Unmodified	1454.7042	0.70415892	368	sp|P20702|ITAX_HUMAN	yes	yes	0	0	0	0	0		By MS/MS	By matching	By MS/MS			By MS/MS	By MS/MS	By MS/MS	By MS/MS	By MS/MS	By MS/MS		1	1	1			1	1	1	1	1	1	46.035	46.773	2	1.537E-08	15679	SW_20181017_HUNTER_Mono_30K_pullout_2	206.97	166.25	139910000	0	1571400	1321000
FNLDTENAMTFQENAR	0	Oxidation (M)	1915.837	0.83704036	302	sp|P11215|ITAM_HUMAN	yes	yes	0	0	0	1	0		By MS/MS	By MS/MS	By MS/MS			By MS/MS	By MS/MS	By MS/MS	By MS/MS		By MS/MS		1	1	1			1	2	2	2		1	35.072	35.778	2;3	2.0432E-127	11486	SW_20181017_HUNTER_Mono_30K_pullout_2	353.92	299.23	193750000	0	3755000	3828500
FNLDTENAMTFQENAR	0	Unmodified	1899.8421	0.84212573	302	sp|P11215|ITAM_HUMAN	yes	yes	0	0	0	0	0				By MS/MS			By MS/MS	By MS/MS	By MS/MS	By matching	By MS/MS					1			1	2	1	1	1		39.376	40.189	2;3	1.2473E-108	13109	SW_20181017_HUNTER_Mono_30K_pullout_2	338.52	260.92	184650000	0	0	0
FNTPAMYVAIQAVLSLYASGR	0	Unmodified	2271.1722	0.17217407	578;625;794	sp|P60709|ACTB_HUMAN;sp|P63261|ACTG_HUMAN;sp|Q562R1|ACTBL_HUMAN	no	no	0	0	0	0	0								By MS/MS												1					60.14	60.002	2	5.0201E-29	20432	SW_20181017_HUNTER_Mono_30K_pullout_2	216.26	183.83	0	0	0	0
FREVVETQEGKTTIIEGR	1	Unmodified	2091.096	0.096032235	1037	sp|Q9NVS2|RT18A_HUMAN	yes	yes	0	0	0	0	1	By MS/MS			By matching	By MS/MS	By matching		By MS/MS	By matching	By MS/MS	By matching	By matching	2			1	1	1		1	1	1	1	1	26.876	27.682	3;4	1.8735E-10	8259	SW_20181017_HUNTER_B-cell_30K_pullout_1	159.26	128.49	86577000	55139000	0	0
FSGVASVESSSGEAFHVGKTPIVGQPSIPGGPVR	1	Unmodified	3336.7103	0.71025393	25	CON__P12763	yes	yes	0	0	0	0	0								By MS/MS		By MS/MS										1		1			39.012	39.017	4	1.5271E-77	12664	SW_20181017_HUNTER_Mono_30K_pullout_2	245.83	230.06	62954000	0	0	0
FSLADAINTEFKNTR	1	Unmodified	1725.8686	0.86859848	277	sp|P08670|VIME_HUMAN	yes	yes	0	0	0	0	0					By matching	By matching	By MS/MS	By MS/MS	By MS/MS								1	1	2	2	2				45.236	46.559	2;3	9.7972E-09	15629	SW_20181017_HUNTER_Mono_30K_pullout_2	172.82	150.21	151050000	0	0	0
FSSSSGYGGGSSR	0	Unmodified	1234.5214	0.52144352	443	sp|P35527|K1C9_HUMAN;CON__P35527	yes	no	0	0	0	0	0		By matching	By matching			By matching		By MS/MS				By matching		1	1			1		1				1	19.247	19.985	2	0.035241	5399	SW_20181017_HUNTER_Mono_30K_pullout_2	96.113	79.964	5629000	0	124070	127910
FVDDVEVNTATTKPR	1	Unmodified	1690.8526	0.85261407	6	CON__ENSEMBL:ENSBTAP00000024462;CON__ENSEMBL:ENSBTAP00000024466	yes	no	0	0	0	0	0	By MS/MS	By MS/MS	By MS/MS	By MS/MS	By MS/MS	By MS/MS	By MS/MS	By MS/MS	By MS/MS	By MS/MS	By MS/MS		1	1	1	1	2	2	2	2	2	1	2		26.537	27.645	3	7.9216E-19	8434	SW_20181017_HUNTER_NKT_30K_pullout_3	224.16	180.97	217930000	41667000	2961800	3162200
GAAQLALDKSDSHPSDALTR	1	Unmodified	2052.0236	0.023595574	511	sp|P49748|ACADV_HUMAN	yes	yes	0	0	0	0	0	By matching							By MS/MS		By MS/MS			1							1		1			26.955	26.925	4	0.013512	8178	SW_20181017_HUNTER_Mono_30K_pullout_2	78.324	63.169	22673000	8419400	0	0
GAGGALFVHR	0	Unmodified	983.5301	0.53009814	360	sp|P19404|NDUV2_HUMAN	yes	yes	0	0	0	0	0	By matching	By MS/MS	By MS/MS	By matching	By matching		By matching	By MS/MS		By MS/MS	By matching	By matching	1	1	1	1	1		1	1		1	1	1	25.609	26.357	2	7.9956E-19	8003	SW_20181017_HUNTER_Mono_30K_pullout_2	248.62	181.28	34066000	8928200	738110	1100000
GAPEVLVSAPR	0	Unmodified	1094.6084	0.60840804	833	sp|Q7Z4H8|KDEL2_HUMAN	yes	yes	0	0	0	0	0		By MS/MS	By MS/MS	By MS/MS		By matching	By MS/MS	By MS/MS	By MS/MS	By matching	By matching	By MS/MS		1	1	1		1	1	1	1	1	1	1	30.762	31.738	2	0.014494	9801	SW_20181017_HUNTER_Mono_30K_pullout_2	135.55	77.764	27674000	0	615820	863970
GAYKYIQELWR	1	Unmodified	1425.7405	0.74048484	586	sp|P61313|RL15_HUMAN	yes	yes	0	0	0	0	0	By MS/MS	By MS/MS	By MS/MS	By MS/MS	By MS/MS	By MS/MS	By MS/MS	By MS/MS	By MS/MS	By MS/MS	By MS/MS	By MS/MS	2	2	2	2	2	2	2	2	2	2	2	2	39.091	40.056	2;3	8.8379E-08	13530	SW_20181017_HUNTER_NKT_30K_pullout_3	205.56	163.37	842100000	213300000	18151000	36896000
GDAPSPEEKLHLITR	1	Acetyl (N-term)	1703.8842	0.88424855	553	sp|P54577|SYYC_HUMAN	yes	yes	1	0	0	0	0	By MS/MS	By MS/MS	By MS/MS	By MS/MS	By MS/MS	By matching	By MS/MS	By MS/MS	By MS/MS	By MS/MS	By MS/MS	By matching	1	1	1	1	1	1	1	1	1	1	1	1	32.743	33.691	3	0.0028666	10766	SW_20181017_HUNTER_NKT_30K_pullout_3	113.59	81.759	373600000	61376000	10414000	12438000
GDGAVKQGFLYLQQQQTFGKKWR	3	Acetyl (N-term)	2724.4136	0.4136184	148	sp|O60496|DOK2_HUMAN	yes	yes	1	0	0	0	0			By MS/MS	By MS/MS			By MS/MS	By MS/MS	By MS/MS	By MS/MS	By MS/MS	By MS/MS			1	1			1	1	1	1	1	1	41.542	42.26	4	4.816E-90	14205	SW_20181017_HUNTER_NKT_30K_pullout_3	297.05	260.11	100880000	0	0	3506700
GDGTGGKSIYGER	1	Glu->pyro-Glu	1277.6	0.60002819	380	sp|P23284|PPIB_HUMAN	yes	yes	0	0	1	0	0	By MS/MS	By MS/MS	By MS/MS	By matching	By MS/MS	By MS/MS	By MS/MS	By MS/MS	By MS/MS	By MS/MS	By MS/MS	By MS/MS	1	1	1	1	1	1	1	1	1	1	1	1	21.18	22.014	2	3.7585E-05	6264	SW_20181017_HUNTER_Mono_30K_pullout_2	169.23	87.633	69830000	9692200	1978300	2047800
GDHAWSFLKDFLAGGVAAAVSKTAVAPIER	2	Acetyl (N-term)	3125.6298	0.62981877	310	sp|P12235|ADT1_HUMAN	yes	yes	1	0	0	0	0	By MS/MS												1												55.128	55.128	3	2.6962E-08	18961	SW_20181017_HUNTER_B-cell_30K_pullout_1	110.75	99.007	2270800	2270800	0	0
GDKPIWEQIGSSFIQHYYQLFDNDR	1	Acetyl (N-term)	3097.457	0.45699936	592	sp|P61970|NTF2_HUMAN	yes	yes	1	0	0	0	0				By MS/MS	By MS/MS	By MS/MS			By MS/MS		By matching					1	1	1			1		1		57.511	59.025	3	2.5515E-11	19906	SW_20181017_HUNTER_NKT_30K_pullout_3	140.21	129.81	9366400	0	0	0
GDPEEEEEEEEELVDPLTTVR	0	Unmodified	2443.0762	0.076203813	75	sp|P07919|QCR6_HUMAN;sp|A0A096LP55|QCR6L_HUMAN	yes	no	0	0	0	0	0	By MS/MS	By MS/MS	By MS/MS	By MS/MS	By MS/MS	By MS/MS	By MS/MS	By MS/MS	By MS/MS	By MS/MS	By MS/MS	By MS/MS	2	1	1	2	2	2	2	2	2	2	2	1	44.495	45.476	2;3	1.842E-146	15174	SW_20181017_HUNTER_Mono_30K_pullout_2	450.96	406.35	220970000	53698000	1385900	832660
GDPERPEAAGLDQDER	0	Acetyl (N-term)	1795.7973	0.79728403	831	sp|Q7LG56|RIR2B_HUMAN	yes	yes	1	0	0	0	1	By MS/MS	By matching		By matching	By matching			By MS/MS		By MS/MS		By matching	1	1		1	1			1		1		1	25.711	26.298	2	7.0235E-11	8041	SW_20181017_HUNTER_B-cell_30K_pullout_1	190.86	128.56	22116000	11966000	140270	0
GDPGLGAAAAPAPETR	0	Unmodified	1449.7212	0.72120596	714	sp|Q13637|RAB32_HUMAN	yes	yes	0	0	0	0	0							By MS/MS	By MS/MS	By MS/MS										1	1	1				26.184	27.3	2	9.737E-09	8075	SW_20181017_HUNTER_Mono_30K_pullout_2	164.68	117.08	18159000	0	0	0
GDPSKQDILTIFKR	2	Acetyl (N-term)	1658.8992	0.89917033	1013	sp|Q9NP61|ARFG3_HUMAN	yes	yes	1	0	0	0	0	By matching		By MS/MS	By MS/MS	By matching	By matching		By MS/MS		By MS/MS	By MS/MS	By MS/MS	1		1	1	1	1		1		1	1	1	42.467	43.104	3	6.3885E-05	14304	SW_20181017_HUNTER_Mono_30K_pullout_2	147.12	116.68	67228000	6202400	0	2119100
GDREQLLQR	0	Acetyl (N-term)	1155.5996	0.59963426	667	sp|Q04917|1433F_HUMAN	yes	yes	1	0	0	0	1	By matching	By MS/MS	By MS/MS	By MS/MS	By MS/MS		By MS/MS	By MS/MS	By MS/MS	By matching	By matching	By MS/MS	1	1	1	1	1		1	1	1	1	1	1	25.328	26.173	2	7.0467E-25	8198	SW_20181017_HUNTER_NKT_30K_pullout_3	258.83	148.71	179140000	23885000	2460200	5386000
GDTSEDASIHR	0	Acetyl (N-term)	1228.532	0.53200821	893	sp|Q92620|PRP16_HUMAN	yes	yes	1	0	0	0	0		By matching				By matching			By matching	By MS/MS	By matching	By matching		1				1			1	1	1	1	18.504	19.644	2	0.015916	5189	SW_20181017_HUNTER_NK_30K_pullout_1	131.44	102.71	2411400	0	205190	0
GEDAAQAEKFQHPGSDMR	1	Oxidation (M);Acetyl (N-term)	2030.8752	0.87521678	208	sp|O95810|CAVN2_HUMAN	yes	yes	1	0	0	1	0	By MS/MS	By MS/MS	By MS/MS	By MS/MS	By matching		By MS/MS	By MS/MS	By matching	By MS/MS	By matching	By MS/MS	1	1	1	1	1		1	1	1	1	1	1	23.857	24.675	3	6.0337E-05	7587	SW_20181017_HUNTER_NKT_30K_pullout_3	128.2	113.5	92305000	11679000	2086100	3896500
GEDAAQAEKFQHPGSDMR	1	Acetyl (N-term)	2014.8803	0.88030215	208	sp|O95810|CAVN2_HUMAN	yes	yes	1	0	0	0	0		By matching	By MS/MS		By matching	By MS/MS	By MS/MS	By MS/MS	By MS/MS		By matching	By matching		1	1		1	1	1	1	1		1	1	26.193	27.43	3	4.106E-15	8041	SW_20181017_HUNTER_Mono_30K_pullout_2	178.07	163.11	67658000	0	566370	972240
GEIKVSPDYNWFR	1	Acetyl (N-term)	1651.7995	0.79945628	1054	sp|Q9NZD8|SPG21_HUMAN	yes	yes	1	0	0	0	0	By matching			By matching			By MS/MS	By matching	By matching	By matching			1			1			1	1	1	1			45.528	46.075	2	0.016094	14625	SW_20181017_HUNTER_Mono_30K_pullout_1	107.85	59.909	48544000	5871400	0	0
GENRSSNDLALEKVDSPRAR	1	Unmodified	2213.1149	0.1148702	61		yes	yes	0	0	0	0	2								By MS/MS												1					50.757	50.719	2	0.000261	17109	SW_20181017_HUNTER_Mono_30K_pullout_2	106.26	13.962	13016000	0	0	0
GENSGALSAQAAVGPGGR	0	Acetyl (N-term)	1639.7914	0.79141079	715	sp|Q13761|RUNX3_HUMAN	yes	yes	1	0	0	0	0	By matching	By MS/MS		By MS/MS		By matching				By MS/MS	By MS/MS	By MS/MS	1	1		1		1				1	1	1	29.576	30.44	2	5.3746E-117	9286	SW_20181017_HUNTER_NK_30K_pullout_1	338.77	290.49	25957000	2814500	874970	0
GESAGLVR	0	Unmodified	787.41882	0.41881635	54	CON__Q3T052	yes	yes	0	0	0	0	0	By MS/MS		By matching	By MS/MS	By matching	By matching	By matching	By MS/MS	By MS/MS	By MS/MS	By matching	By matching	1		1	1	1	1	1	1	1	1	1	1	19.668	20.403	2	0.00018295	5643	SW_20181017_HUNTER_Mono_30K_pullout_2	208	67.882	313390000	38988000	0	11482000
GETSHNYHKFDSEYER	1	Unmodified	1997.8504	0.85038224	478	sp|P43243|MATR3_HUMAN	yes	yes	0	0	0	0	0		By matching					By MS/MS	By MS/MS	By matching		By matching			1					2	1	1		1		18.434	19.665	3;4	1.5636E-08	5271	SW_20181017_HUNTER_Mono_30K_pullout_2	161.19	147.03	19935000	0	156800	0
GGAAQLALDKSDSHPSDALTR	1	Unmodified	2109.0451	0.045059297	511	sp|P49748|ACADV_HUMAN	yes	yes	0	0	0	0	0	By MS/MS	By matching	By MS/MS	By MS/MS	By matching	By matching	By MS/MS	By MS/MS	By MS/MS	By MS/MS	By MS/MS	By MS/MS	2	2	2	2	2	1	2	2	2	2	2	1	26.889	27.804	3;4	1.7859E-55	8251	SW_20181017_HUNTER_Mono_30K_pullout_2	259.93	213.26	368000000	77491000	4410300	4598500
GGERARFCPRHEDMTLLVR	0	Gln->pyro-Glu	2282.1161	0.11607295	763	sp|Q15750|TAB1_HUMAN	yes	yes	0	1	0	0	3	By MS/MS	By matching	By MS/MS	By MS/MS	By matching	By MS/MS	By matching	By MS/MS	By matching	By MS/MS	By matching	By matching	1	1	1	1	1	1	1	1	1	1	1	1	45.125	46.018	2	0.017449	15263	SW_20181017_HUNTER_Mono_30K_pullout_2	99.5	47.253	328240000	59567000	3884600	5921100
GGGFSSGGFSGGSFSR	0	Unmodified	1449.6273	0.62730558	26	sp|P13645|K1C10_HUMAN;CON__P13645	yes	no	0	0	0	0	0	By MS/MS	By MS/MS	By MS/MS	By MS/MS	By matching	By matching		By MS/MS	By matching	By MS/MS	By MS/MS	By MS/MS	1	1	1	1	1	1		1	1	1	1	1	32.193	33.102	2	8.2471E-92	10711	SW_20181017_HUNTER_NKT_30K_pullout_3	327.17	210.08	272260000	40260000	4484100	4464900
GGGGGFGAAGGFGGR	0	Unmodified	1180.5374	0.53736836	32	sp|P35908|K22E_HUMAN;CON__P35908v2;CON__P35908	yes	no	0	0	0	0	0				By MS/MS						By MS/MS						1						1			30.169	30.11	2	7.2121E-33	9225	SW_20181017_HUNTER_NK_30K_pullout_1	253.64	170.99	14258000	0	0	0
GGGGGGGLGSGGSIR	0	Unmodified	1144.5585	0.55849773	443	sp|P35527|K1C9_HUMAN;CON__P35527	yes	no	0	0	0	0	0	By MS/MS	By MS/MS	By MS/MS	By MS/MS	By MS/MS	By matching	By MS/MS	By MS/MS	By MS/MS	By MS/MS	By MS/MS	By MS/MS	1	1	1	1	1	1	1	1	1	1	1	1	20.497	21.306	2	1.1669E-193	6182	SW_20181017_HUNTER_NKT_30K_pullout_3	407.58	323.83	249630000	19716000	6954900	7138700
GGGGGGLGSGGSIR	0	Unmodified	1087.537	0.53703401	443	sp|P35527|K1C9_HUMAN;CON__P35527	yes	no	0	0	0	0	0			By MS/MS	By matching	By matching					By MS/MS		By MS/MS			1	1	1					1		1	20.883	21.308	2	0.0041339	6192	SW_20181017_HUNTER_NK_30K_pullout_1	115.18	86.217	9919900	0	0	393880
GGGGGGYGSGGSSYGSGGGSYGSGGGGGGGR	0	Unmodified	2382.9446	0.94456998	22	sp|P04264|K2C1_HUMAN;CON__P04264	yes	no	0	0	0	0	0								By matching		By MS/MS										1		1			21.855	21.859	3	4.4105E-08	6239	SW_20181017_HUNTER_NK_30K_pullout_1	100.95	87.017	4401900	0	0	0
GGGGGSFGAGGGFGSR	0	Unmodified	1283.5643	0.56431139	22	sp|P04264|K2C1_HUMAN;CON__P04264	yes	no	0	0	0	0	0	By MS/MS	By matching		By MS/MS	By matching	By matching			By matching	By MS/MS	By matching		1	1		1	1	1			1	1	1		26.606	27.737	2	2.9295E-10	8486	SW_20181017_HUNTER_NK_30K_pullout_1	231.66	178.82	21508000	2284000	258280	0
GGLLSGNEKVTMQNLNDR	1	Oxidation (M)	1960.9636	0.96363785	26	sp|P13645|K1C10_HUMAN;CON__P13645;CON__A2A4G1;sp|Q7Z3Y7|K1C28_HUMAN;CON__Q7Z3Y7	yes	no	0	0	0	1	0					By MS/MS				By matching		By matching	By matching					1				1		1	1	27.019	28.697	3	0.052123	8034	SW_20181017_HUNTER_B-cell_30K_pullout_2	70.197	40.464	3673800	0	0	0
GGMLYPQESPSR	0	Oxidation (M)	1336.6082	0.60815004	270	sp|P08236|BGLR_HUMAN	yes	yes	0	0	0	1	0		By matching	By MS/MS	By matching						By MS/MS	By MS/MS	By MS/MS		1	1	1						1	1	1	24.022	24.662	2	0.0089964	6900	SW_20181017_HUNTER_NK_30K_pullout_3	123.88	87.19	16763000	0	907180	1604800
GGNVAKPDPEVTER	1	Unmodified	1467.7318	0.73177065	53	CON__Q3SZV7	yes	yes	0	0	0	0	0	By matching	By matching		By matching	By matching	By matching	By MS/MS	By matching	By MS/MS		By matching	By matching	1	1		1	1	1	1	1	1		1	1	19.365	20.34	3	0.015262	5095	SW_20181017_HUNTER_Mono_30K_pullout_3	98.943	74.385	64822000	11059000	1413000	0
GGQEAGESFEGQVDLR	0	Unmodified	1677.7594	0.75944196	680	sp|Q0VD83|APOBR_HUMAN	yes	yes	0	0	0	0	0		By matching							By MS/MS					1							1				30.281	32.212	2	1.469E-06	9232	SW_20181017_HUNTER_Mono_30K_pullout_3	145.71	115.16	975960	0	148930	0
GGSGGGGSISGGGYGSGGGSGGR	0	Unmodified	1740.7412	0.74116614	32	sp|P35908|K22E_HUMAN;CON__P35908v2;CON__P35908	yes	no	0	0	0	0	0				By MS/MS		By matching						By matching				1		1						1	18.377	19.019	2	0.0016861	5301	SW_20181017_HUNTER_NKT_30K_pullout_3	110.38	100.7	1135800	0	0	0
GGSGGSYGGGGSGGGYGGGSGSR	0	Unmodified	1790.7204	0.72043069	443	sp|P35527|K1C9_HUMAN;CON__P35527	yes	no	0	0	0	0	0			By matching	By MS/MS	By matching	By MS/MS	By matching	By MS/MS		By MS/MS		By MS/MS			1	1	1	1	1	1		1		1	17.285	17.798	2	1.1964E-157	4673	SW_20181017_HUNTER_Mono_30K_pullout_2	358.12	159.25	19757000	0	0	204530
GGSKSISISVAR	1	Unmodified	1160.6513	0.65133548	22	sp|P04264|K2C1_HUMAN;CON__P04264	yes	no	0	0	0	0	0	By matching	By MS/MS	By matching		By MS/MS		By MS/MS	By MS/MS	By MS/MS	By MS/MS	By MS/MS	By MS/MS	1	1	1		1		1	1	1	1	1	1	24.034	24.951	3	0.0014253	6929	SW_20181017_HUNTER_Mono_30K_pullout_1	158.58	85.076	215460000	60312000	10450000	6916200
GHGEQQPQPPATQQQQPQQQR	0	Unmodified	2395.1377	0.1377309	651	sp|Q00839|HNRPU_HUMAN	yes	yes	0	0	0	0	0								By MS/MS												1					16.854	16.816	3	0.027422	4247	SW_20181017_HUNTER_Mono_30K_pullout_2	67.43	51.488	0	0	0	0
GHLPKPTLWAEPGSVITQGSPVTLR	1	Unmodified	2640.4388	0.43877052	867	sp|Q8NHL6|LIRB1_HUMAN	yes	yes	0	0	0	0	0								By MS/MS												1					40.993	40.955	3	9.817E-12	13427	SW_20181017_HUNTER_Mono_30K_pullout_2	143.9	123.66	8812000	0	0	0
GHQQLYWSHPR	0	Unmodified	1407.6796	0.67961592	604	sp|P62273|RS29_HUMAN	yes	yes	0	0	0	0	0	By MS/MS	By MS/MS	By MS/MS	By MS/MS	By matching	By MS/MS	By MS/MS	By MS/MS	By MS/MS	By MS/MS	By MS/MS	By MS/MS	3	2	2	3	3	2	2	2	1	2	2	2	22.369	23.134	2;3;4	1.5428E-29	6659	SW_20181017_HUNTER_Mono_30K_pullout_2	257.92	222.8	1107800000	247700000	30287000	29854000
GILEKISEIEKEIAR	2	Unmodified	1726.9829	0.98289996	557	sp|P55039|DRG2_HUMAN	yes	yes	0	0	0	0	0	By MS/MS		By matching	By MS/MS	By MS/MS	By matching	By matching	By MS/MS	By matching	By MS/MS		By MS/MS	2		1	2	2	1	1	2	2	2		1	47.295	47.899	3;4	2.804E-18	16011	SW_20181017_HUNTER_Mono_30K_pullout_2	221.31	183.13	128310000	21050000	0	1600900
GIQGLAKLIADVAPSAIR	1	Unmodified	1792.0571	0.057067954	458	sp|P39748|FEN1_HUMAN	yes	yes	0	0	0	0	0	By MS/MS	By MS/MS	By MS/MS		By MS/MS	By MS/MS	By matching	By MS/MS	By MS/MS	By MS/MS	By MS/MS	By MS/MS	1	1	1		1	2	1	1	2	1	2	2	51.271	52.213	2;3	9.9654E-19	17635	SW_20181017_HUNTER_Mono_30K_pullout_2	203.56	154.73	70316000	14789000	1066900	712040
GKDYYQTLGLAR	1	Unmodified	1383.7147	0.71466402	390	sp|P25685|DNJB1_HUMAN	yes	yes	0	0	0	0	0	By MS/MS	By MS/MS	By MS/MS	By MS/MS	By MS/MS	By MS/MS	By MS/MS	By matching	By MS/MS	By MS/MS	By MS/MS	By MS/MS	2	4	2	1	1	1	2	1	2	1	1	1	31.021	32.067	2;3	3.2279E-05	9299	SW_20181017_HUNTER_Mono_30K_pullout_1	182.35	107.97	185110000	52100000	5006300	6097400
GKEESLDSDLYAELR	1	Unmodified	1723.8265	0.8264589	231	sp|P02775|CXCL7_HUMAN	yes	yes	0	0	0	0	0		By matching	By matching				By MS/MS		By MS/MS	By matching	By matching			1	1				2		1	1	1		35.201	36.427	2;3	0.00014499	11011	SW_20181017_HUNTER_Mono_30K_pullout_1	130.07	97.571	15494000	0	764120	1415300
GKVKVGVNGFGR	2	Unmodified	1216.704	0.70403976	239	sp|P04406|G3P_HUMAN	yes	yes	0	0	0	0	0	By MS/MS	By MS/MS	By MS/MS	By MS/MS	By MS/MS	By MS/MS	By MS/MS	By MS/MS	By MS/MS	By MS/MS	By MS/MS	By MS/MS	2	3	2	2	2	2	3	1	3	2	3	3	24.636	25.641	2;3	4.2188E-16	6167	SW_20181017_HUNTER_Mono_30K_pullout_1	234.81	182.55	3094000000	547660000	121220000	153070000
GKVKVGVNGFGR	2	Acetyl (N-term)	1258.7146	0.71460444	239	sp|P04406|G3P_HUMAN	yes	yes	1	0	0	0	0	By MS/MS		By MS/MS	By MS/MS	By MS/MS	By matching		By MS/MS	By MS/MS	By MS/MS		By MS/MS	1		1	1	1	1		1	1	1		1	27.379	28.045	3	2.4029E-08	8429	SW_20181017_HUNTER_B-cell_30K_pullout_1	205.56	150.78	110380000	22922000	0	2916900
GLAAPAPTAR	0	Unmodified	923.51886	0.51886475	468	sp|P41218|MNDA_HUMAN	yes	yes	0	0	0	0	0		By matching	By matching	By matching		By matching	By MS/MS	By MS/MS	By matching	By matching		By matching		1	1	1		1	1	1	1	1		1	23.264	24.032	2	0.0030709	6866	SW_20181017_HUNTER_Mono_30K_pullout_2	173.28	71.873	82746000	0	1092100	1348200
GLAMGGGGGASFDR	0	Oxidation (M)	1267.5615	0.5615342	540	sp|P52272|HNRPM_HUMAN	yes	yes	0	0	0	1	0			By matching	By matching			By MS/MS	By matching	By matching		By matching				1	1			1	1	1		1		24.385	25.166	2	0.044436	6920	SW_20181017_HUNTER_Mono_30K_pullout_1	87.298	63.87	14403000	0	0	1052100
GLAMGGGGGASFDR	0	Unmodified	1251.5666	0.56661958	540	sp|P52272|HNRPM_HUMAN	yes	yes	0	0	0	0	0								By MS/MS												1					30.457	30.42	2	2.6168E-10	9402	SW_20181017_HUNTER_Mono_30K_pullout_2	142.72	90.931	0	0	0	0
GLGLSPTASLR	0	Unmodified	1070.6084	0.60840804	5	CON__ENSEMBL:ENSBTAP00000024146	yes	yes	0	0	0	0	0		By MS/MS	By matching	By MS/MS	By matching		By MS/MS	By MS/MS	By MS/MS					1	1	1	1		1	1	1				33.678	34.711	2	8.3657E-11	11149	SW_20181017_HUNTER_Mono_30K_pullout_2	217.64	103.14	240870000	0	2182300	3100900
GLIDLAIDTYR	0	Unmodified	1248.6714	0.67140222	123	sp|O15294|OGT1_HUMAN	yes	yes	0	0	0	0	0				By MS/MS			By matching		By matching	By matching		By matching				1			1		1	1		1	41.745	42.647	2	0.019018	14407	SW_20181017_HUNTER_NKT_30K_pullout_3	126.52	63.042	13624000	0	0	0
GLLSQGSPLSWEETKR	1	Unmodified	1786.9214	0.92136233	495	sp|P48506|GSH1_HUMAN	yes	yes	0	0	0	0	0	By MS/MS	By MS/MS	By MS/MS	By MS/MS	By MS/MS	By MS/MS	By MS/MS	By MS/MS		By MS/MS	By MS/MS	By MS/MS	1	1	1	1	1	1	1	1		1	1	1	36.59	37.424	3	2.5583E-25	12171	SW_20181017_HUNTER_Mono_30K_pullout_2	238.32	210.47	109390000	17179000	2816900	2813100
GLSVPNVHGALAPLAIPSAAAAAAAAGR	0	Unmodified	2493.3816	0.38158999	397	sp|P26599|PTBP1_HUMAN	yes	yes	0	0	0	0	0		By MS/MS	By MS/MS	By MS/MS			By MS/MS	By MS/MS	By MS/MS	By matching				1	1	1			1	1	1	1			47.739	48.209	3	1.6499E-15	15149	SW_20181017_HUNTER_Mono_30K_pullout_3	131.94	112.56	105680000	0	1922500	2451100
GLYAAAAGVLAGVESR	0	Unmodified	1503.8045	0.80454166	937	sp|Q96P11|NSUN5_HUMAN	yes	yes	0	0	0	0	0	By MS/MS												1												46.062	46.062	2	1.6046E-08	15536	SW_20181017_HUNTER_B-cell_30K_pullout_1	161.1	126.38	8128500	8128500	0	0
GMGQKDSYVGDEAQSKR	2	Oxidation (M)	1870.8479	0.84793939	578;625;626	sp|P60709|ACTB_HUMAN;sp|P62736|ACTA_HUMAN;sp|P68032|ACTC_HUMAN;sp|P68133|ACTS_HUMAN;sp|P63261|ACTG_HUMAN;sp|P63267|ACTH_HUMAN	no	no	0	0	0	1	0	By matching	By matching		By matching	By matching	By matching	By matching	By MS/MS	By matching		By matching	By matching	1	1		1	1	1	1	1	1		1	1	15.896	16.631	4	2.5651E-06	4223	SW_20181017_HUNTER_Mono_30K_pullout_2	140.28	114.77	23467000	1017200	1289700	0
GMGQKDSYVGDEAQSKR	2	Unmodified	1854.853	0.85302477	578;625;626	sp|P60709|ACTB_HUMAN;sp|P62736|ACTA_HUMAN;sp|P68032|ACTC_HUMAN;sp|P68133|ACTS_HUMAN;sp|P63261|ACTG_HUMAN;sp|P63267|ACTH_HUMAN	no	no	0	0	0	0	0				By matching		By matching		By MS/MS	By matching		By matching	By matching				2		1		2	1		1	1	18.309	18.878	3;4	6.4685E-06	4978	SW_20181017_HUNTER_Mono_30K_pullout_2	131.25	114.37	20251000	0	0	0
GNGLIKVNGR	1	Gln->pyro-Glu	1009.5669	0.56687757	600	sp|P62249|RS16_HUMAN	yes	yes	0	1	0	0	0	By matching	By MS/MS	By MS/MS	By MS/MS	By MS/MS	By MS/MS	By MS/MS	By MS/MS	By MS/MS	By matching	By MS/MS	By MS/MS	1	1	1	1	1	1	1	2	2	2	1	1	27.408	28.344	2	0.00048011	8786	SW_20181017_HUNTER_NKT_30K_pullout_3	141.23	83	415040000	38937000	3731900	4529500
GNGLIKVNGRPLEMIEPR	1	Gln->pyro-Glu	1975.0673	0.067315064	600	sp|P62249|RS16_HUMAN	yes	yes	0	1	0	0	1								By MS/MS			By matching									1			1		39.599	40.601	3	1.125E-05	13214	SW_20181017_HUNTER_Mono_30K_pullout_2	130.11	96.803	22002000	0	0	0
GNSEGNTWLTAFVLKSFAQAR	1	Gln->pyro-Glu	2279.1335	0.13348037	5	CON__ENSEMBL:ENSBTAP00000024146	yes	yes	0	1	0	0	0	By MS/MS		By MS/MS		By MS/MS	By MS/MS	By MS/MS	By MS/MS	By MS/MS		By matching	By MS/MS	1		1		1	1	1	1	1		1	1	56.073	57.006	2	1.938E-67	18918	SW_20181017_HUNTER_Mono_30K_pullout_2	278.84	245.89	23016000	3278400	0	506060
GNTLDNDIMLIKLSSPATLNSR	1	Unmodified	2372.237	0.23695917	12	CON__P00761	yes	yes	0	0	0	0	0	By matching			By MS/MS				By MS/MS					1			1				1					47.105	47.004	3	1.2226E-22	15661	SW_20181017_HUNTER_Mono_30K_pullout_2	183.01	143.72	34381000	9706400	0	0
GPGGSPGGLQKR	1	Unmodified	1109.5942	0.59415496	906	sp|Q96A00|PP14A_HUMAN	yes	yes	0	0	0	0	0	By matching				By MS/MS	By MS/MS	By matching	By matching		By matching			1				1	1	1	1		1			15.542	16.105	3	0.016923	3796	SW_20181017_HUNTER_B-cell_30K_pullout_3	113.22	74.442	15482000	2600100	0	0
GPNHAVVSR	0	Acetyl (N-term)	977.50428	0.50427732	36	CON__Q29443;CON__Q0IIK2	yes	no	1	0	0	0	0				By MS/MS	By matching	By matching	By matching	By MS/MS	By matching	By matching		By matching				1	1	1	1	1	1	1		1	17.842	18.766	2	0.020137	4968	SW_20181017_HUNTER_Mono_30K_pullout_2	155.07	86.153	6106800	0	0	0
GPPVSELITKAVAASKER	2	Unmodified	1852.0418	0.04181182	294;340	sp|P10412|H14_HUMAN;sp|P16403|H12_HUMAN;sp|P16402|H13_HUMAN;sp|P16401|H15_HUMAN	no	no	0	0	0	0	0	By MS/MS	By matching	By matching	By MS/MS	By matching	By matching				By MS/MS	By matching	By matching	1	1	1	1	1	1				1	1	1	39.983	40.827	4	2.7731E-06	13419	SW_20181017_HUNTER_B-cell_30K_pullout_1	135.28	114.63	56253000	19883000	2516200	2020200
GPTPSGTNVGSSGR	0	Unmodified	1272.6058	0.60584185	574	sp|P60468|SC61B_HUMAN	yes	yes	0	0	0	0	0		By matching		By MS/MS	By matching		By matching	By MS/MS	By matching	By MS/MS	By matching	By matching		1		1	1		1	1	1	1	1	1	16.73	17.539	2	6.7371E-05	4729	SW_20181017_HUNTER_NKT_30K_pullout_3	146.16	61.595	14793000	0	601360	0
GPYPPSVDWR	0	Unmodified	1172.5615	0.56145784	288	sp|P09668|CATH_HUMAN	yes	yes	0	0	0	0	0		By matching		By matching				By MS/MS	By MS/MS					1		1				1	1				34.059	34.999	2	0.013698	11098	SW_20181017_HUNTER_Mono_30K_pullout_2	156.01	105.3	30354000	0	464880	0
GQAAKHKFSQTR	2	Unmodified	1357.7215	0.72148073	41	CON__Q28107	yes	yes	0	0	0	0	0		By matching			By matching		By matching	By MS/MS			By matching	By matching		1			1		1	1			1	1	13.212	13.942	3	0.016166	3137	SW_20181017_HUNTER_Mono_30K_pullout_2	113.65	85.787	6011800	0	343470	0
GQKDSYVGDEAQSKR	2	Unmodified	1666.7911	0.79107644	578;625;626	sp|P60709|ACTB_HUMAN;sp|P62736|ACTA_HUMAN;sp|P68032|ACTC_HUMAN;sp|P68133|ACTS_HUMAN;sp|P63261|ACTG_HUMAN;sp|P63267|ACTH_HUMAN	no	no	0	0	0	0	0	By MS/MS	By matching		By MS/MS	By matching	By matching	By matching	By matching	By matching	By MS/MS	By matching	By matching	1	1		1	1	1	1	1	1	1	1	1	15.702	16.374	3	4.3066E-08	4243	SW_20181017_HUNTER_B-cell_30K_pullout_1	160.8	140.42	14078000	1847800	704340	0
GQKGTVEPQLEAR	1	Acetyl (N-term)	1453.7525	0.75250609	369	sp|P21333|FLNA_HUMAN	yes	yes	1	0	0	0	0										By MS/MS	By matching	By matching										1	1	1	25.356	26.247	2	0.0005908	7760	SW_20181017_HUNTER_NK_30K_pullout_1	136.7	86.345	3083000	0	0	0
GQLALFSVSDKTGLVEFAR	1	Unmodified	2037.0895	0.089490294	430	sp|P31939|PUR9_HUMAN	yes	yes	0	0	0	0	0	By MS/MS	By matching	By MS/MS	By matching	By MS/MS	By MS/MS		By MS/MS	By matching	By MS/MS	By MS/MS	By MS/MS	1	1	1	1	1	1		1	1	1	1	1	46.863	47.636	3	6.0373E-19	16161	SW_20181017_HUNTER_B-cell_30K_pullout_1	197.09	166.66	90611000	37732000	1328600	1325500
GQNDLMGTAEDFADQFLR	0	Oxidation (M)	2042.9004	0.90036889	122	sp|O15260|SURF4_HUMAN	yes	yes	0	0	0	1	0	By MS/MS	By MS/MS	By MS/MS	By MS/MS	By MS/MS		By MS/MS	By matching	By MS/MS	By MS/MS	By MS/MS	By MS/MS	1	4	2	2	1		3	2	2	4	2	3	51.252	51.844	2;3	2.6926E-59	17074	SW_20181017_HUNTER_Mono_30K_pullout_1	279.29	242.31	89950000	4621900	4079000	3092100
GQNDLMGTAEDFADQFLR	0	Unmodified	2026.9055	0.90545427	122	sp|O15260|SURF4_HUMAN	yes	yes	0	0	0	0	0	By matching	By MS/MS	By MS/MS	By MS/MS	By MS/MS	By MS/MS	By MS/MS	By MS/MS	By MS/MS	By MS/MS	By MS/MS	By MS/MS	1	1	1	2	1	1	1	1	1	2	1	1	55.085	55.813	2;3	3.3143E-156	19035	SW_20181017_HUNTER_NKT_30K_pullout_3	458.57	405.32	195450000	781560	2010400	1569000
GQPESEDKYGTTPPQLDADSSYFLYSKLR	2	Unmodified	3291.5572	0.55716691	6	CON__ENSEMBL:ENSBTAP00000024462;CON__ENSEMBL:ENSBTAP00000024466	yes	no	0	0	0	0	0	By MS/MS		By matching	By MS/MS	By MS/MS	By MS/MS	By matching	By MS/MS	By MS/MS	By MS/MS	By matching		1		1	1	1	1	1	2	1	1	1		40.431	41.193	3;4	1.4809E-33	13806	SW_20181017_HUNTER_NKT_30K_pullout_3	191.54	172.43	113390000	20515000	0	800280
GRKDAATIKLPVDQYR	2	Unmodified	1830.0112	0.011180394	804	sp|Q629K1|TRIQK_HUMAN	yes	yes	0	0	0	0	1								By MS/MS	By matching											1	1				26.89	27.836	4	0.0054553	8352	SW_20181017_HUNTER_Mono_30K_pullout_2	104.03	79.468	14715000	0	0	0
GSATALMIR	0	Oxidation (M)	934.4906	0.49060109	1112	sp|Q9Y399|RT02_HUMAN	yes	yes	0	0	0	1	0										By MS/MS												1			27.429	27.376	2	0.064275	8280	SW_20181017_HUNTER_NK_30K_pullout_1	110.12	61.559	0	0	0	0
GSEAAQLLEAADFAAR	0	Acetyl (N-term)	1660.8057	0.80566387	859	sp|Q8N4P3|MESH1_HUMAN	yes	yes	1	0	0	0	0	By MS/MS			By matching				By matching		By MS/MS			1			1				1		1			54.02	53.881	2	2.477E-76	18140	SW_20181017_HUNTER_NK_30K_pullout_1	305.2	269.69	51935000	23634000	0	0
GSGGGSSGGSIGGR	0	Unmodified	1091.4956	0.49556312	22	sp|P04264|K2C1_HUMAN;CON__P04264	yes	no	0	0	0	0	0				By MS/MS		By matching	By matching	By MS/MS				By MS/MS				1		1	1	1				1	14.574	15.164	2	5.3476E-27	3515	SW_20181017_HUNTER_Mono_30K_pullout_2	248.56	201.73	23119000	0	0	0
GSGGGSYGSGGGGGGHGSYGSGSSSGGYR	0	Unmodified	2408.9602	0.96022005	22	sp|P04264|K2C1_HUMAN;CON__P04264	yes	no	0	0	0	0	0		By matching	By matching	By MS/MS		By matching		By matching	By matching	By matching	By matching	By matching		1	1	1		1		1	1	1	1	1	17.787	18.446	3	2.3993E-50	5072	SW_20181017_HUNTER_NKT_30K_pullout_3	223.09	205.72	15745000	0	192790	410810
GSGPIDPKELLKGLDSFLNR	2	Acetyl (N-term)	2197.1743	0.17428256	939	sp|Q96QC0|PP1RA_HUMAN	yes	yes	1	0	0	0	0	By MS/MS							By MS/MS					1							1					55.33	55.192	2;3	1.7278E-05	18830	SW_20181017_HUNTER_Mono_30K_pullout_2	120.23	105.3	4827900	0	0	0
GSGSSSGGYR	0	Unmodified	913.38897	0.38897279	22	sp|P04264|K2C1_HUMAN;CON__P04264	yes	no	0	0	0	0	0	By matching	By matching		By MS/MS	By matching	By matching	By matching				By matching		1	1		1	1	1	1				1		13.843	14.582	2	0.0058567	3652	SW_20181017_HUNTER_NKT_30K_pullout_3	167.04	109.99	5294000	1271900	148830	0
GSLGGGFSSGGFSGGSFSR	0	Unmodified	1706.7649	0.76486169	26	sp|P13645|K1C10_HUMAN;CON__P13645	yes	no	0	0	0	0	0	By MS/MS	By MS/MS	By MS/MS	By MS/MS	By MS/MS	By MS/MS	By MS/MS	By MS/MS	By MS/MS		By MS/MS	By MS/MS	1	1	1	1	1	1	1	1	1		1	1	36.069	37.103	2	7.1434E-179	12295	SW_20181017_HUNTER_NKT_30K_pullout_3	384.2	323.9	93116000	18016000	2346300	1770800
GSTWGSPGWVR	0	Unmodified	1188.5676	0.56760585	959	sp|Q9BQB6|VKOR1_HUMAN	yes	yes	0	0	0	0	0	By MS/MS	By matching	By MS/MS	By MS/MS		By matching	By MS/MS	By MS/MS	By MS/MS	By MS/MS	By MS/MS	By matching	1	1	1	1		1	1	1	1	1	1	1	34.993	35.862	2	2.9368E-15	11679	SW_20181017_HUNTER_Mono_30K_pullout_2	229.55	192.07	64483000	8245100	948610	1294000
GSVTEHPSPSPLLSSSFDLDYDFQR	0	Unmodified	2780.293	0.29295372	268	sp|P07910|HNRPC_HUMAN	yes	yes	0	0	0	0	0		By matching		By MS/MS			By MS/MS	By MS/MS	By MS/MS	By matching	By MS/MS			1		1			1	1	1	1	1		45.181	46.204	3	3.7677E-39	15316	SW_20181017_HUNTER_Mono_30K_pullout_2	213.14	190.76	54775000	0	770400	0
GSYLQLVEISR	0	Unmodified	1263.6823	0.68230126	25	CON__P12763	yes	yes	0	0	0	0	0	By MS/MS	By MS/MS	By MS/MS	By MS/MS	By MS/MS	By MS/MS	By MS/MS	By MS/MS	By MS/MS	By MS/MS	By MS/MS	By MS/MS	1	1	1	1	1	1	1	1	1	1	1	1	42.168	43.128	2	1.2965E-29	14446	SW_20181017_HUNTER_Mono_30K_pullout_2	260.28	156.72	78686000	10699000	1026300	1598200
GTRDDEYDYLFKVVLIGDSGVGKSNLLSR	2	Acetyl (N-term)	3257.6568	0.65682138	608	sp|P62491|RB11A_HUMAN;sp|Q15907|RB11B_HUMAN	yes	no	1	0	0	0	1	By MS/MS	By matching		By matching		By MS/MS	By matching	By MS/MS	By matching	By matching		By matching	1	1		2		2	1	1	2	1		1	51.828	52.456	3;4	2.1018E-75	17915	SW_20181017_HUNTER_B-cell_30K_pullout_1	261.78	218.15	154870000	55066000	1791300	0
GTTAKEEMER	1	Oxidation (M)	1166.5238	0.52375171	952	sp|Q99643|C560_HUMAN	yes	yes	0	0	0	1	0	By MS/MS	By matching	By matching	By matching	By matching	By matching	By matching			By MS/MS	By matching	By matching	1	1	1	1	1	1	1			1	1	1	13.493	13.963	2	0.027615	3378	SW_20181017_HUNTER_B-cell_30K_pullout_1	141.1	104.71	17033000	4789100	841870	69962
GTTAKEEMER	1	Unmodified	1150.5288	0.52883709	952	sp|Q99643|C560_HUMAN	yes	yes	0	0	0	0	0	By MS/MS	By matching		By MS/MS	By matching	By matching		By MS/MS	By matching	By MS/MS	By matching		1	1		1	1	1		1	1	1	1		14.949	15.56	2	1.3818E-18	4014	SW_20181017_HUNTER_B-cell_30K_pullout_1	242.59	174.21	22130000	8138300	417210	0
GVASVESSSGEAFHVGKTPIVGQPSIPGGPVR	1	Unmodified	3102.6098	0.60981161	25	CON__P12763	yes	yes	0	0	0	0	0	By MS/MS	By MS/MS	By MS/MS	By MS/MS	By MS/MS	By MS/MS	By MS/MS	By MS/MS	By MS/MS	By MS/MS	By MS/MS	By MS/MS	1	2	2	1	1	2	2	2	2	1	1	1	35.581	36.567	3;4	7.6369E-207	11273	SW_20181017_HUNTER_NK_30K_pullout_1	372.47	335.79	409980000	40560000	9746200	8810000
GVLKVFLENVIR	1	Acetyl (N-term)	1427.85	0.85003529	610	sp|P62805|H4_HUMAN	yes	yes	1	0	0	0	0	By MS/MS	By matching		By MS/MS	By MS/MS	By MS/MS			By MS/MS	By matching	By MS/MS	By matching	1	1		1	1	1			1	1	1	1	58.46	59.697	2	0.0013552	20196	SW_20181017_HUNTER_NKT_30K_pullout_3	159.09	121.9	36470000	11667000	632680	0
GVLKVFLENVIR	1	Unmodified	1385.8395	0.83947061	610	sp|P62805|H4_HUMAN	yes	yes	0	0	0	0	0					By MS/MS	By MS/MS			By matching			By matching					1	1			1			1	45.415	47.026	2	0.010213	15000	SW_20181017_HUNTER_B-cell_30K_pullout_3	121.83	100.93	1995000	0	0	0
GVMVGMGQKDSYVGDEAQSKR	2	Unmodified	2241.0518	0.051800934	578;625;626	sp|P60709|ACTB_HUMAN;sp|P62736|ACTA_HUMAN;sp|P68032|ACTC_HUMAN;sp|P68133|ACTS_HUMAN;sp|P63261|ACTG_HUMAN;sp|P63267|ACTH_HUMAN	no	no	0	0	0	0	0				By matching				By MS/MS								1				1					26.916	26.814	4	0.0041371	8089	SW_20181017_HUNTER_Mono_30K_pullout_2	83.395	69.563	19971000	0	0	0
GVMVGMGQKDSYVGDEAQSKR	2	2 Oxidation (M)	2273.0416	0.041630178	578;625;626	sp|P60709|ACTB_HUMAN;sp|P62736|ACTA_HUMAN;sp|P68032|ACTC_HUMAN;sp|P68133|ACTS_HUMAN;sp|P63261|ACTG_HUMAN;sp|P63267|ACTH_HUMAN	no	no	0	0	0	2	0					By matching	By matching			By matching	By MS/MS	By matching	By matching					1	1			1	1	1	1	20.691	21.935	4	0.034383	6193	SW_20181017_HUNTER_NK_30K_pullout_1	66.152	57.551	6259200	0	0	0
GVQPPNFSWVLPGR	0	Unmodified	1552.815	0.81504677	972	sp|Q9BVJ7|DUS23_HUMAN	yes	yes	0	0	0	0	0		By MS/MS	By MS/MS	By MS/MS			By MS/MS	By MS/MS	By MS/MS	By MS/MS	By MS/MS	By MS/MS		1	1	1			1	1	1	1	1	1	48.203	48.864	2	8.6868E-06	16410	SW_20181017_HUNTER_NK_30K_pullout_1	170.52	124.06	41473000	0	663010	1190200
GVQVETISPGDGR	0	Unmodified	1313.6575	0.65754307	617	sp|P62942|FKB1A_HUMAN	yes	yes	0	0	0	0	0	By MS/MS	By MS/MS	By MS/MS	By MS/MS	By MS/MS	By MS/MS	By MS/MS	By MS/MS	By MS/MS	By MS/MS	By MS/MS	By MS/MS	1	1	1	1	1	1	1	2	1	2	1	1	27.272	28.074	2;3	5.2178E-14	7815	SW_20181017_HUNTER_Mono_30K_pullout_3	241.54	192.75	1932900000	336070000	25510000	30555000
GVSTVVLGAYDLR	0	Unmodified	1348.7351	0.73506511	362	sp|P20160|CAP7_HUMAN	yes	yes	0	0	0	0	0			By MS/MS				By MS/MS	By MS/MS	By MS/MS						1				1	2	1				40.938	41.615	2;3	1.7835E-09	12664	SW_20181017_HUNTER_Mono_30K_pullout_3	236.77	186.16	33578000	0	0	902660
GVTCPEQDKYR	1	Unmodified	1351.619	0.61904908	249	sp|P05164|PERM_HUMAN	yes	yes	0	0	0	0	0		By matching	By matching	By MS/MS			By MS/MS	By MS/MS	By MS/MS		By matching	By matching		1	1	1			2	2	2		1	1	18.334	19.125	2;3	1.2211E-07	5059	SW_20181017_HUNTER_Mono_30K_pullout_2	204.07	108.71	107530000	0	922600	2801400
GVTPSVIR	0	Unmodified	827.4865	0.48650199	112	sp|O14773|TPP1_HUMAN	yes	yes	0	0	0	0	0		By MS/MS	By MS/MS			By matching	By matching				By MS/MS	By matching		1	1			1	1				1	1	25.858	26.76	2	0.092529	7381	SW_20181017_HUNTER_NKT_30K_pullout_1	95.352	34.592	8033900	0	0	2169700
GYKEPACDDPDTEQAALAAVDYINKHLPR	2	Unmodified	3256.5459	0.54589072	25	CON__P12763	yes	yes	0	0	0	0	0	By MS/MS	By MS/MS		By MS/MS		By MS/MS	By MS/MS		By matching	By MS/MS	By matching		1	2		1		1	1		1	1	1		47.024	48.073	4	3.0943E-50	15815	SW_20181017_HUNTER_NK_30K_pullout_1	222.46	208.08	43869000	13557000	1709200	0
GYKHTLNQIDSVKVWPR	2	Unmodified	2040.0905	0.090493347	25	CON__P12763	yes	yes	0	0	0	0	0	By matching		By matching	By MS/MS	By MS/MS	By matching	By matching	By MS/MS	By matching		By MS/MS	By MS/MS	1		1	1	1	1	1	1	1		1	1	29.771	30.72	4	7.7016E-14	9269	SW_20181017_HUNTER_Mono_30K_pullout_2	173.58	125.4	83442000	12980000	0	4363200
GYSFTTTAER	0	Unmodified	1131.5197	0.51965261	578;625	sp|P60709|ACTB_HUMAN;sp|P63261|ACTG_HUMAN	no	no	0	0	0	0	0		By MS/MS	By MS/MS	By matching	By MS/MS	By MS/MS	By MS/MS		By matching		By MS/MS	By MS/MS		1	1	1	1	1	1		1		1	1	27.298	28.542	2	0.027521	8091	SW_20181017_HUNTER_Mono_30K_pullout_1	141.2	84.018	45700000	0	2131800	2475000
GYYGYTGAFR	0	Glu->pyro-Glu	1135.5087	0.50869399	233	sp|P02787|TRFE_HUMAN	yes	yes	0	0	1	0	0	By MS/MS	By matching	By matching	By MS/MS	By matching	By matching	By MS/MS	By MS/MS	By matching	By MS/MS	By matching	By matching	1	1	1	1	1	1	1	1	1	1	1	1	43.803	44.721	2	0.012233	15210	SW_20181017_HUNTER_Mono_30K_pullout_2	157.58	100.02	131640000	17035000	2223800	785450
HGVEGGNVAKPDPEVTER	1	Unmodified	1889.9232	0.92315325	53	CON__Q3SZV7	yes	yes	0	0	0	0	0	By MS/MS			By matching	By matching		By matching	By MS/MS	By MS/MS		By matching		1			2	2		1	2	1		1		19.956	20.714	3;4	0.0025741	5528	SW_20181017_HUNTER_Mono_30K_pullout_2	102.89	74.349	43435000	7363200	0	0
HGVETIR	0	Acetyl (N-term)	852.44537	0.44536545	1119	sp|Q9Y4G2|PKHM1_HUMAN	yes	yes	1	0	0	0	0	By MS/MS	By matching	By matching	By matching	By matching	By matching	By MS/MS	By MS/MS	By MS/MS	By matching	By matching	By matching	1	1	1	1	1	1	1	1	1	1	1	1	22.336	23.165	2	0.0079241	5951	SW_20181017_HUNTER_Mono_30K_pullout_3	188.61	93.943	39506000	6426300	920140	853960
HKSEIAHR	1	Unmodified	976.52026	0.52026173	20	CON__P02769	yes	yes	0	0	0	0	0	By MS/MS	By matching		By matching		By matching		By matching	By matching		By matching		1	1		1		1		1	1		1		12.776	13.362	2	0.031925	3196	SW_20181017_HUNTER_B-cell_30K_pullout_1	170.3	19.261	326370000	29601000	7871700	0
HLGVTPSVIR	0	Unmodified	1077.6295	0.62947783	112	sp|O14773|TPP1_HUMAN	yes	yes	0	0	0	0	0	By MS/MS	By MS/MS	By MS/MS	By MS/MS	By MS/MS	By MS/MS	By MS/MS	By MS/MS	By MS/MS	By MS/MS	By MS/MS	By MS/MS	2	2	1	2	2	1	2	1	2	1	2	2	27.88	28.935	2;3	1.7828E-12	8912	SW_20181017_HUNTER_B-cell_30K_pullout_1	225.4	116.39	310190000	41203000	3526100	2405000
HLPTSWDWR	0	Unmodified	1196.5727	0.57269123	550	sp|P53634|CATC_HUMAN	yes	yes	0	0	0	0	0	By matching		By matching	By MS/MS				By matching		By MS/MS	By MS/MS	By MS/MS	1		1	1				1		1	1	1	37.117	37.428	2	0.00031533	12434	SW_20181017_HUNTER_NKT_30K_pullout_3	194.92	137.36	130550000	3926200	0	6059900
HLTPEEKSAVTALWGKVNVDEVGGEALGR	2	Unmodified	3061.5833	0.5832625	636	sp|P68871|HBB_HUMAN	yes	yes	0	0	0	0	0	By matching			By matching	By matching	By matching		By matching		By MS/MS			1			1	1	1		1		1			42.8	43.418	4	4.9496E-13	14067	SW_20181017_HUNTER_NK_30K_pullout_1	108.75	97.646	39971000	13375000	0	0
HPEYAVSVLLR	0	Acetyl (N-term)	1324.7139	0.71393574	20	CON__P02769	yes	yes	1	0	0	0	0	By matching	By matching	By matching		By matching	By matching	By MS/MS	By matching	By matching				1	1	1		1	1	1	1	1				43.592	44.642	2	0.029618	13933	SW_20181017_HUNTER_Mono_30K_pullout_1	113.62	84.926	31859000	7907700	602100	868100
HPEYAVSVLLR	0	Glu->pyro-Glu	1264.6928	0.69280637	20	CON__P02769	yes	yes	0	0	1	0	0		By matching							By MS/MS					1							1				33.915	35.897	2	0.056504	10584	SW_20181017_HUNTER_Mono_30K_pullout_3	101.64	62.622	1398300	0	376070	0
HQGVMVGMGQKDSYVGDEAQSKR	2	2 Oxidation (M);Gln->pyro-Glu	2521.1326	0.13257045	578;625;626	sp|P60709|ACTB_HUMAN;sp|P62736|ACTA_HUMAN;sp|P68032|ACTC_HUMAN;sp|P68133|ACTS_HUMAN;sp|P63261|ACTG_HUMAN;sp|P63267|ACTH_HUMAN	no	no	0	1	0	2	0	By MS/MS	By matching			By matching	By matching	By matching	By matching	By matching	By MS/MS	By matching	By matching	1	1			1	1	1	1	1	1	1	1	21.142	22.199	4	1.0041E-14	6265	SW_20181017_HUNTER_NK_30K_pullout_1	155.76	138.39	36898000	7542700	2008900	0
HQGVMVGMGQKDSYVGDEAQSKR	2	2 Oxidation (M);Acetyl (N-term)	2580.1697	0.16968424	578;625;626	sp|P60709|ACTB_HUMAN;sp|P62736|ACTA_HUMAN;sp|P68032|ACTC_HUMAN;sp|P68133|ACTS_HUMAN;sp|P63261|ACTG_HUMAN;sp|P63267|ACTH_HUMAN	no	no	1	0	0	2	0	By MS/MS		By matching	By MS/MS				By MS/MS		By MS/MS			2		1	1				2		2			24.262	24.194	4	1.1596E-14	6752	SW_20181017_HUNTER_Mono_30K_pullout_2	154.79	141.06	143980000	44615000	0	1405200
HQGVMVGMGQKDSYVGDEAQSKR	2	Oxidation (M);Gln->pyro-Glu	2505.1377	0.13765583	578;625;626	sp|P60709|ACTB_HUMAN;sp|P62736|ACTA_HUMAN;sp|P68032|ACTC_HUMAN;sp|P68133|ACTS_HUMAN;sp|P63261|ACTG_HUMAN;sp|P63267|ACTH_HUMAN	no	no	0	1	0	1	0				By MS/MS				By MS/MS		By MS/MS						1				1		1			23.984	23.899	4	1.1596E-14	7308	SW_20181017_HUNTER_NKT_30K_pullout_3	154.79	135.75	27062000	0	0	0
HQGVMVGMGQKDSYVGDEAQSKR	2	Oxidation (M);Acetyl (N-term)	2564.1748	0.17476962	578;625;626	sp|P60709|ACTB_HUMAN;sp|P62736|ACTA_HUMAN;sp|P68032|ACTC_HUMAN;sp|P68133|ACTS_HUMAN;sp|P63261|ACTG_HUMAN;sp|P63267|ACTH_HUMAN	no	no	1	0	0	1	0	By matching			By MS/MS				By MS/MS		By matching			1			2				2		2			27.005	26.932	3;4	3.1775E-20	8293	SW_20181017_HUNTER_NKT_30K_pullout_3	170.18	156.82	236550000	45974000	0	0
HQGVMVGMGQKDSYVGDEAQSKR	2	Oxidation (M)	2522.1642	0.16420493	578;625;626	sp|P60709|ACTB_HUMAN;sp|P62736|ACTA_HUMAN;sp|P68032|ACTC_HUMAN;sp|P68133|ACTS_HUMAN;sp|P63261|ACTG_HUMAN;sp|P63267|ACTH_HUMAN	no	no	0	0	0	1	0				By MS/MS												1									20.698	20.633	4	2.4564E-27	5936	SW_20181017_HUNTER_NKT_30K_pullout_3	182.02	165	16549000	0	0	0
HQGVMVGMGQKDSYVGDEAQSKR	2	Unmodified	2506.1693	0.16929031	578;625;626	sp|P60709|ACTB_HUMAN;sp|P62736|ACTA_HUMAN;sp|P68032|ACTC_HUMAN;sp|P68133|ACTS_HUMAN;sp|P63261|ACTG_HUMAN;sp|P63267|ACTH_HUMAN	no	no	0	0	0	0	0				By MS/MS												1									25.005	24.84	4	7.1396E-46	7546	SW_20181017_HUNTER_NKT_30K_pullout_3	236.02	211.72	33364000	0	0	0
HRAHYDLR	0	Unmodified	1066.5421	0.54205981	25	CON__P12763;sp|P02765|FETUA_HUMAN	yes	no	0	0	0	0	1	By matching		By MS/MS		By MS/MS		By matching	By MS/MS	By matching	By matching	By matching	By MS/MS	1		1		2		2	2	2	1	2	2	14.428	15.021	2;3	0.047513	3489	SW_20181017_HUNTER_Mono_30K_pullout_2	154.71	78.672	696990000	28061000	0	33501000
HRLSPADDELYQR	0	Unmodified	1598.7801	0.78011783	967	sp|Q9BU61|NDUF3_HUMAN	yes	yes	0	0	0	0	1	By matching	By matching	By matching	By MS/MS	By MS/MS		By MS/MS	By MS/MS	By matching	By MS/MS	By MS/MS	By matching	1	1	1	1	1		1	1	1	1	1	1	23.185	24.004	3	7.6115E-05	6926	SW_20181017_HUNTER_Mono_30K_pullout_2	161.21	134.66	30109000	7065500	606490	816130
HRSPVEDVCTAKPR	1	Unmodified	1650.826	0.82602216	33	CON__P41361	yes	yes	0	0	0	0	1	By MS/MS	By matching	By MS/MS	By MS/MS	By MS/MS	By matching	By MS/MS	By MS/MS	By MS/MS	By MS/MS	By matching	By MS/MS	2	1	2	2	2	2	2	2	2	1	2	1	16.998	17.679	3;4	8.7609E-06	4569	SW_20181017_HUNTER_Mono_30K_pullout_2	170.45	140.47	945850000	95237000	22718000	17069000
HSLLPVDDAINGLSEEQR	0	Unmodified	1991.9912	0.99123281	395	sp|P26440|IVD_HUMAN	yes	yes	0	0	0	0	0	By MS/MS	By MS/MS	By MS/MS	By MS/MS	By MS/MS	By matching	By MS/MS	By MS/MS	By MS/MS	By matching	By MS/MS	By MS/MS	2	1	1	2	2	2	2	2	2	1	2	1	39.166	40.247	2;3	3.1852E-38	13154	SW_20181017_HUNTER_Mono_30K_pullout_2	256.77	235.47	216090000	48411000	2506800	3302800
HVGKTPIVGQPSIPGGPVR	1	Unmodified	1895.0741	0.074115002	25	CON__P12763	yes	yes	0	0	0	0	0		By MS/MS	By matching				By MS/MS	By MS/MS		By MS/MS				1	1				1	1		2			29.238	29.569	3;4	4.4438E-08	8377	SW_20181017_HUNTER_NKT_30K_pullout_1	109.87	91.776	47669000	0	0	6592100
HWYVGEGMEEGEFSEAR	0	Oxidation (M)	2027.832	0.83195498	631;632	sp|Q71U36|TBA1A_HUMAN;sp|P68363|TBA1B_HUMAN;sp|Q9BQE3|TBA1C_HUMAN;sp|P0DPH8|TBA3D_HUMAN;sp|P0DPH7|TBA3C_HUMAN;sp|Q9NY65|TBA8_HUMAN;sp|Q6PEY2|TBA3E_HUMAN;sp|P68366|TBA4A_HUMAN	no	no	0	0	0	1	0							By matching		By MS/MS										1		1				30.394	32.215	3	0.028642	9303	SW_20181017_HUNTER_Mono_30K_pullout_3	85.493	76.078	3434400	0	0	0
HYNPAQYDYDRDDVGDR	0	Unmodified	2097.8777	0.87765962	42	sp|P07996|TSP1_HUMAN;CON__Q28194	yes	no	0	0	0	0	1		By matching	By matching	By matching			By MS/MS	By MS/MS	By MS/MS	By matching		By matching		1	1	2			2	2	2	1		1	24.032	24.744	3;4	5.6295E-25	7154	SW_20181017_HUNTER_Mono_30K_pullout_2	225.13	202.49	109240000	0	1303400	1467200
IAAAILNTPDLR	0	Unmodified	1266.7296	0.7295858	218	sp|P00505|AATM_HUMAN	yes	yes	0	0	0	0	0				By MS/MS												1									39.511	39.446	2	0.036846	13035	SW_20181017_HUNTER_NKT_30K_pullout_3	102.06	63.975	7719200	0	0	0
IANLQTDLSDGLR	0	Unmodified	1414.7416	0.74160705	369	sp|P21333|FLNA_HUMAN	yes	yes	0	0	0	0	0		By matching	By matching	By MS/MS					By matching		By matching			1	1	1					1		1		37.091	38.14	2	7.6783E-06	12700	SW_20181017_HUNTER_NKT_30K_pullout_3	176.61	127.31	28906000	0	485790	674600
IAQLEEELEEEQGNTELINDR	0	Unmodified	2471.1664	0.16635622	444	sp|P35579|MYH9_HUMAN	yes	yes	0	0	0	0	0				By MS/MS					By matching							1					1				40.709	41.742	3	7.3407E-26	14024	SW_20181017_HUNTER_NKT_30K_pullout_3	205.21	172.59	11581000	0	0	0
IAQSDYIPTQQDVLR	0	Unmodified	1745.8948	0.89481323	244	sp|P04899|GNAI2_HUMAN	yes	yes	0	0	0	0	0				By MS/MS			By MS/MS	By matching	By MS/MS							1			1	1	1				35.24	36.124	2	7.3544E-09	11795	SW_20181017_HUNTER_NKT_30K_pullout_3	174.21	140.34	16206000	0	0	0
IESLSSQLSNLQKESR	1	Unmodified	1817.9483	0.94830537	366	sp|P20700|LMNB1_HUMAN	yes	yes	0	0	0	0	0				By MS/MS												1									35.629	35.564	3	0.00034416	11542	SW_20181017_HUNTER_NKT_30K_pullout_3	101.78	69.907	0	0	0	0
IGNLQTDLSDGLR	0	Unmodified	1400.726	0.72595699	169	sp|O75369|FLNB_HUMAN	yes	yes	0	0	0	0	0	By matching			By matching		By matching		By MS/MS		By matching	By matching	By MS/MS	1			1		2		1		1	1	2	37.07	37.789	2	0.015658	12354	SW_20181017_HUNTER_Mono_30K_pullout_2	88.441	68.679	29953000	3335100	0	0
IGVPLSVAVKLQDAPSGQVVR	1	Unmodified	2132.2317	0.23173786	2	CON__P01030;CON__ENSEMBL:ENSBTAP00000007350	yes	no	0	0	0	0	0				By MS/MS			By matching									1			1						41.545	42.319	3	0.00014275	14054	SW_20181017_HUNTER_NKT_30K_pullout_3	85.945	50.616	13239000	0	0	0
IIEPSLR	0	Unmodified	826.49125	0.49125301	618	sp|P62987|RL40_HUMAN	yes	yes	0	0	0	0	0	By matching			By matching	By MS/MS	By MS/MS	By MS/MS	By matching			By MS/MS		1			1	1	1	1	1			1		28.772	29.76	2	0.0034392	8486	SW_20181017_HUNTER_B-cell_30K_pullout_3	191.91	54.084	1599900000	420610000	0	0
IIGGNEVTPHSR	0	Unmodified	1278.668	0.66804818	313	sp|P12544|GRAA_HUMAN	yes	yes	0	0	0	0	0		By matching		By MS/MS						By MS/MS	By matching	By matching		1		1						1	1	1	20.594	21.422	3	0.0049591	6134	SW_20181017_HUNTER_NKT_30K_pullout_3	111.79	79.464	15442000	0	408000	0
IIGLDQVAGMSETALPGAFKTR	1	Unmodified	2274.2042	0.20420248	444	sp|P35579|MYH9_HUMAN	yes	yes	0	0	0	0	0				By MS/MS	By matching											1	1								46.518	47.514	3	9.5785E-07	16288	SW_20181017_HUNTER_NKT_30K_pullout_3	127.83	103.53	12079000	0	0	0
IITHPNFNGNTLDNDIMLIKLSSPATLNSR	1	Unmodified	3308.7187	0.71871013	12	CON__P00761	yes	yes	0	0	0	0	0	By MS/MS			By MS/MS				By matching				By matching	1			1				1				1	47.499	47.519	4	5.4816E-88	16284	SW_20181017_HUNTER_NKT_30K_pullout_3	280.44	257.07	116600000	10570000	0	0
IITHPNFNGNTLDNDIMLIKLSSPATLNSR	1	Oxidation (M)	3324.7136	0.71362475	12	CON__P00761	yes	yes	0	0	0	1	0	By matching			By MS/MS									1			1									45.568	45.486	4	1.7344E-34	15269	SW_20181017_HUNTER_NKT_30K_pullout_3	192.87	171.81	25520000	4017700	0	0
IKFEMEQNLR	1	Unmodified	1306.6704	0.67035637	443	sp|P35527|K1C9_HUMAN;CON__P35527	yes	no	0	0	0	0	0				By MS/MS			By matching									1			1						31.932	32.705	3	0.02151	10558	SW_20181017_HUNTER_NKT_30K_pullout_3	147.62	88.081	64410000	0	0	0
IKLSSPATLNSR	1	Unmodified	1285.7354	0.73539946	12	CON__P00761	yes	yes	0	0	0	0	0	By matching	By matching		By MS/MS									1	1		1									27.133	27.689	3	0.0064313	8623	SW_20181017_HUNTER_NKT_30K_pullout_3	128.21	54.051	36805000	5031000	173090	0
ILGADTSVDLEETGR	0	Unmodified	1574.7788	0.77878042	391	sp|P25705|ATPA_HUMAN	yes	yes	0	0	0	0	0				By MS/MS												1									34.406	34.341	2	2.6279E-08	11062	SW_20181017_HUNTER_NKT_30K_pullout_3	163.45	127.93	11074000	0	0	0
ILHLPTSWDWR	0	Unmodified	1422.7408	0.74081919	550	sp|P53634|CATC_HUMAN	yes	yes	0	0	0	0	0		By matching	By matching				By matching	By MS/MS	By matching	By matching	By MS/MS	By matching		1	1				1	1	1	1	1	1	44.107	45.046	3	0.0089669	15079	SW_20181017_HUNTER_Mono_30K_pullout_2	150.1	118.51	43975000	0	1203800	1093800
IMDPNIVGSEHYDVAR	0	Oxidation (M)	1830.857	0.85704752	255	sp|P06576|ATPB_HUMAN	yes	yes	0	0	0	1	0				By MS/MS												1									30.325	30.16	3	0.0012086	9519	SW_20181017_HUNTER_NKT_30K_pullout_3	117.2	98.138	9012700	0	0	0
IQEIIEQLDVTTSEYEKEKLNER	2	Acetyl (N-term)	2848.4342	0.43419823	299	sp|P10809|CH60_HUMAN	yes	yes	1	0	0	0	0								By MS/MS												1					54.837	54.699	3	1.9466E-20	18642	SW_20181017_HUNTER_Mono_30K_pullout_2	144.77	113.15	2111900	0	0	0
IQEIIEQLDVTTSEYEKEKLNER	2	Unmodified	2806.4236	0.42363354	299	sp|P10809|CH60_HUMAN	yes	yes	0	0	0	0	0	By matching			By MS/MS		By matching							1			1		1							42.401	42.849	4	1.0254E-05	14396	SW_20181017_HUNTER_NKT_30K_pullout_3	100.79	64.867	23686000	3172400	0	0
IQELEDLLAKEKDNSR	2	Unmodified	1899.9902	0.99017018	366	sp|P20700|LMNB1_HUMAN	yes	yes	0	0	0	0	0				By MS/MS	By matching	By matching			By matching							1	1	1			1				34.657	36.089	4	0.013621	11837	SW_20181017_HUNTER_NKT_30K_pullout_3	95.767	68.559	9959800	0	0	0
IQTQPGYANTLR	0	Unmodified	1360.7099	0.709913	648	sp|Q00325|MPCP_HUMAN	yes	yes	0	0	0	0	0	By MS/MS			By MS/MS									1			1									27.28	27.197	2	0.00066025	8501	SW_20181017_HUNTER_NKT_30K_pullout_3	167.12	113.15	26393000	8137300	0	0
IQYQLVDISQDNALR	0	Unmodified	1774.9214	0.92136233	999	sp|Q9H299|SH3L3_HUMAN	yes	yes	0	0	0	0	0			By matching	By MS/MS		By matching		By MS/MS	By matching	By matching	By matching				1	1		1		1	1	1	1		40.87	41.648	2	2.9549E-32	13943	SW_20181017_HUNTER_NKT_30K_pullout_3	243.53	146.07	25292000	0	0	687250
IQYQLVDISQDNALRDEMR	0	Unmodified	2306.1325	0.1324941	999	sp|Q9H299|SH3L3_HUMAN	yes	yes	0	0	0	0	1				By MS/MS												1									41.163	41.098	3	1.4795E-10	13615	SW_20181017_HUNTER_NKT_30K_pullout_3	155.11	138.98	9552700	0	0	0
IRLENEIQTYR	0	Unmodified	1433.7627	0.76267685	26	sp|P13645|K1C10_HUMAN;CON__P13645	yes	no	0	0	0	0	1	By matching		By matching	By MS/MS					By MS/MS	By matching	By matching	By matching	1		1	2					1	1	1	1	30.268	30.802	2;3	1.3137E-05	9753	SW_20181017_HUNTER_NKT_30K_pullout_3	167.71	123.81	200630000	4294500	0	1255800
ISGLIYEETR	0	Unmodified	1179.6136	0.61355299	610	sp|P62805|H4_HUMAN	yes	yes	0	0	0	0	0	By MS/MS	By MS/MS	By MS/MS	By MS/MS	By MS/MS	By MS/MS	By matching	By MS/MS		By MS/MS		By MS/MS	2	2	1	1	2	1	1	1		2		2	33.181	34.005	2	0.0043125	10773	SW_20181017_HUNTER_NK_30K_pullout_1	170.5	114.49	1814500000	390760000	28400000	4171200
ISGLIYEETR	0	Acetyl (N-term)	1221.6241	0.62411768	610	sp|P62805|H4_HUMAN	yes	yes	1	0	0	0	0	By MS/MS												1												51.174	51.174	2	0.0094301	17454	SW_20181017_HUNTER_B-cell_30K_pullout_1	160.59	109.24	4533200	4533200	0	0
ISISTSGGSFR	0	Unmodified	1110.5669	0.56693715	27	sp|P13647|K2C5_HUMAN;CON__P13647	yes	no	0	0	0	0	0		By matching		By MS/MS								By matching		1		1								1	30.903	31.876	2	0.0025173	10182	SW_20181017_HUNTER_NKT_30K_pullout_3	166.09	105.33	40610000	0	106840	0
ISLPLPNFSSLNLR	0	Unmodified	1569.8879	0.88787736	277	sp|P08670|VIME_HUMAN	yes	yes	0	0	0	0	0				By MS/MS												1									53.972	53.607	2	0.0082111	18506	SW_20181017_HUNTER_NKT_30K_pullout_3	108.98	60.893	15143000	0	0	0
ISPTGSYNKPALR	1	Unmodified	1402.7569	0.75686319	41	CON__Q28107	yes	yes	0	0	0	0	0				By MS/MS												1									25.535	25.37	3	0.050406	7771	SW_20181017_HUNTER_NKT_30K_pullout_3	90.926	58.192	6737300	0	0	0
ISSSKGSLGGGFSSGGFSGGSFSR	1	Unmodified	2209.04	0.039973919	26	sp|P13645|K1C10_HUMAN;CON__P13645	yes	no	0	0	0	0	0	By MS/MS	By MS/MS	By MS/MS	By MS/MS	By MS/MS	By MS/MS	By MS/MS	By MS/MS	By MS/MS	By matching	By MS/MS	By MS/MS	1	1	1	1	1	1	1	1	1	1	1	1	32.842	33.742	3	6.1678E-34	10756	SW_20181017_HUNTER_Mono_30K_pullout_2	199.87	182.44	201020000	34792000	3498100	2579100
ISSWLAQWFPR	0	Unmodified	1389.7194	0.71935547	290	sp|P0C7P0|CISD3_HUMAN	yes	yes	0	0	0	0	0		By matching	By matching	By matching			By matching			By MS/MS				1	1	1			1			1			53.558	53.683	2	0.014945	18040	SW_20181017_HUNTER_NK_30K_pullout_1	134.25	98.736	17870000	0	510850	1215000
ISVAGGGGGFGAAGGFGGR	0	Unmodified	1550.759	0.75898845	32	sp|P35908|K22E_HUMAN;CON__P35908v2;CON__P35908	yes	no	0	0	0	0	0				By MS/MS	By matching		By matching									1	1		1						34.94	36.174	2	7.5189E-19	11827	SW_20181017_HUNTER_NKT_30K_pullout_3	194.06	164.13	13752000	0	0	0
ISVYYNEATGGKYVPR	1	Unmodified	1815.9155	0.91554867	265	sp|P07437|TBB5_HUMAN	yes	yes	0	0	0	0	0	By MS/MS	By matching	By MS/MS	By MS/MS	By matching	By matching	By matching		By MS/MS		By matching		1	1	1	1	1	1	1		1		1		30.688	31.89	3	6.4089E-09	10154	SW_20181017_HUNTER_NKT_30K_pullout_3	169.37	147.91	57470000	8609500	162750	1532700
IVAEEFLKNF	1	Unmodified	1208.6441	0.64412484	572	sp|P59998|ARPC4_HUMAN	yes	yes	0	0	0	0	0	By matching			By MS/MS									1			1									49.429	49.247	2	0.037037	16920	SW_20181017_HUNTER_NKT_30K_pullout_3	131.03	95.736	15929000	4453900	0	0
IVAPGKGILAADESTGSIAKR	2	Unmodified	2053.1532	0.15315318	235	sp|P04075|ALDOA_HUMAN	yes	yes	0	0	0	0	0	By MS/MS		By matching	By MS/MS	By matching	By matching	By matching		By matching		By matching	By matching	1		1	1	1	1	1		1		1	1	29.9	31.008	4	7.753E-08	9673	SW_20181017_HUNTER_NKT_30K_pullout_3	136.14	111.84	71219000	10343000	0	1525500
IVEGQDAEVGLSPWQVMLFR	0	Oxidation (M)	2289.1464	0.14635325	11	CON__P00735	yes	yes	0	0	0	1	0	By MS/MS	By MS/MS	By MS/MS	By MS/MS	By MS/MS	By MS/MS	By MS/MS	By MS/MS	By MS/MS	By MS/MS	By MS/MS	By MS/MS	2	4	3	2	4	4	4	4	4	3	3	2	51.585	52.406	2;3	2.225E-110	17729	SW_20181017_HUNTER_NKT_30K_pullout_3	332.7	305.37	860550000	186380000	17224000	21667000
IVEGQDAEVGLSPWQVMLFR	0	Unmodified	2273.1514	0.15143862	11	CON__P00735	yes	yes	0	0	0	0	0	By MS/MS	By MS/MS	By MS/MS	By MS/MS	By MS/MS	By MS/MS		By MS/MS	By MS/MS	By MS/MS	By MS/MS	By MS/MS	2	1	1	2	2	2		2	2	2	2	2	53.865	54.728	2;3	6.289E-189	18424	SW_20181017_HUNTER_Mono_30K_pullout_2	472.29	409.83	1454700000	564150000	3998700	4482500
IVGGHEAQPHSR	0	Unmodified	1286.648	0.64798144	386	sp|P24158|PRTN3_HUMAN	yes	yes	0	0	0	0	0		By MS/MS	By MS/MS	By MS/MS	By matching		By MS/MS	By MS/MS	By MS/MS	By MS/MS	By MS/MS	By MS/MS		1	1	1	1		2	2	2	1	1	1	14.013	14.558	2;3	0.00062604	3332	SW_20181017_HUNTER_Mono_30K_pullout_2	167.71	133.84	343580000	0	3107400	6877000
IVLLDESFHPLNELVPLVYVEDPKGNR	1	Unmodified	3104.6546	0.65463653	5	CON__ENSEMBL:ENSBTAP00000024146	yes	yes	0	0	0	0	0	By MS/MS		By MS/MS	By MS/MS	By matching	By matching	By matching	By MS/MS	By MS/MS				1		1	1	1	1	1	1	2				52.217	52.932	4	4.8066E-56	18332	SW_20181017_HUNTER_NKT_30K_pullout_3	227.96	200.83	118280000	16781000	0	2584400
KDGVPEGAQLQGPVHR	1	Unmodified	1686.8802	0.88016622	344	sp|P16989|YBOX3_HUMAN	yes	yes	0	0	0	0	0								By MS/MS												1					23.288	23.25	3	0.018439	6685	SW_20181017_HUNTER_Mono_30K_pullout_2	93.424	66.989	7385700	0	0	0
KDLYANTVLSGGTTMYPGIADR	1	Unmodified	2342.1576	0.15764621	578;625	sp|P60709|ACTB_HUMAN;sp|P63261|ACTG_HUMAN	no	no	0	0	0	0	0	By MS/MS		By MS/MS	By MS/MS	By matching	By MS/MS	By matching						1		1	1	1	1	1						38.571	39.34	3	1.0567E-22	12802	SW_20181017_HUNTER_NKT_30K_pullout_3	184.45	154.02	70696000	9961800	0	680280
KDLYANTVLSGGTTMYPGIADR	1	Oxidation (M)	2358.1526	0.15256084	578;625	sp|P60709|ACTB_HUMAN;sp|P63261|ACTG_HUMAN	no	no	0	0	0	1	0			By MS/MS	By MS/MS	By MS/MS	By matching		By matching	By MS/MS	By MS/MS		By MS/MS			1	1	1	1		1	1	1		1	35.567	36.307	3	0.00091365	11657	SW_20181017_HUNTER_NKT_30K_pullout_2	93.407	72.054	56590000	0	0	2416400
KGFVEDLDESFKENR	2	Unmodified	1811.869	0.86899241	929	sp|Q96JJ7|TMX3_HUMAN	yes	yes	0	0	0	0	0	By matching	By MS/MS		By MS/MS	By MS/MS	By matching	By MS/MS	By matching	By MS/MS	By MS/MS			1	1		1	1	1	1	1	1	1			33.821	34.727	3	3.0886E-18	9950	SW_20181017_HUNTER_Mono_30K_pullout_3	155.1	113.89	141880000	16952000	5467700	0
KHTSSLKVANEPVLAFTQGSPER	2	Unmodified	2495.3132	0.31323565	416	sp|P30038|AL4A1_HUMAN	yes	yes	0	0	0	0	0	By matching	By matching	By matching		By matching	By matching	By MS/MS	By MS/MS	By MS/MS	By matching			1	1	1		1	1	1	1	1	1			30.259	31.256	4	3.7603E-20	9412	SW_20181017_HUNTER_Mono_30K_pullout_2	168.78	142.02	87735000	9131400	932590	1375300
KLGHPDTLNQGEFKELVR	2	Unmodified	2080.1065	0.10653734	256	sp|P06702|S10A9_HUMAN	yes	yes	0	0	0	0	0								By MS/MS												1					30.035	29.997	4	6.2764E-05	9248	SW_20181017_HUNTER_Mono_30K_pullout_2	128.1	95.762	13504000	0	0	0
KMEGDLNEMEIQLGHSNR	1	Oxidation (M);Acetyl (N-term)	2157.9783	0.97830164	1084	sp|Q9UKX3|MYH13_HUMAN	yes	yes	1	0	0	1	0	By matching	By matching		By matching	By matching	By matching	By matching	By matching	By matching		By MS/MS	By matching	1	1		1	1	1	1	1	1		1	1	35.718	36.914	2	0.067133	10950	SW_20181017_HUNTER_NK_30K_pullout_2	66.498	22.198	267610000	44469000	10807000	0
KNGFVVLKGR	2	Gln->pyro-Glu	1099.6502	0.65021327	624	sp|P63241|IF5A1_HUMAN;sp|Q9GZV4|IF5A2_HUMAN	yes	no	0	1	0	0	0	By MS/MS			By MS/MS	By matching	By matching	By MS/MS	By matching		By MS/MS	By matching		1			1	1	1	1	1		1	1		28.597	29.577	3	0.0062392	9368	SW_20181017_HUNTER_B-cell_30K_pullout_1	127.76	75.275	213820000	0	0	0
KNGGLGHMNIALLSDLTKQISR	2	Oxidation (M);Gln->pyro-Glu	2364.2584	0.25836331	417	sp|P30048|PRDX3_HUMAN	yes	yes	0	1	0	1	0	By MS/MS		By MS/MS	By MS/MS	By MS/MS		By MS/MS	By MS/MS	By MS/MS	By MS/MS			1		1	1	1		1	1	1	1			42.811	43.442	4	1.5211E-17	14416	SW_20181017_HUNTER_Mono_30K_pullout_2	166.49	126.11	130530000	24141000	0	1967000
KNGGLGHMNIALLSDLTKQISR	2	Gln->pyro-Glu	2348.2634	0.26344869	417	sp|P30048|PRDX3_HUMAN	yes	yes	0	1	0	0	0	By MS/MS	By matching	By MS/MS	By MS/MS	By MS/MS	By matching	By MS/MS		By MS/MS	By MS/MS	By matching		2	1	1	1	1	1	1		1	2	1		47.204	47.956	3;4	2.3615E-37	16179	SW_20181017_HUNTER_B-cell_30K_pullout_1	226.11	209.88	144230000	75276000	1919100	2300700
KNGIIKTDKVFEVMLATDR	3	Gln->pyro-Glu	2160.1613	0.16127503	374	sp|P22061|PIMT_HUMAN	yes	yes	0	1	0	0	0	By MS/MS		By matching	By matching	By matching	By matching	By MS/MS	By MS/MS	By MS/MS		By matching		2		1	1	1	2	1	2	1		1		41.99	42.848	3;4	1.151E-15	14200	SW_20181017_HUNTER_Mono_30K_pullout_2	178.56	139.67	116150000	18421000	0	699500
KNGVQAMVEFDSVQSAQR	1	Oxidation (M);Gln->pyro-Glu	1991.9371	0.93708875	331	sp|P14866|HNRPL_HUMAN	yes	yes	0	1	0	1	0	By MS/MS	By MS/MS	By matching		By MS/MS			By MS/MS	By MS/MS	By MS/MS		By MS/MS	1	1	1		2			1	1	1		1	31.531	32.467	2;3	1.2612E-13	9315	SW_20181017_HUNTER_B-cell_30K_pullout_2	164.81	107.01	58552000	21104000	1108600	919500
KNGVQAMVEFDSVQSAQR	1	Gln->pyro-Glu	1975.9422	0.94217413	331	sp|P14866|HNRPL_HUMAN	yes	yes	0	1	0	0	0	By MS/MS		By MS/MS			By MS/MS		By MS/MS	By MS/MS		By matching		1		1			1		1	2		1		38.111	38.962	2	1.1064E-71	12920	SW_20181017_HUNTER_B-cell_30K_pullout_1	301.91	263.04	25662000	9359100	0	706580
KPVTDAENCHLAR	1	Unmodified	1509.7358	0.73581017	36	CON__Q29443;CON__Q0IIK2	yes	no	0	0	0	0	0	By MS/MS	By matching		By MS/MS	By matching	By matching	By matching	By MS/MS	By matching		By matching	By matching	1	2		2	2	2	1	2	2		1	1	16.354	17.177	3;4	5.6625E-05	4620	SW_20181017_HUNTER_NKT_30K_pullout_3	164.53	151.2	43532000	1747600	802940	0
KSAPATGGVKKPHR	3	Acetyl (N-term)	1474.8368	0.83684484	635	sp|Q71DI3|H32_HUMAN;sp|Q16695|H31T_HUMAN;sp|P68431|H31_HUMAN	yes	no	1	0	0	0	0			By matching		By MS/MS	By MS/MS	By matching				By matching	By matching			1		1	1	1				1	1	14.427	15.127	4	0.014826	3389	SW_20181017_HUNTER_B-cell_30K_pullout_2	46.481	33.603	8703000	0	0	605440
KSAPATGGVKKPHR	3	Unmodified	1432.8263	0.82628016	635	sp|Q71DI3|H32_HUMAN;sp|Q16695|H31T_HUMAN;sp|P68431|H31_HUMAN	yes	no	0	0	0	0	0		By MS/MS		By matching		By matching	By matching	By matching	By matching		By matching			1		1		1	1	1	1		1		14.843	15.587	4	0.091227	3422	SW_20181017_HUNTER_NKT_30K_pullout_1	76.262	54.961	18329000	0	3997300	0
KSAPSTGGVKKPHR	3	Unmodified	1448.8212	0.82119478	647	sp|P84243|H33_HUMAN	yes	yes	0	0	0	0	0					By MS/MS	By matching			By matching			By matching					1	1			1			1	14.564	15.507	4	0.18695	3389	SW_20181017_HUNTER_B-cell_30K_pullout_2	55.314	50.423	8617700	0	0	0
KSDLFQEDLYPPTAGPDPALTAEEWLGGR	1	Unmodified	3172.5353	0.53530926	428	sp|P31146|COR1A_HUMAN	yes	yes	0	0	0	0	0	By matching			By MS/MS	By matching			By matching					1			1	1			1					51.559	51.997	3	1.705E-20	17853	SW_20181017_HUNTER_NKT_30K_pullout_3	159.65	136.66	26449000	8280200	0	0
KSVDDYQECYLAMVPSHAVVAR	1	Unmodified	2537.2043	0.20427883	36	CON__Q29443;CON__Q0IIK2	yes	no	0	0	0	0	0				By MS/MS												1									37.552	37.487	4	0.033427	12289	SW_20181017_HUNTER_NKT_30K_pullout_3	65.425	57.039	9821400	0	0	0
KTPIVGQPSIPGGPVR	1	Unmodified	1601.9253	0.9253255	25	CON__P12763	yes	yes	0	0	0	0	0	By MS/MS	By matching	By MS/MS	By MS/MS	By MS/MS	By MS/MS	By MS/MS	By MS/MS	By MS/MS	By MS/MS	By matching	By matching	1	1	1	1	1	1	1	1	1	1	1	1	29.986	30.97	3	0.0049096	8901	SW_20181017_HUNTER_B-cell_30K_pullout_2	105.46	74.632	105110000	10703000	2190200	3038700
KTVTAMDVVYALKR	2	Unmodified	1593.8912	0.89124818	610	sp|P62805|H4_HUMAN	yes	yes	0	0	0	0	0				By MS/MS	By matching	By matching										1	1	1							37.317	38.549	3	0.0030377	12714	SW_20181017_HUNTER_NKT_30K_pullout_3	119.54	81.989	14363000	0	0	0
KVEPGLGADNSVVR	1	Unmodified	1439.7732	0.77324153	369	sp|P21333|FLNA_HUMAN	yes	yes	0	0	0	0	0		By matching		By matching			By MS/MS	By MS/MS	By MS/MS	By matching	By matching			1		1			1	1	1	1	1		24.916	25.867	3	0.013322	7632	SW_20181017_HUNTER_Mono_30K_pullout_2	101.71	81.966	37425000	0	632120	0
KVPQVSTPTLVEVSR	1	Unmodified	1638.9305	0.93047046	20	CON__P02769	no	no	0	0	0	0	0	By MS/MS	By MS/MS	By MS/MS	By MS/MS	By MS/MS	By MS/MS	By MS/MS	By MS/MS	By MS/MS	By MS/MS	By MS/MS	By matching	4	3	2	2	2	4	4	3	3	2	3	2	34.679	35.76	2;3	0.00031708	10880	SW_20181017_HUNTER_Mono_30K_pullout_2	128.9	94.51	1003200000	149980000	20508000	38606000
KVPQVSTPTLVEVSR	1	Acetyl (N-term)	1680.941	0.94103514	20	CON__P02769	no	no	1	0	0	0	0	By MS/MS	By matching	By matching	By matching	By MS/MS	By MS/MS	By MS/MS	By MS/MS	By MS/MS		By MS/MS		2	1	2	1	2	1	2	2	1		1		37.873	38.78	2;3	1.788E-09	11588	SW_20181017_HUNTER_B-cell_30K_pullout_2	177.38	146.19	81798000	14698000	531120	1505200
LALDLEIATYR	0	Unmodified	1276.7027	0.70270235	22	sp|P04264|K2C1_HUMAN;CON__P04264	yes	no	0	0	0	0	0		By matching	By matching	By MS/MS		By matching	By matching		By MS/MS	By matching		By MS/MS		1	1	1		1	1		1	1		1	46.266	46.985	2	0.011782	16062	SW_20181017_HUNTER_NKT_30K_pullout_3	143.39	0	124480000	0	722700	863050
LALDVEIATYR	0	Unmodified	1262.6871	0.68705229	32;27	sp|P35908|K22E_HUMAN;CON__P35908v2;CON__P35908;sp|P13647|K2C5_HUMAN;CON__P13647	no	no	0	0	0	0	0				By MS/MS					By matching							1					1				42.66	43.693	2	0.0361	14760	SW_20181017_HUNTER_NKT_30K_pullout_3	101.97	49.249	39072000	0	0	0
LCQKPEISNGKLSVEKDQYVSPETVTVR	3	Unmodified	3203.6496	0.64962751	9	CON__ENSEMBL:ENSBTAP00000034412	yes	yes	0	0	0	0	0	By MS/MS	By matching			By matching	By matching	By matching	By MS/MS			By matching		1	1			1	1	1	1			1		29.302	30.575	4	1.7015E-49	9058	SW_20181017_HUNTER_Mono_30K_pullout_2	216.21	198.68	77354000	10994000	1076800	0
LDPVAGYKEPACDDPDTEQAALAAVDYINKHLPR	2	Unmodified	3751.8152	0.81518929	25	CON__P12763	yes	yes	0	0	0	0	0	By MS/MS	By MS/MS	By MS/MS	By MS/MS	By MS/MS	By MS/MS	By MS/MS	By MS/MS	By MS/MS	By MS/MS	By matching	By MS/MS	2	1	2	3	2	1	2	3	2	2	2	2	49.215	49.873	3;4	2.0712E-186	16487	SW_20181017_HUNTER_Mono_30K_pullout_2	360.71	340.4	2243600000	594450000	21965000	23693000
LDQSGGPGAPTTPR	0	Unmodified	1352.6684	0.66844211	182	sp|O75923|DYSF_HUMAN	yes	yes	0	0	0	0	0		By MS/MS	By matching	By MS/MS			By MS/MS	By MS/MS	By MS/MS		By matching	By matching		1	1	1			1	1	1		1	1	20.941	21.816	2	5.3302E-07	5938	SW_20181017_HUNTER_Mono_30K_pullout_2	182.07	129.35	27403000	0	493640	598870
LEEELQFSLGSKINVEVR	1	Unmodified	2089.1055	0.10553429	2	CON__P01030;CON__ENSEMBL:ENSBTAP00000007350	yes	no	0	0	0	0	0	By matching				By matching			By matching	By matching	By MS/MS			1				1			1	1	1			42.504	43.423	3	0.0033297	14131	SW_20181017_HUNTER_NK_30K_pullout_1	98.816	64.722	25616000	4438700	0	0
LENEIQTYR	0	Unmodified	1164.5775	0.57750184	26	sp|P13645|K1C10_HUMAN;CON__P13645;CON__P02535-1	yes	no	0	0	0	0	0				By MS/MS		By matching										1		1							26.409	27.081	2	0.00027302	8407	SW_20181017_HUNTER_NKT_30K_pullout_3	196.88	97.436	110050000	0	0	0
LGEPNYGAEIR	0	Unmodified	1217.6041	0.60405094	318	sp|P13611|CSPG2_HUMAN	yes	yes	0	0	0	0	0		By matching	By matching	By matching	By matching		By MS/MS	By MS/MS	By MS/MS					1	1	1	1		1	1	1				29.388	30.364	2	0.015635	9263	SW_20181017_HUNTER_Mono_30K_pullout_2	132.25	80.501	171930000	0	173480	193890
LGLDIEIATYR	0	Unmodified	1262.6871	0.68705229	10	sp|O43790|KRT86_HUMAN;CON__O43790;sp|P78385|KRT83_HUMAN;CON__Q6NT21;CON__P78385;sp|Q14533|KRT81_HUMAN;CON__Q14533;sp|P78386|KRT85_HUMAN;CON__P78386;sp|Q9NSB4|KRT82_HUMAN;CON__Q9NSB4;sp|Q9NSB2|KRT84_HUMAN;CON__Q9NSB2;CON__Q6ISB0	yes	no	0	0	0	0	0	By MS/MS	By matching	By MS/MS	By MS/MS	By matching	By matching	By MS/MS	By MS/MS	By matching	By MS/MS		By MS/MS	1	1	1	2	1	1	1	1	1	2		1	47.187	47.833	2	0.00033762	15406	SW_20181017_HUNTER_Mono_30K_pullout_2	207.68	80.115	94112000	11382000	1609600	2348500
LGSFLYEYSR	0	Unmodified	1233.603	0.60298831	20	CON__P02769	yes	yes	0	0	0	0	0				By MS/MS				By matching								1				1					41.445	41.393	2	0.040523	13766	SW_20181017_HUNTER_NKT_30K_pullout_3	128.86	85.775	18033000	0	0	0
LGVTPSVIR	0	Unmodified	940.57057	0.57056597	112	sp|O14773|TPP1_HUMAN	yes	yes	0	0	0	0	0	By matching	By matching	By MS/MS	By MS/MS	By matching	By matching	By matching	By MS/MS	By MS/MS	By MS/MS	By matching	By matching	1	1	1	1	1	1	1	1	1	1	1	1	32.559	33.51	2	0.0052834	10711	SW_20181017_HUNTER_Mono_30K_pullout_2	178.3	79.879	666080000	64250000	17949000	19796000
LHLGVTPSVIR	0	Unmodified	1190.7135	0.71354181	112	sp|O14773|TPP1_HUMAN	yes	yes	0	0	0	0	0	By MS/MS	By MS/MS	By MS/MS	By MS/MS	By MS/MS	By MS/MS	By MS/MS	By MS/MS	By MS/MS	By MS/MS	By MS/MS	By matching	2	1	1	2	2	2	2	2	1	2	1	1	33.675	34.593	2;3	0.0066249	11114	SW_20181017_HUNTER_B-cell_30K_pullout_1	155.06	114.33	720320000	81669000	5477000	9108600
LHLPTSWDWR	0	Unmodified	1309.6568	0.65675521	550	sp|P53634|CATC_HUMAN	yes	yes	0	0	0	0	0		By matching	By matching				By matching		By matching	By MS/MS	By matching	By matching		1	1				1		1	1	1	1	41.689	42.811	3	0.046713	14165	SW_20181017_HUNTER_NK_30K_pullout_1	125.57	106.33	27676000	0	970310	1599400
LHTDGDKAFVDFLSDEIKEER	2	Unmodified	2463.1918	0.19178311	673	sp|Q07021|C1QBP_HUMAN	yes	yes	0	0	0	0	0	By MS/MS	By MS/MS	By MS/MS	By MS/MS	By MS/MS	By MS/MS	By MS/MS	By MS/MS	By MS/MS	By MS/MS	By MS/MS	By matching	3	2	2	3	2	3	3	3	2	3	2	3	43.739	44.559	3;4	4.0179E-46	14876	SW_20181017_HUNTER_NKT_30K_pullout_3	254.72	230.04	2186400000	810600000	14174000	21694000
LIFAGKQLEDGR	1	Unmodified	1345.7354	0.73539946	618	sp|P62987|RL40_HUMAN;sp|P62979|RS27A_HUMAN;sp|P0CG47|UBB_HUMAN;sp|P0CG48|UBC_HUMAN	yes	no	0	0	0	0	0	By MS/MS	By matching	By matching	By matching	By matching	By matching	By matching	By matching	By matching	By matching	By matching	By matching	1	1	1	1	1	1	1	1	1	1	1	1	31.088	32.073	3	0.061771	10330	SW_20181017_HUNTER_B-cell_30K_pullout_1	93.614	67.602	87206000	16937000	999200	1766600
LKQIEEQTKKAQQELEEQTR	3	Unmodified	2456.2871	0.28708048	393	sp|P26038|MOES_HUMAN	yes	yes	0	0	0	0	0		By matching		By MS/MS	By matching	By matching	By matching		By matching		By matching	By matching		1		1	1	1	1		1		1	1	27.62	29.057	4	2.6461E-17	9116	SW_20181017_HUNTER_NKT_30K_pullout_3	173.65	150.67	36786000	0	207110	0
LKYENEVALR	1	Unmodified	1233.6717	0.67173657	26	sp|P13645|K1C10_HUMAN;CON__P13645	yes	no	0	0	0	0	0	By matching	By matching		By MS/MS	By matching			By matching				By MS/MS	1	1		1	1			1				2	26.998	27.806	3	0.016782	8539	SW_20181017_HUNTER_NKT_30K_pullout_3	152.7	96.337	58666000	8412500	198690	0
LLIYAILPDGEVVGDSAR	0	Unmodified	1900.0306	0.030578432	5	CON__ENSEMBL:ENSBTAP00000024146	yes	yes	0	0	0	0	0		By MS/MS	By matching	By MS/MS	By matching	By matching	By matching	By matching				By matching		1	1	1	1	1	1	1				1	51.505	52.018	2	2.1272E-23	18036	SW_20181017_HUNTER_NKT_30K_pullout_3	215.53	171.9	28975000	0	1839500	1353600
LLQDSVDFSLADAINTEFKNTR	1	Unmodified	2496.2496	0.24963234	277	sp|P08670|VIME_HUMAN	yes	yes	0	0	0	0	0		By matching			By MS/MS		By MS/MS	By matching	By MS/MS					1			1		1	1	1				48.985	50.303	3	4.4472E-23	15803	SW_20181017_HUNTER_B-cell_30K_pullout_2	189.78	155.51	9431200	0	961350	0
LLTEAPLNPKANR	1	Unmodified	1435.8147	0.81471242	578;625;626;817	sp|P60709|ACTB_HUMAN;sp|P62736|ACTA_HUMAN;sp|P68032|ACTC_HUMAN;sp|P68133|ACTS_HUMAN;sp|P63261|ACTG_HUMAN;sp|P63267|ACTH_HUMAN;sp|Q6S8J3|POTEE_HUMAN;sp|P0CG38|POTEI_HUMAN;sp|P0CG39|POTEJ_HUMAN;sp|Q9BYX7|ACTBM_HUMAN	no	no	0	0	0	0	0	By matching	By MS/MS	By MS/MS	By MS/MS	By matching	By MS/MS	By MS/MS	By MS/MS	By MS/MS	By MS/MS	By matching	By matching	1	1	1	1	1	1	2	2	2	1	1	1	27.671	28.645	2;3	0.00052766	8032	SW_20181017_HUNTER_Mono_30K_pullout_3	138.45	100.48	309670000	14247000	5263100	8282300
LLTSDRALDTTAPR	0	Unmodified	1528.8209	0.82092001	995	sp|Q9H0I2|ENKD1_HUMAN	yes	yes	0	0	0	0	1	By MS/MS		By MS/MS	By MS/MS	By matching	By MS/MS	By MS/MS	By MS/MS	By MS/MS	By MS/MS	By MS/MS	By MS/MS	2		1	1	2	2	2	1	2	2	2	2	29.339	30.369	2	0.0068859	8622	SW_20181017_HUNTER_Mono_30K_pullout_3	110.87	49.961	464920000	77224000	0	5010100
LLVVYPWTQR	0	Unmodified	1273.7183	0.71829284	636;50;225;16	sp|P02042|HBD_HUMAN;sp|P69892|HBG2_HUMAN;sp|P69891|HBG1_HUMAN;sp|P02100|HBE_HUMAN;sp|P68871|HBB_HUMAN;CON__Q3SX09;CON__P02070	no	no	0	0	0	0	0	By MS/MS	By MS/MS	By MS/MS	By MS/MS	By MS/MS	By matching	By matching	By matching	By MS/MS	By matching	By matching	By MS/MS	1	2	1	1	1	1	2	1	1	1	1	1	45.674	46.642	2	0.00050466	15978	SW_20181017_HUNTER_NKT_30K_pullout_3	186.3	133.9	85854000	16204000	1686100	1908600
LNFSHGTHEYHAETIKNVR	1	Gln->pyro-Glu	2235.0821	0.082113506	327	sp|P14618|KPYM_HUMAN	yes	yes	0	1	0	0	0		By matching	By matching		By matching		By matching	By MS/MS	By matching	By matching	By matching			1	1		1		1	1	1	1	1		26.808	27.918	4	7.6698E-11	8302	SW_20181017_HUNTER_Mono_30K_pullout_2	158.44	129.96	49686000	0	1197500	1309100
LNLQEYQSKKLMSDNGVR	2	Oxidation (M)	2138.079	0.079001963	927	sp|Q96I99|SUCB2_HUMAN	yes	yes	0	0	0	1	0	By MS/MS		By matching	By matching		By matching	By matching		By matching	By MS/MS		By matching	2		2	2		1	2		2	2		1	27.2	27.839	3;4	0.031291	8625	SW_20181017_HUNTER_B-cell_30K_pullout_1	79.013	61.717	83092000	25121000	0	2736700
LNLQEYQSKKLMSDNGVR	2	Unmodified	2122.0841	0.08408734	927	sp|Q96I99|SUCB2_HUMAN	yes	yes	0	0	0	0	0	By matching	By matching	By matching	By matching	By MS/MS	By MS/MS		By MS/MS	By matching	By matching			2	1	1	1	1	2		1	1	1			30.217	31.015	3;4	0.00096711	9360	SW_20181017_HUNTER_Mono_30K_pullout_2	111.57	87.529	151900000	62869000	437210	2892500
LPEAGPQSPCSLEGVEIKGGSFR	1	Unmodified	2414.19	0.19000897	49	CON__Q3KUS7	yes	yes	0	0	0	0	0		By matching			By matching	By matching		By MS/MS	By MS/MS					1			1	1		1	1				34.785	36.283	3	7.112E-06	11517	SW_20181017_HUNTER_Mono_30K_pullout_2	105.03	84.77	23078000	0	696160	0
LPENVVVKDQHR	1	Unmodified	1432.7787	0.77866126	58	CON__Q9TTE1	yes	yes	0	0	0	0	0	By MS/MS	By MS/MS	By MS/MS	By MS/MS	By MS/MS	By MS/MS	By MS/MS	By MS/MS	By MS/MS	By MS/MS	By MS/MS	By MS/MS	3	3	3	3	3	3	4	3	3	3	4	3	20.525	21.395	2;3;4	2.1824E-05	5845	SW_20181017_HUNTER_Mono_30K_pullout_2	186.02	148.83	20670000000	3136500000	442160000	776950000
LPENVVVKDQHRR	1	Unmodified	1588.8798	0.87977229	58	CON__Q9TTE1	yes	yes	0	0	0	0	1	By matching	By matching	By matching	By matching		By matching		By MS/MS		By matching			1	1	1	1		1		1		1			18.048	18.375	4	0.025251	4837	SW_20181017_HUNTER_Mono_30K_pullout_2	100.55	72.225	36310000	3622500	1225300	2041800
LPENVVVKDQR	1	Unmodified	1295.7197	0.7197494	0	CON__A2I7N1	yes	yes	0	0	0	0	0	By MS/MS	By MS/MS	By MS/MS	By MS/MS	By MS/MS	By MS/MS	By MS/MS	By MS/MS	By MS/MS	By MS/MS	By MS/MS	By MS/MS	2	2	2	2	2	1	2	3	2	3	2	2	23.469	24.245	2;3	0.00010437	7081	SW_20181017_HUNTER_NK_30K_pullout_1	183.33	100.59	9108000000	1514900000	169520000	263900000
LPLQDVYKIGGIGTVPVGR	1	Unmodified	1981.136	0.13604656	630	sp|Q5VTE0|EF1A3_HUMAN;sp|P68104|EF1A1_HUMAN;sp|Q05639|EF1A2_HUMAN	yes	no	0	0	0	0	0	By matching	By matching	By matching	By MS/MS	By matching	By matching	By matching		By matching			By matching	1	1	1	1	1	1	1		1			1	43.667	44.663	3	0.0090741	14830	SW_20181017_HUNTER_NKT_30K_pullout_3	86.727	67.967	44069000	3995700	679990	866850
LPTQPQDVDDVR	0	Unmodified	1381.6838	0.68375782	59	CON__REFSEQ:XP_585019	yes	yes	0	0	0	0	0	By MS/MS	By matching	By MS/MS	By MS/MS	By matching	By matching	By MS/MS	By MS/MS	By MS/MS	By MS/MS	By matching	By matching	1	1	1	1	1	1	1	1	1	1	1	1	27.092	28.035	2	0.00017072	8487	SW_20181017_HUNTER_NKT_30K_pullout_3	175.65	129.26	347520000	79326000	6506800	7516300
LQDEIQNMKEEMAR	1	Unmodified	1733.8077	0.80765448	277	sp|P08670|VIME_HUMAN	yes	yes	0	0	0	0	0				By MS/MS				By MS/MS								1				1					32.874	32.772	3	0.00067482	10420	SW_20181017_HUNTER_NKT_30K_pullout_3	128.96	99.745	33523000	0	0	0
LQGGMLYPQESPSR	0	Oxidation (M)	1577.7508	0.75079153	270	sp|P08236|BGLR_HUMAN	yes	yes	0	0	0	1	0	By matching	By MS/MS	By MS/MS	By MS/MS	By matching	By matching	By MS/MS	By MS/MS	By MS/MS	By MS/MS	By MS/MS	By MS/MS	1	2	2	1	1	1	1	2	2	1	2	2	28.586	29.628	2	1.2885E-10	8433	SW_20181017_HUNTER_NK_30K_pullout_3	206.58	170.24	157020000	3900600	6590800	7964800
LQGGMLYPQESPSR	0	Unmodified	1561.7559	0.75587691	270	sp|P08236|BGLR_HUMAN	yes	yes	0	0	0	0	0		By MS/MS	By MS/MS	By MS/MS			By MS/MS	By MS/MS	By MS/MS	By MS/MS	By MS/MS			1	1	1			1	1	1	1	1		31.785	32.482	2	6.9654E-06	10376	SW_20181017_HUNTER_NKT_30K_pullout_3	201.6	133.88	121520000	0	0	0
LQQRLGPYAEELRTQVDTQAQQLR	0	Acetyl (N-term)	2882.4999	0.49986723	48	CON__Q32PJ2	yes	yes	1	0	0	0	2			By matching							By MS/MS					1							1			53.321	52.896	4	0.022587	17812	SW_20181017_HUNTER_NK_30K_pullout_1	59.574	49.858	9227500	0	0	738110
LQSHSSPEGKEEPEPLSPELEYIPR	1	Unmodified	2847.3927	0.39266777	858	sp|Q8N490|PNKD_HUMAN	yes	yes	0	0	0	0	0	By MS/MS	By matching		By matching	By MS/MS	By matching	By MS/MS		By MS/MS	By matching	By MS/MS	By matching	1	1		1	1	1	1		1	1	1	1	34.88	36.074	4	3.8689E-10	11666	SW_20181017_HUNTER_B-cell_30K_pullout_1	106.63	83.579	49285000	10185000	588520	0
LSAGSGPGQYLQR	0	Unmodified	1332.6786	0.67861287	385	sp|P23786|CPT2_HUMAN	yes	yes	0	0	0	0	0	By matching			By matching		By matching	By matching	By MS/MS	By matching				1			1		1	1	1	1				29.887	30.728	2	0.02636	9361	SW_20181017_HUNTER_Mono_30K_pullout_2	119.6	119.6	27231000	3809700	0	0
LSGAPQASAADVVVVHGR	0	Unmodified	1732.922	0.92203104	279	sp|P09110|THIK_HUMAN	yes	yes	0	0	0	0	0	By MS/MS	By MS/MS				By MS/MS	By MS/MS	By MS/MS	By MS/MS		By MS/MS	By matching	1	1				1	1	1	1		1	1	29.066	30.287	3	3.216E-19	9482	SW_20181017_HUNTER_B-cell_30K_pullout_1	207.56	162.42	110430000	23087000	1430700	0
LSSPATLNSR	0	Unmodified	1044.5564	0.55637247	12	CON__P00761	yes	yes	0	0	0	0	0	By MS/MS	By MS/MS	By MS/MS	By MS/MS	By matching	By MS/MS	By MS/MS	By MS/MS	By MS/MS	By MS/MS	By MS/MS	By MS/MS	2	2	3	2	3	1	2	2	3	2	3	2	29	29.954	2	0.0045649	7910	SW_20181017_HUNTER_NKT_30K_pullout_3	196.99	83.105	2915900000	429840000	35905000	117450000
LSSVQESQVAQQAR	0	Unmodified	1529.7798	0.77978347	227	sp|P02656|APOC3_HUMAN	yes	yes	0	0	0	0	0	By MS/MS	By matching			By matching		By matching	By MS/MS	By MS/MS	By matching	By matching	By matching	1	1			1		1	1	1	1	1	1	23.703	24.744	2	1.8218E-05	7222	SW_20181017_HUNTER_Mono_30K_pullout_2	161.93	117.63	21782000	3085600	523880	0
LSTNAYPDLR	0	Unmodified	1148.5826	0.58258722	24	CON__P07224	yes	yes	0	0	0	0	0	By MS/MS	By matching	By MS/MS	By MS/MS	By MS/MS	By MS/MS	By MS/MS	By MS/MS	By MS/MS	By MS/MS	By MS/MS	By MS/MS	1	1	1	1	1	1	1	1	1	1	1	1	30.201	31.177	2	3.7182E-05	8879	SW_20181017_HUNTER_Mono_30K_pullout_3	194.06	129.02	397100000	52506000	6855300	11091000
LTPEEKSAVTALWGKVNVDEVGGEALGR	2	Unmodified	2924.5244	0.52435064	636	sp|P68871|HBB_HUMAN	yes	yes	0	0	0	0	0										By MS/MS		By matching										1		1	45.19	45.505	4	0.0087483	14892	SW_20181017_HUNTER_NK_30K_pullout_1	65.775	53.342	9594600	0	0	0
LTPTHYLTKHDVER	1	Unmodified	1708.8897	0.88966827	243	sp|P04844|RPN2_HUMAN	yes	yes	0	0	0	0	0	By MS/MS	By matching	By matching	By MS/MS	By MS/MS	By MS/MS	By MS/MS	By MS/MS	By MS/MS	By MS/MS	By MS/MS	By MS/MS	2	2	2	2	2	1	2	1	2	2	2	2	22.682	23.559	3;4	0.00098849	7170	SW_20181017_HUNTER_NKT_30K_pullout_3	127.71	104.29	322720000	71803000	8423900	9302600
LTSQLQPAADQAKSSR	1	Gln->pyro-Glu	1682.8588	0.85876208	576	sp|P60608|EFC2_HUMAN	yes	yes	0	1	0	0	0	By MS/MS	By MS/MS	By MS/MS	By MS/MS	By MS/MS	By MS/MS	By MS/MS	By MS/MS	By MS/MS	By MS/MS	By matching	By matching	3	3	2	2	3	3	2	2	3	2	3	2	37.667	38.76	2	0.0072608	12302	SW_20181017_HUNTER_NK_30K_pullout_1	99.283	29.254	471160000	78481000	14801000	5359900
LVAPTQTDTGKPPANR	1	Acetyl (N-term)	1706.8951	0.89514758	62		yes	yes	1	0	0	0	0	By MS/MS	By matching		By matching				By MS/MS	By MS/MS				2	1		1				2	2				41.665	42.446	2	0.010146	13959	SW_20181017_HUNTER_Mono_30K_pullout_2	97.456	41.097	46073000	8997800	514060	0
LYFHIGETEKR	1	Unmodified	1391.7197	0.7197494	839	sp|Q7Z7H5|TMED4_HUMAN	yes	yes	0	0	0	0	0			By matching	By MS/MS											1	1									30.797	30.566	4	0.018315	9661	SW_20181017_HUNTER_NKT_30K_pullout_3	127.51	102.08	26541000	0	0	4362000
LYKELPDPQESIQR	1	Unmodified	1714.889	0.88899957	36	CON__Q29443;CON__Q0IIK2	yes	no	0	0	0	0	0			By MS/MS		By MS/MS	By matching		By MS/MS			By matching				1		1	1		1			1		29.421	30.415	3	0.00023622	9176	SW_20181017_HUNTER_Mono_30K_pullout_2	135.47	99.574	34721000	0	0	3072800
LYSSSDDVIELTPSNFNR	0	Unmodified	2055.9749	0.97491405	743	sp|Q15084|PDIA6_HUMAN	yes	yes	0	0	0	0	0	By MS/MS	By MS/MS	By MS/MS	By MS/MS	By MS/MS	By MS/MS	By MS/MS	By MS/MS	By MS/MS	By MS/MS	By MS/MS	By MS/MS	2	2	2	2	2	2	2	2	2	2	2	2	40.759	41.66	2;3	1.5047E-178	13729	SW_20181017_HUNTER_Mono_30K_pullout_2	479.38	418.03	534870000	83969000	10883000	8457800
MAAAGGGGGGGR	0	Unmodified	917.41375	0.41374775	331	sp|P14866|HNRPL_HUMAN	yes	yes	0	0	0	0	0												By MS/MS												1	14.253	14.736	2	0.10477	3434	SW_20181017_HUNTER_NK_30K_pullout_3	73.26	12.472	0	0	0	0
MAVDAAVDGVVIR	0	Unmodified	1314.6966	0.69657112	37	CON__Q0VCM5	yes	yes	0	0	0	0	0	By MS/MS			By MS/MS	By MS/MS	By matching		By MS/MS	By MS/MS	By matching		By matching	1			1	1	1		1	1	1		1	38.534	39.362	2	3.0852E-05	12943	SW_20181017_HUNTER_NKT_30K_pullout_3	170.89	132.8	87199000	13807000	0	0
MAVDAAVDGVVIR	0	Oxidation (M)	1330.6915	0.69148574	37	CON__Q0VCM5	yes	yes	0	0	0	1	0		By matching	By matching	By matching	By matching	By matching	By matching	By matching	By MS/MS			By matching		1	1	1	1	1	1	1	1			1	33.798	34.89	2	0.042703	10228	SW_20181017_HUNTER_Mono_30K_pullout_3	93.561	61.627	38348000	0	1754400	1869100
MDAAEDYAKER	1	Oxidation (M);Acetyl (N-term)	1355.5663	0.5663448	332	sp|P14868|SYDC_HUMAN	yes	yes	1	0	0	1	0	By MS/MS	By matching	By matching							By MS/MS			1	1	1							1			25.313	25.683	2	0.012306	7895	SW_20181017_HUNTER_B-cell_30K_pullout_1	141.88	113.78	12890000	9133300	442050	431250
MDAAEDYAKER	1	Acetyl (N-term)	1339.5714	0.57143018	332	sp|P14868|SYDC_HUMAN	yes	yes	1	0	0	0	0	By matching		By matching	By matching	By matching	By MS/MS			By MS/MS				1		1	1	1	1			1				31.163	32.069	2	0.026302	9158	SW_20181017_HUNTER_Mono_30K_pullout_3	116.23	89.719	22924000	14406000	0	455360
MDAGVTESGLNVTLTIR	0	Oxidation (M);Acetyl (N-term)	1833.9142	0.91422805	752	sp|Q15365|PCBP1_HUMAN	yes	yes	1	0	0	1	0	By MS/MS	By MS/MS	By MS/MS	By MS/MS	By MS/MS	By MS/MS	By MS/MS	By MS/MS	By MS/MS	By MS/MS	By MS/MS	By MS/MS	1	1	1	1	1	1	1	1	1	1	1	1	45.91	46.769	2	6.9812E-62	15527	SW_20181017_HUNTER_NK_30K_pullout_1	288.52	246.82	154360000	28633000	1572700	1193000
MDAGVTESGLNVTLTIR	0	Acetyl (N-term)	1817.9193	0.91931342	752	sp|Q15365|PCBP1_HUMAN	yes	yes	1	0	0	0	0	By MS/MS			By MS/MS	By MS/MS	By MS/MS		By MS/MS	By matching	By MS/MS	By matching		1			1	1	1		1	1	1	1		50.282	51.1	2	9.6345E-60	17485	SW_20181017_HUNTER_B-cell_30K_pullout_1	286.65	218.92	100050000	32920000	0	0
MDAQCSAKVNAR	1	Oxidation (M);Acetyl (N-term)	1407.6235	0.62348253	505	sp|P49585|PCY1A_HUMAN	yes	yes	1	0	0	1	0	By MS/MS	By matching		By MS/MS	By matching	By matching	By matching	By MS/MS	By MS/MS	By matching	By matching	By matching	1	1		1	1	1	1	1	1	1	1	1	16.885	17.768	2	0.0043839	4266	SW_20181017_HUNTER_Mono_30K_pullout_3	136.33	87.529	13769000	2657000	578920	0
MDAQCSAKVNAR	1	Acetyl (N-term)	1391.6286	0.62856791	505	sp|P49585|PCY1A_HUMAN	yes	yes	1	0	0	0	0	By matching			By MS/MS									1			1									22.8	22.718	2	0.0055493	6633	SW_20181017_HUNTER_NKT_30K_pullout_3	129.7	80.906	3532800	1452500	0	0
MDAVAVYHGKISR	1	Oxidation (M);Acetyl (N-term)	1503.7504	0.7503976	159	sp|O60880|SH21A_HUMAN	yes	yes	1	0	0	1	0		By MS/MS	By MS/MS	By MS/MS						By MS/MS	By MS/MS	By matching		1	1	1						1	1	1	27.272	27.989	3	0.0086747	8438	SW_20181017_HUNTER_NKT_30K_pullout_3	113.76	68.5	61443000	0	3371200	4763600
MDDDTAVLVIDNGSGMCKAGFAGDDAPR	1	2 Oxidation (M);Glu->pyro-Glu	2911.2423	0.24225683	817	sp|Q6S8J3|POTEE_HUMAN;sp|A5A3E0|POTEF_HUMAN;sp|P0CG38|POTEI_HUMAN;sp|P0CG39|POTEJ_HUMAN	yes	no	0	0	1	2	0							By matching	By MS/MS		By matching									1	1		1			54.809	54.781	2	0.00041598	18635	SW_20181017_HUNTER_Mono_30K_pullout_2	81.723	43.212	11447000	0	0	0
MDDKELIEYFKSQMKEDPDMASAVAAIR	3	Acetyl (N-term)	3272.5403	0.54033634	723	sp|Q14232|EI2BA_HUMAN	yes	yes	1	0	0	0	0								By MS/MS												1					51.317	51.28	3	9.2212E-57	17319	SW_20181017_HUNTER_Mono_30K_pullout_2	237.49	201.57	5657700	0	0	0
MDDLDALLADLESTTSHISKR	1	Acetyl (N-term)	2372.153	0.15295477	499	sp|P49023|PAXI_HUMAN	yes	yes	1	0	0	0	0				By MS/MS												1									56.963	56.798	3	1.0758E-05	19648	SW_20181017_HUNTER_NKT_30K_pullout_3	119.79	104.2	4557200	0	0	0
MDDREDLVYQAKLAEQAER	1	Oxidation (M);Acetyl (N-term)	2337.0907	0.090688861	602	sp|P62258|1433E_HUMAN	yes	yes	1	0	0	1	1	By MS/MS	By MS/MS	By MS/MS	By MS/MS	By MS/MS	By MS/MS	By MS/MS	By MS/MS	By MS/MS	By MS/MS	By MS/MS	By MS/MS	1	1	1	1	2	3	2	3	1	1	1	1	34.483	35.501	2;3	2.3916E-30	11057	SW_20181017_HUNTER_NK_30K_pullout_1	227.6	202.41	961610000	161820000	25180000	17213000
MDDREDLVYQAKLAEQAER	1	Acetyl (N-term)	2321.0958	0.095774239	602	sp|P62258|1433E_HUMAN	yes	yes	1	0	0	0	1	By MS/MS	By matching	By MS/MS	By MS/MS	By MS/MS	By MS/MS	By MS/MS	By MS/MS	By MS/MS	By MS/MS	By MS/MS	By MS/MS	1	1	1	1	1	1	1	1	1	1	1	1	36.78	37.69	3	9.3925E-49	11310	SW_20181017_HUNTER_Mono_30K_pullout_3	261.93	214.89	696440000	91391000	2225500	4853700
MDDSEVESTASILASVKEQEAQFEKLTR	2	Acetyl (N-term)	3182.5289	0.52890325	154	sp|O60716|CTND1_HUMAN	yes	yes	1	0	0	0	0								By MS/MS												1					53.31	53.172	3	4.3462E-16	18078	SW_20181017_HUNTER_Mono_30K_pullout_2	142.45	126.05	3721400	0	0	0
MDEDGLPLMGSGIDLTKVPAIQQKR	2	Acetyl (N-term)	2753.4092	0.40918623	1113	sp|Q9Y3C0|WASC3_HUMAN	yes	yes	1	0	0	0	0								By MS/MS												1					49.964	49.926	3	2.0312E-06	16835	SW_20181017_HUNTER_Mono_30K_pullout_2	107.9	100.46	20953000	0	0	0
MDELQDVQLTEIKPLLNDKNGTR	2	Acetyl (N-term)	2711.38	0.37999459	1070	sp|Q9UGV2|NDRG3_HUMAN	yes	yes	1	0	0	0	0	By matching			By MS/MS						By MS/MS		By matching	1			1						1		1	48.078	48.095	3	1.4741E-10	16507	SW_20181017_HUNTER_NKT_30K_pullout_3	133.58	117.88	24323000	6838800	0	0
MDFLLGNPFSSPVGQR	0	Acetyl (N-term)	1805.8771	0.87705468	156	sp|O60784|TOM1_HUMAN	yes	yes	1	0	0	0	0							By MS/MS		By MS/MS										1		1				58.24	59.159	2	0.0050199	19560	SW_20181017_HUNTER_Mono_30K_pullout_1	105.17	72.224	1179300	0	0	0
MDFQHRPGGKTGSGGVASSSESNR	1	Oxidation (M);Acetyl (N-term)	2506.1255	0.12551124	757	sp|Q15428|SF3A2_HUMAN	yes	yes	1	0	0	1	1	By MS/MS	By matching	By MS/MS	By MS/MS	By MS/MS	By matching	By MS/MS	By MS/MS	By matching	By MS/MS	By MS/MS	By MS/MS	2	2	2	2	2	2	2	2	2	2	2	2	18.058	18.792	3;4	7.539E-40	4891	SW_20181017_HUNTER_Mono_30K_pullout_2	223.97	190.62	226940000	40848000	3861300	9900700
MDFQHRPGGKTGSGGVASSSESNR	1	Acetyl (N-term)	2490.1306	0.13059662	757	sp|Q15428|SF3A2_HUMAN	yes	yes	1	0	0	0	1	By MS/MS	By MS/MS	By matching	By MS/MS	By MS/MS	By matching	By MS/MS	By MS/MS	By matching	By MS/MS	By MS/MS	By MS/MS	2	2	2	2	2	1	2	2	1	2	2	2	22.745	23.535	3;4	8.6706E-41	6718	SW_20181017_HUNTER_Mono_30K_pullout_2	225.13	191.45	251550000	57480000	2946200	2726300
MDGAAGPGDGPAR	0	Oxidation (M);Acetyl (N-term)	1228.5142	0.51424965	784	sp|Q32P44|EMAL3_HUMAN	yes	yes	1	0	0	1	0										By MS/MS												1			19.995	20.042	2	0.066691	5511	SW_20181017_HUNTER_NK_30K_pullout_1	85.355	71.847	1074300	0	0	0
MDGAGAEEVLAPLR	0	Oxidation (M);Acetyl (N-term)	1485.7133	0.71334339	469	sp|P41250|GARS_HUMAN	yes	yes	1	0	0	1	0	By MS/MS	By matching	By matching		By MS/MS				By matching	By matching		By MS/MS	1	1	1		1				1	1		1	42.86	43.753	2	2.0829E-07	14750	SW_20181017_HUNTER_B-cell_30K_pullout_1	189.13	163.19	11795000	5055800	700400	572550
MDGAGAEEVLAPLR	0	Acetyl (N-term)	1469.7184	0.71842877	469	sp|P41250|GARS_HUMAN	yes	yes	1	0	0	0	0						By MS/MS		By matching										1		1					48.568	49.203	2	0.00037189	15644	SW_20181017_HUNTER_B-cell_30K_pullout_3	72.006	56.74	12633000	0	0	0
MDGGDDGNLIIKKR	2	Acetyl (N-term)	1572.793	0.7929907	992	sp|Q9GZU8|PIP30_HUMAN	yes	yes	1	0	0	0	0	By MS/MS			By matching				By MS/MS	By matching				1			1				1	1				30.479	30.961	3	0.013593	9889	SW_20181017_HUNTER_B-cell_30K_pullout_1	101.32	86.221	28057000	6108900	0	0
MDGGDDGNLIIKKR	2	Oxidation (M);Acetyl (N-term)	1588.7879	0.78790532	992	sp|Q9GZU8|PIP30_HUMAN	yes	yes	1	0	0	1	0	By MS/MS	By matching			By MS/MS		By matching		By matching		By matching	By matching	1	1			1		1		1		1	1	25.345	26.921	3	0.00023439	8188	SW_20181017_HUNTER_B-cell_30K_pullout_1	116.84	81.634	9961100	0	940090	0
MDGIVPDIAVGTKR	1	Oxidation (M);Acetyl (N-term)	1528.7919	0.79192806	397	sp|P26599|PTBP1_HUMAN	yes	yes	1	0	0	1	0	By MS/MS	By MS/MS	By MS/MS	By MS/MS	By MS/MS	By MS/MS	By MS/MS	By MS/MS	By MS/MS	By MS/MS	By MS/MS	By MS/MS	3	3	3	3	3	3	2	1	2	2	3	3	40.939	41.901	2	3.1972E-10	12605	SW_20181017_HUNTER_NKT_30K_pullout_2	202.31	164.96	791710000	219310000	11894000	20909000
MDGIVPDIAVGTKR	1	Acetyl (N-term)	1512.797	0.79701344	397	sp|P26599|PTBP1_HUMAN	yes	yes	1	0	0	0	0	By MS/MS	By MS/MS	By MS/MS	By MS/MS	By MS/MS	By MS/MS	By MS/MS	By MS/MS	By MS/MS	By MS/MS	By MS/MS	By MS/MS	1	1	1	1	1	1	1	1	1	1	1	1	44.868	45.786	2	5.9503E-06	15232	SW_20181017_HUNTER_Mono_30K_pullout_2	173.04	139.15	569080000	143400000	3356300	5666000
MDHYDSQQTNDYMQPEEDWDRDLLLDPAWEKQQR	1	2 Oxidation (M);Acetyl (N-term)	4368.86	0.86004358	314	sp|P12814|ACTN1_HUMAN	yes	yes	1	0	0	2	1	By matching						By MS/MS	By MS/MS					1						1	1					43.576	44.067	4	1.2517E-146	14527	SW_20181017_HUNTER_Mono_30K_pullout_2	325.41	322.07	47994000	4216800	0	0
MDHYDSQQTNDYMQPEEDWDRDLLLDPAWEKQQR	1	Oxidation (M);Acetyl (N-term)	4352.8651	0.86512896	314	sp|P12814|ACTN1_HUMAN	yes	yes	1	0	0	1	1				By MS/MS				By MS/MS								2				2					45.254	45.153	4	2.4305E-254	14919	SW_20181017_HUNTER_Mono_30K_pullout_2	410.37	406.97	144040000	0	0	0
MDHYDSQQTNDYMQPEEDWDRDLLLDPAWEKQQR	1	Acetyl (N-term)	4336.8702	0.87021434	314	sp|P12814|ACTN1_HUMAN	yes	yes	1	0	0	0	1				By MS/MS				By MS/MS								1				1					47.407	47.205	4	4.2169E-186	15616	SW_20181017_HUNTER_Mono_30K_pullout_2	353.57	349.33	127960000	0	0	0
MDKEYVGFAALPNQLHR	1	Acetyl (N-term)	2030.0044	0.0043804565	889	sp|Q8WYJ6|SEPT1_HUMAN	yes	yes	1	0	0	0	0	By MS/MS					By MS/MS				By matching	By matching		1					1				1	1		41.487	42.436	3	0.0010777	14067	SW_20181017_HUNTER_B-cell_30K_pullout_1	113.29	91.447	16638000	7116300	0	0
MDKEYVGFAALPNQLHR	1	Oxidation (M);Acetyl (N-term)	2045.9993	0.99929508	889	sp|Q8WYJ6|SEPT1_HUMAN	yes	yes	1	0	0	1	0		By MS/MS	By MS/MS		By MS/MS	By MS/MS				By matching		By MS/MS		1	1		1	1				1		1	38.084	39.039	3	0.00021812	12192	SW_20181017_HUNTER_NK_30K_pullout_3	125.52	108.27	10924000	0	1351200	1146800
MDKLKKVLSGQDTEDR	3	Acetyl (N-term)	1903.9673	0.96732625	204	sp|O95562|SFT2B_HUMAN	yes	yes	1	0	0	0	0	By matching	By matching	By matching	By matching	By matching	By matching	By MS/MS	By MS/MS	By MS/MS	By matching	By matching	By matching	1	1	1	1	1	1	1	1	1	1	1	1	36.235	37.186	3	2.6076E-05	12064	SW_20181017_HUNTER_Mono_30K_pullout_2	136.85	107.12	61310000	8987600	649240	1075700
MDKNELVQKAKLAEQAER	3	Oxidation (M);Acetyl (N-term)	2158.1052	0.10521671	621	sp|P63104|1433Z_HUMAN	yes	yes	1	0	0	1	0	By MS/MS	By MS/MS	By MS/MS	By MS/MS	By MS/MS	By MS/MS	By MS/MS	By MS/MS	By MS/MS	By MS/MS	By MS/MS	By MS/MS	7	6	5	6	6	6	6	2	2	6	4	6	30.344	31.276	2;3;4	1.6854E-30	9345	SW_20181017_HUNTER_B-cell_30K_pullout_1	180.62	131.96	8428400000	2357600000	243730000	369360000
MDKNELVQKAKLAEQAER	3	Acetyl (N-term)	2142.1103	0.11030209	621	sp|P63104|1433Z_HUMAN	yes	yes	1	0	0	0	0	By MS/MS	By MS/MS	By MS/MS	By MS/MS	By MS/MS	By MS/MS	By MS/MS	By MS/MS	By MS/MS	By MS/MS	By MS/MS	By MS/MS	3	3	2	3	2	2	2	4	2	3	2	3	32.327	33.142	2;3;4	6.3971E-60	10475	SW_20181017_HUNTER_B-cell_30K_pullout_1	286.34	241.08	10522000000	3019200000	154030000	202520000
MDKNIGEQLNKAYEAFR	2	Acetyl (N-term)	2068.0048	0.004774387	895	sp|Q92844|TANK_HUMAN	yes	yes	1	0	0	0	0	By MS/MS			By matching	By matching	By matching		By MS/MS	By matching		By matching		1			1	1	1		1	1		1		43.978	45.111	3	4.3406E-18	15013	SW_20181017_HUNTER_Mono_30K_pullout_2	194.77	194.77	39616000	10585000	0	0
MDKSELVQKAKLAEQAER	3	Oxidation (M);Acetyl (N-term)	2131.0943	0.094317676	433	sp|P31946|1433B_HUMAN	yes	yes	1	0	0	1	0	By MS/MS	By MS/MS	By MS/MS	By MS/MS	By MS/MS	By MS/MS	By MS/MS	By MS/MS	By MS/MS	By MS/MS	By MS/MS	By MS/MS	3	2	4	1	3	3	4	4	2	2	4	4	29.619	30.588	2;3;4	1.4802E-18	8811	SW_20181017_HUNTER_Mono_30K_pullout_2	200.69	168.12	3057200000	565850000	118940000	121890000
MDKSELVQKAKLAEQAER	3	Acetyl (N-term)	2115.0994	0.099403054	433	sp|P31946|1433B_HUMAN	yes	yes	1	0	0	0	0	By MS/MS	By MS/MS	By MS/MS	By MS/MS	By MS/MS	By MS/MS	By MS/MS	By MS/MS	By MS/MS	By MS/MS	By MS/MS	By MS/MS	2	2	2	2	2	2	3	2	2	2	2	2	31.955	32.941	2;3;4	3.8751E-59	10389	SW_20181017_HUNTER_Mono_30K_pullout_2	275.23	219.9	3936800000	771370000	43226000	58739000
MDKYDDLGLEASKFIEDLNMYEASKDGLFR	3	Acetyl (N-term)	3554.6585	0.65853722	1069	sp|Q9UGP4|LIMD1_HUMAN	yes	yes	1	0	0	0	0								By MS/MS												1					55.252	55.115	4	3.3319E-20	18797	SW_20181017_HUNTER_Mono_30K_pullout_2	147.3	131.52	4265700	0	0	0
MDLEKNYPTPR	1	Oxidation (M);Acetyl (N-term)	1420.6657	0.66566492	659	sp|Q02548|PAX5_HUMAN	yes	yes	1	0	0	1	0	By MS/MS				By MS/MS	By matching							1				1	1							27.656	28.844	2	0.021506	8807	SW_20181017_HUNTER_B-cell_30K_pullout_1	123.01	84.704	18900000	12909000	0	0
MDLEKNYPTPR	1	Acetyl (N-term)	1404.6708	0.6707503	659	sp|Q02548|PAX5_HUMAN	yes	yes	1	0	0	0	0	By MS/MS												1												34.276	34.276	2	0.034089	11047	SW_20181017_HUNTER_B-cell_30K_pullout_1	111.63	70.283	11444000	11444000	0	0
MDMGNQHPSISR	0	2 Oxidation (M);Acetyl (N-term)	1445.6027	0.60274709	1085	sp|Q9UL15|BAG5_HUMAN	yes	yes	1	0	0	2	0										By MS/MS												1			18.482	18.528	2	0.026549	5005	SW_20181017_HUNTER_NK_30K_pullout_1	107.83	78.873	1265900	0	0	0
MDNLSSEEIQQR	0	Oxidation (M);Acetyl (N-term)	1506.662	0.6620361	91	sp|O00161|SNP23_HUMAN	yes	yes	1	0	0	1	0	By MS/MS	By matching				By MS/MS	By MS/MS			By MS/MS	By MS/MS		1	1				1	1			1	1		28.026	29.166	2	5.8303E-16	8997	SW_20181017_HUNTER_B-cell_30K_pullout_1	232.41	186.28	15674000	5686100	644090	0
MDNSGKEAEAMALLAEAER	1	Oxidation (M);Acetyl (N-term)	2092.9405	0.94051915	556	sp|P54920|SNAA_HUMAN	yes	yes	1	0	0	1	0	By MS/MS		By matching	By MS/MS		By matching	By MS/MS	By MS/MS	By MS/MS	By MS/MS	By MS/MS	By matching	2		1	2		1	1	2	2	2	1	1	44.897	45.417	2;3	1.3818E-19	15046	SW_20181017_HUNTER_Mono_30K_pullout_2	206.63	174.8	87995000	13747000	0	1303900
MDNSGKEAEAMALLAEAER	1	Acetyl (N-term)	2076.9456	0.94560453	556	sp|P54920|SNAA_HUMAN	yes	yes	1	0	0	0	0	By matching			By MS/MS	By matching	By matching	By MS/MS	By MS/MS	By MS/MS	By MS/MS			2			2	1	1	1	2	2	1			47.558	48.201	2;3	9.0507E-157	16075	SW_20181017_HUNTER_Mono_30K_pullout_2	373.18	299.75	113460000	13842000	0	0
MDNYADLSDTELTTLLR	0	Acetyl (N-term)	2011.9408	0.94083673	522	sp|P50402|EMD_HUMAN	yes	yes	1	0	0	0	0				By matching				By MS/MS								1				1					55.541	55.339	2	2.0718E-13	18887	SW_20181017_HUNTER_Mono_30K_pullout_2	165.64	152.21	18253000	0	0	0
MDNYADLSDTELTTLLR	0	Oxidation (M);Acetyl (N-term)	2027.9358	0.93575135	522	sp|P50402|EMD_HUMAN	yes	yes	1	0	0	1	0		By matching					By matching			By MS/MS				1					1			1			53.052	53.647	2	5.042E-59	18048	SW_20181017_HUNTER_NK_30K_pullout_1	278.65	251.68	5789900	0	746930	0
MDPNTIIEALR	0	Oxidation (M);Acetyl (N-term)	1329.6599	0.65985126	201	sp|O95373|IPO7_HUMAN	yes	yes	1	0	0	1	0	By matching	By matching			By MS/MS				By MS/MS		By matching		1	1			1				1		1		47.216	48.889	2	0.031579	15337	SW_20181017_HUNTER_Mono_30K_pullout_3	112.75	80.814	5272500	2696200	435720	0
MDPSGVKVLETAEDIQER	1	Oxidation (M);Acetyl (N-term)	2073.9888	0.98884955	716	sp|Q13813|SPTN1_HUMAN	yes	yes	1	0	0	1	0	By MS/MS	By MS/MS	By MS/MS		By MS/MS	By MS/MS	By matching	By MS/MS	By matching	By MS/MS	By MS/MS	By MS/MS	2	2	1		2	2	1	1	1	1	2	2	39.174	40.43	2;3	3.9605E-30	13282	SW_20181017_HUNTER_B-cell_30K_pullout_1	234.63	202.15	97429000	53161000	2466100	0
MDPSGVKVLETAEDIQER	1	Acetyl (N-term)	2057.9939	0.99393493	716	sp|Q13813|SPTN1_HUMAN	yes	yes	1	0	0	0	0	By matching			By MS/MS	By matching			By MS/MS		By MS/MS			1			1	1			1		1			44.891	45.311	2	8.7982E-30	15207	SW_20181017_HUNTER_NKT_30K_pullout_3	226.74	185.69	86432000	38787000	0	0
MDQVMQFVEPSR	0	Acetyl (N-term)	1507.6799	0.67993477	573	sp|P60059|SC61G_HUMAN	yes	yes	1	0	0	0	0				By MS/MS												1									54.145	53.78	2	1.3676E-40	18563	SW_20181017_HUNTER_NKT_30K_pullout_3	267.31	230.12	0	0	0	0
MDSAGQDINLNSPNKGLLSDSMTDVPVDTGVAAR	1	Oxidation (M);Acetyl (N-term)	3545.6614	0.66139076	133	sp|O43399|TPD54_HUMAN	yes	yes	1	0	0	1	0	By MS/MS							By matching					1							1					42.984	42.965	3	1.1807E-19	14304	SW_20181017_HUNTER_B-cell_30K_pullout_1	139.3	124.14	22193000	8315500	0	0
MDSAGQDINLNSPNKGLLSDSMTDVPVDTGVAAR	1	Acetyl (N-term)	3529.6665	0.66647614	133	sp|O43399|TPD54_HUMAN	yes	yes	1	0	0	0	0	By MS/MS					By MS/MS	By matching	By MS/MS	By MS/MS				1					1	1	1	1				45.981	46.883	3	8.2127E-230	15495	SW_20181017_HUNTER_Mono_30K_pullout_2	391.46	375.69	61703000	12979000	0	0
MDSAGQDINLNSPNKGLLSDSMTDVPVDTGVAAR	1	2 Oxidation (M);Acetyl (N-term)	3561.6563	0.65630538	133	sp|O43399|TPD54_HUMAN	yes	yes	1	0	0	2	0		By matching			By MS/MS		By MS/MS				By matching	By MS/MS		1			1		1				1	1	39.335	40.999	3	2.6088E-32	12737	SW_20181017_HUNTER_Mono_30K_pullout_1	169.65	155.17	10912000	0	2010000	0
MDSIGSSGLR	0	Oxidation (M);Acetyl (N-term)	1079.4917	0.4917233	545	sp|P52790|HXK3_HUMAN	yes	yes	1	0	0	1	0								By MS/MS	By MS/MS											1	1				29.587	29.549	2	0.00068458	9091	SW_20181017_HUNTER_Mono_30K_pullout_2	183.47	115.56	36049000	0	0	0
MDSIGSSGLR	0	Acetyl (N-term)	1063.4968	0.49680868	545	sp|P52790|HXK3_HUMAN	yes	yes	1	0	0	0	0								By MS/MS												1					37.612	37.474	2	0.0066486	12114	SW_20181017_HUNTER_Mono_30K_pullout_2	165.26	116.48	23690000	0	0	0
MDSSAVITQISKEEAR	1	Acetyl (N-term)	1805.8829	0.88292792	991	sp|Q9GZU7|CTDS1_HUMAN	yes	yes	1	0	0	0	0	By MS/MS							By matching					1							1					42.38	42.361	2	0.0007229	14083	SW_20181017_HUNTER_B-cell_30K_pullout_1	122.7	97.846	7603500	3464400	0	0
MDSSAVITQISKEEAR	1	Oxidation (M);Acetyl (N-term)	1821.8778	0.87784254	991	sp|Q9GZU7|CTDS1_HUMAN	yes	yes	1	0	0	1	0										By MS/MS	By matching											1	1		35.409	36.454	2	6.235E-14	11503	SW_20181017_HUNTER_NK_30K_pullout_1	206.18	153.39	4506700	0	0	0
MDSSSSSSAAGLGAVDPQLQHFIEVETQKQR	1	Oxidation (M);Acetyl (N-term)	3360.5892	0.5892121	145	sp|O60220|TIM8A_HUMAN	yes	yes	1	0	0	1	0	By MS/MS				By MS/MS	By MS/MS			By matching				1				1	1			1				46.236	47.685	3	1.5029E-87	15980	SW_20181017_HUNTER_B-cell_30K_pullout_1	264.1	257.5	24175000	18903000	0	0
MDSSSSSSAAGLGAVDPQLQHFIEVETQKQR	1	Acetyl (N-term)	3344.5943	0.59429747	145	sp|O60220|TIM8A_HUMAN	yes	yes	1	0	0	0	0						By MS/MS		By MS/MS	By matching									1		1	1				47.934	49.068	3	2.456E-129	16340	SW_20181017_HUNTER_Mono_30K_pullout_2	316.71	295.66	38115000	0	0	0
MDSTLTASEIR	0	Oxidation (M);Acetyl (N-term)	1280.5918	0.59183127	506	sp|P49588|SYAC_HUMAN	yes	yes	1	0	0	1	0	By matching	By matching		By matching	By matching	By matching	By matching	By matching	By matching	By MS/MS	By matching	By MS/MS	1	1		1	1	1	1	1	1	1	1	1	31.431	32.532	2	0.0019676	10127	SW_20181017_HUNTER_NK_30K_pullout_1	168.83	131.27	25318000	5098100	483820	0
MDSVEKGAATSVSNPR	1	Oxidation (M);Acetyl (N-term)	1705.7941	0.79411291	866	sp|Q8NFW8|NEUA_HUMAN	yes	yes	1	0	0	1	0	By MS/MS	By matching	By MS/MS	By MS/MS	By MS/MS			By matching	By matching	By MS/MS	By matching	By matching	2	2	1	2	2			1	1	2	2	2	23.623	24.41	2;3	6.91E-08	7468	SW_20181017_HUNTER_NKT_30K_pullout_3	150.11	115.42	53478000	14679000	1785600	1889500
MDSVEKGAATSVSNPR	1	Acetyl (N-term)	1689.7992	0.79919829	866	sp|Q8NFW8|NEUA_HUMAN	yes	yes	1	0	0	0	0	By MS/MS	By matching	By MS/MS	By MS/MS	By MS/MS	By matching	By matching		By MS/MS	By MS/MS	By MS/MS	By MS/MS	2	2	1	2	1	2	1		2	2	1	2	29.448	30.419	2;3	9.2827E-33	9586	SW_20181017_HUNTER_NKT_30K_pullout_3	246.5	204.96	52708000	11972000	794870	1759800
MDTEGFGELLQQAEQLAAETEGISELPHVER	0	Acetyl (N-term)	3468.6355	0.63549359	854	sp|Q8N1F7|NUP93_HUMAN	yes	yes	1	0	0	0	0				By MS/MS												1									59.863	59.698	3	3.9828E-07	20663	SW_20181017_HUNTER_NKT_30K_pullout_3	83.557	72.35	0	0	0	0
MDTGVIEGGLNVTLTIR	0	Oxidation (M);Acetyl (N-term)	1845.9506	0.95061355	753	sp|Q15366|PCBP2_HUMAN	yes	yes	1	0	0	1	0	By matching									By MS/MS			1									1			51.504	51.477	2	5.3171E-48	17339	SW_20181017_HUNTER_NK_30K_pullout_1	262.64	222.05	23719000	7265900	0	0
MDVGELLSYQPNR	0	Oxidation (M);Acetyl (N-term)	1578.7348	0.73480712	888	sp|Q8WYA6|CTBL1_HUMAN	yes	yes	1	0	0	1	0	By MS/MS	By matching				By matching							1	1				1							44.502	45.615	2	2.4906E-14	15435	SW_20181017_HUNTER_B-cell_30K_pullout_1	218.49	164.74	6021100	4953400	278380	0
MDVGELLSYQPNR	0	Acetyl (N-term)	1562.7399	0.73989249	888	sp|Q8WYA6|CTBL1_HUMAN	yes	yes	1	0	0	0	0	By matching			By matching		By MS/MS							1			1		1							52.631	52.912	2	0.0068857	17042	SW_20181017_HUNTER_B-cell_30K_pullout_3	58.37	46.504	15465000	8848300	0	0
MDVNIAPLR	0	Oxidation (M);Acetyl (N-term)	1085.5539	0.55392962	181	sp|O75915|PRAF3_HUMAN	yes	yes	1	0	0	1	0	By MS/MS	By matching	By MS/MS	By matching	By MS/MS	By matching	By MS/MS	By MS/MS	By MS/MS	By MS/MS	By MS/MS	By MS/MS	1	1	1	1	1	1	1	1	1	1	1	1	37.248	38.199	2	0.0080032	11377	SW_20181017_HUNTER_B-cell_30K_pullout_2	174.27	137.88	383860000	80926000	8047800	12477000
MDVNIAPLR	0	Acetyl (N-term)	1069.559	0.559015	181	sp|O75915|PRAF3_HUMAN	yes	yes	1	0	0	0	0	By MS/MS		By matching	By MS/MS	By MS/MS	By MS/MS		By MS/MS	By MS/MS	By MS/MS	By MS/MS		1		1	1	1	1		1	1	1	1		46.028	46.771	2	0.018588	15707	SW_20181017_HUNTER_Mono_30K_pullout_2	160.75	97.266	110560000	19832000	0	2206900
MDVNTALQEVLKTALIHDGLAR	1	Acetyl (N-term)	2449.2999	0.29989378	389	sp|P25398|RS12_HUMAN	yes	yes	1	0	0	0	0					By MS/MS												1								56.007	57.963	3	0.00069921	18627	SW_20181017_HUNTER_B-cell_30K_pullout_2	94.837	84.437	1314000	0	0	0
MDWVMKHNGPNDASDGTVR	1	2 Oxidation (M);Acetyl (N-term)	2202.9423	0.94225048	431	sp|P31942|HNRH3_HUMAN	yes	yes	1	0	0	2	0	By MS/MS	By MS/MS	By MS/MS	By MS/MS	By MS/MS	By MS/MS	By MS/MS	By MS/MS	By MS/MS	By MS/MS	By MS/MS	By matching	1	1	1	1	1	1	1	1	1	1	1	1	26.754	27.714	3	6.1675E-24	8260	SW_20181017_HUNTER_B-cell_30K_pullout_1	215.51	192.63	173070000	65726000	4951900	5233600
MDWVMKHNGPNDASDGTVR	1	Oxidation (M);Acetyl (N-term)	2186.9473	0.94733586	431	sp|P31942|HNRH3_HUMAN	yes	yes	1	0	0	1	0	By MS/MS	By matching	By matching	By MS/MS	By MS/MS	By MS/MS	By MS/MS	By MS/MS	By MS/MS	By MS/MS	By MS/MS	By matching	2	1	1	2	2	2	1	2	2	2	2	1	30.931	31.866	3	6.7697E-16	9271	SW_20181017_HUNTER_Mono_30K_pullout_2	184.78	154.35	185490000	52245000	633930	1283500
MDWVMKHNGPNDASDGTVR	1	Acetyl (N-term)	2170.9524	0.95242124	431	sp|P31942|HNRH3_HUMAN	yes	yes	1	0	0	0	0	By matching				By matching	By matching			By MS/MS		By matching	By matching	1				1	1			1		1	1	36.536	37.973	3	3.316E-14	11380	SW_20181017_HUNTER_Mono_30K_pullout_3	166.06	156.65	48367000	32934000	0	0
MEAAGSPAATETGKYIASTQRPDGTWR	1	Acetyl (N-term)	2893.3665	0.36646979	961	sp|Q9BRP8|PYM1_HUMAN	yes	yes	1	0	0	0	1	By MS/MS				By matching	By matching		By MS/MS			By matching		1				1	1		1			1		35.498	36.612	3	2.828E-42	11719	SW_20181017_HUNTER_Mono_30K_pullout_2	206.94	187.73	38983000	11223000	0	0
MEAAGSPAATETGKYIASTQRPDGTWR	1	Oxidation (M)	2867.3508	0.35081973	961	sp|Q9BRP8|PYM1_HUMAN	yes	yes	0	0	0	1	1				By MS/MS												1									36.746	36.681	3	3.533E-10	11969	SW_20181017_HUNTER_NKT_30K_pullout_3	103.75	91.256	0	0	0	0
MEAAHLLPAADVLR	0	Oxidation (M);Acetyl (N-term)	1563.8079	0.80791248	905	sp|Q93084|AT2A3_HUMAN	yes	yes	1	0	0	1	0	By MS/MS	By MS/MS	By MS/MS	By MS/MS	By MS/MS	By MS/MS	By MS/MS	By MS/MS	By MS/MS	By MS/MS	By MS/MS	By MS/MS	1	1	2	1	2	2	1	1	1	1	2	1	44.2	45.202	2	1.8228E-20	14790	SW_20181017_HUNTER_B-cell_30K_pullout_1	232.39	190.18	221940000	77906000	4342500	5937400
MEAAHLLPAADVLR	0	Acetyl (N-term)	1547.813	0.81299786	905	sp|Q93084|AT2A3_HUMAN	yes	yes	1	0	0	0	0	By MS/MS	By MS/MS	By MS/MS	By MS/MS	By MS/MS	By MS/MS	By MS/MS	By MS/MS	By MS/MS	By MS/MS	By MS/MS	By MS/MS	2	1	1	1	1	2	1	2	1	1	1	1	48.484	49.204	2;3	1.339E-20	16747	SW_20181017_HUNTER_B-cell_30K_pullout_1	234.7	186.86	231110000	107130000	854470	1707600
MEAEDLSKAEDR	1	Oxidation (M);Acetyl (N-term)	1450.6246	0.62458797	821	sp|Q6ZS81|WDFY4_HUMAN	yes	yes	1	0	0	1	0	By MS/MS												1												26.852	26.852	2	0.0044179	8293	SW_20181017_HUNTER_B-cell_30K_pullout_1	136.06	98.994	11104000	11104000	0	0
MEAIAKYDFKATADDELSFKR	3	Oxidation (M);Acetyl (N-term)	2506.205	0.20499034	619	sp|P62993|GRB2_HUMAN	yes	yes	1	0	0	1	0	By MS/MS	By matching	By MS/MS	By MS/MS	By MS/MS	By MS/MS	By MS/MS	By MS/MS	By MS/MS	By MS/MS	By MS/MS	By MS/MS	2	1	1	1	2	2	1	2	3	2	2	3	38.106	39.16	3;4	1.2531E-22	11534	SW_20181017_HUNTER_Mono_30K_pullout_3	189.79	189.79	321020000	84447000	4198100	4628000
MEAIAKYDFKATADDELSFKR	3	Acetyl (N-term)	2490.2101	0.21007572	619	sp|P62993|GRB2_HUMAN	yes	yes	1	0	0	0	0	By MS/MS	By MS/MS	By MS/MS	By MS/MS	By MS/MS	By MS/MS	By MS/MS	By MS/MS	By MS/MS	By MS/MS	By MS/MS	By MS/MS	2	1	1	1	2	2	2	1	2	1	2	1	42.899	44.052	3;4	4.9604E-68	14799	SW_20181017_HUNTER_NKT_30K_pullout_3	286.05	260.85	386000000	160870000	1338700	762400
MEALGKLKQFDAYPKTLEDFR	3	Acetyl (N-term)	2541.2937	0.29374577	1101	sp|Q9Y282|ERGI3_HUMAN	yes	yes	1	0	0	0	0								By MS/MS	By matching	By matching										1	1	1			47.667	48.347	4	5.0373E-22	16134	SW_20181017_HUNTER_Mono_30K_pullout_2	178.11	156.82	31795000	0	0	0
MEALILEPSLYTVKAILILDNDGDR	1	Oxidation (M);Acetyl (N-term)	2859.494	0.49396172	590	sp|P61923|COPZ1_HUMAN	yes	yes	1	0	0	1	0				By matching						By MS/MS						1						1			58.178	58.069	2	0.00016227	19622	SW_20181017_HUNTER_NK_30K_pullout_1	94.544	73.894	4028400	0	0	0
MEANGLGPQGFPELKNDTFLR	1	Acetyl (N-term)	2375.158	0.15798057	251	sp|P06132|DCUP_HUMAN	yes	yes	1	0	0	0	0								By MS/MS												1					49.71	49.672	2	5.3844E-110	16744	SW_20181017_HUNTER_Mono_30K_pullout_2	322.68	287.93	4191200	0	0	0
MEATGVLPFVR	0	Oxidation (M);Acetyl (N-term)	1276.6486	0.64855829	688	sp|Q13045|FLII_HUMAN	yes	yes	1	0	0	1	0		By MS/MS	By matching		By MS/MS	By MS/MS	By matching	By matching	By MS/MS		By MS/MS	By MS/MS		1	1		1	1	1	1	1		1	1	47.874	48.989	2	0.0002547	15344	SW_20181017_HUNTER_Mono_30K_pullout_3	177.36	146.79	20453000	0	1021100	1302300
MEATTAGVGR	0	Oxidation (M);Acetyl (N-term)	1049.4812	0.48115861	881	sp|Q8WUD4|CCD12_HUMAN	yes	yes	1	0	0	1	0	By MS/MS	By MS/MS	By MS/MS		By matching			By matching	By matching	By matching		By matching	1	1	1		1			1	1	1		1	21.68	22.394	2	0.033322	6578	SW_20181017_HUNTER_B-cell_30K_pullout_1	135	74.239	21892000	6796700	988350	950700
MEAVVNLYQEVMKHADPR	1	Acetyl (N-term)	2171.0503	0.050344371	975	sp|Q9BW60|ELOV1_HUMAN	yes	yes	1	0	0	0	0	By MS/MS									By MS/MS			1									1			55.954	55.927	2	9.0631E-05	19195	SW_20181017_HUNTER_B-cell_30K_pullout_1	127.02	76.873	1787300	900330	0	0
MEDEEGPEYGKPDFVLLDQVTMEDFMR	1	3 Oxidation (M);Acetyl (N-term)	3309.404	0.40396201	87	sp|B0I1T2|MYO1G_HUMAN	yes	yes	1	0	0	3	0	By MS/MS	By MS/MS	By matching	By MS/MS	By matching			By matching		By MS/MS			1	1	1	1	1			1		1			51.292	51.626	3	4.701E-25	17322	SW_20181017_HUNTER_NK_30K_pullout_1	166.98	161.36	61264000	6792000	2326100	958860
MEDEEGPEYGKPDFVLLDQVTMEDFMR	1	Oxidation (M);Acetyl (N-term)	3277.4141	0.41413277	87	sp|B0I1T2|MYO1G_HUMAN	yes	yes	1	0	0	1	0				By matching				By MS/MS		By MS/MS						1				1		1			54.973	54.787	3	2.7322E-19	18687	SW_20181017_HUNTER_Mono_30K_pullout_2	146.45	136.31	27188000	0	0	0
MEDEEGPEYGKPDFVLLDQVTMEDFMR	1	2 Oxidation (M);Acetyl (N-term)	3293.409	0.40904739	87	sp|B0I1T2|MYO1G_HUMAN	yes	yes	1	0	0	2	0				By MS/MS						By MS/MS						1						1			53.579	53.37	3	2.6641E-49	17966	SW_20181017_HUNTER_NK_30K_pullout_1	215.34	206.83	26551000	0	0	0
MEDLDQSPLVSSSDSPPRPQPAFKYQFVR	1	Oxidation (M);Acetyl (N-term)	3378.6191	0.61905566	1019	sp|Q9NQC3|RTN4_HUMAN	yes	yes	1	0	0	1	1	By MS/MS	By MS/MS	By MS/MS	By matching	By matching		By MS/MS	By MS/MS	By MS/MS		By matching		1	1	1	1	1		1	1	1		1		40.239	41.202	3	2.6703E-87	13220	SW_20181017_HUNTER_Mono_30K_pullout_2	276.11	264.46	57912000	11010000	3191100	1838300
MEDLDQSPLVSSSDSPPRPQPAFKYQFVR	1	Acetyl (N-term)	3362.6241	0.62414104	1019	sp|Q9NQC3|RTN4_HUMAN	yes	yes	1	0	0	0	1	By MS/MS		By matching	By MS/MS		By MS/MS	By MS/MS	By MS/MS	By MS/MS	By MS/MS	By MS/MS		2		1	2		1	1	2	2	2	1		44.22	44.807	3;4	2.3966E-152	14801	SW_20181017_HUNTER_Mono_30K_pullout_2	341.34	322.79	284600000	26466000	0	1175100
MEDSASASLSSAAATGTSTSTPAAPTAR	0	Oxidation (M);Acetyl (N-term)	2654.1977	0.19773271	186	sp|O76021|RL1D1_HUMAN	yes	yes	1	0	0	1	0	By MS/MS	By matching		By matching	By MS/MS	By MS/MS							1	1		1	1	1							31.242	32.348	3	5.328E-20	10196	SW_20181017_HUNTER_B-cell_30K_pullout_1	157.68	150.8	25043000	15376000	593380	0
MEDSASASLSSAAATGTSTSTPAAPTAR	0	Acetyl (N-term)	2638.2028	0.20281809	186	sp|O76021|RL1D1_HUMAN	yes	yes	1	0	0	0	0	By MS/MS			By MS/MS		By matching							1			1		1							35.575	36.056	3	1.7072E-25	11612	SW_20181017_HUNTER_B-cell_30K_pullout_1	172.2	155.48	21562000	11163000	0	0
MEEEGVKEAGEKPR	2	Acetyl (N-term)	1629.7668	0.76683553	875	sp|Q8TD55|PKHO2_HUMAN	yes	yes	1	0	0	0	0	By MS/MS	By matching		By MS/MS	By matching		By MS/MS	By MS/MS		By MS/MS	By matching	By MS/MS	1	1		1	1		1	1		1	1	1	23.397	24.216	3	0.0020744	7305	SW_20181017_HUNTER_B-cell_30K_pullout_1	123.38	97.666	102960000	9091000	1282600	0
MEEEGVKEAGEKPR	2	Oxidation (M);Acetyl (N-term)	1645.7618	0.76175015	875	sp|Q8TD55|PKHO2_HUMAN	yes	yes	1	0	0	1	0	By MS/MS							By matching		By matching			1							1		1			19.264	19.26	3	0.082471	5483	SW_20181017_HUNTER_B-cell_30K_pullout_1	65.219	50.532	28807000	7714000	0	0
MEEETHTDAKIR	1	Oxidation (M);Acetyl (N-term)	1516.6828	0.68277155	1021	sp|Q9NQT4|EXOS5_HUMAN	yes	yes	1	0	0	1	0	By MS/MS	By matching		By matching	By matching	By matching	By matching	By matching	By matching	By MS/MS	By matching	By matching	1	1		1	1	1	1	1	1	1	1	1	17.62	18.526	3	0.022387	4857	SW_20181017_HUNTER_NK_30K_pullout_1	100.31	70.973	24188000	5335200	1094300	0
MEEIGILVEKAQDEIPALSVSR	1	Acetyl (N-term)	2468.2832	0.28324066	480	sp|P43686|PRS6B_HUMAN	yes	yes	1	0	0	0	0	By MS/MS			By MS/MS		By MS/MS				By MS/MS		By matching	1			1		1				1		1	58.559	59.154	2	3.6237E-31	20188	SW_20181017_HUNTER_NKT_30K_pullout_3	219.95	193.41	11178000	5135600	0	0
MEELDALLEELER	0	Oxidation (M);Acetyl (N-term)	1646.7709	0.77091785	153	sp|O60711|LPXN_HUMAN	yes	yes	1	0	0	1	0					By MS/MS												1								58.623	60.579	2	0.0010571	19524	SW_20181017_HUNTER_B-cell_30K_pullout_2	129.84	111.09	621260	0	0	0
MEERPAETNANVDNSASPSVAQLAGR	0	Oxidation (M);Acetyl (N-term)	2771.278	0.27804871	807	sp|Q6JBY9|CPZIP_HUMAN	yes	yes	1	0	0	1	1	By MS/MS	By MS/MS	By MS/MS	By MS/MS	By MS/MS	By MS/MS	By MS/MS	By MS/MS	By matching	By MS/MS	By MS/MS	By MS/MS	1	1	1	1	1	1	1	1	1	1	1	1	30.924	31.9	3	4.8074E-55	10095	SW_20181017_HUNTER_B-cell_30K_pullout_1	241.82	218.92	165250000	57438000	2682300	2456300
MEERPAETNANVDNSASPSVAQLAGR	0	Acetyl (N-term)	2755.2831	0.28313409	807	sp|Q6JBY9|CPZIP_HUMAN	yes	yes	1	0	0	0	1	By MS/MS	By matching	By MS/MS	By MS/MS	By MS/MS	By MS/MS		By MS/MS	By MS/MS		By matching		1	1	1	1	1	1		1	1		1		33.695	34.707	3	1.3576E-65	10943	SW_20181017_HUNTER_Mono_30K_pullout_2	265.89	253.34	120850000	25600000	760650	805960
MEESGYESVLCVKPDVHVYR	1	Acetyl (N-term)	2438.1246	0.12463153	1038	sp|Q9NVZ3|NECP2_HUMAN	yes	yes	1	0	0	0	0								By MS/MS												1					41.534	41.496	3	2.352E-21	13629	SW_20181017_HUNTER_Mono_30K_pullout_2	140.95	115.45	0	0	0	0
MEESGYESVLCVKPDVHVYR	1	Oxidation (M);Acetyl (N-term)	2454.1195	0.11954615	1038	sp|Q9NVZ3|NECP2_HUMAN	yes	yes	1	0	0	1	0		By matching							By MS/MS					1							1				37.059	39.041	3	0.013205	11760	SW_20181017_HUNTER_Mono_30K_pullout_3	78.516	46.715	1387500	0	502100	0
MEEVPHDCPGADSAQAGR	0	Oxidation (M);Acetyl (N-term)	1983.8051	0.8050883	548	sp|P53384|NUBP1_HUMAN	yes	yes	1	0	0	1	0	By MS/MS		By matching		By MS/MS	By matching	By matching	By MS/MS	By MS/MS	By MS/MS	By matching	By matching	1		1		1	1	1	1	1	1	1	1	23.12	24.024	2	0.000352	6795	SW_20181017_HUNTER_Mono_30K_pullout_2	116.84	95.207	14359000	2494600	0	497620
MEGDAVEAIVEESETFIKGKER	2	Oxidation (M);Acetyl (N-term)	2524.2003	0.20029889	509	sp|P49711|CTCF_HUMAN	yes	yes	1	0	0	1	0	By MS/MS	By MS/MS		By matching	By MS/MS	By matching	By MS/MS	By MS/MS	By MS/MS	By MS/MS	By matching	By MS/MS	1	1		1	2	2	1	1	1	1	1	1	53.439	54.49	2;3	2.1864E-31	18432	SW_20181017_HUNTER_B-cell_30K_pullout_1	222.06	202.77	217820000	72744000	1831200	0
MEGDAVEAIVEESETFIKGKER	2	Acetyl (N-term)	2508.2054	0.20538427	509	sp|P49711|CTCF_HUMAN	yes	yes	1	0	0	0	0	By MS/MS	By matching		By MS/MS		By MS/MS		By MS/MS	By MS/MS	By MS/MS	By matching	By matching	1	1		1		1		1	1	1	1	1	54.986	55.924	3	3.4038E-68	18804	SW_20181017_HUNTER_B-cell_30K_pullout_1	283.73	267.22	163190000	69060000	769590	0
MEGPLSVFGDR	0	Oxidation (M);Acetyl (N-term)	1264.5758	0.57578728	352	sp|P17987|TCPA_HUMAN	yes	yes	1	0	0	1	0	By MS/MS	By MS/MS	By MS/MS	By MS/MS	By MS/MS	By MS/MS		By MS/MS	By MS/MS	By MS/MS	By MS/MS	By MS/MS	1	1	1	1	1	1		1	1	1	1	1	47.389	48.171	2	0.0096348	16399	SW_20181017_HUNTER_Mono_30K_pullout_2	148.69	72.213	59631000	19018000	2031700	1449300
MEGPLSVFGDR	0	Acetyl (N-term)	1248.5809	0.58087266	352	sp|P17987|TCPA_HUMAN	yes	yes	1	0	0	0	0	By MS/MS			By MS/MS				By matching	By matching				1			1				1	1				53.22	53.602	2	0.0024673	18634	SW_20181017_HUNTER_NKT_30K_pullout_3	166.34	94.646	22287000	13621000	0	0
MEGQSVEELLAKAEQDEAEKLQR	2	Acetyl (N-term)	2672.2963	0.29632454	742	sp|Q15050|RRS1_HUMAN	yes	yes	1	0	0	0	0	By MS/MS			By matching									1			1									50.558	50.326	3	1.3989E-20	17051	SW_20181017_HUNTER_B-cell_30K_pullout_1	174.47	160.73	32001000	18256000	0	0
MEGQSVEELLAKAEQDEAEKLQR	2	Oxidation (M);Acetyl (N-term)	2688.2912	0.29123916	742	sp|Q15050|RRS1_HUMAN	yes	yes	1	0	0	1	0	By matching	By matching	By MS/MS	By matching	By MS/MS	By matching	By matching				By matching	By matching	1	1	1	1	1	1	1				1	1	47.827	48.669	3	7.831E-06	15179	SW_20181017_HUNTER_B-cell_30K_pullout_2	104.06	94.569	32137000	13162000	1125100	1409400
MEGSGEQPGPQPQHPGDHR	0	Oxidation (M);Acetyl (N-term)	2097.8923	0.89226382	1079	sp|Q9UJA5|TRM6_HUMAN	yes	yes	1	0	0	1	0		By matching			By matching	By matching	By matching	By MS/MS	By matching		By matching	By matching		1			1	1	1	1	1		1	1	16.476	17.532	3	0.040129	4431	SW_20181017_HUNTER_Mono_30K_pullout_2	67.995	59.286	10834000	0	999480	0
MEKPSPLLVGR	1	Oxidation (M);Acetyl (N-term)	1283.6908	0.69075746	694	sp|Q13283|G3BP1_HUMAN;sp|Q9UN86|G3BP2_HUMAN	yes	no	1	0	0	1	0	By MS/MS		By MS/MS		By matching	By matching	By matching	By MS/MS	By MS/MS	By MS/MS	By matching	By matching	1		1		1	1	1	1	1	1	1	1	31.581	32.566	2	0.010843	10446	SW_20181017_HUNTER_B-cell_30K_pullout_1	146.11	110.66	131780000	40103000	0	5450400
MEKPSPLLVGR	1	Acetyl (N-term)	1267.6958	0.69584284	694	sp|Q13283|G3BP1_HUMAN;sp|Q9UN86|G3BP2_HUMAN	yes	no	1	0	0	0	0	By MS/MS			By MS/MS	By matching	By matching		By MS/MS	By MS/MS	By MS/MS	By matching		1			1	1	1		1	1	1	1		36.103	37.063	2	2.9468E-12	11971	SW_20181017_HUNTER_Mono_30K_pullout_2	225.01	154.09	109930000	23789000	0	0
MEKTELIQKAKLAEQAER	3	Oxidation (M);Acetyl (N-term)	2173.1413	0.14126787	400	sp|P27348|1433T_HUMAN	yes	yes	1	0	0	1	0	By MS/MS	By MS/MS	By MS/MS	By MS/MS	By MS/MS	By MS/MS	By MS/MS	By MS/MS	By MS/MS	By MS/MS	By MS/MS	By MS/MS	2	2	2	2	2	2	2	1	2	2	2	2	29.812	30.805	3;4	5.3029E-16	9213	SW_20181017_HUNTER_Mono_30K_pullout_2	191.65	142.18	1398900000	239070000	57460000	74886000
MEKTELIQKAKLAEQAER	3	Acetyl (N-term)	2157.1464	0.14635325	400	sp|P27348|1433T_HUMAN	yes	yes	1	0	0	0	0	By MS/MS	By MS/MS	By MS/MS	By MS/MS	By MS/MS	By matching	By MS/MS	By MS/MS	By MS/MS	By MS/MS	By MS/MS	By MS/MS	2	1	2	2	2	1	2	2	2	2	2	2	32.482	33.363	3;4	7.3485E-30	10540	SW_20181017_HUNTER_Mono_30K_pullout_2	229.1	194.83	1889600000	223700000	18510000	36883000
MEKTLETVPLER	1	Oxidation (M);Acetyl (N-term)	1502.765	0.76504461	377	sp|P22626|ROA2_HUMAN	yes	yes	1	0	0	1	0	By MS/MS	By MS/MS	By MS/MS	By MS/MS	By MS/MS	By MS/MS	By MS/MS	By MS/MS	By MS/MS	By MS/MS	By MS/MS	By MS/MS	3	2	2	1	2	2	2	1	2	2	2	2	35.045	36.055	2;3	2.6739E-08	10752	SW_20181017_HUNTER_Mono_30K_pullout_2	205.12	152.4	1169100000	319290000	37387000	45376000
MEKTLETVPLER	1	Acetyl (N-term)	1486.7701	0.77012999	377	sp|P22626|ROA2_HUMAN	yes	yes	1	0	0	0	0	By MS/MS	By MS/MS	By MS/MS	By MS/MS	By MS/MS	By MS/MS	By MS/MS	By MS/MS	By MS/MS	By MS/MS	By MS/MS	By MS/MS	2	1	1	2	1	1	1	2	1	2	1	1	39.421	40.118	2;3	3.6613E-08	12120	SW_20181017_HUNTER_Mono_30K_pullout_3	203.51	139.47	934450000	272370000	6828300	14393000
MEKTQETVQR	1	Oxidation (M);Acetyl (N-term)	1306.6187	0.61871473	206	sp|O95749|GGPPS_HUMAN	yes	yes	1	0	0	1	0	By MS/MS	By matching		By matching	By matching	By matching	By matching	By matching	By matching		By matching	By matching	1	1		1	1	1	1	1	1		1	1	16.13	16.925	2	0.060437	4407	SW_20181017_HUNTER_B-cell_30K_pullout_1	118.28	65.7	19688000	6674300	800560	0
MELFLAGR	0	Oxidation (M);Acetyl (N-term)	993.49535	0.49535211	835	sp|Q7Z4W1|DCXR_HUMAN	yes	yes	1	0	0	1	0										By MS/MS												1			46.396	46.342	2	0.083975	15363	SW_20181017_HUNTER_NK_30K_pullout_1	90.777	41.418	0	0	0	0
MELGELLYNKSEYIETASGNKVSR	2	Oxidation (M);Acetyl (N-term)	2788.3589	0.3589248	963	sp|Q9BTE1|DCTN5_HUMAN	yes	yes	1	0	0	1	0										By MS/MS												1			46.802	46.748	3	0.0067744	15516	SW_20181017_HUNTER_NK_30K_pullout_1	68.97	45.053	0	0	0	0
MELITILEKTVSPDR	1	Oxidation (M);Acetyl (N-term)	1801.9496	0.94955092	734	sp|Q14974|IMB1_HUMAN	yes	yes	1	0	0	1	0	By MS/MS	By MS/MS	By MS/MS	By MS/MS	By MS/MS	By MS/MS	By matching		By MS/MS	By MS/MS	By MS/MS	By matching	1	1	1	1	1	1	2		1	1	1	1	57.094	57.99	2	7.3649E-08	19542	SW_20181017_HUNTER_B-cell_30K_pullout_1	158.2	118.94	33675000	5849500	1667600	1051200
MELITILEKTVSPDR	1	Acetyl (N-term)	1785.9546	0.9546363	734	sp|Q14974|IMB1_HUMAN	yes	yes	1	0	0	0	0	By MS/MS	By matching		By MS/MS	By MS/MS				By matching		By matching		1	1		1	1				1		1		59.881	61.164	2	5.1342E-77	20751	SW_20181017_HUNTER_NKT_30K_pullout_3	318.91	318.91	117290000	48437000	844510	0
MELITILEKTVSPDRLELEAAQKFLER	2	Oxidation (M);Acetyl (N-term)	3229.7268	0.7268152	734	sp|Q14974|IMB1_HUMAN	yes	yes	1	0	0	1	1	By MS/MS		By matching	By MS/MS	By matching				By MS/MS	By MS/MS	By matching		1		1	1	1				1	1	1		56.84	57.656	3;4	4.0372E-49	19395	SW_20181017_HUNTER_NKT_30K_pullout_3	210.22	184.95	52337000	3768800	0	1296600
MELITILEKTVSPDRLELEAAQKFLER	2	Oxidation (M)	3187.7163	0.71625051	734	sp|Q14974|IMB1_HUMAN	yes	yes	0	0	0	1	1								By MS/MS												1					58.234	58.096	3	1.2748E-09	19810	SW_20181017_HUNTER_Mono_30K_pullout_2	94.192	63.65	0	0	0	0
MELLGEYVGQEGKPQKLR	2	Oxidation (M);Acetyl (N-term)	2132.0936	0.093589394	983	sp|Q9BXV9|GON7_HUMAN	yes	yes	1	0	0	1	0	By MS/MS	By matching			By MS/MS	By MS/MS		By matching		By matching	By matching	By matching	1	1			1	1		1		1	1	1	37.579	38.589	3	0.013857	12713	SW_20181017_HUNTER_B-cell_30K_pullout_1	89.846	43.438	36555000	15051000	994350	0
MELLGEYVGQEGKPQKLR	2	Acetyl (N-term)	2116.0987	0.098674772	983	sp|Q9BXV9|GON7_HUMAN	yes	yes	1	0	0	0	0	By MS/MS	By matching	By matching	By MS/MS	By matching	By MS/MS	By matching	By MS/MS	By MS/MS	By MS/MS	By matching	By matching	1	1	1	1	1	2	1	2	2	1	1	1	46.429	47.229	3	5.2808E-17	15683	SW_20181017_HUNTER_Mono_30K_pullout_2	149.57	73.174	89495000	30782000	884820	1026800
MELQKGKGAAAAAAASGAAGGGGGGAGAGAPGGGR	2	Acetyl (N-term)	2808.3685	0.36853548	805	sp|Q68E01|INT3_HUMAN	yes	yes	1	0	0	0	0	By MS/MS			By matching									2			1									29.154	29.099	3;4	3.3954E-40	9180	SW_20181017_HUNTER_B-cell_30K_pullout_1	181.9	157.99	19589000	17192000	0	0
MELQKGKGAAAAAAASGAAGGGGGGAGAGAPGGGR	2	Oxidation (M);Acetyl (N-term)	2824.3635	0.3634501	805	sp|Q68E01|INT3_HUMAN	yes	yes	1	0	0	1	0		By MS/MS	By matching			By matching	By MS/MS							1	1			1	1						25.746	26.835	3	6.404E-13	7582	SW_20181017_HUNTER_Mono_30K_pullout_1	123.45	113.33	3414300	0	419310	730100
MELSDANLQTLTEYLKKTLDPDPAIR	2	Oxidation (M);Acetyl (N-term)	3032.5376	0.53761744	558	sp|P55060|XPO2_HUMAN	yes	yes	1	0	0	1	0	By MS/MS			By matching				By matching		By matching			1			1				1		1			55.072	54.933	3	5.8831E-29	18853	SW_20181017_HUNTER_B-cell_30K_pullout_1	189.39	171.48	66935000	14781000	0	0
MELSDANLQTLTEYLKKTLDPDPAIR	2	Acetyl (N-term)	3016.5427	0.54270282	558	sp|P55060|XPO2_HUMAN	yes	yes	1	0	0	0	0	By matching			By MS/MS									1			1									56.587	56.455	3	5.498E-35	19493	SW_20181017_HUNTER_NKT_30K_pullout_3	200.63	181.1	31173000	2180400	0	0
MELTIFILR	0	Unmodified	1134.6471	0.64710173	1005	sp|Q9H8H3|MET7A_HUMAN	yes	yes	0	0	0	0	0	By MS/MS												1												53.715	53.715	2	0.01	18425	SW_20181017_HUNTER_B-cell_30K_pullout_1	137.9	48.535	0	0	0	0
MELVQVLKR	1	Oxidation (M);Acetyl (N-term)	1172.6587	0.65872905	1077	sp|Q9UI09|NDUAC_HUMAN	yes	yes	1	0	0	1	0	By MS/MS	By MS/MS	By MS/MS	By matching	By MS/MS	By matching	By matching	By MS/MS	By MS/MS	By MS/MS	By matching	By matching	1	1	1	1	1	1	1	1	1	1	1	1	41.056	41.957	2	0.01503	12758	SW_20181017_HUNTER_Mono_30K_pullout_3	164.53	89.32	62210000	11160000	2688900	1825400
MELVQVLKR	1	Acetyl (N-term)	1156.6638	0.66381443	1077	sp|Q9UI09|NDUAC_HUMAN	yes	yes	1	0	0	0	0	By MS/MS	By MS/MS	By matching	By MS/MS	By MS/MS	By MS/MS	By MS/MS	By matching	By MS/MS	By MS/MS	By MS/MS	By matching	1	1	1	1	1	1	1	1	1	1	1	1	48.949	49.742	2	0.0071565	16893	SW_20181017_HUNTER_NK_30K_pullout_1	175.44	102.18	125820000	30285000	1014600	1284600
MEMEKEFEQIDKSGSWAAIYQDIR	2	Acetyl (N-term)	2945.3575	0.35754459	353	sp|P18031|PTN1_HUMAN	yes	yes	1	0	0	0	0	By MS/MS			By matching						By matching			1			1						1			53.022	52.882	3	1.6808E-105	18131	SW_20181017_HUNTER_B-cell_30K_pullout_1	311.77	277.61	41611000	20303000	0	0
MEMEKEFEQIDKSGSWAAIYQDIR	2	2 Oxidation (M);Acetyl (N-term)	2977.3474	0.34737383	353	sp|P18031|PTN1_HUMAN	yes	yes	1	0	0	2	0	By matching				By MS/MS					By matching			1				1					1			45.49	46.258	3	0.0051895	14263	SW_20181017_HUNTER_B-cell_30K_pullout_2	77.235	58.191	21905000	12226000	0	0
MENGYTYEDYKNTAEWLLSHTKHR	2	Oxidation (M);Acetyl (N-term)	3043.377	0.37703448	217	sp|P00491|PNPH_HUMAN	yes	yes	1	0	0	1	0	By MS/MS	By matching	By matching	By matching	By matching	By matching					By matching		1	1	1	1	1	1					1		41.503	42.508	4	1.5002E-14	14118	SW_20181017_HUNTER_B-cell_30K_pullout_1	148.17	139	29456000	14291000	1239500	1817000
MENGYTYEDYKNTAEWLLSHTKHR	2	Acetyl (N-term)	3027.3821	0.38211985	217	sp|P00491|PNPH_HUMAN	yes	yes	1	0	0	0	0				By MS/MS												1									44.222	44.057	4	9.8577E-09	14820	SW_20181017_HUNTER_NKT_30K_pullout_3	124	109.89	16175000	0	0	0
MEPEQMLEGQTQVAENPHSEYGLTDNVER	0	Acetyl (N-term)	3372.4874	0.48744914	990	sp|Q9C005|DPY30_HUMAN	yes	yes	1	0	0	0	0	By MS/MS												1												43.755	43.755	3	8.9232E-17	14668	SW_20181017_HUNTER_B-cell_30K_pullout_1	144.89	129.21	5817100	5817100	0	0
MEPGPDGPAASGPAAIR	0	Oxidation (M);Acetyl (N-term)	1650.7672	0.76716988	361	sp|P19623|SPEE_HUMAN	yes	yes	1	0	0	1	0								By MS/MS												1					31.025	30.887	2	0.0053691	9619	SW_20181017_HUNTER_Mono_30K_pullout_2	98.902	82.764	4181000	0	0	0
MEPPGGSLGPGR	0	Oxidation (M);Acetyl (N-term)	1211.5605	0.56047157	151	sp|O60610|DIAP1_HUMAN	yes	yes	1	0	0	1	0	By MS/MS	By MS/MS	By MS/MS	By MS/MS		By matching		By MS/MS		By MS/MS	By MS/MS	By matching	1	1	1	1		1		1		1	1	1	27.488	27.973	2	0.0091492	8422	SW_20181017_HUNTER_NK_30K_pullout_1	123.63	99.595	36569000	5783600	0	1034800
MEPSSLELPADTVQR	0	Acetyl (N-term)	1713.8244	0.82435041	777	sp|Q16719|KYNU_HUMAN	yes	yes	1	0	0	0	0	By MS/MS					By matching		By matching					1					1		1					44.536	44.993	2	5.905E-08	15123	SW_20181017_HUNTER_B-cell_30K_pullout_1	159.44	100.75	19856000	8325200	0	0
MEPTAPSLTEEDLTEVKKDALENLR	2	Oxidation (M);Acetyl (N-term)	2886.4168	0.41683361	214	sp|O95999|BCL10_HUMAN	yes	yes	1	0	0	1	0					By MS/MS	By matching				By matching							1	1				1			44.618	45.855	3	0.0053038	14112	SW_20181017_HUNTER_B-cell_30K_pullout_2	73.981	66.949	9039600	0	0	0
MEPVPLQDFVR	0	Oxidation (M);Acetyl (N-term)	1387.6806	0.6805867	801	sp|Q5TEJ8|THMS2_HUMAN	yes	yes	1	0	0	1	0		By MS/MS	By matching	By MS/MS	By matching	By matching	By MS/MS	By MS/MS	By MS/MS	By MS/MS	By MS/MS	By MS/MS		1	1	1	1	1	1	1	1	1	1	1	48.261	49.248	2	0.0088895	16679	SW_20181017_HUNTER_Mono_30K_pullout_2	150.27	107.02	45289000	0	1115700	974840
MEQLSSANTR	0	Acetyl (N-term)	1177.5397	0.53973612	426	sp|P30740|ILEU_HUMAN	yes	yes	1	0	0	0	0	By MS/MS	By MS/MS	By MS/MS	By MS/MS	By MS/MS	By MS/MS	By MS/MS	By MS/MS	By MS/MS	By MS/MS	By MS/MS	By MS/MS	1	1	1	1	1	1	1	1	1	1	1	1	31.255	32.247	2	0.00054941	10097	SW_20181017_HUNTER_NK_30K_pullout_1	185.6	129.92	263570000	19847000	2261000	3231800
MEQLSSANTR	0	Oxidation (M);Acetyl (N-term)	1193.5347	0.53465075	426	sp|P30740|ILEU_HUMAN	yes	yes	1	0	0	1	0	By matching	By MS/MS	By MS/MS	By MS/MS	By MS/MS		By MS/MS	By MS/MS	By MS/MS	By MS/MS	By MS/MS	By MS/MS	1	2	1	1	1		2	2	2	1	2	2	24.707	25.763	2	3.7745E-05	6670	SW_20181017_HUNTER_Mono_30K_pullout_2	193.82	153.47	318320000	35118000	6603400	5786700
MERPDKAALNALQPPEFR	1	Oxidation (M);Acetyl (N-term)	2140.0735	0.073522654	786	sp|Q3ZAQ7|VMA21_HUMAN	yes	yes	1	0	0	1	1	By MS/MS	By matching			By matching	By matching	By MS/MS	By matching	By MS/MS				1	1			1	1	1	1	1				36.92	38.22	3	0.0019701	11488	SW_20181017_HUNTER_Mono_30K_pullout_3	106.16	82.145	28743000	5476800	994200	0
MERPDKAALNALQPPEFR	1	Acetyl (N-term)	2124.0786	0.078608032	786	sp|Q3ZAQ7|VMA21_HUMAN	yes	yes	1	0	0	0	1	By matching				By matching	By matching		By MS/MS	By matching		By matching		1				1	1		1	1		1		39.75	41.084	3	2.0093E-10	13355	SW_20181017_HUNTER_Mono_30K_pullout_2	159.06	117.14	23406000	8347400	0	0
MESAIAEGGASR	0	Oxidation (M);Acetyl (N-term)	1235.5452	0.54521543	639	sp|P78344|IF4G2_HUMAN	yes	yes	1	0	0	1	0		By matching			By MS/MS				By matching		By matching	By matching		1			1				1		1	1	23.759	25.407	2	0.047564	6797	SW_20181017_HUNTER_B-cell_30K_pullout_2	97.456	65.522	2981000	0	504910	0
MESFSSKSLALQAEKKLLSKMAGR	4	Acetyl (N-term)	2681.4244	0.42444236	813	sp|Q6P589|TP8L2_HUMAN	yes	yes	1	0	0	0	0								By MS/MS												1					44.525	44.487	4	4.8419E-15	14772	SW_20181017_HUNTER_Mono_30K_pullout_2	157.55	146.45	16457000	0	0	0
MESGAYGAAKAGGSFDLR	1	Oxidation (M);Acetyl (N-term)	1844.8363	0.83631208	141	sp|O43760|SNG2_HUMAN	yes	yes	1	0	0	1	0	By MS/MS	By MS/MS		By MS/MS	By MS/MS	By MS/MS	By MS/MS	By MS/MS	By MS/MS	By MS/MS	By MS/MS	By MS/MS	2	1		1	2	1	1	1	2	2	1	1	33.033	34.193	2;3	4.1923E-48	10739	SW_20181017_HUNTER_Mono_30K_pullout_2	258.79	219.65	249480000	134570000	1378000	0
MESGAYGAAKAGGSFDLR	1	Acetyl (N-term)	1828.8414	0.84139745	141	sp|O43760|SNG2_HUMAN	yes	yes	1	0	0	0	0	By MS/MS			By MS/MS	By MS/MS	By MS/MS	By MS/MS	By MS/MS	By MS/MS	By MS/MS	By MS/MS	By matching	2			2	1	1	1	2	1	2	1	1	37.2	37.824	2;3	1.5235E-84	12294	SW_20181017_HUNTER_Mono_30K_pullout_2	310.04	268.64	171780000	62070000	0	0
MESGSTAASEEAR	0	Oxidation (M);Acetyl (N-term)	1382.562	0.56198771	298	sp|P10644|KAP0_HUMAN	yes	yes	1	0	0	1	0	By MS/MS		By MS/MS	By MS/MS	By MS/MS	By matching	By MS/MS	By matching	By matching	By MS/MS	By MS/MS	By matching	1		1	1	1	1	1	1	1	1	1	1	18.451	19.121	2	0.00027141	5282	SW_20181017_HUNTER_B-cell_30K_pullout_1	145.55	125.77	23517000	5267900	0	588910
MESGSTAASEEAR	0	Acetyl (N-term)	1366.5671	0.56707309	298	sp|P10644|KAP0_HUMAN	yes	yes	1	0	0	0	0	By MS/MS			By MS/MS	By matching			By MS/MS	By matching	By MS/MS	By matching		1			1	1			1	1	1	1		24.541	25.28	2	6.2989E-06	7842	SW_20181017_HUNTER_NKT_30K_pullout_3	176.95	155.48	30152000	6034000	0	0
MESHQDFR	0	Acetyl (N-term)	1090.4502	0.45019284	940	sp|Q96QH2|PRAM_HUMAN	yes	yes	1	0	0	0	0							By MS/MS	By MS/MS	By matching										1	1	1				24.419	25.52	2	0.039757	6959	SW_20181017_HUNTER_Mono_30K_pullout_1	161.02	102.1	24092000	0	0	0
MESYHKPDQQKLQALKDTANR	3	Oxidation (M);Acetyl (N-term)	2558.2547	0.2547345	413	sp|P29401|TKT_HUMAN	yes	yes	1	0	0	1	0	By MS/MS	By MS/MS	By MS/MS	By MS/MS	By matching	By matching	By MS/MS	By MS/MS	By MS/MS	By MS/MS	By matching	By MS/MS	2	2	3	1	2	2	3	2	3	1	2	3	24.609	25.596	3;4	2.721E-37	6763	SW_20181017_HUNTER_Mono_30K_pullout_3	234.98	218.05	426130000	19807000	16860000	44468000
MESYHKPDQQKLQALKDTANR	3	Acetyl (N-term)	2542.2598	0.25981987	413	sp|P29401|TKT_HUMAN	yes	yes	1	0	0	0	0	By MS/MS	By matching	By matching	By MS/MS	By matching	By matching	By MS/MS	By MS/MS	By MS/MS	By MS/MS	By MS/MS	By MS/MS	2	1	1	2	1	1	2	2	2	2	1	2	26.582	27.418	3;4	8.6732E-95	8205	SW_20181017_HUNTER_NKT_30K_pullout_3	311.18	282.98	1612900000	188780000	6546000	9605900
METEQPEETFPNTETNGEFGKRPAEDMEEEQAFKR	2	2 Oxidation (M);Acetyl (N-term)	4204.8114	0.81136206	593	sp|P61978|HNRPK_HUMAN	yes	yes	1	0	0	2	1	By MS/MS		By matching	By MS/MS	By MS/MS	By matching	By MS/MS	By MS/MS	By MS/MS	By MS/MS	By MS/MS	By MS/MS	1		1	1	1	1	1	1	1	1	1	1	31.14	32.038	4	2.5075E-60	9808	SW_20181017_HUNTER_NK_30K_pullout_1	211.1	207.98	323110000	85881000	0	7778300
METEQPEETFPNTETNGEFGKRPAEDMEEEQAFKR	2	Oxidation (M);Acetyl (N-term)	4188.8164	0.81644743	593	sp|P61978|HNRPK_HUMAN	yes	yes	1	0	0	1	1	By MS/MS	By MS/MS	By MS/MS	By MS/MS	By MS/MS	By MS/MS	By MS/MS	By MS/MS	By MS/MS	By MS/MS	By matching	By MS/MS	1	2	1	1	1	1	1	1	2	2	1	1	33.339	34.407	4	4.6513E-167	10677	SW_20181017_HUNTER_Mono_30K_pullout_2	349.64	341.48	445080000	84685000	12087000	14440000
METEQPEETFPNTETNGEFGKRPAEDMEEEQAFKR	2	Acetyl (N-term)	4172.8215	0.82153281	593	sp|P61978|HNRPK_HUMAN	yes	yes	1	0	0	0	1	By MS/MS	By matching		By MS/MS	By MS/MS	By MS/MS	By MS/MS	By MS/MS	By MS/MS	By MS/MS	By MS/MS	By matching	1	1		1	1	1	1	1	1	1	1	1	34.726	35.808	4	1.9285E-147	11137	SW_20181017_HUNTER_NK_30K_pullout_1	330.27	317.68	558640000	84391000	4253800	0
METGTAPLVAPPR	0	Oxidation (M);Acetyl (N-term)	1396.7021	0.70205043	788	sp|Q4KMP7|TB10B_HUMAN	yes	yes	1	0	0	1	0							By MS/MS												1						33.686	35.398	2	0.060645	10619	SW_20181017_HUNTER_Mono_30K_pullout_1	80.706	62.886	0	0	0	0
METILEQQR	0	Oxidation (M);Acetyl (N-term)	1204.5758	0.57578728	682	sp|Q12874|SF3A3_HUMAN	yes	yes	1	0	0	1	0	By MS/MS	By MS/MS	By matching	By MS/MS	By matching	By MS/MS		By MS/MS	By MS/MS	By MS/MS	By MS/MS		1	1	1	1	1	1		1	1	1	1		31.95	32.748	2	2.3964E-11	10549	SW_20181017_HUNTER_B-cell_30K_pullout_1	226.68	173.12	63249000	19450000	0	1887200
METILEQQR	0	Acetyl (N-term)	1188.5809	0.58087266	682	sp|Q12874|SF3A3_HUMAN	yes	yes	1	0	0	0	0	By MS/MS	By MS/MS	By MS/MS	By matching		By MS/MS	By matching	By MS/MS		By MS/MS	By matching		1	1	1	1		1	1	1		1	1		43.686	44.335	2	1.181E-08	14908	SW_20181017_HUNTER_Mono_30K_pullout_2	135.77	105.58	62406000	15373000	964840	1158000
METLSNASGTFAIR	0	Oxidation (M);Acetyl (N-term)	1554.7348	0.73480712	525	sp|P50453|SPB9_HUMAN	yes	yes	1	0	0	1	0	By MS/MS	By MS/MS	By MS/MS	By MS/MS	By MS/MS	By MS/MS	By matching		By MS/MS	By MS/MS	By MS/MS	By MS/MS	1	1	1	1	1	1	1		1	1	1	1	39.936	40.94	2	1.4377E-45	13351	SW_20181017_HUNTER_NK_30K_pullout_1	286.4	227.16	73779000	17078000	2347400	1438000
METLSNASGTFAIR	0	Acetyl (N-term)	1538.7399	0.73989249	525	sp|P50453|SPB9_HUMAN	yes	yes	1	0	0	0	0	By matching			By MS/MS	By MS/MS	By MS/MS		By matching		By MS/MS	By MS/MS		1			1	1	1		1		1	1		47.591	48.356	2	1.4062E-70	16234	SW_20181017_HUNTER_NK_30K_pullout_1	317.83	262.28	75422000	18388000	0	0
METSALKQQEQPAATKIR	2	Oxidation (M);Acetyl (N-term)	2087.0681	0.068102925	464	sp|P40937|RFC5_HUMAN	yes	yes	1	0	0	1	0	By MS/MS	By matching	By MS/MS	By MS/MS	By MS/MS		By MS/MS	By MS/MS	By MS/MS	By MS/MS	By matching	By MS/MS	1	1	1	1	1		1	1	1	1	1	1	24.877	25.723	3	1.5686E-16	7748	SW_20181017_HUNTER_B-cell_30K_pullout_1	193.06	164.11	64875000	20721000	1555000	1875300
METSALKQQEQPAATKIR	2	Acetyl (N-term)	2071.0732	0.073188303	464	sp|P40937|RFC5_HUMAN	yes	yes	1	0	0	0	0	By MS/MS							By MS/MS		By MS/MS			1							1		1			29.079	29.082	3	3.7608E-38	8876	SW_20181017_HUNTER_Mono_30K_pullout_2	243.95	212.84	38481000	6110300	0	0
MEVKPPPGR	1	Oxidation (M);Acetyl (N-term)	1067.5434	0.54336494	538	sp|P51991|ROA3_HUMAN	yes	yes	1	0	0	1	0	By MS/MS	By matching		By matching	By matching	By matching	By matching	By matching	By matching		By matching	By matching	1	1		1	1	1	1	1	1		1	1	19.614	20.589	2	0.058334	5766	SW_20181017_HUNTER_B-cell_30K_pullout_1	134.48	89.143	60098000	19184000	2466900	0
MEVKPPPGR	1	Acetyl (N-term)	1051.5485	0.54845032	538	sp|P51991|ROA3_HUMAN	yes	yes	1	0	0	0	0	By MS/MS	By matching	By matching	By matching	By matching		By matching	By matching	By matching	By matching	By matching	By matching	1	1	1	1	1		1	1	1	1	1	1	26.589	27.45	2	0.013599	8342	SW_20181017_HUNTER_B-cell_30K_pullout_1	166.52	117.42	58853000	20967000	420370	416460
MEVKPPPGRPQPDSGR	1	Oxidation (M);Acetyl (N-term)	1804.889	0.88901635	538	sp|P51991|ROA3_HUMAN	yes	yes	1	0	0	1	1	By MS/MS	By MS/MS	By MS/MS	By MS/MS	By MS/MS	By MS/MS	By MS/MS	By MS/MS	By MS/MS	By MS/MS	By MS/MS	By MS/MS	4	2	2	3	4	2	3	4	2	3	3	3	21.467	22.252	2;3	1.6717E-05	5808	SW_20181017_HUNTER_NKT_30K_pullout_3	140.22	120.92	1255400000	308100000	43750000	57154000
MEVKPPPGRPQPDSGR	1	Acetyl (N-term)	1788.8941	0.89410173	538	sp|P51991|ROA3_HUMAN	yes	yes	1	0	0	0	1	By MS/MS	By MS/MS	By MS/MS	By MS/MS	By MS/MS		By MS/MS	By MS/MS	By MS/MS	By MS/MS	By MS/MS	By MS/MS	2	2	1	2	2		1	2	1	2	2	2	24.889	25.703	2;3	2.5E-09	7498	SW_20181017_HUNTER_Mono_30K_pullout_2	174.87	138.68	1135600000	281070000	9176600	13926000
MEVKPPPGRPQPDSGRR	1	Acetyl (N-term)	1944.9952	0.99521275	538	sp|P51991|ROA3_HUMAN	yes	yes	1	0	0	0	2	By MS/MS	By matching		By MS/MS	By matching			By MS/MS	By matching	By MS/MS	By matching		1	1		1	1			1	1	1	1		22.247	23.06	4	4.2449E-06	6515	SW_20181017_HUNTER_Mono_30K_pullout_2	136.39	115.16	79173000	26273000	736170	0
MEVTGVSAPTVTVFISSSLNTFR	0	Acetyl (N-term)	2484.257	0.25702591	944	sp|Q99426|TBCB_HUMAN	yes	yes	1	0	0	0	0			By matching								By MS/MS				1								1		59.787	60.911	2	0.00216	19236	SW_20181017_HUNTER_NK_30K_pullout_2	82.102	68.983	346630	0	0	72216
MEYEWKPDEQGLQQILQLLKESQSPDTTIQR	2	Acetyl (N-term)	3772.8618	0.86180513	902	sp|Q92973|TNPO1_HUMAN	yes	yes	1	0	0	0	0								By MS/MS												1					55.052	54.914	3	1.1814E-206	18706	SW_20181017_HUNTER_Mono_30K_pullout_2	370.53	343.53	24039000	0	0	0
MEYLIGIQGPDYVLVASDR	0	Acetyl (N-term)	2180.0824	0.082356006	510	sp|P49721|PSB2_HUMAN	yes	yes	1	0	0	0	0	By MS/MS		By MS/MS	By MS/MS	By MS/MS	By MS/MS	By MS/MS		By MS/MS	By MS/MS		By MS/MS	1		1	1	1	1	1		1	1		1	57.981	58.711	2	2.5078E-14	19946	SW_20181017_HUNTER_NKT_30K_pullout_3	169.04	120.47	11788000	1540200	0	340610
MEYLIGIQGPDYVLVASDR	0	Oxidation (M);Acetyl (N-term)	2196.0773	0.077270628	510	sp|P49721|PSB2_HUMAN	yes	yes	1	0	0	1	0	By matching						By MS/MS	By matching		By MS/MS			1						1	1		2			54.098	54.036	2;3	4.8289E-49	18213	SW_20181017_HUNTER_NK_30K_pullout_1	267.17	220.58	32612000	23794000	0	0
MFETEADEKR	1	Oxidation (M);Acetyl (N-term)	1312.5605	0.56053115	517	sp|P49796|RGS3_HUMAN	yes	yes	1	0	0	1	0		By matching		By matching					By matching	By MS/MS	By MS/MS	By matching		1		1					1	2	1	1	24.747	25.776	2	5.9168E-05	7692	SW_20181017_HUNTER_NK_30K_pullout_1	175.91	116.93	11282000	0	455260	0
MFIQTQDTPNPNSLKFIPGKPVLETR	2	Unmodified	2970.5637	0.56371304	1088	sp|Q9UMS0|NFU1_HUMAN	yes	yes	0	0	0	0	0	By MS/MS							By MS/MS					1							1					41.148	41.129	4	0.00022284	13638	SW_20181017_HUNTER_B-cell_30K_pullout_1	72.22	66.619	16426000	5800800	0	0
MFLQYYLNEQGDR	0	Oxidation (M)	1691.7614	0.76135622	1017	sp|Q9NPE3|NOP10_HUMAN	yes	yes	0	0	0	1	0	By MS/MS	By MS/MS	By MS/MS	By MS/MS	By MS/MS	By MS/MS	By MS/MS		By MS/MS	By MS/MS	By MS/MS	By MS/MS	1	1	1	1	1	1	1		1	1	1	1	38.63	39.671	2	3.7503E-14	13008	SW_20181017_HUNTER_NK_30K_pullout_1	215.06	157.46	57871000	9051600	1301800	3917700
MFLQYYLNEQGDR	0	Unmodified	1675.7664	0.7664416	1017	sp|Q9NPE3|NOP10_HUMAN	yes	yes	0	0	0	0	0	By MS/MS	By MS/MS	By MS/MS	By MS/MS	By MS/MS	By MS/MS		By MS/MS	By matching	By MS/MS	By MS/MS	By MS/MS	1	1	1	1	1	1		1	1	1	1	1	42.759	43.65	2	3.3521E-26	14859	SW_20181017_HUNTER_NKT_30K_pullout_3	242.88	172.92	116380000	36935000	1269700	1166300
MFLYNLTLQR	0	Unmodified	1297.6853	0.68527815	754	sp|Q15393|SF3B3_HUMAN	yes	yes	0	0	0	0	0	By MS/MS	By matching		By MS/MS	By MS/MS	By MS/MS	By matching	By MS/MS	By matching	By MS/MS	By matching	By matching	1	1		1	1	1	1	1	1	1	1	1	45.914	46.943	2	0.0002138	16074	SW_20181017_HUNTER_B-cell_30K_pullout_1	218.06	144.81	82575000	23883000	667700	0
MFLYNLTLQR	0	Oxidation (M)	1313.6802	0.68019277	754	sp|Q15393|SF3B3_HUMAN	yes	yes	0	0	0	1	0						By MS/MS			By MS/MS									1			1				41.111	42.98	2	0.034023	13114	SW_20181017_HUNTER_Mono_30K_pullout_3	109.71	64.633	0	0	0	0
MFQAAGAAQATPSHDAKGGGSSTVQR	1	Oxidation (M);Acetyl (N-term)	2588.2038	0.20376156	962	sp|Q9BT23|LIMD2_HUMAN	yes	yes	1	0	0	1	0	By MS/MS	By MS/MS	By MS/MS	By MS/MS	By MS/MS	By MS/MS	By MS/MS	By matching	By MS/MS	By MS/MS	By MS/MS	By MS/MS	3	2	2	2	3	3	2	1	3	1	2	2	25.512	26.542	3	7.5314E-35	6926	SW_20181017_HUNTER_NK_30K_pullout_3	197.37	184.18	532730000	184140000	9782500	14940000
MFQAAGAAQATPSHDAKGGGSSTVQR	1	Acetyl (N-term)	2572.2088	0.20884694	962	sp|Q9BT23|LIMD2_HUMAN	yes	yes	1	0	0	0	0	By MS/MS	By MS/MS	By MS/MS	By MS/MS	By MS/MS	By MS/MS	By MS/MS	By MS/MS	By MS/MS	By MS/MS	By MS/MS	By MS/MS	1	1	1	1	1	1	1	1	1	1	1	1	28.986	29.945	3	2.3306E-77	9051	SW_20181017_HUNTER_Mono_30K_pullout_2	279.74	245.95	544030000	141530000	5342400	5259900
MFSALKKLVGSDQAPGR	2	Acetyl (N-term)	1845.9771	0.97710307	785	sp|Q3YEC7|RABL6_HUMAN	yes	yes	1	0	0	0	0	By MS/MS			By matching	By matching	By matching		By matching	By MS/MS	By MS/MS	By matching	By matching	1			1	1	1		1	1	1	1	1	48.771	49.667	3	7.8727E-10	16716	SW_20181017_HUNTER_NK_30K_pullout_1	155.28	135.96	43840000	15543000	0	0
MFSFNMFDHPIPR	0	2 Oxidation (M);Acetyl (N-term)	1711.7487	0.74868304	898	sp|Q92890|UFD1_HUMAN	yes	yes	1	0	0	2	0										By MS/MS												1			45.301	45.247	2	0.076603	14953	SW_20181017_HUNTER_NK_30K_pullout_1	76.228	60.09	0	0	0	0
MFSWVSKDAR	1	Oxidation (M);Acetyl (N-term)	1283.5969	0.59685707	1003	sp|Q9H4M9|EHD1_HUMAN	yes	yes	1	0	0	1	0	By MS/MS	By matching	By MS/MS	By MS/MS	By MS/MS	By matching	By matching		By MS/MS	By MS/MS	By MS/MS	By MS/MS	1	2	1	1	2	2	1		2	1	2	2	39.275	40.564	2	0.022376	12619	SW_20181017_HUNTER_B-cell_30K_pullout_1	146.69	102.34	135570000	25651000	4419300	6852700
MFSWVSKDAR	1	Acetyl (N-term)	1267.6019	0.60194245	1003	sp|Q9H4M9|EHD1_HUMAN	yes	yes	1	0	0	0	0	By MS/MS	By MS/MS	By MS/MS	By MS/MS	By MS/MS	By MS/MS	By MS/MS	By MS/MS	By MS/MS	By MS/MS	By MS/MS	By MS/MS	1	1	1	1	1	1	1	1	1	1	1	1	46.205	47.061	2	1.4617E-36	16244	SW_20181017_HUNTER_B-cell_30K_pullout_1	282.51	215.55	324740000	72567000	2291700	4050500
MFWKFDLHTSSHLDTLLER	1	Oxidation (M);Acetyl (N-term)	2433.1787	0.17871601	1093	sp|Q9UPN7|PP6R1_HUMAN	yes	yes	1	0	0	1	0									By matching	By MS/MS											1	1			47.072	48.111	4	0.020798	16036	SW_20181017_HUNTER_NK_30K_pullout_1	78.088	64.072	10006000	0	0	0
MGQKDSYVGDEAQSKR	2	Unmodified	1797.8316	0.83156105	578;625;626	sp|P60709|ACTB_HUMAN;sp|P62736|ACTA_HUMAN;sp|P68032|ACTC_HUMAN;sp|P68133|ACTS_HUMAN;sp|P63261|ACTG_HUMAN;sp|P63267|ACTH_HUMAN	no	no	0	0	0	0	0		By matching		By matching			By matching	By MS/MS	By matching	By matching	By matching			1		2			1	2	1	1	1		17.528	18.089	3;4	0.0006841	4774	SW_20181017_HUNTER_Mono_30K_pullout_2	123.14	100.23	25927000	0	467060	0
MHFSIPETESR	0	Oxidation (M);Acetyl (N-term)	1390.6187	0.61871473	741	sp|Q15036|SNX17_HUMAN	yes	yes	1	0	0	1	0		By matching		By matching	By MS/MS				By MS/MS	By matching	By matching	By MS/MS		1		1	1				1	1	1	1	31.097	32.372	2	0.052233	9342	SW_20181017_HUNTER_Mono_30K_pullout_3	103.55	89.34	13014000	0	458020	0
MHSLATAAPVPTTLAQVDR	0	Acetyl (N-term)	2020.0412	0.041159893	890	sp|Q92600|CNOT9_HUMAN	yes	yes	1	0	0	0	0	By MS/MS												1												43.133	43.133	2	1.6482E-07	14422	SW_20181017_HUNTER_B-cell_30K_pullout_1	144.27	111.94	3844200	3844200	0	0
MIGGLFIYNHKGEVLISR	1	Oxidation (M)	2062.1034	0.10336622	915	sp|Q96CW1|AP2M1_HUMAN	yes	yes	0	0	0	1	0	By matching		By matching	By matching		By matching		By MS/MS	By MS/MS	By MS/MS	By matching	By matching	1		1	1		1		2	2	2	1	1	37.841	38.503	3;4	0.00045473	11598	SW_20181017_HUNTER_Mono_30K_pullout_3	114.34	90.504	80086000	4158900	0	1396900
MIGGLFIYNHKGEVLISR	1	Unmodified	2046.1085	0.1084516	915	sp|Q96CW1|AP2M1_HUMAN	yes	yes	0	0	0	0	0				By matching				By MS/MS	By MS/MS	By matching	By matching					1				2	1	1	1		39.711	40.391	3;4	2.3947E-18	13166	SW_20181017_HUNTER_Mono_30K_pullout_2	195.27	144.66	63450000	0	0	0
MILLEVNNR	0	Oxidation (M)	1116.5961	0.59612879	118	sp|O15144|ARPC2_HUMAN	yes	yes	0	0	0	1	0	By MS/MS	By MS/MS	By MS/MS	By MS/MS	By MS/MS	By MS/MS	By MS/MS	By MS/MS	By MS/MS	By MS/MS	By MS/MS	By MS/MS	3	2	2	2	2	2	2	1	2	2	2	2	34.624	35.604	2	0.00017323	9700	SW_20181017_HUNTER_NK_30K_pullout_2	201.49	79.312	643010000	89904000	20334000	34061000
MILLEVNNR	0	Unmodified	1100.6012	0.60121417	118	sp|O15144|ARPC2_HUMAN	yes	yes	0	0	0	0	0	By MS/MS	By MS/MS	By MS/MS	By MS/MS	By MS/MS	By MS/MS	By MS/MS	By MS/MS	By MS/MS	By MS/MS	By MS/MS	By MS/MS	1	1	1	1	1	1	1	1	1	1	1	2	37.552	38.491	2	5.3229E-08	12826	SW_20181017_HUNTER_B-cell_30K_pullout_1	255.79	145.18	1283500000	234530000	13356000	15299000
MISAAQLLDELMGR	0	Oxidation (M);Acetyl (N-term)	1604.7902	0.79021351	195	sp|O95232|LC7L3_HUMAN	yes	yes	1	0	0	1	0		By MS/MS		By MS/MS	By MS/MS	By MS/MS			By MS/MS		By matching	By matching		1		1	1	1			1		1	1	59.065	60.908	2	0.00025627	19739	SW_20181017_HUNTER_B-cell_30K_pullout_3	134.2	109.85	1254700	0	174750	0
MKDSLVLLGR	1	Oxidation (M)	1146.6431	0.64307898	187	sp|O76071|CIAO1_HUMAN	yes	yes	0	0	0	1	0						By MS/MS	By matching				By MS/MS							1	1				1		30.153	31.941	3	0.10944	9316	SW_20181017_HUNTER_B-cell_30K_pullout_3	79.148	35.84	5903100	0	0	0
MKETIMNQEKLAKLQAQVR	3	Unmodified	2258.2239	0.22389206	363	sp|P20290|BTF3_HUMAN	yes	yes	0	0	0	0	0	By MS/MS		By matching	By MS/MS	By matching	By matching	By matching						1		1	1	1	1	1						29.426	30.211	4	3.9008E-14	9420	SW_20181017_HUNTER_NKT_30K_pullout_3	163.91	140.97	71127000	23506000	0	546770
MKETIMNQEKLAKLQAQVR	3	Oxidation (M)	2274.2188	0.21880668	363	sp|P20290|BTF3_HUMAN	yes	yes	0	0	0	1	0		By matching						By MS/MS		By MS/MS				1						1		1			28.205	28.786	4	2.8741E-05	8747	SW_20181017_HUNTER_Mono_30K_pullout_2	127.32	102.53	22476000	0	1937400	0
MKFNPFVTSDR	1	Oxidation (M)	1356.6496	0.64962092	584	sp|P61254|RL26_HUMAN;sp|Q9UNX3|RL26L_HUMAN	yes	no	0	0	0	1	0	By MS/MS	By matching			By matching	By matching	By matching	By matching	By MS/MS	By matching	By MS/MS	By matching	1	1			1	1	1	1	1	1	1	1	30.08	31.298	3	0.061954	10182	SW_20181017_HUNTER_B-cell_30K_pullout_1	99.215	71.202	236810000	64251000	4709100	0
MKFNPFVTSDR	1	Unmodified	1340.6547	0.6547063	584	sp|P61254|RL26_HUMAN;sp|Q9UNX3|RL26L_HUMAN	yes	no	0	0	0	0	0	By MS/MS	By MS/MS	By matching	By MS/MS	By MS/MS	By matching	By MS/MS	By MS/MS	By MS/MS	By MS/MS	By matching	By MS/MS	2	2	2	2	2	2	2	1	2	2	2	2	34.533	35.557	2;3	0.01258	10342	SW_20181017_HUNTER_B-cell_30K_pullout_2	141.08	88.837	578490000	137780000	5568600	6924400
MKFVYKEEHPFEKR	3	Unmodified	1866.9451	0.94507466	192	sp|O95166|GBRAP_HUMAN	yes	yes	0	0	0	0	0		By matching	By matching				By matching	By MS/MS	By matching			By matching		1	1				1	1	1			1	24.728	25.699	4	0.0044963	7617	SW_20181017_HUNTER_Mono_30K_pullout_2	114.27	93.886	78061000	0	466580	2814200
MKGASEEKLASVSNLVTVFENSR	2	Oxidation (M);Acetyl (N-term)	2553.2745	0.27446689	836	sp|Q7Z6J4|FGD2_HUMAN	yes	yes	1	0	0	1	0	By MS/MS				By MS/MS								1				1								46.861	48.039	3	5.9609E-54	16312	SW_20181017_HUNTER_B-cell_30K_pullout_1	244.67	222.72	18280000	16389000	0	0
MKGASEEKLASVSNLVTVFENSR	2	Acetyl (N-term)	2537.2796	0.27955226	836	sp|Q7Z6J4|FGD2_HUMAN	yes	yes	1	0	0	0	0	By MS/MS				By MS/MS	By MS/MS							1				1	1							48.808	50.029	3	2.1886E-90	16828	SW_20181017_HUNTER_B-cell_30K_pullout_1	301.03	258.86	30104000	26981000	0	0
MKHYEVEILDAKTR	2	Oxidation (M)	1747.8927	0.89270474	1052	sp|Q9NZ01|TECR_HUMAN	yes	yes	0	0	0	1	0	By matching	By matching	By matching	By MS/MS	By MS/MS	By matching	By MS/MS		By matching	By MS/MS	By matching	By matching	1	2	1	1	1	1	1		2	1	1	1	25.354	26.439	3;4	0.0030344	7783	SW_20181017_HUNTER_NK_30K_pullout_1	119.56	95.367	93258000	5974400	5567400	7611100
MKHYEVEILDAKTR	2	Unmodified	1731.8978	0.89779012	1052	sp|Q9NZ01|TECR_HUMAN	yes	yes	0	0	0	0	0	By matching		By matching	By MS/MS	By MS/MS	By matching	By matching	By MS/MS	By matching	By MS/MS	By matching	By matching	1		1	1	1	1	1	2	1	1	2	2	27.268	28.144	3;4	0.00097818	8499	SW_20181017_HUNTER_NKT_30K_pullout_3	127.75	110.05	113380000	9636400	0	1730100
MKLNISFPATGCQKLIEVDDER	2	Unmodified	2563.2774	0.27744377	609	sp|P62753|RS6_HUMAN	yes	yes	0	0	0	0	0	By MS/MS			By MS/MS	By MS/MS	By MS/MS		By MS/MS	By matching	By MS/MS	By matching		2			1	1	1		1	1	1	1		40.681	41.546	3;4	1.7487E-17	13526	SW_20181017_HUNTER_Mono_30K_pullout_2	164.79	142.93	83093000	31756000	0	0
MKPILLQGHER	1	Unmodified	1320.7336	0.73362533	696	sp|Q13347|EIF3I_HUMAN	yes	yes	0	0	0	0	0	By matching	By matching	By matching	By MS/MS	By matching			By MS/MS	By matching		By matching	By matching	1	1	1	1	1			1	1		1	1	25.091	25.962	3	0.011536	8098	SW_20181017_HUNTER_NKT_30K_pullout_3	144.1	114.1	33900000	6450100	576870	554890
MKPILLQGHER	1	Oxidation (M)	1336.7285	0.72853995	696	sp|Q13347|EIF3I_HUMAN	yes	yes	0	0	0	1	0				By MS/MS												1									21.366	21.301	3	0.0044793	6196	SW_20181017_HUNTER_NKT_30K_pullout_3	119.39	63.343	0	0	0	0
MKTILSNQTVDIPENVDITLKGR	2	Oxidation (M)	2600.3844	0.38435169	439	sp|P32969|RL9_HUMAN	yes	yes	0	0	0	1	0	By MS/MS	By MS/MS	By MS/MS	By MS/MS	By MS/MS	By MS/MS	By MS/MS	By MS/MS	By MS/MS	By MS/MS	By MS/MS	By MS/MS	3	3	2	3	3	3	2	2	2	2	2	2	38.319	39.296	3;4	8.4232E-39	12543	SW_20181017_HUNTER_Mono_30K_pullout_2	215.39	191.44	715300000	193190000	10918000	20206000
MKTILSNQTVDIPENVDITLKGR	2	Unmodified	2584.3894	0.38943706	439	sp|P32969|RL9_HUMAN	yes	yes	0	0	0	0	0	By MS/MS	By MS/MS	By MS/MS	By MS/MS	By MS/MS	By MS/MS	By MS/MS	By MS/MS	By MS/MS	By MS/MS	By MS/MS	By MS/MS	2	2	2	2	2	2	2	2	2	2	2	2	40.238	41.148	3;4	1.2807E-106	13260	SW_20181017_HUNTER_Mono_30K_pullout_2	319.73	272.34	1080900000	289710000	14705000	9426100
MLGPEGGEGFVVKLR	1	Oxidation (M);Acetyl (N-term)	1645.8498	0.84977729	543	sp|P52597|HNRPF_HUMAN	yes	yes	1	0	0	1	0	By MS/MS	By MS/MS	By MS/MS	By MS/MS	By MS/MS	By MS/MS	By MS/MS	By MS/MS	By MS/MS	By MS/MS	By MS/MS	By MS/MS	3	3	3	3	2	3	2	1	2	3	3	3	44.101	44.937	2;3	3.454E-51	14073	SW_20181017_HUNTER_NK_30K_pullout_1	282.61	247.07	981690000	232110000	31353000	30217000
MLGPEGGEGFVVKLR	1	Acetyl (N-term)	1629.8549	0.85486267	543	sp|P52597|HNRPF_HUMAN	yes	yes	1	0	0	0	0	By MS/MS	By matching	By MS/MS	By MS/MS	By MS/MS	By MS/MS	By MS/MS	By MS/MS	By MS/MS	By MS/MS	By MS/MS	By MS/MS	1	1	1	1	1	1	1	1	1	1	1	1	47.435	48.236	2	5.4113E-41	16254	SW_20181017_HUNTER_Mono_30K_pullout_2	263.07	226.54	759900000	199750000	5276500	6991000
MLGSGFKAER	1	Acetyl (N-term)	1136.5648	0.56482866	551	sp|P53990|IST1_HUMAN	yes	yes	1	0	0	0	0	By MS/MS			By matching				By MS/MS					1			1				1					35.843	35.775	2	0.047443	11590	SW_20181017_HUNTER_B-cell_30K_pullout_1	125.18	55.758	55351000	16069000	0	0
MLGSGFKAER	1	Oxidation (M);Acetyl (N-term)	1152.5597	0.55974328	551	sp|P53990|IST1_HUMAN	yes	yes	1	0	0	1	0	By matching		By matching	By matching	By MS/MS		By matching	By matching	By matching		By matching		1		1	1	1		1	1	1		1		28.516	29.371	2	0.046442	8264	SW_20181017_HUNTER_B-cell_30K_pullout_2	125.71	56.085	105380000	30738000	0	5305600
MLGTEGGEGFVVKVR	1	Oxidation (M);Acetyl (N-term)	1635.829	0.82904185	432	sp|P31943|HNRH1_HUMAN	yes	yes	1	0	0	1	0	By MS/MS	By MS/MS	By MS/MS	By MS/MS	By MS/MS	By MS/MS	By MS/MS	By MS/MS	By MS/MS	By MS/MS	By MS/MS	By MS/MS	2	1	2	1	2	2	2	1	2	1	2	2	39.589	40.672	2	1.1064E-62	12545	SW_20181017_HUNTER_Mono_30K_pullout_2	292.59	244.5	396860000	117190000	10962000	10190000
MLGTEGGEGFVVKVR	1	Acetyl (N-term)	1619.8341	0.83412723	432	sp|P31943|HNRH1_HUMAN	yes	yes	1	0	0	0	0		By MS/MS		By MS/MS	By MS/MS	By MS/MS	By MS/MS	By MS/MS	By MS/MS	By MS/MS	By MS/MS	By MS/MS		1		1	1	1	1	1	1	1	1	1	42.941	44.142	2	3.1164E-108	14891	SW_20181017_HUNTER_NKT_30K_pullout_3	338.39	277.23	244360000	0	774680	0
MLGTEGGEGFVVKVR	1	Unmodified	1577.8236	0.82356254	432	sp|P31943|HNRH1_HUMAN	yes	yes	0	0	0	0	0								By MS/MS												1					35.007	34.869	3	0.0061094	11132	SW_20181017_HUNTER_Mono_30K_pullout_2	106.42	85.997	10582000	0	0	0
MLKEEQEVAMLGVPHNPAPPMSTVIHIR	1	3 Oxidation (M);Glu->pyro-Glu	3153.5773	0.57733096	656	sp|Q01629|IFM2_HUMAN	yes	yes	0	0	1	3	0				By MS/MS				By matching		By matching						1				1		1			41.754	41.735	4	0.033274	13925	SW_20181017_HUNTER_NKT_30K_pullout_3	58.858	45.919	34205000	0	0	0
MLKKKIEEEAAKYR	4	Oxidation (M)	1751.9604	0.96039038	38	CON__Q1A7A4	yes	yes	0	0	0	1	0	By MS/MS			By MS/MS	By matching			By matching	By matching	By matching	By matching	By matching	1			1	1			1	1	1	1	1	22.467	23.186	4	0.04923	7173	SW_20181017_HUNTER_NKT_30K_pullout_3	72.175	72.175	110010000	10049000	0	0
MLKKKIEEEAAKYR	4	Unmodified	1735.9655	0.96547575	38	CON__Q1A7A4	yes	yes	0	0	0	0	0		By matching					By matching	By MS/MS	By matching	By matching	By matching			1					1	1	1	1	1		22.131	23.168	4	0.010175	6626	SW_20181017_HUNTER_Mono_30K_pullout_2	106.19	92.766	100380000	0	1655400	0
MLKPQPLQQPSQPQQPPPTQQAVAR	1	Acetyl (N-term)	2834.4861	0.48613142	884	sp|Q8WWM7|ATX2L_HUMAN	yes	yes	1	0	0	0	0								By MS/MS												1					34.898	34.761	3	5.7922E-21	11106	SW_20181017_HUNTER_Mono_30K_pullout_2	174.01	155.74	18558000	0	0	0
MLKPQPLQQPSQPQQPPPTQQAVAR	1	Oxidation (M);Acetyl (N-term)	2850.481	0.48104604	884	sp|Q8WWM7|ATX2L_HUMAN	yes	yes	1	0	0	1	0	By matching									By MS/MS			1									1			30.838	30.861	3	0.00011068	9473	SW_20181017_HUNTER_NK_30K_pullout_1	95.926	83.613	9352100	5744300	0	0
MLNMWKVR	1	Acetyl (N-term)	1118.5729	0.57289093	728	sp|Q14677|EPN4_HUMAN	yes	yes	1	0	0	0	0	By matching			By matching				By MS/MS					1			1				1					48.86	48.726	2	0.026057	16322	SW_20181017_HUNTER_Mono_30K_pullout_2	177.65	85.212	29582000	4138500	0	0
MLQTLYDYFWWER	0	Unmodified	1849.8498	0.84977729	923	sp|Q96G23|CERS2_HUMAN	yes	yes	0	0	0	0	0								By MS/MS												1					54.633	54.495	2	0.00088528	18581	SW_20181017_HUNTER_Mono_30K_pullout_2	151.98	112.06	1935100	0	0	0
MLSAEEKAAVTSLFAKVKVDEVGGEALGR	3	Oxidation (M)	3020.5852	0.58523634	50	CON__Q3SX09	yes	yes	0	0	0	1	0	By MS/MS	By MS/MS	By MS/MS	By MS/MS	By MS/MS	By MS/MS	By MS/MS	By MS/MS	By MS/MS	By MS/MS	By MS/MS	By MS/MS	3	2	3	4	5	3	3	2	4	3	3	3	44.94	45.905	3;4;5	2.33E-65	14923	SW_20181017_HUNTER_Mono_30K_pullout_2	250.25	225.23	2790500000	797160000	32682000	58716000
MLSAEEKAAVTSLFAKVKVDEVGGEALGR	3	Unmodified	3004.5903	0.59032172	50	CON__Q3SX09	yes	yes	0	0	0	0	0	By MS/MS	By MS/MS	By MS/MS	By MS/MS	By MS/MS	By MS/MS	By MS/MS	By MS/MS	By MS/MS	By MS/MS	By MS/MS	By MS/MS	3	1	1	2	2	3	3	3	3	3	2	1	45.624	46.5	3;4	7.92E-134	15661	SW_20181017_HUNTER_NKT_30K_pullout_3	326.56	307.18	2484500000	575190000	12968000	8622900
MLSAEEKAAVTSLFAKVKVDEVGGEALGR	3	Oxidation (M);Acetyl (N-term)	3062.5958	0.59580102	50	CON__Q3SX09	yes	yes	1	0	0	1	0	By MS/MS	By matching	By MS/MS		By MS/MS	By MS/MS	By MS/MS	By matching	By MS/MS	By MS/MS	By MS/MS	By MS/MS	1	1	1		1	1	1	1	1	2	1	1	50.084	50.789	3;4	5.3448E-42	16942	SW_20181017_HUNTER_B-cell_30K_pullout_1	197.83	172.61	156020000	62339000	3360200	6195600
MLSAEEKAAVTSLFAKVKVDEVGGEALGR	3	Acetyl (N-term)	3046.6009	0.6008864	50	CON__Q3SX09	yes	yes	1	0	0	0	0	By MS/MS			By MS/MS	By MS/MS	By MS/MS		By MS/MS	By MS/MS	By MS/MS	By matching		1			2	1	1		2	2	1	2		51.669	52.515	3;4	8.6045E-117	17575	SW_20181017_HUNTER_NK_30K_pullout_1	313.77	296.41	331920000	93364000	0	0
MLSLDFLDDVR	0	Oxidation (M)	1338.649	0.64895222	628	sp|P67812|SC11A_HUMAN	yes	yes	0	0	0	1	0	By MS/MS	By MS/MS	By MS/MS	By MS/MS	By MS/MS	By MS/MS	By MS/MS		By MS/MS		By MS/MS	By matching	1	1	1	1	1	1	1		1		1	1	49.681	50.591	2	0.015088	17575	SW_20181017_HUNTER_NKT_30K_pullout_3	133.83	99.58	82826000	26533000	3398600	4231600
MLSLDFLDDVR	0	Unmodified	1322.654	0.6540376	628	sp|P67812|SC11A_HUMAN	yes	yes	0	0	0	0	0	By MS/MS			By MS/MS				By matching	By matching	By MS/MS			1			1				1	1	2			52.712	53.007	2	1.3232E-39	18310	SW_20181017_HUNTER_NKT_30K_pullout_3	280.2	221.38	103380000	49451000	0	0
MLSLDFLDDVRR	0	Unmodified	1478.7551	0.75514863	628	sp|P67812|SC11A_HUMAN	yes	yes	0	0	0	0	1	By MS/MS	By matching	By matching	By MS/MS	By MS/MS	By matching	By matching	By MS/MS	By MS/MS	By MS/MS	By matching	By matching	2	1	1	1	1	1	1	1	1	1	1	1	47.321	48.045	2;3	1.3831E-11	16620	SW_20181017_HUNTER_NKT_30K_pullout_3	220.5	178.29	155360000	36420000	658180	1171700
MLSLDFLDDVRR	0	Oxidation (M)	1494.7501	0.75006325	628	sp|P67812|SC11A_HUMAN	yes	yes	0	0	0	1	1	By MS/MS	By matching	By MS/MS		By MS/MS	By MS/MS	By matching	By MS/MS	By matching	By MS/MS	By matching	By matching	1	1	1		1	1	1	1	1	1	1	1	44.708	45.743	3	0.0012311	15274	SW_20181017_HUNTER_Mono_30K_pullout_2	159.99	131.76	77474000	16309000	1383100	3667100
MLSLQYPDVYR	0	Oxidation (M);Acetyl (N-term)	1441.6912	0.69115139	494	sp|P48147|PPCE_HUMAN	yes	yes	1	0	0	1	0	By matching	By MS/MS	By matching	By MS/MS		By MS/MS				By MS/MS		By matching	1	1	1	1		1				1		1	45.491	45.892	2	5.9976E-11	15205	SW_20181017_HUNTER_NK_30K_pullout_1	219.8	146.19	17583000	5463900	1299700	729110
MLSNTTAIAEAWAR	0	Unmodified	1533.761	0.76096229	631;632	sp|Q71U36|TBA1A_HUMAN;sp|P68363|TBA1B_HUMAN;sp|P0DPH8|TBA3D_HUMAN;sp|P0DPH7|TBA3C_HUMAN;sp|Q9NY65|TBA8_HUMAN;sp|Q6PEY2|TBA3E_HUMAN;sp|P68366|TBA4A_HUMAN	no	no	0	0	0	0	0							By MS/MS	By MS/MS	By MS/MS										1	1	1				40.622	41.669	2	1.1437E-14	13820	SW_20181017_HUNTER_Mono_30K_pullout_2	257.13	208.71	18091000	0	0	0
MLSNTTAIAEAWAR	0	Oxidation (M)	1549.7559	0.75587691	631;632	sp|Q71U36|TBA1A_HUMAN;sp|P68363|TBA1B_HUMAN;sp|P0DPH8|TBA3D_HUMAN;sp|P0DPH7|TBA3C_HUMAN;sp|Q9NY65|TBA8_HUMAN;sp|Q6PEY2|TBA3E_HUMAN;sp|P68366|TBA4A_HUMAN	no	no	0	0	0	1	0							By matching	By matching	By MS/MS										1	1	1				38.139	39.374	2	0.00013174	11816	SW_20181017_HUNTER_Mono_30K_pullout_3	142.08	92.045	9523600	0	0	0
MLTAEEKAAVTAFWGKVKVDEVGGEALGR	3	Oxidation (M)	3077.5856	0.58557069	16	CON__P02070	yes	yes	0	0	0	1	0	By MS/MS		By MS/MS	By MS/MS	By MS/MS	By matching	By MS/MS	By MS/MS	By MS/MS	By MS/MS	By MS/MS		2		1	1	1	2	1	1	2	2	1		45.175	46.01	3;4	1.5544E-49	15001	SW_20181017_HUNTER_Mono_30K_pullout_2	211.11	187.72	315910000	48371000	0	6695700
MLTAEEKAAVTAFWGKVKVDEVGGEALGR	3	Unmodified	3061.5907	0.59065607	16	CON__P02070	yes	yes	0	0	0	0	0	By MS/MS		By matching	By MS/MS	By MS/MS	By matching	By MS/MS	By MS/MS	By MS/MS	By MS/MS		By matching	1		1	1	1	1	1	2	1	1		1	46.186	46.722	3;4	5.3252E-101	15247	SW_20181017_HUNTER_Mono_30K_pullout_2	292.47	271.41	352510000	57753000	0	1430900
MLVLVLGDLHIPHR	0	Unmodified	1611.9283	0.92830239	1064	sp|Q9UBQ0|VPS29_HUMAN	yes	yes	0	0	0	0	0				By matching			By matching	By MS/MS	By matching			By matching				1			1	2	2			1	46.998	47.757	3;4	8.5748E-05	15981	SW_20181017_HUNTER_Mono_30K_pullout_2	145	125.24	46338000	0	0	0
MMCGAPSATQPATAETQHIADQVR	0	2 Oxidation (M);Acetyl (N-term)	2644.168	0.16796968	236	sp|P04080|CYTB_HUMAN	yes	yes	1	0	0	2	0	By MS/MS	By MS/MS	By MS/MS	By MS/MS	By MS/MS	By MS/MS	By MS/MS	By MS/MS	By MS/MS	By MS/MS	By MS/MS	By MS/MS	1	1	1	1	1	1	1	1	1	1	1	1	30.867	31.851	3	4.4954E-34	9732	SW_20181017_HUNTER_NK_30K_pullout_1	202.47	189.92	99344000	23314000	2298800	2512200
MMCGAPSATQPATAETQHIADQVR	0	Acetyl (N-term)	2612.1781	0.17814043	236	sp|P04080|CYTB_HUMAN	yes	yes	1	0	0	0	0	By MS/MS	By matching		By MS/MS				By MS/MS	By matching		By matching		1	1		1				2	1		1		36.669	37.435	2;3	2.0311E-27	12059	SW_20181017_HUNTER_Mono_30K_pullout_2	234.21	221.65	113790000	12848000	499090	0
MMCGAPSATQPATAETQHIADQVR	0	Oxidation (M);Acetyl (N-term)	2628.1731	0.17305506	236	sp|P04080|CYTB_HUMAN	yes	yes	1	0	0	1	0					By MS/MS	By MS/MS	By matching	By MS/MS	By MS/MS								1	1	1	1	1				32.865	34.379	3	1.2404E-27	10795	SW_20181017_HUNTER_Mono_30K_pullout_2	184.96	177.51	44410000	0	0	0
MMGHRPVLVLSQNTKR	1	2 Oxidation (M);Acetyl (N-term)	1940.0084	0.0084199769	503	sp|P49368|TCPG_HUMAN	yes	yes	1	0	0	2	1	By MS/MS	By matching	By matching		By MS/MS			By MS/MS	By matching	By MS/MS	By matching	By MS/MS	1	1	1		1			1	1	1	1	1	24.072	24.944	4	1.3011E-05	7262	SW_20181017_HUNTER_NK_30K_pullout_1	141.55	129.07	54614000	13484000	1295900	4058800
MMGHRPVLVLSQNTKR	1	Oxidation (M);Acetyl (N-term)	1924.0135	0.013505355	503	sp|P49368|TCPG_HUMAN	yes	yes	1	0	0	1	1	By MS/MS			By matching						By MS/MS			1			1						1			27.271	27.198	4	0.00019856	8343	SW_20181017_HUNTER_B-cell_30K_pullout_1	128.64	111.42	30388000	18836000	0	0
MMLGTEGGEGFVVKVR	1	2 Oxidation (M);Acetyl (N-term)	1782.8644	0.86444108	432	sp|P31943|HNRH1_HUMAN	yes	yes	1	0	0	2	0	By MS/MS	By MS/MS	By MS/MS	By matching	By MS/MS	By MS/MS	By MS/MS	By matching	By MS/MS	By MS/MS	By MS/MS	By MS/MS	2	2	2	1	3	3	1	2	2	2	3	2	38.503	39.565	2;3	3.1875E-51	11168	SW_20181017_HUNTER_B-cell_30K_pullout_2	275.01	250.72	336570000	76212000	7608100	8416500
MMLGTEGGEGFVVKVR	1	Oxidation (M);Acetyl (N-term)	1766.8695	0.86952646	432	sp|P31943|HNRH1_HUMAN	yes	yes	1	0	0	1	0	By MS/MS	By MS/MS	By MS/MS	By MS/MS	By MS/MS	By MS/MS	By MS/MS	By MS/MS	By MS/MS	By MS/MS	By MS/MS	By MS/MS	4	2	1	4	3	3	3	4	2	4	2	2	42.594	43.411	2;3	4.6374E-42	13971	SW_20181017_HUNTER_B-cell_30K_pullout_1	270.67	243.96	393760000	91296000	3233200	1282900
MMLGTEGGEGFVVKVR	1	Acetyl (N-term)	1750.8746	0.87461184	432	sp|P31943|HNRH1_HUMAN	yes	yes	1	0	0	0	0	By MS/MS	By matching		By MS/MS	By matching	By MS/MS	By matching	By MS/MS	By MS/MS	By MS/MS	By MS/MS		1	1		1	1	1	1	1	1	1	1		46.808	47.8	2	7.1282E-148	16282	SW_20181017_HUNTER_B-cell_30K_pullout_1	369.34	326.95	247970000	49538000	431840	0
MNAGSDPVVIVSAAR	0	Oxidation (M);Acetyl (N-term)	1543.7664	0.7664416	977	sp|Q9BWD1|THIC_HUMAN	yes	yes	1	0	0	1	0	By matching	By matching	By matching		By MS/MS	By MS/MS	By matching	By MS/MS	By MS/MS		By matching		1	1	1		1	1	1	1	1		1		38.064	39.247	2	6.0756E-05	11886	SW_20181017_HUNTER_Mono_30K_pullout_3	136.38	97.809	18809000	4843600	623580	533080
MNDTVTIR	0	Oxidation (M);Acetyl (N-term)	1006.4753	0.47534495	611	sp|P62847|RS24_HUMAN	yes	yes	1	0	0	1	0	By MS/MS		By matching	By matching	By matching			By matching		By MS/MS	By matching	By matching	1		1	1	1			1		1	1	1	27.402	27.956	2	0.04669	8636	SW_20181017_HUNTER_B-cell_30K_pullout_1	155.38	80.962	197860000	64606000	0	3078700
MNGALDHSDQPDPDAIKMFVGQIPR	1	Oxidation (M);Acetyl (N-term)	2809.3163	0.31634848	199	sp|O95319|CELF2_HUMAN	yes	yes	1	0	0	1	0			By matching		By MS/MS										1		1								46.175	46.855	3	0.06578	14491	SW_20181017_HUNTER_B-cell_30K_pullout_2	55.128	43.506	1209300	0	0	418850
MNGALDHSDQPDPDAIKMFVGQIPR	1	Acetyl (N-term)	2793.3214	0.32143385	199	sp|O95319|CELF2_HUMAN	yes	yes	1	0	0	0	0	By matching							By MS/MS					1							1					48.834	48.815	3	1.3978E-105	16432	SW_20181017_HUNTER_Mono_30K_pullout_2	307.22	286.2	27552000	7696100	0	0
MNGDQNSDVYAQEKQDFVQHFSQIVR	1	Acetyl (N-term)	3124.4309	0.43086096	326	sp|P14324|FPPS_HUMAN	yes	yes	1	0	0	0	0	By MS/MS			By matching			By matching	By MS/MS	By matching	By matching			1			1			1	1	1	1			46.518	46.999	3	6.0147E-91	15505	SW_20181017_HUNTER_Mono_30K_pullout_2	290.41	279.03	44894000	6640300	0	0
MNGDQNSDVYAQEKQDFVQHFSQIVR	1	Oxidation (M);Acetyl (N-term)	3140.4258	0.42577558	326	sp|P14324|FPPS_HUMAN	yes	yes	1	0	0	1	0	By matching				By MS/MS	By matching	By MS/MS	By matching		By MS/MS	By matching	By matching	1				1	1	1	1		1	1	1	44.497	45.498	3	1.1699E-11	15127	SW_20181017_HUNTER_NK_30K_pullout_1	130.9	119.9	38857000	10099000	0	0
MNIMDFNVKKLAADAGTFLSR	2	Oxidation (M);Acetyl (N-term)	2399.1977	0.19773689	1111	sp|Q9Y371|SHLB1_HUMAN	yes	yes	1	0	0	1	0				By matching						By MS/MS						1						1			53.705	53.496	3	0.0097517	18031	SW_20181017_HUNTER_NK_30K_pullout_1	78.975	63.721	5495700	0	0	0
MNNQKQQKPTLSGQR	2	Oxidation (M);Acetyl (N-term)	1814.9057	0.90572904	826	sp|Q7L1Q6|BZW1_HUMAN	yes	yes	1	0	0	1	0	By MS/MS	By MS/MS		By MS/MS		By MS/MS	By MS/MS	By MS/MS	By MS/MS	By MS/MS			1	1		1		1	1	1	1	1			16.312	16.927	3	1.9646E-07	4309	SW_20181017_HUNTER_Mono_30K_pullout_2	147.75	119.11	170140000	18198000	9750500	0
MNNQKQQKPTLSGQR	2	Acetyl (N-term)	1798.9108	0.91081442	826	sp|Q7L1Q6|BZW1_HUMAN	yes	yes	1	0	0	0	0	By MS/MS		By MS/MS	By MS/MS	By matching	By matching	By MS/MS	By MS/MS	By MS/MS				1		1	1	1	1	1	1	1				19.556	20.256	3	1.8541E-13	5380	SW_20181017_HUNTER_Mono_30K_pullout_2	205.52	159.91	165690000	23996000	0	5486900
MNNSGADEIGKLFVGGLDWSTTQETLR	1	Oxidation (M);Acetyl (N-term)	2996.4186	0.41856494	919	sp|Q96EP5|DAZP1_HUMAN	yes	yes	1	0	0	1	0							By MS/MS	By matching		By MS/MS									1	1		1			53.871	53.877	3	6.1039E-87	18125	SW_20181017_HUNTER_NK_30K_pullout_1	276.91	247	20542000	0	0	0
MNNSGADEIGKLFVGGLDWSTTQETLR	1	Acetyl (N-term)	2980.4237	0.42365032	919	sp|Q96EP5|DAZP1_HUMAN	yes	yes	1	0	0	0	0	By matching			By MS/MS				By MS/MS		By matching			1			2				1		1			54.866	54.727	3	2.5259E-152	18657	SW_20181017_HUNTER_Mono_30K_pullout_2	347.28	322.64	50314000	15133000	0	0
MNPIVVVHGGGAGPISKDR	1	Oxidation (M);Acetyl (N-term)	1961.0153	0.015279494	827	sp|Q7L266|ASGL1_HUMAN	yes	yes	1	0	0	1	0			By matching				By MS/MS	By MS/MS	By MS/MS						1				1	1	1				31.402	32.179	3	0.0047447	9837	SW_20181017_HUNTER_Mono_30K_pullout_2	93.5	78.478	20716000	0	0	970270
MNPIVVVHGGGAGPISKDR	1	Acetyl (N-term)	1945.0204	0.020364872	827	sp|Q7L266|ASGL1_HUMAN	yes	yes	1	0	0	0	0							By matching	By MS/MS	By matching										1	1	1				36.479	37.614	3	0.00064319	12039	SW_20181017_HUNTER_Mono_30K_pullout_2	108.18	83.126	65443000	0	0	0
MNQEKLAKLQAQVR	2	Oxidation (M);Acetyl (N-term)	1713.9196	0.91958819	363	sp|P20290|BTF3_HUMAN;sp|Q96K17|BT3L4_HUMAN	yes	no	1	0	0	1	0	By MS/MS	By MS/MS		By MS/MS			By matching	By MS/MS	By MS/MS	By MS/MS	By MS/MS	By MS/MS	1	1		1			1	1	1	1	1	1	27.127	28.003	3	0.00010269	8385	SW_20181017_HUNTER_NK_30K_pullout_1	143.93	111.77	212230000	52644000	6065000	0
MNQEKLAKLQAQVR	2	Acetyl (N-term)	1697.9247	0.92467357	363	sp|P20290|BTF3_HUMAN;sp|Q96K17|BT3L4_HUMAN	yes	no	1	0	0	0	0	By MS/MS	By matching	By MS/MS	By MS/MS	By MS/MS	By MS/MS	By MS/MS	By MS/MS	By MS/MS	By MS/MS	By MS/MS	By MS/MS	2	1	1	1	1	2	1	2	1	1	1	1	31.208	32.093	2;3	2.0993E-07	10250	SW_20181017_HUNTER_B-cell_30K_pullout_1	189.1	154.92	338120000	124640000	2378800	4174900
MNSIKNVPAR	1	Oxidation (M);Acetyl (N-term)	1186.6128	0.61284149	163	sp|O75146|HIP1R_HUMAN	yes	yes	1	0	0	1	0	By MS/MS				By matching								1				1								22.179	23.057	2	0.06228	6779	SW_20181017_HUNTER_B-cell_30K_pullout_1	117.3	58.874	20118000	16445000	0	0
MNSSDEEKQLQLITSLKEQAIGEYEDLR	2	Oxidation (M);Acetyl (N-term)	3324.6031	0.60313083	83	sp|A0MZ66|SHOT1_HUMAN	yes	yes	1	0	0	1	0							By MS/MS		By MS/MS										1		1				51.211	52.381	3	6.0982E-11	17283	SW_20181017_HUNTER_Mono_30K_pullout_1	114.61	96.109	6481600	0	0	0
MNSSDEEKQLQLITSLKEQAIGEYEDLR	2	Acetyl (N-term)	3308.6082	0.6082162	83	sp|A0MZ66|SHOT1_HUMAN	yes	yes	1	0	0	0	0								By MS/MS												1					52.688	52.55	3	2.1911E-56	17798	SW_20181017_HUNTER_Mono_30K_pullout_2	232.53	200.27	7552700	0	0	0
MNVDHEVNLLVEEIHR	0	Oxidation (M);Acetyl (N-term)	2003.9735	0.97347426	1057	sp|Q9P1F3|ABRAL_HUMAN	yes	yes	1	0	0	1	0	By MS/MS	By MS/MS	By MS/MS	By MS/MS	By MS/MS	By MS/MS	By MS/MS	By MS/MS	By MS/MS	By MS/MS	By MS/MS	By MS/MS	2	2	1	1	2	2	1	1	2	2	2	1	46.089	47.169	3	6.2621E-33	15228	SW_20181017_HUNTER_Mono_30K_pullout_2	249.89	223.16	658510000	145980000	13496000	26102000
MNVDHEVNLLVEEIHR	0	Acetyl (N-term)	1987.9786	0.97855964	1057	sp|Q9P1F3|ABRAL_HUMAN	yes	yes	1	0	0	0	0	By MS/MS	By MS/MS	By MS/MS	By MS/MS	By MS/MS	By MS/MS	By MS/MS	By MS/MS	By MS/MS	By MS/MS	By MS/MS	By MS/MS	1	1	1	1	1	1	1	1	1	1	1	1	49.152	49.92	3	7.6314E-64	16765	SW_20181017_HUNTER_Mono_30K_pullout_2	302.34	273.81	524950000	121150000	3895500	9194500
MNVGTAHSEVNPNTR	0	Oxidation (M);Acetyl (N-term)	1683.7635	0.76348148	853	sp|Q8N138|ORML3_HUMAN	yes	yes	1	0	0	1	0	By MS/MS	By MS/MS	By MS/MS	By MS/MS	By matching	By matching	By MS/MS	By MS/MS	By MS/MS	By MS/MS	By matching	By MS/MS	1	1	1	1	1	1	1	1	1	1	1	1	20.856	21.707	2	2.3878E-08	5956	SW_20181017_HUNTER_Mono_30K_pullout_2	164.81	129.92	19709000	3208100	604650	520250
MNVGVAHSEVNPNTR	0	Oxidation (M);Acetyl (N-term)	1681.7842	0.78421693	791	sp|Q9P0S3|ORML1_HUMAN;sp|Q53FV1|ORML2_HUMAN	yes	no	1	0	0	1	0	By MS/MS	By MS/MS		By MS/MS	By MS/MS		By MS/MS	By MS/MS	By MS/MS	By MS/MS	By MS/MS	By matching	1	1		1	1		1	1	1	1	1	1	23.549	24.468	2	5.7706E-18	7125	SW_20181017_HUNTER_NK_30K_pullout_1	217.12	181.58	31060000	3015900	963440	0
MNVGVAHSEVNPNTR	0	Acetyl (N-term)	1665.7893	0.7893023	791	sp|Q9P0S3|ORML1_HUMAN;sp|Q53FV1|ORML2_HUMAN	yes	no	1	0	0	0	0		By matching	By matching		By matching	By matching	By matching		By MS/MS		By matching	By MS/MS		1	1		1	1	1		1		1	1	28.78	30.233	2	6.2992E-05	8561	SW_20181017_HUNTER_Mono_30K_pullout_3	136.01	119.88	6369500	0	252670	426640
MPCTEDYLSLILNR	0	Oxidation (M)	1739.8222	0.82224192	20	CON__P02769	yes	yes	0	0	0	1	0		By matching		By MS/MS	By matching		By matching							1		1	1		1						49.687	50.67	2	0.0095656	17473	SW_20181017_HUNTER_NKT_30K_pullout_3	107.06	82.202	17441000	0	177530	0
MPCTEDYLSLILNR	0	Unmodified	1723.8273	0.82732729	20	CON__P02769	yes	yes	0	0	0	0	0				By MS/MS	By matching	By matching			By matching							1	1	1			1				51.082	52.364	3	2.7763E-07	18102	SW_20181017_HUNTER_NKT_30K_pullout_3	187.62	151.32	21543000	0	0	0
MPPYTVVYFPVR	0	Oxidation (M)	1483.7534	0.75335771	280	sp|P09211|GSTP1_HUMAN	yes	yes	0	0	0	1	0			By matching				By MS/MS		By MS/MS			By matching			1				1		1			1	43.896	44.778	2	0.057787	13750	SW_20181017_HUNTER_Mono_30K_pullout_3	94.692	71.372	4101600	0	0	455110
MQDAENVAVPEAAEER	0	Acetyl (N-term)	1799.7996	0.79959222	564	sp|P55884|EIF3B_HUMAN	yes	yes	1	0	0	0	0	By MS/MS			By matching				By MS/MS		By matching			1			1				1		1			37.306	37.267	2	3.1045E-18	12044	SW_20181017_HUNTER_Mono_30K_pullout_2	214.42	182.36	35414000	7646900	0	0
MQDAENVAVPEAAEER	0	Oxidation (M);Acetyl (N-term)	1815.7945	0.79450684	564	sp|P55884|EIF3B_HUMAN	yes	yes	1	0	0	1	0	By matching	By MS/MS	By MS/MS		By MS/MS	By MS/MS		By MS/MS	By MS/MS	By matching		By MS/MS	1	1	1		1	1		1	1	1		1	31.013	31.937	2	9.737E-09	9222	SW_20181017_HUNTER_B-cell_30K_pullout_2	164.68	133.79	27825000	8600100	569850	799280
MQGEAHPSASLIDR	0	Oxidation (M);Acetyl (N-term)	1568.7253	0.72530506	943	sp|Q96SK2|TM209_HUMAN	yes	yes	1	0	0	1	0	By MS/MS			By matching						By MS/MS			1			1						1			27.765	27.692	2	0.0034421	8537	SW_20181017_HUNTER_B-cell_30K_pullout_1	117.93	82.421	12297000	4823600	0	0
MQKSTNSDTSVETLNSTR	1	Oxidation (M);Acetyl (N-term)	2055.9379	0.93787661	793	sp|Q53QZ3|RHG15_HUMAN	yes	yes	1	0	0	1	0	By MS/MS	By matching		By MS/MS	By MS/MS					By matching		By matching	1	1		1	1					1		1	23.894	24.586	3	8.2887E-14	7416	SW_20181017_HUNTER_B-cell_30K_pullout_1	169.43	145.39	29474000	18492000	423740	0
MQKSTNSDTSVETLNSTR	1	Acetyl (N-term)	2039.943	0.94296199	793	sp|Q53QZ3|RHG15_HUMAN	yes	yes	1	0	0	0	0	By MS/MS			By matching				By matching		By matching			1			1				1		1			27.5	27.436	3	1.557E-15	8380	SW_20181017_HUNTER_B-cell_30K_pullout_1	187.75	155.95	28672000	9889500	0	0
MQNDAGEFVDLYVPR	0	Oxidation (M);Acetyl (N-term)	1810.8196	0.81959938	623	sp|P63220|RS21_HUMAN	yes	yes	1	0	0	1	0	By MS/MS	By MS/MS	By MS/MS	By MS/MS	By MS/MS	By MS/MS	By MS/MS	By MS/MS	By MS/MS	By MS/MS	By MS/MS	By MS/MS	2	1	1	2	1	1	1	2	1	1	1	1	48.747	49.424	2;3	1.833E-127	16549	SW_20181017_HUNTER_NK_30K_pullout_1	362.64	327.13	281140000	91388000	4397000	5328600
MQNDAGEFVDLYVPR	0	Acetyl (N-term)	1794.8247	0.82468476	623	sp|P63220|RS21_HUMAN	yes	yes	1	0	0	0	0	By MS/MS	By MS/MS		By MS/MS		By MS/MS	By matching	By MS/MS	By MS/MS	By matching	By MS/MS		1	1		1		1	1	1	1	1	1		52.054	52.746	2	2.7154E-91	18071	SW_20181017_HUNTER_B-cell_30K_pullout_1	324.26	282.56	125090000	57287000	1098900	0
MQPASAKWYDR	1	Oxidation (M);Acetyl (N-term)	1409.6398	0.63978452	748	sp|Q15185|TEBP_HUMAN	yes	yes	1	0	0	1	0	By MS/MS	By MS/MS		By MS/MS	By MS/MS	By MS/MS	By MS/MS	By MS/MS	By MS/MS	By MS/MS	By MS/MS	By MS/MS	1	1		1	1	1	1	1	1	1	1	1	28.494	29.54	2	2.159E-05	9079	SW_20181017_HUNTER_NK_30K_pullout_1	191.54	149.47	338490000	38868000	8541300	0
MQPASAKWYDR	1	Acetyl (N-term)	1393.6449	0.6448699	748	sp|Q15185|TEBP_HUMAN	yes	yes	1	0	0	0	0		By matching			By matching	By MS/MS	By MS/MS		By MS/MS		By MS/MS			1			1	1	1		1		1		31.954	33.835	2	0.01308	9819	SW_20181017_HUNTER_Mono_30K_pullout_3	139.64	105.77	26136000	0	1937700	0
MQPASAKWYDR	1	Unmodified	1351.6343	0.63430521	748	sp|Q15185|TEBP_HUMAN	yes	yes	0	0	0	0	0	By matching	By matching	By matching	By matching	By matching	By matching	By matching	By MS/MS	By matching	By matching	By matching	By matching	1	1	1	1	1	1	1	1	1	1	1	1	26.485	27.378	3	0.036081	8277	SW_20181017_HUNTER_Mono_30K_pullout_2	110.74	86.933	136440000	24310000	1692200	2290400
MQPQSVLHSGYFHPLLR	0	Oxidation (M);Acetyl (N-term)	2067.036	0.036014936	319	sp|P13716|HEM2_HUMAN	yes	yes	1	0	0	1	0	By MS/MS	By matching	By matching		By MS/MS	By matching		By matching	By MS/MS		By matching	By matching	1	1	1		1	1		1	1		1	1	39.521	40.579	3	0.0022518	13367	SW_20181017_HUNTER_B-cell_30K_pullout_1	109.35	93.17	36698000	12660000	1191000	1059400
MQPQSVLHSGYFHPLLR	0	Acetyl (N-term)	2051.0411	0.041100314	319	sp|P13716|HEM2_HUMAN	yes	yes	1	0	0	0	0	By MS/MS		By matching	By MS/MS	By MS/MS	By matching		By MS/MS	By MS/MS	By MS/MS	By matching		1		1	1	1	1		1	1	1	1		43.952	44.739	3	0.00047701	15072	SW_20181017_HUNTER_B-cell_30K_pullout_1	119.56	103.13	98275000	10892000	0	448580
MQREHIESRDGRLEDEAVGDLR	0	Unmodified	2610.2569	0.25685976	65		yes	yes	0	0	0	0	3								By MS/MS												1					56.47	56.332	2	0.014791	19271	SW_20181017_HUNTER_Mono_30K_pullout_2	72.496	18.627	100510000	0	0	0
MQSNKTFNLEKQNHTPR	2	Oxidation (M);Acetyl (N-term)	2130.0276	0.027635094	749	sp|Q15233|NONO_HUMAN	yes	yes	1	0	0	1	0	By MS/MS	By matching	By MS/MS	By MS/MS	By matching	By MS/MS	By MS/MS	By MS/MS	By MS/MS	By MS/MS	By MS/MS	By matching	3	2	3	3	3	1	3	2	3	3	2	2	22.547	23.344	3;4	1.4412E-06	6417	SW_20181017_HUNTER_NK_30K_pullout_1	142.88	122.51	754480000	190370000	24361000	24540000
MQSNKTFNLEKQNHTPR	2	Acetyl (N-term)	2114.0327	0.032720472	749	sp|Q15233|NONO_HUMAN	yes	yes	1	0	0	0	0	By MS/MS	By matching	By MS/MS	By MS/MS	By MS/MS		By MS/MS	By MS/MS	By MS/MS	By MS/MS	By MS/MS	By matching	2	1	2	2	2		2	2	2	2	2	1	25.043	25.837	3;4	5.1685E-59	7966	SW_20181017_HUNTER_NKT_30K_pullout_3	278.4	238.58	787610000	169630000	5208200	11829000
MRTEDLPKAVVFLEPQWYR	1	Oxidation (M)	2393.2202	0.22018689	276	sp|P08637|FCG3A_HUMAN	yes	yes	0	0	0	1	1										By MS/MS	By matching	By matching										2	1	1	44.031	45.022	3;4	0.0028352	14714	SW_20181017_HUNTER_NK_30K_pullout_1	96.487	81.233	7759800	0	0	0
MRTEDLPKAVVFLEPQWYR	1	Unmodified	2377.2253	0.22527227	276	sp|P08637|FCG3A_HUMAN	yes	yes	0	0	0	0	1										By MS/MS	By matching											1	1		46.07	47.114	4	0.00011484	15689	SW_20181017_HUNTER_NK_30K_pullout_1	117.65	104.23	14848000	0	0	0
MSSGAHGEEGSAR	0	Unmodified	1274.531	0.53096235	309	sp|P12074|CX6A1_HUMAN	yes	yes	0	0	0	0	0		By matching		By matching				By MS/MS			By matching			1		1				1			1		13.834	14.326	3	0.00040944	3271	SW_20181017_HUNTER_Mono_30K_pullout_2	141.73	121.6	11002000	0	286410	0
MSTGTFVVSQPLNYR	0	Unmodified	1698.8399	0.83994089	500	sp|P49189|AL9A1_HUMAN	yes	yes	0	0	0	0	0	By MS/MS		By MS/MS	By MS/MS	By MS/MS			By MS/MS	By MS/MS	By MS/MS	By MS/MS	By matching	2		1	2	1			2	1	2	1	1	39.151	39.646	2;3	1.9034E-147	13124	SW_20181017_HUNTER_B-cell_30K_pullout_1	368.23	304.42	107970000	29180000	0	2013400
MSTGTFVVSQPLNYR	0	Oxidation (M)	1714.8349	0.83485551	500	sp|P49189|AL9A1_HUMAN	yes	yes	0	0	0	1	0			By matching		By MS/MS	By MS/MS			By MS/MS	By MS/MS	By MS/MS	By MS/MS			1		1	1			1	1	1	1	35.831	36.837	2	3.5959E-09	10905	SW_20181017_HUNTER_Mono_30K_pullout_3	137.16	109.83	32941000	0	0	2981200
MVGMGQKDSYVGDEAQSKR	2	2 Oxidation (M)	2116.9518	0.95175254	578;625;626	sp|P60709|ACTB_HUMAN;sp|P62736|ACTA_HUMAN;sp|P68032|ACTC_HUMAN;sp|P68133|ACTS_HUMAN;sp|P63261|ACTG_HUMAN;sp|P63267|ACTH_HUMAN	no	no	0	0	0	2	0		By matching	By matching	By matching	By matching		By MS/MS	By MS/MS	By MS/MS	By MS/MS	By matching	By matching		1	1	1	1		2	1	2	1	2	1	17.789	18.687	3;4	0.00022416	4598	SW_20181017_HUNTER_Mono_30K_pullout_1	113.53	98.376	101760000	0	2303900	761210
MVGMGQKDSYVGDEAQSKR	2	Oxidation (M)	2100.9568	0.95683792	578;625;626	sp|P60709|ACTB_HUMAN;sp|P62736|ACTA_HUMAN;sp|P68032|ACTC_HUMAN;sp|P68133|ACTS_HUMAN;sp|P63261|ACTG_HUMAN;sp|P63267|ACTH_HUMAN	no	no	0	0	0	1	0		By matching	By MS/MS	By MS/MS			By MS/MS	By MS/MS	By MS/MS	By MS/MS	By matching	By matching		4	3	4			4	4	4	2	2	3	20.549	21.336	3;4	4.4256E-11	5397	SW_20181017_HUNTER_Mono_30K_pullout_2	159.95	121.73	301970000	0	4758400	6111800
MVGMGQKDSYVGDEAQSKR	2	Unmodified	2084.9619	0.96192329	578;625;626	sp|P60709|ACTB_HUMAN;sp|P62736|ACTA_HUMAN;sp|P68032|ACTC_HUMAN;sp|P68133|ACTS_HUMAN;sp|P63261|ACTG_HUMAN;sp|P63267|ACTH_HUMAN	no	no	0	0	0	0	0		By matching	By matching	By MS/MS			By MS/MS	By MS/MS	By MS/MS	By matching	By matching	By matching		1	2	2			2	2	2	1	1	1	23.694	24.415	3;4	2.5445E-30	6998	SW_20181017_HUNTER_Mono_30K_pullout_2	226.74	197.4	384250000	0	935720	2346200
MVHLTPEEKSAVTALWGKVNVDEVGGEALGR	2	Oxidation (M)	3307.6871	0.68707565	636	sp|P68871|HBB_HUMAN	yes	yes	0	0	0	1	0							By matching					By MS/MS							1					1	45.65	46.597	4	0.054313	14920	SW_20181017_HUNTER_NK_30K_pullout_3	53.968	37.567	4057400	0	0	0
MVNPTVFFDIAVDGEPLGR	0	Acetyl (N-term)	2118.0456	0.045576569	616	sp|P62937|PPIA_HUMAN	yes	yes	1	0	0	0	0	By MS/MS												1												60.684	60.684	2	0.024501	20759	SW_20181017_HUNTER_B-cell_30K_pullout_1	95.651	83.29	1496900	1496900	0	0
MVNPTVFFDIAVDGEPLGR	0	Oxidation (M);Acetyl (N-term)	2134.0405	0.040491191	616	sp|P62937|PPIA_HUMAN	yes	yes	1	0	0	1	0					By MS/MS	By MS/MS	By MS/MS				By matching	By MS/MS					1	1	1				1	1	58.073	59.473	2	9.1359E-11	19169	SW_20181017_HUNTER_B-cell_30K_pullout_2	157.75	140.09	3747300	0	0	0
MVPPVQVSPLIKLGR	1	Unmodified	1632.9749	0.97491823	567	sp|P56385|ATP5I_HUMAN	yes	yes	0	0	0	0	0	By MS/MS					By MS/MS	By matching	By MS/MS					1					1	1	1					43.308	44.269	3	5.7312E-06	14791	SW_20181017_HUNTER_B-cell_30K_pullout_1	118.52	99.464	23725000	0	0	0
MYHSLSETR	0	Oxidation (M);Acetyl (N-term)	1180.5183	0.5182724	891	sp|Q92609|TBCD5_HUMAN	yes	yes	1	0	0	1	0	By MS/MS	By matching	By matching	By matching	By matching		By matching	By MS/MS	By matching	By MS/MS	By matching	By matching	1	1	1	1	1		1	1	1	1	1	1	23.107	23.926	2	0.011741	7224	SW_20181017_HUNTER_B-cell_30K_pullout_1	169.09	112.04	36225000	11853000	583870	767420
MYIKQVIIQGFR	1	Unmodified	1494.8381	0.8380904	1096	sp|Q9UQE7|SMC3_HUMAN	yes	yes	0	0	0	0	0	By MS/MS		By matching	By MS/MS	By matching	By matching		By MS/MS	By matching				1		1	1	1	1		1	1				40.458	41.171	3	0.0028891	13725	SW_20181017_HUNTER_B-cell_30K_pullout_1	147.91	128.3	46821000	15014000	0	397780
MYIKQVIIQGFR	1	Oxidation (M)	1510.833	0.83300502	1096	sp|Q9UQE7|SMC3_HUMAN	yes	yes	0	0	0	1	0	By MS/MS												1												36.665	36.665	3	0.078095	11965	SW_20181017_HUNTER_B-cell_30K_pullout_1	80.979	59.106	0	0	0	0
MYIRFYQAETQVMGR	0	Oxidation (M);Glu->pyro-Glu	1889.8917	0.89165888	64		yes	yes	0	0	1	1	1		By matching		By matching				By MS/MS	By matching					1		1				2	1				30.061	30.785	2	0.045194	9407	SW_20181017_HUNTER_Mono_30K_pullout_2	83	40.664	19683000	0	440720	0
MYLQVETR	0	Oxidation (M)	1054.5117	0.51173046	958	sp|Q9BQA9|CYBC1_HUMAN	yes	yes	0	0	0	1	0	By MS/MS		By matching	By matching	By matching		By matching					By matching	1		1	1	1		1					1	26.843	27.526	2	0.05679	8428	SW_20181017_HUNTER_B-cell_30K_pullout_1	147.16	70.309	47232000	26521000	0	1681800
MYPESTTGSPAR	0	Unmodified	1295.5816	0.58160094	695	sp|Q13303|KCAB2_HUMAN	yes	yes	0	0	0	0	0	By MS/MS							By MS/MS		By MS/MS	By matching		1							1		1	1		22.931	23.319	2	0.00070557	6662	SW_20181017_HUNTER_Mono_30K_pullout_2	166.33	120.61	35120000	3426100	0	0
MYPESTTGSPAR	0	Oxidation (M)	1311.5765	0.57651556	695	sp|Q13303|KCAB2_HUMAN	yes	yes	0	0	0	1	0	By matching	By MS/MS		By MS/MS	By matching	By matching	By MS/MS		By MS/MS	By MS/MS	By matching	By MS/MS	1	1		1	1	1	1		1	1	1	1	19.541	20.525	2	0.0077609	5518	SW_20181017_HUNTER_NK_30K_pullout_1	125.97	91.161	35833000	3133000	2695100	0
MYPESTTGSPAR	0	Oxidation (M);Acetyl (N-term)	1353.5871	0.58708025	695	sp|Q13303|KCAB2_HUMAN	yes	yes	1	0	0	1	0	By matching		By MS/MS	By MS/MS	By matching			By matching		By MS/MS	By MS/MS		1		1	1	1			1		1	1		24.895	25.358	2	0.0090762	7811	SW_20181017_HUNTER_NKT_30K_pullout_3	123.75	98.854	27804000	1800000	0	1949600
MYQVKPYHGGGAPLR	1	Oxidation (M);Acetyl (N-term)	1730.8563	0.85625966	690	sp|Q13155|AIMP2_HUMAN	yes	yes	1	0	0	1	0	By MS/MS	By matching	By MS/MS	By matching	By matching		By MS/MS	By MS/MS	By MS/MS	By MS/MS	By matching		1	1	1	1	1		1	1	1	1	1		26.753	27.635	3	0.023826	8266	SW_20181017_HUNTER_B-cell_30K_pullout_1	92.457	78.025	64560000	24212000	1218800	1061500
MYQVKPYHGGGAPLR	1	Acetyl (N-term)	1714.8613	0.86134503	690	sp|Q13155|AIMP2_HUMAN	yes	yes	1	0	0	0	0				By matching				By MS/MS								1				1					30.862	30.811	3	1.6875E-07	9413	SW_20181017_HUNTER_Mono_30K_pullout_2	150.11	132.02	30949000	0	0	0
MYTAIPQSGSPFPGSVQDPGLHVWR	0	Oxidation (M);Acetyl (N-term)	2784.333	0.33298482	459	sp|P40121|CAPG_HUMAN	yes	yes	1	0	0	1	0	By MS/MS	By MS/MS	By MS/MS	By MS/MS	By MS/MS	By MS/MS	By MS/MS	By MS/MS	By MS/MS	By MS/MS	By MS/MS	By MS/MS	2	1	1	2	4	3	3	2	4	2	1	1	46.894	47.918	2;3	2.2411E-90	15598	SW_20181017_HUNTER_Mono_30K_pullout_2	295.03	259.37	508180000	142890000	3830100	4432500
MYTAIPQSGSPFPGSVQDPGLHVWR	0	Acetyl (N-term)	2768.3381	0.3380702	459	sp|P40121|CAPG_HUMAN	yes	yes	1	0	0	0	0	By MS/MS	By MS/MS	By MS/MS	By MS/MS	By MS/MS	By MS/MS	By MS/MS	By MS/MS	By MS/MS	By MS/MS	By MS/MS	By MS/MS	2	1	2	1	2	2	2	2	2	1	2	1	49.81	50.605	2;3	1.1387E-46	16994	SW_20181017_HUNTER_Mono_30K_pullout_2	307.7	272.79	493890000	151170000	1097500	2635300
NDEELNKLLGR	1	Unmodified	1299.6783	0.67827852	245	sp|Q93077|H2A1C_HUMAN;sp|Q7L7L0|H2A3_HUMAN;sp|P04908|H2A1B_HUMAN	yes	no	0	0	0	0	0	By MS/MS	By matching		By MS/MS	By matching	By matching			By matching	By matching	By matching	By matching	1	1		1	1	1			1	1	1	1	34.246	35.439	3	0.027293	11654	SW_20181017_HUNTER_NKT_30K_pullout_3	114.83	62.907	48251000	10861000	1262500	0
NDEELNKLLGR	1	Glu->pyro-Glu	1281.6677	0.66771383	245	sp|Q93077|H2A1C_HUMAN;sp|Q7L7L0|H2A3_HUMAN;sp|P04908|H2A1B_HUMAN	yes	no	0	0	1	0	0	By MS/MS	By MS/MS		By MS/MS				By MS/MS		By MS/MS			1	1		1				1		1			41.357	41.79	2	5.9951E-16	13895	SW_20181017_HUNTER_B-cell_30K_pullout_1	238.73	155.98	73145000	27454000	2572000	0
NDEELNKLLGR	1	Gln->pyro-Glu	1282.6517	0.65172941	245	sp|Q93077|H2A1C_HUMAN;sp|Q7L7L0|H2A3_HUMAN;sp|P04908|H2A1B_HUMAN	yes	no	0	1	0	0	0	By MS/MS		By MS/MS		By matching						By matching		1		1		1						1		42.041	42.941	2	0.0023167	14651	SW_20181017_HUNTER_B-cell_30K_pullout_1	167.09	101.74	11994000	9171600	0	700320
NEDKDPAFTALLTTQTQVQR	1	Unmodified	2275.1444	0.14443899	552	sp|P54108|CRIS3_HUMAN	yes	yes	0	0	0	0	0			By MS/MS	By MS/MS				By matching			By MS/MS				1	1				1			1		39.33	39.666	3	2.0404E-11	13006	SW_20181017_HUNTER_NKT_30K_pullout_3	151.96	131.01	31921000	0	0	2254000
NEMEAPTTAYKKTTPIEAASSGTR	2	Oxidation (M)	2569.233	0.232996	325	sp|P14317|HCLS1_HUMAN	yes	yes	0	0	0	1	0				By MS/MS				By MS/MS		By MS/MS	By matching					1				1		1	1		23.848	24.22	4	3.8983E-06	6949	SW_20181017_HUNTER_Mono_30K_pullout_2	107.08	91.578	22837000	0	0	0
NEMEAPTTAYKKTTPIEAASSGTR	2	Unmodified	2553.2381	0.23808138	325	sp|P14317|HCLS1_HUMAN	yes	yes	0	0	0	0	0				By MS/MS				By MS/MS								1				1					26.773	26.671	4	4.4652E-11	8229	SW_20181017_HUNTER_NKT_30K_pullout_3	140.55	140.55	53734000	0	0	0
NGQPESEDKYGTTPPQLDADSSYFLYSKLR	2	Unmodified	3405.6001	0.60009436	6	CON__ENSEMBL:ENSBTAP00000024462;CON__ENSEMBL:ENSBTAP00000024466	yes	no	0	0	0	0	0	By MS/MS	By matching		By MS/MS	By matching	By matching	By matching	By MS/MS			By matching		1	1		1	1	1	1	1			1		39.959	41.103	4	3.2648E-26	13367	SW_20181017_HUNTER_Mono_30K_pullout_2	171.99	157.06	90756000	11936000	1026600	0
NGQPESEDKYGTTPPQLDADSSYFLYSKLR	2	Gln->pyro-Glu	3388.5735	0.57354526	6	CON__ENSEMBL:ENSBTAP00000024462;CON__ENSEMBL:ENSBTAP00000024466	yes	no	0	1	0	0	0	By MS/MS	By MS/MS		By MS/MS	By matching	By MS/MS		By MS/MS	By MS/MS	By MS/MS	By matching		1	1		2	1	1		2	1	1	1		42.411	43.284	3;4	3.7724E-102	14600	SW_20181017_HUNTER_Mono_30K_pullout_2	301.68	270.19	266200000	32440000	1238500	0
NKELDPIQKLFVDKIR	3	Unmodified	1955.1204	0.12039649	358	sp|P18859|ATP5J_HUMAN	yes	yes	0	0	0	0	0							By MS/MS												1						38.593	40.105	3	0.054858	12432	SW_20181017_HUNTER_Mono_30K_pullout_1	72.634	37.331	0	0	0	0
NLAKGKEESLDSDLYAELR	2	Unmodified	2150.0855	0.085527129	231	sp|P02775|CXCL7_HUMAN	yes	yes	0	0	0	0	0	By MS/MS	By MS/MS	By MS/MS	By MS/MS	By MS/MS	By MS/MS	By MS/MS	By MS/MS	By MS/MS	By MS/MS	By MS/MS	By MS/MS	2	3	3	2	2	3	3	3	2	3	3	3	34.151	35.126	2;3;4	6.6069E-179	11239	SW_20181017_HUNTER_Mono_30K_pullout_2	385.33	328.78	3714400000	207200000	64003000	54643000
NLAKGKEESLDSDLYAELR	2	Gln->pyro-Glu	2133.059	0.058978027	231	sp|P02775|CXCL7_HUMAN	yes	yes	0	1	0	0	0	By matching	By matching	By MS/MS	By matching			By MS/MS	By MS/MS	By MS/MS	By MS/MS			1	1	1	1			1	1	1	1			39.638	40.215	3	5.0279E-16	12112	SW_20181017_HUNTER_Mono_30K_pullout_3	187.06	123.43	67275000	6624100	982280	1372400
NLDSLPLVDTHSKR	1	Unmodified	1593.8475	0.84746911	277	sp|P08670|VIME_HUMAN	yes	yes	0	0	0	0	0			By matching	By matching				By MS/MS	By matching						1	1				1	1				31.902	32.284	4	0.010875	10184	SW_20181017_HUNTER_Mono_30K_pullout_2	105.19	89.805	20152000	0	0	433190
NLGGSKSISISVAR	1	Unmodified	1387.7783	0.77832691	22	sp|P04264|K2C1_HUMAN;CON__P04264	yes	no	0	0	0	0	0	By matching			By MS/MS				By matching		By matching			1			1				1		1			29.34	29.301	3	0.027905	9101	SW_20181017_HUNTER_NKT_30K_pullout_3	93.823	63.491	51071000	8732700	0	0
NNGVVDKSLFSNVVTKNKDLPESALR	3	Gln->pyro-Glu	2826.4876	0.4875712	430	sp|P31939|PUR9_HUMAN	yes	yes	0	1	0	0	0		By matching			By MS/MS	By matching			By matching					1			1	1			1				38.838	40.745	4	0.00489	12348	SW_20181017_HUNTER_B-cell_30K_pullout_2	68.361	53.953	5187100	0	1231400	0
NPGVSTVVLGAYDLR	0	Unmodified	1559.8308	0.83075641	362	sp|P20160|CAP7_HUMAN	yes	yes	0	0	0	0	0		By MS/MS	By MS/MS	By MS/MS			By MS/MS	By MS/MS	By MS/MS	By MS/MS	By matching	By matching		2	2	2			2	2	2	2	2	1	42.281	43.186	2;3	0.0015428	14376	SW_20181017_HUNTER_Mono_30K_pullout_2	120.54	79.817	281090000	0	2874000	2949900
NRIPESGGDNSVFDIFELTGAAR	0	Unmodified	2464.1983	0.19826548	42	sp|P07996|TSP1_HUMAN;CON__Q28194	yes	no	0	0	0	0	1	By MS/MS	By MS/MS	By MS/MS	By MS/MS	By MS/MS	By MS/MS	By MS/MS		By MS/MS	By MS/MS	By MS/MS	By MS/MS	2	2	1	1	2	2	1		2	1	1	1	49.604	50.616	2;3	1.4312E-33	17209	SW_20181017_HUNTER_B-cell_30K_pullout_1	194.43	175.92	501710000	95604000	9241700	16664000
NTLDNDIMLIKLSSPATLNSR	1	Unmodified	2315.2155	0.21549544	12	CON__P00761	yes	yes	0	0	0	0	0	By MS/MS	By matching									By matching		1	1									1		45.878	47.136	3	0.16089	15934	SW_20181017_HUNTER_B-cell_30K_pullout_1	48.641	48.624	5597300	4690900	346620	0
NVEIDPEIQKVKSR	2	Unmodified	1653.905	0.90498399	22	sp|P04264|K2C1_HUMAN;CON__P04264	yes	no	0	0	0	0	0	By matching			By MS/MS						By matching			1			1						1			27.324	27.251	4	0.015174	8464	SW_20181017_HUNTER_NKT_30K_pullout_3	99.069	77.611	34591000	18700000	0	0
NVKVDPEIQNVKAQER	2	Unmodified	1865.9959	0.99592426	32	sp|P35908|K22E_HUMAN;CON__P35908v2;CON__P35908	yes	no	0	0	0	0	0	By matching	By matching	By matching	By matching	By matching					By MS/MS	By matching	By matching	1	1	1	1	1					1	1	1	24.292	25.029	4	0.0011671	7246	SW_20181017_HUNTER_NK_30K_pullout_1	117.67	84.932	32191000	5297500	308110	609170
NVNFQKAIHEKLGQYTSPVAKR	3	Unmodified	2527.3659	0.36593993	2	CON__P01030;CON__ENSEMBL:ENSBTAP00000007350	yes	no	0	0	0	0	0			By MS/MS		By MS/MS	By matching	By MS/MS	By MS/MS	By MS/MS	By MS/MS	By matching	By MS/MS			1		1	1	2	2	1	1	1	1	31.429	32.468	3;4	6.2303E-23	10330	SW_20181017_HUNTER_Mono_30K_pullout_2	188.23	164.69	421970000	0	0	8558100
NVVIQQAMPSPQSSSVITQAPSTNR	0	Oxidation (M);Gln->pyro-Glu	2638.3021	0.30207862	660	sp|Q02930|CREB5_HUMAN	yes	yes	0	1	0	1	0	By MS/MS			By matching			By matching			By matching			2			1			1			1			56.628	56.566	2	0.062405	19418	SW_20181017_HUNTER_B-cell_30K_pullout_1	55.841	17.813	298800000	77085000	0	0
NWKTDPALNPADTLAPADYTGANAALKVDR	2	Unmodified	3168.584	0.58399079	28	CON__P13717	yes	yes	0	0	0	0	0				By MS/MS												1									39.065	38.999	4	2.7651E-16	12878	SW_20181017_HUNTER_NKT_30K_pullout_3	133.25	117.49	19931000	0	0	0
PATPPLLSTAFPVEER	0	Acetyl (N-term)	1765.9251	0.92505073	1048	sp|Q9NYF0|DACT1_HUMAN	yes	yes	1	0	0	0	0				By MS/MS												1									59.71	59.545	2	0.005381	20618	SW_20181017_HUNTER_NKT_30K_pullout_3	104.22	51.432	2761700	0	0	0
PMFIVNTNVPR	0	Oxidation (M);Acetyl (N-term)	1344.686	0.68600643	323	sp|P14174|MIF_HUMAN	yes	yes	1	0	0	1	0					By MS/MS	By MS/MS											1	1							46.66	48.492	2	0.046459	15053	SW_20181017_HUNTER_B-cell_30K_pullout_2	45.368	38.148	1489500	0	0	0
PNSMVVEHPEFLKAGKEPGLQIWR	2	Oxidation (M);Glu->pyro-Glu	2759.4217	0.42174025	253	sp|P06396|GELS_HUMAN	yes	yes	0	0	1	1	0	By MS/MS	By matching	By matching	By MS/MS	By matching	By matching	By matching	By MS/MS	By MS/MS	By MS/MS	By matching	By matching	1	2	1	1	1	1	2	1	2	1	1	1	41.805	42.964	3;4	0.0001792	14206	SW_20181017_HUNTER_B-cell_30K_pullout_1	95.926	87.165	229110000	36199000	5190300	4958600
PNSMVVEHPEFLKAGKEPGLQIWR	2	Glu->pyro-Glu	2743.4268	0.42682562	253	sp|P06396|GELS_HUMAN	yes	yes	0	0	1	0	0	By MS/MS		By MS/MS	By MS/MS	By MS/MS	By matching		By MS/MS	By MS/MS	By MS/MS	By matching		2		1	2	1	2		2	2	1	1		44.994	45.738	3;4	6.5605E-15	15110	SW_20181017_HUNTER_Mono_30K_pullout_2	155.97	136.59	471150000	57324000	0	2801100
PSTPAPASSAALNR	0	Glu->pyro-Glu	1320.6786	0.67861287	850	sp|Q8IZD4|DCP1B_HUMAN	yes	yes	0	0	1	0	0	By matching	By matching	By matching	By matching	By matching				By MS/MS	By MS/MS	By matching	By matching	1	1	1	1	1				1	1	1	1	26.059	26.759	2	0.041402	8005	SW_20181017_HUNTER_NK_30K_pullout_1	88.496	15.567	45394000	9108000	1162800	1571400
PVTVEPMDQLDDEEGLPEKLVIKNQQFHKER	3	Acetyl (N-term)	3702.8563	0.85632582	749	sp|Q15233|NONO_HUMAN	yes	yes	1	0	0	0	0										By MS/MS												1			45.024	44.97	4	0.0028578	14825	SW_20181017_HUNTER_NK_30K_pullout_1	46.464	42.917	5429600	0	0	0
QAACKQVR	1	Gln->pyro-Glu	942.47053	0.47053435	444	sp|P35579|MYH9_HUMAN	yes	yes	0	1	0	0	0	By matching	By matching		By MS/MS	By matching	By matching	By MS/MS	By MS/MS	By matching	By MS/MS	By matching	By matching	1	1		1	1	1	1	1	1	1	1	1	15.035	15.662	2	0.040977	4029	SW_20181017_HUNTER_NKT_30K_pullout_3	160.03	76.664	75627000	5879200	3155500	0
QAADTCPEVKVVGLEGSDKLTILR	2	Gln->pyro-Glu	2581.3422	0.34215252	100	sp|O00602|FCN1_HUMAN	yes	yes	0	1	0	0	0		By MS/MS	By MS/MS	By matching			By MS/MS	By matching	By MS/MS	By matching		By MS/MS		1	1	1			1	1	1	1		1	42.323	43.024	3	6.487E-39	13157	SW_20181017_HUNTER_Mono_30K_pullout_3	214	201.2	408820000	0	2021800	4170700
QAAEDKSWR	1	Gln->pyro-Glu	1072.4938	0.49377221	421	sp|P30153|2AAA_HUMAN;sp|P30154|2AAB_HUMAN	yes	no	0	1	0	0	0	By matching	By matching	By matching	By matching	By matching		By matching			By MS/MS		By matching	1	1	1	1	1		1			1		1	22.967	23.601	2	0.070633	7031	SW_20181017_HUNTER_NK_30K_pullout_1	128.86	55.241	29465000	8218300	1680500	1457100
QAALAAVDYINKHLPR	1	Gln->pyro-Glu	1761.9526	0.95260288	25	CON__P12763	yes	yes	0	1	0	0	0					By MS/MS	By matching	By matching	By matching									1	1	1	1					51.674	52.558	2	1.0897E-08	16585	SW_20181017_HUNTER_B-cell_30K_pullout_2	106.49	84.018	9686000	0	0	0
QAALQVAEGFISR	0	Gln->pyro-Glu	1371.7147	0.71466402	459	sp|P40121|CAPG_HUMAN	yes	yes	0	1	0	0	0	By MS/MS	By matching	By MS/MS			By MS/MS			By MS/MS				1	1	1			1			1				52.511	53.346	2	1.1855E-06	18271	SW_20181017_HUNTER_B-cell_30K_pullout_1	186.74	96.082	101790000	92675000	1514400	1594400
QAASKAASKQR	2	Gln->pyro-Glu	1127.6047	0.60471964	997	sp|Q9H1E3|NUCKS_HUMAN	yes	yes	0	1	0	0	0	By MS/MS			By MS/MS						By MS/MS	By matching		1			1						1	1		13.763	14.018	3	0.0099001	3340	SW_20181017_HUNTER_NK_30K_pullout_1	148.13	103.81	95513000	31889000	0	0
QAASSLQQASLKLFEMAYKKMASER	3	Gln->pyro-Glu	2798.4095	0.40952058	456	sp|P38646|GRP75_HUMAN	yes	yes	0	1	0	0	0	By MS/MS							By MS/MS					1							1					53.24	53.171	4	2.1035E-21	18072	SW_20181017_HUNTER_Mono_30K_pullout_2	176.44	163.37	15802000	11032000	0	0
QAEEEKMALPELVR	1	Oxidation (M);Gln->pyro-Glu	1640.808	0.80797206	482	sp|P45974|UBP5_HUMAN	yes	yes	0	1	0	1	0	By MS/MS			By matching		By matching			By matching	By MS/MS	By matching		1			1		1			1	1	1		35.402	36.534	2	0.023865	11561	SW_20181017_HUNTER_NK_30K_pullout_1	95.417	62.008	16554000	0	0	0
QAEEEKMALPELVR	1	Gln->pyro-Glu	1624.8131	0.81305744	482	sp|P45974|UBP5_HUMAN	yes	yes	0	1	0	0	0								By MS/MS												1					42.393	42.355	2	1.5416E-06	13953	SW_20181017_HUNTER_Mono_30K_pullout_2	130.07	66.785	0	0	0	0
QAELAAQKAR	1	Gln->pyro-Glu	1067.5724	0.57235688	1040	sp|Q9NWB6|ARGL1_HUMAN	yes	yes	0	1	0	0	0	By MS/MS	By matching	By matching	By MS/MS	By matching		By MS/MS	By MS/MS	By MS/MS	By matching	By matching	By matching	1	1	1	1	1		1	1	1	1	1	1	22.094	22.875	2	0.020515	6537	SW_20181017_HUNTER_Mono_30K_pullout_2	148.69	61.383	35447000	10276000	1183900	1277100
QAEMLDDLMEKR	1	Gln->pyro-Glu	1460.664	0.66395036	554	sp|P54819|KAD2_HUMAN	yes	yes	0	1	0	0	0	By MS/MS			By MS/MS	By MS/MS	By MS/MS		By MS/MS	By MS/MS	By matching	By matching		1			1	1	1		1	1	1	1		46.67	47.592	2	3.817E-11	16470	SW_20181017_HUNTER_NKT_30K_pullout_3	212.09	176.87	104170000	18272000	0	0
QAEMLDDLMEKR	1	2 Oxidation (M);Gln->pyro-Glu	1492.6538	0.6537796	554	sp|P54819|KAD2_HUMAN	yes	yes	0	1	0	2	0	By matching	By matching			By matching	By matching			By MS/MS	By matching			1	1			1	1			1	1			30.009	31.282	2	0.042396	8886	SW_20181017_HUNTER_Mono_30K_pullout_3	41.399	33.474	16589000	6638800	620910	0
QAGEVTYADAHKER	1	Gln->pyro-Glu	1556.7219	0.72193424	692	sp|Q13247|SRSF6_HUMAN	yes	yes	0	1	0	0	0	By MS/MS	By MS/MS	By matching	By MS/MS	By matching		By matching	By MS/MS	By MS/MS	By MS/MS		By matching	2	1	1	1	1		2	1	1	1		2	21.38	22.102	2;3	4.5477E-05	6358	SW_20181017_HUNTER_NK_30K_pullout_1	153.09	131.79	121090000	27663000	3073100	2775600
QAGEVTYADAHKGR	1	Gln->pyro-Glu	1484.7008	0.70080487	675	sp|Q08170|SRSF4_HUMAN	yes	yes	0	1	0	0	0	By matching	By matching	By matching	By MS/MS	By matching	By matching	By matching	By MS/MS	By matching	By MS/MS	By matching	By matching	1	1	1	1	1	1	1	1	1	1	1	1	20.966	21.809	3	0.00019283	6155	SW_20181017_HUNTER_NKT_30K_pullout_3	138.21	113.71	120700000	19855000	4081800	4000500
QAHLTNQYMQR	0	Oxidation (M);Gln->pyro-Glu	1387.6303	0.63028247	308	sp|P11940|PABP1_HUMAN	yes	yes	0	1	0	1	0	By MS/MS		By MS/MS		By MS/MS		By MS/MS	By MS/MS		By MS/MS	By matching		1		1		1		1	1		1	1		22.661	23.292	2	0.00054121	6687	SW_20181017_HUNTER_Mono_30K_pullout_2	175.93	138.38	28660000	4910200	0	893950
QAHLYR	0	Gln->pyro-Glu	769.38712	0.38712229	327	sp|P14618|KPYM_HUMAN	yes	yes	0	1	0	0	0		By matching	By MS/MS	By matching			By matching		By matching	By matching	By matching	By matching		1	1	1			1		1	1	1	1	21.097	21.97	2	0.099256	6174	SW_20181017_HUNTER_NKT_30K_pullout_2	121.87	11.992	481990000	0	26293000	31422000
QAIKELPQFATGENLPR	1	Gln->pyro-Glu	1893.9949	0.99486163	989	sp|Q9BZZ5|API5_HUMAN	yes	yes	0	1	0	0	0	By MS/MS	By MS/MS	By MS/MS	By MS/MS	By MS/MS	By MS/MS	By MS/MS		By matching	By matching	By MS/MS	By MS/MS	2	2	2	2	2	2	1		1	2	2	2	42.346	43.391	2;3	4.6413E-15	14447	SW_20181017_HUNTER_B-cell_30K_pullout_1	183.6	152.71	55158000	16939000	1240100	859950
QAIPLDENEGIYVQDVKTGKVR	2	Gln->pyro-Glu	2454.2755	0.27545316	733	sp|Q14764|MVP_HUMAN	yes	yes	0	1	0	0	0			By matching	By MS/MS	By matching	By matching	By MS/MS	By MS/MS	By MS/MS		By MS/MS	By matching			1	1	1	1	1	1	1		1	1	38.161	39.22	3	2.4047E-08	12711	SW_20181017_HUNTER_NKT_30K_pullout_3	137.42	121.1	83101000	0	0	1078700
QAKQESTEYR	1	Gln->pyro-Glu	1221.5626	0.56258006	277	sp|P08670|VIME_HUMAN	yes	yes	0	1	0	0	0	By MS/MS	By MS/MS	By MS/MS	By MS/MS	By MS/MS	By MS/MS	By MS/MS	By MS/MS	By MS/MS	By MS/MS			1	1	1	1	1	1	1	1	1	1			16.767	17.335	2	0.00010225	4727	SW_20181017_HUNTER_NKT_30K_pullout_3	192.64	108.07	1136700000	97680000	55375000	28130000
QAKQESTEYRR	1	Gln->pyro-Glu	1377.6637	0.66369108	277	sp|P08670|VIME_HUMAN	yes	yes	0	1	0	0	1	By MS/MS	By MS/MS	By MS/MS	By MS/MS	By MS/MS	By MS/MS	By MS/MS	By MS/MS	By MS/MS	By MS/MS	By MS/MS	By MS/MS	2	2	1	2	2	1	2	2	2	2	2	2	15.056	15.606	2;3	0.00037221	3755	SW_20181017_HUNTER_Mono_30K_pullout_1	176.78	136.05	313940000	33097000	6743300	9071800
QALAQISLPR	0	Gln->pyro-Glu	1078.6135	0.61349341	249	sp|P05164|PERM_HUMAN	yes	yes	0	1	0	0	0		By matching	By MS/MS	By matching			By MS/MS	By MS/MS	By MS/MS	By matching	By matching	By matching		1	1	1			1	1	1	1	1	1	44.417	45.245	2	0.027254	15045	SW_20181017_HUNTER_Mono_30K_pullout_2	141.48	73.583	208300000	0	2202900	1969700
QALHSLELHYQAFLR	0	Gln->pyro-Glu	1807.937	0.93695282	747	sp|Q15149|PLEC_HUMAN	yes	yes	0	1	0	0	0	By MS/MS			By matching	By matching	By matching	By matching	By MS/MS	By MS/MS		By matching		1			1	1	1	1	1	1		1		44.105	45.273	3	9.7903E-10	15393	SW_20181017_HUNTER_B-cell_30K_pullout_1	177.88	109.05	57256000	6141700	0	0
QAPGKALEWLGGIDTGGSTGYNPGLKSR	2	Gln->pyro-Glu	2812.4144	0.41440626	8	CON__ENSEMBL:ENSBTAP00000033053	yes	yes	0	1	0	0	0	By MS/MS	By MS/MS	By MS/MS	By MS/MS	By MS/MS	By MS/MS	By MS/MS	By MS/MS	By MS/MS	By MS/MS	By matching	By matching	1	1	1	1	1	1	1	2	1	1	1	1	44.946	45.775	3	3.3149E-116	15107	SW_20181017_HUNTER_Mono_30K_pullout_2	305.75	251.07	109210000	10839000	1382700	1932700
QAPGKALEWLGVIYSGGSTGYNPALKSR	2	Gln->pyro-Glu	2902.4977	0.49774196	3	CON__ENSEMBL:ENSBTAP00000011227	yes	yes	0	1	0	0	0	By matching		By MS/MS	By matching	By MS/MS	By matching	By MS/MS	By MS/MS	By MS/MS	By matching	By matching		1		1	1	1	1	1	1	1	1	1		51.143	51.772	3	3.7758E-25	17405	SW_20181017_HUNTER_Mono_30K_pullout_2	165.37	145.39	59242000	12330000	0	1954200
QAQQERDELADEIANSSGKGALALEEKR	2	Gln->pyro-Glu	3038.4905	0.49048433	444	sp|P35579|MYH9_HUMAN	yes	yes	0	1	0	0	1	By MS/MS	By MS/MS	By MS/MS	By MS/MS	By MS/MS	By MS/MS	By MS/MS	By MS/MS	By MS/MS	By MS/MS	By MS/MS	By MS/MS	2	2	1	1	1	2	1	2	1	2	1	1	37.52	38.397	3;4	3.6196E-116	12500	SW_20181017_HUNTER_NKT_30K_pullout_3	304.42	281.37	440050000	54930000	5454100	10367000
QAQQERDELADEIANSSGKGALALEEKRR	2	Gln->pyro-Glu	3194.5916	0.59159536	444	sp|P35579|MYH9_HUMAN	yes	yes	0	1	0	0	2		By matching	By matching		By matching	By matching		By MS/MS	By matching	By matching		By MS/MS		1	1		1	1		1	1	1		1	35.041	36.019	4	3.2846E-65	11598	SW_20181017_HUNTER_Mono_30K_pullout_2	247.52	225.12	51903000	0	1640300	1925300
QASIELPSMAVASTKSR	1	Gln->pyro-Glu	1757.8982	0.89818405	440	sp|P33241|LSP1_HUMAN	yes	yes	0	1	0	0	0				By MS/MS							By matching					1							1		40.464	41.453	2	0.0021068	13771	SW_20181017_HUNTER_NKT_30K_pullout_3	109.84	60.488	6016400	0	0	0
QASPNIVIALAGNKADLASKR	2	Gln->pyro-Glu	2119.175	0.17495126	530	sp|P51148|RAB5C_HUMAN	yes	yes	0	1	0	0	0		By MS/MS	By MS/MS	By MS/MS	By MS/MS	By MS/MS	By MS/MS	By MS/MS	By MS/MS		By MS/MS	By matching		1	1	1	1	1	1	1	1		1	1	42.415	43.531	3	0.00018566	14445	SW_20181017_HUNTER_NKT_30K_pullout_3	104.67	27.862	125800000	0	1404300	2141900
QATKDAGQISGLNVLR	1	Gln->pyro-Glu	1652.8846	0.8845829	456	sp|P38646|GRP75_HUMAN	yes	yes	0	1	0	0	0	By MS/MS	By MS/MS	By MS/MS	By MS/MS	By MS/MS	By MS/MS	By MS/MS	By MS/MS	By MS/MS	By MS/MS	By MS/MS	By MS/MS	1	1	1	1	1	1	1	1	1	1	1	1	36.874	37.784	2	6.206E-14	11331	SW_20181017_HUNTER_Mono_30K_pullout_3	206.2	135.22	133720000	32686000	1794500	3859000
QATKDAGTIAGLNVLR	1	Gln->pyro-Glu	1609.8788	0.87876924	301	sp|P11142|HSP7C_HUMAN	yes	yes	0	1	0	0	0	By MS/MS	By MS/MS	By MS/MS	By MS/MS	By MS/MS	By MS/MS	By MS/MS	By MS/MS	By MS/MS	By MS/MS	By MS/MS	By MS/MS	2	2	2	2	2	2	2	2	2	2	2	2	39.736	40.653	2;3	2.5612E-41	13463	SW_20181017_HUNTER_B-cell_30K_pullout_1	261.41	113.65	802670000	214600000	16956000	21564000
QATKDAGTIAGLNVMR	1	Oxidation (M);Gln->pyro-Glu	1643.8301	0.83010449	300	sp|P11021|BIP_HUMAN	yes	yes	0	1	0	1	0	By MS/MS	By matching	By MS/MS	By MS/MS	By MS/MS	By MS/MS	By MS/MS	By matching	By MS/MS	By MS/MS	By MS/MS	By MS/MS	1	2	2	1	2	2	2	2	2	2	2	2	31.792	32.851	2;3	5.9199E-08	9688	SW_20181017_HUNTER_Mono_30K_pullout_1	152.16	102.01	151620000	27477000	4343600	5414700
QATKDAGTIAGLNVMR	1	Gln->pyro-Glu	1627.8352	0.83518986	300	sp|P11021|BIP_HUMAN	yes	yes	0	1	0	0	0	By MS/MS	By MS/MS	By MS/MS	By MS/MS	By matching	By MS/MS	By MS/MS	By MS/MS	By MS/MS	By MS/MS	By MS/MS	By matching	2	1	2	2	1	2	1	2	2	2	2	1	37.044	37.821	2;3	3.197E-41	12287	SW_20181017_HUNTER_Mono_30K_pullout_2	258.6	203.99	149290000	19388000	688460	1766800
QATKDAGVIAGLNVLR	1	Gln->pyro-Glu	1607.8995	0.89950468	292	sp|P34931|HS71L_HUMAN;sp|P0DMV9|HS71B_HUMAN;sp|P0DMV8|HS71A_HUMAN	yes	no	0	1	0	0	0	By MS/MS	By MS/MS	By MS/MS	By MS/MS	By MS/MS	By MS/MS	By MS/MS	By MS/MS	By MS/MS	By MS/MS	By MS/MS	By MS/MS	2	2	2	2	2	2	2	2	2	2	2	3	43.505	44.432	2;3	2.4492E-19	14947	SW_20181017_HUNTER_NKT_30K_pullout_3	224.42	153.51	360660000	38835000	5405500	5772100
QATTIIADNIIFLSDQTKEKE	2	Gln->pyro-Glu	2360.2111	0.21112157	665	sp|Q04837|SSBP_HUMAN	yes	yes	0	1	0	0	0	By MS/MS		By MS/MS	By MS/MS	By MS/MS	By MS/MS	By MS/MS	By matching	By matching	By MS/MS	By MS/MS	By MS/MS	2		1	2	1	1	1	2	1	2	1	1	53.991	54.453	2;3	5.9088E-81	18201	SW_20181017_HUNTER_NK_30K_pullout_1	297.28	252.67	133650000	69317000	0	842100
QAVDQIKSQEQLAAELAEYTAKIALLEEAR	2	Gln->pyro-Glu	3311.7249	0.72490094	334	sp|P15311|EZRI_HUMAN	yes	yes	0	1	0	0	0	By MS/MS	By matching	By MS/MS	By MS/MS		By MS/MS		By MS/MS		By MS/MS	By MS/MS	By MS/MS	2	1	1	1		1		2		2	1	1	55.239	55.727	3;4	3.0353E-293	18735	SW_20181017_HUNTER_B-cell_30K_pullout_1	433.26	396.49	623230000	325790000	3566400	4854800
QAVLTQPSSVSGSLGQR	0	Unmodified	1713.901	0.90096124	40	CON__Q1RMN8	yes	yes	0	0	0	0	0	By MS/MS	By MS/MS	By MS/MS	By MS/MS	By MS/MS	By MS/MS	By MS/MS	By MS/MS	By MS/MS	By MS/MS	By MS/MS	By MS/MS	3	4	3	3	3	4	2	3	4	2	3	2	34.16	35.192	2;3	4.3426E-38	9835	SW_20181017_HUNTER_B-cell_30K_pullout_1	248.36	176.91	552530000	73154000	13547000	16800000
QAVLTQPSSVSGSLGQR	0	Gln->pyro-Glu	1696.8744	0.87441214	40	CON__Q1RMN8	yes	yes	0	1	0	0	0	By MS/MS	By MS/MS	By MS/MS	By MS/MS	By MS/MS	By MS/MS	By MS/MS	By MS/MS	By MS/MS	By MS/MS	By MS/MS	By MS/MS	4	6	4	2	6	4	6	6	3	2	2	3	34.631	35.623	2;3	2.7877E-48	11975	SW_20181017_HUNTER_NKT_30K_pullout_2	267.43	219.43	18939000000	8024600000	853360000	1005200000
QAVTNPNNTFYATKR	1	Gln->pyro-Glu	1706.8376	0.8376327	456	sp|P38646|GRP75_HUMAN	yes	yes	0	1	0	0	0	By MS/MS	By MS/MS	By matching	By matching	By MS/MS	By matching	By MS/MS		By MS/MS	By matching	By MS/MS	By MS/MS	1	1	1	1	1	1	1		1	1	1	1	29.36	30.375	2	8.1337E-25	9550	SW_20181017_HUNTER_B-cell_30K_pullout_1	237.53	166.55	88039000	21704000	2093600	4497600
QAWQKADINTKWAATR	2	Gln->pyro-Glu	1869.9486	0.94858014	528	sp|P50914|RL14_HUMAN	yes	yes	0	1	0	0	0	By MS/MS	By MS/MS	By MS/MS	By MS/MS	By MS/MS	By MS/MS	By MS/MS	By MS/MS	By MS/MS	By MS/MS	By MS/MS	By MS/MS	1	1	1	1	1	1	1	1	1	1	1	1	33.505	34.506	3	3.07E-10	11082	SW_20181017_HUNTER_NKT_30K_pullout_3	181.41	149.58	246810000	40943000	6330400	6629200
QDAYDGKDYIALNEDLR	1	Gln->pyro-Glu	1980.9065	0.90650013	241	sp|Q09160|1A80_HUMAN;sp|P30512|1A29_HUMAN;sp|P30459|1A74_HUMAN;sp|P30457|1A66_HUMAN;sp|P30456|1A43_HUMAN;sp|P30455|1A36_HUMAN;sp|P30453|1A34_HUMAN;sp|P30450|1A26_HUMAN;sp|P30443|1A01_HUMAN;sp|P18462|1A25_HUMAN;sp|P16190|1A33_HUMAN;sp|P16189|1A31_HUMAN;sp|P13746|1A11_HUMAN;sp|P10314|1A32_HUMAN;sp|P04439|1A03_HUMAN	yes	no	0	1	0	0	0		By MS/MS	By matching	By MS/MS		By MS/MS								1	1	1		1							39.617	40.212	2	3.6714E-14	13322	SW_20181017_HUNTER_NKT_30K_pullout_3	176.04	129.69	9165000	0	1035600	1438300
QDEQLQKTKANNR	2	Gln->pyro-Glu	1554.775	0.77503245	283	sp|P09496|CLCA_HUMAN	yes	yes	0	1	0	0	0		By matching		By MS/MS	By MS/MS	By MS/MS	By MS/MS	By MS/MS	By MS/MS		By matching	By matching		1		1	1	1	1	1	1		1	1	16.298	17.229	3	6.0318E-05	4414	SW_20181017_HUNTER_Mono_30K_pullout_2	163.62	106.6	51392000	0	1919900	0
QDHAQQLATAAEER	0	Gln->pyro-Glu	1549.7121	0.71209784	735	sp|Q14980|NUMA1_HUMAN	yes	yes	0	1	0	0	0	By MS/MS	By MS/MS	By MS/MS	By matching	By MS/MS	By MS/MS	By MS/MS	By MS/MS	By MS/MS	By MS/MS	By MS/MS	By MS/MS	1	1	1	1	1	1	1	1	1	2	1	1	26.396	27.206	2;3	6.6789E-141	8215	SW_20181017_HUNTER_B-cell_30K_pullout_1	376.51	316.86	55034000	18985000	812260	913930
QDHPSSMGVYGQESGGFSGPGENR	0	Oxidation (M);Gln->pyro-Glu	2478.0142	0.014229454	658	sp|Q01844|EWS_HUMAN	yes	yes	0	1	0	1	0	By MS/MS	By MS/MS		By matching	By MS/MS	By matching			By MS/MS	By MS/MS	By MS/MS	By MS/MS	2	2		1	2	2			2	2	2	2	27.757	28.935	2;3	2.8301E-34	8518	SW_20181017_HUNTER_NK_30K_pullout_3	205.06	185.74	43977000	11166000	1984800	0
QDHPSSMGVYGQESGGFSGPGENR	0	Gln->pyro-Glu	2462.0193	0.019314832	658	sp|Q01844|EWS_HUMAN	yes	yes	0	1	0	0	0	By matching		By matching	By MS/MS	By MS/MS	By MS/MS		By matching	By matching				1		1	2	2	2		2	1				31.251	32.056	2;3	1.5099E-64	10215	SW_20181017_HUNTER_NKT_30K_pullout_3	203.79	195.69	52619000	16567000	0	644030
QDIDTQKIQER	1	Gln->pyro-Glu	1355.6681	0.66810776	896	sp|Q92878|RAD50_HUMAN	yes	yes	0	1	0	0	0	By matching	By matching	By matching		By matching					By MS/MS	By matching	By matching	1	1	1		1					1	1	1	25.408	26.272	2	0.037631	7761	SW_20181017_HUNTER_NK_30K_pullout_1	41.704	23.719	8083800	4284000	278950	369310
QDKIEEQSQSEKVR	2	Gln->pyro-Glu	1685.822	0.82204222	1122	sp|Q9Y5P4|C43BP_HUMAN	yes	yes	0	1	0	0	0								By MS/MS												1					19.81	19.772	3	0.00013977	5357	SW_20181017_HUNTER_Mono_30K_pullout_2	119.45	91.503	0	0	0	0
QDLTTLDVTKLTPLSHEVISR	1	Gln->pyro-Glu	2348.2587	0.25874047	466	sp|Q2VIR3|IF2GL_HUMAN;sp|P41091|IF2G_HUMAN	yes	no	0	1	0	0	0	By matching			By MS/MS	By matching					By MS/MS	By matching	By matching	1			1	1					1	1	1	47.102	47.863	3	5.2562E-17	16317	SW_20181017_HUNTER_NKT_30K_pullout_3	163.91	138.41	29320000	12562000	0	0
QDSGAGETAKAAR	1	Gln->pyro-Glu	1243.5793	0.57929275	680	sp|Q0VD83|APOBR_HUMAN	yes	yes	0	1	0	0	0		By matching		By matching			By MS/MS	By MS/MS	By MS/MS	By MS/MS	By matching	By MS/MS		1		1			1	1	1	1	1	1	15.507	16.137	2	3.4609E-14	3898	SW_20181017_HUNTER_Mono_30K_pullout_1	215.85	143.21	23840000	0	595320	0
QDSVDFSLADAINTEFKNTR	1	Unmodified	2270.0815	0.081504383	277	sp|P08670|VIME_HUMAN	yes	yes	0	0	0	0	0		By MS/MS	By MS/MS	By MS/MS			By MS/MS	By MS/MS	By MS/MS	By MS/MS	By MS/MS	By matching		1	1	1			1	2	1	1	1	1	46.966	47.537	2;3	6.432E-296	15878	SW_20181017_HUNTER_Mono_30K_pullout_2	458.96	368.34	399990000	0	2199000	2016800
[truncated: 886 more rows]
[truncated: 19 more columns]
