# Supplementary material for: Sensitive Determination of Proteolytic Proteoforms in Limited Microscale Proteome Samples
Source: Mol Cell Proteomics. 2019 Aug 30;18(11):2335–47. doi: 10.1074/mcp.TIR119.001560 (PMC6823850; doi:10.1074/mcp.TIR119.001560)
Supplement: Supplementary Datasets 1-11 [file 152783_1_supp_375372_pvwd5g.zip › Weng_et_al_Dataset_1_MQ_modification_specific_peptides.txt]

Sequence	K Count	Modifications	Mass	Mass Fractional Part	Protein Groups	Proteins	Unique (Groups)	Unique (Proteins)	Acetyl (N-term)	Gln->pyro-Glu	Glu->pyro-Glu	Oxidation (M)	Missed cleavages	Experiment 1	Experiment 10	Experiment 11	Experiment 12	Experiment 13	Experiment 14	Experiment 15	Experiment 16	Experiment 17	Experiment 18	Experiment 19	Experiment 2	Experiment 20	Experiment 21	Experiment 22	Experiment 23	Experiment 24	Experiment 25	Experiment 26	Experiment 27	Experiment 28	Experiment 29	Experiment 3	Experiment 30	Experiment 31	Experiment 32	Experiment 33	Experiment 4	Experiment 5	Experiment 6	Experiment 7	Experiment 8	Experiment 9	Retention time	Calibrated retention time	Charges
AAAAAAAAAAGAAGGR	0	Acetyl (N-term)	1239.632	0.63199703	1568	sp|Q86U42|PABP2_HUMAN	yes	yes	1	0	0	0	0	2	1	1	1	1	1	1	2	1	1	1	2	1	1	1	1	1	1	1	1	1	1	1	1	1	1	1	1	1	1	1	1	1	38.687	38.687	2
AAAAAAAAAGAAGGR	0	Acetyl (N-term)	1168.5949	0.59488324	1568	sp|Q86U42|PABP2_HUMAN	yes	yes	1	0	0	0	0								1			1		1	1	1	1	1														1	1		32.893	32.893	2
AAAAAAAAAGEGAR	0	Unmodified	1127.5683	0.56833414	1537	sp|Q7RTP0|NIPA1_HUMAN	yes	yes	0	0	0	0	0											1																							16.481	16.481	2
AAAAAAAGDSDSWDADAFSVEDPVR	0	Acetyl (N-term)	2506.0884	0.088440254	273	sp|O75822|EIF3J_HUMAN	yes	yes	1	0	0	0	0	4	2	2	1	2	2		3	1	5	3	2	1	4	2	1	1		2	2	1	2	2	2	2	2	3	2	2		4	2	3	54.364	54.364	2;3
AAAAAAALESWQAAAPR	0	Acetyl (N-term)	1666.8427	0.84271808	2334	sp|Q9UH36|SRR1L_HUMAN	yes	yes	1	0	0	0	0										1				1			1											1						54.032	54.032	2
AAAAAAGAGPEMVR	0	Oxidation (M);Acetyl (N-term)	1299.6241	0.62413446	649	sp|P28482|MK01_HUMAN	yes	yes	1	0	0	1	0	1	1	1	3	2	3	2	2	1	1	2	2	1	1	1	1	2	2	2	2	1	2	3	1	2	3	2	2	2	3	3	1	2	29.664	29.664	2
AAAAAAGAGPEMVR	0	Acetyl (N-term)	1283.6292	0.62921983	649	sp|P28482|MK01_HUMAN	yes	yes	1	0	0	0	0	1	1	1	1	1	1		1	1	1	1	1	1	1			1	1	1		1	1	1		1	1	1	1	1	1	1	1	1	33.802	33.802	2
AAAAAAGEAR	0	Acetyl (N-term)	899.44609	0.44609374	444	sp|P09417|DHPR_HUMAN	yes	yes	1	0	0	0	0	1			1	1		1	1	1	1	1	1	1	1	1	1	1	1	1		1	1	1	1	1	1			1				1	20.907	20.907	2
AAAAAAGEARR	0	Acetyl (N-term)	1055.5472	0.54720476	444	sp|P09417|DHPR_HUMAN	yes	yes	1	0	0	0	1											1								1															19.539	19.539	2
AAAAAAGPSPGSGPGDSPEGPEGEAPER	0	Acetyl (N-term)	2530.1208	0.12080302	2346	sp|Q9UID3|VPS51_HUMAN	yes	yes	1	0	0	0	0	1	1	1	1	1	1	1				1	1					1	1					1	1	1	1		1	1	1	1	1	1	28.697	28.697	3
AAAAAAGPSPGSGPGDSPEGPEGEAPERR	0	Acetyl (N-term)	2686.2219	0.22191404	2346	sp|Q9UID3|VPS51_HUMAN	yes	yes	1	0	0	0	1																													1		1		1	22.554	22.554	3
AAAAAAGSGTPR	0	Acetyl (N-term)	1041.5203	0.52032131	2201	sp|Q9NR33|DPOE4_HUMAN	yes	yes	1	0	0	0	0			1	1			1	1	1	1	1	1	1	1	1	1				1										1			1	19.233	19.233	2
AAAAAATAAAAASIR	0	Acetyl (N-term)	1298.6943	0.69426293	1719	sp|Q8WVM8|SCFD1_HUMAN	yes	yes	1	0	0	0	0		1		1	1		1	1				1		1	1	1	1			1	1	1		1	1	1	1	1	1	1	1	1	1	49.833	49.833	2
AAAAAATAAAAASIRER	0	Acetyl (N-term)	1583.838	0.83796706	1719	sp|Q8WVM8|SCFD1_HUMAN	yes	yes	1	0	0	0	1																		1																38.043	38.043	2
AAAAAAVGPGAGGAGSAVPGGAGPCATVSVFPGAR	0	Acetyl (N-term)	2948.4563	0.45628785	1584	sp|Q86X55|CARM1_HUMAN	yes	yes	1	0	0	0	0	1	1	1	1	1	1	1		1	1	1	1	1	3		1	1					1	2		1			1	2		1	2	1	46.696	46.696	2;3;4
AAAAAAVSGSAAAEAKECDRPCVNGGR	1	Unmodified	2616.2133	0.21328039	278	sp|O75882|ATRN_HUMAN	yes	yes	0	0	0	0	1					1																													19.998	19.998	4
AAAAAEQQQFYLLLGNLLSPDNVVR	0	Acetyl (N-term)	2742.4341	0.43407907	83	sp|O00410|IPO5_HUMAN	yes	yes	1	0	0	0	0	1					1	2			1	1	1		1			1	2		2	1	2	1	1	3	2	2							85.839	85.839	2;3
AAAAAETPEVLR	0	Acetyl (N-term)	1239.6459	0.64591575	2274	sp|Q9NXW9|ALKB4_HUMAN	yes	yes	1	0	0	0	0	1	1										1					1						1					1	1	1		1		33.59	33.59	2
AAAAAGAGSGPWAAQEKQFPPALLSFFIYNPR	1	Acetyl (N-term)	3345.6935	0.69348165	1078	sp|P86791|CCZ1_HUMAN;sp|P86790|CCZ1B_HUMAN	yes	no	1	0	0	0	0	1																																	54.996	54.996	3
AAAAAGLGGGGAGPGPEAGDFLAR	0	Acetyl (N-term)	2052.0025	0.0024662011	608	sp|P23610|F8I2_HUMAN	yes	yes	1	0	0	0	0		1		2			1	1		2	1	1	1	2	1	2	2					1	1		1	1	2	2	1	1	2	2	2	50.906	50.906	2;3
AAAAAGTATSQR	0	Acetyl (N-term)	1116.5523	0.55234972	2424	sp|Q9Y2Z0|SGT1_HUMAN	yes	yes	1	0	0	0	0	1	1		1	1	1	1	1	1	1	1	1	1	1	1	1	1	1	1	1	1	1	1	1	1	1	1	1	1	1	1	2	1	19.64	19.64	2
AAAAAMAEQESAR	0	Oxidation (M);Acetyl (N-term)	1333.5932	0.59322826	1533	sp|Q7L5D6|GET4_HUMAN	yes	yes	1	0	0	1	0	1											1			1	1	1						1		1					1	1		1	26.242	26.242	2
AAAAAMAEQESAR	0	Acetyl (N-term)	1317.5983	0.59831364	1533	sp|Q7L5D6|GET4_HUMAN	yes	yes	1	0	0	0	0	1	1	1		1		1					1						1	1	1	1	1	1	1	1	1	1	1	1	1	1	1	1	34.757	34.757	2
AAAAAQGGGGGEPR	0	Acetyl (N-term)	1210.5691	0.56906242	636	sp|P27361|MK03_HUMAN	yes	yes	1	0	0	0	0	1	1	1	1	1	1	1	1				1			1				1	1	1	1	1		1	1	1	1	1	1	1	3	1	17.781	17.781	2
AAAAASAPQQLSDEELFSQLR	0	Acetyl (N-term)	2244.1022	0.10223983	2421	sp|Q9Y2U8|MAN1_HUMAN	yes	yes	1	0	0	0	0	2	2			1				2	2	2	2	2	2	1	2	1				2	2	1		2	2	2	2	2	1	2	2	2	55.959	55.959	2;3
AAAAASAPQQLSDEELFSQLRR	0	Acetyl (N-term)	2400.2034	0.20335085	2421	sp|Q9Y2U8|MAN1_HUMAN	yes	yes	1	0	0	0	1								2	1	2	2		2	1		1		2	2	1			1						1					42.701	42.701	2;3
AAAAASASQDELNQLER	0	Acetyl (N-term)	1785.8493	0.8493196	1446	sp|Q5VYK3|ECM29_HUMAN	yes	yes	1	0	0	0	0	1	1	1	1	1	1	1	1		1	1	1	1	1	1	1			1			1	1	1		1		1	1	1	1	1	2	39.999	39.999	2
AAAAASGAGGAAGAGTGGAGPAGR	0	Acetyl (N-term)	1795.8561	0.85613631	2415	sp|Q9Y2K2|SIK3_HUMAN	yes	yes	1	0	0	0	0		1	1			1		1					1		1								1				1	1			1	1	1	21.597	21.597	2
AAAAASHLNLDALR	0	Acetyl (N-term)	1434.7579	0.75792582	1176	sp|Q13049|TRI32_HUMAN	yes	yes	1	0	0	0	0	1	1	1	1		1		1		1	1	1		1	1	1	1					1	1	1	1	1	1	1	1	1	1	1	1	44.712	44.712	2
AAAAAVGNAVPCGAR	0	Acetyl (N-term)	1396.6881	0.6881317	2168	sp|Q9HD20|AT131_HUMAN	yes	yes	1	0	0	0	0	1	1										1				1	1						1			1		1	1		1	1		33.139	33.139	2
AAAADSFSGGPAGVR	0	Acetyl (N-term)	1374.6528	0.65279205	1830	sp|Q96E14|RMI2_HUMAN	yes	yes	1	0	0	0	0			1	1			1		1	1			1		1	1								1						1	1	1	1	31.421	31.421	2
AAAADSFSGGPAGVRLPR	0	Acetyl (N-term)	1740.8907	0.89073091	1830	sp|Q96E14|RMI2_HUMAN	yes	yes	1	0	0	0	1																		1																35.891	35.891	2
AAAAECDVVMAATEPELLDDQEAKR	1	Acetyl (N-term)	2744.2633	0.26330985	1928	sp|Q99615|DNJC7_HUMAN	yes	yes	1	0	0	0	0	2	1	1		1	1			1	2	2	2	1	2	1	2	1	1	2	1	1	1	1	1	1	1	1	1	1	1	1	2	2	51.487	51.487	2;3
AAAAECDVVMAATEPELLDDQEAKR	1	Oxidation (M);Acetyl (N-term)	2760.2582	0.25822447	1928	sp|Q99615|DNJC7_HUMAN	yes	yes	1	0	0	1	0										1				1	1	1	2		1			1	1	1		1	1	1	1	1	1	1	1	50.146	50.146	3
AAAAEGVLATR	0	Acetyl (N-term)	1070.572	0.57202253	1498	sp|Q6QNY1|BL1S2_HUMAN	yes	yes	1	0	0	0	0	1	1	1	1		1	1	1	1	1	1	1	1	1	1	1	1		1	1	1	1	1	1	1	1	1	1	1	1	1	1	1	38.963	38.963	2
AAAAELSLLEKSLGLSKGNKYSAQGER	3	Acetyl (N-term)	2832.4981	0.49813589	167	sp|O43324|MCA3_HUMAN	yes	yes	1	0	0	0	0	1	1	2	5	2	3	1		2	1	1	3	2					1	1	1		1	3	2	2	2	2	2	2					57.535	57.535	2;3;4
AAAAGAAAAAAAEGEAPAEMGALLLEKETR	1	Acetyl (N-term)	2823.4073	0.40727197	1884	sp|Q96KQ7|EHMT2_HUMAN	yes	yes	1	0	0	0	0	1							2		1	1	1	1	1		1	1						1		1	1	1	1	1			1	1	65.552	65.552	2;3
AAAAGAAAAAAAEGEAPAEMGALLLEKETR	1	Oxidation (M);Acetyl (N-term)	2839.4022	0.4021866	1884	sp|Q96KQ7|EHMT2_HUMAN	yes	yes	1	0	0	1	0															1	1	1												1				1	48.18	48.18	3
AAAAGDGGGEGGAGLGSAAGLGPGPGLR	0	Acetyl (N-term)	2262.0989	0.098885782	2165	sp|Q9HCJ3|RAVR2_HUMAN	yes	yes	1	0	0	0	0			1																				1					1	1	1	2	1	1	37.809	37.809	2;3
AAAAGGGAGAAR	0	Acetyl (N-term)	941.46789	0.46789181	2262	sp|Q9NX46|ARHL2_HUMAN	yes	yes	1	0	0	0	0						1		1		1	1	1	1	1									1		1	1		1	1	1				15.625	15.625	2
AAAAGGGGPGTAVGATGSGIAAAAAGLAVYR	0	Acetyl (N-term)	2555.3092	0.30921291	1767	sp|Q92922|SMRC1_HUMAN	yes	yes	1	0	0	0	0	1	1	1	1	1		1		1	1	1	1		1		1	1				1	1	1	1	1	1		1	1	1	2	2	1	53.669	53.669	2;3
AAAAKPNNLSLVVHGPGDLR	1	Acetyl (N-term)	2041.1069	0.10687169	1087	sp|Q00796|DHSO_HUMAN	yes	yes	1	0	0	0	0	2	1	1	1	1	1	1	2	2	2	2	1	2	2		1	2	1	1	2	1	1	1	2	1	1	1	2	1	1	1	2	1	37.513	37.513	2;3
AAAALRR	0	Acetyl (N-term)	769.45587	0.45587056	870;719	sp|P35658|NU214_HUMAN;sp|Q9BSF4|TIM29_HUMAN;sp|P51570|GALK1_HUMAN	no	no	1	0	0	0	1																		1																21.016	21.016	2
AAAAMAAAAGGGAGAAR	0	Acetyl (N-term)	1356.6568	0.65683157	2262	sp|Q9NX46|ARHL2_HUMAN	yes	yes	1	0	0	0	0	1		1	1			1		1	1	1						1						1	1		1	1	1		1	1	1	1	38.37	38.37	2
AAAAMAAAAGGGAGAAR	0	Oxidation (M);Acetyl (N-term)	1372.6517	0.65174619	2262	sp|Q9NX46|ARHL2_HUMAN	yes	yes	1	0	0	1	0															1																			26.31	26.31	2
AAAAPAAAAASSEAPAASATAEPEAGDQDSR	0	Acetyl (N-term)	2824.2747	0.27473747	1313	sp|Q15283|RASA2_HUMAN	yes	yes	1	0	0	0	0	1	1	1			1						1											1					1	1	1	1	1	1	28.433	28.433	3
AAAAPVAADDDERR	0	Acetyl (N-term)	1468.6906	0.69063412	2120	sp|Q9H5N1|RABE2_HUMAN	yes	yes	1	0	0	0	1	1			1			1					1				1	1	1				1	1					1	1	1			1	19.407	19.407	2
AAAAPVAADDDERRR	0	Acetyl (N-term)	1624.7917	0.79174514	2120	sp|Q9H5N1|RABE2_HUMAN	yes	yes	1	0	0	0	2																		1																19.151	19.151	3
AAAAQLSLTQLSSGNPVYEKYYR	1	Acetyl (N-term)	2571.2969	0.29691689	767	sp|P42566|EPS15_HUMAN	yes	yes	1	0	0	0	0	1	1	1			1		1	1		2	1	2	2	2	2	1	1	1		1	1	1	1	1	1	2	1	1	1	1	2		51.441	51.441	2;3
AAAATAAEGVPSR	0	Acetyl (N-term)	1212.6099	0.6098646	1687	sp|Q8TBC3|SHKB1_HUMAN	yes	yes	1	0	0	0	0	1		1	1			1																			1		1	1	1	1	1	1	26.294	26.294	2
AAAATMAAAAR	0	Acetyl (N-term)	1016.5073	0.50731378	1622	sp|Q8N1B4|VPS52_HUMAN	yes	yes	1	0	0	0	0								1		1	1			1		1	1														1		1	30.642	30.642	2
AAAATMAAAAR	0	Oxidation (M);Acetyl (N-term)	1032.5022	0.50222841	1622	sp|Q8N1B4|VPS52_HUMAN	yes	yes	1	0	0	1	0															1																			24.065	24.065	2
AAAAVGAGHGAGGPGAASSSGGAR	0	Unmodified	1863.8936	0.89358445	1881	sp|Q96K37|S35E1_HUMAN	yes	yes	0	0	0	0	0	1		1	1					1	1					1	1										1	1				1		1	14.628	14.628	3
AAAAVGAGHGAGGPGAASSSGGAR	0	Acetyl (N-term)	1905.9041	0.90414914	1881	sp|Q96K37|S35E1_HUMAN	yes	yes	1	0	0	0	0	1	1	2	2	2	2	2	2	2	2	2	1	2	2	2	1	2	1	2	2	2	2	2	2	1	2	2	1	1	1	2	2	2	21.24	21.24	2;3
AAAAVQGGR	0	Acetyl (N-term)	841.44061	0.44061443	1286	sp|Q15005|SPCS2_HUMAN	yes	yes	1	0	0	0	0	1	1	1	1	1	1	1	1	1	1	1	1		1	1	1	1	1	1	1	1	1	1	1	1	1	1	1	1	1	2		3	19.34	19.34	2
AAAAVSESWPELELAER	0	Acetyl (N-term)	1869.9109	0.91085723	1624	sp|Q8N1G4|LRC47_HUMAN	yes	yes	1	0	0	0	0	1	1	1		1		1	1		1	1	2	1	1		1	1				1	1	2			1	1	1	2	2	2	2	2	54.295	54.295	2;3
AAAAVSESWPELELAERER	0	Acetyl (N-term)	2155.0546	0.054561351	1624	sp|Q8N1G4|LRC47_HUMAN	yes	yes	1	0	0	0	1											1			1				2	1	1														44.478	44.478	2;3
AAAAVSESWPELELAERERRR	0	Acetyl (N-term)	2467.2568	0.25678341	1624	sp|Q8N1G4|LRC47_HUMAN	yes	yes	1	0	0	0	3																		1																36.67	36.67	4
AAAAVSSAKR	1	Acetyl (N-term)	972.53524	0.53524309	846	sp|P49914|MTHFS_HUMAN	yes	yes	1	0	0	0	0	1	1	1	1		1	1	1	1	1	1	1	1	1	1	1	1			1	1	1	1		1	1	1	1	1	1	1	2	1	18.708	18.708	2
AAAAVVEFQR	0	Acetyl (N-term)	1102.5771	0.57710791	78	sp|O00231|PSD11_HUMAN	yes	yes	1	0	0	0	0	1	1	1	1	1	1	1	1	1	1	1	1	1	1	1	1	1	1	1	1	1	1	1	1	1	1	1	1	1	1	1	1	1	42.293	42.293	2
AAAAVVVPAEWIKNWEKSGR	2	Acetyl (N-term)	2223.18	0.18003664	1680	sp|Q8NI27|THOC2_HUMAN	yes	yes	1	0	0	0	0	1			1				1	1	1	1	1	1	1			1				1	1	1	1	1	1	1	1	1	1				62.065	62.065	3
AAADAEAVPAR	0	Acetyl (N-term)	1082.5356	0.53563702	2143	sp|Q9H9B1|EHMT1_HUMAN	yes	yes	1	0	0	0	0	1	1		1	1			1	1			1	1									1	1		1	1	1	1	1	1		1	1	25.466	25.466	2
AAADGALPEAAALEQPAELPASVR	0	Acetyl (N-term)	2359.202	0.20195387	599	sp|P23025|XPA_HUMAN	yes	yes	1	0	0	0	0		1						1				1		1									1										1	46.894	46.894	2;3
AAADGDDSLYPIAVLIDELR	0	Acetyl (N-term)	2158.0794	0.079379118	664	sp|P30153|2AAA_HUMAN	yes	yes	1	0	0	0	0												1					2					1		1	2	2	1							111.15	111.15	2;3
AAADGGGPGGASVGTEEDGGGVGHR	0	Acetyl (N-term)	2178.9526	0.95261548	61	sp|A6NHR9|SMHD1_HUMAN	yes	yes	1	0	0	0	0	2	2	2	2	1	2	2	1		1	1	2	1	1		1	1	2	1	1	2	1	1	1	1	2	2	2	2	1	2	2	2	22.983	22.983	2;3
AAADGSLFDNPR	0	Acetyl (N-term)	1274.5891	0.58912916	2135	sp|Q9H8H2|DDX31_HUMAN	yes	yes	1	0	0	0	0		1	1		1	1	1			1					1	1	1		1	1		1		1								1	1	35.122	35.122	2
AAAEAGGDDAR	0	Acetyl (N-term)	1044.4472	0.44721595	58	sp|A6NDG6|PGP_HUMAN	yes	yes	1	0	0	0	0								1	1	1	1		1	1														1						16.64	16.64	2
AAAEEEDGGPEGPNR	0	Acetyl (N-term)	1539.6437	0.6437435	1945	sp|Q99942|RNF5_HUMAN	yes	yes	1	0	0	0	0										1			1	1														1						20.991	20.991	2
AAAEEEPKPKKLKVEAPQALR	4	Acetyl (N-term)	2344.3114	0.31144474	925	sp|P55263|ADK_HUMAN	yes	yes	1	0	0	0	0											1																							24.288	24.288	3
AAAEEGCSVGAEADR	0	Acetyl (N-term)	1533.6365	0.63654963	749	sp|P40855|PEX19_HUMAN	yes	yes	1	0	0	0	0																	1									1								34.342	34.342	2
AAAEGPVGDGELWQTWLPNHVVFLR	0	Acetyl (N-term)	2803.4082	0.40819867	1923	sp|Q99567|NUP88_HUMAN	yes	yes	1	0	0	0	0	2	1	1		1	1		2		2	2	1		1				2	1	1		1	1	1	2	2	2	1	1	1				71.586	71.586	2;3
AAAETQSLR	0	Acetyl (N-term)	987.49852	0.49852324	1217	sp|Q13523|PRP4B_HUMAN	yes	yes	1	0	0	0	0	1	1	1			1	1	1		1		1		1	1	1	1	1		1	1	1	1	1	1	1	1	1	1	1		1		24.735	24.735	2
AAAGAAATHLEVAR	0	Unmodified	1307.6946	0.69459728	1906	sp|Q96S52|PIGS_HUMAN	yes	yes	0	0	0	0	0	1	1	1	2			1	2	1	2	2	1	2	2	2	2	2	2	2	1	2	1		1	2	2	2	1	1	2	2	2	2	21.826	21.826	2;3
AAAGAAATHLEVAR	0	Acetyl (N-term)	1349.7052	0.70516197	1906	sp|Q96S52|PIGS_HUMAN	yes	yes	1	0	0	0	0	1	1	1	1	1	1	1	1		1	1	1	1	1	1	1	1	1	1	1		1		1	1		1	1	1	1	1	1	1	30.226	30.226	2
AAAGAPDGMEEPGMDTEAETVATEAPAR	0	Acetyl (N-term)	2786.2011	0.20110353	104	sp|O14562|UBFD1_HUMAN	yes	yes	1	0	0	0	0			1																				1											37.36	37.36	3
AAAGGAEGR	0	Acetyl (N-term)	800.37768	0.37767982	1573	sp|Q86UK7|ZN598_HUMAN	yes	yes	1	0	0	0	0										1																								15.452	15.452	2
AAAGGAEGRR	0	Acetyl (N-term)	956.47879	0.47879085	1573	sp|Q86UK7|ZN598_HUMAN	yes	yes	1	0	0	0	1																		1	1	1														14.434	14.434	2
AAAGGGGGGAAAAGR	0	Acetyl (N-term)	1112.5323	0.53228298	2369	sp|Q9UL25|RAB21_HUMAN	yes	yes	1	0	0	0	0	1	1	1	1	1	1	1	1	1	1	1	1	1	1	1	1	1	1	1	1		1	1	1	1	1	1	1	1	2	1	6	8	14.347	14.347	2
AAAGGGGGGGR	0	Acetyl (N-term)	828.38383	0.38382783	521	sp|P14866|HNRPL_HUMAN	yes	yes	1	0	0	0	0	1									1			1					1	1	1	1		1	1		1		1	1	1				12.259	12.259	2
AAAGYDVEKNNSR	1	Acetyl (N-term)	1435.6692	0.66917039	464	sp|P10412|H14_HUMAN;sp|P16403|H12_HUMAN;sp|P16402|H13_HUMAN;sp|Q02539|H11_HUMAN	no	no	1	0	0	0	0	1	1						1	1		1		1	1			1		1											1		1	1	20.473	20.473	2
AAAITDMADLEELSR	0	Acetyl (N-term)	1646.7822	0.78215124	1511	sp|Q6ZN18|AEBP2_HUMAN	yes	yes	1	0	0	0	0														1														1				1	1	51.418	51.418	2
AAAKVALTKR	2	Acetyl (N-term)	1069.6608	0.66077796	2357	sp|Q9UJS0|CMC2_HUMAN	yes	yes	1	0	0	0	0	1							2	2	2	2	1	2	2		2	2	1	2		1	1	1	1	1		1	1	1	1	1	1	2	22.033	22.033	2;3
AAALGASGGAGAGDDDFDQFDKPGAER	1	Acetyl (N-term)	2607.1474	0.14735212	1840	sp|Q96EV2|RBM33_HUMAN	yes	yes	1	0	0	0	0	1	1	1	1	1	1	1	1	1		1	1		1	1	1	1	1	1	1	1	1	1	1	1	1	1	1	1	1	1	2	2	40.573	40.573	2;3
AAAMDVDTPSGTNSGAGKKR	2	Oxidation (M);Acetyl (N-term)	1990.9378	0.93781703	1012	sp|P62877|RBX1_HUMAN	yes	yes	1	0	0	1	0	2	3	3	3	3	3	3	1	2	2	2	3	3	2	2	2	3	2	2	1	1	1	3	2	2	2	2	3	3	3	3	3	3	18.986	18.986	2;3
AAAMDVDTPSGTNSGAGKKR	2	Acetyl (N-term)	1974.9429	0.94290241	1012	sp|P62877|RBX1_HUMAN	yes	yes	1	0	0	0	0	2	1	1	1	1	1	1	2	2	2	2	1	2	2	1	1	1	1	1	1	1	1	1	1	1	1	1	1	1	1	2	2	2	22.425	22.425	2;3
AAAMVPGR	0	Acetyl (N-term)	813.41671	0.41670786	180	sp|O43598|DNPH1_HUMAN	yes	yes	1	0	0	0	0	1											1																				1	1	25.365	25.365	2
AAAMVPGR	0	Oxidation (M);Acetyl (N-term)	829.41162	0.41162248	180	sp|O43598|DNPH1_HUMAN	yes	yes	1	0	0	1	0																							2								1			21.435	21.435	2
AAAMVPGRSESWER	0	Acetyl (N-term)	1587.7464	0.74637486	180	sp|O43598|DNPH1_HUMAN	yes	yes	1	0	0	0	1																		1																31.91	31.91	2
AAAPGVEDEPLLR	0	Unmodified	1336.6987	0.69867961	676	sp|P31350|RIR2_HUMAN	yes	yes	0	0	0	0	0										1																					1			31.303	31.303	2
AAAPPLSKAEYLKR	2	Acetyl (N-term)	1555.8722	0.8722273	1961	sp|Q9BRD0|BUD13_HUMAN	yes	yes	1	0	0	0	0	1							1	1	1	1	1	1	1		1				1									1	1				28.637	28.637	3
AAAPPSYCFVAFPPR	0	Acetyl (N-term)	1691.813	0.81299786	1158	sp|Q12765|SCRN1_HUMAN	yes	yes	1	0	0	0	0																															1			48.668	48.668	2
AAAPSSNGSPWR	0	Unmodified	1199.5683	0.56833414	2099	sp|Q9H2W6|RM46_HUMAN	yes	yes	0	0	0	0	0			1	1												1			1												1			20.826	20.826	2
AAAQEADGAR	0	Acetyl (N-term)	1000.4574	0.4573867	353	sp|O96005|CLPT1_HUMAN	yes	yes	1	0	0	0	0	1													1	1		1											1	1	1				15.549	15.549	2
AAASAAAISGAGR	0	Acetyl (N-term)	1114.5731	0.57308516	1279	sp|Q14807|KIF22_HUMAN	yes	yes	1	0	0	0	0	1						1	1		1	1			1		1	1	1	1	1	1	1	1			1	1	1	1				1	31.301	31.301	2
AAASGSVLQR	0	Acetyl (N-term)	1000.5302	0.53015772	1445	sp|Q5VWZ2|LYPL1_HUMAN	yes	yes	1	0	0	0	0	1	1	1	1	1	1	1	1			1	1	1		1	1	1	1	1	1	1	1	1	1	1	1	1	1	1	1	1	1	1	26.975	26.975	2
AAASGYTDLR	0	Acetyl (N-term)	1065.5091	0.50908792	1489	sp|Q6P6C2|ALKB5_HUMAN	yes	yes	1	0	0	0	0		1		1			1		1						1		1						1		1			1	1		1	1	1	29.697	29.697	2
AAASGYTDLREKLKSMTSR	2	Acetyl (N-term)	2126.079	0.079001963	1489	sp|Q6P6C2|ALKB5_HUMAN	yes	yes	1	0	0	0	1																		1																35.542	35.542	4
AAASSFQHSSSLGR	0	Unmodified	1404.6746	0.67459012	1665	sp|Q8NC60|NOA1_HUMAN	yes	yes	0	0	0	0	0																															1		1	15.569	15.569	3
AAATAEEPDPKGIPEFWFTIFR	1	Unmodified	2492.2376	0.23761109	1937	sp|Q99733|NP1L4_HUMAN	yes	yes	0	0	0	0	0																										1	1							137.17	137.17	3
AAATELNRPSSGDR	0	Acetyl (N-term)	1485.7172	0.71718322	2215	sp|Q9NS73|MBIP1_HUMAN	yes	yes	1	0	0	0	1				1				1		1				1																		1	1	20.207	20.207	2
AAATGATPIAGR	0	Unmodified	1055.5724	0.57235688	437	sp|P08865|RSSA_HUMAN	yes	yes	0	0	0	0	0	1									1	1	1					1						1											17.576	17.576	2
AAATGAVAASAASGQAEGKKITDLR	2	Acetyl (N-term)	2356.2347	0.23465098	2248	sp|Q9NWH9|SLTM_HUMAN	yes	yes	1	0	0	0	0		1	1	1	1	1	1	1	1	1	1	1	1	1	1		1	1	1	1	1	1	1	1	1	1	1	1	1	1	1	1	1	35.846	35.846	3
AAATGPSFWLGNETLKVPLALFALNR	1	Acetyl (N-term)	2798.5119	0.51193546	496	sp|P12955|PEPD_HUMAN	yes	yes	1	0	0	0	0																		1	2	1				1										57.826	57.826	2;3
AAATLTSKLYSLLFR	1	Unmodified	1653.9454	0.94539224	2327	sp|Q9UDW1|QCR9_HUMAN	yes	yes	0	0	0	0	0			2	2	1	2	3	2		1	2		2	1							1			2										49.73	49.73	2;3
AAATLTSKLYSLLFR	1	Acetyl (N-term)	1695.956	0.95595693	2327	sp|Q9UDW1|QCR9_HUMAN	yes	yes	1	0	0	0	0																								1										57.523	57.523	2
AAATLTSKLYSLLFRR	1	Unmodified	1810.0465	0.046503268	2327	sp|Q9UDW1|QCR9_HUMAN	yes	yes	0	0	0	0	1								2			2		1					2		1														45.492	45.492	3;4
AAATQVAVSVPKR	1	Acetyl (N-term)	1338.7619	0.76194857	1121	sp|Q04637|IF4G1_HUMAN	yes	yes	1	0	0	0	0																	1																	26.345	26.345	2
AAAVAAPLAAGGEEAAATTSVPGSPGLPGR	0	Acetyl (N-term)	2658.3613	0.36130806	251	sp|O75427|LRCH4_HUMAN	yes	yes	1	0	0	0	0														1																	1		1	45.889	45.889	3
AAAVAMETDDAGNR	0	Acetyl (N-term)	1432.6253	0.62525667	2440	sp|Q9Y3C7|MED31_HUMAN	yes	yes	1	0	0	0	0	1																										1							46.042	46.042	2
AAAVAMETDDAGNRLR	0	Acetyl (N-term)	1701.8104	0.81043168	2440	sp|Q9Y3C7|MED31_HUMAN	yes	yes	1	0	0	0	1								1			1			1																				32.927	32.927	2
AAAVAVAAASR	0	Acetyl (N-term)	998.55089	0.55089316	1554	sp|Q7Z5L9|I2BP2_HUMAN	yes	yes	1	0	0	0	0	1						1	1	1	1	1	1	1	1	1	1	1		1	1	1								1		1	1		34.656	34.656	2
AAAVLSGPSAGSAAGVPGGTGGLSAVSSGPR	0	Acetyl (N-term)	2607.3253	0.3252569	1614	sp|Q8IZL8|PELP1_HUMAN	yes	yes	1	0	0	0	0	2	1	2	2	1	1	1	2	1	1	1	1	1	2	2	2		1	1	1	2	1	1	1	1	1	1	1	1	1	2	2	2	46.003	46.003	2;3
AAAVSSVVR	0	Acetyl (N-term)	900.50288	0.50288033	59	sp|A6NDU8|CE051_HUMAN	yes	yes	1	0	0	0	0	1	1	1	1		1		1	1		1	1	1	1	1	1	1	1	1	1			1	1	1	1	1	1	1	1	1	1	1	35.683	35.683	2
AAAVVEFQR	0	Acetyl (N-term)	1031.54	0.53999412	78	sp|O00231|PSD11_HUMAN	yes	yes	1	0	0	0	0																1									1	1					1	1	1	50.54	50.54	2
AAAYLDPNLNHTPNSSTKTHLGTGMER	1	Acetyl (N-term)	2937.4039	0.40391793	1126	sp|Q05397|FAK1_HUMAN	yes	yes	1	0	0	0	0	1								1	1	1																							30.545	30.545	4
AAAYLDPNLNHTPNSSTKTHLGTGMER	1	Oxidation (M);Acetyl (N-term)	2953.3988	0.39883255	1126	sp|Q05397|FAK1_HUMAN	yes	yes	1	0	0	1	0															1																			29.579	29.579	4
AADAEAEVASLNR	0	Unmodified	1315.6368	0.63680763	407	sp|P06753|TPM3_HUMAN	yes	yes	0	0	0	0	0																1	1	1	1	1	1						1					1		26.894	26.894	2
AADAEAEVASLNR	0	Glu->pyro-Glu	1297.6262	0.62624295	407	sp|P06753|TPM3_HUMAN	yes	yes	0	0	1	0	0																												1		1			1	27.171	27.171	2
AADGDWQDFYEFQEPAR	0	Acetyl (N-term)	2085.8704	0.87044898	2342	sp|Q9UHY8|FEZ2_HUMAN	yes	yes	1	0	0	0	0								1							1	1	1														1		1	48.797	48.797	2
AADISESSGADCKGDPR	1	Acetyl (N-term)	1776.7585	0.75845568	178	sp|O43583|DENR_HUMAN	yes	yes	1	0	0	0	0		1	1	2		1	1	1	1	1	1	1	1	1	1	1		1	1		1	1	1	1	1	1	1	1	1	2	1	1	2	22.091	22.091	2;3
AADKGPAAGPR	1	Acetyl (N-term)	1051.5411	0.54105675	1698	sp|Q8TDD1|DDX54_HUMAN	yes	yes	1	0	0	0	0	1		1	1						1	1	1		1			1											1	1					13.84	13.84	2
AADKGPAAGPR	1	Unmodified	1009.5305	0.53049207	1698	sp|Q8TDD1|DDX54_HUMAN	yes	yes	0	0	0	0	0										1																								13.62	13.62	2
AADLGLNKGYR	1	Unmodified	1176.6251	0.62512073	842	sp|P49773|HINT1_HUMAN	yes	yes	0	0	0	0	0	1								1	1	1	1	1										1											21.095	21.095	3
AADLNLEWISLPR	0	Acetyl (N-term)	1538.8093	0.80929269	2151	sp|Q9HAU0|PKHA5_HUMAN	yes	yes	1	0	0	0	0	1							1		1	1	1					1				1		1		1	1	1	1	1	1		1	1	70.435	70.435	2
AADQRPKADTLALR	1	Acetyl (N-term)	1566.8478	0.84780346	1590	sp|Q8IUZ5|AT2L2_HUMAN	yes	yes	1	0	0	0	1										1	1			1																				24.734	24.734	3
AADTQVSETLKR	1	Unmodified	1317.6888	0.6888432	1749	sp|Q92616|GCN1_HUMAN	yes	yes	0	0	0	0	0	1	1	1	1	1	1	1	1	2	2	2	1	1	1	1	1	2	1	1	1	1		1	1	1	1	1	1	1	1	1	1	1	19.422	19.422	2;3
AADTQVSETLKR	1	Acetyl (N-term)	1359.6994	0.69940789	1749	sp|Q92616|GCN1_HUMAN	yes	yes	1	0	0	0	0	1	1	1	1	1		1	1	1	1	1	1	1	1	1	1	1	1	1	1	1	1	1	1	1	1	1	1	1	1	1	1	1	26.716	26.716	2
AADVSVTHRPPLSPKSGAEVEAGDAAER	1	Acetyl (N-term)	2858.4159	0.41586282	1609	sp|Q8IY67|RAVR1_HUMAN	yes	yes	1	0	0	0	1									1			1						1													1	1		26.055	26.055	4
AAEAADLGLGAAVPVELR	0	Acetyl (N-term)	1763.9418	0.94176342	2471	sp|Q9Y5Q8|TF3C5_HUMAN	yes	yes	1	0	0	0	0		1	1		1					1	1	1		1			1				1	1	1	1	1	1	1	1	1		1	1	1	61.758	61.758	2
AAEAADLGLGAAVPVELRR	0	Acetyl (N-term)	1920.0429	0.042874453	2471	sp|Q9Y5Q8|TF3C5_HUMAN	yes	yes	1	0	0	0	1	1								1		1	1	1			1	1	1	1	1			1					1	1			1	1	45.749	45.749	2
AAEAAGGKYR	1	Acetyl (N-term)	1034.5145	0.51450765	1798	sp|Q96A65|EXOC4_HUMAN	yes	yes	1	0	0	0	0	1	1	1	1	1	1	1		1	1	1	1	1	1	1	1	1	1	1	1	1	1	1	1	1	1	1	1	1	1	1	2	1	17.896	17.896	2
AAEADGPLKR	1	Acetyl (N-term)	1068.5564	0.55637247	243	sp|O75352|MPU1_HUMAN	yes	yes	1	0	0	0	0	2	1	1	1	1	1	1	2	2	2	1	1	1	1	1	2	1	1	1	1	1	1	1	1	1	1	1	1	1	2	1	2	1	21.677	21.677	2
AAEAEPEHSFDGLR	0	Unmodified	1527.6954	0.69538514	1308	sp|Q15149|PLEC_HUMAN	yes	yes	0	0	0	0	0							1										1														1		1	23.513	23.513	3
AAEALAAEAVASR	0	Acetyl (N-term)	1270.6517	0.65172941	56	sp|A2RTX5|SYTC2_HUMAN	yes	yes	1	0	0	0	0														1		1	1								1	1		1	1		1		1	50.531	50.531	2
AAEDDEDDDVDTKKQKTDEDD	3	Unmodified	2395.9623	0.96229627	399	sp|P06454|PTMA_HUMAN	yes	yes	0	0	0	0	0	1																														1			10.923	10.923	4
AAEDELQLPR	0	Acetyl (N-term)	1182.5881	0.58806652	1048	sp|P78318|IGBP1_HUMAN	yes	yes	1	0	0	0	0	1	1	1					1	1	1	1	1	1	1	1	1	1			1	1	1	1		1	1	1	1	1	1	1	1	1	41.232	41.232	2
AAEEEDEADPKR	1	Unmodified	1358.595	0.5950024	581	sp|P20962|PTMS_HUMAN	yes	yes	0	0	0	0	0								1	1	1																								14.37	14.37	3
AAEEEEVDSADTGER	0	Acetyl (N-term)	1648.67	0.67001783	1706	sp|Q8WTS1|ABHD5_HUMAN	yes	yes	1	0	0	0	0								1																										26.471	26.471	2
AAEEPQQQKQEPLGSDSEGVNCLAYDEAIMAQQDR	1	Acetyl (N-term)	3946.7585	0.75853862	1848	sp|Q96FW1|OTUB1_HUMAN	yes	yes	1	0	0	0	0	1	2	1	1	1	1	1	1		1	1	2		1					1			1	1		1	1	1	2	2		2	2	2	46.223	46.223	3;4
AAEEPQQQKQEPLGSDSEGVNCLAYDEAIMAQQDR	1	Oxidation (M);Acetyl (N-term)	3962.7535	0.75345325	1848	sp|Q96FW1|OTUB1_HUMAN	yes	yes	1	0	0	1	0												1				1				1		1	1	1		1	1	2			3	2	2	41.172	41.172	3;4
AAEEVLQTVDHYKTEIER	1	Acetyl (N-term)	2172.0699	0.069877064	1850	sp|Q96G01|BICD1_HUMAN	yes	yes	1	0	0	0	0	1									1						1	1																	49.085	49.085	3
AAEGSPGTPDESTPPPR	0	Unmodified	1664.7642	0.76419299	1275	sp|Q14696|MESD_HUMAN	yes	yes	0	0	0	0	0	1	1	1	2				1	1	1	1	1	2	2	1		1	1		1	1				1	1	1	1	1	1	1	2	2	18.376	18.376	2;3
AAEIQPKPLTR	1	Acetyl (N-term)	1264.7139	0.71393574	1898	sp|Q96P53|WDFY2_HUMAN	yes	yes	1	0	0	0	0	1					1		1			1				1		1						1	1								1	1	26.776	26.776	2
AAEKQVPGGGGGGGSGGGGGSGGGGSGGGR	1	Unmodified	2242.0071	0.0071106616	2336	sp|Q9UHB9|SRP68_HUMAN	yes	yes	0	0	0	0	0	1	1	1	2	1	1	1	1	1	1	1	1		1	1	1		1		1	1	1	1	1	1	1	1	1	1	1	2	1	4	11.915	11.915	3;4
AAEKQVPGGGGGGGSGGGGGSGGGGSGGGR	1	Acetyl (N-term)	2284.0177	0.017675348	2336	sp|Q9UHB9|SRP68_HUMAN	yes	yes	1	0	0	0	0	2	4	2	2	1	1	1	2	1		2	2	2	1	1		1	2	2	1	1	1	1	1	2	1	1	2	2	1	2	4	3	15.09	15.09	2;3
AAENEASQESALGAYSPVDYMSITSFPR	0	Acetyl (N-term)	3032.3709	0.37094605	2352	sp|Q9UJ14|GGT7_HUMAN	yes	yes	1	0	0	0	0																							1					1	1		1			51.133	51.133	3
AAEPNKTEIQTLFKR	2	Acetyl (N-term)	1786.9577	0.95774784	1641	sp|Q8N6H7|ARFG2_HUMAN	yes	yes	1	0	0	0	0	1	1	1	1	1	1	1	1	1	1	1	1	1	1	1	1	1	1	1	1	1	1	1	1	1	1	1	1	1	1	1	1	1	38.067	38.067	3
AAEPQPSSLSYR	0	Unmodified	1304.6361	0.63607935	1512	sp|Q6ZNC8|MBOA1_HUMAN	yes	yes	0	0	0	0	0										1					1																	1		23.225	23.225	2
AAESALQVVEKLQAR	1	Acetyl (N-term)	1653.905	0.90498399	1253	sp|Q14241|ELOA1_HUMAN	yes	yes	1	0	0	0	0	2	1	1	1	1	1	1	1	2	1	2	2	1	2		1	2	1		1	1	1	1	1	1	1	1	2	2	2	1	2	2	53.108	53.108	2;3
AAESALQVVEKLQAR	1	Unmodified	1611.8944	0.8944193	1253	sp|Q14241|ELOA1_HUMAN	yes	yes	0	0	0	0	0		1		1			1	1	1	1	1		1	1	1			1	1	1		1		1			1	1	1				1	39.34	39.34	3
AAESGSDFQQR	0	Acetyl (N-term)	1236.5371	0.53709359	1810	sp|Q96BP3|PPWD1_HUMAN	yes	yes	1	0	0	0	0	1	1	1	1		1	1	1	1	1	1	1	1	1	1	1	1	1	1	1	1	1	1	1		1	1	1	1	1		1	1	22.027	22.027	2
AAETLNFGPEWLR	0	Acetyl (N-term)	1544.7623	0.7623425	250	sp|O75420|GGYF1_HUMAN	yes	yes	1	0	0	0	0																							1					1	1		1		1	51.188	51.188	2
AAETQTLNFGPEWLR	0	Acetyl (N-term)	1773.8686	0.86859848	1509	sp|Q6Y7W6|GGYF2_HUMAN	yes	yes	1	0	0	0	0	1	1			1			1		1	1	1	1	1			1				1	1	1	1	1	1	1	1	1	1	1	1	1	59.657	59.657	2
AAEVYFGDLELFEPFDHPEESIPKPVHTR	1	Acetyl (N-term)	3410.6459	0.64592234	1476	sp|Q6NZY4|ZCHC8_HUMAN	yes	yes	1	0	0	0	0	1											1									1					1								71.836	71.836	4
AAFGILSYEHRPLKRPR	1	Acetyl (N-term)	2052.1381	0.13811224	1782	sp|Q93074|MED12_HUMAN	yes	yes	1	0	0	0	2									1	1																								30.897	30.897	4
AAFSKYLTAR	1	Unmodified	1126.6135	0.61349341	647	sp|P28288|ABCD3_HUMAN	yes	yes	0	0	0	0	0		1		1		1	1	2	1	1	1	1	1	1	1				2		1		1								1	1	1	26.708	26.708	2;3
AAGAAEAAVAAVEEVGSAGQFEELLR	0	Acetyl (N-term)	2557.266	0.26601069	284	sp|O76003|GLRX3_HUMAN	yes	yes	1	0	0	0	0										2		2						1	2	2	1	2		2	2	2	2							87.359	87.359	2;3
AAGAGTAGPASGPGVVR	0	Unmodified	1394.7266	0.72662569	1331	sp|Q15554|TERF2_HUMAN	yes	yes	0	0	0	0	0			1	1						1			1			1	1					1	1	1		1	1		1	1	1	1	1	22.023	22.023	2
AAGASDVVLYKIDVPANR	1	Unmodified	1857.9949	0.99486163	2217	sp|Q9NSD9|SYFB_HUMAN	yes	yes	0	0	0	0	0															1	1	1										1					1	1	41.832	41.832	3
AAGELEGGKPLSGLLNALAQDTFHGYPGITEELLR	1	Acetyl (N-term)	3678.8893	0.88934051	1639	sp|Q8N668|COMD1_HUMAN	yes	yes	1	0	0	0	0																		1	1	1				1	2	2	1							105.92	105.92	3;4
AAGESMAQR	0	Oxidation (M);Acetyl (N-term)	977.42364	0.42364373	2437	sp|Q9Y3B8|ORN_HUMAN	yes	yes	1	0	0	1	0	1											1			1	1							1					2	1					12.843	12.843	2
AAGESMAQR	0	Acetyl (N-term)	961.42873	0.42872911	2437	sp|Q9Y3B8|ORN_HUMAN	yes	yes	1	0	0	0	0	1	1	1			1	1	1	1	1	1	1	1	1		1	1				1		1					1	1	1			1	17.856	17.856	2
AAGFKTVEPLEYYR	1	Acetyl (N-term)	1684.8461	0.84607213	1806	sp|Q96B26|EXOS8_HUMAN	yes	yes	1	0	0	0	0	2	1	1	2	1	1		1	1	1		2	1	1	1	1		1	1	1	1	1	1	1	1	1	1	1	1	2	2	2	1	44.905	44.905	2;3
AAGFKTVEPLEYYRR	1	Acetyl (N-term)	1840.9472	0.94718315	1806	sp|Q96B26|EXOS8_HUMAN	yes	yes	1	0	0	0	1								1	1	1	1		1	1				1	1	1	1													35.597	35.597	3
AAGGDHGSPDSYR	0	Acetyl (N-term)	1330.5538	0.55380628	671	sp|P30566|PUR8_HUMAN	yes	yes	1	0	0	0	0	1	1	1	1	1	1	1	2	1	1	1	1	1	1	1	1	1	1	1	1	1	1	1	1	1	1	1	1	1	1	1	3		16.516	16.516	2
AAGGDHGSPDSYRSPLASR	0	Acetyl (N-term)	1941.8929	0.89291575	671	sp|P30566|PUR8_HUMAN	yes	yes	1	0	0	0	1																		1	1	1														24.476	24.476	3
AAGGGGGSSKASSSSASSAGALESSLDR	1	Unmodified	2411.1161	0.11605199	1443	sp|Q5VT52|RPRD2_HUMAN	yes	yes	0	0	0	0	0	1	1		1		1	1					1									1		1		1			1	1	1	1	1	1	24.115	24.115	3
AAGGGGGSSKASSSSASSAGALESSLDR	1	Acetyl (N-term)	2453.1266	0.12661667	1443	sp|Q5VT52|RPRD2_HUMAN	yes	yes	1	0	0	0	0	1	1	1	2	1	1	1					1				1				1		1	1	1	1	1	1	1	1	1	2	2	2	29.92	29.92	2;3
AAGGSGVGGKR	1	Acetyl (N-term)	957.49919	0.49919194	2294	sp|Q9NZM5|NOP53_HUMAN	yes	yes	1	0	0	0	0	1					1																	1					1						9.8486	9.8486	2
AAGKFASLPR	1	Acetyl (N-term)	1058.5873	0.58727866	272	sp|O75815|BCAR3_HUMAN	yes	yes	1	0	0	0	0								1		1	1		1	1	1	1	1	1	1	1	1		1									1		30.526	30.526	2
AAGKGDVPTKRPPVLR	2	Unmodified	1660.9737	0.97367268	995	sp|P62424|RL7A_HUMAN	yes	yes	0	0	0	0	1								2	1	1	1			1			1																	18.052	18.052	3;4
AAGKQLR	1	Unmodified	742.44497	0.44497152	1663	sp|Q8NC51|PAIRB_HUMAN	yes	yes	0	0	0	0	0																			1															13.425	13.425	2
AAGKSGGSAGEITFLEALAR	1	Acetyl (N-term)	1947.0062	0.0061545955	2063	sp|Q9GZR1|SENP6_HUMAN	yes	yes	1	0	0	0	0																	1																	50.136	50.136	3
AAGMYLEHYLDSIENLPFELQR	0	Acetyl (N-term)	2650.2737	0.2737386	2385	sp|Q9UNL4|ING4_HUMAN	yes	yes	1	0	0	0	0																		2	2	2					1	1								81.321	81.321	2;3
AAGMYLEHYLDSIENLPFELQR	0	Oxidation (M);Acetyl (N-term)	2666.2687	0.26865323	2385	sp|Q9UNL4|ING4_HUMAN	yes	yes	1	0	0	1	0																		1																57.352	57.352	2
AAGQNKQHSITKNTAKLDR	3	Unmodified	2080.1137	0.11374798	223	sp|O60869|EDF1_HUMAN	yes	yes	0	0	0	0	0										1																								13.973	13.973	4
AAGSITTLPALPEDGGSGAFPPGHFKDPKR	2	Acetyl (N-term)	3032.5356	0.53558403	439	sp|P09038|FGF2_HUMAN	yes	yes	1	0	0	0	0	1																																	40.229	40.229	4
AAGTAAALAFLSQESR	0	Acetyl (N-term)	1604.8158	0.81583463	263	sp|O75607|NPM3_HUMAN	yes	yes	1	0	0	0	0	1	1			1	1	1	1			1	1	1	1			1	1				1	1		1	1	1	1	1		1	1	1	62.011	62.011	2
AAGTAAALAFLSQESRTR	0	Acetyl (N-term)	1861.9646	0.96462413	263	sp|O75607|NPM3_HUMAN	yes	yes	1	0	0	0	1														1																				48.827	48.827	2
AAGTLYTYPENWR	0	Unmodified	1540.731	0.73104237	634	sp|P26641|EF1G_HUMAN	yes	yes	0	0	0	0	0	1		1			1																								1	1		1	34.728	34.728	2
AAGTLYTYPENWR	0	Acetyl (N-term)	1582.7416	0.74160705	634	sp|P26641|EF1G_HUMAN	yes	yes	1	0	0	0	0	1	2	1	2	1	1	2			1	1	1	1	2	1	1	2	1		1	1	1	2	1	1	1	1	1	1	1	3	2	1	47.433	47.433	1;2;3
AAGTLYTYPENWRAFKALIAAQYSGAQVR	1	Acetyl (N-term)	3257.6622	0.66218153	634	sp|P26641|EF1G_HUMAN	yes	yes	1	0	0	0	1	1	1		1			1			1	1		1	1					1				1						1					50.288	50.288	3
AAGTSSYWEDLR	0	Acetyl (N-term)	1396.6259	0.62590859	313	sp|O95249|GOSR1_HUMAN	yes	yes	1	0	0	0	0	1	1	1		1				1			1			1	1	1				1	1	1	1	1	1	1	1	1	1	1	1	2	47.264	47.264	2
AAGTSSYWEDLRKQAR	1	Acetyl (N-term)	1879.9177	0.91767394	313	sp|O95249|GOSR1_HUMAN	yes	yes	1	0	0	0	1								1		1	1			1				1	1	1														32.45	32.45	3
AAGVAGWGVEAEEFEDAPDVEPLEPTLSNIIEQR	0	Acetyl (N-term)	3679.753	0.75296619	182	sp|O43681|ASNA_HUMAN	yes	yes	1	0	0	0	0	1		1			1						1											1					1	1		1			54.503	54.503	3;4
AAGVDCGDGVGAR	0	Acetyl (N-term)	1245.5408	0.54079876	1440	sp|Q5TBB1|RNH2B_HUMAN	yes	yes	1	0	0	0	0		1								1				1	1													1				1		22.149	22.149	2
AAGVTDGNEVAKAQQATPGGAAPTIFSR	1	Unmodified	2684.3518	0.351806	2028	sp|Q9BX68|HINT2_HUMAN	yes	yes	0	0	0	0	0	1	2	3	1	1	1	2	4	2	3	3	1	2	2	1	2	3	3	3	3	2	2	3	2	2	2	2	3	1	2	2	2	4	34.883	34.883	2;3;4
AAHRPVEWVQAVVSR	0	Acetyl (N-term)	1745.9325	0.93253614	585	sp|P21359|NF1_HUMAN	yes	yes	1	0	0	0	1	1	1							1			1											1						1					36.167	36.167	3
AAIAASEVLVDSAEEGSLAAAAELAAQKR	1	Acetyl (N-term)	2853.472	0.47198072	350	sp|O95926|SYF2_HUMAN	yes	yes	1	0	0	0	0	1	1		1	2	1			1			1	2				1	2	2	2		1	1	2					1			1		56.774	56.774	2;3
AAIPSSGSLVATHDYYR	0	Acetyl (N-term)	1848.9006	0.90062689	2107	sp|Q9H3Y8|PPDPF_HUMAN	yes	yes	1	0	0	0	0	1											1											1					1	1	1				35.474	35.474	2
AAISQVDR	0	Unmodified	858.45593	0.45593014	446	sp|P09496|CLCA_HUMAN	yes	yes	0	0	0	0	0										1			1			1																		17.863	17.863	2
AAIYGGVEGGGTR	0	Acetyl (N-term)	1248.6099	0.6098646	2354	sp|Q9UJ70|NAGK_HUMAN	yes	yes	1	0	0	0	0		1	1	1			1	1	1		1		1	1	1	1	1						1					1			1	1		31.465	31.465	2
AAKGAHGSYLKVESELER	2	Acetyl (N-term)	1986.0171	0.017053633	2373	sp|Q9ULT0|TTC7A_HUMAN	yes	yes	1	0	0	0	0	1																																	24.923	24.923	4
AAKGEGQLGPAER	1	Unmodified	1282.663	0.6629628	503	sp|P13639|EF2_HUMAN	yes	yes	0	0	0	0	0	1																																	11.717	11.717	3
AAKKHLEINPDHSIIETLR	2	Unmodified	2184.2015	0.20150036	418	sp|P07900|HS90A_HUMAN	yes	yes	0	0	0	0	0								1					1																					26.873	26.873	4
AAKLNIPKVLLPFTR	2	Unmodified	1680.045	0.045046705	1703	sp|Q8TEM1|PO210_HUMAN	yes	yes	0	0	0	0	0								1																										41.591	41.591	3
AAKSADGSAPAGEGEGVTLQR	1	Unmodified	1970.9657	0.96574634	1095	sp|Q01650|LAT1_HUMAN	yes	yes	0	0	0	0	0																					1						1				1			24.568	24.568	3
AAKSQPNIPKAKSLDGVTNDR	3	Acetyl (N-term)	2251.1921	0.19205789	2319	sp|Q9UBM7|DHCR7_HUMAN	yes	yes	1	0	0	0	0	2	1	1		1	1		2	2	2	2	1	2	2	2	2	2	1	2	1	1	1	1	2		1		1	1	1	1		1	24.386	24.386	3;4
AAKSQPNIPKAKSLDGVTNDR	3	Unmodified	2209.1815	0.1814932	2319	sp|Q9UBM7|DHCR7_HUMAN	yes	yes	0	0	0	0	0										1																								20.78	20.78	4
AAKVALTKR	2	Acetyl (N-term)	998.62366	0.62366417	2357	sp|Q9UJS0|CMC2_HUMAN	yes	yes	1	0	0	0	0										1																								19.895	19.895	3
AALAGVFVWDEER	0	Acetyl (N-term)	1503.7358	0.73579339	2197	sp|Q9NQZ5|STAR7_HUMAN	yes	yes	1	0	0	0	0																	1								1			1	1				1	71.292	71.292	2
AALAPLPPLPAQFKSIQHHLR	1	Acetyl (N-term)	2346.3325	0.33245495	2177	sp|Q9NP79|VTA1_HUMAN	yes	yes	1	0	0	0	0	1			1			1	2	1	3	3		2	2				1	2		1	2		2	2	2	2							54.864	54.864	2;3;4
AALDSLSLFTSLGLSEQKAR	1	Acetyl (N-term)	2148.1426	0.14264808	808	sp|P47897|SYQ_HUMAN	yes	yes	1	0	0	0	0	2	2	2	2	2	2	2	2	1	2	2	2	1	2			1	2	2	1		2	1	2	2	2	2	2	2	1	2	2	2	64.138	64.138	2;3
AALEAAAAAAPER	0	Unmodified	1210.6306	0.63060004	1573	sp|Q86UK7|ZN598_HUMAN	yes	yes	0	0	0	0	0											1		1																					24.13	24.13	2
AALGEPVRLER	0	Acetyl (N-term)	1251.6935	0.69353465	2226	sp|Q9NUP9|LIN7C_HUMAN	yes	yes	1	0	0	0	1										1	1		1	1				1	1	1														32.746	32.746	2
AALGHLAGEAAAAPGPGTPCASR	0	Acetyl (N-term)	2144.0433	0.043285158	2130	sp|Q9H7E9|CH033_HUMAN	yes	yes	1	0	0	0	0	1	1	1	1	1	1	1	1	1	1	1	2	1	1	1	2	2	1	1			1	1	1	1	1	1	1	1	1	1	2	2	38.661	38.661	2;3
AALGPSSQNVTEYVVR	0	Acetyl (N-term)	1731.8792	0.87916317	709	sp|P35269|T2FA_HUMAN	yes	yes	1	0	0	0	0	2	2	2	2	1	2	2	1			1	2	1	1	2	2	2	1	1	1	1		2	1	1	1	1	2	2	2	2	2	2	43.831	43.831	2;3
AALGSPSHTFR	0	Acetyl (N-term)	1184.5938	0.5938206	1866	sp|Q96HJ9|FMC1_HUMAN	yes	yes	1	0	0	0	0	1	1	1	1			1					1			1	1	1	1	1				1		1	1	1	1	1	1	1	1	1	29.751	29.751	2
AALGVAEAVAAPHPAEGAETAEAVELSR	0	Acetyl (N-term)	2728.3668	0.36678737	1586	sp|Q86Y56|DAAF5_HUMAN	yes	yes	1	0	0	0	0	3	1	1	1	1	1	1	2	1	1	2	1	2	2	2	1	1	1	2	1	1	1	1	2	2	2	1	1	1	1	1	3	1	50.936	50.936	2;3;4
AALKKALAAAGYDVEKNNSR	3	Unmodified	2089.128	0.12800107	464	sp|P10412|H14_HUMAN;sp|P16403|H12_HUMAN;sp|P16402|H13_HUMAN;sp|Q02539|H11_HUMAN	yes	no	0	0	0	0	0								1																										23.721	23.721	4
AALRPLVKPKIVKKR	4	Unmodified	1716.1614	0.16141387	1018	sp|P62910|RL32_HUMAN	yes	yes	0	0	0	0	1													1	1																				16.673	16.673	3
AALRQPQVAELLAEAR	0	Acetyl (N-term)	1776.9846	0.98463129	870	sp|P51570|GALK1_HUMAN	yes	yes	1	0	0	0	1																		2																43.595	43.595	2;3
AALRQPQVAELLAEARR	0	Acetyl (N-term)	1933.0857	0.085742321	870	sp|P51570|GALK1_HUMAN	yes	yes	1	0	0	0	2																		1																40.363	40.363	3
AALSVDGEDENEGEDYAE	0	Unmodified	1911.7494	0.74939037	607	sp|P23588|IF4B_HUMAN	yes	yes	0	0	0	0	0																							1					1						28.137	28.137	2
AALTAEHFAALQSLLKASSKDVVR	2	Acetyl (N-term)	2567.4071	0.40713604	2295	sp|Q9P000|COMD9_HUMAN	yes	yes	1	0	0	0	0	1								2	2	2	2	2	2		2	1	1	1	1		1		1	1	1	1		1					56.609	56.609	3;4
AALTRDPQFQKLQQWYR	1	Acetyl (N-term)	2190.1334	0.13342079	405	sp|P06744|G6PI_HUMAN	yes	yes	1	0	0	0	1								1	1	1	1		1		1	1	1	1	1	1	1		1									1		40.303	40.303	3
AALTRDPQFQKLQQWYREHR	1	Acetyl (N-term)	2612.336	0.33603678	405	sp|P06744|G6PI_HUMAN	yes	yes	1	0	0	0	2																		1																36.212	36.212	4
AALTTLFKYIDENQDR	1	Acetyl (N-term)	1938.9687	0.96870646	1883	sp|Q96KP4|CNDP2_HUMAN	yes	yes	1	0	0	0	0		1	1		1	1	1					1					2				1	1	1	1	2	2	1		1	1		1	1	75.219	75.219	2;3
AALVDLEPGTMDSVR	0	Unmodified	1572.7818	0.78175731	1991	sp|Q9BUF5|TBB6_HUMAN	yes	yes	0	0	0	0	0	1							1	1	1	1		1	1		1	1		1		1	1		1			1						1	42.194	42.194	2
AALVDLEPGTMDSVR	0	Oxidation (M)	1588.7767	0.77667193	1991	sp|Q9BUF5|TBB6_HUMAN	yes	yes	0	0	0	1	0																		1																38.351	38.351	2
AALVLEDGSVLR	0	Acetyl (N-term)	1283.7085	0.70851601	640	sp|P27708|PYR1_HUMAN	yes	yes	1	0	0	0	0	1	1	1	1	1		1	1	1	2	2	1	1	2	1	1	2				1	1	1	1	1	1		2	1	1	2	1	2	53.57	53.57	2
AALVVSGAAEQGGR	0	Acetyl (N-term)	1326.6892	0.68917755	2051	sp|Q9BZG8|DPH1_HUMAN	yes	yes	1	0	0	0	0	1	1		1	1		1	1		1	1	1	1	1	1	1	1		1	1	1	1	1	1	1	1			1	1	1	1	1	39.221	39.221	2
AAMAVGGAGGSR	0	Oxidation (M);Acetyl (N-term)	1061.4924	0.492392	115	sp|O14744|ANM5_HUMAN	yes	yes	1	0	0	1	0	2	1		2	1		2	1		1		3	2	1	2	2	1	2	2	2	1	2	3	2	1	1	1	3	3	2	3	3	3	21.675	21.675	2
AAMAVGGAGGSR	0	Acetyl (N-term)	1045.4975	0.49747738	115	sp|O14744|ANM5_HUMAN	yes	yes	1	0	0	0	0	1	1		1	1	1		1	1	1	1	1	1	1	1	1	1		1	1	1	1	1	1	1	1	1	1	1	1	1	2	1	26.877	26.877	2
AAMDLGPMR	0	Unmodified	960.45211	0.45210709	2238	sp|Q9NVS9|PNPO_HUMAN	yes	yes	0	0	0	0	0										1																								29.381	29.381	2
AAMLAAQDVAQR	0	Unmodified	1243.6343	0.63430521	985	sp|P62263|RS14_HUMAN	yes	yes	0	0	0	0	0	1							1	1		1		1																					25.611	25.611	2
AANATTNPSQLLPLELVDKCIGSR	1	Acetyl (N-term)	2609.3483	0.34830053	2456	sp|Q9Y4Y9|LSM5_HUMAN	yes	yes	1	0	0	0	0	1		1	1					1	1		1	1	1			1						1		1	1		1	1	1		1	1	59.798	59.798	2;3
AANSSGQGFQNKNR	1	Acetyl (N-term)	1519.7128	0.71276654	2212	sp|Q9NRY2|SOSSC_HUMAN	yes	yes	1	0	0	0	0	1		1	1			1		1	1	1	1	1		1		1	1	1	1	1	1	1	1	1		1	1	1	1	2	1	4	14.967	14.967	2
AANVGSMFQYWKR	1	Acetyl (N-term)	1598.7664	0.76638202	102	sp|Q13948|CASP_HUMAN;sp|O14529|CUX2_HUMAN	yes	no	1	0	0	0	0																1	1										1					1	1	58.115	58.115	2
AANYSSTSTR	0	Unmodified	1056.4836	0.48360145	1984	sp|Q9BTV4|TMM43_HUMAN	yes	yes	0	0	0	0	0	1			1		1	1			1		1			1						1	1	1		1	1			1	1			1	12.177	12.177	2
AANYSSTSTR	0	Acetyl (N-term)	1098.4942	0.49416614	1984	sp|Q9BTV4|TMM43_HUMAN	yes	yes	1	0	0	0	0	1	1	1	1		1	1	1	1	1	1	1		1		1	1		1		1		1				1	1	1	1	1		1	17.342	17.342	2
AANYSSTSTRR	0	Acetyl (N-term)	1254.5953	0.59527717	1984	sp|Q9BTV4|TMM43_HUMAN	yes	yes	1	0	0	0	1	1									1	1		1				1	1	1															16.071	16.071	2
AAPAAEEKEEAR	1	Unmodified	1270.6153	0.61534391	1095	sp|Q01650|LAT1_HUMAN	yes	yes	0	0	0	0	0								1	1	1	1			1		1	1																	14.373	14.373	3
AAPAGGGGSAVSVLAPNGR	0	Acetyl (N-term)	1649.8485	0.84853174	2049	sp|Q9BZE9|ASPC1_HUMAN	yes	yes	1	0	0	0	0																							1					1	1					33.545	33.545	2
AAPAPGLISVFSSSQELGAALAQLVAQR	0	Acetyl (N-term)	2793.5025	0.50249299	319	sp|O95336|6PGL_HUMAN	yes	yes	1	0	0	0	0																		1						1	1	1								111.56	111.56	3
AAPAQQTTQPGGGKR	1	Acetyl (N-term)	1508.7696	0.76955314	2267	sp|Q9NXG2|THUM1_HUMAN	yes	yes	1	0	0	0	0	2	2	2	2	1	1	2	1	1	1	1	2	1	1	1	1			1	1	1	1	2	1	1	1	1	2	1	1	6	3	6	13.418	13.418	2;3
AAPAVQTKTKKTLAKPNIR	4	Unmodified	2035.2266	0.2265929	922	sp|P55084|ECHB_HUMAN	yes	yes	0	0	0	0	0								1		1	1		1																					16.749	16.749	3
AAPCEGQAFAVGVEKNWGAVVR	1	Acetyl (N-term)	2357.1586	0.15864927	1581	sp|Q86WB0|NIPA_HUMAN	yes	yes	1	0	0	0	0										1	2			1		2													1			1	2	46.316	46.316	2;3
AAPEGSGLGEDAR	0	Acetyl (N-term)	1270.579	0.5789584	1851	sp|Q96G03|PGM2_HUMAN	yes	yes	1	0	0	0	0	1	1	1	1		1	1	1	1	1	1	1		1	1	1	1		1		1	1	1	1	1	1	1	1	1		1	1	1	25.76	25.76	2
AAPEGSGLGEDARLDQETAQWLR	0	Acetyl (N-term)	2511.199	0.19899376	1851	sp|Q96G03|PGM2_HUMAN	yes	yes	1	0	0	0	1								1		2	1			1					1	1														42.618	42.618	2;3
AAPEQPLAISR	0	Acetyl (N-term)	1193.6404	0.64043645	1886	sp|Q96LT9|RNPC3_HUMAN	yes	yes	1	0	0	0	0																													1		1			31.364	31.364	2
AAPGPALCLFDVDGTLTAPR	0	Acetyl (N-term)	2083.0408	0.040825542	145	sp|O15305|PMM2_HUMAN	yes	yes	1	0	0	0	0	1											1					1											1	1	1	1	1		52.906	52.906	2;3
AAPGVDLSR	0	Unmodified	884.47158	0.4715802	19;3;10	sp|Q04695|K1C17_HUMAN;CON__Q04695;CON__Q9QWL7;CON__Q9Z2K1;CON__Q3ZAW8;sp|P02533|K1C14_HUMAN;CON__P02533;sp|P08779|K1C16_HUMAN;CON__P08779	no	no	0	0	0	0	0		1	1	1		1	1	1	1		1	1	1	1	1	1	1	1	1			1	1	1	1		1	1	1		1	1	1	22.841	22.841	2
AAPKGQDR	1	Acetyl (N-term)	883.45118	0.45117911	545	sp|P17480|UBF1_HUMAN	yes	yes	1	0	0	0	0																												1	1					8.9758	8.9758	2
AAPLIPLSQQIPTGNSLYESYYKQVDPAYTGR	1	Acetyl (N-term)	3581.8042	0.8042139	2316	sp|Q9UBC2|EP15R_HUMAN	yes	yes	1	0	0	0	0	1									1		1		1														1	1			1	1	50.825	50.825	3
AAPMTPAARPEDYEAALNAALADVPELAR	0	Oxidation (M);Acetyl (N-term)	3051.4971	0.49714961	1120	sp|Q04446|GLGB_HUMAN	yes	yes	1	0	0	1	1	1	1	1			1		1		1	1	2		1	1	1	2					1	1		3	1	1	1	1			2	1	68.501	68.501	2;3
AAPMTPAARPEDYEAALNAALADVPELAR	0	Acetyl (N-term)	3035.5022	0.50223499	1120	sp|Q04446|GLGB_HUMAN	yes	yes	1	0	0	0	1	1	2	2	2	2	2	1	1	1	2	2	1	1	2		1	1	1			1	1	1		1	2	2	1	1			2	3	63.828	63.828	2;3
AAPPEPGEPEER	0	Acetyl (N-term)	1319.5994	0.59935949	1424	sp|Q5RI15|COX20_HUMAN	yes	yes	1	0	0	0	0	1				1			1	1	1		1	1	1	1		1	1				1	1	1	1	1	1	1		1		1	1	25.73	25.73	2
AAPPEPGEPEER	0	Unmodified	1277.5888	0.58879481	1424	sp|Q5RI15|COX20_HUMAN	yes	yes	0	0	0	0	0														1		1																		19.657	19.657	2
AAPPEPGEPEERKSLKLLGFLDVENTPCAR	2	Acetyl (N-term)	3361.6976	0.69764033	1424	sp|Q5RI15|COX20_HUMAN	yes	yes	1	0	0	0	1																		1																42.104	42.104	4
AAPPGEYFSVGSQVSCR	0	Acetyl (N-term)	1852.8414	0.84139745	1392	sp|Q3MHD2|LSM12_HUMAN	yes	yes	1	0	0	0	0			1	1																			1					1	1		1	1	1	39.174	39.174	2
AAPRPAPVAQPPAAAPPSAVGSSAAAPR	0	Unmodified	2532.3561	0.35610352	1431	sp|Q9Y6H1|CHCH2_HUMAN;sp|Q5T1J5|CHCH9_HUMAN	yes	no	0	0	0	0	1											1							1																26.91	26.91	3
AAPRPPPAR	0	Acetyl (N-term)	973.54575	0.5457482	2314	sp|Q9UBB4|ATX10_HUMAN	yes	yes	1	0	0	0	1	1	1	1	1	1	1	1	1	1	1	1	1	1	1	1	1	1	1	1	1	1		1	1	1	1	1	1	1	1	1	2	1	17.1	17.1	2
AAPSDGFKPR	1	Acetyl (N-term)	1086.5458	0.54580778	1775	sp|Q92979|NEP1_HUMAN	yes	yes	1	0	0	0	0	3	2	3	2	1	1	1	2	2	2	2	3	1	1	1	1	1	1	1	1	1	1	2	1	1	1	1	2	1	3	3	1	2	22.542	22.542	2
AAPSEVAAIAPGEGDGGGGGFGSWLDGR	0	Acetyl (N-term)	2599.1939	0.19390838	1889	sp|Q96MW1|CCD43_HUMAN	yes	yes	1	0	0	0	0	1								1	2	1	2		1	2	2						1	1			1	2	2	2	1	2		2	58.591	58.591	2;3
AAPSGGVNCEEFAEFQELLKVMR	1	Acetyl (N-term)	2623.2411	0.24105827	1402	sp|Q4VC31|CCD58_HUMAN	yes	yes	1	0	0	0	0	1					1						1		1			1	1		1			1			1			1	1		1		60.889	60.889	2;3
AAPTATPAAQESGTIPKKR	2	Unmodified	1894.0272	0.027224389	71	sp|O00116|ADAS_HUMAN	yes	yes	0	0	0	0	0	1	1				1		2	1	1	2		1	1		1	1		1		1								1		1	1	1	17.762	17.762	3;4
AAPVPTAPAAGAPLMDFGNDFVPPAPR	0	Unmodified	2646.3264	0.32644288	2189	sp|Q9NQC3|RTN4_HUMAN	yes	yes	0	0	0	0	0										1				1		1	1															1		50.416	50.416	3
AAPVVAPPGVVVSR	0	Acetyl (N-term)	1359.7874	0.78743503	1182	sp|Q13144|EI2BE_HUMAN	yes	yes	1	0	0	0	0	1	1	1	1	1		1	1	1	1		1	1	1	1	1				1	1	1	1	1	1		1	1	1	1	1	1	1	43.495	43.495	2
AAQALALLR	0	Acetyl (N-term)	967.58147	0.581465	1354	sp|Q16401|PSMD5_HUMAN	yes	yes	1	0	0	0	0	1	1	1	1	1	1	1	1	1	1	1	1	1	1			1			1	1	1	1	1	1	1	1	1	1	1	1	2	1	56.407	56.407	1;2
AAQEDLETMQAFAQVFNKLIR	1	Unmodified	2422.2315	0.23147986	1526	sp|Q7L1Q6|BZW1_HUMAN	yes	yes	0	0	0	0	0																									1	1								141.38	141.38	3
AAQGVGPGPGSAAPPGLEAAR	0	Acetyl (N-term)	1871.949	0.94897407	1474	sp|Q6P582|MZT2A_HUMAN;sp|Q6NZ67|MZT2B_HUMAN	yes	no	1	0	0	0	0	1	1	1	1	1	1	1					2		1	1		1	1		1			2	1	1	1		2	2	2	2	2	1	34.255	34.255	2;3
AAQIPIVATTSTPGIVR	0	Acetyl (N-term)	1735.9832	0.98323431	1493	sp|Q6PI98|IN80C_HUMAN	yes	yes	1	0	0	0	0															1		1								1						1		1	60.961	60.961	2
AAQKDQQKDAEAEGLSGTTLLPKLIPSGAGR	3	Acetyl (N-term)	3191.6786	0.67861945	2344	sp|Q9UI14|PRAF1_HUMAN	yes	yes	1	0	0	0	0	1			1	1	1		1	1	1	2	1	1	2	1	1	1	1	1	1	1	1	1	1	1	1	1	1	1	2		1		45.248	45.248	3;4
AAQMPPLAHIFR	0	Acetyl (N-term)	1392.7336	0.73362533	2419	sp|Q9Y2T3|GUAD_HUMAN	yes	yes	1	0	0	0	0	1									1			1			1															1	1	1	46.353	46.353	2
AAQQHPQAAASYR	0	Unmodified	1397.68	0.68000985	1900	sp|Q96PK6|RBM14_HUMAN	yes	yes	0	0	0	0	0	1																																	10.315	10.315	3
AAQSAPKVVLKSTTKMSLNER	3	Acetyl (N-term)	2300.2522	0.2522153	2445	sp|Q9Y3Y2|CHTOP_HUMAN	yes	yes	1	0	0	0	0	1	1	1	2				2	2	1	2		2	1		1	1	1	1	1	1	2	1	2	1	1	1			1				32.079	32.079	3;4
AAQSAPKVVLKSTTKMSLNER	3	Oxidation (M);Acetyl (N-term)	2316.2471	0.24712992	2445	sp|Q9Y3Y2|CHTOP_HUMAN	yes	yes	1	0	0	1	0								1	1				1		2	1	1	1																24.892	24.892	3;4
AAQTQTGEANR	0	Unmodified	1145.5425	0.54251332	700	sp|P34897|GLYM_HUMAN	yes	yes	0	0	0	0	0								1			1			1	1	1	1				1	1		1	1	1	1	1		1				13.004	13.004	2
AAQTSPSPKAGAATGR	1	Unmodified	1469.7587	0.7586541	401	sp|P06576|ATPB_HUMAN	yes	yes	0	0	0	0	0	2	3	2	2	2	1	2	2	2	2	2		1	2	2	2	2	2	2	2	2	2	2	2	2	2	3		2	2	5	3	4	12.751	12.751	2;3
AAQTTDGKLPEVTKDVER	2	Unmodified	1957.0116	0.011633904	855	sp|P50454|SERPH_HUMAN	yes	yes	0	0	0	0	0								1	1	1	1		1	1																				23.319	23.319	4
AAQVAPAAASSLGNPPPPPPSELKKAEQQQR	2	Acetyl (N-term)	3176.6578	0.65782443	99	sp|O14497|ARI1A_HUMAN	yes	yes	1	0	0	0	0	2	2	1	2		2		1	1	1	1	2	1	1									1			1	1	2	2		2	2	2	34.981	34.981	3;4
AASAAAAELQASGGPR	0	Acetyl (N-term)	1468.727	0.72701962	2166	sp|Q9HCN4|GPN1_HUMAN	yes	yes	1	0	0	0	0		1	1	1	1	1	1	1	1	1	1	1	1	1	1	1	1	1	1	1	1	1	1	1	1	1	1	1	1	1		1	1	36.959	36.959	2
AASAAAASAAAASAASGSPGPGEGSAGGEKR	1	Acetyl (N-term)	2584.2113	0.21134936	1192	sp|Q13263|TIF1B_HUMAN	yes	yes	1	0	0	0	0	2	2	3	3	1	2	2	2	1	2	2	3	1	2	2	1		2	2	2	1	2	1	2	2	2	2	3	2	2	2	3	3	32.731	32.731	2;3;4
AASAPPPPDKLEGGGGPAPPPAPPSTGR	1	Acetyl (N-term)	2587.3031	0.3030649	1967	sp|Q9BRQ0|PYGO2_HUMAN	yes	yes	1	0	0	0	0			1			1																										1	1	29.087	29.087	3
AASELYTKFAR	1	Acetyl (N-term)	1297.6667	0.6666512	2452	sp|Q9Y4I1|MYO5A_HUMAN	yes	yes	1	0	0	0	0	1													1		1									1		1	1		1			1	49.241	49.241	2
AASGAEPQVLVQYLVLR	0	Acetyl (N-term)	1855.0203	0.020348097	1461	sp|Q6GMV3|PTRD1_HUMAN	yes	yes	1	0	0	0	0	2	1	1	1	1	1		1		1	1	2					1	1	1	1	1	1	2	1	1	1	1	2	2	2	1	2	2	61.894	61.894	2;3
AASGAVEPGPPGAAVAPSPAPAPPPAPDHLFR	0	Acetyl (N-term)	3010.5301	0.53010472	239	sp|O75312|ZPR1_HUMAN	yes	yes	1	0	0	0	0																	1											1			1			42.266	42.266	3
AASGESGTSGGGGSTEEAFMTFYSEVKQIEKR	2	Oxidation (M);Acetyl (N-term)	3355.515	0.5150441	282	sp|O75937|DNJC8_HUMAN	yes	yes	1	0	0	1	0	1	1	1	1		1	1		1	1	1	1		1	2	2	1	1	1	1		1		1		2	1	2	1					56.802	56.802	3;4
AASGESGTSGGGGSTEEAFMTFYSEVKQIEKR	2	Acetyl (N-term)	3339.5201	0.52012948	282	sp|O75937|DNJC8_HUMAN	yes	yes	1	0	0	0	0	2	2	1	1	2				1	2	2	2	2	2		1			1		1	2	1	3	2	2	2	2	2	1				62.023	62.023	3;4
AASGKLSTCR	1	Acetyl (N-term)	1091.5393	0.53934219	1717	sp|Q8WVM0|TFB1M_HUMAN	yes	yes	1	0	0	0	0	1							1	1		1		1	1	1	1	1							1			1							18.476	18.476	2
AASGLDHLKNGYR	1	Acetyl (N-term)	1442.7266	0.72662569	1116	sp|Q03188|CENPC_HUMAN	yes	yes	1	0	0	0	0		1						1	1	1		1				1							1			1			1	1	1	1	1	27.763	27.763	3
AASIFGGAKPVDTAAR	1	Unmodified	1530.8154	0.8154407	607	sp|P23588|IF4B_HUMAN	yes	yes	0	0	0	0	0				1				1	1			1	1	1	1	1	1														1	1	1	26.817	26.817	3
AASKKAVLGPLVGAVDQGTSSTR	2	Acetyl (N-term)	2254.2281	0.22810904	687	sp|Q14409|GLPK3_HUMAN;sp|P32189|GLPK_HUMAN	yes	no	1	0	0	0	0	1					1									1	1	1												2			1		35.658	35.658	3
AASKTQGAVAR	1	Acetyl (N-term)	1100.5938	0.5938206	2207	sp|Q9NRM2|ZN277_HUMAN	yes	yes	1	0	0	0	0				1				1	1	1			1	1	1	1	1							1	1									15.746	15.746	2
AASKVKQDMPPPGGYGPIDYKR	3	Oxidation (M);Acetyl (N-term)	2432.2158	0.21582979	2300	sp|Q9P0J0|NDUAD_HUMAN	yes	yes	1	0	0	1	0	1	1	1	1					1	1	1	1	1	1	1	1	1	1	2	2		1	1	2	1	2		1		1	2	1	1	30.292	30.292	4
AASKVKQDMPPPGGYGPIDYKR	3	Acetyl (N-term)	2416.2209	0.22091517	2300	sp|Q9P0J0|NDUAD_HUMAN	yes	yes	1	0	0	0	0	1	1	1	1	1	1		2	1	1	2	1	1	2	1	1	2	1	1	1	1	1	1	1	1	1	1	1	1	1	1	1	1	31.82	31.82	3;4
AASMHGQPSPSLEDAKLR	1	Acetyl (N-term)	1935.9473	0.94725951	1589	sp|Q8IUX1|T126B_HUMAN	yes	yes	1	0	0	0	0	1													1																				26.881	26.881	3
AASPGSGSANPR	0	Acetyl (N-term)	1112.521	0.52104959	1502	sp|Q6UUV7|CRTC3_HUMAN	yes	yes	1	0	0	0	0			1	1								1																						12.032	12.032	2
AASPHAVDGNTVELKR	1	Acetyl (N-term)	1705.8747	0.87474649	1183	sp|Q13151|ROA0_HUMAN	yes	yes	1	0	0	0	0	1																																	20.854	20.854	3
AASQAVEEMR	0	Acetyl (N-term)	1132.5183	0.5182724	140	sp|O15160|RPAC1_HUMAN	yes	yes	1	0	0	0	0	1	1	1	1	1	1	1	1	1	1	1	1	1	1	1	1	1	1	1	1	1	1	1		1		1		1	1	1	1	1	30.429	30.429	2
AASQAVEEMR	0	Oxidation (M);Acetyl (N-term)	1148.5132	0.51318702	140	sp|O15160|RPAC1_HUMAN	yes	yes	1	0	0	1	0				1									1		1	1	1						1	1		1		1					1	26.09	26.09	2
AASRPLSR	0	Acetyl (N-term)	898.49846	0.49846366	1488	sp|Q6P587|FAHD1_HUMAN	yes	yes	1	0	0	0	1								1	1	1			1	1																				17.132	17.132	2
AASSLEQKLSR	1	Acetyl (N-term)	1230.6568	0.65681479	112	sp|O14733|MP2K7_HUMAN	yes	yes	1	0	0	0	0	1	1	1	1		1	1	1	1	1	1	1	1	1	1	1	1		1	1		1	1	1	1	1	1	1	1	1	1	1	1	32.476	32.476	2
AASSQGNFEGNFESLDLAEFAKKQPWWR	2	Acetyl (N-term)	3254.5421	0.54212597	2022	sp|Q9BWH2|FUND2_HUMAN	yes	yes	1	0	0	0	0	2	1		1				1	1	1	1	2	1	1	1	2						1		1	1	1	1	1	1					60.703	60.703	3;4
AASSSSSSAGGVSGSSVTGSGFSVSDLAPPR	0	Acetyl (N-term)	2797.3002	0.30022394	1824	sp|Q96DE5|APC16_HUMAN	yes	yes	1	0	0	0	0			1			1						1		1									1					1	1		1	1	2	41.409	41.409	2;3
AASTAAGKQR	1	Acetyl (N-term)	1001.5254	0.52540669	2053	sp|Q9BZJ0|CRNL1_HUMAN	yes	yes	1	0	0	0	0	1		1	1	1		1	1	1	1	1	1		1		1	1	1	1	1		1	1	1	1			1	1	1		1	2	12.006	12.006	2
AASTASHR	0	Acetyl (N-term)	841.40423	0.40422892	757	sp|Q6NXS1|IPP2B_HUMAN;sp|P41236|IPP2_HUMAN	yes	no	1	0	0	0	0																1											1							14.508	14.508	2
AASTASHRPIKGILKNKTSTTSSMVASAEQPR	3	Oxidation (M);Acetyl (N-term)	3382.7627	0.76270021	757	sp|Q6NXS1|IPP2B_HUMAN;sp|P41236|IPP2_HUMAN	yes	no	1	0	0	1	1	1						1		1																									17.683	17.683	4
AASTASHRPIKGILKNKTSTTSSMVASAEQPR	3	Acetyl (N-term)	3366.7678	0.76778559	757	sp|Q6NXS1|IPP2B_HUMAN;sp|P41236|IPP2_HUMAN	yes	no	1	0	0	0	1								1	1	1	1		1	1																				23.044	23.044	4
AASTDMAGLEESFR	0	Acetyl (N-term)	1525.6719	0.67187251	2013	sp|Q9BW30|TPPP3_HUMAN	yes	yes	1	0	0	0	0																												1			1			43.243	43.243	2
AATAAAVVAEEDTELR	0	Acetyl (N-term)	1657.8159	0.81589421	334	sp|O95684|FR1OP_HUMAN	yes	yes	1	0	0	0	0		1															1								1						1		1	58.312	58.312	2
AATAAAVVAEEDTELRDLLVQTLENSGVLNR	0	Acetyl (N-term)	3309.7052	0.70522813	334	sp|O95684|FR1OP_HUMAN	yes	yes	1	0	0	0	1																										1								157.56	157.56	3
AATAAEAVASGSGEPR	0	Acetyl (N-term)	1485.7059	0.70594983	2251	sp|Q9NWT6|HIF1N_HUMAN	yes	yes	1	0	0	0	0	1	1	1	1		1	1	1	1	1	1	1	1	1	1	1	1		1		1				1	1	2	1		1	1	1	1	34.474	34.474	2
AATAAEAVASGSGEPREEAGALGPAWDESQLR	0	Acetyl (N-term)	3195.5069	0.50686268	2251	sp|Q9NWT6|HIF1N_HUMAN	yes	yes	1	0	0	0	1																		1																40.708	40.708	3
AATALLEAGLAR	0	Unmodified	1155.6612	0.66117189	1712	sp|Q8WUK0|PTPM1_HUMAN	yes	yes	0	0	0	0	0	1			1				1	1	1	1	1	1	1		1	1	1	1	1	1	1		1	1		1	1						39.199	39.199	2
AATALLEAGLAR	0	Acetyl (N-term)	1197.6717	0.67173657	1712	sp|Q8WUK0|PTPM1_HUMAN	yes	yes	1	0	0	0	0	1							1	1	1	1	1	1	1		1	1				1	1	1	1	1	1	1	1	1	1	1	1	1	58.866	58.866	2
AATASAGAGGIDGKPR	1	Acetyl (N-term)	1440.7321	0.732105	1110	sp|Q02978|M2OM_HUMAN	yes	yes	1	0	0	0	0	3	2	3	4	2	2	3	2	2	2	2	3	2	2		1	2	2	1	2	2	2	3	2	2	2	2	3	3	3	3	3	3	20.646	20.646	2;3
AATEDERLAGSGEGERLDFLRDR	0	Acetyl (N-term)	2604.2528	0.25282024	899	sp|P53609|PGTB1_HUMAN	yes	yes	1	0	0	0	3																		1																32.872	32.872	4
AATEPELLDDQEAKR	1	Acetyl (N-term)	1726.8374	0.83735793	1928	sp|Q99615|DNJC7_HUMAN	yes	yes	1	0	0	0	0										1	1		1	1			1						1			1		1	1			1		33.246	33.246	2
AATEPILAATGSPAAVPPEKLEGAGSSSAPER	1	Acetyl (N-term)	3073.5568	0.55677298	936	sp|P57086|SCND1_HUMAN	yes	yes	1	0	0	0	0																							1					1	1		1			41.366	41.366	3
AATFFGEVVKAPCR	1	Acetyl (N-term)	1593.7973	0.79734779	327	sp|O95456|PSMG1_HUMAN	yes	yes	1	0	0	0	0	1	1	1	1	1	1	1		1	1	1	2	1	1	1	1	1	1	1	1	1	1	1	1	1	1	1	1	1	2	1	1	1	51.077	51.077	2;3
AATGANAEKAESHNDCPVR	1	Acetyl (N-term)	2038.9127	0.91266492	1373	sp|Q16831|UPP1_HUMAN	yes	yes	1	0	0	0	0	1	1		1			1	1	1	1	1	1	1	1		1	1	1	1								1		1	1	1		1	17.498	17.498	3
AATKKPVVNIITPSHVEER	2	Unmodified	2088.1691	0.1691376	1370	sp|Q16719|KYNU_HUMAN	yes	yes	0	0	0	0	0									1		1			1																				23.143	23.143	4
AATLDLKSKEEKDAELDKR	4	Acetyl (N-term)	2201.1539	0.15394104	2444	sp|Q9Y3X0|CCDC9_HUMAN	yes	yes	1	0	0	0	0	1							1	1		2	1		1	1	1	1				1													24.826	24.826	3;4
AATLGAGTPPRPQAR	0	Acetyl (N-term)	1504.811	0.81102402	939	sp|P58107|EPIPL_HUMAN	yes	yes	1	0	0	0	1	1	1	1	2		1		1	1	1	1	2	1	1	1	1		1										1	1	2	2	2	1	24.158	24.158	2;3
AATLILEPAGR	0	Unmodified	1110.6397	0.63970816	840	sp|Q86TX2|ACOT1_HUMAN;sp|P49753|ACOT2_HUMAN	yes	no	0	0	0	0	0	1	1	1	1	1	1	1	1	1	1	1	1	1	1	1	1	1	1	1	1	1	1	1	1	1	1	1	1	1	1	1	1	1	35.074	35.074	2
AATLILEPAGR	0	Acetyl (N-term)	1152.6503	0.65027285	840	sp|Q86TX2|ACOT1_HUMAN;sp|P49753|ACOT2_HUMAN	yes	no	1	0	0	0	0																	1																	46.196	46.196	2
AATMKKAAAEDVNVTFEDQQKINKFAR	4	Acetyl (N-term)	3065.5604	0.56041857	2191	sp|Q9NQP4|PFD4_HUMAN	yes	yes	1	0	0	0	0	1			1				1	1	2	2	1	1	1	1		1	1	1	1	1	1	1	1	1	1	1							39.945	39.945	3;4;5
AATMKKAAAEDVNVTFEDQQKINKFAR	4	Oxidation (M);Acetyl (N-term)	3081.5553	0.55533319	2191	sp|Q9NQP4|PFD4_HUMAN	yes	yes	1	0	0	1	0															1																			28.928	28.928	4
AATSPALFNR	0	Unmodified	1046.5509	0.55089316	1250	sp|Q14204|DYHC1_HUMAN	yes	yes	0	0	0	0	0														1																				27.999	27.999	2
AATTGSGVKVPR	1	Acetyl (N-term)	1184.6513	0.65133548	1199	sp|Q13404|UB2V1_HUMAN	yes	yes	1	0	0	0	0	1	2	2	2	1	1	2	1	1	1	1	1	1	1	1	1	1	1	1	1	1	1	1	1	1	1	1	1	1	1	1	1	2	22.407	22.407	2;3
AATVATAAAVAPAPAPGTDSASSVHWFR	0	Acetyl (N-term)	2721.3511	0.35107772	1398	sp|Q49AN0|CRY2_HUMAN	yes	yes	1	0	0	0	0										1																								43.516	43.516	3
AAVAAGGLVGKGR	1	Acetyl (N-term)	1167.6724	0.67240528	1613	sp|Q8IZD4|DCP1B_HUMAN	yes	yes	1	0	0	0	0		1	1	1		1	1	1		1			1		1	1	1	1								1			1	1	1	1	1	30.151	30.151	2
AAVAATAAAKGNGGGGGR	1	Unmodified	1455.7542	0.75423743	1508	sp|Q6Y1H2|HACD2_HUMAN	yes	yes	0	0	0	0	0	2	1	1	2	1	1	1	2	2	2	2	2	1	2	1	1	1	2	2	2	2	1	1	2	2	2	2	1	1	1	5	1	4	14.129	14.129	2;3
AAVAATAAAKGNGGGGGR	1	Acetyl (N-term)	1497.7648	0.76480211	1508	sp|Q6Y1H2|HACD2_HUMAN	yes	yes	1	0	0	0	0	1	1	2	2	1	1	2	1	1	1	2	2	1	1	1	1	1	1	1	1	1	1	1	1	1	1	1	1	1	1	1	2	2	23.695	23.695	2;3
AAVADPDEFER	0	Unmodified	1218.5517	0.55168102	805	sp|P47712|PA24A_HUMAN	yes	yes	0	0	0	0	0	1	1	1	1	1	1	1		1	1	1	1	1		1	1	1	1	1	1	1	1		1	1	1	1	1	1	1	1	1	1	27.748	27.748	2
AAVAGEDGR	0	Unmodified	844.40389	0.40389457	419	sp|P07910|HNRPC_HUMAN;sp|P0DMR1|HNRC4_HUMAN;sp|O60812|HNRC1_HUMAN;sp|B7ZW38|HNRC3_HUMAN;sp|B2RXH8|HNRC2_HUMAN	yes	no	0	0	0	0	0										1				1																				14.46	14.46	2
AAVDLEKLR	1	Acetyl (N-term)	1055.5975	0.597509	550	sp|P17858|PFKAL_HUMAN	yes	yes	1	0	0	0	0	1	1	1	1	1	1		1	1	1	1	1	1	1	1		1	1	1	1	1	1	1	1	1	1	1	1	1	1	1	1	1	37.884	37.884	2
AAVDSDVESLPR	0	Acetyl (N-term)	1299.6307	0.63065962	2122	sp|Q9H6E5|STPAP_HUMAN	yes	yes	1	0	0	0	0																							1						1					33.289	33.289	2
AAVDSFYLLYR	0	Acetyl (N-term)	1358.6871	0.68705229	1393	sp|Q3SXM5|HSDL1_HUMAN	yes	yes	1	0	0	0	0										1		1		1			1						1					1	1	1	1	1	1	52.27	52.27	2
AAVGAGGSTAAPGPGAVSAGALEPGTASAAHR	0	Acetyl (N-term)	2728.3529	0.35286864	1055	sp|P78381|S35A2_HUMAN	yes	yes	1	0	0	0	0		1				1						1		1	1								1					1			1	1		32.644	32.644	3
AAVGSGGYAR	0	Acetyl (N-term)	949.46174	0.4617438	168	sp|O43379|WDR62_HUMAN	yes	yes	1	0	0	0	0	1																																	18.723	18.723	2
AAVKASTSKATR	2	Acetyl (N-term)	1231.6884	0.68844927	2257	sp|Q9NWZ8|GEMI8_HUMAN	yes	yes	1	0	0	0	0																											1							20.854	20.854	3
AAVKASTSKATRPWYSHPVYAR	2	Acetyl (N-term)	2488.2975	0.29752601	2257	sp|Q9NWZ8|GEMI8_HUMAN	yes	yes	1	0	0	0	1								1						1																				25.969	25.969	4
AAVKDSCGKGEMATGNGR	2	Oxidation (M);Acetyl (N-term)	1865.836	0.8359945	967	sp|P61758|PFD3_HUMAN	yes	yes	1	0	0	1	0				2								1			1	1	2							1									1	14.655	14.655	3
AAVKDSCGKGEMATGNGR	2	Acetyl (N-term)	1849.8411	0.84107988	967	sp|P61758|PFD3_HUMAN	yes	yes	1	0	0	0	0			1	1			1	2		2	2	1	1	1		1	1	1	1	1	1		1	1	1		1	1	1	1	1	1	1	17.457	17.457	2;3
AAVKKEGGALSEAMSLEGDEWELSKENVQPLR	3	Acetyl (N-term)	3512.7457	0.74571274	209	sp|O60566|BUB1B_HUMAN	yes	yes	1	0	0	0	0								1	1	1	1		1	1	1	1	1	1	1	1	1	1		1	1				1					45.721	45.721	4
AAVKKEGGALSEAMSLEGDEWELSKENVQPLR	3	Oxidation (M)	3486.7301	0.73006267	209	sp|O60566|BUB1B_HUMAN	yes	yes	0	0	0	1	0										1																								42.32	42.32	3
AAVKKEGGALSEAMSLEGDEWELSKENVQPLR	3	Oxidation (M);Acetyl (N-term)	3528.7406	0.74062736	209	sp|O60566|BUB1B_HUMAN	yes	yes	1	0	0	1	0															1	1																		38.986	38.986	4
AAVKTLNPKAEVAR	2	Acetyl (N-term)	1508.8675	0.86747627	744	sp|P40227|TCPZ_HUMAN	yes	yes	1	0	0	0	0	2	2	2	3	1	2	1	2	2	2	2	2	3	2	2	2	2	2	2	2	2	2	1	2	2	2	2	1	2	2	2	2	2	27.325	27.325	2;3
AAVLKPVLLGLR	1	Acetyl (N-term)	1290.8387	0.83874232	1965	sp|Q9BRP1|PDD2L_HUMAN	yes	yes	1	0	0	0	0				1	1	1	1	1	1	1	1		1	1			1				1	1		1	1	1	1					1	1	60.388	60.388	2
AAVLQQVLER	0	Acetyl (N-term)	1167.6612	0.66117189	492	sp|P12270|TPR_HUMAN	yes	yes	1	0	0	0	0	1	1	1	1		1	1	1		1	1	1					1					1	1		1	1	1	1	1	1	1	1	1	62.164	62.164	2
AAVPELLQQQEEDR	0	Acetyl (N-term)	1666.8162	0.81622856	2475	sp|Q9Y5X3|SNX5_HUMAN	yes	yes	1	0	0	0	0	1	1	1	1	1	1	1	1		1		1	1	1	1	1	1				1		1	1	1	1	1	1	1	1	1	1	1	48.502	48.502	2
AAVPELLQQQEEDRSKLR	1	Acetyl (N-term)	2151.1284	0.128395	2475	sp|Q9Y5X3|SNX5_HUMAN	yes	yes	1	0	0	0	1																		1																36.237	36.237	3
AAVPQNNLQEQLER	0	Acetyl (N-term)	1650.8325	0.83254733	907	sp|P54132|BLM_HUMAN	yes	yes	1	0	0	0	0	1											1																	1	1	1	1	1	33.511	33.511	2
AAVPSGASTGIYEALELR	0	Unmodified	1803.9367	0.93667805	403;511;440	sp|P13929|ENOB_HUMAN;sp|P06733|ENOA_HUMAN;sp|P09104|ENOG_HUMAN	no	no	0	0	0	0	0										1		2	1	2	1	2	2		1		1	2	1	1	2	2	2					2	2	55.064	55.064	2;3
AAVPSGASTGIYEALELRDNDKTR	1	Unmodified	2533.2772	0.27724408	403	sp|P06733|ENOA_HUMAN	yes	yes	0	0	0	0	1																		1	1	1														34.563	34.563	4
AAVQAAEVKVDGSEPKLSKNELKR	4	Acetyl (N-term)	2608.4184	0.41842901	1297	sp|Q15046|SYK_HUMAN	yes	yes	1	0	0	0	0																						1												29.382	29.382	3
AAVQMDPELAKR	1	Oxidation (M);Acetyl (N-term)	1385.6973	0.6972994	2427	sp|Q9Y312|AAR2_HUMAN	yes	yes	1	0	0	1	0	1			1			1		1			1	1	1	1	1	1		1	1			1	1			1	1		1	1			25.92	25.92	2
AAVQMDPELAKR	1	Acetyl (N-term)	1369.7024	0.70238478	2427	sp|Q9Y312|AAR2_HUMAN	yes	yes	1	0	0	0	0	1	1	1	1	1		1	1	1	1	1	1	1	1	1	1	1		1				1	1	1	1	1	1	1		1	1	1	33.837	33.837	2
AAVQVVGSWPSVQPR	0	Acetyl (N-term)	1621.8576	0.85763986	1457	sp|Q6AI08|HEAT6_HUMAN	yes	yes	1	0	0	0	0	1		1	1	1	1					1	1		1	1	1	1	1		1		1	1	1	1	1	1	1	1	1	1	1	1	51.651	51.651	2
AAVVEVEVGGGAAGER	0	Acetyl (N-term)	1511.758	0.7579854	2140	sp|Q9H920|RN121_HUMAN	yes	yes	1	0	0	0	0				1							1				1	1	1	1	1	1		1	2	1	1	1	1	1	1		1		1	48.131	48.131	2
AAVWQQVLAVDAR	0	Acetyl (N-term)	1467.7834	0.78341229	2089	sp|Q9H1Z4|WDR13_HUMAN	yes	yes	1	0	0	0	0												1					1						1		1			1	1			1	1	62.66	62.66	2
AAYKLVLIR	1	Acetyl (N-term)	1087.6754	0.67536539	560	sp|P18669|PGAM1_HUMAN;sp|Q8N0Y7|PGAM4_HUMAN	yes	no	1	0	0	0	0	2	1	1	1	1	1	1	1	1	1	1	1	1	1	1	1	1	1	1	1	1	1	1	1	1	1	1	1	1	1	1	1	1	45.906	45.906	2
AAYKLVLIRHGESAWNLENR	1	Acetyl (N-term)	2381.2604	0.26041222	560	sp|P18669|PGAM1_HUMAN	yes	yes	1	0	0	0	1	1																			1														38.598	38.598	4
AAYLQWR	0	Acetyl (N-term)	948.48175	0.48175096	2091	sp|Q9H270|VPS11_HUMAN	yes	yes	1	0	0	0	0																							1					1			1		1	43.846	43.846	2
AAYSYRPGPGAGPGPAAGAALPDQSFLWNVFQR	0	Acetyl (N-term)	3430.6847	0.68470788	241	sp|O75340|PDCD6_HUMAN	yes	yes	1	0	0	0	1	1	1	1	1		1			1	2	1	2	1	2								1	1		1	2	1	2	2			2	2	64.224	64.224	3;4
ACGLVASNLNLKPGECLR	1	Acetyl (N-term)	2013.0136	0.013564934	443	sp|P09382|LEG1_HUMAN	yes	yes	1	0	0	0	0	2	1	2	3	1	1	1	2	1	2	2	2	1	1	2	1		2	2	2	2		2	2	1	3	2	2	2	1	2	1	2	45.107	45.107	2;3
ACGQGQEDPNSLR	0	Unmodified	1430.6208	0.62083999	1754	sp|Q92743|HTRA1_HUMAN	yes	yes	0	0	0	0	0								1																										18.743	18.743	2
ACPLDQAIGLLVAIFHKYSGR	1	Acetyl (N-term)	2370.2518	0.25182137	402	sp|P06703|S10A6_HUMAN	yes	yes	1	0	0	0	0																		1			1				1	1				1				101.35	101.35	3
ADAAASPVGKR	1	Acetyl (N-term)	1083.5673	0.5672715	1534	sp|Q7LBC6|KDM3B_HUMAN	yes	yes	1	0	0	0	0	1	1		1				1	1	1	1		1	1	1	1	1	1		1	1		1	1	1	1	1	1			1	1	1	19.38	19.38	2
ADAAATAGAGGSGTR	0	Acetyl (N-term)	1274.5851	0.58510641	1560	sp|Q7Z7C8|TAF8_HUMAN	yes	yes	1	0	0	0	0	1		1	1	1	1				1		1	1		1	1	1	1	1			1	1		1			1	1					18.584	18.584	2
ADAAPQLGKR	1	Acetyl (N-term)	1067.5724	0.57235688	1817	sp|Q96C86|DCPS_HUMAN	yes	yes	1	0	0	0	0	1	1	1	1	1	1	1	1	1	1	1	1	1	1	1	1	1	1	1	1	1	1	1	1	1	1	1	1	1	1	1	1	1	22.267	22.267	2
ADAGIR	0	Acetyl (N-term)	643.32894	0.32893871	1282	sp|Q14978|NOLC1_HUMAN	yes	yes	1	0	0	0	0																						1												21.426	21.426	1
ADAGIRR	0	Acetyl (N-term)	799.43005	0.43004974	1282	sp|Q14978|NOLC1_HUMAN	yes	yes	1	0	0	0	1											1			1				1	1	1	1													16.851	16.851	2
ADAKQKR	2	Acetyl (N-term)	857.47191	0.47191456	128	sp|O14974|MYPT1_HUMAN	yes	yes	1	0	0	0	0																													1					7.3866	7.3866	2
ADANLEAGNVKETR	1	Unmodified	1486.7376	0.73758431	713	sp|P35555|FBN1_HUMAN	yes	yes	0	0	0	0	0	1	1	1	1			1	2	1	1	2	1	1	2	1	1	1	1	1	1	1		1					1	1	1	1	2	1	17.396	17.396	2;3
ADAPEEEDHVLVLR	0	Glu->pyro-Glu	1573.7736	0.77363546	410	sp|P07237|PDIA1_HUMAN	yes	yes	0	0	1	0	0											1			1																				37.241	37.241	2
ADAWEEIR	0	Acetyl (N-term)	1030.472	0.47197413	294	sp|O94874|UFL1_HUMAN	yes	yes	1	0	0	0	0	1											1																1	1	1		1		38.091	38.091	2
ADAWEEIRR	0	Acetyl (N-term)	1186.5731	0.57308516	294	sp|O94874|UFL1_HUMAN	yes	yes	1	0	0	0	1	1	1	1	1			1	1	1	1	1	1	1	1	1	1	1		1	1	1		1	1		1	1	1	1	1		1	1	35.06	35.06	2
ADCISEPVNR	0	Unmodified	1159.5292	0.52917144	780	sp|P43304|GPDM_HUMAN	yes	yes	0	0	0	0	0	1	1	1	1			1	1	1	1	1	1	1	1	1	1	1		1	1	1	1	1	1	1	1	1	1	1	1	1	7	1	19.832	19.832	2
ADCISEPVNREPPSR	0	Unmodified	1725.8104	0.81043168	780	sp|P43304|GPDM_HUMAN	yes	yes	0	0	0	0	1								1			1			1					1	1													1	19.925	19.925	3
ADDAGAAGGPGGPGGPGMGNR	0	Acetyl (N-term)	1779.7595	0.75945874	529	sp|P15880|RS2_HUMAN	yes	yes	1	0	0	0	0																							1											22.154	22.154	2
ADDAGLETPLCSEQFGSGEAR	0	Acetyl (N-term)	2250.9699	0.96990502	1858	sp|Q96GQ5|RUS1_HUMAN	yes	yes	1	0	0	0	0																												1			1	1	1	39.891	39.891	2
ADDEVDVDGTVEEDLGKSR	1	Glu->pyro-Glu	2029.9076	0.90762234	517	sp|P14625|ENPL_HUMAN	yes	yes	0	0	1	0	0														1				1		1														37.515	37.515	2
ADDIDIEAMLEAPYKKDENKLSSANGHEER	3	Acetyl (N-term)	3429.5994	0.59944243	1262	sp|Q14498|RBM39_HUMAN	yes	yes	1	0	0	0	0	1							2	1	1	2	1	1	2				1	1		1	1		1	1	1	1							48.815	48.815	3;4
ADDKDSLPKLKDLAFLKNQLESLQR	4	Acetyl (N-term)	2926.5764	0.57638621	68	sp|L0R6Q1|S35U4_HUMAN	yes	yes	1	0	0	0	0									1																									43.34	43.34	3
ADDLDFETGDAGASATFPMQCSALR	0	Oxidation (M);Acetyl (N-term)	2703.1429	0.14286037	1032	sp|P63241|IF5A1_HUMAN;sp|Q6IS14|IF5AL_HUMAN	yes	no	1	0	0	1	0	2	1	2					1		3	4	3	1	2		1	1	1	2	1	1	3	2	2	2	3	2	4	4	4	5	2	4	51.604	51.604	2;3
ADDLDFETGDAGASATFPMQCSALR	0	Acetyl (N-term)	2687.1479	0.14794574	1032	sp|P63241|IF5A1_HUMAN;sp|Q6IS14|IF5AL_HUMAN	yes	no	1	0	0	0	0	2	2	1		1				1	2	2	2		2	1	1	1				1	2	1	2	2	2	2	2	2	1	2	2	1	57.719	57.719	2;3
ADDPSAADR	0	Acetyl (N-term)	958.3992	0.39920312	998	sp|P62495|ERF1_HUMAN	yes	yes	1	0	0	0	0											1																							17.458	17.458	2
ADDQGCIEEQGVEDSANEDSVDAKPDR	1	Acetyl (N-term)	2990.2319	0.23194596	924	sp|P55210|CASP7_HUMAN	yes	yes	1	0	0	0	0																												1				1	1	25.613	25.613	3
ADDVDQQQTTNTVEEPLDLIR	0	Acetyl (N-term)	2441.1558	0.15579154	990	sp|P62310|LSM3_HUMAN	yes	yes	1	0	0	0	0	2	2	2		2			1	1	2	2	2	1	2	2	1	1			1	1	2	1	1	1	2	1	2	2	1	2	2	3	52.327	52.327	2;3
ADEAALALQPGGSPSAAGADR	0	Acetyl (N-term)	1965.9392	0.93919724	1833	sp|Q96EB6|SIR1_HUMAN	yes	yes	1	0	0	0	0																												1	1		1			35.979	35.979	2
ADEDGEGIHPSAPHR	0	Acetyl (N-term)	1628.7179	0.7179115	1885	sp|Q96L92|SNX27_HUMAN	yes	yes	1	0	0	0	0	2	1	1	1		1	1	2	1	2		1	1	2	1	1	1						1				1	1	1	1	1	1	2	18.248	18.248	2;3
ADEDLIFR	0	Acetyl (N-term)	1019.4924	0.49237523	85	sp|O00418|EF2K_HUMAN	yes	yes	1	0	0	0	0	1											1		1									1					1	1		1	1	1	41.857	41.857	2
ADEDLIFRLEGVDGGQSPR	0	Acetyl (N-term)	2115.0233	0.023261223	85	sp|O00418|EF2K_HUMAN	yes	yes	1	0	0	0	1																		1																45.509	45.509	2
ADEEKLPPGWEKR	2	Acetyl (N-term)	1595.7944	0.79437091	151	sp|O15428|PINL_HUMAN;sp|Q13526|PIN1_HUMAN	yes	no	1	0	0	0	0	1	1	1	2	1	1	1	1	2	1	1	1	1	1	1	1	2	1	1	1	2	1	1	1	1	1	1	1	1	1	1	2	1	28.922	28.922	2;3
ADEELEALR	0	Acetyl (N-term)	1086.5193	0.51931826	114	sp|O14737|PDCD5_HUMAN	yes	yes	1	0	0	0	0	2		1		1			1		1	1	1	1	1		1							1		1	1	1	1	1		1	1	1	42.272	42.272	1;2
ADEELEALRR	0	Acetyl (N-term)	1242.6204	0.62042929	114	sp|O14737|PDCD5_HUMAN	yes	yes	1	0	0	0	1	1	1	1	1	1	1	1	1	1	1	1	1	1	1	1	1	1	1	1	1	1	1	1	1	1	1	1	1	1	1	1	1	1	34.418	34.418	2
ADEELEALRRQR	0	Acetyl (N-term)	1526.7801	0.78011783	114	sp|O14737|PDCD5_HUMAN	yes	yes	1	0	0	0	2																		1																29.829	29.829	3
ADEGKSYSEHDDER	1	Acetyl (N-term)	1678.6707	0.67068653	2324	sp|Q9UBU9|NXF1_HUMAN	yes	yes	1	0	0	0	0	1								1	1	1	1	1	2	1	1	2				1	1	1	1	1	1	1		1	1	1	1	1	15.552	15.552	2;3
ADEGKSYSEHDDERVNFPQR	1	Acetyl (N-term)	2420.0629	0.062894206	2324	sp|Q9UBU9|NXF1_HUMAN	yes	yes	1	0	0	0	1	1							2	1	2	2		1	2	1			2	2	1									1	1				23.453	23.453	3;4
ADEIAKAQVAR	1	Acetyl (N-term)	1212.6463	0.64625011	842	sp|P49773|HINT1_HUMAN	yes	yes	1	0	0	0	0	3	2	3	4	1	1	3	1	2	2	3	3	1	2	2	1	2	1	1	1	1	1	3	1	2	2	2	3	6	3	3	5	2	27.492	27.492	1;2;3
ADEIAKAQVARPGGDTIFGKIIR	2	Acetyl (N-term)	2467.3547	0.35470654	842	sp|P49773|HINT1_HUMAN	yes	yes	1	0	0	0	1	2	1		2	1	1		1	1	2	3	1	2	2	2	2	2	2	2	3	2		1	2	2	1	2	1	2	2				45.578	45.578	2;3;4
ADELSEKQVYDAHTKEIDLVNR	2	Acetyl (N-term)	2614.2875	0.28747441	1112	sp|Q03135|CAV1_HUMAN	yes	yes	1	0	0	0	0	1								1		1			1	1	2	2					1		1		2								38.256	38.256	3;4
ADFDDRVSDEEKVR	1	Acetyl (N-term)	1721.7857	0.78565671	891	sp|P52907|CAZA1_HUMAN	yes	yes	1	0	0	0	1	1	1		1				2	2	2	2	1	2	1	1	1	1	2	2	2		1	1	1			1	1	1	1		1	1	26.849	26.849	2;3
ADFDTYDDR	0	Acetyl (N-term)	1158.4465	0.44654725	1300	sp|Q15056|IF4H_HUMAN	yes	yes	1	0	0	0	0	1	1	1	1	1	1		1	1	1	1	1	1	1	1	1	1	1		1	1	1	1	1	1	1	1	1	1	1		1	1	34.162	34.162	2
ADFDTYDDRAYSSFGGGR	0	Acetyl (N-term)	2040.845	0.84496251	1300	sp|Q15056|IF4H_HUMAN	yes	yes	1	0	0	0	1								1		1	1			1				1	1	1	1													36.757	36.757	2
ADFLKGLPVYNKSNFSR	2	Acetyl (N-term)	1997.0371	0.037060793	2015	sp|Q9BW61|DDA1_HUMAN	yes	yes	1	0	0	0	0									1		1		1	1	1	1		1	1	1	1			1		1								48.955	48.955	3
ADGAAAGAGGSPSLR	0	Acetyl (N-term)	1298.6215	0.62149192	1597	sp|Q8IWC1|MA7D3_HUMAN	yes	yes	1	0	0	0	0	1	1		1	1	1				1		1		1								1	1		1	1	1			1	1	1	1	25.998	25.998	2
ADGEEPEKKR	2	Acetyl (N-term)	1199.5782	0.57823012	1688	sp|Q8TBC4|UBA3_HUMAN	yes	yes	1	0	0	0	0	1							2	2	2	1			2									1					1						12.896	12.896	2;3
ADGEEPEKKRR	2	Acetyl (N-term)	1355.6793	0.67934115	1688	sp|Q8TBC4|UBA3_HUMAN	yes	yes	1	0	0	0	1																			1															13.918	13.918	3
ADGELNVDSLITR	0	Acetyl (N-term)	1443.7205	0.72053726	978	sp|P62140|PP1B_HUMAN	yes	yes	1	0	0	0	0	1	1	1		1			1	1		1	1	1	1	1	2	1	1	1			1	2	1	1	2	1	2	1	2	2	2	1	52.104	52.104	2
ADGGGPKDAPSLR	1	Acetyl (N-term)	1281.6313	0.63132832	2101	sp|Q9H330|TM245_HUMAN	yes	yes	1	0	0	0	0		1	1	1	1		1	1	1	1	1		1	1	1	1		1		1	1	1	1	1	1	1	1		1	1	1		1	23.202	23.202	2
ADGKAGDEKPEKSQR	3	Acetyl (N-term)	1656.8067	0.80672651	1721	sp|Q8WW12|PCNP_HUMAN	yes	yes	1	0	0	0	0	2	1	1	2	1	1	1	3	3	3	3	2	1	3	2	3	1	3	3	2	2	2	2	3	2	2		1	1	2		1	3	12.535	12.535	2;3;4
ADGKISEQSDAKLKEIVTNFLAGFEA	3	Glu->pyro-Glu	2762.4127	0.41267493	619	sp|P25705|ATPA_HUMAN	yes	yes	0	0	1	0	0							1											1				1			1									75.606	75.606	3
ADGQVAELLLR	0	Acetyl (N-term)	1225.6667	0.6666512	2407	sp|Q9Y285|SYFA_HUMAN	yes	yes	1	0	0	0	0	1	1	1		1			1	1	2	2	2	1	2		2	2		1	1	1	1	2	1	1	1	1	2	2	2	2	2	2	53.955	53.955	2
ADGQVAELLLRR	0	Acetyl (N-term)	1381.7678	0.76776223	2407	sp|Q9Y285|SYFA_HUMAN	yes	yes	1	0	0	0	1																				1														42.846	42.846	2
ADGSLTGGGLEAAAMAPER	0	Acetyl (N-term)	1814.8469	0.84687676	1672	sp|Q8NEM2|SHCBP_HUMAN	yes	yes	1	0	0	0	0	1										1	1																1					1	39.702	39.702	2
ADGYVLEGKELEFYLR	1	Glu->pyro-Glu	1882.9465	0.94651445	980	sp|P62241|RS8_HUMAN	yes	yes	0	0	1	0	0	1	1	1	1	1				1			1	1	1	1	1	1		1	1	1	1	1	1	1	1	1	1	1			1	1	56.83	56.83	2
ADHGEPIGR	0	Glu->pyro-Glu	932.44643	0.44642809	426	sp|P08238|HS90B_HUMAN;sp|Q58FF7|H90B3_HUMAN	yes	no	0	0	1	0	0			1				1		1		1			1			1												1	1				14.157	14.157	2
ADHGEPIGR	0	Unmodified	950.45699	0.45699277	426	sp|P08238|HS90B_HUMAN;sp|Q58FF7|H90B3_HUMAN	yes	no	0	0	0	0	0																1																		14.714	14.714	2
ADHNPDSDSTPR	0	Acetyl (N-term)	1352.5593	0.55928559	1812	sp|Q96BT3|CENPT_HUMAN	yes	yes	1	0	0	0	0	1									1	1																	1	1					12.729	12.729	2
ADHSFSDGVPSDSVEAAKNASNTEKLTDQVMQNPR	2	Oxidation (M);Acetyl (N-term)	3802.734	0.73403843	1937	sp|Q99733|NP1L4_HUMAN	yes	yes	1	0	0	1	0	2	2	2	2	2	2	1	1	1	1	2	2	2	1	1	1	1	2	2	2	2	1	2	1	2	1		2	2	1	2	2	1	34.747	34.747	4
ADHSFSDGVPSDSVEAAKNASNTEKLTDQVMQNPR	2	Acetyl (N-term)	3786.7391	0.73912381	1937	sp|Q99733|NP1L4_HUMAN	yes	yes	1	0	0	0	0	2	1	1	1	1	1	2	2	1	2	2	1	1	2	2		1	2	2	2	1	2	1	2	2	2	3	1	1		1	2	1	40.873	40.873	3;4
ADIDNKEQSELDQDLDDVEEVEEEETGEETKLKAR	3	Acetyl (N-term)	4089.851	0.85096149	923	sp|P55209|NP1L1_HUMAN	yes	yes	1	0	0	0	0	2	1	1	1	1	1	1	1			2	1	1	3		2		1	1	2	1	1	1		1	1	1	1	1					51.731	51.731	3;4;5
ADILSQSETLASQDLSGDFKKPALPVSPAAR	2	Acetyl (N-term)	3253.683	0.68303613	2025	sp|Q9BWU0|NADAP_HUMAN	yes	yes	1	0	0	0	0	2		1	1						1	2	2		2	1	2	1	1	2	1	2	1	1		1	2	1	1	2	2		1		57.473	57.473	3;4
ADIQTER	0	Acetyl (N-term)	873.41921	0.41921028	989	sp|P62280|RS11_HUMAN	yes	yes	1	0	0	0	0	1		1	1			1	1			1	1	1	1	1	1		1	1		1		1	1			1	1	1	1	1		1	20.09	20.09	2
ADIQTERAYQKQPTIFQNKKR	3	Acetyl (N-term)	2604.3772	0.37723289	989	sp|P62280|RS11_HUMAN	yes	yes	1	0	0	0	1										1																								25.578	25.578	4
ADISLDELIR	0	Acetyl (N-term)	1185.6241	0.62411768	2038	sp|Q9BY77|PDIP3_HUMAN	yes	yes	1	0	0	0	0	1	1						1		1	1	1		1	1		1					1	1			1	1	1	1	1	1	1	1	57.794	57.794	2
ADISSVYTVTGPLYER	0	Unmodified	1769.8836	0.88357984	13	CON__P13717	yes	yes	0	0	0	0	0																										1	1							88.645	88.645	2
ADKEAAFDDAVEER	1	Acetyl (N-term)	1606.7111	0.71109479	1150	sp|Q09028|RBBP4_HUMAN	yes	yes	1	0	0	0	0	3	2	2	2	2	2	2	1	1	2	2	2	1	2	2	2	2	1	1	1	1	1	3	2	1	1	1	3	3	2	1	3	3	30.189	30.189	2;3
ADKMDMSLDDIIKLNR	2	2 Oxidation (M);Acetyl (N-term)	1950.9391	0.93906259	1576	sp|Q86V81|THOC4_HUMAN	yes	yes	1	0	0	2	0	1	3	2	2		1	2		1	2		1	2	1	2	3	3	4	3	4	3	2	1	2	1	2		1		3		1		42.838	42.838	2;3
ADKMDMSLDDIIKLNR	2	Oxidation (M);Acetyl (N-term)	1934.9441	0.94414797	1576	sp|Q86V81|THOC4_HUMAN	yes	yes	1	0	0	1	0	5	4	3	3	4	4	3	3	4	4	4	4	5	6	3	5	5	4	5	5	3	3	4	4	4	6	6	4	4	4		3	4	50.276	50.276	2;3
ADKMDMSLDDIIKLNR	2	Acetyl (N-term)	1918.9492	0.94923334	1576	sp|Q86V81|THOC4_HUMAN	yes	yes	1	0	0	0	0	3	1	1	2	1	1	1		2	2	2	2	2	2	1	2	3	2	2	2	1	2	1	2	2	2	2	1	1	2		1		52.96	52.96	2;3
ADKTPGGSQKASSKTR	3	Acetyl (N-term)	1659.854	0.85401105	133	sp|O15042|SR140_HUMAN	yes	yes	1	0	0	0	0	2		1	2			1	2	2	2	3	1		2	2	2	2	1	2		1		1	2			1		1	2	1			12.526	12.526	2;3;4
ADKVPKTAENFR	2	Unmodified	1374.7256	0.72556306	1021	sp|P62937|PPIA_HUMAN	yes	yes	0	0	0	0	0	2							2	1	1	2	1	1										1					1	1					16.709	16.709	2;3;4
ADLDKLNIDSIIQR	1	Acetyl (N-term)	1654.889	0.88899957	728	sp|P36873|PP1G_HUMAN	yes	yes	1	0	0	0	0	2	2	2	1	1	2	1	1	1	2	2	2	2	2	1	2	2			2	1	1	2	2	1	1	2	2	2	1	2	2	2	51.628	51.628	2;3
ADLDSPPKLSGVQQPSEGVGGGR	1	Acetyl (N-term)	2292.1346	0.13460259	2145	sp|Q9H9E3|COG4_HUMAN	yes	yes	1	0	0	0	0																							1					1			1	1		32.092	32.092	2;3
ADLEEQLSDEEKVR	1	Acetyl (N-term)	1701.8057	0.80572345	806	sp|P47755|CAZA2_HUMAN	yes	yes	1	0	0	0	0	1	1	1	1	1	1	1	1	1	1	1	2	1	1		1		1	1	1	1	1	1	1	1	1	1	1	1	1	1	1	2	39.075	39.075	2;3
ADLLGSILSSMEKPPSLGDQETR	1	Acetyl (N-term)	2485.237	0.23701875	248	sp|O75391|SPAG7_HUMAN	yes	yes	1	0	0	0	0	1	2	2	2	1	1	1											1	1	1		1		2	1									56.857	56.857	2;3
ADLLGSILSSMEKPPSLGDQETR	1	Oxidation (M);Acetyl (N-term)	2501.2319	0.23193337	248	sp|O75391|SPAG7_HUMAN	yes	yes	1	0	0	1	0															1	1																		53.264	53.264	2;3
ADLLGSILSSMEKPPSLGDQETRR	1	Acetyl (N-term)	2641.3381	0.33812978	248	sp|O75391|SPAG7_HUMAN	yes	yes	1	0	0	0	1																		1	1															55.155	55.155	3
ADLSLADALTEPSPDIEGEIKR	1	Acetyl (N-term)	2381.1962	0.19619979	642	sp|P27816|MAP4_HUMAN	yes	yes	1	0	0	0	0	2	2	2	1	2	2			1	2	2	2	1		2	1			2	2	1	2	1	2	2	2	2	2	2	1	2	2	2	55.388	55.388	2;3
ADMQNLVER	0	Acetyl (N-term)	1116.5234	0.52335778	1094	sp|Q01518|CAP1_HUMAN	yes	yes	1	0	0	0	0	1	1	1	1	1	1	1	1		1	1	1		1		1	1		1	1	1		1	1	1	1	1	1	1	1	1	1	1	38.23	38.23	2
ADMQNLVER	0	Oxidation (M);Acetyl (N-term)	1132.5183	0.5182724	1094	sp|Q01518|CAP1_HUMAN	yes	yes	1	0	0	1	0			1	1	1		1	1	1	1	1	1	1	1	2	1	1	2	2	2	2	2	3	1	2	2		2	2	3	1	1	1	31.474	31.474	2
ADMQNLVERLER	0	Acetyl (N-term)	1514.7511	0.75112588	1094	sp|Q01518|CAP1_HUMAN	yes	yes	1	0	0	0	1																		1														1	1	44.798	44.798	2
ADMQNLVERLER	0	Oxidation (M);Acetyl (N-term)	1530.746	0.7460405	1094	sp|Q01518|CAP1_HUMAN	yes	yes	1	0	0	1	1																		2																38.219	38.219	2
ADNEKLDNQR	1	Acetyl (N-term)	1243.5793	0.57929275	94	sp|O00629|IMA3_HUMAN	yes	yes	1	0	0	0	0	1		1	1				1	1	1	1	1	1	1	1	1	1	1		1	1	1	1	1	1	1	1	1	1	1			2	15.942	15.942	2
ADPDVLTEVPAALKR	1	Acetyl (N-term)	1635.8832	0.88318591	650	sp|P29083|T2EA_HUMAN	yes	yes	1	0	0	0	0		1	1	1			1	1	1	1	1	1		1	1	1	1			1		1	1	1	1	1	1	1	1	1	1	1	1	49.584	49.584	2
ADPESNQEAVNSSAAR	0	Acetyl (N-term)	1686.7445	0.74452018	1267	sp|Q14669|TRIPC_HUMAN	yes	yes	1	0	0	0	0																																	1	17.599	17.599	2
ADPHQLFDDTSSAQSR	0	Acetyl (N-term)	1815.8024	0.80236941	1411	sp|Q5BJH7|YIF1B_HUMAN	yes	yes	1	0	0	0	0	1		1					1		1	1	1	1	1	1	1	1	1	1					1			1	1		1	2	1	1	33.816	33.816	2;3
ADPKYADLPGIAR	1	Acetyl (N-term)	1427.7409	0.74087877	1221	sp|Q13561|DCTN2_HUMAN	yes	yes	1	0	0	0	0	1	1	1		1	1	1	1	1	1	1	1	1	1	1	1	1	1	1	1		1	1	1	1	1	1	1	1	1	1	1	1	38.385	38.385	2
ADPVAGIAGSAAKSVR	1	Acetyl (N-term)	1510.8104	0.81035532	1921	sp|Q99501|GA2L1_HUMAN	yes	yes	1	0	0	0	0																														1	1		1	34.324	34.324	2
ADSAELKQMVMSLR	1	Acetyl (N-term)	1619.8011	0.80111254	280	sp|O75925|PIAS1_HUMAN	yes	yes	1	0	0	0	0													1																					45.632	45.632	2
ADSEKPSSIPTDKLLVITVATKESDGFHR	3	Unmodified	3140.6354	0.63535765	88	sp|O00469|PLOD2_HUMAN	yes	yes	0	0	0	0	0								1	1	1	2			2								1												36.51	36.51	4;6
ADSELQLVEQR	0	Acetyl (N-term)	1328.6572	0.65720872	417	sp|P07741|APT_HUMAN	yes	yes	1	0	0	0	0	1	1	1	1	1	1	1	1	1	1	2	1	1	1	1	1	1	1	1	1	1	1	1	1	1	1	1	1	1	1	1	2	1	40.901	40.901	2
ADSELQLVEQRIR	0	Acetyl (N-term)	1597.8424	0.84238373	417	sp|P07741|APT_HUMAN	yes	yes	1	0	0	0	1	1											1											1					1	1	1	1	1	1	41.757	41.757	2
ADSGEGDFLAEGGGVR	0	Unmodified	1535.6852	0.68521439	367	sp|P02671|FIBA_HUMAN	yes	yes	0	0	0	0	0					1	1																	1						1					28.267	28.267	2
ADSGLLLKR	1	Acetyl (N-term)	1013.5869	0.58694431	1430	sp|Q5SY16|NOL9_HUMAN	yes	yes	1	0	0	0	0			1			1	1	1	1	1		1	1	1		1	1					1	1		1	1		1	1	1	1	1	1	33.624	33.624	2
ADSGTAGGAALAAPAPGPGSGGPGPR	0	Acetyl (N-term)	2158.0403	0.04030827	1818	sp|Q96C90|PP14B_HUMAN	yes	yes	1	0	0	0	0	2	2	2	2	2	2	1	2	2	2	2	2	1	1	2	1	1	2	2	2		1	1	2	2	2	2	2	2		1	2	2	33.145	33.145	2;3
ADSKEGVLPLTAASTAPISFGFTR	1	Acetyl (N-term)	2477.2802	0.28020419	1766	sp|Q92917|GPKOW_HUMAN	yes	yes	1	0	0	0	0	2	1	1	1	1	1			1	2	2	1	2	2		2	1	1		2	1	1	1	2	1	2	2	1	1	2	1	2	2	58.167	58.167	2;3
ADSRDPASDQMQHWKEQR	1	Acetyl (N-term)	2225.9872	0.98722684	373	sp|P04040|CATA_HUMAN	yes	yes	1	0	0	0	1								1			1							2	1															24.05	24.05	3;4
ADSRDPASDQMQHWKEQR	1	Oxidation (M);Acetyl (N-term)	2241.9821	0.98214146	373	sp|P04040|CATA_HUMAN	yes	yes	1	0	0	1	1																		1																18.897	18.897	4
ADSSGQQGKGR	1	Acetyl (N-term)	1131.5269	0.52686325	834	sp|P49589|SYCC_HUMAN	yes	yes	1	0	0	0	0	1					1	1	1	1	1	1	1	1	1	1	1	1	1	1	1	1	1	1	1	1	1	1	1	1	1			1	11.835	11.835	2
ADSSGQQGKGRR	1	Acetyl (N-term)	1287.628	0.62797428	834	sp|P49589|SYCC_HUMAN	yes	yes	1	0	0	0	1	1																																	7.7377	7.7377	3
ADSVKTFLQDLAR	1	Acetyl (N-term)	1504.7886	0.78855725	111	sp|O14681|EI24_HUMAN	yes	yes	1	0	0	0	0	1		1	1		1	1	1		1	1	1	1	1			1					1	1		1	1	1	1	1	1		1	1	62.318	62.318	2
ADTFLEHMCR	0	Acetyl (N-term)	1320.5591	0.55909136	515	sp|P14618|KPYM_HUMAN	yes	yes	1	0	0	0	0	1			1				1		1	1	1					1										1		1	1	1	1		43.442	43.442	2
ADTTPNGPQGAGAVQFMMTNKLDTAMWLSR	1	Acetyl (N-term)	3250.5209	0.5209383	937	sp|P57088|TMM33_HUMAN	yes	yes	1	0	0	0	0												1																						51.05	51.05	3
ADTYAVVQKR	1	Acetyl (N-term)	1191.6248	0.62478638	1946	sp|Q99952|PTN18_HUMAN	yes	yes	1	0	0	0	0			1	1				1		1	1						1									1					1		1	23.402	23.402	2
ADVDPDTLLEWLQMGQGDER	0	Acetyl (N-term)	2329.0532	0.053240722	2374	sp|Q9ULT8|HECD1_HUMAN	yes	yes	1	0	0	0	0	1											1																				1	1	56.457	56.457	2
ADVDPDTLLEWLQMGQGDER	0	Oxidation (M);Acetyl (N-term)	2345.0482	0.048155344	2374	sp|Q9ULT8|HECD1_HUMAN	yes	yes	1	0	0	1	0																																1		55.371	55.371	2
ADVFPGNDSTASQDVANR	0	Acetyl (N-term)	1904.85	0.85004788	542	sp|P17252|KPCA_HUMAN	yes	yes	1	0	0	0	0	2	1	1	2	1	1	2	1	1	1	1	1	1	1		1	1	1	1	1	1	1	1	1	1	1	1	2	2	2	2	2	2	36.033	36.033	2;3
ADVFPGNDSTASQDVANRFAR	0	Acetyl (N-term)	2279.0567	0.056686616	542	sp|P17252|KPCA_HUMAN	yes	yes	1	0	0	0	1																		2																36.821	36.821	2;3
ADVLDLHEAGGEDFAMDEDGDESIHKLKEKAKKR	5	Acetyl (N-term)	3837.8479	0.84794598	2473	sp|Q9Y5S9|RBM8A_HUMAN	yes	yes	1	0	0	0	0													1																					30.789	30.789	4
ADVVVGKDKGGEQR	2	Acetyl (N-term)	1498.774	0.77396981	2205	sp|Q9NRG0|CHRC1_HUMAN	yes	yes	1	0	0	0	0	2	1	2	2			1	2	2	2	2	2	2	2	2	2	2	2	2	2	2	1	1	2	1	2	2	1	1	2	1	2	2	21.299	21.299	2;3
ADVYNKESDVVSGLIR	1	Glu->pyro-Glu	1745.8948	0.89481323	26		yes	yes	0	0	1	0	0									1				1				1																	36.045	36.045	2
AEAAAAPAAASGPNQMSFTFASPTQVFFNGANVR	0	Oxidation (M)	3413.6099	0.60988796	659	sp|P30049|ATPD_HUMAN	yes	yes	0	0	0	1	0	2	1	2		2	2		3	2	5	5	6	2	3	4	2	2	2	2	2	3	3	4	3	4	2	5	4	5	3	3	3	3	56.164	56.164	3;4
AEAAAAPAAASGPNQMSFTFASPTQVFFNGANVR	0	Unmodified	3397.615	0.61497334	659	sp|P30049|ATPD_HUMAN	yes	yes	0	0	0	0	0	2	2	1	1	1	1	1	2	1	2	2	2	2	2	1	1	2			2	1	1	2	2	2	2	2	2	2		2	2	2	58.087	58.087	3;4
AEAALLLLPEAAAER	0	Acetyl (N-term)	1578.8617	0.86172219	1878	sp|Q96JB2|COG3_HUMAN	yes	yes	1	0	0	0	0	1	1	1					1		1	1	1	1				1	1	1	1	1		1	1	1	1	1	1	1		1	1	1	66.348	66.348	2
AEAEESPGDPGTASPR	0	Acetyl (N-term)	1611.7013	0.70125838	1834	sp|Q96EC8|YIPF6_HUMAN	yes	yes	1	0	0	0	0	1	1	1		1	1		1		1	1	1		1	1	1	1				1	1	1	1		1	1	1	1	1		1	1	22.129	22.129	2
AEAEGESLESWLNKATNPSNR	1	Acetyl (N-term)	2344.0931	0.093131702	2288	sp|Q9NZ52|GGA3_HUMAN	yes	yes	1	0	0	0	0										1						1							1											48.508	48.508	2;3
AEAEGVPTTPGPASGSTFR	0	Acetyl (N-term)	1872.8854	0.88537076	1578	sp|Q86VR2|RETR3_HUMAN	yes	yes	1	0	0	0	0	1	1	1			1						1											1				1	1	1		1	1	1	34.968	34.968	2
AEAELHKER	1	Acetyl (N-term)	1123.5622	0.56218613	1605	sp|Q8IXS6|PALM2_HUMAN	yes	yes	1	0	0	0	0	2			1				1	2	1				1		1			1				1					1	1				1	15.434	15.434	2;3
AEAESLETAAEHER	0	Acetyl (N-term)	1583.7063	0.70634376	2411	sp|Q9Y2D4|EXC6B_HUMAN	yes	yes	1	0	0	0	0		1		1								1			1	1	1		1				1			1	1	1	1	1		1	1	34.343	34.343	2
AEAGAGLSETVTETTVTVTTEPENR	0	Acetyl (N-term)	2604.2402	0.24024945	227	sp|O60927|PP1RB_HUMAN	yes	yes	1	0	0	0	0	1	1	1	1		2	1	2		3	3	1	1	3		1			1	1	1	1	1	1	1	1	1	1	1	1	2	2	2	47.589	47.589	2;3
AEAGDAALSVAEWLR	0	Acetyl (N-term)	1599.7893	0.78928553	1897	sp|Q96P48|ARAP1_HUMAN	yes	yes	1	0	0	0	0	1							1		1	1	1		1			1						1		1	1		1	1	1		1	1	65.735	65.735	2
AEAHQAVAFQFTVTPDGIDLR	0	Acetyl (N-term)	2327.1546	0.15460975	852	sp|P50416|CPT1A_HUMAN	yes	yes	1	0	0	0	0						1													1		1	1												48.068	48.068	2;3
AEAMDLGKDPNGPTHSSTLFVR	1	Acetyl (N-term)	2384.1431	0.14305878	2278	sp|Q9NYB0|TE2IP_HUMAN	yes	yes	1	0	0	0	0	1	1	1	1		1	1	1	1	1	1	1	1	1		1	1	1	1	1	1	1	1	1	1	1	1	1	1	1	1	1	1	40.121	40.121	3
AEAMDLGKDPNGPTHSSTLFVR	1	Oxidation (M)	2358.1274	0.12740872	2278	sp|Q9NYB0|TE2IP_HUMAN	yes	yes	0	0	0	1	0					1																													35.867	35.867	3
AEAMDLGKDPNGPTHSSTLFVR	1	Oxidation (M);Acetyl (N-term)	2400.138	0.1379734	2278	sp|Q9NYB0|TE2IP_HUMAN	yes	yes	1	0	0	1	0		1													1	1	1														1			31.408	31.408	3
AEASAAGADSGAAVAAHR	0	Acetyl (N-term)	1623.7601	0.76011066	2453	sp|Q9Y4L5|RN115_HUMAN	yes	yes	1	0	0	0	0	1	1	1	1										1		1									1	1	1				1		1	26.144	26.144	2
AEASATGACGEAMAAAEGSSGPAGLTLGR	0	Acetyl (N-term)	2662.1963	0.19629292	1927	sp|Q99611|SPS2_HUMAN	yes	yes	1	0	0	0	0																							1								1			41.936	41.936	3
AEASPHPGR	0	Acetyl (N-term)	962.45699	0.45699277	2002	sp|Q9BV68|RN126_HUMAN	yes	yes	1	0	0	0	0	1		1	1		1	1		1			1	1	1		1		1	1		1	1	1	1		1	1	1	1	1				13.664	13.664	2
AEASSANLGSGCEEKR	1	Acetyl (N-term)	1706.753	0.75297638	1477	sp|Q6P1K2|PMF1_HUMAN	yes	yes	1	0	0	0	0	1	1	1	1		1		1	1	1	1	1	1	1					1		1	1	1	1		2		1	1	1		1	1	19.357	19.357	2
AEASSGDHPTDTEMKEEQKSNTAGSQSQVETEA	2	Unmodified	3478.4914	0.49140813	1107	sp|Q02790|FKBP4_HUMAN	yes	yes	0	0	0	0	0	1																																	16.252	16.252	4
AEAVTADSEVLEER	0	Unmodified	1517.7209	0.72093119	2185	sp|Q9NPL8|TIDC1_HUMAN	yes	yes	0	0	0	0	0	1							1	1	1	1	2	1	1	1	1	1	1	1	1	1	1	1	1	1	1	1	1	1	1		1	1	30.429	30.429	2;3
AECGASGSGSSGDSLDKSITLPPDEIFR	1	Acetyl (N-term)	2894.324	0.32399585	2232	sp|Q9NVE7|PANK4_HUMAN	yes	yes	1	0	0	0	0																												1			1			45.126	45.126	3
AEDAVYGR	0	Unmodified	879.40865	0.4086456	1139	sp|Q07955|SRSF1_HUMAN	yes	yes	0	0	0	0	0								1	1		1	1	1	1									1						1					16.568	16.568	2
AEDCRGDIGR	0	Acetyl (N-term)	1189.5146	0.51458401	1340	sp|Q15717|ELAV1_HUMAN	yes	yes	1	0	0	0	1								1		1	1			1				1	1	1														18.295	18.295	2
AEDEPDAKSPKTGGR	2	Acetyl (N-term)	1598.7536	0.7536283	813	sp|P48382|RFX5_HUMAN	yes	yes	1	0	0	0	0	1			1						1		1		1		1							1					1	1	1				12.855	12.855	3
AEDGSVIDYELIDQDAR	0	Unmodified	1907.8749	0.87486565	413	sp|P07355|ANXA2_HUMAN	yes	yes	0	0	0	0	0																											1							84.147	84.147	2
AEDMETKIKNYKTAPFDSR	3	Oxidation (M);Acetyl (N-term)	2301.0947	0.094711606	520	sp|P14854|CX6B1_HUMAN	yes	yes	1	0	0	1	0	3	1	1	1	1	1			1			3	2	2	4	4	4	1					2			1		1	1	1	2	3	2	29.632	29.632	3;4
AEDMETKIKNYKTAPFDSR	3	Acetyl (N-term)	2285.0998	0.099796984	520	sp|P14854|CX6B1_HUMAN	yes	yes	1	0	0	0	0	1	2	1	2	1	2	1	2	2	3	2	1	2	2	2	2	1	2	2	1	2	1	2	1	2	2	2	1	1	1	1	1	1	37.297	37.297	2;3;4
AEDMETKIKNYKTAPFDSRFPNQNQTR	3	Acetyl (N-term)	3270.5728	0.57277417	520	sp|P14854|CX6B1_HUMAN	yes	yes	1	0	0	0	1								1		1	1			1				1	1	1														32.756	32.756	4
AEDWLDCPALGPGWKR	1	Acetyl (N-term)	1911.8938	0.89376737	2351	sp|Q9UIS9|MBD1_HUMAN	yes	yes	1	0	0	0	0								1																										46.184	46.184	2
AEEEVAKLEKHLMLLR	2	Acetyl (N-term)	1950.0608	0.060832703	2312	sp|Q9P2R3|ANFY1_HUMAN	yes	yes	1	0	0	0	0	1												2								1													45.718	45.718	3;4
AEEGIAAGGVMDVNTALQEVLKTALIHDGLAR	1	Acetyl (N-term)	3303.7133	0.7132904	615	sp|P25398|RS12_HUMAN	yes	yes	1	0	0	0	0	1										1			1				1	1	1		1		2		1	1							74.13	74.13	3;4
AEEGIAAGGVMDVNTALQEVLKTALIHDGLAR	1	Oxidation (M);Acetyl (N-term)	3319.7082	0.70820502	615	sp|P25398|RS12_HUMAN	yes	yes	1	0	0	1	0		1	2				1					1						2		3	2	3	1	4	6	6	9				2			98.587	98.587	3;4
AEEQPQVELFVKAGSDGAKIGNCPFSQR	2	Acetyl (N-term)	3103.5033	0.50329762	81	sp|O00299|CLIC1_HUMAN	yes	yes	1	0	0	0	0	2	1	1	1		1	1		1	1	1	1	1	1		1	1	1	1	1	1	1		1	1	1	1	1	1			1		47.63	47.63	3;4
AEEVSTLMKATVLMR	1	Acetyl (N-term)	1719.8899	0.88992755	1790	sp|Q969T7|5NT3B_HUMAN	yes	yes	1	0	0	0	0								1			1		1																					52.357	52.357	2
AEEVVVVAKFDYVAQQEQELDIKKNER	3	Acetyl (N-term)	3218.6459	0.64592234	533	sp|P16333|NCK1_HUMAN	yes	yes	1	0	0	0	0										1	1			1		1								1										45.637	45.637	4
AEFTSYKETASSR	1	Acetyl (N-term)	1517.6998	0.69980182	1575	sp|Q86V48|LUZP1_HUMAN	yes	yes	1	0	0	0	0	1	1	1	1	1	1	1		1								1						1		1	1	1	1	1	1	1	1	1	30.443	30.443	2
AEGGAADLDTQR	0	Acetyl (N-term)	1244.5633	0.56330834	2450	sp|Q9Y4E8|UBP15_HUMAN	yes	yes	1	0	0	0	0	1	1	1	1	1	1	1			1	1	1		1	1	1	1		1	1	1	1	1		1	1	1	1	1	1		1	2	24.88	24.88	2
AEGGAADLDTQRSDIATLLKTSLR	1	Acetyl (N-term)	2543.3191	0.31910889	2450	sp|Q9Y4E8|UBP15_HUMAN	yes	yes	1	0	0	0	1																		1	1															44.059	44.059	3
AEGNTLISVDYEIFGKVQGVFFR	1	Acetyl (N-term)	2630.3381	0.33805342	412	sp|P07311|ACYP1_HUMAN	yes	yes	1	0	0	0	0						1													1	1		1		1										57.124	57.124	2;3
AEGPDEDSSNR	0	Unmodified	1175.4691	0.4690736	504	sp|P13667|PDIA4_HUMAN	yes	yes	0	0	0	0	0									1	1	1	1	1	1									1					1	1					11.836	11.836	2
AEGSAVSDPQHAAR	0	Acetyl (N-term)	1436.6644	0.66441937	2093	sp|Q9H2C0|GAN_HUMAN	yes	yes	1	0	0	0	0	1	1	1	1								1		1		1	1				1		1			1			1		1		1	17.332	17.332	2
AEGSDVANAVLDGADCIMLSGETAKGDYPLEAVR	1	Unmodified	3493.6341	0.63411338	515	sp|P14618|KPYM_HUMAN	yes	yes	0	0	0	0	0													1			2	1																	51.188	51.188	3;4
AEGTAEAPLENGGGGDSGAGALER	0	Acetyl (N-term)	2226.9989	0.99889697	1853	sp|Q96G46|DUS3L_HUMAN	yes	yes	1	0	0	0	0																										1		1	1			1		39.076	39.076	2;3
AEGTAVLR	0	Acetyl (N-term)	857.46068	0.46068117	2435	sp|Q9Y3A3|PHOCN_HUMAN	yes	yes	1	0	0	0	0					1					1	1	2		1									1											26.61	26.61	1;2
AEISDLDR	0	Acetyl (N-term)	959.45599	0.45598972	946	sp|P60510|PP4C_HUMAN	yes	yes	1	0	0	0	0		1									1		1		1								1						1					31.056	31.056	2
AEISDLDRQIEQLR	0	Acetyl (N-term)	1726.885	0.88497683	946	sp|P60510|PP4C_HUMAN	yes	yes	1	0	0	0	1																			1															43.61	43.61	2
AEISDLDRQIEQLRR	0	Acetyl (N-term)	1882.9861	0.98608786	946	sp|P60510|PP4C_HUMAN	yes	yes	1	0	0	0	2																		1	1															40.066	40.066	3
AEKQVPGGGGGGGSGGGGGSGGGGSGGGR	1	Unmodified	2170.97	0.96999687	2336	sp|Q9UHB9|SRP68_HUMAN	yes	yes	0	0	0	0	0	1			1			1					1								1					1	1				1				11.832	11.832	3
AEKQVPGGGGGGGSGGGGGSGGGGSGGGR	1	Acetyl (N-term)	2212.9806	0.98056156	2336	sp|Q9UHB9|SRP68_HUMAN	yes	yes	1	0	0	0	0			1	1																									1		1		1	12.188	12.188	3
AELDLMAPGPLPR	0	Oxidation (M);Acetyl (N-term)	1436.7334	0.73335055	321	sp|O95361|TRI16_HUMAN	yes	yes	1	0	0	1	0	1	1	2		2	1			1	1	1	2	1	1	2	2	2		2		2	2	2	2	1	2	2	3	2	2	3	1	2	52.754	52.754	2
AELDLMAPGPLPR	0	Acetyl (N-term)	1420.7384	0.73843593	321	sp|O95361|TRI16_HUMAN	yes	yes	1	0	0	0	0	1	1	1		1				1	1	1	1	1	1		1	1				1	1	1	1				1	1	1	1	2	1	49.581	49.581	2
AELEEVTLDGKPLQALR	1	Acetyl (N-term)	1923.0313	0.031306714	2365	sp|Q9UKV3|ACINU_HUMAN	yes	yes	1	0	0	0	0	2	1	2	1	1	2	1		2	1	1	2	1	1	2	2	2	1	1	1	1	1	2	1	1	1	1	3	3	1	2	3	2	49.509	49.509	2;3
AELGAGGDGHR	0	Acetyl (N-term)	1080.4948	0.49483484	1254	sp|Q14244|MAP7_HUMAN	yes	yes	1	0	0	0	0	1	3	1	1		1	1	1	1	2	1	1	1		1	1	1	1	1	1	1	1	1				1	1	1	1	1	4	1	17.269	17.269	2
AELGEADEAELQR	0	Acetyl (N-term)	1471.6791	0.67906638	2465	sp|Q9Y5J9|TIM8B_HUMAN	yes	yes	1	0	0	0	0	1		1	1						1		1			1	1	1				1	1	1	1	1			1	1	1		1	1	34.673	34.673	2
AELGLNEHHQNEVINYMR	0	Acetyl (N-term)	2208.0382	0.03819978	2187	sp|Q9NQ48|LZTL1_HUMAN	yes	yes	1	0	0	0	0	1	1	1	1	1	1	1		1	1	1	1		1		1	1				1	1	1	1		1	1	1	1	1		1	1	37.625	37.625	3
AELMLLSEIADPTR	0	Acetyl (N-term)	1599.8178	0.81780846	1944	sp|Q99941|ATF6B_HUMAN	yes	yes	1	0	0	0	0	1							1	1	1	1	1		1			1						1					1	1	1				57.733	57.733	2
AELNTHVNVKEKIYAVR	2	Acetyl (N-term)	2025.1007	0.10072368	2227	sp|Q9NUQ6|SPS2L_HUMAN	yes	yes	1	0	0	0	0	1							1					1	1				1																28.785	28.785	4
AELQLDPAMAGLGGGGGSGVGDGGGPVR	0	Acetyl (N-term)	2493.1918	0.19179989	1270	sp|Q14681|KCTD2_HUMAN	yes	yes	1	0	0	0	0								1																										47.733	47.733	2
AELQMLLEEEIPGGR	0	Acetyl (N-term)	1725.8607	0.86073591	2279	sp|Q9NYB9|ABI2_HUMAN	yes	yes	1	0	0	0	0	1								1	1	1	1	1	1			1						1		1	1	1	1	1	1	1	1	1	69.998	69.998	2
AELQMLLEEEIPGGR	0	Oxidation (M);Acetyl (N-term)	1741.8557	0.85565053	2279	sp|Q9NYB9|ABI2_HUMAN	yes	yes	1	0	0	1	0																	1																	55.303	55.303	2
AELQMLLEEEIPGGRR	0	Acetyl (N-term)	1881.9618	0.96184694	2279	sp|Q9NYB9|ABI2_HUMAN	yes	yes	1	0	0	0	1								1																										52.319	52.319	2
AELQMLLEEEIPSGKR	1	Acetyl (N-term)	1883.9663	0.96626362	1615	sp|Q8IZP0|ABI1_HUMAN	yes	yes	1	0	0	0	0	1		1	1		1	1	1	1	1	1		1	1			1	1	1			1		1	1	1	1	1		1		1	1	62.729	62.729	2
AELQMLLEEEIPSGKR	1	Oxidation (M);Acetyl (N-term)	1899.9612	0.96117824	1615	sp|Q8IZP0|ABI1_HUMAN	yes	yes	1	0	0	1	0															1	1	1						1			1		1				1		61.441	61.441	2;3
AELSEEALLSVLPTIR	0	Acetyl (N-term)	1781.9775	0.97748023	784	sp|P45974|UBP5_HUMAN	yes	yes	1	0	0	0	0	1	1	1	1	1	1	1		1	1	1	1	1					1	1	1	1	1	1	1	1	1		1	1	1		1	1	64.006	64.006	2
AELTALESLIEMGFPR	0	Acetyl (N-term)	1817.9233	0.92333617	1119	sp|Q04323|UBXN1_HUMAN	yes	yes	1	0	0	0	0					1						1	1				1		1		1				1	1	1								88.565	88.565	2
AELTALESLIEMGFPR	0	Oxidation (M);Acetyl (N-term)	1833.9183	0.91825079	1119	sp|Q04323|UBXN1_HUMAN	yes	yes	1	0	0	1	0						1		1			1						1	1			1	1		1	3	3	1							109.68	109.68	2
AELTVEVR	0	Acetyl (N-term)	957.51311	0.51311067	862	sp|P51114|FXR1_HUMAN	yes	yes	1	0	0	0	0	1	1	1	1	1	1	1					1	1		1		1		1	1	1	1	1	1	1	1	1	1	1	1	1	1	1	38.995	38.995	2
AELVQGQSAPVGMKAEGFVDALHR	1	Oxidation (M);Acetyl (N-term)	2567.2802	0.28022097	1869	sp|Q96I24|FUBP3_HUMAN	yes	yes	1	0	0	1	0	2	1	3	2	2	1	2	2	1	2	2	2	1		1	2	1	2	2	2	2	2	1	2	2	2	2	1	2	3		2	1	47.232	47.232	3;4
AELVQGQSAPVGMKAEGFVDALHR	1	Acetyl (N-term)	2551.2853	0.28530634	1869	sp|Q96I24|FUBP3_HUMAN	yes	yes	1	0	0	0	0	2	2	1	2	2	1	2	2		2	2	2	2	2	1	2	1	2	2	2	1	1	2	1	1	2	1	1	2	2		1	2	47.244	47.244	2;3;4
AELVQGQSAPVGMKAEGFVDALHRVR	1	Acetyl (N-term)	2806.4548	0.45483129	1869	sp|Q96I24|FUBP3_HUMAN	yes	yes	1	0	0	0	1																		1																40.902	40.902	4
AELYVKPGNKER	2	Acetyl (N-term)	1444.7674	0.76742787	2167	sp|Q9HD15|SRA1_HUMAN	yes	yes	1	0	0	0	0	1	1		1	1	1	1	2	2	1	2		2	2	2	2	2	1	2	1		1	1		1	1	1				1		1	25.5	25.5	2;3
AEMDPVAEFPQPPGAAR	0	Acetyl (N-term)	1823.8512	0.85123386	2149	sp|Q9HAB8|PPCS_HUMAN	yes	yes	1	0	0	0	0										1				1																			1	44.479	44.479	2
AEMDPVAEFPQPPGAAR	0	Oxidation (M);Acetyl (N-term)	1839.8461	0.84614848	2149	sp|Q9HAB8|PPCS_HUMAN	yes	yes	1	0	0	1	0															1																			39.11	39.11	2
AEMGSKGVTAGKIASNVQKKLTR	4	Acetyl (N-term)	2415.3268	0.32677723	90	sp|O00499|BIN1_HUMAN	yes	yes	1	0	0	0	0											1																							28.163	28.163	4
AENGESSGPPRPSR	0	Acetyl (N-term)	1481.6859	0.68588309	2338	sp|Q9UHD9|UBQL2_HUMAN	yes	yes	1	0	0	0	1	1		1	1			1	1	1	1	1	1	1	1	1	1	1	1				1	1	1		1	1	1	1	1	1	3	1	15.372	15.372	2
AENGKNCDQR	1	Acetyl (N-term)	1232.5204	0.52039767	1854	sp|Q96GC9|VMP1_HUMAN	yes	yes	1	0	0	0	0	1								1	1	1	1											1					1	1	1				9.9448	9.9448	2
AENHAQNKAKLISETR	2	Acetyl (N-term)	1850.9599	0.9598731	1678	sp|Q8NHP6|MSPD2_HUMAN	yes	yes	1	0	0	0	0	2	1		1								1					1											1	1	1	1	1		16.984	16.984	3;4
AENLLDGPPNPKR	1	Acetyl (N-term)	1461.7576	0.75759147	1756	sp|Q92793|CBP_HUMAN	yes	yes	1	0	0	0	0	1		1	1						1	1		1		1		1	1	1				1					1		1	1		1	32.135	32.135	2
AENPSLENHR	0	Acetyl (N-term)	1207.5582	0.55816338	91	sp|O00505|IMA4_HUMAN	yes	yes	1	0	0	0	0	1	2	1	1				1	1	1	1	1	1	1	1	1	1	1	1				1	1	1	1		1	1	1	1	7	1	17.293	17.293	2
AENSESLGTVPEHER	0	Acetyl (N-term)	1695.77	0.77000665	1683	sp|Q8TAG9|EXOC6_HUMAN	yes	yes	1	0	0	0	0	1	1	1	1	1	1	1	1	1	1	1	1	1	1	1	1	1	1	1	1	1	1	1	1	1	1	1	1	1		1	1	1	25.087	25.087	2
AENSVLTSTTGR	0	Acetyl (N-term)	1276.6259	0.62590859	2137	sp|Q9H8V3|ECT2_HUMAN	yes	yes	1	0	0	0	0		1	1	1	1	1						1			1		1		1		1		1		1	1	1	1	1	1	1	1	1	32.032	32.032	2
AENTEGDLNSNLLHAPYHTGDPQLDTAIGQWLR	0	Acetyl (N-term)	3687.7554	0.75536622	1490	sp|Q6PCE3|PGM2L_HUMAN	yes	yes	1	0	0	0	0	1											1				1	1						1			1	1	1	1					68.045	68.045	3
AENVAVPEAAEER	0	Unmodified	1383.663	0.66302238	930	sp|P55884|EIF3B_HUMAN	yes	yes	0	0	0	0	0	1	1	1	1	1		1	1	1	1	1	1		1	1	1	1				1		1		1	1	1	1	1	1		1	1	25.186	25.186	2
AENVVEPGPPSAKR	1	Acetyl (N-term)	1491.7682	0.76815616	1152	sp|Q09472|EP300_HUMAN	yes	yes	1	0	0	0	0	1	1	1	1		1										1															1	1	1	22.783	22.783	2
AEPASVAAESLAGSR	0	Acetyl (N-term)	1456.7158	0.71578623	2192	sp|Q9NQT5|EXOS3_HUMAN	yes	yes	1	0	0	0	0	1	1	1	1	1	1	1	1	1	1	1	1	1	1	1	1	1	1	1	1	1	1	1	1	1	1	1	1	1		1	1	1	40.151	40.151	2
AEPDYIEDDNPELIRPQKLINPVKTSR	2	Acetyl (N-term)	3191.6463	0.64625669	2073	sp|Q9H098|F107B_HUMAN	yes	yes	1	0	0	0	1	2	1	1	1	1	1	1	2	1	2	2	1	1	1	2	2	2	2	2		1	1	1	2	1	1	1	1	1	1		1		41.546	41.546	3;4
AEPSAPESKHKSSLNSSPWSGLMALGNSR	2	Oxidation (M);Acetyl (N-term)	3082.4778	0.47781115	1693	sp|Q8TCJ2|STT3B_HUMAN	yes	yes	1	0	0	1	0	1							1	1		1		1		1			3	2	2	2	1	1	1		1			3					36.995	36.995	3;4
AEPSAPESKHKSSLNSSPWSGLMALGNSR	2	Acetyl (N-term)	3066.4829	0.48289653	1693	sp|Q8TCJ2|STT3B_HUMAN	yes	yes	1	0	0	0	0	1	1						1	2	2	1	1	2	2			1	2	2	1	1		1	1	1	1	1	1	1	1				43.262	43.262	3;4
AEPSGAETRPPIR	0	Acetyl (N-term)	1421.7263	0.72629134	2208	sp|Q9NRR5|UBQL4_HUMAN	yes	yes	1	0	0	0	1	1	1	1	1		1	1		1	1	1	1	1			1	1		1				1	1	1	1	1	1	1	1	1	1	1	23.867	23.867	2
AEPSPEDPPPTLKPETQPPEKR	2	Acetyl (N-term)	2481.2387	0.23873331	1994	sp|Q9BUL5|PHF23_HUMAN	yes	yes	1	0	0	0	0	1	1		1				2		1		1																		1	1	1		25.555	25.555	3
AEPSQAPTPAPAAQPR	0	Acetyl (N-term)	1629.8111	0.8110836	1759	sp|Q92830|KAT2A_HUMAN	yes	yes	1	0	0	0	0	1		1	1								1											1					1	1		1	1	1	21.99	21.99	2
AEPTSDFETPIGWHASPELTPTLGPLSDTAPPR	0	Acetyl (N-term)	3528.7049	0.70489378	2339	sp|Q9UHK0|NUFP1_HUMAN	yes	yes	1	0	0	0	0								1															1											50.017	50.017	3
AEPWGNELASAAAR	0	Acetyl (N-term)	1483.7056	0.7055559	773	sp|P42773|CDN2C_HUMAN	yes	yes	1	0	0	0	0	1	1	1	1				1	1			1				1	1						1		1	1		1	1	1	1	1	1	47.363	47.363	2
AEQQVPLVLWSSDR	0	Unmodified	1626.8366	0.83657007	1349	sp|Q15904|VAS1_HUMAN	yes	yes	0	0	0	0	0													1								1		1		1	1					1	1		58.633	58.633	2
AEQVALSR	0	Acetyl (N-term)	914.48214	0.48214489	484	sp|P11413|G6PD_HUMAN	yes	yes	1	0	0	0	0	1	1	1	1	1	1	1	1	1	1	1	1	1	1	1	1	1	1		1	1	1	1		1	1	1	1	1	1	1	1	1	27.424	27.424	2
AEQVLPQALYLSNMR	0	Acetyl (N-term)	1773.9084	0.90835481	587	sp|P21580|TNAP3_HUMAN	yes	yes	1	0	0	0	0								1		1	1	1		1													1		1		1			59.585	59.585	2
AEQVLPQALYLSNMR	0	Oxidation (M);Acetyl (N-term)	1789.9033	0.90326943	587	sp|P21580|TNAP3_HUMAN	yes	yes	1	0	0	1	0															1	1	1																	48	48	2
AERAALEELVKLQGER	1	Acetyl (N-term)	1853.0007	0.0006752871	489	sp|P12081|SYHC_HUMAN	yes	yes	1	0	0	0	1																		1																42.264	42.264	3
AERAALEELVKLQGERVR	1	Acetyl (N-term)	2108.1702	0.17020023	489	sp|P12081|SYHC_HUMAN	yes	yes	1	0	0	0	2																		1																40.358	40.358	4
AERPEDLNLPNAVITR	0	Acetyl (N-term)	1848.9694	0.96937516	2204	sp|Q9NRF9|DPOE3_HUMAN	yes	yes	1	0	0	0	1	2	2	2	2	1	2	2	2	1	2	1	2	1	1	2	2	2	1	1	1	1		2	1	2	1	2	2	2	2	2	2	2	41.876	41.876	2;3
AESDWDTVTVLR	0	Acetyl (N-term)	1432.6834	0.68342347	223	sp|O60869|EDF1_HUMAN	yes	yes	1	0	0	0	0	1	1	1	1	1	1	1	1	1	1	1	1	1		1	1	1	1	1	1	1	1	1	1	1	1	1	1	1	1	2	1	1	49.429	49.429	2
AESSDKLYR	1	Acetyl (N-term)	1109.5353	0.53530267	453	sp|P09874|PARP1_HUMAN	yes	yes	1	0	0	0	0	1	1	1	1	1	1	1	1	1	1	1	1	1	1	1	1	1	1	1	1	1	1	1	1	1	1	1	1	1	1	1	1	1	21.24	21.24	2
AESSDKLYRVEYAKSGR	2	Acetyl (N-term)	1999.9963	0.99631819	453	sp|P09874|PARP1_HUMAN	yes	yes	1	0	0	0	1		1								1	2			1				2	1									1		1				23.722	23.722	3;4
AESSESFTMASSPAQR	0	Acetyl (N-term)	1726.7468	0.74682837	838	sp|P49736|MCM2_HUMAN	yes	yes	1	0	0	0	0	1	1	1	1	1	1	1	1	1	1	1	1	1	1	1	1	1	1	1	1	1	1	1	1	1	1	1	1	1	1	1	1	1	33.527	33.527	2
AESSESFTMASSPAQR	0	Oxidation (M);Acetyl (N-term)	1742.7417	0.74174299	838	sp|P49736|MCM2_HUMAN	yes	yes	1	0	0	1	0		1	2	1			1					2								1			2		2	2	1	2	2	1	3	1	1	32.237	32.237	2
AESVERLQQR	0	Acetyl (N-term)	1256.6473	0.64731274	2068	sp|Q9GZZ9|UBA5_HUMAN	yes	yes	1	0	0	0	1																		1																25.668	25.668	2
AETAAGVGR	0	Acetyl (N-term)	872.43519	0.4351947	1159	sp|Q12788|TBL3_HUMAN	yes	yes	1	0	0	0	0	1	1	1	1	1		1	1	1	1	1	1	1	1	1	1	1	1	1			1	1	1		1	1	1	1	1		1	1	19.954	19.954	2
AETEALSKLR	1	Acetyl (N-term)	1158.6245	0.62445203	1997	sp|Q9BUP3|HTAI2_HUMAN	yes	yes	1	0	0	0	0	1	1	1	1	1	1	1	1	1	1	1	1	1	1	1	1	1	1	1	1	1	1	1	1	1	1	1	1	1	1	1	1	1	34.154	34.154	2
AETKIIYHMDEEETPYLVKLPVAPER	2	Acetyl (N-term)	3112.5791	0.57908833	107	sp|P54792|DVLP1_HUMAN;sp|O14640|DVL1_HUMAN	yes	no	1	0	0	0	0								1			1																							42.87	42.87	4
AETLEFNDVYQEVKGSMNDGR	1	Acetyl (N-term)	2443.0962	0.096168169	1146	sp|Q08945|SSRP1_HUMAN	yes	yes	1	0	0	0	0	2	2	2	2	2	2			1	2	2	2	1		2	1	1			2	1	2	2	2	2	2	2	3	2		2	2	2	55.407	55.407	2;3
AETLEFNDVYQEVKGSMNDGR	1	Oxidation (M);Acetyl (N-term)	2459.0911	0.091082791	1146	sp|Q08945|SSRP1_HUMAN	yes	yes	1	0	0	1	0		3	2	2	2	1	1	3	1	2	3	2	1	2	2	1	1				1	2	3	1	2	3	2	3	2	2	1	3	3	51.465	51.465	2;3
AETLEFNDVYQEVKGSMNDGRLR	1	Acetyl (N-term)	2712.2813	0.28134318	1146	sp|Q08945|SSRP1_HUMAN	yes	yes	1	0	0	0	1										1	1	1		1				1	1	1			1					1	1	1				46.744	46.744	3
AETLEFNDVYQEVKGSMNDGRLR	1	Oxidation (M);Acetyl (N-term)	2728.2763	0.2762578	1146	sp|Q08945|SSRP1_HUMAN	yes	yes	1	0	0	1	1																		1																43.406	43.406	3
AETLPGSGDSGPGTASLGPGVAETGTR	0	Acetyl (N-term)	2483.1776	0.17758961	1241	sp|Q14151|SAFB2_HUMAN	yes	yes	1	0	0	0	0	2	2	2	2	2	2	2			2	1	2		2	2		1	1		2	2	2	1	1	2	2	2	2	2	1	2	2	2	41.273	41.273	2;3
AETLPGSGDSGPGTASLGPGVAETGTRR	0	Acetyl (N-term)	2639.2787	0.27870064	1241	sp|Q14151|SAFB2_HUMAN	yes	yes	1	0	0	0	1	1							1					1																					32.275	32.275	2;3
AETLSGLGDSGAAGAAALSSASSETGTR	0	Acetyl (N-term)	2536.1889	0.18888258	1324	sp|Q15424|SAFB1_HUMAN	yes	yes	1	0	0	0	0	2	2	2	2	2	2	1	2	1	2	2	2	2	2	1	1	1	2	2	2	1	2	1	2	2	2	2	2	2	1	2	2	2	47.347	47.347	2;3
AETLSGLGDSGAAGAAALSSASSETGTRR	0	Acetyl (N-term)	2692.29	0.28999361	1324	sp|Q15424|SAFB1_HUMAN	yes	yes	1	0	0	0	1	1							2	1	2	2	1	1	2		1	1	2	2	1	1		1					1	1	1	1	1	2	38.498	38.498	2;3
AETSEEVAVLVQR	0	Acetyl (N-term)	1471.7518	0.75183739	1558	sp|Q7Z6K3|PTAR1_HUMAN	yes	yes	1	0	0	0	0																							1		1	1	1							64.88	64.88	2
AETVADTR	0	Acetyl (N-term)	903.42977	0.42977497	205	sp|O60493|SNX3_HUMAN	yes	yes	1	0	0	0	0	1											1				1	1						1			1		1	1	1				20.611	20.611	2
AETVADTRR	0	Acetyl (N-term)	1059.5309	0.530886	205	sp|O60493|SNX3_HUMAN	yes	yes	1	0	0	0	1	1							1	1	1	1	1	1	1	1		1	1	1	1	1		1	1		1		1	1	1			1	17.9	17.9	2
AETVSTQVGTEGGLR	0	Acetyl (N-term)	1545.7635	0.76346471	1612	sp|Q8IZ73|RUSD2_HUMAN	yes	yes	1	0	0	0	0	1	1	1	1	1	1	1				1	1			1	1	1	1	1	1	1	1	1	1	1	1	1	1	1		1	1		34.748	34.748	2
AEVEAPTAAETDMKQYQGSGGVAMDVER	1	Acetyl (N-term)	2981.3383	0.33826571	2077	sp|Q9H0R3|TM222_HUMAN	yes	yes	1	0	0	0	0																												1	1					37.259	37.259	3
AEVEETLKR	1	Acetyl (N-term)	1115.5823	0.58225287	1705	sp|Q9NP97|DLRB1_HUMAN;sp|Q8TF09|DLRB2_HUMAN	yes	no	1	0	0	0	0	1	1	1	1	1	1	1	1	1	1	1	1	1	1	1	1	1	1	1	1	1	1	1	1	1	1	1	1	1	1	1	1	1	30	30	2
AEVGVLVGKDR	1	Unmodified	1141.6455	0.64552182	416	sp|P07737|PROF1_HUMAN	yes	yes	0	0	0	0	0			1	1																														21.865	21.865	3
AEVKVKVQPPDADPVEIENR	2	Acetyl (N-term)	2274.1856	0.18557552	2085	sp|Q9H1D9|RPC6_HUMAN	yes	yes	1	0	0	0	0	1	1	1	1		1	1	1	1	1		1	1	1		1	1			1	1	1	1	1	1	1	1	1	1	1		1		37.379	37.379	3
AEVQKLQMEAPHIIVGTPGR	1	Unmodified	2173.1678	0.16775739	949	sp|P60842|IF4A1_HUMAN	yes	yes	0	0	0	0	0														1																				32.424	32.424	4
AEVQVLVLDGR	0	Unmodified	1197.6717	0.67173657	746	sp|P40429|RL13A_HUMAN	yes	yes	0	0	0	0	0	1	1		1	1	1	1	1	1	1	1	1	1	1	1	1	1		1	1	1	1	1	1	1	1	1	1		1	1	1	1	40.058	40.058	2
AEVQVLVLDGR	0	Acetyl (N-term)	1239.6823	0.68230126	746	sp|P40429|RL13A_HUMAN	yes	yes	1	0	0	0	0	3	2	2	1	1	2	1	2	2	2	1	4	2	3		3	3	1	1	1	2	2	2	2	2	2	2	2	3	2	3	3	2	52.272	52.272	2
AEVQVLVLDGRGHLLGR	0	Acetyl (N-term)	1873.0534	0.05337956	746	sp|P40429|RL13A_HUMAN	yes	yes	1	0	0	0	1	1	1	1		1	1	1		1		2	1	1	1		1		3	2	1	1		1	1					1	1				44.645	44.645	2;3
AEVQVLVLDGRGHLLGR	0	Unmodified	1831.0428	0.042814873	746	sp|P40429|RL13A_HUMAN	yes	yes	0	0	0	0	1																		1	1															35.902	35.902	4
AEVSIDQSKLPGVKEVCR	2	Acetyl (N-term)	2056.0623	0.062289266	1593	sp|Q8IVM0|CCD50_HUMAN	yes	yes	1	0	0	0	0	1																																	31.598	31.598	3
AFAETYPAASSLPNGDCGRPR	0	Acetyl (N-term)	2278.0437	0.043679089	668	sp|P30520|PURA2_HUMAN	yes	yes	1	0	0	0	1	2	1	1					1		1	1	2	1	1		1		1	1	2	1	1	2			1	1	2	2	1	2	2	2	37.924	37.924	2;3
AFFVQTCR	0	Unmodified	1027.4909	0.49093544	630;445	sp|P26583|HMGB2_HUMAN;sp|O15347|HMGB3_HUMAN;sp|P09429|HMGB1_HUMAN;sp|B2RPK0|HGB1A_HUMAN	no	no	0	0	0	0	0	1		1				1	1		1	1		1	1									1						1		1		1	28.488	28.488	2
AFGPGLQGGSAGSPAR	0	Unmodified	1428.711	0.71097563	584	sp|P21333|FLNA_HUMAN	yes	yes	0	0	0	0	0								1		1			1																		1			24.639	24.639	2
AFGYYGPLR	0	Unmodified	1042.5236	0.52361577	1076	sp|P84103|SRSF3_HUMAN	yes	yes	0	0	0	0	0																	1																	35.631	35.631	2
AFIEYEHER	0	Unmodified	1192.5513	0.55128709	432	sp|P08621|RU17_HUMAN	yes	yes	0	0	0	0	0	1										1	1											1							1				21.45	21.45	2;3
AFKDTGKTPVEPEVAIHR	2	Acetyl (N-term)	2036.0691	0.069089203	950	sp|P60866|RS20_HUMAN	yes	yes	1	0	0	0	0	3	2	2	3	2	2	2	3	3	3	3	2	3	3	1	3	2	2	2	2	2	3	2	2	2	2	2	2	2	2	2	3	2	31.117	31.117	2;3;4
AFKDTGKTPVEPEVAIHR	2	Unmodified	1994.0585	0.058524517	950	sp|P60866|RS20_HUMAN	yes	yes	0	0	0	0	0											1			1																				23.68	23.68	4;5
AFKDTGKTPVEPEVAIHRIR	2	Acetyl (N-term)	2305.2543	0.25426421	950	sp|P60866|RS20_HUMAN	yes	yes	1	0	0	0	1	1																																	29.41	29.41	4
AFKQMEQISQFLQAAER	1	Unmodified	2024.0149	0.014945143	734	sp|P37802|TAGL2_HUMAN	yes	yes	0	0	0	0	0	1							1	1		2		1	1									1											45.447	45.447	2;3
AFLASGPYLTHQQKVLR	1	Acetyl (N-term)	1970.0738	0.073780651	2494	sp|Q9Y6M9|NDUB9_HUMAN	yes	yes	1	0	0	0	0		1	1	1		1	1	1	1	1		1	1	1	1	1	1	1	1		1	1			1	1						1	1	43.753	43.753	3
AFLDNPTIILAHIR	0	Acetyl (N-term)	1634.9144	0.91442646	1951	sp|Q9BPZ7|SIN1_HUMAN	yes	yes	1	0	0	0	0	1							1		1	1	1	1	1			1			1	1	1		1	1	1				1		1	1	63.904	63.904	2
AFLSQESR	0	Unmodified	936.46649	0.46649483	263	sp|O75607|NPM3_HUMAN	yes	yes	0	0	0	0	0										1				1																				22.566	22.566	2
AFPHRPDAPELPDFSMLKR	1	Acetyl (N-term)	2265.1365	0.13645726	2090	sp|Q9H267|VP33B_HUMAN	yes	yes	1	0	0	0	1	1							2	1	2		1	1										1						1					41.154	41.154	3;4
AFQAEVNR	0	Unmodified	933.46683	0.46682918	517	sp|P14625|ENPL_HUMAN	yes	yes	0	0	0	0	0												1																						17.224	17.224	2
AFTNYSSLNR	0	Acetyl (N-term)	1213.5728	0.57275081	2495	sp|Q9Y6X9|MORC2_HUMAN	yes	yes	1	0	0	0	0	1	1														1	1										1				1			42.685	42.685	2
AFVHWYVGEGMEEGEFSEAR	0	Unmodified	2329.011	0.010981977	1043;1044	sp|Q9BQE3|TBA1C_HUMAN;sp|P68363|TBA1B_HUMAN;sp|Q71U36|TBA1A_HUMAN;sp|P0DPH8|TBA3D_HUMAN;sp|P0DPH7|TBA3C_HUMAN;sp|Q9NY65|TBA8_HUMAN;sp|Q6PEY2|TBA3E_HUMAN;sp|P68366|TBA4A_HUMAN	no	no	0	0	0	0	0																		1								1	1							89.612	89.612	3
AFVNSVAKPPR	1	Unmodified	1184.6666	0.66659162	1253	sp|Q14241|ELOA1_HUMAN	yes	yes	0	0	0	0	0										1																								22.365	22.365	3
AFVTFESPADAKDAAR	1	Unmodified	1694.8264	0.82639932	735;1831	sp|P38159|RBMX_HUMAN;sp|Q96E39|RMXL1_HUMAN	no	no	0	0	0	0	0	1		1				1	1	1	1	1		1	1	1		1		1												1		1	30.805	30.805	3
AFVYFENVDDAKEAKER	2	Unmodified	2029.9745	0.97452012	1026	sp|P62995|TRA2B_HUMAN	yes	yes	0	0	0	0	0	1								1		1																							29.937	29.937	4
AFWAGGSPSVVDYFPSEDFYR	0	Acetyl (N-term)	2438.0855	0.085527128	314	sp|O95260|ATE1_HUMAN	yes	yes	1	0	0	0	0	1									1		1	1	1														1	1	1			1	54.702	54.702	2;3
AGAAAESGR	0	Acetyl (N-term)	830.38824	0.38824451	1837	sp|Q96EN8|MOCOS_HUMAN	yes	yes	1	0	0	0	0								1	1		1		1																					16.118	16.118	2
AGAAAESGRELWTFAGSR	0	Acetyl (N-term)	1877.902	0.90202387	1837	sp|Q96EN8|MOCOS_HUMAN	yes	yes	1	0	0	0	1																		1																40.94	40.94	2
AGAAAESGRELWTFAGSRDPSAPR	0	Acetyl (N-term)	2501.2047	0.20474784	1837	sp|Q96EN8|MOCOS_HUMAN	yes	yes	1	0	0	0	2																		1																37.778	37.778	3
AGAATQASLESAPR	0	Acetyl (N-term)	1370.679	0.6790068	2031	sp|Q9BXR0|TGT_HUMAN	yes	yes	1	0	0	0	0	1	1	1	1	1	1	1	1	1	1	1	1	1	1	1	1	1	1	1		1	1	1	1	1	1	1	1	1	1	1	1	1	29.719	29.719	2
AGAGAGAGAR	0	Unmodified	757.3831	0.38309955	2292	sp|Q9NZJ7|MTCH1_HUMAN;sp|Q96EU6|RRP36_HUMAN	yes	no	0	0	0	0	0	1											1								1	1		1	1			1	1	1	1				9.8005	9.8005	2
AGAGAGAGAR	0	Acetyl (N-term)	799.39366	0.39366423	2292	sp|Q9NZJ7|MTCH1_HUMAN;sp|Q96EU6|RRP36_HUMAN	yes	no	1	0	0	0	0										1								1								1		1	1					14.406	14.406	2
AGAGDASGTR	0	Unmodified	861.39406	0.39405816	1508	sp|Q6Y1H2|HACD2_HUMAN	yes	yes	0	0	0	0	0	1																																	7.9232	7.9232	2
AGAGPAPGLPGAGGPVVPGPGAGIPGKSGEER	1	Acetyl (N-term)	2775.4304	0.43039068	1980	sp|Q9BTD8|RBM42_HUMAN	yes	yes	1	0	0	0	0	2	1	1	1		1	1	1	1	1	1	1	1	1	1	2	1	2	2			1	1	1	1	1	1	1	1		1	2	2	42.38	42.38	2;3
AGAGPKR	1	Acetyl (N-term)	697.38712	0.38712229	1095	sp|Q01650|LAT1_HUMAN;sp|Q8MH63|LAT1N_HUMAN;sp|Q9GIP4|LAT1L_HUMAN	yes	no	1	0	0	0	0	1	1	2	1	1	2	1								1			1		1	1		1	1		1	1	1	1				1	10.697	10.697	2
AGAGPKRR	1	Acetyl (N-term)	853.48823	0.48823332	1095	sp|Q01650|LAT1_HUMAN;sp|Q8MH63|LAT1N_HUMAN;sp|Q9GIP4|LAT1L_HUMAN	yes	no	1	0	0	0	1	1							1		1	1	1	1		1	1				1				1			1	1	1	1				11.32	11.32	2
AGAGPTMLLR	0	Acetyl (N-term)	1027.5485	0.54845032	1960	sp|Q9BRA0|LSMD1_HUMAN	yes	yes	1	0	0	0	0								1		1																								41.091	41.091	2
AGAGSAAVSGAGTPVAGPTGR	0	Acetyl (N-term)	1752.8755	0.87547477	317	sp|O95295|SNAPN_HUMAN	yes	yes	1	0	0	0	0	1	1		1	1	2		1		1	1	1	1	1	1	1	1	1	1		1	1	1	1	1	1	1	1	1	1	1	1	2	30.077	30.077	2;3
AGALAGLAAGLQVPR	0	Acetyl (N-term)	1405.8041	0.80414773	2175	sp|Q9NP71|MLXPL_HUMAN	yes	yes	1	0	0	0	0										1				1			1					1				1	1			1	1	1	1	68.067	68.067	2
AGAPTVSLPELR	0	Acetyl (N-term)	1251.6823	0.68230126	1675	sp|Q8NFU3|TSTD1_HUMAN	yes	yes	1	0	0	0	0	1	1	1	1	1	1						1	1					1			1		1	1	1		1	1	1	1	1	1	1	47.805	47.805	2
AGAPTVSLPELR	0	Unmodified	1209.6717	0.67173657	1675	sp|Q8NFU3|TSTD1_HUMAN	yes	yes	0	0	0	0	0	1			1			1	1				1					1	1	1	1								1	1	1	1	1	1	35.847	35.847	2
AGAQPGVHALQLEPPTVVETLR	0	Acetyl (N-term)	2324.2488	0.24884448	1102	sp|Q01970|PLCB3_HUMAN	yes	yes	1	0	0	0	0	1	1	1	1		1		1			1	1		2	1	2	1					1	1		2	2	1		2	1	2	1	1	55.647	55.647	2;3
AGAQPGVHALQLEPPTVVETLRR	0	Acetyl (N-term)	2480.35	0.34995551	1102	sp|Q01970|PLCB3_HUMAN	yes	yes	1	0	0	0	1																		1	1															40.328	40.328	3
AGASVKVAVR	1	Acetyl (N-term)	998.58728	0.58727866	196	sp|O43896|KIF1C_HUMAN;sp|Q12756|KIF1A_HUMAN	yes	no	1	0	0	0	0	1	1	1	1			1	1	1	1	1		1				1						1	1	1	1	1			1	1	1	1	25.493	25.493	2
AGDLSAGFFMEELNTYR	0	Acetyl (N-term)	1961.8829	0.88292792	567	sp|P19525|E2AK2_HUMAN	yes	yes	1	0	0	0	0	1						1			1		1	1	1			1						1		1	1	1	1	1	1		1	1	70.757	70.757	2
AGDLSAGFFMEELNTYR	0	Oxidation (M);Acetyl (N-term)	1977.8778	0.87784254	567	sp|P19525|E2AK2_HUMAN	yes	yes	1	0	0	1	0																	1						1											51.983	51.983	2
AGEEDAGGPERPGDVVNVVFVDR	0	Unmodified	2383.1404	0.14041625	1485	sp|Q6P4F2|FDX2_HUMAN	yes	yes	0	0	0	0	1		1	1	1	1			1	1	1	1	1	1	1	1	1	1	1	1	1	1		1	1	1	1	1	1	1	1	1	1	1	41.782	41.782	3
AGEFVDLYVPR	0	Unmodified	1264.6452	0.64518747	1031	sp|P63220|RS21_HUMAN	yes	yes	0	0	0	0	0								1	1			1																						39.427	39.427	2
AGELADKKDR	2	Unmodified	1101.5778	0.57783619	1998	sp|Q9BUQ8|DDX23_HUMAN	yes	yes	0	0	0	0	0	2			1				2		2	2	1		2		2	2	2	2	1	1	1	1	2	1		2		1	1				12.769	12.769	2;3
AGELADKKDR	2	Acetyl (N-term)	1143.5884	0.58840088	1998	sp|Q9BUQ8|DDX23_HUMAN	yes	yes	1	0	0	0	0								1						1																				17.232	17.232	3
AGENFATPFHGHVGR	0	Acetyl (N-term)	1637.7699	0.76988749	2467	sp|Q9Y5N5|N6MT1_HUMAN	yes	yes	1	0	0	0	0								1	1	1	1	1	1	1				1		1			1								1		1	29.34	29.34	3
AGFAGDDAPR	0	Unmodified	975.44101	0.44100836	948;1034;1041;1001;1035;1499	sp|P60709|ACTB_HUMAN;sp|P68133|ACTS_HUMAN;sp|P62736|ACTA_HUMAN;sp|P63261|ACTG_HUMAN;sp|P63267|ACTH_HUMAN;sp|P68032|ACTC_HUMAN;sp|Q6S8J3|POTEE_HUMAN;sp|A5A3E0|POTEF_HUMAN;sp|P0CG38|POTEI_HUMAN;sp|P0CG39|POTEJ_HUMAN	no	no	0	0	0	0	0	1	1	1	1	1	1	1	1	1	1	1	1	1	1	1	1	1	1	1	1	1	1	2	1	1	1	1	1	1	1	1	5	1	19.482	19.482	2
AGGAAQLALDKSDSHPSDALTR	1	Unmodified	2180.0822	0.082173085	839	sp|P49748|ACADV_HUMAN	yes	yes	0	0	0	0	0	2	2	2	2	2	2	2	3	2	3	3	2	3	3	2	2	2	2	2	2	2	3	2	2	2	2	2	2	2	2	2	2	2	27.48	27.48	2;3;4
AGGAAVVITEPEHTKER	1	Unmodified	1763.9166	0.91661131	2307	sp|Q9P258|RCC2_HUMAN	yes	yes	0	0	0	0	0	1			1				1	2	2	2	1	2		1	2	1	1	1	1	1		1						1		1			20.329	20.329	3;4
AGGEAGVTLGQPHLSR	0	Unmodified	1548.8009	0.80085327	754	sp|Q2VIR3|IF2GL_HUMAN;sp|P41091|IF2G_HUMAN	yes	no	0	0	0	0	0	2	2	2	2	1	1	2	1	2	2	1	2	2	2				1		2	2	2	1	2	2	2	2	2	1	2	2	2	2	26.88	26.88	2;3
AGGEAGVTLGQPHLSR	0	Acetyl (N-term)	1590.8114	0.81141795	754	sp|Q2VIR3|IF2GL_HUMAN;sp|P41091|IF2G_HUMAN	yes	no	1	0	0	0	0	2	2	2	2	1	2	2	1	2	1	1	2	2	1	1	1	1		1	1	1	1	2	1	1	1	2	2	2	2	3	2	2	31.459	31.459	2;3
AGGEDRGDGEPVSVVTVR	0	Unmodified	1798.881	0.88095408	2479	sp|Q9Y613|FHOD1_HUMAN	yes	yes	0	0	0	0	1										1				1				1	1	1														25.764	25.764	3
AGGGAGDPGLGAAAAPAPETR	0	Unmodified	1762.8598	0.85982471	1231	sp|Q13637|RAB32_HUMAN	yes	yes	0	0	0	0	0	2	2	2	2	1	2	1	1	1	2	1	2	1	2	1	1	1		1	1	1	1	2		2	2	1	2	1	1	2	2	2	25.965	25.965	2;3
AGGGAGDPGLGAAAAPAPETR	0	Acetyl (N-term)	1804.8704	0.8703894	1231	sp|Q13637|RAB32_HUMAN	yes	yes	1	0	0	0	0	1	1	1	2	1	1	1					2			1	1	1				1		1		1	1	1	1	1	2	1	1	1	31.757	31.757	2;3
AGGGGDLSTR	0	Acetyl (N-term)	931.43592	0.43592298	604	sp|P23497|SP100_HUMAN	yes	yes	1	0	0	0	0	1											1		1				1					1					1	1	1				16.683	16.683	2
AGGGGGFGAAGGFGGR	0	Unmodified	1251.5745	0.57448215	15	sp|P35908|K22E_HUMAN;CON__P35908v2;CON__P35908	yes	no	0	0	0	0	0				1																														23.536	23.536	2
AGGGVHIEPR	0	Unmodified	991.51993	0.51992738	309	sp|O95178|NDUB2_HUMAN	yes	yes	0	0	0	0	0	1								1	1	1		1				1	1						1			1							17.458	17.458	2
AGGKAGKDSGKAKTKAVSR	5	Acetyl (N-term)	1858.0385	0.038457777	454	sp|P0C0S5|H2AZ_HUMAN	yes	yes	1	0	0	0	0							1	1	1	2	1			2																				12.709	12.709	3;4
AGGKAGKDSGKAKTKAVSR	5	Unmodified	1816.0279	0.027893091	454	sp|P0C0S5|H2AZ_HUMAN	yes	yes	0	0	0	0	0													1																					12.341	12.341	2
AGGLSSAYGGLTSPGLSYSLGSSFGSGAGSSSFSR	0	Unmodified	3215.5007	0.50071467	8	sp|P05787|K2C8_HUMAN;CON__P05787	yes	no	0	0	0	0	0														1																				45.802	45.802	3
AGGPTTPLSPTR	0	Unmodified	1153.6091	0.60913632	579	sp|P20700|LMNB1_HUMAN	yes	yes	0	0	0	0	0	1	1	1	1			1	1	1	1	1	1	1	1	1	1	1	1	1		1	1	1	1	1	1	1	1	1	1	1	3	1	23.588	23.588	2
AGGQWR	0	Unmodified	673.32961	0.32960741	1566	sp|Q86TS9|RM52_HUMAN	yes	yes	0	0	0	0	0																											1							21.202	21.202	2
AGHNKWSKVR	2	Unmodified	1181.6418	0.64177385	1971	sp|Q9BSH4|TACO1_HUMAN	yes	yes	0	0	0	0	0								1						1																				13.754	13.754	2;3
AGIAAKLAKDR	2	Acetyl (N-term)	1154.6772	0.6771563	547	sp|P17655|CAN2_HUMAN	yes	yes	1	0	0	0	0	2	2	2	2	1	2	2	2	2	2	2	2	2	2	2	2	2	2	2	2	2	2	2	2	2	2	2	2	2	1	2	2	2	32.09	32.09	2;3
AGIAAKLAKDREAAEGLGSHDR	2	Acetyl (N-term)	2277.1826	0.18255583	547	sp|P17655|CAN2_HUMAN	yes	yes	1	0	0	0	1																		1	1															31.3	31.3	4
AGILFEDIFDVKDIDPEGKKFDR	3	Acetyl (N-term)	2708.3697	0.36974748	884	sp|P52434|RPAB3_HUMAN	yes	yes	1	0	0	0	0	1								1												1	1	1		2	2	1							96.305	96.305	3;4
AGKAEELHYPLGER	1	Unmodified	1568.7947	0.79470526	1256	sp|Q14257|RCN2_HUMAN	yes	yes	0	0	0	0	0								1	1		1			1	1		1		1															23.542	23.542	3;4
AGKQAVSASGKWLDGIR	2	Acetyl (N-term)	1784.9533	0.95333116	523	sp|P14927|QCR7_HUMAN	yes	yes	1	0	0	0	0	2	2	2	3	1	2	4	2	2	2	2	2	2	2	2	1	2	1	2	1	1	2	1	2	2	2	2	2	1	3	2	3	3	36.692	36.692	2;3
AGKSGVKKDLHDANTDLIGR	3	Unmodified	2094.1182	0.11816466	902	sp|P53985|MOT1_HUMAN	yes	yes	0	0	0	0	0														1																				19.627	19.627	4
AGKSSLFKVILLGDGGVGKSSLMNR	3	Acetyl (N-term)	2575.4156	0.41559224	865	sp|P51151|RAB9A_HUMAN	yes	yes	1	0	0	0	0								1			1								1															43.759	43.759	4
AGLELLSDQGYR	0	Acetyl (N-term)	1362.6779	0.67794416	2181	sp|Q9NPD3|EXOS4_HUMAN	yes	yes	1	0	0	0	0	1	1	1	1	1	1	1		1	1	1	1	1	1	1	1	1	1	1	1	1	1	1	1	1	1	1	1	1	1	1	1	1	51.352	51.352	2
AGLELLSDQGYRVDGR	0	Acetyl (N-term)	1789.8959	0.89587586	2181	sp|Q9NPD3|EXOS4_HUMAN	yes	yes	1	0	0	0	1																				1														42.539	42.539	2
AGLELLSDQGYRVDGRR	0	Acetyl (N-term)	1945.997	0.99698689	2181	sp|Q9NPD3|EXOS4_HUMAN	yes	yes	1	0	0	0	2																		1																38.064	38.064	3
AGLEVLFASAAPAITCR	0	Acetyl (N-term)	1787.924	0.92400487	1736	sp|Q92530|PSMF1_HUMAN	yes	yes	1	0	0	0	0	1							1	1	1			1		1		1								1	1	1					1	1	81.302	81.302	2
AGLGHPAAFGR	0	Acetyl (N-term)	1094.5621	0.56212655	290	sp|O94760|DDAH1_HUMAN	yes	yes	1	0	0	0	0	1	1	1	1	1		1	1	1	1	1	1	1	1	1	1	1	1	1	1	1	1	1	1	1	1	1	1		1	1	1	1	30.261	30.261	2
AGLGSGLSLSGLVHPELSR	0	Unmodified	1849.0058	0.005760665	839	sp|P49748|ACADV_HUMAN	yes	yes	0	0	0	0	0								1																										41.542	41.542	3
AGLNSLEAVKR	1	Acetyl (N-term)	1198.667	0.66698555	1040	sp|P67936|TPM4_HUMAN	yes	yes	1	0	0	0	0	1	1	1	1	1	1	1	1	1	1	1	1	1	1	1	1	1	1	1	1	1	1	1	1	1	1	1	1	1	1	1	1	1	34.226	34.226	2
AGLNSLEAVKRKIQALQQQADEAEDR	2	Acetyl (N-term)	2922.5159	0.51591122	1040	sp|P67936|TPM4_HUMAN	yes	yes	1	0	0	0	1	1									1	1			1				2	2	2														45.352	45.352	3;4
AGLNSLEAVKRKIQALQQQADEAEDRAQGLQR	2	Acetyl (N-term)	3575.8768	0.87681876	1040	sp|P67936|TPM4_HUMAN	yes	yes	1	0	0	0	2																		1	1	1														44.802	44.802	4
AGLQFPVGR	0	Unmodified	943.52395	0.52395013	1783;454	sp|P0C0S5|H2AZ_HUMAN;sp|Q71UI9|H2AV_HUMAN;sp|P16104|H2AX_HUMAN;sp|Q93077|H2A1C_HUMAN;sp|Q99878|H2A1J_HUMAN;sp|Q96KK5|H2A1H_HUMAN;sp|Q16777|H2A2C_HUMAN;sp|Q8IUE6|H2A2B_HUMAN;sp|Q6FI13|H2A2A_HUMAN;sp|P0C0S8|H2A1_HUMAN;sp|Q96QV6|H2A1A_HUMAN;sp|Q9BTM1|H2AJ_HUMAN;sp|Q7L7L0|H2A3_HUMAN;sp|P04908|H2A1B_HUMAN;sp|P20671|H2A1D_HUMAN	no	no	0	0	0	0	0	1	1	1		1	1	1	2	1	1	1	1	1	1	1	1	1	1	1	1	1	1	1	1	2	1	2	1	1	1	1		1	38.114	38.114	2
AGLQFPVGR	0	Acetyl (N-term)	985.53451	0.53451481	1783;454	sp|P0C0S5|H2AZ_HUMAN;sp|Q71UI9|H2AV_HUMAN;sp|P16104|H2AX_HUMAN;sp|Q93077|H2A1C_HUMAN;sp|Q99878|H2A1J_HUMAN;sp|Q96KK5|H2A1H_HUMAN;sp|Q16777|H2A2C_HUMAN;sp|Q8IUE6|H2A2B_HUMAN;sp|Q6FI13|H2A2A_HUMAN;sp|P0C0S8|H2A1_HUMAN;sp|Q96QV6|H2A1A_HUMAN;sp|Q9BTM1|H2AJ_HUMAN;sp|Q7L7L0|H2A3_HUMAN;sp|P04908|H2A1B_HUMAN;sp|P20671|H2A1D_HUMAN	no	no	1	0	0	0	0																							1						1		1		1	40.634	40.634	2
AGLSDLELR	0	Acetyl (N-term)	1014.5346	0.53457439	1664	sp|Q8NC56|LEMD2_HUMAN	yes	yes	1	0	0	0	0	1	1	1	1	1	1	1					1	1		1	1	1						1				1	1	1	1	1	1	1	43.635	43.635	2
AGLSDLELRR	0	Acetyl (N-term)	1170.6357	0.63568542	1664	sp|Q8NC56|LEMD2_HUMAN	yes	yes	1	0	0	0	1	1							1	1	1	1		1	1	1	1	1		1				1	1					1	1				34.535	34.535	2
AGLTLFVGR	0	Acetyl (N-term)	974.55492	0.5549159	2243	sp|Q9NW13|RBM28_HUMAN	yes	yes	1	0	0	0	0	1				1			1		1	1	2	1	1			1						1	1	1	1	1	1	1	1	1	1	1	58.78	58.78	1;2
AGLTLFVGRLPPSAR	0	Acetyl (N-term)	1595.9148	0.91476081	2243	sp|Q9NW13|RBM28_HUMAN	yes	yes	1	0	0	0	1																		1																45.552	45.552	2
AGLTVRDPAVDR	0	Acetyl (N-term)	1310.6943	0.69426293	694	sp|P33240|CSTF2_HUMAN	yes	yes	1	0	0	0	1										1	1								1															29.067	29.067	2
AGMAMAGQSPVLR	0	Unmodified	1287.6428	0.64276141	631	sp|P26599|PTBP1_HUMAN	yes	yes	0	0	0	0	0								1	1	1	1		1	1		1	1										1				1	1	1	32.283	32.283	2
AGMAMAGQSPVLR	0	Oxidation (M)	1303.6377	0.63767603	631	sp|P26599|PTBP1_HUMAN	yes	yes	0	0	0	1	0																									1		1							57.703	57.703	2
AGMAMAGQSPVLR	0	2 Oxidation (M)	1319.6326	0.63259065	631	sp|P26599|PTBP1_HUMAN	yes	yes	0	0	0	2	0															1																			21.448	21.448	2
AGNAEPPPAGAACPQDR	0	Acetyl (N-term)	1719.7635	0.76348148	2478	sp|Q9Y606|TRUA_HUMAN	yes	yes	1	0	0	0	0																													1			1	1	19.985	19.985	2
AGNFDSEER	0	Acetyl (N-term)	1065.4363	0.43631691	789	sp|P46108|CRK_HUMAN	yes	yes	1	0	0	0	0	1																						1					1		1				20.595	20.595	2
AGNLGGGVVTIER	0	Unmodified	1241.6728	0.67279921	708	sp|P35268|RL22_HUMAN	yes	yes	0	0	0	0	0	1				1					1	1	1	1	1	1	1	1				1				1			1	1		1	1	1	29.912	29.912	2
AGNSLVLPIVLWGR	0	Acetyl (N-term)	1535.8824	0.88239805	2449	sp|Q9Y4E6|WDR7_HUMAN	yes	yes	1	0	0	0	0	1	1							1	1	1		1	1			1										1							67.571	67.571	2
AGPAAAFR	0	Acetyl (N-term)	801.41334	0.41333704	1626	sp|Q8N2U0|TM256_HUMAN	yes	yes	1	0	0	0	0	1	1	1	1			1		2	1	1	1	1				1								1	1		1	2	1	1		1	32.201	32.201	1;2
AGPAAAFRR	0	Acetyl (N-term)	957.51445	0.51444807	1626	sp|Q8N2U0|TM256_HUMAN	yes	yes	1	0	0	0	1			1					1			1							1	1	1								1	1		1			25.004	25.004	2
AGPAWISKVSR	1	Acetyl (N-term)	1212.6615	0.66150624	850	sp|P50213|IDH3A_HUMAN	yes	yes	1	0	0	0	0								1		1	1	1		1																				35.702	35.702	2
AGPELLLDSNIR	0	Unmodified	1296.7038	0.70376498	2299	sp|Q9P0I2|EMC3_HUMAN	yes	yes	0	0	0	0	0			1	1		1		1		1	1	1		1	1	1	1				1	1	1		1	1	1	1	1	1	1	1	1	44.631	44.631	2
AGPESDAQYQFTGIKKYFNSYTLTGR	2	Unmodified	2941.4246	0.4246366	1874	sp|Q96IX5|USMG5_HUMAN	yes	yes	0	0	0	0	0	2	1	2	2	1	1	1	2	1	2	1	1	1	2	1			1	2		1	1	1	2	1	1	1	1	1	1				46.141	46.141	3;4
AGPGPGAVLESPR	0	Acetyl (N-term)	1248.6463	0.64625011	1435	sp|Q5T447|HECD3_HUMAN	yes	yes	1	0	0	0	0	1	1					1				1			1									1					1	1	1	1	1		32.33	32.33	2
AGPGSTGGQIGAAALAGGAR	0	Acetyl (N-term)	1680.8543	0.8543454	1638	sp|Q8N653|LZTR1_HUMAN	yes	yes	1	0	0	0	0																							1					1					1	33.079	33.079	2
AGPIWDLR	0	Unmodified	926.4974	0.49740102	169;208	sp|O60506|HNRPQ_HUMAN;sp|O43390|HNRPR_HUMAN	no	no	0	0	0	0	0														1																				37.25	37.25	2
AGPLQGGGAR	0	Unmodified	882.46716	0.46716353	2297	sp|Q9P015|RM15_HUMAN	yes	yes	0	0	0	0	0	1							1		1	1					1	1	1	1						1									17.121	17.121	2
AGPLQGGGAR	0	Acetyl (N-term)	924.47773	0.47772821	2297	sp|Q9P015|RM15_HUMAN	yes	yes	1	0	0	0	0									1		1		1	1	1							1									1		1	23.727	23.727	2
AGPPPIQDGEFTFLLPAGR	0	Unmodified	1982.0262	0.026161756	1206	sp|Q13445|TMED1_HUMAN	yes	yes	0	0	0	0	0	2	2	1	2	2	1	2		1	2	2	2	1	1	1	2	1	1		2	2	2	2	2	2	2	2	2	2	1	2	2	2	56.72	56.72	2;3
AGPQPLALQLEQLLNPR	0	Acetyl (N-term)	1899.0578	0.057796236	2276	sp|Q9NY61|AATF_HUMAN	yes	yes	1	0	0	0	0	1	1		1	1	1	1					1	1				1				1	1	1	1						1		1	1	57.01	57.01	2
AGPQPLALQLEQLLNPRPSEADPEADPEEATAAR	0	Acetyl (N-term)	3635.8067	0.80673309	2276	sp|Q9NY61|AATF_HUMAN	yes	yes	1	0	0	0	1	1							1				1																1	1			1	1	53.832	53.832	3
AGQAFRKFLPLFDR	1	Acetyl (N-term)	1706.9257	0.92565985	966	sp|P61604|CH10_HUMAN	yes	yes	1	0	0	0	1	1		1	2				1	1	1	1					1				1			1	1	1	1	1							61.739	61.739	2;3
AGQAFRKFLPLFDRVLVER	1	Acetyl (N-term)	2303.2903	0.29025579	966	sp|P61604|CH10_HUMAN	yes	yes	1	0	0	0	2							1																							1				45.629	45.629	4
AGQEDPVQR	0	Acetyl (N-term)	1040.4887	0.48868683	1714	sp|Q8WUW1|BRK1_HUMAN	yes	yes	1	0	0	0	0	1											1	1			1							1					1	1	1				17.078	17.078	2
AGQHLPVPR	0	Acetyl (N-term)	1015.5563	0.55631289	57	sp|A2RUC4|TYW5_HUMAN	yes	yes	1	0	0	0	0	1							1		1																								25.396	25.396	2
AGQPAATGSPSADKDGMEPNVVAR	1	Acetyl (N-term)	2367.1125	0.11248694	1479	sp|Q6P1S2|CC033_HUMAN	yes	yes	1	0	0	0	0																															1			25.515	25.515	3
AGQSAAGAAPGGGVDTR	0	Unmodified	1441.691	0.69096847	584	sp|P21333|FLNA_HUMAN	yes	yes	0	0	0	0	0	1	1	1	1	1	1	1	1	1	1	1	1	1	1	1	1	1	1	1	1	1	1	1	1	1	1	1	1	1	1	1		2	15.98	15.98	2
AGSEQQRPR	0	Acetyl (N-term)	1069.5265	0.52646932	1632	sp|Q8N584|TT39C_HUMAN	yes	yes	1	0	0	0	1	1		1	1				1	1	1	1	1		1	1		1	1	1	1	1	1	1	1	1	1		1	1	1		1	1	12.415	12.415	2
AGSFGGAGGHAPGVAR	0	Unmodified	1367.6694	0.66944516	881	sp|P52272|HNRPM_HUMAN	yes	yes	0	0	0	0	0										1			1	1																				19.255	19.255	3
AGSGAGVR	0	Acetyl (N-term)	715.3613	0.36130147	1059	sp|P78527|PRKDC_HUMAN	yes	yes	1	0	0	0	0	1											1	1		1								1					1	1	1				12.747	12.747	2
AGSPTAPVHDESLVGPVDPSSGQQSR	0	Unmodified	2574.231	0.23102217	1169	sp|Q12913|PTPRJ_HUMAN	yes	yes	0	0	0	0	0	1	1	1	1	1	1	1					1	1	1		1	1				1		1	1		1	1	1	1	1	1	1	1	30.301	30.301	3
AGSQTAAGAMER	0	Unmodified	1148.5244	0.52442041	1466	sp|Q6L8Q7|PDE12_HUMAN	yes	yes	0	0	0	0	0				1				1		1	1	1	1			1	1	1	1							1	1		1	1			1	15.743	15.743	2
AGSQTAAGAMER	0	Oxidation (M)	1164.5193	0.51933503	1466	sp|Q6L8Q7|PDE12_HUMAN	yes	yes	0	0	0	1	0															1																			13.887	13.887	2
AGSRLETVGSIFSR	0	Acetyl (N-term)	1520.7947	0.79470526	2443	sp|Q9Y3D9|RT23_HUMAN	yes	yes	1	0	0	0	1																		1																39.518	39.518	2
AGSSGPGASSGTSGDHGELVVR	0	Unmodified	1983.9246	0.92460981	656	sp|P29692|EF1D_HUMAN	yes	yes	0	0	0	0	0	1	1		1								1																			1	1		17.707	17.707	3
AGSSGPGASSGTSGDHGELVVR	0	Gln->pyro-Glu	1966.8981	0.89806071	656	sp|P29692|EF1D_HUMAN	yes	yes	0	1	0	0	0	1	1	1	1		1	1	1		1	1	1		1	1	1	1		1	1			1		1		1	1	1	1	1	1	1	24.416	24.416	2
AGSVADSDAVVKLDDGHLNNSLSSPVQADVYFPR	1	Acetyl (N-term)	3584.7383	0.73831918	1397	sp|Q3ZCW2|LEGL_HUMAN	yes	yes	1	0	0	0	0		1								1				1			1					1			1	1								61.345	61.345	3;4
AGSYPEGAPAILADKR	1	Acetyl (N-term)	1656.8471	0.84713476	1478	sp|Q6P1Q9|MET2B_HUMAN	yes	yes	1	0	0	0	0	1	1	1	1		1	1	1	1	1	1		1	1	1	1	1	1		1	1	1	1	1				1	1	1	1	1	1	34.385	34.385	2
AGSYPEGAPAVLADKR	1	Acetyl (N-term)	1642.8315	0.83148469	1875	sp|Q96IZ6|MET2A_HUMAN	yes	yes	1	0	0	0	0	1	1	1	1	1	1	1	1	1	1	1	1	1	1	1	1	1	1	1	1	1	1	1	1	1	1	1	1	1	1	1	1	1	34.976	34.976	2
AGTEPSDAIR	0	Unmodified	1015.4934	0.49343786	1335	sp|Q15645|PCH2_HUMAN	yes	yes	0	0	0	0	0				1								1																						14.702	14.702	2
AGTGLVAGEVVVDALPYFDQGYEAPGVR	0	Acetyl (N-term)	2891.4341	0.43413865	281	sp|O75934|SPF27_HUMAN	yes	yes	1	0	0	0	0	2		2	2	1	2	1	1		2	2	2	1	1			1	2	2	2	1	2	2	1	1	2	3	1	2	2	1		1	64.197	64.197	2;3
AGTGVDNVDLEAATR	0	Unmodified	1487.7216	0.72159989	159	sp|O43175|SERA_HUMAN	yes	yes	0	0	0	0	0	1	1	1		1	1			1	1	1	1	1	1		1	1	1	1				1		1	1	1	1	1	1	1	1	1	30.798	30.798	2
AGTLYTYPENWR	0	Acetyl (N-term)	1511.7045	0.70449327	634	sp|P26641|EF1G_HUMAN	yes	yes	1	0	0	0	0																													1		1	1	1	43.586	43.586	2
AGTSAPGSKR	1	Acetyl (N-term)	972.49886	0.49885759	1728	sp|Q8WXE1|ATRIP_HUMAN	yes	yes	1	0	0	0	0	1		1	1								1			1		1						1		1			1		1				11.138	11.138	2
AGTVVLDDVELR	0	Acetyl (N-term)	1327.6983	0.69834526	613	sp|P25205|MCM3_HUMAN	yes	yes	1	0	0	0	0	1	1	1	1	1	1	1		1	1	1	1	1	1	1	1		1	1	1	1	1	1	1		1	1	1	1	1	1	1		49.764	49.764	2
AGTVVLDDVELREAQR	0	Acetyl (N-term)	1811.9377	0.93774068	613	sp|P25205|MCM3_HUMAN	yes	yes	1	0	0	0	1											1							1	1	1														40.035	40.035	2
AGVFPYR	0	Acetyl (N-term)	850.43374	0.43373813	1481	sp|Q6P2Q9|PRP8_HUMAN	yes	yes	1	0	0	0	0												1																	1				1	36.835	36.835	2
AGVFPYRGPGNPVPGPLAPLPDYMSEEKLQEKAR	2	Acetyl (N-term)	3721.8927	0.89265175	1481	sp|Q6P2Q9|PRP8_HUMAN	yes	yes	1	0	0	0	1																		1																43.791	43.791	4
AGVGDAAAPGEGGGGGVDGPQR	0	Acetyl (N-term)	1892.8613	0.86128127	1472	sp|Q6NXT6|TAPT1_HUMAN	yes	yes	1	0	0	0	0		1																					1					1	1	1		1	1	23.271	23.271	2
AGVPTMR	0	Unmodified	730.37959	0.37959407	143	sp|O15260|SURF4_HUMAN	yes	yes	0	0	0	0	0	1							1	1			1		1														1		1	1		1	18.096	18.096	2
AGVSFSGHR	0	Acetyl (N-term)	958.46208	0.46207815	1366	sp|Q16643|DREB_HUMAN	yes	yes	1	0	0	0	0	1	1		1	1	1	1	1	1	1	1	1	1	1	1	1	1	1	1	1	1	1	1	1	1	1	1	1	1	1	1	1	1	23.875	23.875	2
AGVSYAAPWWVSLLHR	0	Acetyl (N-term)	1853.9577	0.95768826	2059	sp|Q9C0H2|TTYH3_HUMAN	yes	yes	1	0	0	0	0								1		1	1			1									1		1	1								78.848	78.848	2
AGVTDGNEVAKAQQATPGGAAPTIFSR	1	Unmodified	2613.3147	0.31469222	2028	sp|Q9BX68|HINT2_HUMAN	yes	yes	0	0	0	0	0																															1			31.733	31.733	3
AGWIQAQQLQGDALR	0	Acetyl (N-term)	1695.8693	0.86926718	763	sp|P42229|STA5A_HUMAN	yes	yes	1	0	0	0	0											1																1				1			74.937	74.937	2
AHAGGGSGGSGAGGPAGR	0	Acetyl (N-term)	1421.6396	0.6396016	235	sp|O75182|SIN3B_HUMAN	yes	yes	1	0	0	0	0	1			1								1											1		1			1	1	1				10.798	10.798	2
AHEFTVYR	0	Unmodified	1021.4981	0.49812931	1791	sp|Q969V3|NCLN_HUMAN	yes	yes	0	0	0	0	0	2	1	1	1			1	1	1	1	1	1		1		1	1						1					1	1	1	1	1	2	19.748	19.748	2;3
AHESVVKSEDFSLPAYMDR	1	Oxidation (M)	2196.0157	0.015733004	500	sp|P13073|COX41_HUMAN	yes	yes	0	0	0	1	0	4	4	3	2	2	4	3	1	2	2	2	4	3	2	4	2	3	2	2	2	2	2	4	3	4	4	2	2	4	4				35.72	35.72	2;3;4
AHESVVKSEDFSLPAYMDR	1	Unmodified	2180.0208	0.020818382	500	sp|P13073|COX41_HUMAN	yes	yes	0	0	0	0	0	3	2	2	3	2	2	2	3	1	3	3	3	3	2	2	2	3		1	1	2	2	2	2	3	2	2	2	2	2		1		37.597	37.597	2;3;4
AHESVVKSEDFSLPAYMDRR	1	Unmodified	2336.1219	0.12192941	500	sp|P13073|COX41_HUMAN	yes	yes	0	0	0	0	1								1	1	1	1			2				1	1	1														30.124	30.124	3;4
AHESVVKSEDFSLPAYMDRR	1	Oxidation (M)	2352.1168	0.11684403	500	sp|P13073|COX41_HUMAN	yes	yes	0	0	0	1	1																		2		1														30.112	30.112	3;4
AHFPINVVIQENGSLVEIR	0	Unmodified	2134.1535	0.15348753	692	sp|P32969|RL9_HUMAN	yes	yes	0	0	0	0	0																										1								99.86	99.86	3
AHIGALALR	0	Glu->pyro-Glu	902.54502	0.54501992	28		yes	yes	0	0	1	0	0								1	1	1	1		1	1																1				36.639	36.639	2
AHITINQYLQQVYEAIDSR	0	Acetyl (N-term)	2303.1546	0.15460975	1422	sp|Q5JVF3|PCID2_HUMAN	yes	yes	1	0	0	0	0	2	1	1	1	1	1		1	1	2	1	2	1	2			1			1		1	1	1	2	2	2	2	2	1				68.677	68.677	2;3
AHKQIYYSDKYFDEHYEYR	2	Acetyl (N-term)	2596.1659	0.16590271	696	sp|P33552|CKS2_HUMAN	yes	yes	1	0	0	0	0								1	1		1								1	1	1			1	1	1								35.838	35.838	4;5
AHQTGIHATEELKEFFAKAR	2	Acetyl (N-term)	2325.1866	0.18657858	1464	sp|Q6IBS0|TWF2_HUMAN	yes	yes	1	0	0	0	0	2							2	2	2	2	2	2	1	1			1	2	1	1	2	2	2	1	2	1	1	2	1	1			42.91	42.91	3;4;5
AHSGAQGLLAAQKAR	1	Unmodified	1477.8114	0.81135837	2425	sp|Q9Y2Z4|SYYM_HUMAN	yes	yes	0	0	0	0	0	2	2	2	2	1	2	1	3	3	3	2	2	3	3	2	2	2	2	2	2	2		2	2	1		1	2	1	2	2	1	1	17.986	17.986	2;3;4
AHSPVAVQVPGMQNNIADPEELFTKLER	1	Acetyl (N-term)	3131.571	0.57098326	2309	sp|Q9P289|STK26_HUMAN	yes	yes	1	0	0	0	0	1				1						1	1				1			1	1	1	1	1	1	1	1	1	1	1			1		62.068	62.068	3
AHSPVAVQVPGMQNNIADPEELFTKLER	1	Oxidation (M);Acetyl (N-term)	3147.5659	0.56589788	2309	sp|Q9P289|STK26_HUMAN	yes	yes	1	0	0	1	0								2		1	1	1	1	1		1	1		1		1	1	1											47.634	47.634	3
AHTQEGEEKKQTSGTSNTR	2	Unmodified	2087.9832	0.98318732	1925	sp|Q99590|SCAFB_HUMAN	yes	yes	0	0	0	0	0																												1						8.3062	8.3062	4
AHYKAADSKR	2	Acetyl (N-term)	1187.6047	0.60471964	1915	sp|Q99417|MYCBP_HUMAN	yes	yes	1	0	0	0	0			1					1	2	2	2			2	1		1	2	1	1	1	1		1	1	1	1			1				13.694	13.694	2;3
AHYNKR	1	Unmodified	787.40892	0.40892037	221	sp|Q99877|H2B1N_HUMAN;sp|Q93079|H2B1H_HUMAN;sp|Q16778|H2B2E_HUMAN;sp|P62807|H2B1C_HUMAN;sp|P58876|H2B1D_HUMAN;sp|P23527|H2B1O_HUMAN;sp|P06899|H2B1J_HUMAN;sp|O60814|H2B1K_HUMAN;sp|Q99880|H2B1L_HUMAN;sp|Q99879|H2B1M_HUMAN;sp|Q5QNW6|H2B2F_HUMAN;sp|P33778|H2B1B_HUMAN;sp|Q8N257|H2B3B_HUMAN;sp|Q6DRA6|H2B2D_HUMAN;sp|Q6DN03|H2B2C_HUMAN	yes	no	0	0	0	0	0								1																										3.1525	3.1525	2
AIAAKEKDIQEESTFSSR	2	Unmodified	2009.0065	0.006548526	769	sp|P42704|LPPRC_HUMAN	yes	yes	0	0	0	0	0	3	2	2	3	2	2	2	3	3	3	3	2	3	3	3	2	2	3	3	2	3	2	2	3	2	2	2	2	2	2	2	2	2	23.447	23.447	2;3;4
AIAELGIYPAVDPLDSTSR	0	Unmodified	1987.0262	0.026221336	401	sp|P06576|ATPB_HUMAN	yes	yes	0	0	0	0	0																				1					1	1	1							90.707	90.707	2
AIEPPPLDAVIEAEHTLR	0	Unmodified	1970.0473	0.047291129	1142	sp|Q08211|DHX9_HUMAN	yes	yes	0	0	0	0	0											1			1	1	1																		46.544	46.544	3
AIGGKVEVR	1	Unmodified	927.55016	0.55016488	731	sp|P36957|ODO2_HUMAN	yes	yes	0	0	0	0	0				1																														16.322	16.322	2
AIGMEDSPDLLAAR	0	Unmodified	1457.7184	0.71842877	427	sp|P08243|ASNS_HUMAN	yes	yes	0	0	0	0	0	1																																	36.204	36.204	2
AIKKKDELER	3	Unmodified	1228.7139	0.71393574	797	sp|P46782|RS5_HUMAN	yes	yes	0	0	0	0	0								2	2	2	1		1	2																				13.864	13.864	2;3
AIKQVYEEEYGSSLEDDVVGDTSGYYQR	1	Unmodified	3199.4469	0.44694776	436	sp|P08758|ANXA5_HUMAN	yes	yes	0	0	0	0	0																										1								84.433	84.433	3
AILFAVVAR	0	Unmodified	958.59639	0.59638679	877	sp|P51809|VAMP7_HUMAN	yes	yes	0	0	0	0	0		1	1	1		1	1	1		1			1								1					1	1			1		1		51.036	51.036	2
AILVDLEPGTMDSVR	0	Oxidation (M)	1630.8236	0.82362212	415	sp|P07437|TBB5_HUMAN;sp|Q9BVA1|TBB2B_HUMAN;sp|Q13885|TBB2A_HUMAN;sp|Q13509|TBB3_HUMAN	yes	no	0	0	0	1	0												1			1	1	1	2	1	1			1		1	1	2				1	1	1	51.685	51.685	2
AILVDLEPGTMDSVR	0	Unmodified	1614.8287	0.8287075	415	sp|P07437|TBB5_HUMAN;sp|Q9BVA1|TBB2B_HUMAN;sp|Q13885|TBB2A_HUMAN;sp|Q13509|TBB3_HUMAN	yes	no	0	0	0	0	0				1				1			1	1	1	1		1	1	1	1				1		1	1	1	1	1	1	1	1	1	50.15	50.15	2
AINPHLTEDQR	0	Unmodified	1292.6473	0.64731274	2375	sp|Q9ULX3|NOB1_HUMAN	yes	yes	0	0	0	0	0												1											1											17.492	17.492	3
AIPSAAAAAAAAGR	0	Unmodified	1167.636	0.63601977	631	sp|P26599|PTBP1_HUMAN	yes	yes	0	0	0	0	0								1					1	1		1	1	1																28.248	28.248	2
AISAANHVKAKKQSR	3	Unmodified	1607.922	0.92197146	1260	sp|Q14432|PDE3A_HUMAN	yes	yes	0	0	0	0	0								1		1	1			1																				13.238	13.238	4
AITDTAYR	0	Unmodified	909.4556	0.45559579	715	sp|P35579|MYH9_HUMAN	yes	yes	0	0	0	0	0	1							1		1	1																							19.696	19.696	2
AITGASLADIMAKR	1	Unmodified	1416.7759	0.77588407	1069	sp|P83731|RL24_HUMAN	yes	yes	0	0	0	0	0	1							1	1	1	1	1	1	1		1	1	1		1	1		1		1									39.384	39.384	3
AITGASLADIMAKR	1	Oxidation (M)	1432.7708	0.77079869	1069	sp|P83731|RL24_HUMAN	yes	yes	0	0	0	1	0															1																			29.544	29.544	3
AITSAYYR	0	Unmodified	943.47633	0.47633123	997	sp|P62491|RB11A_HUMAN;sp|Q15907|RB11B_HUMAN;sp|P57735|RAB25_HUMAN	yes	no	0	0	0	0	0	1	1	1				1	1	1		1	1		1															1		1		1	21.207	21.207	2
AIVFIKQPSSQDALQGR	1	Unmodified	1857.0108	0.010846043	1195	sp|Q13308|PTK7_HUMAN	yes	yes	0	0	0	0	0	1	1		1	1	1	1			1	1	1			1	1	1		1				1	1			1	1	1	1	1	1	1	33.481	33.481	3
AIVFIKQPSSQDALQGRR	1	Unmodified	2013.112	0.11195707	1195	sp|Q13308|PTK7_HUMAN	yes	yes	0	0	0	0	1																		1																29.239	29.239	4
AKAAAIGIDLGTTYSCVGVFQHGKVEIIANDQGNR	2	Acetyl (N-term)	3714.8788	0.8787926	458	sp|P0DMV9|HS71B_HUMAN;sp|P0DMV8|HS71A_HUMAN	yes	no	1	0	0	0	0							1															1		1										42.797	42.797	4
AKATTIKEALAR	2	Acetyl (N-term)	1313.7667	0.76669959	1400	sp|Q4LDG9|DNAL1_HUMAN	yes	yes	1	0	0	0	0								2	1	2	2		2	2		1	1													1	1		1	26.376	26.376	2;3
AKDILGEAGLHFDELNKLR	2	Acetyl (N-term)	2180.159	0.15896684	1608	sp|Q8IY31|IFT20_HUMAN	yes	yes	1	0	0	0	0								1		1	1			1																				43.798	43.798	4
AKDPFAHLPKSTFVLDEFKR	3	Unmodified	2345.2532	0.25320158	634	sp|P26641|EF1G_HUMAN	yes	yes	0	0	0	0	0								1	1	1	1		1	1																				35.176	35.176	4
AKDVKFGADAR	2	Unmodified	1176.6251	0.62512073	471	sp|P10809|CH60_HUMAN	yes	yes	0	0	0	0	0	2	4	2	2	2	2	2	3	2	2	3	1	4	4	3	2	3	2	2	3	2	3	1	2	2	3	3	1	2	2	2		2	17.914	17.914	1;2;3
AKEAKSETSGPQIKELTDEEAER	3	Unmodified	2545.2508	0.25075456	2404	sp|Q9Y266|NUDC_HUMAN	yes	yes	0	0	0	0	0	1																																	21.828	21.828	4
AKEDGSKQVSVHR	2	Unmodified	1439.7481	0.74808942	2012	sp|Q9BVV7|TIM21_HUMAN	yes	yes	0	0	0	0	0	1							2		1	2	1		2	1		1	1	2	1	1		1	1	1		1		1					13.15	13.15	3;4
AKEEPQSISR	1	Acetyl (N-term)	1185.599	0.59896556	1809	sp|Q96B96|TM159_HUMAN	yes	yes	1	0	0	0	0							1				1					1	1																1	16.689	16.689	2
AKFEELNMDLFR	1	Oxidation (M);Acetyl (N-term)	1569.7497	0.7497289	473	sp|P11021|BIP_HUMAN	yes	yes	1	0	0	1	0																																	1	47.687	47.687	2
AKFMTPVIQDNPSGWGPCAVPEQFR	1	Acetyl (N-term)	2873.3629	0.36290474	148	sp|O15371|EIF3D_HUMAN	yes	yes	1	0	0	0	0	1					1		2	1	1	2	1		1		1	1				1	1	1		1	1	1		1		1	1	1	57.904	57.904	2;3
AKFMTPVIQDNPSGWGPCAVPEQFR	1	Oxidation (M);Acetyl (N-term)	2889.3578	0.35781936	148	sp|O15371|EIF3D_HUMAN	yes	yes	1	0	0	1	0														1		1							1					1				1	1	46.433	46.433	3
AKGHYTEGAELVDSVLDVVR	1	Unmodified	2157.1066	0.10659692	415;1045	sp|P07437|TBB5_HUMAN;sp|Q9BVA1|TBB2B_HUMAN;sp|Q13885|TBB2A_HUMAN;sp|Q13509|TBB3_HUMAN;sp|P68371|TBB4B_HUMAN	no	no	0	0	0	0	0	2					1		1			1	2							1		2	2	1	2	2	2	2							59.942	59.942	3;4
AKHHPDLIFCR	1	Acetyl (N-term)	1434.719	0.71903789	1538	sp|Q7RTV0|PHF5A_HUMAN	yes	yes	1	0	0	0	0	1	1	1	1		2	1	1		2	1	2	1	2	1		1	1		1	1		1	1	1	1	1		1	2				27.772	27.772	2;3;4
AKIAKTHEDIEAQIR	2	Acetyl (N-term)	1763.953	0.95299681	260	sp|O75533|SF3B1_HUMAN	yes	yes	1	0	0	0	0	3	2	3	4	2	2	1	3	3	3	3	2	3	3	2	3	3	1	1	3	3	3	2	3	3	3	3	2	2	2	2	3	2	27.094	27.094	2;3;4
AKISSPTETER	1	Acetyl (N-term)	1259.6357	0.635745	684	sp|P31949|S10AB_HUMAN	yes	yes	1	0	0	0	0	1	1	1	2	1	1	2	1	1	1	1	1		1	1	1	1	1	1	1	1	1	2	1	1	1	1	2	1	1	2	1	1	20.352	20.352	2;3
AKLEAAIAEAEER	1	Unmodified	1399.7307	0.73070802	9	sp|P08729|K2C7_HUMAN;CON__Q3KNV1;CON__P08729	yes	no	0	0	0	0	0																	1										1							42.517	42.517	2
AKLEAAIAEAEERGELALKDAR	2	Unmodified	2353.2601	0.26013745	9	sp|P08729|K2C7_HUMAN;CON__Q3KNV1;CON__P08729	yes	no	0	0	0	0	1																		1																39.06	39.06	4
AKMKVVEEPNAFGVNNPFLPQASR	2	Unmodified	2642.3639	0.36389102	2356	sp|Q9UJJ9|GNPTG_HUMAN	yes	yes	0	0	0	0	0										1				1					1	1														37.292	37.292	3;4
AKNGQVIGIGAGQQSR	1	Unmodified	1582.854	0.85395147	679	sp|P31939|PUR9_HUMAN	yes	yes	0	0	0	0	0										1																								20.503	20.503	3
AKNGSEADIDEGLYSR	1	Acetyl (N-term)	1765.8119	0.81187146	595	sp|P22314|UBA1_HUMAN	yes	yes	1	0	0	0	0	2	2	2	2	2	2	2	1	1	2	1	2	2	1	1	2	2	1	1	1	1	1	2	2	2	2	2	2	2	2	2	2	2	30.163	30.163	2;3
AKPAATAAAASEELSQVPDEELLR	1	Acetyl (N-term)	2508.2708	0.27076172	62	sp|A6NKD9|CC85C_HUMAN	yes	yes	1	0	0	0	0										1						1	1														1	1		44.017	44.017	3
AKPAMPQDSVPSPR	1	Unmodified	1479.7504	0.7503976	897	sp|P53396|ACLY_HUMAN	yes	yes	0	0	0	0	0	1													1																				21.241	21.241	3
AKPAQGAKYR	2	Acetyl (N-term)	1130.6196	0.61964142	422	sp|P08133|ANXA6_HUMAN	yes	yes	1	0	0	0	0	2	1	1	2	1	1	1	1	2	2	2	2	2	2	2	2	2	2	2	2	2	2	1	2	1	1	2	1	1	1	2	2	2	13.414	13.414	2;3
AKPCGVR	1	Acetyl (N-term)	828.42761	0.4276069	2371	sp|Q9UL46|PSME2_HUMAN	yes	yes	1	0	0	0	0												1		1				1					1			1	1	1	1					14.607	14.607	2
AKPFVPNVHAAEFVPSFLR	1	Unmodified	2125.1473	0.14727994	1611	sp|Q8IYD1|ERF3B_HUMAN	yes	yes	0	0	0	0	0								1										1																41.942	41.942	3;4
AKPLTDQEKR	2	Acetyl (N-term)	1226.6619	0.66190017	404	sp|P06737|PYGL_HUMAN	yes	yes	1	0	0	0	0	2	3	1	2	1	1	1	2	2	2	2	2	2	2	2	2	2	2	2	2	2	2	1	2	2	1	2	1	2	2	1	3	1	15.793	15.793	2;3
AKPLTDQEKRR	2	Acetyl (N-term)	1382.763	0.7630112	404	sp|P06737|PYGL_HUMAN	yes	yes	1	0	0	0	1								1		3	1		1	1					2	1										1				15.248	15.248	2;3;4
AKPLTDSEKR	2	Acetyl (N-term)	1185.6354	0.63535107	479	sp|P11216|PYGB_HUMAN	yes	yes	1	0	0	0	0	1		1	2	1			2	2	1	2	1	2	1	1	2	2	2	2	1	1	1	1	2	2	1	2	1	1	1	1	1	2	16.374	16.374	2;3
AKQEELEAALQR	1	Unmodified	1384.731	0.73104237	9	sp|P08729|K2C7_HUMAN;CON__Q3KNV1;CON__P08729	yes	no	0	0	0	0	0									1	1	1			1		2	2	1	1															25.483	25.483	2;3
AKSAGAKSSGGREDLESSGLQR	2	Unmodified	2190.0989	0.098885782	2359	sp|Q9UK76|JUPI1_HUMAN	yes	yes	0	0	0	0	1										1	2																							15.524	15.524	3;4
AKSKFEYVR	2	Acetyl (N-term)	1168.6241	0.6240581	2255	sp|Q9NWX6|THG1_HUMAN	yes	yes	1	0	0	0	0	2							1	1			1	2	2		1			1		1							1	1	1	1	1	2	21.04	21.04	2;3
AKSKNHTTHNQSR	2	Unmodified	1507.7604	0.76038544	809	sp|P47914|RL29_HUMAN	yes	yes	0	0	0	0	0																														7				2.8157	2.8157	4
AKSLLKTASLSGR	2	Acetyl (N-term)	1372.8038	0.80381338	2221	sp|Q9NTX5|ECHD1_HUMAN	yes	yes	1	0	0	0	0		1		1				1		1	1		1	1			1	1	1		1										1	1		29.006	29.006	2;3
AKSNGENGPR	1	Acetyl (N-term)	1070.5105	0.51048491	2029	sp|Q9BXI6|TB10A_HUMAN	yes	yes	1	0	0	0	0														1														1		1				8.8555	8.8555	2
AKSPLEGVSSSR	1	Acetyl (N-term)	1258.6517	0.65172941	1375	sp|Q16854|DGUOK_HUMAN	yes	yes	1	0	0	0	0																															1		1	22.215	22.215	2
AKSSGNSSSSGSGSGSTSAGSSSPGAR	1	Unmodified	2301.0065	0.0065015391	1161	sp|Q12797|ASPH_HUMAN	yes	yes	0	0	0	0	0																												1						8.428	8.428	3
AKTDAGGEDAILQTR	1	Unmodified	1544.7794	0.77944912	2219	sp|Q9NT62|ATG3_HUMAN	yes	yes	0	0	0	0	0																															1			20.538	20.538	3
AKTDSDIIAKMKGTFVER	3	Unmodified	2009.0616	0.061560984	438	sp|P09012|SNRPA_HUMAN	yes	yes	0	0	0	0	0														1																				31.557	31.557	4
AKVAVLGASGGIGQPLSLLLKNSPLVSR	2	Unmodified	2744.6276	0.62763392	750	sp|P40926|MDHM_HUMAN	yes	yes	0	0	0	0	0						1			1																						1			50.448	50.448	3
AKVAVPTGPTPLDSTPPGGAPHPLTGQEEAR	1	Unmodified	3047.5676	0.56761244	299	sp|O94966|UBP19_HUMAN	yes	yes	0	0	0	0	0	1								1																				1			1		31.202	31.202	4
AKVEQVLSLEPQHELKFR	2	Acetyl (N-term)	2192.1954	0.19535235	316	sp|O95292|VAPB_HUMAN	yes	yes	1	0	0	0	0	2	2	1	3	1	1	2	2	2	2	2	2	2	2	2	2	2	3	2	2	2	2	1	1	2	2	2	1	1	2		1		44.266	44.266	2;3;4
AKVKVDEVGGEALGR	2	Unmodified	1526.8417	0.84165545	21	CON__Q3SX09	yes	yes	0	0	0	0	0	1	1		1				2	1	2	1	1	3	2	1	2	1	1	1		1			1				1	1	1	1	1		21.397	21.397	2;3;4
AKVLTPELYAELR	1	Acetyl (N-term)	1543.861	0.86099391	493	sp|P12277|KCRB_HUMAN	yes	yes	1	0	0	0	0																1	1								1	1						1		71.164	71.164	2
AKVPADTEVVCAPPTAYIDFAR	1	Unmodified	2390.194	0.19403172	944	sp|P60174|TPIS_HUMAN	yes	yes	0	0	0	0	0														1																				39.778	39.778	3
AKVSELYDVTWEEMR	1	Acetyl (N-term)	1896.8928	0.89276432	1287	sp|Q15006|EMC2_HUMAN	yes	yes	1	0	0	0	0	2	2	2	1	2	1	2	2	1	2	1	2	1	2	1	2	2	1		1	2	1	2	2	1	1	1	1	2	1	1	2	2	49.614	49.614	2;3
AKVSELYDVTWEEMR	1	Oxidation (M);Acetyl (N-term)	1912.8877	0.88767894	1287	sp|Q15006|EMC2_HUMAN	yes	yes	1	0	0	1	0															2	1	1									1					1		1	48.262	48.262	2;3
AKVSELYDVTWEEMRDKMR	2	Acetyl (N-term)	2427.1563	0.15626601	1287	sp|Q15006|EMC2_HUMAN	yes	yes	1	0	0	0	1								1		1				1					1	1														43.927	43.927	4
AKVSVLNVAVLENPSPFHSPFR	1	Acetyl (N-term)	2449.3118	0.31177909	2236	sp|Q9NVP2|ASF1B_HUMAN	yes	yes	1	0	0	0	0			1					1	1	1			1	1		1			1	1	1	1		1	1	1	1							60.656	60.656	3
AKYGEHEASPDNGQNEFSDIIKSR	2	Acetyl (N-term)	2733.2631	0.26305058	801	sp|P46939|UTRO_HUMAN	yes	yes	1	0	0	0	0										1			1			1	1	1	1		1	1	1					1						30.749	30.749	4
AKYLAQIIVMGVQVVGR	1	Oxidation (M);Acetyl (N-term)	1902.0761	0.076088837	2442	sp|Q9Y3D7|TIM16_HUMAN	yes	yes	1	0	0	1	0			1			1	1											2	2					1						2				54.155	54.155	2;3
AKYLAQIIVMGVQVVGR	1	Acetyl (N-term)	1886.0812	0.081174214	2442	sp|Q9Y3D7|TIM16_HUMAN	yes	yes	1	0	0	0	0																		2		2	1			1	1	1	1							90.862	90.862	2;3
ALAAAPSSNGSPWR	0	Unmodified	1383.6895	0.6895119	2099	sp|Q9H2W6|RM46_HUMAN	yes	yes	0	0	0	0	0	1	1	1	1	1	1	1	1	1	1	1	1	1	1				1	1	1	1	1	1	1	1	1	1	1	1	1	1	1	1	30.368	30.368	2
ALAAPAAEEKEEAR	1	Unmodified	1454.7365	0.73652168	1095	sp|Q01650|LAT1_HUMAN	yes	yes	0	0	0	0	0	1	1	1	1	1		1	2	2	2	1	1	2	2	2	2	2	2	2	2	2	1	1	2	2	1	2	1	1	1	1	1	2	19.76	19.76	2;3
ALAGVFVWDEER	0	Unmodified	1390.6881	0.68811492	2197	sp|Q9NQZ5|STAR7_HUMAN	yes	yes	0	0	0	0	0																											1							97.782	97.782	2
ALALAALAAVEPACGSR	0	Acetyl (N-term)	1681.8821	0.88214006	1977	sp|Q9BT67|NFIP1_HUMAN	yes	yes	1	0	0	0	0								1	1	1	1		1	1																				58.26	58.26	2
ALASVLERPLPVNQR	0	Acetyl (N-term)	1703.9683	0.96825295	646	sp|P28074|PSB5_HUMAN	yes	yes	1	0	0	0	1									1		1		1		1	1	1												1	1		1		45.904	45.904	2
ALDEGDIALLKTYGQSTYSR	1	Unmodified	2200.1012	0.10117719	722	sp|P35998|PRS7_HUMAN	yes	yes	0	0	0	0	0									1				1																					37.511	37.511	3
ALDGPEQMELEEGKAGSGLR	1	Oxidation (M);Acetyl (N-term)	2144.0056	0.005562248	979	sp|P62195|PRS8_HUMAN	yes	yes	1	0	0	1	0	2	2	4	1	1	2	2	1	1			2	2	1	1	1	1			1	1		3	1		1		5	2	2	6	3	3	34.191	34.191	2;3
ALDGPEQMELEEGKAGSGLR	1	Acetyl (N-term)	2128.0106	0.010647626	979	sp|P62195|PRS8_HUMAN	yes	yes	1	0	0	0	0	2	2	2	2	2	2	2	2	1	2	2	2	1	2	1	1	1	2	2	2	2	2	1	2	2	2	2	2	2	1	2	2	2	40.881	40.881	2;3
ALDKSDSHPSDALTR	1	Unmodified	1611.7853	0.78526278	839	sp|P49748|ACADV_HUMAN	yes	yes	0	0	0	0	0	1							1	1	1	2	1	2	2			1						1											17.543	17.543	3;4
ALDLEIATYR	0	Unmodified	1163.6186	0.61863837	6	sp|P04264|K2C1_HUMAN;CON__P04264	yes	no	0	0	0	0	0									1			1																						37.083	37.083	2
ALDPADQHLR	0	Acetyl (N-term)	1176.5887	0.58873523	1564	sp|Q7Z7K0|COXM1_HUMAN	yes	yes	1	0	0	0	0	1		1	1		1	1	1	1	1		1	1	1	1		1	1	1	1	1	1	1	1	1	1	1		1	1	1	1	1	29.506	29.506	2
ALELEQER	0	Unmodified	986.50327	0.50327426	625	sp|P26038|MOES_HUMAN	yes	yes	0	0	0	0	0											1								1															24.909	24.909	2
ALETVPKDLR	1	Acetyl (N-term)	1182.6608	0.66083754	1036	sp|P63272|SPT4H_HUMAN	yes	yes	1	0	0	0	0	1	1	1	1	1	1	1	1	1	1	1	1	1	1	1	1	1	1	1	1	1	1	1	1	1	1	1	1	1	1	1	1	1	36.138	36.138	2
ALFPAFAGLSEAPDGGSSR	0	Acetyl (N-term)	1890.9112	0.91119158	2131	sp|Q9H7Z3|NRDE2_HUMAN	yes	yes	1	0	0	0	0	1							1		1	1	1		1		1							1				1	1	1	1	1		1	53.961	53.961	2
ALGNIAGDGSVFR	0	Unmodified	1275.6571	0.65714914	882	sp|P52292|IMA1_HUMAN	yes	yes	0	0	0	0	0												1																						33.642	33.642	2
ALHSPQYIFGDFSPDEFNQFFVTPR	0	Acetyl (N-term)	3000.4083	0.40825825	1274	sp|Q14694|UBP10_HUMAN	yes	yes	1	0	0	0	0	1	1	1			1		2		1	1	1		1			1	1	1	1			1	1	2	1	1	1	1	1				70.006	70.006	2;3
ALHVPKAPGFAQMLKEGAKHFSGLEEAVYR	3	Oxidation (M);Acetyl (N-term)	3338.7234	0.72340157	860	sp|P50990|TCPQ_HUMAN	yes	yes	1	0	0	1	0							1						1																	1				37.004	37.004	4
ALHVPKAPGFAQMLKEGAKHFSGLEEAVYR	3	Acetyl (N-term)	3322.7285	0.72848695	860	sp|P50990|TCPQ_HUMAN	yes	yes	1	0	0	0	0									1		1		1						1	1	1			1										44.178	44.178	4
ALIAGGGAPEIELALR	0	Unmodified	1549.8828	0.88279198	861	sp|P50991|TCPD_HUMAN	yes	yes	0	0	0	0	0																	1																	45.689	45.689	2
ALKMVKGSIDR	2	Acetyl (N-term)	1258.7067	0.70674187	106	sp|O14617|AP3D1_HUMAN	yes	yes	1	0	0	0	0	2		1				1	2	2	2	2	1	2	2		2	2	2	1	1		1					1	1	1	1	1	2	1	29.87	29.87	2;3
ALKSMTEAEQQQLIDDHFLFDKPVSPLLLASGMAR	2	Unmodified	3898.9961	0.99613054	493	sp|P12277|KCRB_HUMAN	yes	yes	0	0	0	0	0								1			1																							48.686	48.686	4
ALLELQLEPEELYQTFQR	0	Unmodified	2219.1474	0.1473991	503	sp|P13639|EF2_HUMAN	yes	yes	0	0	0	0	0																									1	1	2							132.97	132.97	2;3
ALLKGSFSEQGINEFLR	1	Unmodified	1908.0105	0.010511692	1304	sp|Q15084|PDIA6_HUMAN	yes	yes	0	0	0	0	0														1																				41.042	41.042	3
ALLQQQPEDDSKR	1	Unmodified	1526.7689	0.76888444	2336	sp|Q9UHB9|SRP68_HUMAN	yes	yes	0	0	0	0	0				1							1								1														1	18.459	18.459	3
ALLRGVFVVAAKR	1	Acetyl (N-term)	1440.8929	0.89290316	770	sp|P42765|THIM_HUMAN	yes	yes	1	0	0	0	1									1				1																					43.984	43.984	3
ALMLQGVDLLADAVAVTMGPKGR	1	Unmodified	2325.2549	0.25485784	471	sp|P10809|CH60_HUMAN	yes	yes	0	0	0	0	0																			1	1	1			1		1	1							84.987	84.987	3
ALMLQGVDLLADAVAVTMGPKGR	1	Oxidation (M)	2341.2498	0.24977246	471	sp|P10809|CH60_HUMAN	yes	yes	0	0	0	1	0																											1							138.63	138.63	3
ALNGAEVDDFSWEPPTEAETKVLQAR	1	Acetyl (N-term)	2914.3985	0.39848143	199	sp|O60232|SSA27_HUMAN	yes	yes	1	0	0	0	0	1			1	1			2		2	1	1	1	1	1	1	1			1	1	1	1		1		1	1	1	1	1	2	1	52.339	52.339	2;3
ALPAVQQNNLDEDLIR	0	Unmodified	1807.9428	0.94282606	595	sp|P22314|UBA1_HUMAN	yes	yes	0	0	0	0	0	1	1		1				1	1	1	1	2	1	1	1								2		1	1	1	1	1	1	1	1	1	44.283	44.283	2;3
ALPFGSSPHR	0	Unmodified	1067.5512	0.55122751	1582	sp|Q86WC4|OSTM1_HUMAN	yes	yes	0	0	0	0	0								1			1																					1		24.066	24.066	3
ALPHAILR	0	Unmodified	889.54977	0.54977095	948;1034	sp|P60709|ACTB_HUMAN;sp|P63261|ACTG_HUMAN	no	no	0	0	0	0	0														1																				26.369	26.369	2
ALPSEELNR	0	Unmodified	1027.5298	0.52982336	1121	sp|Q04637|IF4G1_HUMAN	yes	yes	0	0	0	0	0		1		1				1					1	1			1														1	1	1	23.081	23.081	2
ALQDLSQPEGLKKTLR	2	Unmodified	1796.0156	0.01559707	1933	sp|Q99707|METH_HUMAN	yes	yes	0	0	0	0	0									1				1			1	1																	27.992	27.992	4
ALQEASEAYLVGLFEDTNLCAIHAKR	1	Unmodified	2918.4596	0.45964189	1520;1077	sp|Q71DI3|H32_HUMAN;sp|P84243|H33_HUMAN	no	no	0	0	0	0	0								1		1	1																							48.908	48.908	4
ALQEQPVVNAVIDDTTKEVVYR	1	Unmodified	2486.3017	0.30166791	731	sp|P36957|ODO2_HUMAN	yes	yes	0	0	0	0	0								1																										43.722	43.722	3
ALQLEEER	0	Unmodified	986.50327	0.50327426	525	sp|P15311|EZRI_HUMAN	yes	yes	0	0	0	0	0								1				1		1									1										1	22.548	22.548	2
ALQPKDDIVDR	1	Unmodified	1268.6725	0.67246486	758	sp|P41250|GARS_HUMAN	yes	yes	0	0	0	0	0										1	1			1																				22.235	22.235	3
ALQPPEFR	0	Unmodified	956.50797	0.50796571	1395	sp|Q3ZAQ7|VMA21_HUMAN	yes	yes	0	0	0	0	0																															1			28.01	28.01	2
ALQTLQSSWVTFR	0	Acetyl (N-term)	1577.8202	0.82019173	1814	sp|Q96BW9|TAM41_HUMAN	yes	yes	1	0	0	0	0	1	1								1		1		1			1					1	1		1	1	1		1		1	1	1	68.126	68.126	2
ALSAETESHIYR	0	Unmodified	1375.6732	0.67319314	105	sp|O14569|C56D2_HUMAN	yes	yes	0	0	0	0	0	1	1	1	2	1	1	1	1	2	1	1		2	1	1	1	1	1	1	1	1	1		1	2	1	1			1	1	2	1	23.637	23.637	2;3
ALSAETESHIYR	0	Acetyl (N-term)	1417.6838	0.68375782	105	sp|O14569|C56D2_HUMAN	yes	yes	1	0	0	0	0	1	1	1	1	1	1	1		1		1	1	1	1	1	1	1	1		1			1		1	1	1	1	1	1	1	1	1	32.29	32.29	2
ALSSSKQSSSSR	1	Unmodified	1223.6106	0.61059288	904	sp|P53999|TCP4_HUMAN	yes	yes	0	0	0	0	0	1		1					2	2	2	2	2		2	1	2	1		1				2	1			2	1	1	2				11.439	11.439	2;3
ALSTIVSQR	0	Unmodified	973.55564	0.55564418	1413	sp|Q5EE01|CENPW_HUMAN	yes	yes	0	0	0	0	0	1			1				1	1	1		1	1	1	1	1	1	1	1	1								1	1	1	1		1	24.775	24.775	2
ALTFSYGR	0	Unmodified	913.46577	0.46576654	374	sp|P04075|ALDOA_HUMAN;sp|P09972|ALDOC_HUMAN	yes	no	0	0	0	0	0										1				1																				30.683	30.683	2
ALTGASDPSAEAEANGEKPFLLR	1	Unmodified	2343.1707	0.17065374	1795	sp|Q96A29|FUCT1_HUMAN	yes	yes	0	0	0	0	0																																1		34.415	34.415	3
ALTSFLPAPTQLSQDQLEAEEKAR	1	Acetyl (N-term)	2684.3657	0.36572473	1223	sp|Q13573|SNW1_HUMAN	yes	yes	1	0	0	0	0	1	1	2		1			2		2	2		1	2		1	1	2	2	2	1	1	1	2	2	1	2	1	2	1	2	2	2	57.564	57.564	2;3
ALVDKHKVKR	3	Acetyl (N-term)	1234.751	0.75098995	934	sp|P56545|CTBP2_HUMAN	yes	yes	1	0	0	0	0								1	1	1	1		1	1				1	1		1			1	1									15.599	15.599	3
ALVFVYGTLKR	1	Acetyl (N-term)	1307.7602	0.76015765	2009	sp|Q9BVM4|GGACT_HUMAN	yes	yes	1	0	0	0	0								1		1	1		1	1		1		1								1	1							65.799	65.799	2
ALYEAGER	0	Unmodified	907.43995	0.43994572	376	sp|P04083|ANXA1_HUMAN	yes	yes	0	0	0	0	0										1	1												1											19.08	19.08	2
ALYHTEER	0	Unmodified	1017.488	0.48795855	2098	sp|Q9H2U2|IPYR2_HUMAN	yes	yes	0	0	0	0	0	1			1					1	1		1	1		1	1	1		1							1	1			1				15.217	15.217	2
ALYHTEER	0	Acetyl (N-term)	1059.4985	0.49852324	2098	sp|Q9H2U2|IPYR2_HUMAN	yes	yes	1	0	0	0	0	1	1		1	1	1	1	1	1	1	1	1	1	1		1	1	1	1	1		1	1	1	1	1	1	1	1	1	1	1	1	22.502	22.502	2
AMDECTDEGGRPQR	0	Unmodified	1620.6621	0.66205288	474	sp|P11047|LAMC1_HUMAN	yes	yes	0	0	0	0	1	1								1	1	1	1	1	1		1							1					1	1	1			1	13.07	13.07	3
AMDECTDEGGRPQR	0	Oxidation (M)	1636.657	0.6569675	474	sp|P11047|LAMC1_HUMAN	yes	yes	0	0	0	1	1												1											1											9.3611	9.3611	3
AMFDQSQIQEFKEAFNMIDQNR	1	Unmodified	2689.2265	0.22647084	126	sp|P19105|ML12A_HUMAN;sp|O14950|ML12B_HUMAN;sp|P24844|MYL9_HUMAN	yes	no	0	0	0	0	0													1																					50.893	50.893	3
AMGIMNSFVNDIFER	0	2 Oxidation (M)	1774.8018	0.80184082	221	sp|Q99877|H2B1N_HUMAN;sp|Q93079|H2B1H_HUMAN;sp|Q16778|H2B2E_HUMAN;sp|P62807|H2B1C_HUMAN;sp|P58876|H2B1D_HUMAN;sp|P23527|H2B1O_HUMAN;sp|P06899|H2B1J_HUMAN;sp|O60814|H2B1K_HUMAN;sp|Q99880|H2B1L_HUMAN;sp|Q99879|H2B1M_HUMAN;sp|Q5QNW6|H2B2F_HUMAN;sp|P33778|H2B1B_HUMAN;sp|Q8N257|H2B3B_HUMAN;sp|P57053|H2BFS_HUMAN	yes	no	0	0	0	2	0																															1	1	1	45.147	45.147	2
AMGIMNSFVNDIFER	0	Unmodified	1742.812	0.81201158	221	sp|Q99877|H2B1N_HUMAN;sp|Q93079|H2B1H_HUMAN;sp|Q16778|H2B2E_HUMAN;sp|P62807|H2B1C_HUMAN;sp|P58876|H2B1D_HUMAN;sp|P23527|H2B1O_HUMAN;sp|P06899|H2B1J_HUMAN;sp|O60814|H2B1K_HUMAN;sp|Q99880|H2B1L_HUMAN;sp|Q99879|H2B1M_HUMAN;sp|Q5QNW6|H2B2F_HUMAN;sp|P33778|H2B1B_HUMAN;sp|Q8N257|H2B3B_HUMAN;sp|P57053|H2BFS_HUMAN	yes	no	0	0	0	0	0								1					1																					52.478	52.478	2
AMGLFR	0	Unmodified	693.36322	0.36321573	1596	sp|Q8IWB1|IPRI_HUMAN	yes	yes	0	0	0	0	0											1																							30.796	30.796	2
AMHNKAAPPQIPDTR	1	Acetyl (N-term)	1687.8464	0.84642325	2150	sp|Q9HAF1|EAF6_HUMAN	yes	yes	1	0	0	0	0	1	1		1	1	1		1	1	1	1	1	1	1		1						1	1	1	1		1	1	1	1	1	1	1	24.844	24.844	3
AMHNKAAPPQIPDTR	1	Oxidation (M);Acetyl (N-term)	1703.8413	0.84133787	2150	sp|Q9HAF1|EAF6_HUMAN	yes	yes	1	0	0	1	0							1								1									1	1						2		1	23.553	23.553	3
AMHNKAAPPQIPDTRR	1	Acetyl (N-term)	1843.9475	0.94753428	2150	sp|Q9HAF1|EAF6_HUMAN	yes	yes	1	0	0	0	1								1	1	1	1		1	1																				21.427	21.427	4
AMKEMGTPDVR	1	Unmodified	1233.5846	0.58457783	1016	sp|P62899|RL31_HUMAN	yes	yes	0	0	0	0	0	1							1	1	1	1		1	1																				20.108	20.108	3
AMLDQLMGTSR	0	Unmodified	1221.5846	0.58457783	2432	sp|Q9Y383|LC7L2_HUMAN	yes	yes	0	0	0	0	0									1	1																								35.647	35.647	2
AMNYNAKDEVDGGPPCAPGGTAKTR	2	Acetyl (N-term)	2618.1853	0.1853343	2230	sp|Q9NV96|CC50A_HUMAN	yes	yes	1	0	0	0	0	1								1	1	1												1											25.639	25.639	3
AMNYNAKDEVDGGPPCAPGGTAKTR	2	Oxidation (M)	2592.1697	0.16968424	2230	sp|Q9NV96|CC50A_HUMAN	yes	yes	0	0	0	1	0								1																										26.647	26.647	3
AMQKIFAR	1	Oxidation (M);Acetyl (N-term)	1021.5379	0.53788563	511	sp|P13929|ENOB_HUMAN	yes	yes	1	0	0	1	0	2		1	1		2	1	1	1	1	1	3	2	2	1	2	2	2	3	2	1	2	2	2	1	3	2	2	2	1	3	1	2	31.799	31.799	2
AMQKIFAR	1	Acetyl (N-term)	1005.543	0.54297101	511	sp|P13929|ENOB_HUMAN	yes	yes	1	0	0	0	0	1	1		1	1	1	1	1	1	1	1	1	1	1	1	1		1	1	1	1	1	1	1	1	1	1	1	1	1	1	1	1	37.804	37.804	2
AMQPAEIQFAQR	0	Unmodified	1388.6871	0.68706906	1272	sp|Q14684|RRP1B_HUMAN	yes	yes	0	0	0	0	0								1		1																						1	1	29.922	29.922	2
AMQRPGPYDR	0	Unmodified	1189.5662	0.56622565	681	sp|P31943|HNRH1_HUMAN	no	no	0	0	0	0	1												1																						13.769	13.769	3
AMSFEWPWQYR	0	Acetyl (N-term)	1541.6762	0.67617003	1963	sp|Q9BRG1|VPS25_HUMAN	yes	yes	1	0	0	0	0	1									1		1					1						1					1	1	1	1	1	1	54.14	54.14	2
AMSFEWPWQYR	0	Oxidation (M);Acetyl (N-term)	1557.6711	0.67108465	1963	sp|Q9BRG1|VPS25_HUMAN	yes	yes	1	0	0	1	0																	1																	54.034	54.034	2
AMSSGGSGGGVPEQEDSVLFR	0	Acetyl (N-term)	2107.948	0.94804737	1365	sp|Q16637|SMN_HUMAN	yes	yes	1	0	0	0	0	1	2	2	2	1	1	1	1	1	1	1	2		1	1	1		1				1	2		1	1	1	1	2	1	2	2	2	44.543	44.543	2;3
AMSSGGSGGGVPEQEDSVLFR	0	Oxidation (M);Acetyl (N-term)	2123.943	0.94296199	1365	sp|Q16637|SMN_HUMAN	yes	yes	1	0	0	1	0	1			1								1			1	1	1						2	1				2	2		2	1	1	37.855	37.855	2;3
AMSSGGSGGGVPEQEDSVLFRR	0	Acetyl (N-term)	2264.0492	0.049158397	1365	sp|Q16637|SMN_HUMAN	yes	yes	1	0	0	0	1																		2	1	1														35.068	35.068	2;3
AMVVSSWR	0	Acetyl (N-term)	976.48004	0.4800364	466	sp|P10589|COT1_HUMAN	yes	yes	1	0	0	0	0													1	1			1														1		1	42.081	42.081	2
AMVVSSWRDPQDDVAGGNPGGPNPAAQAAR	0	Acetyl (N-term)	3032.4159	0.4158796	466	sp|P10589|COT1_HUMAN	yes	yes	1	0	0	0	1																		1																39.132	39.132	3
ANDSGGPGGPSPSER	0	Acetyl (N-term)	1425.612	0.61204944	2064	sp|Q9GZT9|EGLN1_HUMAN	yes	yes	1	0	0	0	0	1								1	1	1	1		1	1	1					1		1					1	1	1				17.374	17.374	2
ANEAYPCPCDIGHR	0	Acetyl (N-term)	1700.7035	0.70352376	1826	sp|Q96DG6|CMBL_HUMAN	yes	yes	1	0	0	0	0	1	1	1	1	1		1				1	1	1	1		1	1				1		1	1	1	1	1	1	1	1	1	1	1	30.561	30.561	2
ANENHGSPR	0	Acetyl (N-term)	1022.453	0.45297003	2116	sp|Q9H4Z3|PCIF1_HUMAN	yes	yes	1	0	0	0	0	1								1		1						1		1									1						12.038	12.038	2
ANGMELDGR	0	Gln->pyro-Glu	944.40218	0.40218001	1026	sp|P62995|TRA2B_HUMAN;sp|Q13595|TRA2A_HUMAN	yes	no	0	1	0	0	0												1																1						23.099	23.099	2
ANGMELDGRR	0	Oxidation (M);Gln->pyro-Glu	1116.4982	0.49820566	1026	sp|P62995|TRA2B_HUMAN;sp|Q13595|TRA2A_HUMAN	yes	no	0	1	0	1	1	1												1		1																			17.174	17.174	2
ANGMELDGRR	0	Gln->pyro-Glu	1100.5033	0.50329104	1026	sp|P62995|TRA2B_HUMAN;sp|Q13595|TRA2A_HUMAN	yes	no	0	1	0	0	1	1							1	1	1	1	1	1	1		1		1	1				1	1				1		1			1	21.283	21.283	2
ANGWGVMVSHR	0	Gln->pyro-Glu	1195.5557	0.55566096	403	sp|P06733|ENOA_HUMAN	yes	yes	0	1	0	0	0		1																														1		31.89	31.89	2
ANKGPSYGMSR	1	Oxidation (M);Acetyl (N-term)	1224.5557	0.55572054	1103	sp|Q01995|TAGL_HUMAN	yes	yes	1	0	0	1	0	1			1					1				1	1	1		1		1												1			15.212	15.212	2
ANKGPSYGMSR	1	Acetyl (N-term)	1208.5608	0.56080592	1103	sp|Q01995|TAGL_HUMAN	yes	yes	1	0	0	0	0	1	1	1	1		1	1	1	1	1	1	1	1	1		1	1	1	1	1	1		1	1	1	1	1	1	1	1	1	1	1	19.87	19.87	2
ANLERTFIAIKPDGVQR	1	Acetyl (N-term)	1969.0745	0.074508932	596	sp|P22392|NDKB_HUMAN	yes	yes	1	0	0	0	1	1														1								1	1				1	1					40.535	40.535	3
ANLETAIADAEQR	0	Glu->pyro-Glu	1382.679	0.6790068	20	sp|Q86Y46|K2C73_HUMAN;CON__Q32MB2	yes	no	0	0	1	0	0	1											1																1	1			1	1	46.4	46.4	2
ANLIVEEEDLR	0	Glu->pyro-Glu	1281.6565	0.65648044	1734	sp|Q8WZ42|TITIN_HUMAN	yes	yes	0	0	1	0	0										1				1																				52.099	52.099	2
ANLPNQVHR	0	Unmodified	1047.5574	0.55737552	1290	sp|Q15019|SEPT2_HUMAN	yes	yes	0	0	0	0	0										1		1	1				1						1											15.825	15.825	2;3
ANNDAVLKR	1	Acetyl (N-term)	1041.5567	0.55670682	1165	sp|Q12904|AIMP1_HUMAN	yes	yes	1	0	0	0	0	1	2	1	1	1	1	1	1	1	1	1	1	1	1	1	1	1	1	1	1	1	1	1	1	1	1	1	1	1	1	1	1	1	20.082	20.082	2
ANNSVAYSGVKNSLKEANHDGDFGITLAELR	2	Acetyl (N-term)	3331.6433	0.64329658	570	sp|P20020|AT2B1_HUMAN	yes	yes	1	0	0	0	0									1	1	1		1	1				1	1	1	1			1	1	1	1							52.022	52.022	4
ANRGPAYGLSR	0	Acetyl (N-term)	1202.6156	0.61561868	734	sp|P37802|TAGL2_HUMAN	yes	yes	1	0	0	0	1		1		1				1	1	1	1			1		1	1	1	1	1		1								1	1	1	1	22.608	22.608	2
ANSANTNTVPKLYR	1	Acetyl (N-term)	1589.8162	0.81616898	887	sp|P52655|TF2AA_HUMAN	yes	yes	1	0	0	0	0	2	1	1	2	1	1	2	1	1	1	1	2	1	1	1		1	1	1	1	1		1	1	1	1	1	1	1	1	1	2	2	28.936	28.936	2;3
ANSGCKDVTGPDEESFLYFAYGSNLLTER	1	Acetyl (N-term)	3281.4823	0.48228741	237	sp|O75223|GGCT_HUMAN	yes	yes	1	0	0	0	0	1											1				1						1				1			1					64.884	64.884	3
ANSTAVVKIPGTPGAGGR	1	Acetyl (N-term)	1693.9111	0.911132	1357	sp|Q16514|TAF12_HUMAN	yes	yes	1	0	0	0	0						1		1	1	1	1															1		1		1	1	1		35.701	35.701	2
ANSTGKAPPDER	1	Acetyl (N-term)	1283.6106	0.61059288	1452	sp|Q68CP9|ARID2_HUMAN	yes	yes	1	0	0	0	0	1			1			1			1					1		1		1		1			1		1	1	1	1	1		1	2	14.052	14.052	2
ANTFVAELKGLDPAR	1	Gln->pyro-Glu	1583.8308	0.83075641	750	sp|P40926|MDHM_HUMAN	yes	yes	0	1	0	0	0																							1											47.741	47.741	2
ANTVLSGGTTMYPGIADR	0	Oxidation (M)	1838.8833	0.88326227	948;1034	sp|P60709|ACTB_HUMAN;sp|P63261|ACTG_HUMAN	no	no	0	0	0	1	0	1								1		1	1			1	1	1						1					1			1			30.62	30.62	2
ANTVLSGGTTMYPGIADR	0	Unmodified	1822.8883	0.88834765	948;1034	sp|P60709|ACTB_HUMAN;sp|P63261|ACTG_HUMAN	no	no	0	0	0	0	0	2	1	1	1				1	1	1	1	2	1	1		1	1		1	1	1		1			1	1	1	1	1	1	1	1	37.594	37.594	2;3
ANVADTKLYDILGVPPGASENELKKAYR	3	Acetyl (N-term)	3073.6084	0.60841462	225	sp|O60884|DNJA2_HUMAN	yes	yes	1	0	0	0	0	1	1	1	1		1	1	3	2	2	2	1	2	2	1	1	2	1	3	1	1	1	1	2	2	1	1	1	1	1				48.85	48.85	3;4
ANVSKKVSWSGR	2	Acetyl (N-term)	1359.7259	0.72589741	876	sp|P51798|CLCN7_HUMAN	yes	yes	1	0	0	0	0	1	1		1			1			2	1			2		1	1	1	1	1									1	1	1	1	2	22.01	22.01	2;3
APAEILNGKEISAQIR	1	Unmodified	1708.9472	0.94718315	486	sp|P11586|C1TC_HUMAN	yes	yes	0	0	0	0	0	2	1	1	1	1	1	2	1	2	1	2	1	2	1	2	2	1	1	1	1	1	1	1	1	2	1	2	1	1	2	2	1	2	35.095	35.095	2;3
APAMQPAEIQFAQR	0	Oxidation (M)	1572.7719	0.77186132	1272	sp|Q14684|RRP1B_HUMAN	yes	yes	0	0	0	1	0	1					1	2					1	1		1	2	2	1										1	2	2	1	1	2	27.347	27.347	2;3
APAMQPAEIQFAQR	0	Unmodified	1556.7769	0.7769467	1272	sp|Q14684|RRP1B_HUMAN	yes	yes	0	0	0	0	0	1	1	1	1		1	1	2	2	1	2	2	2	2		2	2	1	2				2	1	1		2	1	2	1	2	2	1	34.619	34.619	2;3
APDPGFQER	0	Unmodified	1015.4723	0.47230849	2340	sp|Q9UHL4|DPP2_HUMAN	yes	yes	0	0	0	0	0			1				1					1		1	1			1	1		1		1				1			1				20.073	20.073	2
APDPVAAETAAQGPTPR	0	Unmodified	1647.8216	0.82164829	203	sp|O60427|FADS1_HUMAN	yes	yes	0	0	0	0	0	2	2	2	2		1	2	2	1	2	2	2	1	2	2	2	2	2	2	1	1	1	2	1	1	1	2	2	2	1	2	2	2	26.023	26.023	2;3
APDQDEIQR	0	Unmodified	1070.4993	0.49925152	468	sp|P10619|PPGB_HUMAN	yes	yes	0	0	0	0	0	1							1	1	1	1	1	1	1	1	1	1	1	1		1	1	1	1	1	1	1	1	1	1			1	16.297	16.297	2
APDQDEIQRLPGLAKQPSFR	1	Unmodified	2265.1866	0.18657858	468	sp|P10619|PPGB_HUMAN	yes	yes	0	0	0	0	1																			1															32.816	32.816	4
APEVLPKPR	1	Unmodified	1005.5971	0.59711507	452	sp|P09669|COX6C_HUMAN	yes	yes	0	0	0	0	0	1	1	1	1			1	2			1	1		1	1			1			1		1	1	1	1	1	1	1	1	1	1	1	21.398	21.398	2;3
APGQLALFSVSDKTGLVEFAR	1	Unmodified	2205.1794	0.17936793	679	sp|P31939|PUR9_HUMAN	yes	yes	0	0	0	0	0	2	1	1	1	1	1	1	2	2	2	2	1	2	2	2	2	1	2	2	2	1	1	1	2	2	2	1	1	1	1		1		52.481	52.481	2;3
APIIAVTR	0	Gln->pyro-Glu	822.49634	0.49633839	515	sp|P14618|KPYM_HUMAN	yes	yes	0	1	0	0	0	1																															1		45.028	45.028	2
APKFPDSVEELR	1	Unmodified	1386.7143	0.71432967	1342	sp|Q15785|TOM34_HUMAN	yes	yes	0	0	0	0	0	2	2	1	2	1	2	1	2	2	2	2	2	2	2	2	2	2	2	2	2	1	2	1	2	1	2	1	1	2	2	2	2	2	32.339	32.339	2;3
APKGSSKQQSEEDLLLQDFSR	2	Unmodified	2362.1765	0.1764674	2384	sp|Q9UNL2|SSRG_HUMAN	yes	yes	0	0	0	0	0	2	2	2	2	2	2	3	2	3	2	2	2	2	2	2	2	2	2	2	2	2	2	2	1	2	2	2	2	2	3		1		38.283	38.283	2;3;4
APKSQDLAKIMADIR	2	Unmodified	1655.9029	0.9028755	396	sp|P05783|K1C18_HUMAN	yes	yes	0	0	0	0	0	1							1	1	2	2		1	1						1							1							37.296	37.296	2;3
APKSQDLAKIMADIRAQYDELAR	2	Unmodified	2602.3537	0.35372026	396	sp|P05783|K1C18_HUMAN	yes	yes	0	0	0	0	1																			1															45.202	45.202	4
APLDLDKYVEIAR	1	Unmodified	1501.814	0.81404372	95	sp|O00743|PPP6_HUMAN	yes	yes	0	0	0	0	0	2	1	1	2		1	2	2	2	2	2	2	2	2	1	2	1	2	2	2	2	2	1	2	1	1	1	1	1	2		1	1	42.457	42.457	2;3
APPEQGKIFIAR	1	Unmodified	1325.7456	0.74557022	717	sp|P35610|SOAT1_HUMAN	yes	yes	0	0	0	0	0																															1			24.478	24.478	3
APPSVFAEVPQAQPVLVFKLTADFR	1	Unmodified	2726.4796	0.4795727	541	sp|P17174|AATC_HUMAN	yes	yes	0	0	0	0	0	1		1	1	1	2			1			1	1									1	1		2	2	1		1	3				72.8	72.8	2;3;4
APPSVFAEVPQAQPVLVFKLTADFREDPDPR	1	Unmodified	3435.7827	0.78269059	541	sp|P17174|AATC_HUMAN	yes	yes	0	0	0	0	1	1							1	1													1		1										50.427	50.427	4
APPWVPAMGFTLAPSLGCFVGSR	0	Unmodified	2417.2024	0.20242834	670	sp|P30536|TSPO_HUMAN	yes	yes	0	0	0	0	0			1					2		1	1			1			1																	54.907	54.907	2;3
APPWVPAMGFTLAPSLGCFVGSR	0	Oxidation (M)	2433.1973	0.19734296	670	sp|P30536|TSPO_HUMAN	yes	yes	0	0	0	1	0																									1	1								140.59	140.59	3
APSGLKAVVGEKILSGVIR	2	Unmodified	1893.1411	0.14113193	1347	sp|Q15833|STXB2_HUMAN	yes	yes	0	0	0	0	0								1																										37.115	37.115	3
APSTMKIKIIAPPER	2	Unmodified	1650.9491	0.94909741	948;1034;1041;1001;1035	sp|P60709|ACTB_HUMAN;sp|P68133|ACTS_HUMAN;sp|P62736|ACTA_HUMAN;sp|P63261|ACTG_HUMAN;sp|P63267|ACTH_HUMAN;sp|P68032|ACTC_HUMAN	no	no	0	0	0	0	0									1		1		1																					27.708	27.708	4
APSTMKIKIIAPPER	2	Oxidation (M)	1666.944	0.94401203	948;1034;1041;1001;1035	sp|P60709|ACTB_HUMAN;sp|P68133|ACTS_HUMAN;sp|P62736|ACTA_HUMAN;sp|P63261|ACTG_HUMAN;sp|P63267|ACTH_HUMAN;sp|P68032|ACTC_HUMAN	no	no	0	0	0	1	0													1																					24.025	24.025	4
APSTPLLTVR	0	Unmodified	1053.6182	0.61824444	2037	sp|Q9BY44|EIF2A_HUMAN	yes	yes	0	0	0	0	0	1	1		1			1				1	1						1					1						1	1	1	1	1	30.509	30.509	2
APSVPAAEPEYPKGIR	1	Unmodified	1680.8835	0.88352026	914	sp|P54819|KAD2_HUMAN	yes	yes	0	0	0	0	0	3	1	1	3	1	2	3	1	1	1	2	1	1	1	2	1	1	2	1	2	1	1	1	1	1	2	1	1	1	2	1	1	3	28.774	28.774	2;3;4
APTIQTQAQR	0	Unmodified	1112.5938	0.5938206	1645	sp|Q8N7H5|PAF1_HUMAN	yes	yes	0	0	0	0	0								1	1	1	1		1	1																				17.303	17.303	2
APVAGLGSDAELQIER	0	Unmodified	1624.842	0.84204938	318	sp|O95302|FKBP9_HUMAN	yes	yes	0	0	0	0	0																															1	1	1	33.844	33.844	2
APVEHVVADAGAFLR	0	Unmodified	1550.8205	0.82052608	2375	sp|Q9ULX3|NOB1_HUMAN	yes	yes	0	0	0	0	0	2	1	1	2	1	1	2	2	2	2	2	1	2	2	2	2	2	2	1	2	1	2	1		2	2	2	1	1	1		2	2	40.677	40.677	2;3
APVLSKDSADIESILALNPR	1	Unmodified	2108.1477	0.14773345	1164	sp|Q12882|DPYD_HUMAN	yes	yes	0	0	0	0	0										1	1			1		1	1							1	1	1	1							62.875	62.875	3
AQAAAPASVPAQAPKR	1	Unmodified	1532.8423	0.84232415	809	sp|P47914|RL29_HUMAN	yes	yes	0	0	0	0	0								1																										18.888	18.888	3
AQAKINAKANEGR	2	Acetyl (N-term)	1411.7532	0.75317479	343	sp|O95816|BAG2_HUMAN	yes	yes	1	0	0	0	0	2	1	2	2	1	1	2	2	2	2	2	2	2	2	2	2	1	2	2	2	2	2	1	2	2	2	2	1	2	2	2	2	2	15.848	15.848	2;3
AQALQFVPETQVSLLDNGLR	0	Unmodified	2198.1695	0.16953153	678	sp|P31930|QCR1_HUMAN	yes	yes	0	0	0	0	0								1		1	1			1			1																	47.817	47.817	2;3
AQALSEEEFQR	0	Acetyl (N-term)	1348.6259	0.62590859	1401	sp|Q4V328|GRAP1_HUMAN	yes	yes	1	0	0	0	0	1		1				1					1			1	1	1			1	1		1		1	1	1	1	1	1	1	1	1	37.717	37.717	2
AQAVSEDAGGNEGR	0	Unmodified	1359.6015	0.60148476	930	sp|P55884|EIF3B_HUMAN	yes	yes	0	0	0	0	0	1									1				1																				15.237	15.237	2
AQDQGEKENPMR	1	Oxidation (M);Acetyl (N-term)	1459.6362	0.6361557	1019	sp|P62913|RL11_HUMAN	yes	yes	1	0	0	1	0	3	2	2	3		1	2	2	2	2	2	4	2	2	1	2	2	1	2	1	1	1	3	2	2	2	2	3	3	3	2	4	3	15.03	15.03	2
AQDQGEKENPMR	1	Acetyl (N-term)	1443.6412	0.64124108	1019	sp|P62913|RL11_HUMAN	yes	yes	1	0	0	0	0	3	1	1	2	1	1	2	1	1	1	1	3	1	1	1	1	1	1	1	1	1	1	1	1	1	1	1	1	1	1	1	2	3	17.548	17.548	2;3
AQDQGEKENPMRELR	1	Acetyl (N-term)	1841.869	0.86900919	1019	sp|P62913|RL11_HUMAN	yes	yes	1	0	0	0	1	1						1					1					1												1		1	1		22.605	22.605	3
AQDQGEKENPMRELRIR	1	Acetyl (N-term)	2111.0542	0.054184196	1019	sp|P62913|RL11_HUMAN	yes	yes	1	0	0	0	2	1																																	26.43	26.43	4
AQDQTQDTQLITVDEKLDITTLTGVPEEHIKTR	2	Unmodified	3735.9167	0.91667747	160	sp|O43181|NDUS4_HUMAN	yes	yes	0	0	0	0	0								1						1						1														40.207	40.207	3;4
AQESGTIPKKR	2	Unmodified	1213.6779	0.67788459	71	sp|O00116|ADAS_HUMAN	yes	yes	0	0	0	0	0								1	1					1			1		1		1								1					13.257	13.257	3
AQESPKNSAAEIPVTSNGEVDDSR	1	Acetyl (N-term)	2542.1783	0.17831789	895	sp|P53367|ARFP1_HUMAN	yes	yes	1	0	0	0	0	1	1	1	1	1	1	1					2	1		1	1	1			1	1	1	1	1	1	1	1	2	2	1	2	2	2	29.408	29.408	2;3
AQESPKNSAAEIPVTSNGEVDDSREHSFNR	1	Acetyl (N-term)	3312.5243	0.52430365	895	sp|P53367|ARFP1_HUMAN	yes	yes	1	0	0	0	1								1			1		1	1				1	1	1									1					26.497	26.497	4
AQEVSEYLSQNPR	0	Acetyl (N-term)	1561.7372	0.73724996	2272	sp|Q9NXV6|CARF_HUMAN	yes	yes	1	0	0	0	0	1	1	1	1	1	1	1	1	1			1	1	1	1	1	1	1	1	1	1	1	1	1	1	1	1	1	1	1	1	1	1	44.991	44.991	2
AQFAFESDLHSLLQLDAPIPNAPPAR	0	Acetyl (N-term)	2859.4555	0.45554279	1162	sp|Q12834|CDC20_HUMAN	yes	yes	1	0	0	0	0																	1			1														55.693	55.693	2;3
AQFDTEYQR	0	Acetyl (N-term)	1198.5255	0.52546627	1543	sp|Q7Z3C6|ATG9A_HUMAN	yes	yes	1	0	0	0	0	1	1	1	1		1	1					1											1						1	1				26.487	26.487	2
AQFEGIVTDLIR	0	Unmodified	1360.7351	0.73506511	737	sp|P38646|GRP75_HUMAN	yes	yes	0	0	0	0	0															1	1	1		1					1	1	1	1							68.389	68.389	2
AQGLIEVER	0	Acetyl (N-term)	1055.5611	0.56112349	1987	sp|Q9BU02|THTPA_HUMAN	yes	yes	1	0	0	0	0	1	1								1	1	1				1							1					1	1	1	1	1	1	35.614	35.614	2
AQGPAASAEEPKPVEAPAANSDQTVTVKE	2	Unmodified	2891.4149	0.41485977	1061	sp|P80723|BASP1_HUMAN	yes	yes	0	0	0	0	0	1							1	1					1																		1		25.039	25.039	3
AQGSHQIDFQVLHDLR	0	Acetyl (N-term)	1904.9493	0.94930842	2281	sp|Q9NYJ8|TAB2_HUMAN	yes	yes	1	0	0	0	0	1							1			1			1				1	1					1				1		1				38.136	38.136	3
AQGWAGFSEEELRR	0	Acetyl (N-term)	1676.7907	0.79068251	1437	sp|Q5T7V8|GORAB_HUMAN	yes	yes	1	0	0	0	1	1	1	1					1	1	1	1		1	1		1	1	1														1	1	38.552	38.552	2
AQHQQVR	0	Unmodified	865.45185	0.45184782	959	sp|P61247|RS3A_HUMAN	yes	yes	0	0	0	0	0								1			1			1																				4.6572	4.6572	2
AQIFANTVDNAR	0	Unmodified	1318.663	0.6629628	396	sp|P05783|K1C18_HUMAN	yes	yes	0	0	0	0	0																	1								1	1	1							47.758	47.758	2
AQILPIR	0	Acetyl (N-term)	851.52289	0.52288749	1086	sp|Q00610|CLH1_HUMAN	yes	yes	1	0	0	0	0	1	1	1		1	1	1					1											1		1	1	1	1	1		1		1	51.459	51.459	2
AQISSNSGFKECPSSHPEPTR	1	Acetyl (N-term)	2357.0706	0.070622121	86	sp|O00443|P3C2A_HUMAN	yes	yes	1	0	0	0	0	1	1		1				1		1	1	1		1		1							1					1	1		1	1		22.497	22.497	3
AQKENSYPWPYGR	1	Acetyl (N-term)	1636.7634	0.76340513	1855	sp|Q96GD4|AURKB_HUMAN	yes	yes	1	0	0	0	0	1		1	1		1		1			1	1		1				1					1		1			1	1	1	1	1	1	34.137	34.137	2
AQKSNQNGKDSKPSSTPR	3	Unmodified	1928.9664	0.96641505	406	sp|P06748|NPM_HUMAN	yes	yes	0	0	0	0	0								2	1		2			2			1																	12.779	12.779	3;4
AQKYDEEFQR	1	Unmodified	1312.6048	0.60477922	919	sp|P55060|XPO2_HUMAN	yes	yes	0	0	0	0	0	1								1		1			1		1																		19.156	19.156	2;3
AQLGGPEAAKSDETAAK	2	Unmodified	1642.8162	0.81622856	383	sp|P04792|HSPB1_HUMAN	yes	yes	0	0	0	0	0									1							1	1		1								1							20.223	20.223	3
AQLGKLLKEQKYDR	3	Acetyl (N-term)	1730.9679	0.9679186	1222	sp|Q13564|ULA1_HUMAN	yes	yes	1	0	0	0	0	2	1	1	1		1		2	2	2	2	2	1	2	1	2	1	2	2	1	1	1	1		1			1	1	1				32.545	32.545	3;4
AQLLVVGSPGPVPR	0	Unmodified	1388.814	0.81398414	685	sp|P32004|L1CAM_HUMAN	yes	yes	0	0	0	0	0	1	1		1							1			1	1	1		1	1	1	1		1		1	1	1	1	1	1	1	1	1	43.187	43.187	2
AQLQTR	0	Acetyl (N-term)	757.40825	0.40825167	1863	sp|Q96H55|MYO19_HUMAN;sp|Q9GZL7|WDR12_HUMAN	yes	no	1	0	0	0	0	1		1	1		1	1					1	1		1			1			1		1		1		1	1	1					19.392	19.392	2
AQNLKDLAGR	1	Acetyl (N-term)	1126.6095	0.60947067	1930	sp|Q99623|PHB2_HUMAN	yes	yes	1	0	0	0	0	2	1	1	1	1	1	1	1	1	1	1	1	1	1	1	1	1	1	1	1	1	1	1	1	1	1	1	1	1	1	1	1	1	31.228	31.228	2
AQNLKDLAGRLPAGPR	1	Acetyl (N-term)	1717.9588	0.95875089	1930	sp|Q99623|PHB2_HUMAN	yes	yes	1	0	0	0	1	1	1				1		1	1	1	2	1	1	1	1	1	1	2	2	1	1		1					1	1	1	1	1	1	36.367	36.367	2;3
AQPAQPADEPAEKADEPMEH	1	Unmodified	2159.943	0.94296199	620	sp|P25786|PSA1_HUMAN	yes	yes	0	0	0	0	0																																	1	18.097	18.097	3
AQPGPASQPDVSLQQR	0	Acetyl (N-term)	1719.854	0.85401105	1312	sp|Q15276|RABE1_HUMAN	yes	yes	1	0	0	0	0	1	1	1	2	1	1	1					1				1	1						1				1	1	1	1	1	1	1	28.222	28.222	2;3
AQPGTLNLNNEVVKMR	1	Acetyl (N-term)	1824.9516	0.9516166	1671	sp|Q8NEF9|SRFB1_HUMAN	yes	yes	1	0	0	0	0	1	1		2				1	1	1	1	1	1	1		1	1	1	1	1				1	1	1	1	1	1	1	1	1	1	41.779	41.779	2;3
AQQKNLEGYVGFANLPNQVYR	1	Acetyl (N-term)	2450.2343	0.23425705	1350	sp|Q16181|SEPT7_HUMAN	yes	yes	1	0	0	0	0	2	1	1	2	1	2	2	1	1	2	2	2	2	2		1	1	2	1	1	1	1	1	1	1	2	2	1	1	1	2	2	2	48.825	48.825	2;3
AQQQMTSSQKALMLELKSLQEEPVEGFR	2	Acetyl (N-term)	3247.6217	0.6216982	1519	sp|Q712K3|UB2R2_HUMAN	yes	yes	1	0	0	0	0				1		1				1	1		1	1		1					1			1	1	1		1	1					58.618	58.618	3
AQSGGEARPGPKTAVQIR	1	Acetyl (N-term)	1863.9915	0.99150758	1968	sp|Q9BRS8|LARP6_HUMAN	yes	yes	1	0	0	0	1																			1													1		20.409	20.409	3
AQTAAATAPR	0	Unmodified	956.50394	0.50394296	590	sp|P21912|SDHB_HUMAN	yes	yes	0	0	0	0	0	1	1	1	1	1	1	1	1	1	1	1	1	1	1		1	1	1	1	1	1	1	1	1	1		1	1	1	1	6	2		12.609	12.609	2
AQTSPSPKAGAATGR	1	Unmodified	1398.7215	0.72154031	401	sp|P06576|ATPB_HUMAN	yes	yes	0	0	0	0	0	1											1																1						9.7004	9.7004	3
AQVAMSTLPVEDEESSESR	0	Acetyl (N-term)	2105.9423	0.94229329	1053	sp|P78347|GTF2I_HUMAN	yes	yes	1	0	0	0	0	2	2	1	2	1	1	1	1	1	1	1	1	1	1	1		1	1	1	1	1	1	1	1	1	1	1	1	1	1	2	2	2	43.596	43.596	2;3
AQVAMSTLPVEDEESSESR	0	Oxidation (M);Acetyl (N-term)	2121.9372	0.93720791	1053	sp|P78347|GTF2I_HUMAN	yes	yes	1	0	0	1	0			1			1																1	1	1	1	1	1	1	1	2	4		3	44.061	44.061	2;3
AQVLRGTVTDFPGFDER	0	Acetyl (N-term)	1948.9643	0.96428978	436	sp|P08758|ANXA5_HUMAN	yes	yes	1	0	0	0	1										1			1	1	1	1																		46.205	46.205	2
AQWNQLQQLDTR	0	Acetyl (N-term)	1541.7587	0.7586541	747	sp|P40763|STAT3_HUMAN	yes	yes	1	0	0	0	0	2	1	1	1	1	1	1	1	1			1	1	1	1	1	1				1	1	1		1	1	1	1	1	1	1	1	1	45.772	45.772	2
AQYEDIANR	0	Unmodified	1078.5043	0.5043369	8	sp|P05787|K2C8_HUMAN;CON__P05787	no	no	0	0	0	0	0																														1				17.632	17.632	2
AQYEEIAQR	0	Unmodified	1106.5356	0.53563702	15;17	sp|P35908|K22E_HUMAN;CON__P35908v2;CON__P35908;sp|Q01546|K22O_HUMAN;sp|P19013|K2C4_HUMAN;CON__P19013;sp|P48668|K2C6C_HUMAN;CON__P48668;sp|P02538|K2C6A_HUMAN;CON__P04259;CON__P02538	no	no	0	0	0	0	0																								1										22.213	22.213	2
AQYKGAASEAGR	1	Acetyl (N-term)	1249.6051	0.60511357	1258	sp|Q14320|FA50A_HUMAN	yes	yes	1	0	0	0	0	1	1	1	1	1	1	1	1	1	1	1	1	1	1	1	1	1	1	1	1	1	1	1	1	1	1	1	1	1	1	1	1	1	18.402	18.402	2
AREETDKEEPASKQQKTENGAGDQ	3	Unmodified	2645.2165	0.21649431	394	sp|P05455|LA_HUMAN	yes	yes	0	0	0	0	1	1																																	9.3891	9.3891	4
ARGPKKHLKR	3	Unmodified	1189.752	0.751993	1000	sp|P62701|RS4X_HUMAN;sp|Q8TD47|RS4Y2_HUMAN;sp|P22090|RS4Y1_HUMAN	yes	no	0	0	0	0	1								2	1	2				2																				7.5204	7.5204	2;3
ARLDHKFDLMYAKR	2	Unmodified	1762.9301	0.9300933	1043;1044	sp|Q9BQE3|TBA1C_HUMAN;sp|P68363|TBA1B_HUMAN;sp|Q71U36|TBA1A_HUMAN;sp|P0DPH8|TBA3D_HUMAN;sp|P0DPH7|TBA3C_HUMAN;sp|Q9NY65|TBA8_HUMAN;sp|A6NHL2|TBAL3_HUMAN;sp|P68366|TBA4A_HUMAN	no	no	0	0	0	0	1								1																										24.592	24.592	4
ARPAEVGGMQLR	0	Unmodified	1283.6768	0.67683873	695	sp|P33316|DUT_HUMAN	yes	yes	0	0	0	0	1	1	1	1	1	1		1	2	1	2	1	1	1	1		1	1	1	1	1	1		1		1	1		1	1		1	1	1	23.266	23.266	2;3
ARPAEVGGMQLR	0	Oxidation (M)	1299.6718	0.67175335	695	sp|P33316|DUT_HUMAN	yes	yes	0	0	0	1	1													1																					21.6	21.6	3
ARPDDEEGAAVAPGHPLAKGYLPLPR	1	Unmodified	2696.4034	0.40344764	2476	sp|Q9Y5Y0|FLVC1_HUMAN	yes	yes	0	0	0	0	1	1								2	1								1	1							1	1							40.164	40.164	4;5
ARQEELYSELQAR	0	Unmodified	1591.7954	0.79543354	1308	sp|Q15149|PLEC_HUMAN	yes	yes	0	0	0	0	1								2	1			1	1					1					1								1	1	1	25.397	25.397	2;3
ASAAVESFVTKQLDLLELER	1	Acetyl (N-term)	2260.1951	0.19507758	739	sp|P38935|SMBP2_HUMAN	yes	yes	1	0	0	0	0	2						1										1			1		1		1	2	2	2		1					94.4	94.4	2;3
ASACGAPGPGGALGSQAPSWYHR	0	Acetyl (N-term)	2296.0443	0.044347791	147	sp|O15357|SHIP2_HUMAN	yes	yes	1	0	0	0	0	2	2	2	2	1	1	1	1		1		2	1	1		1	1	1		2	1		2	1	2	2	2	1	2	1	2	2	2	39.897	39.897	2;3
ASADELTFHEFEEATNLLADTPDAATTSR	0	Acetyl (N-term)	3164.4422	0.44219673	2024	sp|Q9BWQ6|YIPF2_HUMAN	yes	yes	1	0	0	0	0		1								1	1	1	1	1						1		1	1			1		1	1					59.859	59.859	2;3
ASAELQGKYQKLAQEYSKLR	3	Acetyl (N-term)	2352.2438	0.24375911	1510	sp|Q6ZMI0|PPR21_HUMAN	yes	yes	1	0	0	0	0									1																									34.886	34.886	4
ASAGDTQAGPR	0	Acetyl (N-term)	1071.4945	0.49450049	336	sp|O95716|RAB3D_HUMAN	yes	yes	1	0	0	0	0	1		1	1					1		1	1	1	1	1	1	1	1					1		1			1	1	1			1	15.472	15.472	2
ASAGHAVSIAQDDAGADDWETDPDFVNDVSEKEQR	1	Unmodified	3744.6412	0.64118391	1255	sp|Q14247|SRC8_HUMAN	yes	yes	0	0	0	0	0																		1																34.352	34.352	4
ASAGVAAGR	0	Acetyl (N-term)	800.41407	0.41406533	2245	sp|Q9NWA0|MED9_HUMAN	yes	yes	1	0	0	0	0								1			1																							19.109	19.109	2
ASAKVSDSISAQYPVVDHEFDAVVVGAGGAGLR	1	Unmodified	3271.6473	0.64731932	675	sp|P31040|SDHA_HUMAN	yes	yes	0	0	0	0	0	3	1	1	1	1	1	2			2	3	1	1	2		1	1	1	2		2	1	1	1	1	2	2	1	2	1				49.951	49.951	3;4
ASALEQFVNSVR	0	Acetyl (N-term)	1361.6939	0.69392858	2388	sp|Q9UNS2|CSN3_HUMAN	yes	yes	1	0	0	0	0	1	1	1	1		1	1	1	1	1	1	1	1	1			1	1	1	1		1	1	1	1	1	1	1	1	1	1	1	1	62.155	62.155	2
ASAPGLGGAAVPSFWPPNAAR	0	Unmodified	1993.017	0.016994053	420	sp|P07954|FUMH_HUMAN	yes	yes	0	0	0	0	0																																2		45.422	45.422	2;3
ASASSKELLMKLR	2	Unmodified	1432.8072	0.8071842	782	sp|P43897|EFTS_HUMAN	yes	yes	0	0	0	0	0	2	1	1	1		1		3	3	2	2	1	1	1			2	1		1	2		1		1			1	2	1				27.657	27.657	2;3;4
ASASSTNLKDILADLIPKEQAR	2	Unmodified	2340.2649	0.26488848	247	sp|O75390|CISY_HUMAN	yes	yes	0	0	0	0	0	2	3	5	6	5	3	3	2	2	2	2	5	2	2				2	4	2	2	2	1	2	2	2	2	1	2	2				52.925	52.925	2;3;4
ASASTQPAALSAEQAKVVLAEVIQAFSAPENAVR	1	Acetyl (N-term)	3465.8104	0.81036191	1929	sp|Q99622|C10_HUMAN	yes	yes	1	0	0	0	0							1											1						1	1	1	1				1			98.445	98.445	3
ASASTSKYNSHSLENESIKR	2	Acetyl (N-term)	2250.0877	0.087652393	1213	sp|Q13496|MTM1_HUMAN	yes	yes	1	0	0	0	0									1	1			1	1																				21.096	21.096	4
ASASYHISNLLEKMTSSDKDFR	2	Acetyl (N-term)	2541.217	0.21695201	1577	sp|Q86VP6|CAND1_HUMAN	yes	yes	1	0	0	0	0	2	1	1	2	1	1	1	2	2	2	2	2	2						2	1	1	1	1	2	2	2	2	1	1	1				52.906	52.906	3;4
ASASYHISNLLEKMTSSDKDFR	2	Oxidation (M);Acetyl (N-term)	2557.2119	0.21186663	1577	sp|Q86VP6|CAND1_HUMAN	yes	yes	1	0	0	1	0		1		1	1	1		1	1	1			1	1	1			1	1		1	1	1	1		1								42.982	42.982	4
ASATAPAAAVPTLASPLEQLR	0	Acetyl (N-term)	2076.1215	0.1215187	315	sp|O95273|CCDB1_HUMAN	yes	yes	1	0	0	0	0								1		1					1		1						1				1	1	1		1		1	57.333	57.333	2
ASATGDSASER	0	Acetyl (N-term)	1092.4683	0.46834532	1760	sp|Q92841|DDX17_HUMAN	yes	yes	1	0	0	0	0	1									1						1	1											1		1				13.45	13.45	2
ASAVLSSVPTTASR	0	Acetyl (N-term)	1387.7307	0.73070802	1442	sp|Q5VSY0|GKAP1_HUMAN	yes	yes	1	0	0	0	0												1			1	1							1						1	1		1		37.712	37.712	2
ASAVSPANLPAVLLQPR	0	Acetyl (N-term)	1744.9836	0.98356866	872	sp|P51610|HCFC1_HUMAN	yes	yes	1	0	0	0	0	2	1	1	1	1		1	1		2	2	2		1		1	1					2	2		1	1	2	2	2	2	2	2	2	59.897	59.897	2;3
ASCASIDIEDATQHLR	0	Acetyl (N-term)	1827.8421	0.84212573	1480	sp|Q6P2E9|EDC4_HUMAN	yes	yes	1	0	0	0	0	1		1	1			1	1	1	1	1	1	1		1	1	1						1	1	1	1	1	1	1	1	1			45.798	45.798	2
ASCPDSDNSWVLAGSESLPVETLGPASR	0	Acetyl (N-term)	2943.3556	0.35563033	1804	sp|Q96AQ6|PBIP1_HUMAN	yes	yes	1	0	0	0	0	1																						1					1			1		1	49.263	49.263	3
ASDAVQSEPR	0	Acetyl (N-term)	1100.5098	0.5098162	1355	sp|Q16512|PKN1_HUMAN	yes	yes	1	0	0	0	0	1															1		1					1					1	1	1				17.439	17.439	2
ASDVLELTDDNFESR	0	Unmodified	1709.7744	0.77442332	663	sp|P30101|PDIA3_HUMAN	yes	yes	0	0	0	0	0		1																					1							1	1		1	37.365	37.365	2
ASDVLELTDDNFESR	0	Glu->pyro-Glu	1691.7639	0.76385864	663	sp|P30101|PDIA3_HUMAN	yes	yes	0	0	1	0	0										1	1	1		1	1	1	1					1	1		1	1	1		1				1	62.995	62.995	2
ASEELQKDLEEVKVLLEKATR	3	Acetyl (N-term)	2469.3326	0.33263369	2156	sp|Q9HB71|CYBP_HUMAN	yes	yes	1	0	0	0	0	2	1	1				2			1	2		3	2				1	2	3	1	2		2	2	2	2		2	2	2		2	66.094	66.094	2;3;4
ASEIHMTGPMCLIENTNGR	0	Acetyl (N-term)	2171.9762	0.97619315	689	sp|P32455|GBP1_HUMAN	yes	yes	1	0	0	0	0										1	1																							42.971	42.971	2
ASELEPEVQAIDR	0	Acetyl (N-term)	1497.7311	0.73110195	1600	sp|Q8IWV8|UBR2_HUMAN	yes	yes	1	0	0	0	0	1											1					1						1					1				1	1	39.84	39.84	2
ASESETLNPSAR	0	Acetyl (N-term)	1302.6052	0.60517315	234	sp|O75164|KDM4A_HUMAN	yes	yes	1	0	0	0	0	1																																	21.459	21.459	2
ASESGKLWGGR	1	Acetyl (N-term)	1188.5887	0.58873523	381	sp|P04424|ARLY_HUMAN	yes	yes	1	0	0	0	0	1	1							1	1		1		1		1		1	1	1		1	1			1		1	1	1	1	1	1	28.353	28.353	2
ASFVTEVLAHSGR	0	Acetyl (N-term)	1414.7205	0.72047768	162	sp|O43264|ZW10_HUMAN	yes	yes	1	0	0	0	0	1	1	1	1	1					1	1	1	1	1		1	1				1	1	1	1	1	1		1	1	1		1	1	55.611	55.611	2
ASFVTEVLAHSGRLEKEDLGTR	1	Acetyl (N-term)	2456.266	0.26595111	162	sp|O43264|ZW10_HUMAN	yes	yes	1	0	0	0	1																		1																45.1	45.1	4
ASGADSKGDDLSTAILKQKNR	3	Acetyl (N-term)	2216.1397	0.13968796	920	sp|P55072|TERA_HUMAN	yes	yes	1	0	0	0	0	1	1			1							1					1												1		1	1		26.765	26.765	4
ASGADSKGDDLSTAILKQKNRPNR	3	Acetyl (N-term)	2583.3365	0.33649029	920	sp|P55072|TERA_HUMAN	yes	yes	1	0	0	0	1	2	1	1	2		1	1	2	2	2	2	2	2	2	2	1	2	2	2	1	1	2	1	2	1	1	1	1	2	1				28.191	28.191	3;4;5
ASGAEPQVLVQYLVLR	0	Unmodified	1741.9727	0.97266962	1461	sp|Q6GMV3|PTRD1_HUMAN	yes	yes	0	0	0	0	0									1	1			1	1																				49.616	49.616	2
ASGAGGVGGGGGGKIR	1	Acetyl (N-term)	1298.6691	0.66911081	843	sp|P49790|NU153_HUMAN	yes	yes	1	0	0	0	0	1	1	1	1	1	1	1	1	1	1	2	1	1	1	1		1	1	1	1	1	1	1	1	1	1	1	1	1	1	1	8	1	17.493	17.493	2
ASGANFEYIIAEKR	1	Unmodified	1567.7995	0.79945628	661	sp|P30084|ECHM_HUMAN	yes	yes	0	0	0	0	0	1	2	1	2	1	2	2	2	2	2	2	3	2	2	2	2	2	1	2	2	1	1	1	1	2	2	2	1	1	2	2	2	2	36.99	36.99	2;3
ASGAYNPYIEIIEQPR	0	Acetyl (N-term)	1861.921	0.92102798	1124	sp|Q04864|REL_HUMAN	yes	yes	1	0	0	0	0																	1														1			49.34	49.34	2
ASGEHSPGSGAAR	0	Acetyl (N-term)	1224.5483	0.54832698	2109	sp|Q9H4A4|AMPB_HUMAN	yes	yes	1	0	0	0	0	1	1	1	1	1	1	1	1	1	1	1	1		1	1	1	1	1	1	1	1	1	1	1		1	1	1	1	1	1	2	2	12.148	12.148	2
ASGGGGCSASER	0	Acetyl (N-term)	1136.4516	0.4516494	1225	sp|Q13596|SNX1_HUMAN	yes	yes	1	0	0	0	0	1									1	1	1											1					1	1	1				10.859	10.859	2
ASGGGVPTDEEQATGLER	0	Unmodified	1772.8177	0.81768512	467	sp|P10606|COX5B_HUMAN	yes	yes	0	0	0	0	0	2	2	2	2	1	2	2	1	2	2	1	2	2	1	1	1	1	1	1	1	1	1	2	2	1	1		2	2	2	2	2	3	24.034	24.034	2;3
ASGGSGGVSVPALWSEVNR	0	Acetyl (N-term)	1870.9173	0.91733959	289	sp|O76094|SRP72_HUMAN	yes	yes	1	0	0	0	0	1	1	1		1				1	1	1		1		1	1	1				1		1		1	1	1	1	1		1	1	1	56.393	56.393	2
ASGPPVSELITKAVAASKER	2	Unmodified	2010.111	0.11095402	464	sp|P10412|H14_HUMAN;sp|P16403|H12_HUMAN;sp|P16402|H13_HUMAN	yes	no	0	0	0	0	0	1							2	1	2	1	1		1		1	1			1									1					40.296	40.296	3;4
ASGQAAGALER	0	Unmodified	1029.5203	0.52032131	345	sp|O95822|DCMC_HUMAN	yes	yes	0	0	0	0	0	1		1	1			1	1	1	1	1	1	1	1	1	1	1		1	1		1	1	1	1		1		1					16.566	16.566	2
ASGQGPGPPR	0	Acetyl (N-term)	964.47264	0.47264284	1363	sp|Q16611|BAK_HUMAN	yes	yes	1	0	0	0	0				1			1	1		1	1	1		1		1	1											1	1	1				17.06	17.06	2
ASGRPEELWEAVVGAAER	0	Acetyl (N-term)	1967.9701	0.97010344	1807	sp|Q96B36|AKTS1_HUMAN	yes	yes	1	0	0	0	1	2		1	1		1			1		1	2	1	1			2				2	1	2		1	1	2	2	1			2	1	60.839	60.839	2;3
ASGSGDSVTR	0	Acetyl (N-term)	977.4414	0.44140229	1757	sp|Q92797|SYMPK_HUMAN	yes	yes	1	0	0	0	0	1									1		1																	1					12.921	12.921	2
ASGSGTKNLDFR	1	Acetyl (N-term)	1293.6313	0.63132832	1893	sp|Q96NC0|ZMAT2_HUMAN	yes	yes	1	0	0	0	0	1	1	1	1	1	1	1	1	1	1	1	1	1	1	1	1	1	1	1	1	1	1	1	1	1	1	1	1	1	1	1	1	1	26.409	26.409	2
ASGSGTKNLDFRR	1	Acetyl (N-term)	1449.7324	0.73243935	1893	sp|Q96NC0|ZMAT2_HUMAN	yes	yes	1	0	0	0	1								1	1	1	1		1	1					1															21.842	21.842	3
ASGTTTTAVKIGIIGGTGLDDPEILEGR	1	Acetyl (N-term)	2783.4553	0.45526802	1180	sp|Q13126|MTAP_HUMAN	yes	yes	1	0	0	0	0	1	1	1	1	1	2		2	1	2	2	2	1		1	1	1	1	2	1	2	2	1	1	1	1	1	1	1	2		1	1	52.683	52.683	2;3
ASGVAVSDGVIKVFNDMKVR	2	Oxidation (M);Acetyl (N-term)	2149.1201	0.1201385	606	sp|P23528|COF1_HUMAN	yes	yes	1	0	0	1	0	7	5	5	7	4	4	7	2	6	4	5	8	5	6	5	6	7	7	7	5	4	4	5	5	6	6	5	3	6	7		2	3	48.437	48.437	2;3
ASGVAVSDGVIKVFNDMKVR	2	Acetyl (N-term)	2133.1252	0.12522387	606	sp|P23528|COF1_HUMAN	yes	yes	1	0	0	0	0	10	5	2	8	3	3	6	7	10	6	12	6	7	6	3	5	7	3	4	5	4	4	5	3	5	4	9	5	9	6	1	3	3	53.048	53.048	2;3
ASGVQVADEVCR	0	Acetyl (N-term)	1331.614	0.6139637	952	sp|P60981|DEST_HUMAN	yes	yes	1	0	0	0	0	1											1																			1	1	1	27.959	27.959	2
ASGVTVNDEVIKVFNDMKVR	2	Oxidation (M);Acetyl (N-term)	2278.1627	0.16273159	2405	sp|Q9Y281|COF2_HUMAN	yes	yes	1	0	0	1	0	1	1			1				1		1		1	1	1	2	2	1	1		1	1	1	2	1	2	1							54.723	54.723	3
ASGVTVNDEVIKVFNDMKVR	2	Acetyl (N-term)	2262.1678	0.16781697	2405	sp|Q9Y281|COF2_HUMAN	yes	yes	1	0	0	0	0	1	1	1	2	1	2	1		1	1	1	1				1	1	2	1	1	1	1	1	1	2	1	1	1	1	1				57.401	57.401	2;3
ASHMTKDMFPGPYPR	1	Unmodified	1733.8018	0.80178124	308	sp|O95169|NDUB8_HUMAN	yes	yes	0	0	0	0	0	2	1						2	2	2	2	1	2	2				1		1			1			1	1		1					29.023	29.023	2;3;4
ASHMTKDMFPGPYPR	1	Oxidation (M)	1749.7967	0.79669587	308	sp|O95169|NDUB8_HUMAN	yes	yes	0	0	0	1	0																		1																26.291	26.291	4
ASHMTKDMFPGPYPR	1	2 Oxidation (M)	1765.7916	0.79161049	308	sp|O95169|NDUB8_HUMAN	yes	yes	0	0	0	2	0															1																			22.364	22.364	4
ASILDEYENSLSR	0	Acetyl (N-term)	1537.726	0.72601657	2306	sp|Q9P253|VPS18_HUMAN	yes	yes	1	0	0	0	0										1	1			1	1		1									1	1	1	1	1	1	1	1	61.18	61.18	2
ASITPGTILIILTGR	0	Unmodified	1524.9239	0.92392852	1109	sp|Q02878|RL6_HUMAN	yes	yes	0	0	0	0	0													1					1	1		1			1	1	1	1							88.031	88.031	2
ASIWVGHR	0	Acetyl (N-term)	966.50355	0.50354903	494	sp|P12429|ANXA3_HUMAN	yes	yes	1	0	0	0	0	1	1	1	1	1	1	1	2	2	1	1	1	1	1	1	1	1	1	1	1	1	1	1	1	1	1	1	1	1	1	1	2	1	34.443	34.443	1;2
ASKEIAENALGKHKER	3	Unmodified	1779.9591	0.95914482	680	sp|P31942|HNRH3_HUMAN	yes	yes	0	0	0	0	0										1																								15.498	15.498	4
ASKEMFEDTVEER	1	Oxidation (M);Acetyl (N-term)	1627.7036	0.70356657	1361	sp|Q16576|RBBP7_HUMAN	yes	yes	1	0	0	1	0	4	4	3	3		4	4	3	2	3	3	4	3	3	2	2	2	2	2	3	2	3	4	3	3	2	3	4	4	2	4	4	4	30.067	30.067	2
ASKEMFEDTVEER	1	Acetyl (N-term)	1611.7087	0.70865195	1361	sp|Q16576|RBBP7_HUMAN	yes	yes	1	0	0	0	0	1	1	1	2	1	1	2	1	1	1	1	2	1	1	1	1	1	1	1	1	1	1	1	1	1	1	1	1	2	1	2	2	2	33.938	33.938	2;3
ASKGAGMSFSR	1	Acetyl (N-term)	1139.5393	0.53934219	1447	sp|Q5XPI4|RN123_HUMAN	yes	yes	1	0	0	0	0	1	1	1							1				1			1											1	1	1	1	1	1	21.402	21.402	2
ASKKSGGSSKNLGGKSSGR	4	Unmodified	1791.9551	0.95512208	2302	sp|Q9P0M9|RM27_HUMAN	yes	yes	0	0	0	0	0								1	2	1	1			1																				12.38	12.38	3;4
ASKQEKDGTEKR	3	Unmodified	1375.7056	0.7055559	540	sp|P17096|HMGA1_HUMAN	yes	yes	0	0	0	0	0														1																				12.03	12.03	3
ASKTNLEQR	1	Unmodified	1045.5516	0.55162144	1142	sp|Q08211|DHX9_HUMAN	yes	yes	0	0	0	0	0	1													1																				11.631	11.631	2
ASLEAAIADAEQR	0	Unmodified	1343.6681	0.66810776	8	sp|P05787|K2C8_HUMAN;CON__P05787;CON__H-INV:HIT000292931	yes	no	0	0	0	0	0															1	1	1					1										1	1	35.478	35.478	2
ASLEGNLAETENR	0	Unmodified	1402.6688	0.66883604	19	sp|Q04695|K1C17_HUMAN;CON__Q04695	yes	no	0	0	0	0	0	1			1										1												1	1							35.815	35.815	2
ASLEVSR	0	Acetyl (N-term)	802.41848	0.418482	218	sp|O60762|DPM1_HUMAN	yes	yes	1	0	0	0	0	1	1								1		1									1							1		1				24.146	24.146	1;2
ASLFKKKTVDDVIKEQNR	4	Acetyl (N-term)	2160.1903	0.19026697	2398	sp|Q9UQN3|CHM2B_HUMAN	yes	yes	1	0	0	0	0	1							2	2	2	2		2	2	1			2	2	1	1	1		1		1								31.297	31.297	3;4
ASLFSFTSPAVKR	1	Acetyl (N-term)	1451.7773	0.77726428	1934	sp|Q99717|SMAD5_HUMAN	yes	yes	1	0	0	0	0								1	1				1			1	1	1							1		1			1		1	1	58.276	58.276	2
ASLLKVDQEVKLKVDSFR	3	Acetyl (N-term)	2116.1892	0.18920434	961	sp|P61289|PSME3_HUMAN	yes	yes	1	0	0	0	0	2	2	2	2	1	1	3	1	2	2	2	3	2	1	2	1	2			1	2	2	1	1	2	2	2	1	1	1				51.826	51.826	3;4
ASLLKVDQEVKLKVDSFRER	3	Acetyl (N-term)	2401.3329	0.33290846	961	sp|P61289|PSME3_HUMAN	yes	yes	1	0	0	0	1																		1	1	1														40.843	40.843	4
ASLSLAPVNIFKAGADEER	1	Acetyl (N-term)	2029.048	0.04801941	1054	sp|P78371|TCPB_HUMAN	yes	yes	1	0	0	0	0	2	2	2	2	2	1		1	2	2	2	2	2		1	2	1	1		2	2	2	1	2	2	2	1	2	2	1	2	2	2	55.23	55.23	2;3
ASLSLAPVNIFKAGADEERAETAR	1	Acetyl (N-term)	2557.3136	0.31362958	1054	sp|P78371|TCPB_HUMAN	yes	yes	1	0	0	0	1	1							1	1	1	1		1	1	1	1	1	1	1	1	1		1			1	1	1	1			1		52.8	52.8	3
ASLTVKAYLLGKEDAAR	2	Acetyl (N-term)	1847.0153	0.015262719	1214	sp|Q13501|SQSTM_HUMAN	yes	yes	1	0	0	0	0	3	1	1	2	1	1	3	2	2	2	2	2	1	2	1	1	1		2	1	1	2	2	1	2	2	1	1	1	1		1	2	43.794	43.794	2;3
ASMGTLAFDEYGR	0	Acetyl (N-term)	1458.6449	0.64492948	817	sp|P48643|TCPE_HUMAN	yes	yes	1	0	0	0	0		1	1		1												1								1	1	1				1	1	1	55.416	55.416	2
ASMGTLAFDEYGRPFLIIKDQDR	1	Oxidation (M);Acetyl (N-term)	2700.3218	0.32175143	817	sp|P48643|TCPE_HUMAN	yes	yes	1	0	0	1	1	3	3	2	3	2	3	3	1	1	2	1	2	1	2	2	3	2	1	2	1	2	2	3	2	4	4	2	2	2	2				57.381	57.381	2;3
ASMGTLAFDEYGRPFLIIKDQDR	1	Acetyl (N-term)	2684.3268	0.32683681	817	sp|P48643|TCPE_HUMAN	yes	yes	1	0	0	0	1	1	1	2	3	1	1	2	2	3	3	2	1		4		1	1	2		2	1	1	1	1	2	2	1	1	1	1				57.627	57.627	2;3
ASMGTLAFDEYGRPFLIIKDQDR	1	Oxidation (M)	2658.3112	0.31118674	817	sp|P48643|TCPE_HUMAN	yes	yes	0	0	0	1	1							1																											48.863	48.863	3
ASMGTLAFDEYGRPFLIIKDQDRKSR	2	Acetyl (N-term)	3055.5549	0.55493926	817	sp|P48643|TCPE_HUMAN	yes	yes	1	0	0	0	2										1				1																				44.128	44.128	4
ASMGTLAFDEYGRPFLIIKDQDRKSR	2	Oxidation (M);Acetyl (N-term)	3071.5499	0.54985389	817	sp|P48643|TCPE_HUMAN	yes	yes	1	0	0	1	2																		1																41.885	41.885	4
ASNEDGDIKR	1	Unmodified	1103.5207	0.52071524	2323	sp|Q9UBT2|SAE2_HUMAN	yes	yes	0	0	0	0	0											1																							13.887	13.887	3
ASNFKKANMASSSQR	2	Acetyl (N-term)	1667.805	0.80495237	755	sp|P41208|CETN2_HUMAN	yes	yes	1	0	0	0	0									1	1	1		1						1															19.818	19.818	3
ASNIFGTPEENQASWAKSAGAKSSGGR	2	Acetyl (N-term)	2749.3056	0.30558409	2359	sp|Q9UK76|JUPI1_HUMAN	yes	yes	1	0	0	0	0		1	1	1		1	1																1					1	1		1	1		33.839	33.839	3
ASNPERGEILLTELQGDSR	0	Acetyl (N-term)	2126.0604	0.06037501	1356	sp|Q16513|PKN2_HUMAN	yes	yes	1	0	0	0	1																		2	1	2														40.374	40.374	2;3
ASNSTKSFLADAGYGEQELDANSALMELDKGLR	2	Acetyl (N-term)	3542.6835	0.68350641	2234	sp|Q9NVH2|INT7_HUMAN	yes	yes	1	0	0	0	0								1				1				2	1		1															49.533	49.533	3;4
ASNTEKLTDQVMQNPR	1	Unmodified	1830.8894	0.88941028	1937	sp|Q99733|NP1L4_HUMAN	yes	yes	0	0	0	0	0											1																							25.014	25.014	3
ASNVTNKTDPR	1	Acetyl (N-term)	1243.6157	0.61567826	419	sp|P07910|HNRPC_HUMAN	yes	yes	1	0	0	0	0	2	1	1	1	1	1	1	1	1	1	1	1	1	2	1	1	1	1	1	1	1	1	1	1	1	1	1	1	1	1	3	2	1	16.512	16.512	1;2
ASNVTNKTDPRSMNSR	1	Acetyl (N-term)	1818.8643	0.86425816	419	sp|P07910|HNRPC_HUMAN	yes	yes	1	0	0	0	1	1										1			1									1					1		1	1	1	1	17.209	17.209	3
ASPAPGSGHPEGPGAHLDMNSLDR	0	Unmodified	2369.0819	0.081855509	293	sp|O94826|TOM70_HUMAN	yes	yes	0	0	0	0	0	1							1	1	1	1	1	1	1																				25.782	25.782	4
ASPGKDNYR	1	Acetyl (N-term)	1048.4938	0.49377221	215	sp|O60684|IMA7_HUMAN;sp|O15131|IMA6_HUMAN	yes	no	1	0	0	0	0	1		1				1	1	1		1		1	1		1		1	1		1	1	1	1		1	1	1	1	1				15.132	15.132	2
ASPSLERPEKGAGKSEFR	2	Acetyl (N-term)	1987.0123	0.012302606	1226	sp|Q13601|KRR1_HUMAN	yes	yes	1	0	0	0	1	2	1	1	1		1	1	2	1	2	2	2	1	2		2	1	1	2	1	2	1	1					1	2	1	1	1	1	20.581	20.581	3;4
ASPSPQPSSQPLQIHR	0	Unmodified	1728.8907	0.89073091	2162	sp|Q9HC35|EMAL4_HUMAN	yes	yes	0	0	0	0	0													1	1									1											22.549	22.549	3
ASQKKTFEINPR	2	Unmodified	1417.7678	0.76776223	517	sp|P14625|ENPL_HUMAN	yes	yes	0	0	0	0	0								1	1	1	1			2																				18.31	18.31	3;4
ASQNRDPAATSVAAAR	0	Acetyl (N-term)	1626.8074	0.80739521	97	sp|O00762|UBE2C_HUMAN	yes	yes	1	0	0	0	1	1							1	1	1	1		1	1		1			1	1									1	1	1	1	1	19.627	19.627	2
ASQNSFR	0	Acetyl (N-term)	850.39333	0.39332988	420	sp|P07954|FUMH_HUMAN	yes	yes	1	0	0	0	0	1		1	1			1					1											1					1	1	1				16.517	16.517	2
ASQNSFR	0	Unmodified	808.38277	0.3827652	420	sp|P07954|FUMH_HUMAN	yes	yes	0	0	0	0	0		1	1			1					1	1	1		1		1	1	1	1	1	1	1		1	1	1	1	1		1		3	13.41	13.41	2
ASQNSFRIEYDTFGELKVPNDKYYGAQTVR	2	Unmodified	3495.7059	0.70589683	420	sp|P07954|FUMH_HUMAN	yes	yes	0	0	0	0	1																		1																36.651	36.651	4
ASQNSFRIEYDTFGELKVPNDKYYGAQTVR	2	Acetyl (N-term)	3537.7165	0.71646152	420	sp|P07954|FUMH_HUMAN	yes	yes	1	0	0	0	1																		1	1															40.136	40.136	4
ASQPPPPPKPWETR	1	Acetyl (N-term)	1628.8311	0.83109076	1772	sp|Q92968|PEX13_HUMAN	yes	yes	1	0	0	0	0													1				1														1	1		28.04	28.04	2
ASQSQGIQQLLQAEKR	1	Acetyl (N-term)	1825.9646	0.96462413	242	sp|O95670|VATG2_HUMAN;sp|O75348|VATG1_HUMAN	yes	no	1	0	0	0	0	2	2	2	2	2	2	2	2	2	2	2	2	2	2	2	2	2	2	2	2	2	1	2	2	2	2	2	2	2	2	2	2	2	41.361	41.361	2;3
ASSAASSEHFEKLHEIFR	1	Acetyl (N-term)	2087.0072	0.007217228	2330	sp|Q9UEU0|VTI1B_HUMAN	yes	yes	1	0	0	0	0	1							2	1			1		1					2						1		1			1				39.166	39.166	3;4
ASSAQSGGSSGGPAVPTVQR	0	Acetyl (N-term)	1841.8868	0.88676774	1522	sp|Q7KZF4|SND1_HUMAN	yes	yes	1	0	0	0	0	1	2	2	2	1	2	2	1	1	1	1	2	1	1	1	1	1	1	1	1	1	1	2	1	1	1	1	2	2	2	2	2	2	26.285	26.285	2;3
ASSDIQVKELEKR	2	Acetyl (N-term)	1543.8206	0.82058566	537	sp|P16949|STMN1_HUMAN	yes	yes	1	0	0	0	0	2	2	2	2	1	2	2	2	2	2	2	2	2	2	2	2	2	2	2	2	2	2	2	2	2	2	2	2	2	2	2	3	2	27.927	27.927	2;3
ASSDIQVKELEKRASGQAFELILSPR	2	Acetyl (N-term)	2913.556	0.55598512	537	sp|P16949|STMN1_HUMAN	yes	yes	1	0	0	0	1																		1																43.389	43.389	4
ASSEAPPLINEDVKR	1	Glu->pyro-Glu	1606.8315	0.83148469	384	sp|P04843|RPN1_HUMAN	yes	yes	0	0	1	0	0								1		1				1																				32.776	32.776	2
ASSEQAEQPSQPSSTPGSENVLPR	0	Acetyl (N-term)	2524.1678	0.16775321	246	sp|O75381|PEX14_HUMAN	yes	yes	1	0	0	0	0	1	2	1	2	1	1	1			1		1			1		1		2	1			1			1		2	2	1	2	2	2	29.417	29.417	2;3
ASSFPVPPPGAQGVAELLR	0	Unmodified	1892.0156	0.01559707	1594	sp|Q8IVS2|FABD_HUMAN	yes	yes	0	0	0	0	0	2	1	1			1			2	1	1	2	1	2	1		2	1	1	2	1	1	2	1	1	1	2	2	2	1		2	2	53.855	53.855	2;3
ASSFQHSSSLGR	0	Unmodified	1262.6004	0.60036255	1665	sp|Q8NC60|NOA1_HUMAN	yes	yes	0	0	0	0	0									1	1	1		1	1											1									18.035	18.035	3
ASSGAGDPLDSKR	1	Acetyl (N-term)	1301.6212	0.62115757	2417	sp|Q9Y2R0|COA3_HUMAN	yes	yes	1	0	0	0	0	1	1	1	1	1	1	1	1	1	1	1	1	1	1	1		1	1	1	1	1	1	1	1	1	1	1	1	1	1	1	1	1	22.076	22.076	2
ASSGAGDPLDSKRGEAPFAQR	1	Acetyl (N-term)	2158.0403	0.04030827	2417	sp|Q9Y2R0|COA3_HUMAN	yes	yes	1	0	0	0	1	1	1	1			1	1	2	1	1	1	1	1	1	1	1		1	1	1	1		1	1				1		1		1	1	27.402	27.402	2;3
ASSHSSQTQGGGSVTKKR	2	Unmodified	1801.9031	0.90308651	365	sp|P02545|LMNA_HUMAN	yes	yes	0	0	0	0	0									1		1																							12.652	12.652	3;4
ASSLNEDPEGSR	0	Acetyl (N-term)	1302.5688	0.56878765	2458	sp|Q9Y530|OARD1_HUMAN	yes	yes	1	0	0	0	0	1										1					1	1						1					1	1					22.391	22.391	2
ASSNTVLMR	0	Acetyl (N-term)	1019.507	0.50697943	347	sp|O95861|BPNT1_HUMAN	yes	yes	1	0	0	0	0	1	1	1	1	1					1	1	1				1	1		1		1	1	1						1	1	1	1		27.819	27.819	2
ASSNTVLMR	0	Oxidation (M);Acetyl (N-term)	1035.5019	0.50189405	347	sp|O95861|BPNT1_HUMAN	yes	yes	1	0	0	1	0	1						1								1	1	1		1					1						1	2		1	23.142	23.142	2
ASSPGGVYATR	0	Unmodified	1064.5251	0.52507234	434	sp|P08670|VIME_HUMAN	yes	yes	0	0	0	0	0	2	2	1	1			1	1	1	1	1	1	1	1	1		1	1	1	1	1		1	1	1	1	1	1	1	1	1		1	18.085	18.085	2
ASSSGAGAAAAAAAANLNAVR	0	Acetyl (N-term)	1812.9078	0.90783753	1147	sp|Q08AG7|MZT1_HUMAN	yes	yes	1	0	0	0	0	1	1	1	1		1						1					1						1			1	1	1	1	1	1	1	1	44.108	44.108	2
ASSSGNDDDLTIPR	0	Acetyl (N-term)	1488.6692	0.66922997	1096	sp|Q01658|NC2B_HUMAN	yes	yes	1	0	0	0	0	1	1	1		1		1	1	1	1	1	1	1	1	1	1	1	1	1	1	1	1	1	1	1	1		1	1	1			1	33.521	33.521	2
ASSSGSKAEFIVGGKYKLVR	3	Acetyl (N-term)	2125.1532	0.15315318	818	sp|P48729|KC1A_HUMAN	yes	yes	1	0	0	0	0		1		1	1	1		2	1	2	2		2	2		1	1	1		1	1	1		1										30.163	30.163	3;4
ASSSSLVPDR	0	Unmodified	1017.5091	0.50908792	1056	sp|P78383|S35B1_HUMAN	yes	yes	0	0	0	0	0																	1											1						20.096	20.096	2
ASSSSPEAGEGQIR	0	Unmodified	1374.6375	0.63753591	1567	sp|Q86U28|ISCA2_HUMAN	yes	yes	0	0	0	0	0			1	1			1	1	1		1	1	1	1		1	1	1	1	1	1	1			1		1		1	1			1	16.799	16.799	2
ASSTVPVSAAGSANETPEIPDNVGDWLR	0	Acetyl (N-term)	2881.373	0.37299496	1808	sp|Q96B49|TOM6_HUMAN	yes	yes	1	0	0	0	0	2									1	2	2		1	1	2	1						1			1		2	1		2	2	2	52.988	52.988	2;3
ASSVGNVADSTEPTKR	1	Acetyl (N-term)	1659.8064	0.80639216	144	sp|O15294|OGT1_HUMAN	yes	yes	1	0	0	0	0	1	1	2	2	1	1	1	1		1	1	2	1	1	1	1	1	1	1	1	1	1	1	1	1	1	1	2	1	1	2	2	2	23.761	23.761	2;3
ASSYSASAEPAR	0	Unmodified	1195.5469	0.54692999	2003	sp|Q9BV79|MECR_HUMAN	yes	yes	0	0	0	0	0		1	1	1			1	1	1	1	1	1	1	1	1		1	1	1	1	1	1	1	1	1	1	1	1	1		1	1	2	15.717	15.717	2
ASTFEDVTQVSSAYQKTVPVEAVTSKTSNIR	2	Unmodified	3342.6943	0.6943291	1255	sp|Q14247|SRC8_HUMAN	yes	yes	0	0	0	0	0														1																				36.901	36.901	4
ASTGSQASDIDEIFGFFNDGEPPTKKPR	2	Acetyl (N-term)	3052.4414	0.44140887	1949	sp|Q9BPY3|F118B_HUMAN	yes	yes	1	0	0	0	0	1									1			1	1	1	1	1						1				1	1						57.714	57.714	3
ASTNAESQLQR	0	Acetyl (N-term)	1245.5949	0.59494282	1959	sp|Q9BQS8|FYCO1_HUMAN	yes	yes	1	0	0	0	0	1	1	1	1								1		1			1						1			1		1				1	1	21.279	21.279	2
ASTSDKGAQGR	1	Acetyl (N-term)	1118.5316	0.53161428	1434	sp|Q5T3J3|LRIF1_HUMAN	yes	yes	1	0	0	0	0																														1				8.8738	8.8738	2
ASTSTTIR	0	Acetyl (N-term)	877.45051	0.45051041	17	sp|P48668|K2C6C_HUMAN;CON__P48668;sp|P02538|K2C6A_HUMAN;CON__P04259;CON__P02538	no	no	1	0	0	0	0							1												1		1													19.481	19.481	2
ASTSTTIRSHSSSR	0	Acetyl (N-term)	1518.7386	0.73864694	17	sp|P48668|K2C6C_HUMAN;CON__P48668;sp|P02538|K2C6A_HUMAN;CON__P04259;CON__P02538	no	no	1	0	0	0	1				1																														11.105	11.105	3
ASTVEGGDTALLPEFPR	0	Acetyl (N-term)	1800.8894	0.8893935	141	sp|O15254|ACOX3_HUMAN	yes	yes	1	0	0	0	0																											1				1	1	1	62.887	62.887	2
ASTVGAAGWKGELPKAGGSPAPGPETPAISPSKR	3	Unmodified	3228.6891	0.68912456	695	sp|P33316|DUT_HUMAN	yes	yes	0	0	0	0	0								1	1	1	1		1	1	1		1	1		1		1												28.756	28.756	4
ASTVVAVGLTIAAAGFAGR	0	Acetyl (N-term)	1772.9785	0.97848328	1823	sp|Q96DA6|TIM14_HUMAN	yes	yes	1	0	0	0	0					1						1			1				1	1	1				1	1	1	1							89.766	89.766	2
ASVDTKEAEGAPQVEAGKR	2	Unmodified	1941.9756	0.97558275	1127	sp|Q05682|CALD1_HUMAN	yes	yes	0	0	0	0	0									1																									18.26	18.26	4
ASVKVAVR	1	Acetyl (N-term)	870.5287	0.52870115	201;196	sp|O60333|KIF1B_HUMAN;sp|Q96L93|KI16B_HUMAN;sp|O43896|KIF1C_HUMAN;sp|Q12756|KIF1A_HUMAN	no	no	1	0	0	0	0										1																								23.633	23.633	2
ASVLTAQPR	0	Unmodified	941.52943	0.52942943	503	sp|P13639|EF2_HUMAN	yes	yes	0	0	0	0	0								1																										21.254	21.254	2
ASVSSATFSGHGAR	0	Acetyl (N-term)	1375.648	0.64804102	1548	sp|Q7Z4H3|HDDC2_HUMAN	yes	yes	1	0	0	0	0	1	1	1	1	1	1	1	1	1	1	1	1	1	1	1	1	1	1	1	1	1	1	1	1	1	1	1	1	1	1	1	1	1	25.41	25.41	2
ASVTLSEAEKVYIVHGVQEDLR	1	Acetyl (N-term)	2484.286	0.28601785	1293	sp|Q15024|EXOS7_HUMAN	yes	yes	1	0	0	0	0	3	1	1	1	1	1	2	1	1	1	1	1	1		1	1	1	1	1	1	1	1	1	1	1	1	1	1	1	1		1		49.223	49.223	3
ASVTLSEAEKVYIVHGVQEDLRVDGR	1	Acetyl (N-term)	2911.5039	0.50394955	1293	sp|Q15024|EXOS7_HUMAN	yes	yes	1	0	0	0	1										1	1																							42.961	42.961	4
ASYYEILDVPR	0	Acetyl (N-term)	1366.6769	0.67688153	618	sp|P25686|DNJB2_HUMAN	yes	yes	1	0	0	0	0										1				1	1								1					1			1	1	1	48.477	48.477	2
ATAAETSASEPEAESKAGPKADGEEDEVKAAR	3	Acetyl (N-term)	3243.5015	0.50150253	1291	sp|Q15020|SART3_HUMAN	yes	yes	1	0	0	0	0	1	1	1	1	1	1	1	2		1	1	1	1	1	1	1	1	1	1		1	1	1	1	1	1	1	1	1			1	1	24.12	24.12	3;4
ATAATEEPFPFHGLLPKKETGAASFLCR	2	Acetyl (N-term)	3087.5488	0.54879125	652	sp|P29144|TPP2_HUMAN	yes	yes	1	0	0	0	0	1									1	1			1																				43.442	43.442	4
ATAATSPALKR	1	Acetyl (N-term)	1127.6299	0.62987176	1707	sp|Q8WTW3|COG1_HUMAN	yes	yes	1	0	0	0	0	1	1	1		1		1	1	1	1	1	1	1	1		1	1	1	1	1	1	1	1	1				1	1	1	1	1	1	20.514	20.514	2
ATAEASGSDGKGQEVETSVTYYR	1	Acetyl (N-term)	2447.1088	0.10884135	157	sp|O43169|CYB5B_HUMAN	yes	yes	1	0	0	0	0							1													1		1		1		1								36.371	36.371	3
ATAEKQKHDGR	2	Acetyl (N-term)	1281.6426	0.64256171	1181	sp|Q13131|AAPK1_HUMAN	yes	yes	1	0	0	0	0	1							1						1	1	1	1	1	1		1			1	1	1	1							12.832	12.832	3
ATAGDTHLGGEDFDNR	0	Unmodified	1674.7234	0.72339081	458;539	sp|P0DMV9|HS71B_HUMAN;sp|P0DMV8|HS71A_HUMAN;sp|P34931|HS71L_HUMAN;sp|P17066|HSP76_HUMAN;sp|P48741|HSP77_HUMAN	no	no	0	0	0	0	0	1	1						1	1	1	1	1	1	1	1	1							1			1			1		1	1	1	22.175	22.175	3
ATALSEEELDNEDYYSLLNVR	0	Acetyl (N-term)	2485.1496	0.14964353	2233	sp|Q9NVH1|DJC11_HUMAN	yes	yes	1	0	0	0	0	2	1			2					2		2		2	1	1	1					2	1		1	1	2	2	2	1	2	2	2	60.336	60.336	2;3
ATALSEEELDNEDYYSLLNVRR	0	Acetyl (N-term)	2641.2508	0.25075456	2233	sp|Q9NVH1|DJC11_HUMAN	yes	yes	1	0	0	0	1								1			1							2	2	1														45.538	45.538	2;3
ATATETTCQDVAATPVAR	0	Unmodified	1861.884	0.88399055	2178	sp|Q9NP92|RT30_HUMAN	yes	yes	0	0	0	0	0		2		2			1	1			1			1		1			1								1			1	2	2	1	23.185	23.185	2;3
ATATPVPPR	0	Acetyl (N-term)	950.51853	0.5185304	579	sp|P20700|LMNB1_HUMAN	yes	yes	1	0	0	0	0	1	1	1		4	4	1	2	1	1	2	1	1	1	1	1	1	1	1	1	1	1	1	1	1	1	1	1	1	1	1	1	1	26.122	26.122	1;2
ATDDKTSPTLDSANDLPR	1	Acetyl (N-term)	1957.9229	0.92287848	2414	sp|Q9Y2I7|FYV1_HUMAN	yes	yes	1	0	0	0	0																													1		1			27.673	27.673	2
ATDELATKLSR	1	Acetyl (N-term)	1245.6565	0.65648044	1815	sp|Q96C19|EFHD2_HUMAN	yes	yes	1	0	0	0	0	1	1	1	1	1	1	1	1	1	1	1	1	1	1	1	1	1	1	1	1	1	1	1		1	1	1	1	1	1	1	1	1	32.732	32.732	2
ATEEFIIR	0	Acetyl (N-term)	1019.5288	0.52876073	1278	sp|Q14764|MVP_HUMAN	yes	yes	1	0	0	0	0	1	1	1		1	1	1		1		1	1	1		1	1	1			1	1	1	1	1	1	1		1	1		2	1	2	43.959	43.959	1;2
ATEEKKPETEAAR	2	Acetyl (N-term)	1500.742	0.74200098	972	sp|P61964|WDR5_HUMAN	yes	yes	1	0	0	0	0	2		1	2			1	2	2	2	2	2	2	2	2	2	2	2	2	1	1	2	2	2	2	1	2	2	2	2		2	5	14.021	14.021	2;3
ATEGDVELELETETSGPERPPEKPR	1	Acetyl (N-term)	2807.3461	0.3461115	2263	sp|Q9NX55|HYPK_HUMAN	yes	yes	1	0	0	0	1	2	1	1	1	1	1	2	2	1	1	1	2	2	1		1	1	1	1	1	1	1	4	1	1	1	1	4	2	1	1	2	1	37.513	37.513	3
ATEGGGKEMNEIKTQFTTR	2	Acetyl (N-term)	2139.0266	0.026632041	1690	sp|Q8TBZ3|WDR20_HUMAN	yes	yes	1	0	0	0	0	1									1	1			1														1			1	1	1	30.4	30.4	3
ATEGMILTNHDHQIR	0	Acetyl (N-term)	1776.8577	0.85771622	2194	sp|Q9NQX3|GEPH_HUMAN	yes	yes	1	0	0	0	0	1	1		1				1	1	1	1	1	1	1		1	1	1			1	1	1	1	1	1	1			1	1	1	1	32.349	32.349	3
ATEGMILTNHDHQIR	0	Oxidation (M);Acetyl (N-term)	1792.8526	0.85263084	2194	sp|Q9NQX3|GEPH_HUMAN	yes	yes	1	0	0	1	0						1	1								1		1														1	1		24.717	24.717	3
ATEGQGSEQKIPGATNR	1	Unmodified	1742.8547	0.85473933	16	CON__P41361	yes	yes	0	0	0	0	0	1			1				1		1	1		1	1		1	1																	16.293	16.293	3
ATELEYESVLCVKPDVSVYR	1	Acetyl (N-term)	2398.1726	0.17262758	1666	sp|Q8NC96|NECP1_HUMAN	yes	yes	1	0	0	0	0										1	1			1																				46.903	46.903	2
ATEQRPFHLVVFGASGFTGQFVTEEVAR	0	Acetyl (N-term)	3121.5621	0.56213313	1661	sp|Q8NBX0|SCPDL_HUMAN	yes	yes	1	0	0	0	1						1														1	1	1		1		1	1							68.185	68.185	3
ATFSGPAGPILSLNPQEDVEFQKEVAQVR	1	Acetyl (N-term)	3168.6091	0.6091429	2043	sp|Q9BYG3|MK67I_HUMAN	yes	yes	1	0	0	0	0		1	1		1					1	1	1	1	1	1	1		1			1	1		1	1	1	1	1	1			1	1	62.113	62.113	2;3
ATGANATPLDFPSKKR	2	Acetyl (N-term)	1714.9002	0.90023296	1334	sp|Q15637|SF01_HUMAN	yes	yes	1	0	0	0	0	1	2	2	2	1	2	2	2	2	2	2	2	2	2		2	2	2	2	2	1	2	1	2	2	2	2	1	1	2	2	2	2	30.841	30.841	2;3
ATGGGLAESELRPR	0	Unmodified	1412.7372	0.73719038	2366	sp|Q9UKY4|POMT2_HUMAN	yes	yes	0	0	0	0	1	1			1					1				1	1					1		1		1											22.393	22.393	3
ATGLGEPVYGLSEDEGESR	0	Acetyl (N-term)	2006.9069	0.90689406	1901	sp|Q96PU5|NED4L_HUMAN	yes	yes	1	0	0	0	0												1											1			1		1	1		1	1	1	39.653	39.653	2
ATGPPVSELITKAVAASKER	2	Unmodified	2024.1266	0.12660408	534	sp|P16401|H15_HUMAN	yes	yes	0	0	0	0	0	1							1		1																								40.613	40.613	4
ATGQKLMR	1	Acetyl (N-term)	945.50659	0.5065855	1143	sp|Q08257|QOR_HUMAN	yes	yes	1	0	0	0	0	1	2	1	1		1		1	1	1	1	1	1	1	1	1	1	1	1		1	1	1	1	1	1	1	1	1	1	1	2	1	20.183	20.183	2
ATGQKLMR	1	Oxidation (M);Acetyl (N-term)	961.5015	0.50150012	1143	sp|Q08257|QOR_HUMAN	yes	yes	1	0	0	1	0									1				1		1			1			1			1										16.563	16.563	2
ATGTHAQVEDGR	0	Unmodified	1240.5796	0.5796271	688	sp|P32322|P5CR1_HUMAN	yes	yes	0	0	0	0	0	1											1															1	1						10.631	10.631	3
ATHGQTCAR	0	Acetyl (N-term)	1042.4614	0.46142622	783	sp|P45880|VDAC2_HUMAN	yes	yes	1	0	0	0	0	1		1	1	1	1	1	1	1	1	1	1		1	1	1	1	1	1	1	1	1	1	1	1	1	1	1	1	1			2	11.621	11.621	2
ATIPDWKLQLLAR	1	Acetyl (N-term)	1565.893	0.89296274	1473	sp|Q6NYC8|PPR18_HUMAN	yes	yes	1	0	0	0	0	1	1	1		1	1			1	1	1	1	1				1	1		1	1	1	1	1	1	1	1	1	1	1	1	1	1	54.516	54.516	2
ATKCGNCGPGYSTPLEAMKGPR	2	Acetyl (N-term)	2393.0926	0.092619891	1189	sp|Q13228|SBP1_HUMAN	yes	yes	1	0	0	0	0	1																												1	1		1		29.594	29.594	3
ATKGGTVKAASGFNAMEDAQTLR	2	Acetyl (N-term)	2365.1696	0.16960788	448	sp|P09525|ANXA4_HUMAN	yes	yes	1	0	0	0	0	1	1	1	1	1	1		1	1	1	1	1	1			1	1		1	1	1	1		1	1	1	1	1	1	1	1	1	1	34.74	34.74	3
ATKGGTVKAASGFNAMEDAQTLR	2	Oxidation (M);Acetyl (N-term)	2381.1645	0.16452251	448	sp|P09525|ANXA4_HUMAN	yes	yes	1	0	0	1	0									1						1	1		1													1	1	1	26.26	26.26	3
ATKTAGVGR	1	Acetyl (N-term)	901.49813	0.49812931	1469	sp|Q6NUQ4|TM214_HUMAN	yes	yes	1	0	0	0	0	1			1		1	1	1	1	1	1		1	1	1	1	1	1	1		1	1	1	1	1	1	1	1		1	1		1	14.873	14.873	2
ATLDEEDLVDSLSEGDAYPNGLQVNFHSPR	0	Unmodified	3287.5218	0.52184404	774	sp|P42892|ECE1_HUMAN	yes	yes	0	0	0	0	0											1			1																				45.824	45.824	3
ATLIYVDKENGEPGTR	1	Acetyl (N-term)	1803.9003	0.90029254	351	sp|O95997|PTTG1_HUMAN	yes	yes	1	0	0	0	0	1	1	1					1	1	1	1	1	1	1	1	1	1	1	1	1	1		1	1	1	1	1	1	1	1	1	1	1	39.607	39.607	2
ATLKDITR	1	Unmodified	916.53418	0.53418046	723	sp|P36542|ATPG_HUMAN	yes	yes	0	0	0	0	0	1	1	1	1		1	1	1		1	1	1	1	1	1	1	1	1	1	1	1	1	1	1	1	1	1	1	1	1	1	1	1	21.193	21.193	2
ATLLSHPQQRPPFLR	0	Acetyl (N-term)	1801.9951	0.9951364	1517	sp|Q70J99|UN13D_HUMAN	yes	yes	1	0	0	0	1	1	1	1	1	1	1	1	1	1	1	1	1	1	1	1	1	1	1	1		1		1			1	1	1	1	1		1	1	41.052	41.052	3
ATMQNLNDR	0	Oxidation (M)	1077.4873	0.48730662	19	sp|Q04695|K1C17_HUMAN;CON__Q04695;CON__Q9QWL7;sp|Q9C075|K1C23_HUMAN;CON__Q9C075;CON__Q99PS0	yes	no	0	0	0	1	0	1																										1							15.073	15.073	2
ATMQNLNDR	0	Unmodified	1061.4924	0.492392	19	sp|Q04695|K1C17_HUMAN;CON__Q04695;CON__Q9QWL7;sp|Q9C075|K1C23_HUMAN;CON__Q9C075;CON__Q99PS0	yes	no	0	0	0	0	0			1	1					1							1	1													1				18.025	18.025	2
ATNFLAHEKIWFDKFKYDDAER	3	Acetyl (N-term)	2785.35	0.35001509	656	sp|P29692|EF1D_HUMAN	yes	yes	1	0	0	0	0	3			2						2	2	2		2	1				1	2	2	2	1	2	2	2	2		1	1				56.022	56.022	3;4;5
ATNFLAHEKIWFDKFKYDDAERR	3	Acetyl (N-term)	2941.4511	0.45112612	656	sp|P29692|EF1D_HUMAN	yes	yes	1	0	0	0	1	2							1	2	1	2		2	2				1	1	1	1	1			1	1	1		1					49.628	49.628	3;4;5
ATNIEQIFR	0	Acetyl (N-term)	1132.5877	0.58767259	558	sp|P18583|SON_HUMAN	yes	yes	1	0	0	0	0	1	1	1		1	1			1		1	1	1	1		1	1	1		1	1		1	1			1	1	1	1	1	1	1	49.384	49.384	2
ATNWGSLLQDKQQLEELAR	1	Acetyl (N-term)	2241.139	0.13895968	816	sp|P48637|GSHB_HUMAN	yes	yes	1	0	0	0	0	1	2	1	1	2	1			1	1	1	2			1	1	1	1	1	2	1	2	1	2	1	2	2	2	2	1	2	2	2	56.762	56.762	2;3
ATPAAQESGTIPKKR	2	Unmodified	1553.8526	0.85255449	71	sp|O00116|ADAS_HUMAN	yes	yes	0	0	0	0	0																1																		15.801	15.801	3
ATPDAGLPGAEGVEPAPWAQLEAPAR	0	Acetyl (N-term)	2612.2871	0.28708048	2157	sp|Q9HB96|FANCE_HUMAN	yes	yes	1	0	0	0	0								1																										49.97	49.97	2
ATPGPVIPEVPFEPSKPPVIEGLSPTVYR	1	Acetyl (N-term)	3114.6641	0.66413859	2017	sp|Q9BW72|HIG2A_HUMAN	yes	yes	1	0	0	0	0	1	2	2	2	1	1		1		2	1	1		1	1	1			1	1	1	1		2	2	2	1	1	1		2	2	2	61.833	61.833	2;3
ATPLAVNSAASLWGPYKDIWHKVGNALWR	2	Acetyl (N-term)	3262.704	0.70398676	1751	sp|Q92621|NU205_HUMAN	yes	yes	1	0	0	0	0									1				1																					53.436	53.436	3
ATPLDFPSKKR	2	Unmodified	1258.7034	0.70337105	1334	sp|Q15637|SF01_HUMAN	yes	yes	0	0	0	0	0								1		1			1																					22.4	22.4	3
ATPSKKTSTPSPQPSKR	3	Acetyl (N-term)	1838.985	0.98502522	1607	sp|Q8IY18|SMC5_HUMAN	yes	yes	1	0	0	0	0								1						1																	1			13.822	13.822	4
ATQADLMELDMAMEPDR	0	Acetyl (N-term)	1977.8482	0.84819867	703	sp|P35222|CTNB1_HUMAN	yes	yes	1	0	0	0	0										1	1	1		1									1					1	1		1	1	1	50.148	50.148	2
ATQADLMELDMAMEPDR	0	Oxidation (M);Acetyl (N-term)	1993.8431	0.84311329	703	sp|P35222|CTNB1_HUMAN	yes	yes	1	0	0	1	0																													1		1	1	1	47.807	47.807	2
ATQADLMELDMAMEPDR	0	3 Oxidation (M);Acetyl (N-term)	2025.8329	0.83294254	703	sp|P35222|CTNB1_HUMAN	yes	yes	1	0	0	3	0															1																			36.692	36.692	2
ATQTEGELR	0	Unmodified	1003.4934	0.49343786	1409	sp|Q53S33|BOLA3_HUMAN	yes	yes	0	0	0	0	0	1						1		1	1	1	1	1	1	1	1	1		1		1		1	1		1	1	1	1	1				13.587	13.587	2
ATQVEPLLPGGATLLQAEEHGGLVR	0	Acetyl (N-term)	2597.3813	0.38131522	1495	sp|Q6PKG0|LARP1_HUMAN	yes	yes	1	0	0	0	0	2	2	1	1	2	1	1		1	2	2	2		2	1	2		2		2	1	2	1	2	2	2	2	2	2	1	1	2	2	57.719	57.719	2;3
ATSATSPHAPGFPAEGR	0	Acetyl (N-term)	1694.8012	0.8012472	2225	sp|Q9NUP7|TRM13_HUMAN	yes	yes	1	0	0	0	0	1	1	1	1	1							1				1		1					1		1	1	1	1	1	1	1	1	1	31.283	31.283	2
ATSGANGPGSATASASNPR	0	Acetyl (N-term)	1714.7871	0.7870537	1404	sp|Q53ET0|CRTC2_HUMAN	yes	yes	1	0	0	0	0																							1						1		1		1	16.267	16.267	2
ATSLGSNTYNR	0	Acetyl (N-term)	1224.5735	0.57347909	2244	sp|Q9NW64|RBM22_HUMAN	yes	yes	1	0	0	0	0	1	1	1	1	1	1	1	1	1	1	1	1	1	1	1	1	1	1	1	1	1	1	1	1	1	1	1	1	1	1	1	1	1	26.461	26.461	2
ATSLTNVGNSFSGPANPLVSR	0	Acetyl (N-term)	2130.0705	0.070545766	2326	sp|Q9UBW7|ZMYM2_HUMAN	yes	yes	1	0	0	0	0										1				1																				46.381	46.381	2
ATSMVQLQGGR	0	Unmodified	1146.5815	0.58154136	1657	sp|Q8NBJ7|SUMF2_HUMAN	yes	yes	0	0	0	0	0																															1		1	21.153	21.153	2
ATSSEEVLLIVKKVR	2	Acetyl (N-term)	1713.0036	0.0036354	690	sp|P32780|TF2H1_HUMAN	yes	yes	1	0	0	0	0	1	1		1		1		1	1			1	1	1	1	1	1	1	1		1		1	1	1	1	1	1	1	1		1		49.563	49.563	3
ATSTASTFVKPIFSR	1	Unmodified	1611.8621	0.86205654	935	sp|P56556|NDUA6_HUMAN	yes	yes	0	0	0	0	0								1		1	1			2		1		1	1											1		1		33.481	33.481	2;3
ATTAAPAGGAR	0	Acetyl (N-term)	984.49886	0.49885759	2060	sp|Q9GZM5|YIPF3_HUMAN	yes	yes	1	0	0	0	0	1		1	1	1		1	1		1	1	1		1	1	1	1	1	1	1	1	1	1	1	1		1	1	1	1			1	17.223	17.223	2
ATTAELFEEPFVADEYIER	0	Acetyl (N-term)	2271.0583	0.058309325	89	sp|O00471|EXOC5_HUMAN	yes	yes	1	0	0	0	0												2					1						2		1			1	2	1	1	1	2	58.999	58.999	2;3
ATTATMATSGSAR	0	Oxidation (M);Acetyl (N-term)	1282.5823	0.58232922	738	sp|P38919|IF4A3_HUMAN	yes	yes	1	0	0	1	0	1	2	3	2	2	2	2	2	2		2		2		1	1	2	2	2	2	2	2	2	2	2	3	2	3	3	3	4	3	2	20.316	20.316	2
ATTATMATSGSAR	0	Acetyl (N-term)	1266.5874	0.5874146	738	sp|P38919|IF4A3_HUMAN	yes	yes	1	0	0	0	0	1	1	1	1	1	1	1	1	1	1	1	1	1	1	1	1	1	1	1	1	1	1		1	1	1	1	1	1	1	1	2	1	23.095	23.095	2
ATTGTPTADR	0	Acetyl (N-term)	1031.4884	0.48835248	1565	sp|Q86TI2|DPP9_HUMAN	yes	yes	1	0	0	0	0	1											1											1					1	1	1				14.053	14.053	2
ATTGTPTADRGDAAATDDPAAR	0	Acetyl (N-term)	2142.9778	0.97776759	1565	sp|Q86TI2|DPP9_HUMAN	yes	yes	1	0	0	0	1		1						1		1			1	1					1									1		1		1	2	20.164	20.164	2;3
ATVAANPAAAAAAVAAAAAVTEDR	0	Acetyl (N-term)	2165.1077	0.10765955	874	sp|P51784|UBP11_HUMAN	yes	yes	1	0	0	0	0												1											1											53.071	53.071	3
ATVEEVDAAMNAR	0	Unmodified	1375.6402	0.64017845	450	sp|P09651|ROA1_HUMAN	yes	yes	0	0	0	0	0	1	1	1	1		1	1		1	1	1	1	1	1									1		1	1	1	1		2		1	1	33.041	33.041	2;3
ATVEEVDAAMNAR	0	Oxidation (M)	1391.6351	0.63509307	450	sp|P09651|ROA1_HUMAN	yes	yes	0	0	0	1	0									1														1											20.547	20.547	2
ATVEEVDAAMNARPHKVDGR	1	Unmodified	2165.0647	0.064748882	450	sp|P09651|ROA1_HUMAN	yes	yes	0	0	0	0	1	1							2	1	2	2		1	1																				24.298	24.298	3;4;5
ATVGVASGPGPGR	0	Acetyl (N-term)	1166.6044	0.60438529	1842	sp|Q96EX3|WDR34_HUMAN	yes	yes	1	0	0	0	0																										1		1						35.293	35.293	2
ATVGVASGPGPGRPGPLQDETLGVASVPSQWR	0	Acetyl (N-term)	3184.6265	0.6265243	1842	sp|Q96EX3|WDR34_HUMAN	yes	yes	1	0	0	0	1										1	1			1															1		1			44.858	44.858	3
ATVISHNPETKKTR	2	Unmodified	1580.8635	0.86345352	1020	sp|P62917|RL8_HUMAN	yes	yes	0	0	0	0	0	1													1																				12.298	12.298	4
ATVMAATAAER	0	Acetyl (N-term)	1132.5547	0.55465791	2061	sp|Q9GZN7|ROGDI_HUMAN	yes	yes	1	0	0	0	0								1		1	1			1		1	1																	33.35	33.35	2
ATVQQLEGR	0	Acetyl (N-term)	1042.5407	0.5407224	1093	sp|Q01469|FABP5_HUMAN	yes	yes	1	0	0	0	0	1	1	1	1	1	1	1	1	1	1	1	1	1	1	1	1	1	1	1	1	1	1	1	1	1	1	1		1	2	1	1	1	31.001	31.001	2
ATVQQLEGRWR	0	Acetyl (N-term)	1384.7211	0.72114638	1093	sp|Q01469|FABP5_HUMAN	yes	yes	1	0	0	0	1		1						1	1	1	1		1	1	1	1	1	1	1															35.373	35.373	2
ATVTATTKVPEIR	1	Acetyl (N-term)	1427.7984	0.79839365	2400	sp|Q9Y230|RUVB2_HUMAN	yes	yes	1	0	0	0	0	2	1	2	2	1	2	2	1	1	1	1	2	1	1	1	1	1	1	1	1	1	1	2	1	1	1	1	2	2	2	2	2	2	32.368	32.368	2;3
ATVTATTKVPEIRDVTR	1	Acetyl (N-term)	1899.0425	0.042540102	2400	sp|Q9Y230|RUVB2_HUMAN	yes	yes	1	0	0	0	1	1							1	1	1	1	1	1	1	1	1	1	1	1	1			1					1	1		1	1	2	30.645	30.645	3
ATVTATTKVPEIRDVTRIER	1	Acetyl (N-term)	2297.2703	0.27030821	2400	sp|Q9Y230|RUVB2_HUMAN	yes	yes	1	0	0	0	2	1																																	32.142	32.142	4
ATVVVEATEPEPSGSIANPAASTSPSLSHR	0	Acetyl (N-term)	3003.4785	0.47852266	799	sp|P46821|MAP1B_HUMAN	yes	yes	1	0	0	0	0	2	1	1	3	1	1		2	1	2	2	2	1	2	1	2	1	1	2	1	1	2		2	1	1	1	1	1		2	3	3	41.852	41.852	2;3;4
ATVWDEAEQDGIGEEVLKMSTEEIIQR	1	Acetyl (N-term)	3117.4812	0.48122478	552	sp|P17980|PRS6A_HUMAN	yes	yes	1	0	0	0	0	1	1	2		2	2		2			2	2	1				1		1	2	1	1		2	2	1	1	1	1					66.137	66.137	2;3
ATVWDEAEQDGIGEEVLKMSTEEIIQR	1	Oxidation (M);Acetyl (N-term)	3133.4761	0.4761394	552	sp|P17980|PRS6A_HUMAN	yes	yes	1	0	0	1	0						1										1							1						1					52.007	52.007	2;3
ATYLEFIQQNEER	0	Acetyl (N-term)	1681.7948	0.79476484	1328	sp|Q15437|SC23B_HUMAN	yes	yes	1	0	0	0	0	1	1			1			1	1	1	1	1	1	1		1	1				1	1	1		1	1	1	1	1	1	1	1	1	58.179	58.179	2
AVAAAAAAAGPAGAGGGR	0	Acetyl (N-term)	1407.7219	0.72187466	1236	sp|Q13884|SNTB1_HUMAN	yes	yes	1	0	0	0	0		1												1														1		1	1	1	1	29.974	29.974	2
AVAAAAAAGPVFWR	0	Acetyl (N-term)	1398.7408	0.74081919	1388	sp|Q32NB8|PGPS1_HUMAN	yes	yes	1	0	0	0	0										1			1	1	1		1									1					1	1		51	51	2
AVADLALIPDVDIDSDGVFKYVLIR	1	Acetyl (N-term)	2758.4793	0.47929793	2211	sp|Q9NRX4|PHP14_HUMAN	yes	yes	1	0	0	0	0	1				2	2						1					1	1	2	1		1	1	1	1	1		1		1	1			61.046	61.046	2;3
AVAELYTQYNR	0	Acetyl (N-term)	1368.6674	0.66737948	2195	sp|Q9NQX4|MYO5C_HUMAN	yes	yes	1	0	0	0	0																	1														1			41.355	41.355	2
AVANSSPVNPVVFFDVSIGGQEVGR	0	Acetyl (N-term)	2586.3078	0.30781592	173	sp|O43447|PPIH_HUMAN	yes	yes	1	0	0	0	0	2	1	2	2	1	1	1	2		2	2	2	1	2			1	1	2	1	1	1	1	2	2	3	2	2	2		2	1	1	66.374	66.374	2;3
AVASDFYLR	0	Acetyl (N-term)	1082.5397	0.53965977	1799	sp|Q96A72|MGN2_HUMAN	yes	yes	1	0	0	0	0	2	1	1	1	1	1	1	1		2	1	1	1	2	1	1	1		1	1	1	1	1	1	1	1	1	1	1	1	1	1	1	47.471	47.471	1;2
AVAVGR	0	Acetyl (N-term)	613.35476	0.35475953	2231	sp|Q9NVA2|SEP11_HUMAN;sp|Q9UBZ4|APEX2_HUMAN;sp|Q8IV45|UN5CL_HUMAN	yes	no	1	0	0	0	0																	1																	23.428	23.428	1
AVAVGRPSNEELR	0	Acetyl (N-term)	1438.7528	0.75284044	2231	sp|Q9NVA2|SEP11_HUMAN	yes	yes	1	0	0	0	1	1	1	1	1	1	1	1	1	1	1	1	1	1	1	1	1	1	1	1	1	1	1	1	1	1	1	1	1	1	1		1	1	27.801	27.801	2
AVDPEDDFQR	0	Unmodified	1190.5204	0.52038089	1943	sp|Q99848|EBP2_HUMAN	yes	yes	0	0	0	0	0										1				1																				25.903	25.903	2
AVDSAMELLFLDTFKHPSAEQSSHIDVVR	1	Acetyl (N-term)	3283.6183	0.61832738	1456	sp|Q69YN4|VIR_HUMAN	yes	yes	1	0	0	0	0	1																																	52.588	52.588	4
AVDSAMELLFLDTFKHPSAEQSSHIDVVR	1	Oxidation (M);Acetyl (N-term)	3299.6132	0.613242	1456	sp|Q69YN4|VIR_HUMAN	yes	yes	1	0	0	1	0							1																											41.17	41.17	4
AVDSLVPIGR	0	Unmodified	1025.5869	0.58694431	619	sp|P25705|ATPA_HUMAN	yes	yes	0	0	0	0	0								1		1	1		1																					33.638	33.638	2
AVEAANYQDTIGR	0	Unmodified	1406.679	0.6790068	434	sp|P08670|VIME_HUMAN	yes	yes	0	0	0	0	0	1							1																1		1	1							35.879	35.879	2
AVEAKKTYVR	2	Unmodified	1163.6663	0.66625727	829	sp|P49411|EFTU_HUMAN	yes	yes	0	0	0	0	0	1		1	1	1		1	1	1	2	2		2	1	2	1	2	2	2	2	2	1		2	2	2	2				1			14.882	14.882	2;3
AVEELQSIIKR	1	Acetyl (N-term)	1326.7507	0.75071518	1777	sp|Q92990|GLMN_HUMAN	yes	yes	1	0	0	0	0	1	1	1	1	1	1		1		1	1	1	1	1	1	1	1	1	1	1	1	1	1	1	1	1	1	1	1	1	1	1	1	51.008	51.008	2
AVEHLDDLPGALSELSDLHAHKLR	1	Unmodified	2635.3718	0.37181317	2	CON__P01966	yes	yes	0	0	0	0	0													1																					36.75	36.75	5
AVETLSPDWEFDR	0	Acetyl (N-term)	1605.7311	0.73110195	1381	sp|Q2M389|WASC4_HUMAN	yes	yes	1	0	0	0	0		1										1		1	1	1					1		1		1		1	1	1	1	1	1	1	52.134	52.134	2
AVFADLDLR	0	Acetyl (N-term)	1060.5553	0.55530983	1052	sp|P78346|RPP30_HUMAN	yes	yes	1	0	0	0	0	1	1			1			1		1	1	1		1			1						1					1	1	1	1	1	1	51.204	51.204	2
AVFADLDLR	0	Unmodified	1018.5447	0.54474515	1052	sp|P78346|RPP30_HUMAN	yes	yes	0	0	0	0	0				1						1							1								1						1	1	1	46.058	46.058	2
AVFADLDLRAGSDLKALR	1	Acetyl (N-term)	1972.0742	0.074174581	1052	sp|P78346|RPP30_HUMAN	yes	yes	1	0	0	0	1																		1																45.397	45.397	3
AVFPSIVGR	0	Unmodified	944.54435	0.54435122	948;1034;1041;1001;1035;1499	sp|P60709|ACTB_HUMAN;sp|P68133|ACTS_HUMAN;sp|P62736|ACTA_HUMAN;sp|P63261|ACTG_HUMAN;sp|P63267|ACTH_HUMAN;sp|P68032|ACTC_HUMAN;sp|Q6S8J3|POTEE_HUMAN;sp|A5A3E0|POTEF_HUMAN;sp|P0CG38|POTEI_HUMAN;sp|Q9BYX7|ACTBM_HUMAN	no	no	0	0	0	0	0	1	1	1	1	1	1	1	1	1	2	1	1	1	2			1				1		1			1	1		1	1	1	1	1	38.157	38.157	2
AVFPSIVGR	0	Gln->pyro-Glu	927.5178	0.51780212	948;1034;1041;1001;1035;1499	sp|P60709|ACTB_HUMAN;sp|P68133|ACTS_HUMAN;sp|P62736|ACTA_HUMAN;sp|P63261|ACTG_HUMAN;sp|P63267|ACTH_HUMAN;sp|P68032|ACTC_HUMAN;sp|Q6S8J3|POTEE_HUMAN;sp|A5A3E0|POTEF_HUMAN;sp|P0CG38|POTEI_HUMAN;sp|Q9BYX7|ACTBM_HUMAN	no	no	0	1	0	0	0	1																																	48.849	48.849	2
AVFPSIVGRPR	0	Unmodified	1197.6982	0.6982261	948;1034;1041;1001;1035;1499	sp|P60709|ACTB_HUMAN;sp|P68133|ACTS_HUMAN;sp|P62736|ACTA_HUMAN;sp|P63261|ACTG_HUMAN;sp|P63267|ACTH_HUMAN;sp|P68032|ACTC_HUMAN;sp|Q6S8J3|POTEE_HUMAN;sp|A5A3E0|POTEF_HUMAN;sp|P0CG38|POTEI_HUMAN;sp|Q9BYX7|ACTBM_HUMAN	no	no	0	0	0	0	1	1							2	2	3	3	1	3	2	1	1	3	1	1	1		1		1	1	1	1			1	1		1	33.817	33.817	2;3
AVFPSIVGRPR	0	Gln->pyro-Glu	1180.6717	0.671677	948;1034;1041;1001;1035;1499	sp|P60709|ACTB_HUMAN;sp|P68133|ACTS_HUMAN;sp|P62736|ACTA_HUMAN;sp|P63261|ACTG_HUMAN;sp|P63267|ACTH_HUMAN;sp|P68032|ACTC_HUMAN;sp|Q6S8J3|POTEE_HUMAN;sp|A5A3E0|POTEF_HUMAN;sp|P0CG38|POTEI_HUMAN;sp|Q9BYX7|ACTBM_HUMAN	no	no	0	1	0	0	1	1																																	42.442	42.442	2
AVFPSIVGRPR	0	Acetyl (N-term)	1239.7088	0.70879078	948;1034;1041;1001;1035;1499	sp|P60709|ACTB_HUMAN;sp|P68133|ACTS_HUMAN;sp|P62736|ACTA_HUMAN;sp|P63261|ACTG_HUMAN;sp|P63267|ACTH_HUMAN;sp|P68032|ACTC_HUMAN;sp|Q6S8J3|POTEE_HUMAN;sp|A5A3E0|POTEF_HUMAN;sp|P0CG38|POTEI_HUMAN;sp|Q9BYX7|ACTBM_HUMAN	no	no	1	0	0	0	1																			1				1							1			1	40.351	40.351	2
AVFVDLEPTVIDEIR	0	Unmodified	1714.9142	0.91415169	1044	sp|P68366|TBA4A_HUMAN	yes	yes	0	0	0	0	0										1				1		1	1					1			1	1	1							77.584	77.584	2
AVFVDLEPTVIDEVR	0	Unmodified	1700.8985	0.89850163	1043	sp|Q9BQE3|TBA1C_HUMAN;sp|P68363|TBA1B_HUMAN;sp|Q71U36|TBA1A_HUMAN	yes	no	0	0	0	0	0	2	1	1	1	1	1	1	1	1	2	1	2	1	1	1	2	2	1	1	1	1	1	2	2	1	1	2	2	2	2	1	1	1	52.595	52.595	2;3
AVFVDLEPTVIDEVRTGTYR	0	Unmodified	2279.1798	0.17976186	1043	sp|Q9BQE3|TBA1C_HUMAN;sp|P68363|TBA1B_HUMAN;sp|Q71U36|TBA1A_HUMAN	yes	no	0	0	0	0	1																		1																43.643	43.643	3
AVGKVIPELNGKLTGMAFR	2	Unmodified	2000.1241	0.12410166	380	sp|P04406|G3P_HUMAN	yes	yes	0	0	0	0	0								2	2	2	2		1	2																				36.539	36.539	3;4
AVGPAQSPPTFGFLLDIDGVLVR	0	Unmodified	2368.2791	0.27908198	2036	sp|Q9BXW7|HDHD5_HUMAN	yes	yes	0	0	0	0	0	1		2	2	1	2	2										1	2	2	2	1	2		2	2	2	2			1				73.829	73.829	2;3
AVKTLNPKAEVAR	2	Acetyl (N-term)	1437.8304	0.83036248	744	sp|P40227|TCPZ_HUMAN	yes	yes	1	0	0	0	0	1							1	1	1	1	1	1			1	1											1		1	1	1	1	23.424	23.424	3
AVKVQTTKR	2	Acetyl (N-term)	1071.64	0.64004252	268	sp|O75746|CMC1_HUMAN	yes	yes	1	0	0	0	0	1		1	1				1	1	2	1	1	1	1	1	1	1	1	1	1	1	1	1	1			1	1	1	1	1		1	14.917	14.917	2;3
AVLAPLIALVYSVPR	0	Unmodified	1580.9654	0.9653994	2428	sp|Q9Y320|TMX2_HUMAN	yes	yes	0	0	0	0	0			1	1	1	1			1	1	1		1	1						1	1			1	2	2	1							82.655	82.655	2;3
AVLKLTDQPPLVQAIFSGDPEEIR	1	Acetyl (N-term)	2677.4327	0.43268209	1647	sp|Q8N8A2|ANR44_HUMAN	yes	yes	1	0	0	0	0	1																1						1			1	1							89.618	89.618	3
AVLLETTLGDVVIDLYTEERPR	0	Acetyl (N-term)	2543.3483	0.34828376	1709	sp|Q8WUA2|PPIL4_HUMAN	yes	yes	1	0	0	0	1			1																												1			56.234	56.234	3
AVLSAEQLR	0	Unmodified	985.55564	0.55564418	855	sp|P50454|SERPH_HUMAN	yes	yes	0	0	0	0	0				1			1		1																						1		1	23.862	23.862	2
AVLSAEQLRDEEVHAGLGELLR	0	Unmodified	2404.271	0.27103649	855	sp|P50454|SERPH_HUMAN	yes	yes	0	0	0	0	1								1						1				1		1														40.091	40.091	4
AVLVDLEPGTMDSVR	0	Unmodified	1600.8131	0.81305744	1045;1396	sp|P68371|TBB4B_HUMAN;sp|P04350|TBB4A_HUMAN;sp|Q3ZCM7|TBB8_HUMAN	no	no	0	0	0	0	0	1							1		1	1	1	1	1		1	1	2	1						2	2	2				1		1	55.309	55.309	2
AVLVDLEPGTMDSVR	0	Oxidation (M)	1616.808	0.80797206	1045;1396	sp|P68371|TBB4B_HUMAN;sp|P04350|TBB4A_HUMAN;sp|Q3ZCM7|TBB8_HUMAN	no	no	0	0	0	1	0																1	1	3	1					1	1								1	44.784	44.784	2
AVNMVPFPR	0	Unmodified	1029.543	0.54297101	415;1045;1396;1991	sp|P07437|TBB5_HUMAN;sp|Q9BVA1|TBB2B_HUMAN;sp|Q13885|TBB2A_HUMAN;sp|Q13509|TBB3_HUMAN;sp|P68371|TBB4B_HUMAN;sp|P04350|TBB4A_HUMAN;sp|Q3ZCM7|TBB8_HUMAN;sp|A6NNZ2|TBB8L_HUMAN;sp|Q9H4B7|TBB1_HUMAN;CON__ENSEMBL:ENSBTAP00000025008;sp|Q9BUF5|TBB6_HUMAN	no	no	0	0	0	0	0									1																									34.474	34.474	2
AVNVYSTSVTSDNLSR	0	Acetyl (N-term)	1753.8483	0.84825697	1339	sp|Q15691|MARE1_HUMAN	yes	yes	1	0	0	0	0	1	1	1	1	1	1	1	1	1	1	1	1	1	1	1	1	1	1	1	1	1	1	1	1	1	1	1	1	1	1	2	1	1	39.127	39.127	2
AVNVYSTSVTSENLSR	0	Acetyl (N-term)	1767.8639	0.86390703	2394	sp|Q9UPY8|MARE3_HUMAN	yes	yes	1	0	0	0	0		1	1	1		1	1																1						1		1	1	1	35.145	35.145	2
AVPAAAMGPSALGQSGPGSMAPWCSVSSGPSR	0	2 Oxidation (M)	3059.3899	0.38992412	1876	sp|Q96J01|THOC3_HUMAN	yes	yes	0	0	0	2	0																															1			46.849	46.849	3
AVPAAAMGPSALGQSGPGSMAPWCSVSSGPSR	0	Acetyl (N-term)	3069.4107	0.41065957	1876	sp|Q96J01|THOC3_HUMAN	yes	yes	1	0	0	0	0									1	1				1			1																	49.549	49.549	3
AVPAALILR	0	Acetyl (N-term)	964.60695	0.60695147	2490	sp|Q9Y6G5|COMDA_HUMAN	yes	yes	1	0	0	0	0	1	1						1		1	1	1	2	1			1						1					1	1	2	1	1	1	50.307	50.307	1;2
AVPEAAEER	0	Unmodified	970.47197	0.47197413	930	sp|P55884|EIF3B_HUMAN	yes	yes	0	0	0	0	0	1							1		1				1									1					1						16.274	16.274	2
AVPIAQKSEPHSLSSEALMR	1	Oxidation (M)	2166.1103	0.11030209	2199	sp|Q9NR28|DBLOH_HUMAN	yes	yes	0	0	0	1	0	1			2			1					1			2	2	1	1					2					1	1		1	1		25.218	25.218	3;4
AVPIAQKSEPHSLSSEALMR	1	Unmodified	2150.1154	0.11538747	2199	sp|Q9NR28|DBLOH_HUMAN	yes	yes	0	0	0	0	0	2	1	1	1		1		1	1	1	2	1	2			2	2	2	2	1	1		1	1	1			1	1	1		2	1	28.641	28.641	3;4
AVPPTYADLGKSAR	1	Acetyl (N-term)	1486.778	0.77799256	589	sp|P21796|VDAC1_HUMAN	yes	yes	1	0	0	0	0	2	1	1	2	1	1	2	1	1	1	1	2	1	1	1	1	1	1	1	1	1	1	1	1	1	1	1	1	1	2	3	2	2	34.118	34.118	2;3
AVPSAGLR	0	Unmodified	769.44464	0.44463717	1059	sp|P78527|PRKDC_HUMAN	yes	yes	0	0	0	0	0	1									1																								19.898	19.898	2
AVPSPPPASPR	0	Unmodified	1074.5822	0.58219329	174	sp|O43464|HTRA2_HUMAN	yes	yes	0	0	0	0	0		1	1	1	1		1	1	1	1	1	1	1	1	1	1	1	1	1		1		1	1	1		1	1	1	1	1	1	1	21.772	21.772	2
AVPTELDGGSVKETAAEEESR	1	Acetyl (N-term)	2216.0445	0.044450175	1555	sp|Q7Z5W3|BN3D2_HUMAN	yes	yes	1	0	0	0	0																																1		30.65	30.65	2
AVQISKKR	2	Acetyl (N-term)	970.59236	0.59236404	603	sp|P23396|RS3_HUMAN	yes	yes	1	0	0	0	0	1	1	1	1			1	1	1	1	1	1	1	1	1	1	1	1		1	1	1	1	1	1	1	1	1	1	1	2	5	1	16.165	16.165	2
AVQPKETLQLESAAEVGFVR	1	Acetyl (N-term)	2213.1692	0.16919718	779	sp|P43246|MSH2_HUMAN	yes	yes	1	0	0	0	0	1	2	2	1	1	2		1		2	2	2	2	1	1	2	1	1	2	2	2	1	1	2	2	2	1	2	1	1	1	2	2	49.776	49.776	2;3
AVQQKEQELQQTLQQEQSVLDQLR	1	Unmodified	2866.4785	0.47846308	1308	sp|Q15149|PLEC_HUMAN	yes	yes	0	0	0	0	0								1	1	1	1		1	1									1											41.937	41.937	3
AVSDALLPSFSTFASGPAGR	0	Acetyl (N-term)	1991.9953	0.99525556	175	sp|O43474|KLF4_HUMAN	yes	yes	1	0	0	0	0																															1			52.265	52.265	2
AVSELAGHQTSAESWGTGR	0	Unmodified	1942.9133	0.91331684	724	sp|P36578|RL4_HUMAN	yes	yes	0	0	0	0	0	2	1	1	1	1	1	1	2	2	2	2	2	2	2	1	1	1	1	1	1	1	1	1	1				1	1	1	1	1	1	24.917	24.917	2;3
AVSTGVKVPR	1	Acetyl (N-term)	1054.6135	0.61349341	1346	sp|Q15819|UB2V2_HUMAN	yes	yes	1	0	0	0	0	1	1	1	1	1	1	1	1	1	1	1	1	1	1	1	1	1	1	1	1	1	1	1	1	1	1	1	1	1	1	1	1	1	26.654	26.654	2
AVTEQGAELSNEER	0	Unmodified	1531.7114	0.71142914	635	sp|P27348|1433T_HUMAN	yes	yes	0	0	0	0	0	1	1											1										1				1					1	1	20.534	20.534	2
AVTEQGHELSNEER	0	Unmodified	1597.7332	0.73322721	682	sp|P31946|1433B_HUMAN	yes	yes	0	0	0	0	0												1																		1			1	13.039	13.039	3
AVTGWLESLR	0	Acetyl (N-term)	1172.619	0.61897272	2008	sp|Q9BVM2|DPCD_HUMAN	yes	yes	1	0	0	0	0	1											1					1						1					1	1	1	1	1	1	52.617	52.617	2
AVTGWLESLR	0	Unmodified	1130.6084	0.60840804	2008	sp|Q9BVM2|DPCD_HUMAN	yes	yes	0	0	0	0	0																													1					42.269	42.269	2
AVTITLKTLQQQTFKIR	2	Acetyl (N-term)	2030.1888	0.18881041	911	sp|P54725|RD23A_HUMAN	yes	yes	1	0	0	0	0					1						1																							47.504	47.504	2;3
AVTKAQKKDGKKR	5	Unmodified	1456.8838	0.88379504	221	sp|Q99877|H2B1N_HUMAN;sp|Q93079|H2B1H_HUMAN;sp|Q16778|H2B2E_HUMAN;sp|P62807|H2B1C_HUMAN;sp|P58876|H2B1D_HUMAN;sp|P23527|H2B1O_HUMAN;sp|P06899|H2B1J_HUMAN;sp|O60814|H2B1K_HUMAN;sp|Q99880|H2B1L_HUMAN;sp|Q8N257|H2B3B_HUMAN;sp|Q6DRA6|H2B2D_HUMAN;sp|Q6DN03|H2B2C_HUMAN	yes	no	0	0	0	0	0								1	3	3				3																				4.5785	4.5785	3
AVTLDKDAYYR	1	Acetyl (N-term)	1355.6721	0.67213051	2463	sp|Q9Y5B9|SP16H_HUMAN	yes	yes	1	0	0	0	0	1	1	1	1	1	1	1	1		1	1	1	1	1	1	1	1	1	1	1	1	1	1	1	1	1	1	1	1	1	1	1	1	34.056	34.056	2
AVTLDKDAYYRR	1	Acetyl (N-term)	1511.7732	0.77324153	2463	sp|Q9Y5B9|SP16H_HUMAN	yes	yes	1	0	0	0	1	1							1		1	2	1	1	1				2	1	1	1							1	1				1	27.266	27.266	2;3
AVTPGPQPTLEQLEEGGPRPLER	0	Unmodified	2470.2816	0.28160117	1379	sp|Q27J81|INF2_HUMAN	yes	yes	0	0	0	0	1		1	1	1			1								1		1	1	1	1	1					1					1	1		40.02	40.02	3
AVTVAPPGAR	0	Unmodified	937.53451	0.53451481	1088	sp|Q00839|HNRPU_HUMAN	yes	yes	0	0	0	0	0	1	1		1	1	1	1	1		1		1		1	1	1		1	1		1	1	1		1	1	1	1	1	1	1	2	1	22.98	22.98	2
AVVGVVAGGGR	0	Unmodified	940.54541	0.54541385	1020	sp|P62917|RL8_HUMAN	yes	yes	0	0	0	0	0								1				1		1																				22.314	22.314	2
AVVIVDDR	0	Unmodified	885.49198	0.4919813	1311;600	sp|Q15233|NONO_HUMAN;sp|P23246|SFPQ_HUMAN	no	no	0	0	0	0	0								1		1	1	1		1																				25.031	25.031	2
AVVPASLSGQDVGSFAYLTIKDR	1	Acetyl (N-term)	2435.2696	0.2696395	2142	sp|Q9H993|ARMT1_HUMAN	yes	yes	1	0	0	0	0	2	1	2	1	1	1		1	1	2	2	1	1	2		2	1				1	1	1	1	1	2		1	2	2		2	1	55.161	55.161	2;3
AVWPTMVDINSPESLTEAYKLR	1	Unmodified	2519.273	0.27301032	1302	sp|Q15067|ACOX1_HUMAN	yes	yes	0	0	0	0	0	1	1						2	1	1	2	1	1	1		1	1	1	1	1	1	1	1	1	1	1	1	1	1			1		54.499	54.499	2;3
AVWPTMVDINSPESLTEAYKLR	1	Oxidation (M)	2535.2679	0.26792495	1302	sp|Q15067|ACOX1_HUMAN	yes	yes	0	0	0	1	0	1	1								1	2			1	1	1	1	1		1		2		1	2	2			1			1		58.395	58.395	3
AVYFKEQFLDGDGWTSR	1	Unmodified	2017.9534	0.95339074	641	sp|P27797|CALR_HUMAN	yes	yes	0	0	0	0	0	1	1	1			1		1	1	1	1	1	1	1	1	1	1	1		1	1	2	1	1	2	2	1	1	1	1				47.912	47.912	2;3
AWITAPVALR	0	Unmodified	1096.6393	0.63931423	1240	sp|Q14126|DSG2_HUMAN	yes	yes	0	0	0	0	0																																	1	40.371	40.371	2
AWKSGGASHSELIHNLR	1	Acetyl (N-term)	1903.9653	0.96529283	593	sp|P22061|PIMT_HUMAN	yes	yes	1	0	0	0	0	2	1	2	2	2	1	2	2	1	2	2	2	2	2	2	1	2	1	2	2	2	1	2	2	2	2	2	1	2	2				30.771	30.771	3;4
AWVLDKLKAER	2	Unmodified	1327.7612	0.76122028	1042	sp|Q5VTE0|EF1A3_HUMAN;sp|P68104|EF1A1_HUMAN;sp|Q05639|EF1A2_HUMAN	yes	no	0	0	0	0	0														1																				30.973	30.973	3
AWVPAESAVEELMPR	0	Acetyl (N-term)	1725.8396	0.83960654	121	sp|O14893|GEMI2_HUMAN	yes	yes	1	0	0	0	0	1	1										1											1		1	1	1		1			1	1	81.618	81.618	2
AWVPAESAVEELMPR	0	Oxidation (M);Acetyl (N-term)	1741.8345	0.83452116	121	sp|O14893|GEMI2_HUMAN	yes	yes	1	0	0	1	0																1	1						1											52.291	52.291	2
AYEPVWAIGTGKTATPQQAQEVHEKLR	2	Unmodified	3007.5516	0.55156844	944	sp|P60174|TPIS_HUMAN	yes	yes	0	0	0	0	0													1																					29.799	29.799	5
AYGFEKPSAIQQR	1	Unmodified	1493.7627	0.76267685	949;1252;738	sp|P60842|IF4A1_HUMAN;sp|Q14240|IF4A2_HUMAN;sp|P38919|IF4A3_HUMAN	no	no	0	0	0	0	0	1										1		1																					24.445	24.445	3
AYGPPSNFLEIDIFNPQTVGVGR	0	Unmodified	2490.2543	0.25432379	2379	sp|Q9UMY4|SNX12_HUMAN	yes	yes	0	0	0	0	0				1													1				1				2	1								85.826	85.826	2;3
AYHSFLVEPISCHAWNKDR	1	Acetyl (N-term)	2371.1168	0.11678445	137	sp|O15143|ARC1B_HUMAN	yes	yes	1	0	0	0	0	1									2	1	1	1	2	1				1	1	1	1	1	1	1		1	1	1					42.071	42.071	3;4
AYHSGYGAHGSKHR	1	Acetyl (N-term)	1568.7233	0.72327165	301	sp|O95070|YIF1A_HUMAN	yes	yes	1	0	0	0	0	2		1	1		1		2	3	2	2	1		2				1	1	2			1		1	1	1		1					13.162	13.162	2;3;4
AYKLVLIR	1	Acetyl (N-term)	1016.6383	0.6382516	560	sp|P18669|PGAM1_HUMAN;sp|Q8N0Y7|PGAM4_HUMAN	yes	no	1	0	0	0	0								1	1	1	1		1		1	1	1																	41.139	41.139	2
AYKYIQELWR	1	Unmodified	1368.719	0.71902112	962	sp|P61313|RL15_HUMAN	yes	yes	0	0	0	0	0								1	1		1					1														1				35.789	35.789	3
AYQKQPTIFQNKKR	3	Unmodified	1748.9686	0.9685873	989	sp|P62280|RS11_HUMAN	yes	yes	0	0	0	0	0									1				1	1																				17.035	17.035	4
AYTNFDAER	0	Unmodified	1085.4778	0.47778779	413	sp|P07355|ANXA2_HUMAN;sp|A6NMY6|AXA2L_HUMAN	yes	no	0	0	0	0	0	1	1	1	1		1			1		1			1			1						1		1		1						1	24.334	24.334	2
AYVNFQQPADAER	0	Unmodified	1507.7056	0.7055559	487	sp|P11940|PABP1_HUMAN;sp|Q13310|PABP4_HUMAN	yes	no	0	0	0	0	0	1							1	1		1	1	1	1									1					1	1	1		1		27.339	27.339	2
AYVQFEDVR	0	Unmodified	1125.5455	0.54547343	256	sp|O75494|SRS10_HUMAN;sp|Q8WXF0|SRS12_HUMAN	yes	no	0	0	0	0	0	1									1		1	1	1									1											29.748	29.748	2
CAQAKQWGWTQGR	1	Gln->pyro-Glu	1558.7099	0.70992977	559	sp|P18621|RL17_HUMAN	yes	yes	0	1	0	0	0	1	1	1	1		1	1		1	1	1	1	1	1		1	1	1		1			1				1	1	1			1	1	33.194	33.194	2
CAQYKKDGADFAKWR	3	Gln->pyro-Glu	1825.857	0.85698794	374	sp|P04075|ALDOA_HUMAN;sp|P09972|ALDOC_HUMAN	yes	no	0	1	0	0	0								1																										28.149	28.149	4
CCTESLVNR	0	Unmodified	1137.4907	0.49067744	5;4	sp|P02768|ALBU_HUMAN;CON__P02768-1;CON__P02769	no	no	0	0	0	0	0			1	1			1																											16.776	16.776	2
CDELIPEYLNFIR	0	Glu->pyro-Glu	1662.8076	0.80757813	426	sp|P08238|HS90B_HUMAN	yes	yes	0	0	1	0	0		1				1																												49.218	49.218	2
CDFTEDQTAEFKEAFQLFDR	1	Acetyl (N-term)	2538.1009	0.1009192	947	sp|P60660|MYL6_HUMAN	yes	yes	1	0	0	0	0	2	1	1	1		1				2		2		1						1		2	2	1	2	2	2	2	2		1	2	1	68.988	68.988	2;3
CDKEFMWALKNGDLDEVKDYVAKGEDVNR	4	Acetyl (N-term)	3485.6232	0.62315476	940	sp|P58546|MTPN_HUMAN	yes	yes	1	0	0	0	0										2	1		1	2				1	1	1						1								49.909	49.909	3;4
CEEEAAVQPHSR	0	Gln->pyro-Glu	1394.5885	0.58847723	2392	sp|Q9UPQ0|LIMC1_HUMAN	yes	yes	0	1	0	0	0											1							1																21.504	21.504	2
CEEPPTFEAMELIGKPKPYYEIGER	2	Unmodified	2982.4143	0.41433119	527	sp|P15529|MCP_HUMAN	yes	yes	0	0	0	0	0	1	1						1	1	1	1	1	1	2	1		1	1	1	1	1	1		1	1	1	1	1	1					50.1	50.1	3;4
CEEPPTFEAMELIGKPKPYYEIGER	2	Oxidation (M)	2998.4092	0.40924581	527	sp|P15529|MCP_HUMAN	yes	yes	0	0	0	1	0															1	1			1						1	2								64.676	64.676	4
CEGINISGNFYR	0	Gln->pyro-Glu	1411.619	0.61904908	746	sp|P40429|RL13A_HUMAN	yes	yes	0	1	0	0	0																															1	1		42.218	42.218	2
CEKGTTAVLTEKITPLEIEVLEETVQTMDTS	2	Gln->pyro-Glu	3447.6888	0.68883429	1917	sp|Q99436|PSB7_HUMAN	yes	yes	0	1	0	0	0	1											1											1											54.464	54.464	3
CEMEQQNQEYKILLDVKTR	2	Oxidation (M);Gln->pyro-Glu	2423.1461	0.14609525	19;3	sp|Q04695|K1C17_HUMAN;CON__Q04695;CON__Q9QWL7;sp|P02533|K1C14_HUMAN;CON__P02533;CON__Q61782	no	no	0	1	0	1	0	1	1	2	3	1	2	2		1			2	1		1	1	1			1	1	1	2	1	1	2		2	3			2	1	41.554	41.554	3
CEMEQQNQEYKILLDVKTR	2	Gln->pyro-Glu	2407.1512	0.15118063	19;3	sp|Q04695|K1C17_HUMAN;CON__Q04695;CON__Q9QWL7;sp|P02533|K1C14_HUMAN;CON__P02533;CON__Q61782	no	no	0	1	0	0	0	1	1	1	1	1	1		1	1		1	1	1	1		1	1			1	1	1	1	1	1	2	1	1	1	1			1	45.992	45.992	3
CEMSEHPSQTVR	0	Oxidation (M);Gln->pyro-Glu	1458.5868	0.58676267	1387	sp|Q32MZ4|LRRF1_HUMAN	yes	yes	0	1	0	1	0	1										1																							15.127	15.127	2
CEMSEHPSQTVR	0	Gln->pyro-Glu	1442.5918	0.59184805	1387	sp|Q32MZ4|LRRF1_HUMAN	yes	yes	0	1	0	0	0	1	1	1	1				1			1	1	1	1		1	1	1	1		1		1				1	1	1	1	1	1	1	20.264	20.264	2
CESAPGCGVWQR	0	Gln->pyro-Glu	1388.5602	0.56015399	643	sp|P27824|CALX_HUMAN	yes	yes	0	1	0	0	0			1																															29.476	29.476	2
CESKKFGGPGAR	2	Gln->pyro-Glu	1275.603	0.60300508	982	sp|P62249|RS16_HUMAN	yes	yes	0	1	0	0	0	1			1				1	1	1	2	1	1	1			1		1											1	1		1	16.882	16.882	2;3
CGAALAGHQLIR	0	Gln->pyro-Glu	1248.6397	0.63972494	1059	sp|P78527|PRKDC_HUMAN	yes	yes	0	1	0	0	0		1														1	1										1	1	1	1	1	2	1	31.866	31.866	2
CGAHYKLVPQQLAH	1	Gln->pyro-Glu	1603.7929	0.79293112	467	sp|P10606|COX5B_HUMAN	yes	yes	0	1	0	0	0	1			1				1	1		1	1	1	1															1	1	1	1	1	28.811	28.811	3
CGESGHLAR	0	Gln->pyro-Glu	968.41341	0.4134134	999	sp|P62633|CNBP_HUMAN	yes	yes	0	1	0	0	0	1		1	2			1	1			1	1		1	1	1	2	1	1	1	1	1			1	1	1	1	1	1		1	1	16.325	16.325	2
CGHTNNLRPKKKVK	4	Gln->pyro-Glu	1661.9148	0.91477759	1024	sp|P62987|RL40_HUMAN	yes	yes	0	1	0	0	1								1			1																							13.731	13.731	4
CGKKKVWLDPNETNEIANANSR	3	Gln->pyro-Glu	2526.2285	0.22851975	1074	sp|P84098|RL19_HUMAN	yes	yes	0	1	0	0	0	1	2		1	1	1			1	2	1	1	1	2			2	1		1	1	2		1	1	1	1	1	1					31.965	31.965	3;4
CGQKKKLVINSGNGAVEDR	3	Gln->pyro-Glu	2055.0531	0.053121563	531	sp|P16070|CD44_HUMAN	yes	yes	0	1	0	0	0		1		1																														19.042	19.042	4
CGSSEDLHDSVR	0	Gln->pyro-Glu	1343.5412	0.54119269	1551	sp|Q7Z4V5|HDGR2_HUMAN	yes	yes	0	1	0	0	0	1							1	1	1	1	1	1	1	1	1	1	1	1				1			1	1	1	1	1			1	21.778	21.778	2
CGTIQLDFQLPLR	0	Glu->pyro-Glu	1541.8024	0.80243317	2019	sp|Q9BW92|SYTM_HUMAN	yes	yes	0	0	1	0	0			1																						1									46.139	46.139	2
CHTPPLYR	0	Gln->pyro-Glu	1025.4753	0.47528537	1106	sp|Q02543|RL18A_HUMAN	yes	yes	0	1	0	0	0												1																						22.387	22.387	2
CIPALDSLTPANEDQKIGIEIIKR	2	Gln->pyro-Glu	2676.4157	0.41565181	471	sp|P10809|CH60_HUMAN	yes	yes	0	1	0	0	0	1	1								1	1	1	1			1	2				2	1	1	1		1			1					54.235	54.235	3
CIQMWFDPAQGNPNEEVAR	0	Gln->pyro-Glu	2243.9728	0.97282233	526	sp|P15328|FOLR1_HUMAN	yes	yes	0	1	0	0	0																	1											1	1		1	1	1	52.889	52.889	2
CIQMWFDPAQGNPNEEVAR	0	Oxidation (M);Gln->pyro-Glu	2259.9677	0.96773695	526	sp|P15328|FOLR1_HUMAN	yes	yes	0	1	0	1	0																																	1	50.848	50.848	2
CISELKAETR	1	Gln->pyro-Glu	1188.5809	0.58087266	1283	sp|Q14980|NUMA1_HUMAN	yes	yes	0	1	0	0	0							1																									1		30.287	30.287	2
CKAGFAGDDAPR	1	Gln->pyro-Glu	1246.5401	0.54007047	948;1034;1001;1035;1499	sp|P60709|ACTB_HUMAN;sp|P62736|ACTA_HUMAN;sp|P63261|ACTG_HUMAN;sp|P63267|ACTH_HUMAN;sp|Q6S8J3|POTEE_HUMAN;sp|A5A3E0|POTEF_HUMAN;sp|P0CG38|POTEI_HUMAN;sp|P0CG39|POTEJ_HUMAN	no	no	0	1	0	0	0	1	1	1	1	1	1	1	1	1	1	1	1	1	1	1	1	1	1	1		1	1	1	1	1	1	1	1	1	1	1	1	1	23.606	23.606	2
CKHFELGGDKKR	3	Gln->pyro-Glu	1456.7245	0.7245172	1071	sp|Q969Q0|RL36L_HUMAN;sp|P83881|RL36A_HUMAN	yes	no	0	1	0	0	0											2																							17.667	17.667	3;4
CLGNSKTEDQR	1	Unmodified	1306.5936	0.59356261	1028	sp|P63092|GNAS2_HUMAN	yes	yes	0	0	0	0	0									1																									14.4	14.4	3
CLYASVLTAQPR	0	Gln->pyro-Glu	1360.6809	0.68092105	503	sp|P13639|EF2_HUMAN	yes	yes	0	1	0	0	0		1															2				1				1						2	1	1	57.264	57.264	2
CNSLEEIKALR	1	Gln->pyro-Glu	1314.6602	0.66018561	1235	sp|Q13813|SPTN1_HUMAN	yes	yes	0	1	0	0	0	1							1				1				1	1		1					1					1					35.747	35.747	2
CPGGLPGHAGGAAPGR	0	Gln->pyro-Glu	1413.6572	0.65716592	1643	sp|Q8N726|ARF_HUMAN	yes	yes	0	1	0	0	0	1										1	1											1					1	1	1	1	1		22.342	22.342	2
CQVGEDYGEPAPEEPPPAPRPSR	0	Acetyl (N-term)	2576.1602	0.16016541	1385	sp|Q2VPK5|CTU2_HUMAN	yes	yes	1	0	0	0	1																												1			1			27.018	27.018	3
CRDDSFFGETSHNYHKFDSEYER	1	Gln->pyro-Glu	2908.1783	0.17833467	778	sp|P43243|MATR3_HUMAN	yes	yes	0	1	0	0	1								1		1			1	1				1	1	1	1						1							34.188	34.188	4
CRPDQLTGLSLLPLSEKAAR	1	Gln->pyro-Glu	2207.1732	0.1732367	1308	sp|Q15149|PLEC_HUMAN	yes	yes	0	1	0	0	1	1							1	1	1	1		1	1			1									1	1							57.648	57.648	3
CSEGSFLLTTFPR	0	Gln->pyro-Glu	1496.697	0.69696505	1311	sp|Q15233|NONO_HUMAN	yes	yes	0	1	0	0	0	1											1															1	1	1		1		1	60.816	60.816	2
CSLASGATGGR	0	Acetyl (N-term)	1077.4873	0.48730662	214	sp|O60678|ANM3_HUMAN	yes	yes	1	0	0	0	0	1	1	1	1	1	1	1	1	1		1	1	1		1		1	1	1	1	1	1	1	1	2	1	1	1	1	1	1	1	1	24.113	24.113	2
CSYQPTMEGVHTVHVTFAGVPIPR	0	Gln->pyro-Glu	2665.2781	0.27811248	584	sp|P21333|FLNA_HUMAN	yes	yes	0	1	0	0	0	1	1	1		1			2	1	1	1	1	1	1		1	1	1	1		1	1	1	1	1	1	1	1	1					49.671	49.671	2;3
CSYQPTMEGVHTVHVTFAGVPIPR	0	Oxidation (M);Gln->pyro-Glu	2681.273	0.2730271	584	sp|P21333|FLNA_HUMAN	yes	yes	0	1	0	1	0		1									1			1				1		2	1			1	1	1								52.655	52.655	3
CTKEEAIEHNYGGHDDDLSVR	1	Gln->pyro-Glu	2427.0397	0.039715923	1779	sp|Q93009|UBP7_HUMAN	yes	yes	0	1	0	0	0								1																										25.989	25.989	4
CTLAEKLGGSAVISLEGKPL	2	Gln->pyro-Glu	2025.0816	0.081627725	606	sp|P23528|COF1_HUMAN	yes	yes	0	1	0	0	0						1	1				1	1				1	1	1		1	2		1	1				1	1	1				49.149	49.149	2;3
CTLAEKLGGSAVISLEGKPL	2	Glu->pyro-Glu	2024.0976	0.09761214	606	sp|P23528|COF1_HUMAN	yes	yes	0	0	1	0	0																1		1			1	1				1								53.943	53.943	3
CTPSVISFGSKNR	1	Gln->pyro-Glu	1434.6925	0.69254837	1745	sp|Q92598|HS105_HUMAN	yes	yes	0	1	0	0	0												1																				1	1	34.512	34.512	2
CTSIVAEDKKGHLIHGR	2	Unmodified	1920	0.99996378	1216	sp|Q13510|ASAH1_HUMAN	yes	yes	0	0	0	0	0								1						1																				16.961	16.961	4
CTYVVLDEADR	0	Glu->pyro-Glu	1321.5973	0.597251	1998	sp|Q9BUQ8|DDX23_HUMAN	yes	yes	0	0	1	0	0		1															1															1	1	33.278	33.278	2
CVESFSDYPPLGR	0	Gln->pyro-Glu	1508.6606	0.66057954	1042	sp|Q5VTE0|EF1A3_HUMAN;sp|P68104|EF1A1_HUMAN	yes	no	0	1	0	0	0						1																						1					1	45.204	45.204	2
CVLKIGEHTPSALAIMENANVLAR	1	Gln->pyro-Glu	2589.3407	0.34071273	374	sp|P04075|ALDOA_HUMAN	yes	yes	0	1	0	0	0	1			1		2		1	1	1	1					1	1			1	1	1	1	1	1	1	1	1	1					59.271	59.271	2;3
CVLKIGEHTPSALAIMENANVLAR	1	Oxidation (M);Gln->pyro-Glu	2605.3356	0.33562735	374	sp|P04075|ALDOA_HUMAN	yes	yes	0	1	0	1	0											1				1					1	1						1							45.976	45.976	3
CVPKDKAIKKFVIR	4	Gln->pyro-Glu	1683.9858	0.98581727	1009	sp|P62854|RS26_HUMAN	yes	yes	0	1	0	0	0								1	1	2	2		1	2																				27.629	27.629	3;4
CYDEKMYDAAKLLYNNVSNFGR	2	Gln->pyro-Glu	2653.1941	0.19410807	1086	sp|Q00610|CLH1_HUMAN	yes	yes	0	1	0	0	0	1												1												1	1								92.759	92.759	3
DAFLASESLIKQIPR	1	Unmodified	1686.9305	0.93047046	1017	sp|P62906|RL10A_HUMAN	yes	yes	0	0	0	0	0													1																					42.919	42.919	3
DAGQISGLNVLR	0	Unmodified	1241.6728	0.67279921	737	sp|P38646|GRP75_HUMAN	yes	yes	0	0	0	0	0								1		1	1		1	1			1																	36.946	36.946	2
DAGTIAGLNVLR	0	Unmodified	1198.667	0.66698555	475	sp|P11142|HSP7C_HUMAN	yes	yes	0	0	0	0	0	1							1	1			1	1				1						1			1	1	1	1	1	1	1	1	47.078	47.078	2
DAGVIAGLNVLR	0	Unmodified	1196.6877	0.68772099	458	sp|P0DMV9|HS71B_HUMAN;sp|P0DMV8|HS71A_HUMAN;sp|P34931|HS71L_HUMAN	yes	no	0	0	0	0	0												1	1			1	1						1				1	1	1		1		1	49.465	49.465	2
DAGYGGLSLSIEGPSKVDINTEDLEDGTCR	1	Unmodified	3167.4565	0.45646659	584	sp|P21333|FLNA_HUMAN	yes	yes	0	0	0	0	0																										1	1							97.619	97.619	3
DAHKSEVAHR	1	Unmodified	1148.5687	0.56866849	4	sp|P02768|ALBU_HUMAN;CON__P02768-1	yes	no	0	0	0	0	0	1	1			3																													19.185	19.185	2;3
DAHKSEVAHR	1	Gln->pyro-Glu	1131.5421	0.54211939	4	sp|P02768|ALBU_HUMAN;CON__P02768-1	yes	no	0	1	0	0	0					3																		1											8.0636	8.0636	3
DAHNKKAVSR	2	Unmodified	1124.6051	0.60505399	580	sp|P20810|ICAL_HUMAN	yes	yes	0	0	0	0	0								1																										12.188	12.188	2
DAIAQAVR	0	Unmodified	842.46102	0.46101552	655	sp|P29401|TKT_HUMAN	yes	yes	0	0	0	0	0																									1	1	1							35.227	35.227	2
DAKKFAETQPKKDTPR	4	Unmodified	1858.9901	0.9901106	634	sp|P26641|EF1G_HUMAN	yes	yes	0	0	0	0	0								2		1	1		2	1																				15.486	15.486	3;4
DAKLDKAQIHDLVLVGGSTR	2	Unmodified	2135.1699	0.16986588	458	sp|P0DMV9|HS71B_HUMAN;sp|P0DMV8|HS71A_HUMAN	yes	no	0	0	0	0	0																										1								68.117	68.117	4
DAKLDKSQIHDIVLVGGSTR	2	Acetyl (N-term)	2193.1753	0.17534519	475	sp|P11142|HSP7C_HUMAN	yes	yes	1	0	0	0	0																									1	1	1		1					59.652	59.652	3
DAKPEDNLLVLTVATKETEGFR	2	Unmodified	2445.2751	0.27511881	1108	sp|Q02809|PLOD1_HUMAN	yes	yes	0	0	0	0	0											1		1	1	2	1					1	1		1	2	2	1							65.57	65.57	3;4
DAKPEDNLLVLTVATKETEGFRR	2	Unmodified	2601.3762	0.37622984	1108	sp|Q02809|PLOD1_HUMAN	yes	yes	0	0	0	0	1	1							1	1					1				1	1	1	1			1		1	1							50.829	50.829	4
DALSQLMNGPIR	0	Unmodified	1313.6762	0.67617003	2155	sp|Q9HB40|RISC_HUMAN	yes	yes	0	0	0	0	0	1	1	1	1	1		1	1	1	1		1		1		1	1	1	1	1	1			1	1	1	1	1	1	1	1	1	1	48.715	48.715	2
DALSQLMNGPIR	0	Oxidation (M)	1329.6711	0.67108465	2155	sp|Q9HB40|RISC_HUMAN	yes	yes	0	0	0	1	0															1					1														35.019	35.019	2
DAPEEEDHVLVLR	0	Unmodified	1520.7471	0.74708636	410	sp|P07237|PDIA1_HUMAN	yes	yes	0	0	0	0	0	3	2	3	3	2	2	3	2	2	2	2	3	2	3	2	3	3	2	2	2	1	2	3	1	2	2	3	3	3	3	4	2	3	32.497	32.497	2;3
DAPEEEDHVLVLR	0	Gln->pyro-Glu	1503.7205	0.72053726	410	sp|P07237|PDIA1_HUMAN	yes	yes	0	1	0	0	0	2	2		1	1	1						1				1	1						2		1		1	2	2	1		2	1	37.181	37.181	2
DASKPVTNAR	1	Unmodified	1057.5516	0.55162144	584	sp|P21333|FLNA_HUMAN	yes	yes	0	0	0	0	0	1							1			1			1																				13.005	13.005	2
DAVPAFIEPNVR	0	Unmodified	1326.6932	0.6932003	1483	sp|Q6P4A7|SFXN4_HUMAN	yes	yes	0	0	0	0	0																															1			38.752	38.752	2
DAVTYTEHAKR	1	Gln->pyro-Glu	1272.6099	0.6098646	1004	sp|P62805|H4_HUMAN	yes	yes	0	1	0	0	0												1											1							1	1		1	17.389	17.389	3
DAVTYTEHAKR	1	Unmodified	1289.6364	0.6364137	1004	sp|P62805|H4_HUMAN	yes	yes	0	0	0	0	0																1	2							1	1	1	2							19.474	19.474	2;3
DCGLPPDVPNAQPALEGR	0	Unmodified	1904.9051	0.90506034	423	sp|P08174|DAF_HUMAN	yes	yes	0	0	0	0	0	2	2	2	2	2	2	2	2	1	4	2	2	2	3	1	1	2	2	2	2	2	3	1	2	2	2	3	2	3	1	2	2	2	37.184	37.184	2;3
DDDIAALVVDNGSGMCKAGFAGDDAPR	1	Oxidation (M);Acetyl (N-term)	2794.2174	0.21742229	948	sp|P60709|ACTB_HUMAN	yes	yes	1	0	0	1	0	7	6	6	6	5	5	3	9	4	9	5	7	7	10	8	6	4	7	12	7	2	5	8	8	8	8	9	8	7	4	9	6	7	50.704	50.704	2;3;4
DDDIAALVVDNGSGMCKAGFAGDDAPR	1	Acetyl (N-term)	2778.2225	0.22250767	948	sp|P60709|ACTB_HUMAN	yes	yes	1	0	0	0	0	12	3	3	3	5	3	1	11	8	8	8	5	5	9		6	8	1	4	3	4	2	5	5	7	8	9	5	6	5	8	4	6	54.143	54.143	2;3;4
DDDIAALVVDNGSGMCKAGFAGDDAPR	1	Oxidation (M)	2752.2069	0.20685761	948	sp|P60709|ACTB_HUMAN	yes	yes	0	0	0	1	0													2																	1			1	47.864	47.864	2
DDDIAALVVDNGSGMCKAGFAGDDAPR	1	Unmodified	2736.2119	0.21194298	948	sp|P60709|ACTB_HUMAN	yes	yes	0	0	0	0	0										1				1																				42.063	42.063	3
DDDTAVLVIDNGSGMCKAGFAGDDAPR	1	Oxidation (M);Glu->pyro-Glu	2764.2069	0.20685761	1499	sp|Q6S8J3|POTEE_HUMAN;sp|A5A3E0|POTEF_HUMAN;sp|P0CG38|POTEI_HUMAN;sp|P0CG39|POTEJ_HUMAN	yes	no	0	0	1	1	0	1																																	46.284	46.284	2
DDDTAVLVIDNGSGMCKAGFAGDDAPR	1	Acetyl (N-term)	2808.2331	0.23307236	1499	sp|Q6S8J3|POTEE_HUMAN;sp|A5A3E0|POTEF_HUMAN;sp|P0CG38|POTEI_HUMAN;sp|P0CG39|POTEJ_HUMAN	yes	no	1	0	0	0	0			1		1					1	1			1	2	1		1	1	1				2					1	1		1	1	46.36	46.36	2;3
DDDTAVLVIDNGSGMCKAGFAGDDAPR	1	Unmodified	2766.2225	0.22250767	1499	sp|Q6S8J3|POTEE_HUMAN;sp|A5A3E0|POTEF_HUMAN;sp|P0CG38|POTEI_HUMAN;sp|P0CG39|POTEJ_HUMAN	yes	no	0	0	0	0	0											1																							52.597	52.597	2
DDDTAVLVIDNGSGMCKAGFAGDDAPR	1	Oxidation (M)	2782.2174	0.21742229	1499	sp|Q6S8J3|POTEE_HUMAN;sp|A5A3E0|POTEF_HUMAN;sp|P0CG38|POTEI_HUMAN;sp|P0CG39|POTEJ_HUMAN	yes	no	0	0	0	1	0														1																				52.952	52.952	2
DDEETTALVCDNGSGLVKAGFAGDDAPR	1	Acetyl (N-term)	2921.2985	0.29850938	1041	sp|P68032|ACTC_HUMAN	yes	yes	1	0	0	0	0																												1						40.697	40.697	3
DDEVDVDGTVEEDLGKSR	1	Unmodified	1976.8811	0.88107324	517	sp|P14625|ENPL_HUMAN	yes	yes	0	0	0	0	0	21	4	4	5	3	4	5	8	5	6	6	16	7	8	3	13	9	3	3	3	3	4	12	3	5	4	4	21	14	9	5	13	13	35.712	35.712	2;3
DDEVDVDGTVEEDLGKSR	1	Gln->pyro-Glu	1959.8545	0.85452414	517	sp|P14625|ENPL_HUMAN	yes	yes	0	1	0	0	0	1		1			1	2					1											1					3	1			1	2	31.3	31.3	2
DDEVDVDGTVEEDLGKSR	1	Glu->pyro-Glu	1958.8705	0.87050855	517	sp|P14625|ENPL_HUMAN	yes	yes	0	0	1	0	0																	1	1					1									1		33.535	33.535	2
DDGLFSGDPNWFPKKSKENPR	3	Glu->pyro-Glu	2415.1608	0.16075776	734	sp|P37802|TAGL2_HUMAN	yes	yes	0	0	1	0	0	1	1						2	2	2	2	1	1	2	1			2	1	1			1	1	1			1	1					37.281	37.281	3;4
DDGYSTKDSYSSR	1	Glu->pyro-Glu	1461.6008	0.60081606	735;1831	sp|P38159|RBMX_HUMAN;sp|Q96E39|RMXL1_HUMAN	no	no	0	0	1	0	0	1							1	1	1	1		1	1	1	1	1		1	1	1										1			18.238	18.238	2
DDIAALVVDNGSGMCKAGFAGDDAPR	1	Acetyl (N-term)	2663.1956	0.19556464	948	sp|P60709|ACTB_HUMAN	yes	yes	1	0	0	0	0								1		1	1												1											47.182	47.182	2;3
DDLVTVKTPAFAESVTEGDVR	1	Unmodified	2248.1223	0.12230657	731	sp|P36957|ODO2_HUMAN	yes	yes	0	0	0	0	0	2	2	3	2	1	1	1	2	1	2	2	2	2	2	1	1	1	2	2	2	1	2	2	2	2	2	2	2	2	1	3	3	2	43.461	43.461	2;3
DDNMFQIGKMR	1	Glu->pyro-Glu	1335.6064	0.6063759	904	sp|P53999|TCP4_HUMAN	yes	yes	0	0	1	0	0	1							1						1																				34.711	34.711	2
DEDLSHR	0	Unmodified	870.38316	0.38315913	2161	sp|Q9HC07|TM165_HUMAN	yes	yes	0	0	0	0	0										1	1			1																				14.388	14.388	2
DEHEHTYQDKEEVVLWMNTVGPYHNR	1	Unmodified	3225.4574	0.45741006	2170	sp|Q9HD45|TM9S3_HUMAN	yes	yes	0	0	0	0	0	1								1	1	1			1							1	1			1									41.622	41.622	4
DENEHQLSLR	0	Unmodified	1239.5844	0.58437813	406	sp|P06748|NPM_HUMAN	yes	yes	0	0	0	0	0	1																																	17.791	17.791	3
DEPPQSPWDR	0	Unmodified	1225.5364	0.53636531	366	sp|P02647|APOA1_HUMAN	yes	yes	0	0	0	0	0					3																													24.371	24.371	2
DESSDPGPQHR	0	Unmodified	1223.5167	0.5166925	2268	sp|Q9NXG6|P4HTM_HUMAN	yes	yes	0	0	0	0	0	1								1					1														1						11.307	11.307	2;3
DFEQEMATAASSSSLEKSYELPDGQVITIGNER	1	Unmodified	3601.673	0.67300131	948;1034;1499	sp|P60709|ACTB_HUMAN;sp|P63261|ACTG_HUMAN;sp|Q6S8J3|POTEE_HUMAN	no	no	0	0	0	0	0								1																										47	47	3
DFREPTEEER	0	Unmodified	1306.579	0.5789584	1300	sp|Q15056|IF4H_HUMAN	yes	yes	0	0	0	0	1												1				1														1			1	18.958	18.958	3
DFTVSAMHGDMDQKER	1	Unmodified	1865.8036	0.80363174	949	sp|P60842|IF4A1_HUMAN	yes	yes	0	0	0	0	0	1							1	1																		1							33.815	33.815	3
DFTVSAMHGDMDQKER	1	Oxidation (M)	1881.7985	0.79854636	949	sp|P60842|IF4A1_HUMAN	yes	yes	0	0	0	1	0																	1																	25.286	25.286	3
DGEEAGAYDGPR	0	Unmodified	1235.5055	0.50545911	663	sp|P30101|PDIA3_HUMAN	yes	yes	0	0	0	0	0																		1								1								26.73	26.73	2
DGNKNQLYHQLMR	1	Gln->pyro-Glu	1598.7624	0.76235927	34		yes	yes	0	1	0	0	0	1							1						1																				27.576	27.576	2
DGQVINETSQHHDDLE	0	Unmodified	1835.7922	0.79219865	434	sp|P08670|VIME_HUMAN	yes	yes	0	0	0	0	0	1	1	1	1					1			1	1		1	1	2	1	2	2	2	1	1	2		1	1				1	1	1	23.323	23.323	2;3
DGQVINETSQHHDDLE	0	Gln->pyro-Glu	1818.7656	0.76564955	434	sp|P08670|VIME_HUMAN	yes	yes	0	1	0	0	0	1																	1																27.341	27.341	2
DGTGVVEFVR	0	Unmodified	1077.5455	0.54547343	1139	sp|Q07955|SRSF1_HUMAN	yes	yes	0	0	0	0	0																				1														33.912	33.912	2
DIERPTYTNLNR	0	Unmodified	1490.7478	0.74775506	1043;1044	sp|Q9BQE3|TBA1C_HUMAN;sp|P68363|TBA1B_HUMAN;sp|Q71U36|TBA1A_HUMAN;sp|P0DPH8|TBA3D_HUMAN;sp|P0DPH7|TBA3C_HUMAN;sp|Q9NY65|TBA8_HUMAN;sp|Q6PEY2|TBA3E_HUMAN;sp|Q9H853|TBA4B_HUMAN;sp|P68366|TBA4A_HUMAN	no	no	0	0	0	0	1	2		1	2		1	1	2	1	2	2	1	2	2	1	2	1				1		1			1	1	1	1		2	2	2	25.597	25.597	2;3
DIISIAEDEDLR	0	Unmodified	1387.6831	0.68308912	497	sp|P12956|XRCC6_HUMAN	yes	yes	0	0	0	0	0																											1							93.01	93.01	2
DIQMTQSPSSLSASVGDR	0	Unmodified	1877.8789	0.87890517	48	sp|P04432|KVD39_HUMAN;sp|P04430|KV116_HUMAN;sp|P01601|KVD16_HUMAN;sp|P01599|KV117_HUMAN;sp|P01597|KV139_HUMAN;sp|P01594|KV133_HUMAN;sp|P01593|KVD33_HUMAN;sp|A0A075B6S5|KV127_HUMAN	yes	no	0	0	0	0	0					1																													30.744	30.744	2
DITDGNSEHLKR	1	Unmodified	1383.6743	0.67425577	1168	sp|Q12907|LMAN2_HUMAN	yes	yes	0	0	0	0	0	4	2	2	4	2	1	3	2	3	3	3	5	3	2	4	2	4	3	3	2	3	2	3	3	1	2	3	3	4	6	5	3	3	15.799	15.799	2;3;4
DITDGNSEHLKR	1	Gln->pyro-Glu	1366.6477	0.64770667	1168	sp|Q12907|LMAN2_HUMAN	yes	yes	0	1	0	0	0																															1			15.597	15.597	3
DKEAAFDDAVEER	1	Acetyl (N-term)	1535.674	0.673981	1150	sp|Q09028|RBBP4_HUMAN	yes	yes	1	0	0	0	0	1	1	1	1		1	1	1	1	1	1	1	1	1	1	1	1		1	1	1	1	1		1	1		1	1	1		1	1	31.156	31.156	2
DLAKDITSDTSGDFR	1	Unmodified	1639.7689	0.76894402	376	sp|P04083|ANXA1_HUMAN	yes	yes	0	0	0	0	0																											1							72.062	72.062	2
DLDFKSPDDPSR	1	Unmodified	1390.6365	0.63647328	403	sp|P06733|ENOA_HUMAN	yes	yes	0	0	0	0	0								1	1	1	1	1	2	2									2										1	26.907	26.907	2;3
DLEAEHVEVEDTTLNR	0	Unmodified	1868.8752	0.8752	2103	sp|Q9H3K6|BOLA2_HUMAN	yes	yes	0	0	0	0	0												1				1		1	1				1			1	1	1	1		1	1	1	32.472	32.472	3
DLEGDVSTTWHSNDDDVYR	0	Unmodified	2222.9352	0.93523408	607	sp|P23588|IF4B_HUMAN	yes	yes	0	0	0	0	0		1		1													1		1	1	1				1	1	1				1	1		48.718	48.718	3
DLEGSDIDTR	0	Unmodified	1119.5044	0.50439647	919	sp|P55060|XPO2_HUMAN	yes	yes	0	0	0	0	0	1							1			1	1	1			1					1		1					1	1	1			1	21.828	21.828	2
DLEKPFLLPVEAVYSVPGR	1	Unmodified	2128.1568	0.15684158	829	sp|P49411|EFTU_HUMAN	yes	yes	0	0	0	0	0																											1							121.42	121.42	3
DLGIENR	0	Unmodified	815.41373	0.41373097	275	sp|O75874|IDHC_HUMAN	yes	yes	0	0	0	0	0																							1											20.671	20.671	2
DLHDANTDLIGR	0	Unmodified	1338.6528	0.65279205	902	sp|P53985|MOT1_HUMAN	yes	yes	0	0	0	0	0		2			1			1																		1					2	2	2	28.016	28.016	2;3
DLKEKKEVVEEAENGR	3	Unmodified	1871.9589	0.95887005	399	sp|P06454|PTMA_HUMAN	yes	yes	0	0	0	0	0	2	1		1				1	3	2	3	2	3	3	2		1		2	1	1		1	2			1		1					20.696	20.696	2;3;4
DLKNPSDSAVHSPFTKR	2	Unmodified	1897.9646	0.96462413	1244	sp|Q14157|UBP2L_HUMAN	yes	yes	0	0	0	0	0	1							1	1	1	1	1	1																					23.855	23.855	4
DLLHPSPEEEKR	1	Unmodified	1448.726	0.72595699	768	sp|P42677|RS27_HUMAN	yes	yes	0	0	0	0	0																	1																	23.282	23.282	3
DLPKSWDWR	1	Unmodified	1201.588	0.58800695	2321	sp|Q9UBR2|CATZ_HUMAN	yes	yes	0	0	0	0	0	1	2	2	2	1	2	1				1	1			1		1	1	1	1	1	1	1			1	1	1	2	2	1	1	1	38.43	38.43	2;3
DLPKSWDWRNVDGVNYASITR	1	Unmodified	2491.2244	0.22442065	2321	sp|Q9UBR2|CATZ_HUMAN	yes	yes	0	0	0	0	1																		2																39.895	39.895	3;4
DLPLLLFR	0	Unmodified	985.59605	0.59605244	159	sp|O43175|SERA_HUMAN	yes	yes	0	0	0	0	0										1				1																				53.462	53.462	2
DLSELPKFEKNFYVEHPEVAR	2	Unmodified	2546.2805	0.28053854	1760	sp|Q92841|DDX17_HUMAN	yes	yes	0	0	0	0	0									1					1																				37.039	37.039	4
DLSLEEIQKKLEAAEER	2	Unmodified	2000.0426	0.042599681	537	sp|P16949|STMN1_HUMAN;sp|Q93045|STMN2_HUMAN	yes	no	0	0	0	0	0																1							1	1			1							56.843	56.843	3
DLTDYLMKILTER	1	Oxidation (M);Gln->pyro-Glu	1608.8069	0.80690943	948;1034;1041;1001;1035	sp|P60709|ACTB_HUMAN;sp|P68133|ACTS_HUMAN;sp|P62736|ACTA_HUMAN;sp|P63261|ACTG_HUMAN;sp|P63267|ACTH_HUMAN;sp|P68032|ACTC_HUMAN	no	no	0	1	0	1	0	1						1																											54.094	54.094	2
DLTDYLMKILTER	1	Gln->pyro-Glu	1592.812	0.81199481	948;1034;1041;1001;1035	sp|P60709|ACTB_HUMAN;sp|P68133|ACTS_HUMAN;sp|P62736|ACTA_HUMAN;sp|P63261|ACTG_HUMAN;sp|P63267|ACTH_HUMAN;sp|P68032|ACTC_HUMAN	no	no	0	1	0	0	0	1																																	56.586	56.586	2
DLTDYLMKILTER	1	Acetyl (N-term)	1651.8491	0.84910859	948;1034;1041;1001;1035	sp|P60709|ACTB_HUMAN;sp|P68133|ACTS_HUMAN;sp|P62736|ACTA_HUMAN;sp|P63261|ACTG_HUMAN;sp|P63267|ACTH_HUMAN;sp|P68032|ACTC_HUMAN	no	no	1	0	0	0	0	1																																	56.586	56.586	2
DLTDYLMKILTER	1	Oxidation (M);Acetyl (N-term)	1667.844	0.84402321	948;1034;1041;1001;1035	sp|P60709|ACTB_HUMAN;sp|P68133|ACTS_HUMAN;sp|P62736|ACTA_HUMAN;sp|P63261|ACTG_HUMAN;sp|P63267|ACTH_HUMAN;sp|P68032|ACTC_HUMAN	no	no	1	0	0	1	0					1																													56.592	56.592	2
DLTDYLMKILTER	1	Unmodified	1609.8385	0.83854391	948;1034;1041;1001;1035	sp|P60709|ACTB_HUMAN;sp|P68133|ACTS_HUMAN;sp|P62736|ACTA_HUMAN;sp|P63261|ACTG_HUMAN;sp|P63267|ACTH_HUMAN;sp|P68032|ACTC_HUMAN	no	no	0	0	0	0	0												1										1	1		1	2	2							109.56	109.56	2;3
DLYANTVLSGGTTMYPGIADR	0	Oxidation (M)	2230.0576	0.057597819	948;1034	sp|P60709|ACTB_HUMAN;sp|P63261|ACTG_HUMAN	no	no	0	0	0	1	0																																	2	41.157	41.157	2;3
DLYDAGVKR	1	Unmodified	1035.5349	0.53490874	413	sp|P07355|ANXA2_HUMAN;sp|A6NMY6|AXA2L_HUMAN	yes	no	0	0	0	0	0								1					1	1			1	1	1					1			1							24.423	24.423	2;3
DNADSSPVVDKR	1	Unmodified	1301.6212	0.62115757	1574	sp|Q86UP2|KTN1_HUMAN	yes	yes	0	0	0	0	0	1														1	1		1	1		1			1										15.987	15.987	3
DNENVVNEYSSELEKHQLYIDETVNSNIPTNLR	1	Unmodified	3875.845	0.84496909	368	sp|P02675|FIBB_HUMAN	yes	yes	0	0	0	0	0					1																													46.057	46.057	4
DNGDGTHTVHYTPATDGPYTVAVKYADQEVPR	1	Gln->pyro-Glu	3456.5858	0.58584128	1257	sp|Q14315|FLNC_HUMAN	yes	yes	0	1	0	0	0		1										1																						37.277	37.277	4
DNGDGTYTVSYLPDMSGR	0	Gln->pyro-Glu	1929.8051	0.80507153	1257	sp|Q14315|FLNC_HUMAN	yes	yes	0	1	0	0	0																															1		1	41.357	41.357	2
DNGKHALIIYDDLSKQAVAYR	2	Gln->pyro-Glu	2372.2125	0.21245898	619	sp|P25705|ATPA_HUMAN	yes	yes	0	1	0	0	0	2	3	2	2	2	2	1	2	2	2	2	2	2	2	2	2		2	2	1	2	2	2	2	2	2	1	2	2	2				41.909	41.909	3;4
DNGLLAKPTHGDIIR	1	Gln->pyro-Glu	1601.8526	0.85255449	378	sp|P04181|OAT_HUMAN	yes	yes	0	1	0	0	0		1	1	1		1	1										1														1		1	29.103	29.103	3
DNIQGITKPAIR	1	Unmodified	1324.7463	0.7462985	1004	sp|P62805|H4_HUMAN	yes	yes	0	0	0	0	0	2	1	1	1		1		2	1	2	2	2	2	2	1	2	1	2	2	2	1	2	1	1	3	2	2	1		1	1	1	1	28.821	28.821	2;3
DNIQGITKPAIR	1	Acetyl (N-term)	1366.7569	0.75686319	1004	sp|P62805|H4_HUMAN	yes	yes	1	0	0	0	0	1	1													1		1		1	1			1		1	1	1	1			1			37.768	37.768	2
DNIQGITKPAIR	1	Gln->pyro-Glu	1307.7197	0.7197494	1004	sp|P62805|H4_HUMAN	yes	yes	0	1	0	0	0	2	1	1	1		1	2			1		2						1		1	1		2		1	1	1	2	1	2	2	3	2	33.8	33.8	2
DNLAEDIMR	0	Gln->pyro-Glu	1058.4703	0.47025958	434	sp|P08670|VIME_HUMAN	yes	yes	0	1	0	0	0												1																						43.56	43.56	2
DNLAEDIMR	0	Unmodified	1075.4968	0.49680868	434	sp|P08670|VIME_HUMAN	yes	yes	0	0	0	0	0																1	1		1			1		1	1	1	1							51.566	51.566	2
DNSTMGYMMAKKHLEINPDHPIVETLR	2	Unmodified	3139.5253	0.52529539	426	sp|P08238|HS90B_HUMAN	yes	yes	0	0	0	0	0											1																							34.728	34.728	4
DPVAAETAAQGPTPR	0	Unmodified	1479.7318	0.73177065	203	sp|O60427|FADS1_HUMAN	yes	yes	0	0	0	0	0		1	1	1							1						1									1			1		1	1	1	23.048	23.048	2
DQDFYSLLGVSKTASSR	1	Unmodified	1872.9218	0.92175626	1604	sp|Q8IXB1|DJC10_HUMAN	yes	yes	0	0	0	0	0	1	1	1	2	1	1	1	2	2	2		1	2	1	2	2	2	2	1	2	1	1	1	1	2	2	1	1	1	1	1	1	2	45.979	45.979	2;3
DQKKTQEQLALEMAELTAR	2	Unmodified	2202.1314	0.13143146	625	sp|P26038|MOES_HUMAN	yes	yes	0	0	0	0	0																				1														38.258	38.258	3
DQYEKMAEKNR	2	Unmodified	1410.6562	0.65616287	19;3	sp|Q04695|K1C17_HUMAN;CON__Q04695;CON__Q9QWL7;sp|P02533|K1C14_HUMAN;CON__P02533	no	no	0	0	0	0	0																1																		16.721	16.721	3
DRDRDREDRSKDRDRER	1	Unmodified	2274.0922	0.092177695	156	sp|O43143|DHX15_HUMAN	yes	yes	0	0	0	0	6									1																									42.083	42.083	2
DRKQSGYGGQTKPIFR	2	Unmodified	1836.9595	0.95947917	1071	sp|Q969Q0|RL36L_HUMAN;sp|P83881|RL36A_HUMAN	yes	no	0	0	0	0	1									2		1		1	1																				19.029	19.029	3;4
DSLLQDGEFSMDLR	0	Unmodified	1624.7403	0.74028642	416	sp|P07737|PROF1_HUMAN	yes	yes	0	0	0	0	0																						1			1	1	1							86.491	86.491	2
DSVLTSKNQIER	1	Unmodified	1388.726	0.72595699	282	sp|O75937|DNJC8_HUMAN	yes	yes	0	0	0	0	0	1											1											1									1	1	18.971	18.971	3
DSYESYGNSR	0	Unmodified	1176.4683	0.46834532	735;1831	sp|P38159|RBMX_HUMAN;sp|Q96E39|RMXL1_HUMAN	no	no	0	0	0	0	0																											1							28.673	28.673	2
DSYVGDEAQSKR	1	Unmodified	1353.6161	0.61607219	948;1034;1041;1001;1035	sp|P60709|ACTB_HUMAN;sp|P68133|ACTS_HUMAN;sp|P62736|ACTA_HUMAN;sp|P63261|ACTG_HUMAN;sp|P63267|ACTH_HUMAN;sp|P68032|ACTC_HUMAN	no	no	0	0	0	0	0	1		1	2				2	1		1	2	2	2	2	2	2	2			1	2		1	2	1		2	1	1		1	1	16.398	16.398	2;3
DTAGQEKFGGLR	1	Unmodified	1277.6364	0.6364137	1006	sp|P62826|RAN_HUMAN	yes	yes	0	0	0	0	0																																1		20.06	20.06	3
DTFSALTSVAR	0	Unmodified	1166.5932	0.5931519	1550	sp|Q7Z4N8|P4HA3_HUMAN	yes	yes	0	0	0	0	0	1		1													1	1									1					1	1	1	36.549	36.549	2
DTGKTPVEPEVAIHR	1	Unmodified	1647.858	0.8580338	950	sp|P60866|RS20_HUMAN	yes	yes	0	0	0	0	0	1							1	1	2	2	1	2	2	1	1	1	1	1	1	1		1	1				1		1	2	1	1	23.655	23.655	3;4
DTHKSEIAHR	1	Unmodified	1192.5949	0.59488324	5	CON__P02769	yes	yes	0	0	0	0	0	2		1	1	1			2	2	2	1		2	2	1		1	2	2		1	1		2	1	1	1		1					12.489	12.489	2;3
DTLESIDNCAVGCPTGGSSNVSIVR	0	Unmodified	2607.1905	0.19047926	13	CON__P13717	yes	yes	0	0	0	0	0	2	2	2	2	2	2	1	1	1	2	2	2	2	2		1		2	2	2	1	2	1	2	2	2	2	2	2	1	2	2	2	40.307	40.307	2;3
DTPDATFLLR	0	Unmodified	1147.5873	0.58733824	1669	sp|Q8NE01|CNNM3_HUMAN	yes	yes	0	0	0	0	0	1									1	1	1											1					1	1	1	1	1	1	39.795	39.795	2
DTQSGSLLFIGR	0	Unmodified	1292.6725	0.67246486	855	sp|P50454|SERPH_HUMAN	yes	yes	0	0	0	0	0																											1							87.264	87.264	2
DTTHNLPEFIVKFGSR	1	Unmodified	1859.953	0.95299681	132	sp|O15031|PLXB2_HUMAN	yes	yes	0	0	0	0	0	1	1						1	1	1			1													1								47.611	47.611	3;4
DVAQARTHANPR	0	Unmodified	1334.6803	0.6803442	2365	sp|Q9UKV3|ACINU_HUMAN	yes	yes	0	0	0	0	1									1																									27.454	27.454	2
DVDIRKDLYANTVLSGGTTMYPGIADR	1	Unmodified	2940.4651	0.4651212	948;1034	sp|P60709|ACTB_HUMAN;sp|P63261|ACTG_HUMAN	no	no	0	0	0	0	1											1																							41.878	41.878	3
DVNAAIATIKTKR	2	Unmodified	1399.8147	0.81471242	1043	sp|Q9BQE3|TBA1C_HUMAN;sp|P68363|TBA1B_HUMAN;sp|Q71U36|TBA1A_HUMAN;sp|P0DPH8|TBA3D_HUMAN;sp|P0DPH7|TBA3C_HUMAN;sp|Q6PEY2|TBA3E_HUMAN	yes	no	0	0	0	0	0	1							1					1	1		1	1	1												1				27.898	27.898	3
DVTKLKSDTAAAAVR	2	Unmodified	1544.8522	0.85222014	595	sp|P22314|UBA1_HUMAN	yes	yes	0	0	0	0	0								1																										23.143	23.143	3
DWVIPPINLPENSR	0	Unmodified	1648.8573	0.85730551	564	sp|P19022|CADH2_HUMAN	yes	yes	0	0	0	0	0														1																				49.228	49.228	2
DYFEEYGKIDTIEIITDR	1	Unmodified	2219.0634	0.063394703	597	sp|P22626|ROA2_HUMAN	yes	yes	0	0	0	0	0																				1						1								76.235	76.235	3
DYGVLLEGSGLALR	0	Unmodified	1461.7827	0.78274359	658	sp|P30048|PRDX3_HUMAN	yes	yes	0	0	0	0	0																										1	1							108.84	108.84	2
DYSQYYR	0	Unmodified	993.41921	0.41921028	19	sp|Q04695|K1C17_HUMAN;CON__Q04695	yes	no	0	0	0	0	0																										1								53.549	53.549	2
DYTNPNLSGQGDPGSNPNKR	1	Unmodified	2129.9726	0.97262264	521	sp|P14866|HNRPL_HUMAN	yes	yes	0	0	0	0	0	1			1				1				1	1	1									1					1	1	1	1	1		19.992	19.992	3
EAAGKSSGPTSLFAVTVAPPGAR	1	Unmodified	2170.1382	0.1382314	1088	sp|Q00839|HNRPU_HUMAN	yes	yes	0	0	0	0	0	1											1	1	1									1								1			38.28	38.28	3
EADDIVNWLKKR	2	Glu->pyro-Glu	1467.7834	0.78341229	410	sp|P07237|PDIA1_HUMAN	yes	yes	0	0	1	0	0												1																	1					43.835	43.835	3
EAEAAIYHLQLFEELR	0	Glu->pyro-Glu	1912.9683	0.96831253	515	sp|P14618|KPYM_HUMAN	yes	yes	0	0	1	0	0	1	1	1		1		1					1				1					1		1	1	1	1	1							67.908	67.908	2
EAEAAIYHLQLFEELR	0	Unmodified	1930.9789	0.97887721	515	sp|P14618|KPYM_HUMAN	yes	yes	0	0	0	0	0																									1	1	1							104.15	104.15	3
EAEAAIYHLQLFEELRR	0	Glu->pyro-Glu	2069.0694	0.069423554	515	sp|P14618|KPYM_HUMAN	yes	yes	0	0	1	0	1			1					1	1	1	1	1	1	1		1			1	1	1	1	1	1	1	1	1		1					56.9	56.9	3
EAEAAIYHLQLFEELRR	0	Unmodified	2087.08	0.079988241	515	sp|P14618|KPYM_HUMAN	yes	yes	0	0	0	0	1																										1	1							93.764	93.764	3
EAEEAPPASSTPHVVGSR	0	Unmodified	1819.8701	0.87005504	2228	sp|Q9NUT2|ABCB8_HUMAN	yes	yes	0	0	0	0	0																1															1	1	1	18.739	18.739	3
EAEEETTNDNGVLVLEPAR	0	Unmodified	2084.9862	0.98620701	777	sp|P43121|MUC18_HUMAN	yes	yes	0	0	0	0	0	1	2	1	1				1			1	2	1		1		1	1		1	1	1	1	1	1	1	2	2	2	1	1	2	1	37.587	37.587	2;3
EAGAGGLAIAVEGPSKAEISFEDR	1	Unmodified	2373.1812	0.18121843	584	sp|P21333|FLNA_HUMAN	yes	yes	0	0	0	0	0																									1	1	1							85.995	85.995	3
EAGGAFGKR	1	Glu->pyro-Glu	873.4457	0.4456998	2348	sp|Q9UII2|ATIF1_HUMAN	yes	yes	0	0	1	0	0																													1					15.839	15.839	2
EAGGAFGKR	1	Unmodified	891.45626	0.45626449	2348	sp|Q9UII2|ATIF1_HUMAN	yes	yes	0	0	0	0	0																			1															15.415	15.415	2
EAGLETESPVR	0	Unmodified	1186.583	0.58298115	2282	sp|Q9NYL4|FKB11_HUMAN	yes	yes	0	0	0	0	0	1	1	1	1	1		1	1	1	1	1	1	1	1	1	1	1	1	1	1	1	1	1	1	1	1	1	1	1	1	1	1	1	24.3	24.3	2
EAILAIHKEAQR	1	Glu->pyro-Glu	1359.7623	0.76228292	184	sp|O43707|ACTN4_HUMAN	yes	yes	0	0	1	0	0	1																																1	24.616	24.616	3
EAPGPAGGGGGGSR	0	Unmodified	1125.5163	0.51629857	1954	sp|Q9BQ61|TRIR_HUMAN	yes	yes	0	0	0	0	0	1											1																						9.723	9.723	2
EAPLNPKANR	1	Glu->pyro-Glu	1090.5883	0.5883413	948;1034;1041;1001;1035;1499	sp|P60709|ACTB_HUMAN;sp|P68133|ACTS_HUMAN;sp|P62736|ACTA_HUMAN;sp|P63261|ACTG_HUMAN;sp|P63267|ACTH_HUMAN;sp|P68032|ACTC_HUMAN;sp|Q6S8J3|POTEE_HUMAN;sp|P0CG38|POTEI_HUMAN;sp|Q9BYX7|ACTBM_HUMAN;sp|P0CG39|POTEJ_HUMAN	no	no	0	0	1	0	0	1								1	1		1	1				1						1							1	1			19.087	19.087	2
EAPVDVLTQIGR	0	Unmodified	1296.7038	0.70376498	2005	sp|Q9BVC6|TM109_HUMAN	yes	yes	0	0	0	0	0	1			1		1	1	1				1			1	1	1	1	1	1		1	1	1	1	1	1		1	1	1	1		47.436	47.436	2
EAQMAAKLER	1	Glu->pyro-Glu	1127.5757	0.5757277	537	sp|P16949|STMN1_HUMAN	yes	yes	0	0	1	0	0								1																						1	1	1	1	24.535	24.535	2
EATTEFSVDAR	0	Unmodified	1224.5622	0.5622457	584	sp|P21333|FLNA_HUMAN	yes	yes	0	0	0	0	0																1		1		1						1								32.094	32.094	2
ECAPNVSVSVSTSHTTISGGGSR	0	Acetyl (N-term)	2331.0761	0.076101429	6	sp|P04264|K2C1_HUMAN;CON__P04264	yes	no	1	0	0	0	0		1	1			1	1														1			1										23.909	23.909	3
ECCHGDLLECADDR	0	Unmodified	1748.6553	0.65525294	5;4	sp|P02768|ALBU_HUMAN;CON__P02768-1;CON__P02769	no	no	0	0	0	0	0		1		1																														20.635	20.635	3
EDAANNYAR	0	Unmodified	1022.4417	0.44173664	1043;1044	sp|Q9BQE3|TBA1C_HUMAN;sp|P68363|TBA1B_HUMAN;sp|Q71U36|TBA1A_HUMAN;sp|P0DPH8|TBA3D_HUMAN;sp|P0DPH7|TBA3C_HUMAN;sp|Q9NY65|TBA8_HUMAN;sp|A6NHL2|TBAL3_HUMAN;sp|P68366|TBA4A_HUMAN	no	no	0	0	0	0	0													1	1																				15.501	15.501	2
EDEQKMLTESGDPEEEEEEEEELVDPLTTVR	1	Unmodified	3633.5887	0.58872213	50	sp|P07919|QCR6_HUMAN;sp|A0A096LP55|QCR6L_HUMAN	yes	no	0	0	0	0	0											1	1									1				1	1		1	1					58.649	58.649	3
EDEQKMLTESGDPEEEEEEEEELVDPLTTVR	1	Oxidation (M)	3649.5836	0.58363676	50	sp|P07919|QCR6_HUMAN;sp|A0A096LP55|QCR6L_HUMAN	yes	no	0	0	0	1	0															1																1			42.183	42.183	3
EDGHRPNSHR	0	Glu->pyro-Glu	1185.5388	0.53876534	1645	sp|Q8N7H5|PAF1_HUMAN	yes	yes	0	0	1	0	1	1																																	7.1577	7.1577	3
EDGLAQQQTQLNLR	0	Unmodified	1612.8169	0.81689726	826	sp|P49327|FAS_HUMAN	yes	yes	0	0	0	0	0																															1			26.746	26.746	2
EDGLKYYR	1	Glu->pyro-Glu	1024.4978	0.49779495	429	sp|P08559|ODPA_HUMAN	yes	yes	0	0	1	0	0																							1								1	1	1	21.074	21.074	2
EDGNEEDKENQGDETQGQQPPQR	1	Glu->pyro-Glu	2609.0862	0.086208423	1038	sp|P67809|YBOX1_HUMAN	yes	yes	0	0	1	0	0	1									1		1	1	1							1		1		1				1	1			1	15.012	15.012	3
EDGNEEDKENQGDETQGQQPPQR	1	Unmodified	2627.0968	0.096773109	1038	sp|P67809|YBOX1_HUMAN	yes	yes	0	0	0	0	0										1			1																					15.29	15.29	3
EDGNEEDKENQGDETQGQQPPQRR	1	Glu->pyro-Glu	2765.1873	0.18731945	1038	sp|P67809|YBOX1_HUMAN	yes	yes	0	0	1	0	1																																	1	11.074	11.074	3
EDKSPSEESAPTTSPESVSGSVPSSGSSGR	1	Unmodified	2921.301	0.3010118	911	sp|P54725|RD23A_HUMAN	yes	yes	0	0	0	0	0																															1	1		20.303	20.303	3
EDSTALVCDNGSGLCKAGFAGDDAPR	1	Acetyl (N-term)	2724.1756	0.17555748	1001	sp|P62736|ACTA_HUMAN	yes	yes	1	0	0	0	0										1																								48.039	48.039	2
EDTEEHHLR	0	Unmodified	1164.516	0.51596421	597;450	sp|P22626|ROA2_HUMAN;sp|P09651|ROA1_HUMAN;sp|Q32P51|RA1L2_HUMAN	no	no	0	0	0	0	0																							1											9.0208	9.0208	3
EEAENTLQSFR	0	Glu->pyro-Glu	1304.5997	0.59969384	434	sp|P08670|VIME_HUMAN	yes	yes	0	0	1	0	0			1	1								1											1					1	1	1	1	1	1	31.365	31.365	2
EEAENTLQSFR	0	Unmodified	1322.6103	0.61025853	434	sp|P08670|VIME_HUMAN	yes	yes	0	0	0	0	0												1			1	1	1			1	1	1	1		1	1	2					1	1	35.015	35.015	2
EEAENTLQSFRQDVDNASLAR	0	Unmodified	2392.1255	0.12549446	434	sp|P08670|VIME_HUMAN	yes	yes	0	0	0	0	1																				1														35.936	35.936	3
EEAGDGTTTATVLAR	0	Unmodified	1490.7213	0.72126554	471	sp|P10809|CH60_HUMAN	yes	yes	0	0	0	0	0																1	1		1	1	1	1			1	1					1			29.979	29.979	2
EEEAIQLDGLNASQIR	0	Unmodified	1784.8905	0.89045614	517	sp|P14625|ENPL_HUMAN	yes	yes	0	0	0	0	0																				1							1							58.157	58.157	2
EEEDKKEDVGTVVGIDLGTTYSCVGVFKNGR	3	Unmodified	3400.6457	0.64566434	473	sp|P11021|BIP_HUMAN	yes	yes	0	0	0	0	0	1									1	1		1	1					1	1	1	1	1	1	1	1	1							50.084	50.084	4
EEEEDVKLLSISGKR	2	Glu->pyro-Glu	1712.8945	0.89447888	406	sp|P06748|NPM_HUMAN	yes	yes	0	0	1	0	0																														1				24.779	24.779	3
EEEIAALVIDNGSGMCKAGFAGDDAPR	1	Oxidation (M);Acetyl (N-term)	2850.28	0.28002255	1034	sp|P63261|ACTG_HUMAN	yes	yes	1	0	0	1	0	6	3	4	6	3	3	1	6	4	5	5	6	5	4	7	3	6	3	4	6	2	5	5	5	7	6	5	5	3	4	3	5	6	56.433	56.433	2;3;4
EEEIAALVIDNGSGMCKAGFAGDDAPR	1	Acetyl (N-term)	2834.2851	0.28510793	1034	sp|P63261|ACTG_HUMAN	yes	yes	1	0	0	0	0	7	2	2	2	2	3	2	5	3	8	6	11	4	7	1	1	3	3	2	1	1	2	8	3	4	3	3	8	8	6	2	4	4	56.994	56.994	2;3;4
EEEIAALVIDNGSGMCKAGFAGDDAPR	1	Unmodified	2792.2745	0.27454324	1034	sp|P63261|ACTG_HUMAN	yes	yes	0	0	0	0	0								1			1																							40.702	40.702	3
EEEIAALVIDNGSGMCKAGFAGDDAPR	1	Oxidation (M)	2808.2695	0.26945786	1034	sp|P63261|ACTG_HUMAN	yes	yes	0	0	0	1	0																	1																	52.404	52.404	2
EEETTALVCDNGSGLCKAGFAGDDAPR	1	Glu->pyro-Glu	2821.2283	0.22832133	1035	sp|P63267|ACTH_HUMAN	yes	yes	0	0	1	0	0																			2															46.528	46.528	2;3
EEGKEVWDYVTVR	1	Unmodified	1608.7784	0.77838649	2155	sp|Q9HB40|RISC_HUMAN	yes	yes	0	0	0	0	0				1													1							1								1		35.363	35.363	3
EEGLPEKLVIKNQQFHKER	3	Glu->pyro-Glu	2303.2386	0.23861415	1311	sp|Q15233|NONO_HUMAN	yes	yes	0	0	1	0	0							1																											21.956	21.956	4
EEHPVLLTEAPLNPKANR	1	Glu->pyro-Glu	2009.0694	0.069423554	948;1034	sp|P60709|ACTB_HUMAN;sp|P63261|ACTG_HUMAN	no	no	0	0	1	0	0																															1			34.005	34.005	3
EEKQKPQAER	2	Glu->pyro-Glu	1223.6258	0.62584901	634	sp|P26641|EF1G_HUMAN	yes	yes	0	0	1	0	0	1											1																1						8.6221	8.6221	3
EELEAEHGTGDKPAAPR	1	Acetyl (N-term)	1847.865	0.86496967	1237	sp|Q13895|BYST_HUMAN	yes	yes	1	0	0	0	0																							1											54	54	2
EELHYPLGER	0	Unmodified	1241.6041	0.60405094	1256	sp|Q14257|RCN2_HUMAN	yes	yes	0	0	0	0	0	2			1		1	1	1	1		1	1	1	1			1	1			1		1		1		1	1	1	1	1	2	1	26.984	26.984	2;3
EELHYPLGER	0	Glu->pyro-Glu	1223.5935	0.59348625	1256	sp|Q14257|RCN2_HUMAN	yes	yes	0	0	1	0	0																																	1	29.192	29.192	2
EELHYPLGERR	0	Unmodified	1397.7052	0.70516197	1256	sp|Q14257|RCN2_HUMAN	yes	yes	0	0	0	0	1																		1																23.547	23.547	3
EEQPPETAAQR	0	Unmodified	1254.584	0.58404378	1865	sp|Q96HE7|ERO1A_HUMAN	yes	yes	0	0	0	0	0	1		1	1			1	1	1	1	1	1	1	1	1	1	1	1	1		1		1	1			1	1	1	1				14.56	14.56	2
EFEAGISKNGQTR	1	Glu->pyro-Glu	1417.695	0.69499121	1042	sp|Q5VTE0|EF1A3_HUMAN;sp|P68104|EF1A1_HUMAN;sp|Q05639|EF1A2_HUMAN	yes	no	0	0	1	0	0			1				1																								1	1	1	22.818	22.818	2
EFLTPVEEAPKGMLAR	1	Unmodified	1786.9288	0.9287559	885	sp|P52565|GDIR1_HUMAN;sp|P52566|GDIR2_HUMAN	yes	no	0	0	0	0	0																																1		36.809	36.809	3
EFMILPVGAANFR	0	Glu->pyro-Glu	1445.7489	0.74894104	403	sp|P06733|ENOA_HUMAN	yes	yes	0	0	1	0	0																																	1	53.924	53.924	2
EFRPELVNDDDEEADDTR	0	Unmodified	2163.9192	0.91924966	1708	sp|Q8WU90|ZC3HF_HUMAN	yes	yes	0	0	0	0	1	1																																	26.029	26.029	3
EGDGGWRPGGPGAVAEEER	0	Unmodified	1924.8664	0.86636665	1905	sp|Q96S16|JMJD8_HUMAN	yes	yes	0	0	0	0	1																1													1	1	1	1	1	23.082	23.082	3
EGDVLTLLESER	0	Glu->pyro-Glu	1341.6776	0.67760981	1010	sp|P62857|RS28_HUMAN	yes	yes	0	0	1	0	0																															1			50.133	50.133	2
EGDVLTLLESER	0	Unmodified	1359.6882	0.6881745	1010	sp|P62857|RS28_HUMAN	yes	yes	0	0	0	0	0																											1							97.858	97.858	2
EGKTDYYAR	1	Glu->pyro-Glu	1083.4985	0.49852324	793	sp|P46777|RL5_HUMAN	yes	yes	0	0	1	0	0				1																											1			15.099	15.099	2
EGLIEFSVGKFR	1	Unmodified	1380.7402	0.74015049	2216	sp|Q9NS93|TM7S3_HUMAN	yes	yes	0	0	0	0	0										1	1			1					1															39.277	39.277	3
EGNETSLPLLLPVMAACSAIR	0	Unmodified	2241.1497	0.14972406	45		yes	yes	0	0	0	0	0													1																					47.89	47.89	2
EGPDEDSSNR	0	Unmodified	1104.432	0.43195981	504	sp|P13667|PDIA4_HUMAN	yes	yes	0	0	0	0	0	1							1	1	1	1	1		1									1					1	1	1				11.092	11.092	2
EGPYSISVLYGDEEVPR	0	Glu->pyro-Glu	1890.9	0.89995819	584	sp|P21333|FLNA_HUMAN	yes	yes	0	0	1	0	0																															1		1	47.362	47.362	2
EGQEDQGLTKDYGNSPLHR	1	Unmodified	2142.993	0.99302373	631	sp|P26599|PTBP1_HUMAN	yes	yes	0	0	0	0	0	1											1											1						1					20.992	20.992	4
EGQEDQGLTKDYGNSPLHR	1	Glu->pyro-Glu	2124.9825	0.98245904	631	sp|P26599|PTBP1_HUMAN	yes	yes	0	0	1	0	0																															1			23.678	23.678	3
EGSGSSGTGEQKEDQKEEKQ	3	Glu->pyro-Glu	2118.9301	0.9301487	737	sp|P38646|GRP75_HUMAN	yes	yes	0	0	1	0	0																												1						8.8628	8.8628	3
EHLEKKGPQVR	2	Glu->pyro-Glu	1301.7204	0.7204181	396	sp|P05783|K1C18_HUMAN	yes	yes	0	0	1	0	0	1			1							1															1								14.962	14.962	3
EIAQDFKTDLR	1	Unmodified	1334.683	0.68302954	1520;1077	sp|Q71DI3|H32_HUMAN;sp|P68431|H31_HUMAN;sp|Q16695|H31T_HUMAN;sp|P84243|H33_HUMAN	no	no	0	0	0	0	0	1			1								2	1	1	2	3	3		1	1	1	2	1	3	2	2	2	1	1	1	1	1	2	32.326	32.326	2;3
EIAQDFKTDLR	1	Glu->pyro-Glu	1316.6725	0.67246486	1520;1077	sp|Q71DI3|H32_HUMAN;sp|P68431|H31_HUMAN;sp|Q16695|H31T_HUMAN;sp|P84243|H33_HUMAN	no	no	0	0	1	0	0	1	1	1	1	1		1	1	1	1	1	1	1	1	1	1	1	1	1	1	1	1	1		1		1	1	1	1	1	1	1	36.549	36.549	2
EIAQDFKTDLR	1	Acetyl (N-term)	1376.6936	0.69359423	1520;1077	sp|Q71DI3|H32_HUMAN;sp|P68431|H31_HUMAN;sp|Q16695|H31T_HUMAN;sp|P84243|H33_HUMAN	no	no	1	0	0	0	0															1				1			1		1						1	1	1	1	37.053	37.053	2
EIEVGGGR	0	Unmodified	815.41373	0.41373097	976	sp|P62081|RS7_HUMAN	yes	yes	0	0	0	0	0	1									1		1	1	1									1						1	1				16.816	16.816	2
EIFDSR	0	Unmodified	765.36572	0.36571815	403	sp|P06733|ENOA_HUMAN;sp|Q8NHV1|GIMA7_HUMAN	yes	no	0	0	0	0	0												1							1		1													21.21	21.21	2
EILANDQGNR	0	Unmodified	1128.5523	0.55234972	539	sp|P17066|HSP76_HUMAN;sp|P48741|HSP77_HUMAN	yes	no	0	0	0	0	0				1																														13.741	13.741	2
EIQTAVR	0	Glu->pyro-Glu	797.43955	0.43955179	221	sp|Q99877|H2B1N_HUMAN;sp|Q93079|H2B1H_HUMAN;sp|Q16778|H2B2E_HUMAN;sp|P62807|H2B1C_HUMAN;sp|P58876|H2B1D_HUMAN;sp|P23527|H2B1O_HUMAN;sp|P06899|H2B1J_HUMAN;sp|O60814|H2B1K_HUMAN;sp|Q99880|H2B1L_HUMAN;sp|Q99879|H2B1M_HUMAN;sp|Q5QNW6|H2B2F_HUMAN;sp|P33778|H2B1B_HUMAN;sp|P57053|H2BFS_HUMAN;sp|Q96A08|H2B1A_HUMAN	yes	no	0	0	1	0	0																														1			1	21.879	21.879	2
EIQTAVR	0	Unmodified	815.45012	0.45011648	221	sp|Q99877|H2B1N_HUMAN;sp|Q93079|H2B1H_HUMAN;sp|Q16778|H2B2E_HUMAN;sp|P62807|H2B1C_HUMAN;sp|P58876|H2B1D_HUMAN;sp|P23527|H2B1O_HUMAN;sp|P06899|H2B1J_HUMAN;sp|O60814|H2B1K_HUMAN;sp|Q99880|H2B1L_HUMAN;sp|Q99879|H2B1M_HUMAN;sp|Q5QNW6|H2B2F_HUMAN;sp|P33778|H2B1B_HUMAN;sp|P57053|H2BFS_HUMAN;sp|Q96A08|H2B1A_HUMAN	yes	no	0	0	0	0	0								1	1				1	1		1	1	2	2	1	1	1		2	1		1							20.329	20.329	2
EITALAPSTMKIKIIAPPER	2	Glu->pyro-Glu	2160.234	0.23404604	948;1034;1041;1001;1035	sp|P60709|ACTB_HUMAN;sp|P68133|ACTS_HUMAN;sp|P62736|ACTA_HUMAN;sp|P63261|ACTG_HUMAN;sp|P63267|ACTH_HUMAN;sp|P68032|ACTC_HUMAN	no	no	0	0	1	0	0																	1									1								71.834	71.834	3
EITALAPSTMKIKIIAPPER	2	Oxidation (M)	2194.2395	0.23952535	948;1034;1041;1001;1035	sp|P60709|ACTB_HUMAN;sp|P68133|ACTS_HUMAN;sp|P62736|ACTA_HUMAN;sp|P63261|ACTG_HUMAN;sp|P63267|ACTH_HUMAN;sp|P68032|ACTC_HUMAN	no	no	0	0	0	1	0															1																			34.129	34.129	3
EKAEGDVAALNR	1	Glu->pyro-Glu	1253.6364	0.6364137	1040	sp|P67936|TPM4_HUMAN	yes	yes	0	0	1	0	0	1		1					1									1									1					1	1	1	23.155	23.155	2
EKAEGDVAALNR	1	Unmodified	1271.647	0.64697839	1040	sp|P67936|TPM4_HUMAN	yes	yes	0	0	0	0	0																																	1	15.625	15.625	3
EKEELMER	1	Glu->pyro-Glu	1044.491	0.49099502	625	sp|P26038|MOES_HUMAN;sp|P35241|RADI_HUMAN	yes	no	0	0	1	0	0																														1			1	18.888	18.888	2
EKEPIAASTNR	1	Glu->pyro-Glu	1196.6149	0.61494998	1235	sp|Q13813|SPTN1_HUMAN	yes	yes	0	0	1	0	0																														1				15.499	15.499	2
EKETKALSLAR	2	Glu->pyro-Glu	1226.6983	0.69828568	715;716	sp|P35579|MYH9_HUMAN;sp|P35749|MYH11_HUMAN;sp|P35580|MYH10_HUMAN	no	no	0	0	1	0	0																													1				1	19.249	19.249	3
EKKEVVEEAENGR	2	Unmodified	1515.7529	0.75290002	399	sp|P06454|PTMA_HUMAN	yes	yes	0	0	0	0	0	1	1	1	1				2	2	2	2	2	2	2	1	1	1	1	2	1	1		2	1	1	1	1	1	1					14.902	14.902	2;3;4
EKKVTILELFR	2	Unmodified	1374.8235	0.82348619	476	sp|P11166|GTR1_HUMAN	yes	yes	0	0	0	0	0								1		1			1	1																				37.112	37.112	3
EKLQEEMLQR	1	Unmodified	1302.6602	0.66018561	434	sp|P08670|VIME_HUMAN	yes	yes	0	0	0	0	0	1																2				1			1	1	1	1					1	1	29.465	29.465	2;3
EKLQEEMLQR	1	Glu->pyro-Glu	1284.6496	0.64962092	434	sp|P08670|VIME_HUMAN	yes	yes	0	0	1	0	0	1	1	1	1	1		1					1				1	1						1	1	1	1	1		1		1	1	1	32.349	32.349	2
EKLQEEMLQR	1	Oxidation (M);Glu->pyro-Glu	1300.6445	0.64453555	434	sp|P08670|VIME_HUMAN	yes	yes	0	0	1	1	0									1						1																			23.209	23.209	2
EKMLAAKSADGSAPAGEGEGVTLQR	2	Oxidation (M);Acetyl (N-term)	2530.2333	0.23333035	1095	sp|Q01650|LAT1_HUMAN	yes	yes	1	0	0	1	0			1																													1		26.089	26.089	3
EKMLAAKSADGSAPAGEGEGVTLQR	2	Glu->pyro-Glu	2454.2173	0.21728636	1095	sp|Q01650|LAT1_HUMAN	yes	yes	0	0	1	0	0																																1		25.341	25.341	3
EKQLAAENR	1	Glu->pyro-Glu	1039.5411	0.54105675	715	sp|P35579|MYH9_HUMAN	yes	yes	0	0	1	0	0	1			1				1																			1			1				15.747	15.747	2
EKSYELPDGQVITIGNER	1	Glu->pyro-Glu	2029.0116	0.011633904	948;1034;1041;1001;1035;1499	sp|P60709|ACTB_HUMAN;sp|P68133|ACTS_HUMAN;sp|P62736|ACTA_HUMAN;sp|P63261|ACTG_HUMAN;sp|P63267|ACTH_HUMAN;sp|P68032|ACTC_HUMAN;sp|Q6S8J3|POTEE_HUMAN;sp|A5A3E0|POTEF_HUMAN;sp|Q9BYX7|ACTBM_HUMAN	no	no	0	0	1	0	0																															1			41.685	41.685	2
EKYIDQEELNKTKPIWTR	3	Unmodified	2290.1957	0.19574628	426;418;1410	sp|P08238|HS90B_HUMAN;sp|Q14568|HS902_HUMAN;sp|P07900|HS90A_HUMAN;sp|Q58FF8|H90B2_HUMAN	no	no	0	0	0	0	0	2							1	1	1	1	1	1	1					1	1	1			1										28.751	28.751	3;4
ELAEDGYSGVEVR	0	Unmodified	1422.6627	0.66268803	603	sp|P23396|RS3_HUMAN	yes	yes	0	0	0	0	0	1	1	1	1								1	1			1	1	1	1	1	1	1	1	1	1	1	1	1			1	1	1	30.94	30.94	2
ELDALDANDELTPLGR	0	Unmodified	1740.853	0.853008	1142	sp|Q08211|DHX9_HUMAN	yes	yes	0	0	0	0	0										1															1	1								71.835	71.835	2
ELDESLQVAER	0	Unmodified	1287.6307	0.63065962	472	sp|P10909|CLUS_HUMAN	yes	yes	0	0	0	0	0																													1			1		25.558	25.558	2
ELFADKVPKTAENFR	2	Unmodified	1763.9206	0.92063405	1021	sp|P62937|PPIA_HUMAN	yes	yes	0	0	0	0	0	2							1	2	2	2		1	2									1						1					28.88	28.88	3;4
ELGRPAANTKIGPR	1	Unmodified	1478.8318	0.83175947	980	sp|P62241|RS8_HUMAN	yes	yes	0	0	0	0	1	1								3	2	1	1	2	1									1						1		1	1		18.246	18.246	2;3;4
ELIDQDAR	0	Unmodified	958.47197	0.47197413	413	sp|P07355|ANXA2_HUMAN	yes	yes	0	0	0	0	0	1											1											1											17.096	17.096	2
ELISNASDALDKIR	1	Glu->pyro-Glu	1525.81	0.81002097	426;517;1410	sp|P08238|HS90B_HUMAN;sp|Q58FF7|H90B3_HUMAN;sp|Q58FF6|H90B4_HUMAN;sp|P14625|ENPL_HUMAN;sp|Q58FF8|H90B2_HUMAN	no	no	0	0	1	0	0	1	1	1	1		1	1		1		1	1		1	1	1	1		1	1	1	1	1	1	1	1	1	1	1	1	1	1	1	46.116	46.116	2
ELISNASDALDKIR	1	Unmodified	1543.8206	0.82058566	426;517;1410	sp|P08238|HS90B_HUMAN;sp|Q58FF7|H90B3_HUMAN;sp|Q58FF6|H90B4_HUMAN;sp|P14625|ENPL_HUMAN;sp|Q58FF8|H90B2_HUMAN	no	no	0	0	0	0	0														1	1		2	1	1	2	1	1		1	2	2	2							47.225	47.225	2;3
ELISNSSDALDKIR	1	Glu->pyro-Glu	1541.8049	0.80493559	418	sp|P07900|HS90A_HUMAN	yes	yes	0	0	1	0	0	1	1	1	1	1	1	1	1	1		1	1	1	1	1	1	1					1	1	1	1	1		1		1	1	1	1	39.932	39.932	2
ELISNSSDALDKIR	1	Acetyl (N-term)	1601.8261	0.82606496	418	sp|P07900|HS90A_HUMAN	yes	yes	1	0	0	0	0		1		1			1							1														1					1	42.525	42.525	2
ELISNSSDALDKIR	1	Unmodified	1559.8155	0.81550028	418	sp|P07900|HS90A_HUMAN	yes	yes	0	0	0	0	0																1	1		2	2	1	1		1	2	2	2							43.425	43.425	2;3
ELLTTMGDRFTDEEVDELYR	0	Unmodified	2431.1213	0.12132029	126	sp|P19105|ML12A_HUMAN;sp|O14950|ML12B_HUMAN	yes	no	0	0	0	0	1																				1														41.308	41.308	3
ELNITAAKEIEVGGGR	1	Unmodified	1655.8842	0.88424855	976	sp|P62081|RS7_HUMAN	yes	yes	0	0	0	0	0																1		1	1	1	1	1		1	1	1					1	1	1	38.003	38.003	3
ELNITAAKEIEVGGGR	1	Glu->pyro-Glu	1637.8737	0.87368386	976	sp|P62081|RS7_HUMAN	yes	yes	0	0	1	0	0																									1									81.321	81.321	2
ELPDGQVITIGNER	0	Unmodified	1539.7893	0.78928553	948;1034;1041;1001;1035;1499	sp|P60709|ACTB_HUMAN;sp|P68133|ACTS_HUMAN;sp|P62736|ACTA_HUMAN;sp|P63261|ACTG_HUMAN;sp|P63267|ACTH_HUMAN;sp|P68032|ACTC_HUMAN;sp|Q6S8J3|POTEE_HUMAN;sp|A5A3E0|POTEF_HUMAN;sp|Q9BYX7|ACTBM_HUMAN	no	no	0	0	0	0	0	2	1	1	1	1	1	1	1	1	1	1	2	1	2	1	1	1	1	1	1	1	1	1	1	1	1	1	2	1	2	3	2	2	37.264	37.264	2;3
ELPDGQVITIGNER	0	Glu->pyro-Glu	1521.7787	0.77872084	948;1034;1041;1001;1035;1499	sp|P60709|ACTB_HUMAN;sp|P68133|ACTS_HUMAN;sp|P62736|ACTA_HUMAN;sp|P63261|ACTG_HUMAN;sp|P63267|ACTH_HUMAN;sp|P68032|ACTC_HUMAN;sp|Q6S8J3|POTEE_HUMAN;sp|A5A3E0|POTEF_HUMAN;sp|Q9BYX7|ACTBM_HUMAN	no	no	0	0	1	0	0																															1			41.755	41.755	2
ELPSFLGKR	1	Gln->pyro-Glu	1028.5655	0.56548059	629	sp|P26447|S10A4_HUMAN	yes	yes	0	1	0	0	0	1																																	43.901	43.901	2
ELPSFLGKR	1	Glu->pyro-Glu	1027.5815	0.581465	629	sp|P26447|S10A4_HUMAN	yes	yes	0	0	1	0	0	1	1	1	1		1		1	1	1	1	1	1	1		1	1	1	1	1	1		1	1		1	1		1	1	1	1	1	42.705	42.705	2
ELQEQMSR	0	Unmodified	1019.4706	0.47059393	1526	sp|Q7L1Q6|BZW1_HUMAN	yes	yes	0	0	0	0	0	1										1			1																				16.151	16.151	2
ELQHAALGGTATR	0	Unmodified	1323.6895	0.6895119	119	sp|O14828|SCAM3_HUMAN	yes	yes	0	0	0	0	0	1			1						1				1		1																		17.494	17.494	2;3
ELQSQISDTSVVLSMDNSR	0	Glu->pyro-Glu	2089.995	0.99499756	8;9	sp|P05787|K2C8_HUMAN;CON__P05787;CON__H-INV:HIT000292931;sp|P08729|K2C7_HUMAN;CON__Q3KNV1;CON__P08729;CON__Q9DCV7	no	no	0	0	1	0	0																													1					45.19	45.19	2
ELQSQISDTSVVLSMDNSR	0	Unmodified	2108.0056	0.005562248	8;9	sp|P05787|K2C8_HUMAN;CON__P05787;CON__H-INV:HIT000292931;sp|P08729|K2C7_HUMAN;CON__Q3KNV1;CON__P08729;CON__Q9DCV7	no	no	0	0	0	0	0																									1	1	1							81.733	81.733	2
ELSDFISYLQR	0	Glu->pyro-Glu	1351.6772	0.67721588	663	sp|P30101|PDIA3_HUMAN	yes	yes	0	0	1	0	0												1											1						1			1		52.799	52.799	2
ELSDFISYLQR	0	Unmodified	1369.6878	0.68778057	663	sp|P30101|PDIA3_HUMAN	yes	yes	0	0	0	0	0																1											1							77.379	77.379	2
ELSNRLNLSDQQVKIWFQNR	1	Gln->pyro-Glu	2470.2717	0.27170519	711	sp|P35452|HXD12_HUMAN	yes	yes	0	1	0	0	1		1		1														1								1								78.571	78.571	2
ELSPTAAANFTR	0	Unmodified	1276.6412	0.64116473	837	sp|P49721|PSB2_HUMAN	yes	yes	0	0	0	0	0										1				1	1	1			1												1	1	1	29.51	29.51	2
ELTAVVQKR	1	Glu->pyro-Glu	1024.6029	0.60292873	603	sp|P23396|RS3_HUMAN	yes	yes	0	0	1	0	0			1																							1	1				1	1	1	35.562	35.562	2
ELTGLKALYETELADAR	1	Unmodified	1891.9891	0.98910755	579	sp|P20700|LMNB1_HUMAN	yes	yes	0	0	0	0	0																										1								91.85	91.85	3
EMATAASSSSLEKSYELPDGQVITIGNER	1	Glu->pyro-Glu	3064.4659	0.46590906	948;1034;1041;1001;1035;1499	sp|P60709|ACTB_HUMAN;sp|P68133|ACTS_HUMAN;sp|P62736|ACTA_HUMAN;sp|P63261|ACTG_HUMAN;sp|P63267|ACTH_HUMAN;sp|P68032|ACTC_HUMAN;sp|Q6S8J3|POTEE_HUMAN	no	no	0	0	1	0	0								1		1																					1			44.358	44.358	3
EMDEAATAEER	0	Unmodified	1250.5085	0.50849557	1121	sp|Q04637|IF4G1_HUMAN	yes	yes	0	0	0	0	0														1																				18.558	18.558	2
EMEENFAVEAANYQDTIGR	0	Unmodified	2185.9586	0.95861206	434	sp|P08670|VIME_HUMAN	yes	yes	0	0	0	0	0	2	1	2	1	1	2		1		2	1	2	1	1				1		1	1	2	1	1	2	2	2	2	2	1	2	2	2	45.702	45.702	2;3
EMEENFAVEAANYQDTIGR	0	Glu->pyro-Glu	2167.948	0.94804737	434	sp|P08670|VIME_HUMAN	yes	yes	0	0	1	0	0								1			1	1		1									1		1			1	1		1	1	1	45.667	45.667	2
EMEENFAVEAANYQDTIGR	0	Oxidation (M);Acetyl (N-term)	2243.9641	0.96409136	434	sp|P08670|VIME_HUMAN	yes	yes	1	0	0	1	0																															1			46.345	46.345	2
EMEENFAVEAANYQDTIGR	0	Oxidation (M)	2201.9535	0.95352668	434	sp|P08670|VIME_HUMAN	yes	yes	0	0	0	1	0																								2	2	2	1							66.631	66.631	2;3
EMLQQSKILKVIR	2	Unmodified	1584.9385	0.93853272	426;418	sp|P08238|HS90B_HUMAN;sp|P07900|HS90A_HUMAN	no	no	0	0	0	0	0	1	1						1	1	2	1	1	2	2		2			1					1			1							31.639	31.639	3;4
EMLQQSKILKVIR	2	Glu->pyro-Glu	1566.928	0.92796804	426;418	sp|P08238|HS90B_HUMAN;sp|P07900|HS90A_HUMAN	no	no	0	0	1	0	0		1								1				1																				35.739	35.739	3
EMLQQSKILKVIR	2	Oxidation (M);Acetyl (N-term)	1642.944	0.94401203	426;418	sp|P08238|HS90B_HUMAN;sp|P07900|HS90A_HUMAN	no	no	1	0	0	1	0		1		1																									1	1		1	1	37.364	37.364	3
EMQPTHPIR	0	Unmodified	1107.5495	0.54951295	682;1029;635	sp|P27348|1433T_HUMAN;sp|P31946|1433B_HUMAN;sp|P63104|1433Z_HUMAN	no	no	0	0	0	0	0	1								1			1	1																					13.138	13.138	2;3
ENANTPAAR	0	Unmodified	942.45191	0.45190739	882	sp|P52292|IMA1_HUMAN	yes	yes	0	0	0	0	0																												1						9.0896	9.0896	2
ENGKYIPKQSFLTR	2	Gln->pyro-Glu	1662.873	0.87295558	2299	sp|Q9P0I2|EMC3_HUMAN	yes	yes	0	1	0	0	0		1				1						1											1						1			1		28.618	28.618	3
ENGNVAKTPR	1	Gln->pyro-Glu	1067.536	0.53597137	786	sp|P46013|KI67_HUMAN	yes	yes	0	1	0	0	0	1			1								1				1								1			1			1			1	13.948	13.948	2
ENGQMKATDTATR	1	Gln->pyro-Glu	1404.6303	0.63034205	2446	sp|Q9Y448|SKAP_HUMAN	yes	yes	0	1	0	0	0												1																						13.365	13.365	2
ENGSDNLPSSAGSGDKPLSDPAPF	1	Gln->pyro-Glu	2341.0346	0.03461377	172	sp|O43399|TPD54_HUMAN	yes	yes	0	1	0	0	0			1	1										1		1					1				1	1	1		1		1	1	1	52.534	52.534	2
ENGVHSLIIEPVTSR	0	Gln->pyro-Glu	1632.8471	0.84713476	1727	sp|Q8WX93|PALLD_HUMAN	yes	yes	0	1	0	0	0	1	1	1	1	1	1	1		1	1	1	1	1	1	1	1	1			1	1	1	1	1	1	1	1	1			1	1	1	41.043	41.043	2
ENGVLGLGPYPR	0	Glu->pyro-Glu	1252.6564	0.65642086	929	sp|P55809|SCOT1_HUMAN	yes	yes	0	0	1	0	0	1	1	1	1	1	1	1	1	1	1	1	1	1	1	1	1	1	1	1	1	1		1	1	1	1	1	1	1	1	1	1	1	45.697	45.697	2
ENGVLGLGPYPR	0	Gln->pyro-Glu	1253.6404	0.64043645	929	sp|P55809|SCOT1_HUMAN	yes	yes	0	1	0	0	0	1	1	1	2	1	1	1					1	1		1		1				1	1	1		1	1		1	1	1	1	1	1	47.233	47.233	2
ENGVYLIDVKFNGTHIPGSPFKIR	2	Gln->pyro-Glu	2683.4122	0.41222142	584	sp|P21333|FLNA_HUMAN	yes	yes	0	1	0	0	0	1		1	1	1	1	1			2	2	1	2	2				2	2	2	2	2	1	1	2	2	2		1					56.093	56.093	3;4
ENIQKSLAGSSGPGASSGTSGDHGELVVR	1	Glu->pyro-Glu	2778.3533	0.35326257	656	sp|P29692|EF1D_HUMAN	yes	yes	0	0	1	0	0	1	1	1									1											1					1	1		1	1		27.554	27.554	3
ENIQKSLAGSSGPGASSGTSGDHGELVVR	1	Unmodified	2796.3638	0.36382725	656	sp|P29692|EF1D_HUMAN	yes	yes	0	0	0	0	0															1				1	1				1	1	1								34.262	34.262	4
ENKTAVVVGTITDDVR	1	Gln->pyro-Glu	1698.8788	0.87882882	1133	sp|Q07020|RL18_HUMAN	yes	yes	0	1	0	0	0													1												1	1	1							78.781	78.781	2
ENKTAVVVGTITDDVR	1	Unmodified	1715.9054	0.90537792	1133	sp|Q07020|RL18_HUMAN	yes	yes	0	0	0	0	0																	1									1	1							55.144	55.144	3
ENLLEEQGSIALR	0	Unmodified	1470.7678	0.7678218	1235	sp|Q13813|SPTN1_HUMAN	yes	yes	0	0	0	0	0																										1	1							78.597	78.597	2
ENSTAKFIPR	1	Gln->pyro-Glu	1144.5877	0.58767259	244	sp|O75369|FLNB_HUMAN	yes	yes	0	1	0	0	0			1																											1				25.196	25.196	2
EPAVYFKEQFLDGDGWTSR	1	Unmodified	2244.0487	0.048747692	641	sp|P27797|CALR_HUMAN	yes	yes	0	0	0	0	0	7	4	3	3	2	3	2	3	3	5	4	7	6	4	4	5	4	3	3	3	2	3	4	3	5	6	6	5	4	2	1	4	3	48.482	48.482	2;3;4
EPPGLTQLSPGAPPQAPDLLYADGLR	0	Unmodified	2672.381	0.38098087	1592	sp|Q8IVL6|P3H3_HUMAN	yes	yes	0	0	0	0	0	1	1	1	2		1			1	2	2	2	2	1	2	1	1		2	1	1	1	1	1	1	1	1	1	1	1	2	2	2	52.152	52.152	2;3
EQIKSLNNQFASFIDKVR	2	Glu->pyro-Glu	2118.1222	0.12218741	6	sp|P04264|K2C1_HUMAN;CON__P04264	no	no	0	0	1	0	0																					1													44.267	44.267	3
EQLRQEQALLEEIER	0	Unmodified	1882.9749	0.97485447	1308	sp|Q15149|PLEC_HUMAN	yes	yes	0	0	0	0	1																				1														37.033	37.033	3
EQLVQKAR	1	Glu->pyro-Glu	952.54541	0.54541385	975	sp|P61981|1433G_HUMAN	yes	yes	0	0	1	0	0	1																																	15.553	15.553	2
EQQVPLVLWSSDR	0	Unmodified	1555.7995	0.79945628	1349	sp|Q15904|VAS1_HUMAN	yes	yes	0	0	0	0	0		1	1					1	1			1			1	1	1				1		1		1			1	1		1	1	1	45.591	45.591	2
EQVANSAFVER	0	Unmodified	1248.6099	0.6098646	426	sp|P08238|HS90B_HUMAN;sp|Q58FF7|H90B3_HUMAN	yes	no	0	0	0	0	0																																	1	21.227	21.227	2
EQVHQTTR	0	Glu->pyro-Glu	979.48354	0.48354187	19	sp|Q04695|K1C17_HUMAN;CON__Q04695;CON__Q9QWL7	yes	no	0	0	1	0	0																														1				9.127	9.127	2
EREQIKSLNNQFASFIDKVR	2	Unmodified	2421.2765	0.27645622	6	sp|P04264|K2C1_HUMAN;CON__P04264	no	no	0	0	0	0	1																					1													37.366	37.366	4
EREQIKSLNNQFASFIDKVR	2	Glu->pyro-Glu	2403.2659	0.26589153	6	sp|P04264|K2C1_HUMAN;CON__P04264	no	no	0	0	1	0	1																			1															41.157	41.157	4
ESAGADTRPTVR	0	Unmodified	1258.6266	0.6265773	255	sp|O75489|NDUS3_HUMAN	yes	yes	0	0	0	0	1			1	1			1					1		1			1																	12.382	12.382	3
ESAGADTRPTVRPR	0	Unmodified	1511.7805	0.78045218	255	sp|O75489|NDUS3_HUMAN	yes	yes	0	0	0	0	2	2	1	2	2		1	2	3	3	3	2	1	3	3	2	2	1	1	2		2	2	2	2	1	2	1	1	2	2	2		2	13.949	13.949	2;3;4
ESETTTSLVLER	0	Unmodified	1363.6831	0.68308912	1123	sp|Q04837|SSBP_HUMAN	yes	yes	0	0	0	0	0	1	1	1	2	1	1	2	1	1	1	1	2	1	1	1	1	1	1	1	1	1	1	1	1	1	1	1	1	2	2	2	2	2	29.832	29.832	2;3
ESETTTSLVLER	0	Glu->pyro-Glu	1345.6725	0.67252444	1123	sp|Q04837|SSBP_HUMAN	yes	yes	0	0	1	0	0	1																											1						32.607	32.607	2
ESGDPEEEEEEEEELVDPLTTVR	0	Unmodified	2659.1508	0.15082532	50	sp|P07919|QCR6_HUMAN;sp|A0A096LP55|QCR6L_HUMAN	yes	no	0	0	0	0	0																																1	1	43.11	43.11	2
ESLKGVDPKFLR	2	Unmodified	1387.7823	0.78234966	809	sp|P47914|RL29_HUMAN	yes	yes	0	0	0	0	0									1		1			1		1																		28.091	28.091	3
ESSVAQQPLHTAQKTR	1	Unmodified	1779.9228	0.92275932	276	sp|O75879|GATB_HUMAN	yes	yes	0	0	0	0	0	1	1	1	2		1	1	2	2		2	2	2			1	2		1		1			2		1	2		2	1	2	1	2	15.576	15.576	3;4
ETAKGDYPLEAVR	1	Glu->pyro-Glu	1429.7201	0.72014333	515	sp|P14618|KPYM_HUMAN	yes	yes	0	0	1	0	0												1																			1	1	1	27.995	27.995	2
ETGVDLTKDNMALQR	1	Glu->pyro-Glu	1671.825	0.82501911	737	sp|P38646|GRP75_HUMAN	yes	yes	0	0	1	0	0		1						1	1				1														1	1				1	1	36.669	36.669	2
ETIMNQEKLAKLQAQVR	2	Unmodified	1999.0884	0.088444437	573	sp|P20290|BTF3_HUMAN	yes	yes	0	0	0	0	0													1	1		2																		28.908	28.908	3;4
ETNLDSLPLVDTHSKR	1	Unmodified	1823.9377	0.93774068	434	sp|P08670|VIME_HUMAN	yes	yes	0	0	0	0	0	1							1				1		1		1			1				1				1	1	1					33.431	33.431	4
ETNLDSLPLVDTHSKR	1	Glu->pyro-Glu	1805.9272	0.92717599	434	sp|P08670|VIME_HUMAN	yes	yes	0	0	1	0	0	1		1	1					1	1	1			1	1	1			1	1	1			1					1	1	1		1	34.702	34.702	3
ETNPADSKPGTIR	1	Glu->pyro-Glu	1366.6841	0.68409218	596	sp|P22392|NDKB_HUMAN	no	no	0	0	1	0	0				1																											1			17.157	17.157	2
ETSGNLEQLLLAVVKSIR	1	Glu->pyro-Glu	1951.1102	0.11022574	436	sp|P08758|ANXA5_HUMAN	yes	yes	0	0	1	0	0							1																											52.625	52.625	2
ETVHCDLQPVGPER	0	Unmodified	1635.7675	0.76750423	548	sp|P17813|EGLN_HUMAN	yes	yes	0	0	0	0	0	1	1	1	1	1	1	1	2	2	2	1	1	1	2	1	2	1	1	1	1	1		1		2	1	1	1	1	1	1	1	1	24.083	24.083	2;3
ETVVEVPQVTWEDIGGLEDVKR	1	Unmodified	2497.27	0.27003344	920	sp|P55072|TERA_HUMAN	yes	yes	0	0	0	0	0																											1							108.94	108.94	3
EVAAFAQFGSDLDAATQQLLSR	0	Unmodified	2337.1601	0.16008906	619	sp|P25705|ATPA_HUMAN	yes	yes	0	0	0	0	0																									1									139.66	139.66	3
EVATNSELVQSGKSEISELR	1	Unmodified	2175.1019	0.10190547	19;3	sp|Q04695|K1C17_HUMAN;CON__Q04695;CON__Q9QWL7;sp|P02533|K1C14_HUMAN;CON__P02533	no	no	0	0	0	0	0	1		1	1		1	1			1		1				1	1				1	1		1	1	1	1	1	1			1		38.081	38.081	3
EVATNSELVQSGKSEISELR	1	Glu->pyro-Glu	2157.0913	0.091340788	19;3	sp|Q04695|K1C17_HUMAN;CON__Q04695;CON__Q9QWL7;sp|P02533|K1C14_HUMAN;CON__P02533	no	no	0	0	1	0	0	1	1	1									1				1							2		1	1		1	1		1	2		43.69	43.69	2;3
EVATNSELVQSGKSEISELRR	1	Glu->pyro-Glu	2313.1925	0.19245182	19;3	sp|Q04695|K1C17_HUMAN;CON__Q04695;CON__Q9QWL7;sp|P02533|K1C14_HUMAN;CON__P02533	no	no	0	0	1	0	1		1														1														1	1		1	33.732	33.732	3
EVATNSELVQSGKSEISELRR	1	Unmodified	2331.203	0.2030165	19;3	sp|Q04695|K1C17_HUMAN;CON__Q04695;CON__Q9QWL7;sp|P02533|K1C14_HUMAN;CON__P02533	no	no	0	0	0	0	1						1			1		1				1			1	1	1								1						29.788	29.788	4
EVDALKGTNESLER	1	Glu->pyro-Glu	1541.7686	0.76855009	434	sp|P08670|VIME_HUMAN	yes	yes	0	0	1	0	0																															1			27.193	27.193	2
EVDALKGTNESLER	1	Unmodified	1559.7791	0.77911477	434	sp|P08670|VIME_HUMAN	yes	yes	0	0	0	0	0									1																									23.926	23.926	3
EVDIGIPDATGR	0	Unmodified	1241.6252	0.62518031	920	sp|P55072|TERA_HUMAN	yes	yes	0	0	0	0	0																											1							70.084	70.084	2
EVGCDLEQCKEAAAAEEEEAAPGAEGGVFPGPR	1	Unmodified	3429.5089	0.50891287	1260	sp|Q14432|PDE3A_HUMAN	yes	yes	0	0	0	0	0																		1							1	1								62.68	62.68	3
EVISDEHGIDPTGTYHGDSDLQLDR	0	Unmodified	2768.2525	0.25254547	415	sp|P07437|TBB5_HUMAN	yes	yes	0	0	0	0	0																			1															30.78	30.78	4
EVPAVPETLKKKR	3	Unmodified	1493.893	0.89296274	556	sp|P18124|RL7_HUMAN	yes	yes	0	0	0	0	0	1										1			1																				21.394	21.394	4
EVQLVESGGGLVKPGGSLR	1	Unmodified	1881.032	0.031975415	52	sp|A0A0B4J1V1|HV321_HUMAN;sp|A0A0B4J1V0|HV315_HUMAN	yes	no	0	0	0	0	0					1																													31.814	31.814	3
EVQLVESGGGLVQPGGSLR	0	Unmodified	1880.9956	0.99558991	53	sp|P01766|HV313_HUMAN;sp|P01780|HV307_HUMAN;sp|P01764|HV323_HUMAN;sp|P01763|HV348_HUMAN;sp|A0A0J9YX35|HV64D_HUMAN;sp|A0A0B4J1X5|HV374_HUMAN;sp|A0A0B4J1Y9|HV372_HUMAN	yes	no	0	0	0	0	0					2																													35.725	35.725	2;3
EVQLVESGGGLVQPGR	0	Unmodified	1623.858	0.8580338	51	sp|P01782|HV309_HUMAN;sp|A0A0A0MS15|HV349_HUMAN	yes	no	0	0	0	0	0					1																													31.758	31.758	2
EVQLVESGGVVVQPGGSLR	0	Unmodified	1909.0269	0.026890038	54	sp|P0DP04|HV43D_HUMAN;sp|A0A0B4J1X8|HV343_HUMAN	yes	no	0	0	0	0	0		1			2																													35.722	35.722	2;3
EVQLVESGGVVVQPGGSLR	0	Glu->pyro-Glu	1891.0163	0.016325351	54	sp|P0DP04|HV43D_HUMAN;sp|A0A0B4J1X8|HV343_HUMAN	yes	no	0	0	1	0	0					1																													43.201	43.201	2
EVSGIKAAYEAELGDAR	1	Glu->pyro-Glu	1759.8741	0.87407779	365	sp|P02545|LMNA_HUMAN	yes	yes	0	0	1	0	0																										1							1	60.175	60.175	2
EVSGIKAAYEAELGDAR	1	Unmodified	1777.8846	0.88464248	365	sp|P02545|LMNA_HUMAN	yes	yes	0	0	0	0	0																											1							67.7	67.7	3
EVSMDDHKLSLDELHR	1	Unmodified	1922.9156	0.91562503	386	sp|P05023|AT1A1_HUMAN	yes	yes	0	0	0	0	0	1																																	27.44	27.44	4
EVSSSFDHVIKETTR	1	Unmodified	1733.8584	0.85842773	2485	sp|Q9Y6C9|MTCH2_HUMAN	yes	yes	0	0	0	0	0	1								1	1		1	1										1			1			1	1				29.22	29.22	3;4
EVTINQSLLAPLR	0	Unmodified	1452.83	0.83002813	9	sp|P08729|K2C7_HUMAN;CON__Q3KNV1;CON__P08729	yes	no	0	0	0	0	0	1											1				1						1			1	1	1						1	61.982	61.982	2
EVTINQSLLAPLR	0	Glu->pyro-Glu	1434.8195	0.81946344	9	sp|P08729|K2C7_HUMAN;CON__Q3KNV1;CON__P08729	yes	no	0	0	1	0	0																	1														1			49.879	49.879	2
EVTQLR	0	Unmodified	744.413	0.41300269	712	sp|P35527|K1C9_HUMAN;CON__P35527;sp|A1X283|SPD2B_HUMAN	yes	no	0	0	0	0	0																									1									24.477	24.477	2
EVVEEAENGR	0	Unmodified	1130.5204	0.52038089	399	sp|P06454|PTMA_HUMAN	yes	yes	0	0	0	0	0	1							1	1	1	1	1	1	1		1	1						1											16.273	16.273	2
EYDESGPSIVHR	0	Glu->pyro-Glu	1369.6262	0.62624295	948;1034;1499	sp|P60709|ACTB_HUMAN;sp|P63261|ACTG_HUMAN;sp|Q6S8J3|POTEE_HUMAN;sp|A5A3E0|POTEF_HUMAN;sp|P0CG38|POTEI_HUMAN;sp|Q9BYX7|ACTBM_HUMAN;sp|P0CG39|POTEJ_HUMAN	no	no	0	0	1	0	0	1	1	1	1											1	1	1							1		1		1	1	1	1	1	1	26.566	26.566	2
EYFGGFGEVESIELPMDNKTNKR	2	Unmodified	2659.2588	0.25881682	1239	sp|Q14103|HNRPD_HUMAN	yes	yes	0	0	0	0	0																											1							96.024	96.024	4
EYFGGFGEVESIELPMDNKTNKR	2	Glu->pyro-Glu	2641.2483	0.24825214	1239	sp|Q14103|HNRPD_HUMAN	yes	yes	0	0	1	0	0																1																		47.184	47.184	3
EYHAETIKNVR	1	Glu->pyro-Glu	1340.6837	0.68369824	515	sp|P14618|KPYM_HUMAN	yes	yes	0	0	1	0	0																															1			17.75	17.75	3
EYTAAVEAKQVAQQEAQR	1	Glu->pyro-Glu	2000.9916	0.99156716	1930	sp|Q99623|PHB2_HUMAN	yes	yes	0	0	1	0	0																															1			30.934	30.934	2
EYTAAVEAKQVAQQEAQR	1	Unmodified	2019.0021	0.0021318501	1930	sp|Q99623|PHB2_HUMAN	yes	yes	0	0	0	0	0																1									1	1	1							49.293	49.293	3
EYWMDPEGEMKPGR	1	Unmodified	1723.7334	0.73342691	904	sp|P53999|TCP4_HUMAN	yes	yes	0	0	0	0	0																											1							70.5	70.5	3
FADLSEAANR	0	Unmodified	1092.52	0.51998696	434	sp|P08670|VIME_HUMAN	yes	yes	0	0	0	0	0	1	1					1	1	1	1	1	1	1	1	1	1	1	1	1		1			1	1	1		1	1	1	1	1	1	26.531	26.531	2
FADLSEAANRNNDALR	0	Unmodified	1775.8551	0.85507368	434	sp|P08670|VIME_HUMAN	yes	yes	0	0	0	0	1																		1																27.164	27.164	3
FAKLVRPPVQVYGIEGR	1	Unmodified	1928.0996	0.099601471	810	sp|P48047|ATPO_HUMAN	yes	yes	0	0	0	0	1	2	2	3	4	2	2	3	3	2	3	3	2	2	3	2	2	2	2	2	2	2	2	2	2	2	2	2	1	1	2		1		37.117	37.117	2;3;4
FANDATFEIKKCDLHR	2	Unmodified	1963.9574	0.95743026	429	sp|P08559|ODPA_HUMAN	yes	yes	0	0	0	0	0	1							2	1	2	1	1	1	1					1		1		1	1		1			1					27.498	27.498	3;4
FANYIDKVR	1	Gln->pyro-Glu	1107.5713	0.57129425	434	sp|P08670|VIME_HUMAN	yes	yes	0	1	0	0	0	1																																	45.725	45.725	2
FASGANFEYIIAEKR	1	Unmodified	1714.8679	0.8678702	661	sp|P30084|ECHM_HUMAN	yes	yes	0	0	0	0	0										1	1																							36.708	36.708	3
FATHAAALSVR	0	Gln->pyro-Glu	1125.5931	0.59309232	600	sp|P23246|SFPQ_HUMAN	yes	yes	0	1	0	0	0	1																																	36.19	36.19	2
FDDGAGGDNEVQR	0	Unmodified	1378.5749	0.57493566	722	sp|P35998|PRS7_HUMAN	yes	yes	0	0	0	0	0														1																				19.967	19.967	2
FDEILEASDGIMVAR	0	Glu->pyro-Glu	1646.7974	0.79740737	515	sp|P14618|KPYM_HUMAN	yes	yes	0	0	1	0	0																																1		50.833	50.833	2
FDEILEASDGIMVAR	0	Unmodified	1664.808	0.80797206	515	sp|P14618|KPYM_HUMAN	yes	yes	0	0	0	0	0																									1	1								93.779	93.779	2
FDGALNVDLTEFQTNLVPYPR	0	Glu->pyro-Glu	2390.1907	0.1906609	1043;1044	sp|Q9BQE3|TBA1C_HUMAN;sp|P68363|TBA1B_HUMAN;sp|Q71U36|TBA1A_HUMAN;sp|P0DPH8|TBA3D_HUMAN;sp|P0DPH7|TBA3C_HUMAN;sp|Q9NY65|TBA8_HUMAN;sp|Q6PEY2|TBA3E_HUMAN;sp|P68366|TBA4A_HUMAN	no	no	0	0	1	0	0	1							2				2					1				1		1		1	1	2	1	1	1				79.471	79.471	2;3
FDGALNVDLTEFQTNLVPYPR	0	Unmodified	2408.2012	0.20122559	1043;1044	sp|Q9BQE3|TBA1C_HUMAN;sp|P68363|TBA1B_HUMAN;sp|Q71U36|TBA1A_HUMAN;sp|P0DPH8|TBA3D_HUMAN;sp|P0DPH7|TBA3C_HUMAN;sp|Q9NY65|TBA8_HUMAN;sp|Q6PEY2|TBA3E_HUMAN;sp|P68366|TBA4A_HUMAN	no	no	0	0	0	0	0																									1	1	1							126.91	126.91	2
FDLSADAPVFQGLSLVSHAPGEALAR	0	Unmodified	2667.3657	0.36566515	2138	sp|Q9H8Y5|ANKZ1_HUMAN	yes	yes	0	0	0	0	0	1																																	54.668	54.668	2
FFSKTEELNR	1	Unmodified	1269.6354	0.63535107	19	sp|Q04695|K1C17_HUMAN;CON__Q04695;CON__Q9QWL7	yes	no	0	0	0	0	0													1				1							1										22.142	22.142	2;3
FFVSSSQGR	0	Unmodified	1013.493	0.49304393	718	sp|P35613|BASI_HUMAN	yes	yes	0	0	0	0	0											1																							23.646	23.646	2
FGFPEGSVELYAEKVATR	1	Unmodified	1999.0051	0.005091963	603	sp|P23396|RS3_HUMAN	yes	yes	0	0	0	0	0				1									1	1		1	1										1					1		50.892	50.892	3
FGFQPLASR	0	Unmodified	1021.5345	0.53451481	1872	sp|Q96IR7|HPDL_HUMAN	yes	yes	0	0	0	0	0																																	1	34.963	34.963	2
FGGEHVPNSPFQVTALAGDQPSVQPPLR	0	Unmodified	2944.4832	0.48315453	584	sp|P21333|FLNA_HUMAN	yes	yes	0	0	0	0	0																	1										1							69.956	69.956	3
FGGGGSYNDFGNYNNQSSNFGPMKGGNFGGR	1	Unmodified	3203.354	0.35400762	450	sp|P09651|ROA1_HUMAN;sp|Q32P51|RA1L2_HUMAN	yes	no	0	0	0	0	0																													1					35.983	35.983	3
FGGNPPVTGPR	0	Unmodified	1097.5618	0.56179219	152	sp|O15446|RPA34_HUMAN	yes	yes	0	0	0	0	0												1																			1		1	21.05	21.05	2
FGGSFAGSFGGAGGHAPGVAR	0	Unmodified	1862.8812	0.88122885	881	sp|P52272|HNRPM_HUMAN	yes	yes	0	0	0	0	0										1							1	1	1														1	31.582	31.582	3
FGSDQSENVDR	0	Unmodified	1252.532	0.53200821	2348	sp|Q9UII2|ATIF1_HUMAN	yes	yes	0	0	0	0	0	1	2	1	1	1	1	1	1	1	1	1	1	1	1	1	2	1	1	1	1	1	1	1	1	1	1	1	1	1	1	2	2	1	17.702	17.702	2
FGSDQSENVDRGAGSIR	0	Unmodified	1793.8293	0.82925286	2348	sp|Q9UII2|ATIF1_HUMAN	yes	yes	0	0	0	0	1				1																														18.833	18.833	3
FHFTVDGNKR	1	Unmodified	1219.6098	0.60980502	675	sp|P31040|SDHA_HUMAN	yes	yes	0	0	0	0	0	1			1				1		2	1	1		2									1						1					22.212	22.212	2;3
FHQDQSPVGGLTAEDIEKAR	1	Unmodified	2197.0764	0.076359426	1681	sp|Q8NI60|COQ8A_HUMAN	yes	yes	0	0	0	0	0	2			1		1		1	1	1			2	1	2		1	2	1	1						1			1					30.702	30.702	3;4
FHQLDIDDLQSIR	0	Unmodified	1598.8053	0.80526994	532	sp|P16152|CBR1_HUMAN;sp|O75828|CBR3_HUMAN	yes	no	0	0	0	0	0	1																									1								58.036	58.036	3
FIGGLNTETNEKALEAVFGKYGR	2	Unmodified	2513.2914	0.29143758	735	sp|P38159|RBMX_HUMAN	yes	yes	0	0	0	0	0										1																								43.44	43.44	4
FIVAMWNASFEEDLDIR	0	Oxidation (M);Glu->pyro-Glu	2052.9615	0.96151259	31		yes	yes	0	0	1	1	0																							1					1	1		1			50.364	50.364	2
FKAADLNGDLTATR	1	Unmodified	1491.7682	0.76815616	1314	sp|Q15293|RCN1_HUMAN	yes	yes	0	0	0	0	0				1												1	1		1		1					1					1	1	1	31.431	31.431	3
FLEQQNQVLQTKWELLQQVDTSTR	1	Unmodified	2931.509	0.50903493	6	sp|P04264|K2C1_HUMAN;CON__P04264	yes	no	0	0	0	0	0																					1				1									71.334	71.334	3
FLQDYFDGNLKR	1	Unmodified	1514.7518	0.75177781	663	sp|P30101|PDIA3_HUMAN	yes	yes	0	0	0	0	0																	1																	35.374	35.374	3
FNAHGDANTIVCNSKDGGAWGTEQR	1	Gln->pyro-Glu	2687.1783	0.17827509	443	sp|P09382|LEG1_HUMAN	yes	yes	0	1	0	0	0	1	1	1	1		1	1					1																1	1	1	1	1	1	29.519	29.519	3
FNGNTLDNDIMLIKLSSPATLNSR	1	Gln->pyro-Glu	2616.3218	0.32175143	1	CON__P00761	yes	yes	0	1	0	0	0						1	1															1			1									71.007	71.007	2;3
FNGQFKTYAICGAIR	1	Gln->pyro-Glu	1727.8454	0.84536062	1031	sp|P63220|RS21_HUMAN	yes	yes	0	1	0	0	0		1																		1						1	1				1	1	1	49.802	49.802	2
FNLDTR	0	Unmodified	764.3817	0.38170256	624	sp|P26006|ITA3_HUMAN	no	no	0	0	0	0	0	1										1			1						1			1		1		1		1		1		1	29.165	29.165	2
FNPFVTSDR	0	Unmodified	1081.5193	0.51925868	960;2389	sp|P61254|RL26_HUMAN;sp|Q9UNX3|RL26L_HUMAN	no	no	0	0	0	0	0																	1	1	1							1						1		41.595	41.595	2
FQSPPGAAGEGPGGADDEGPVRR	0	Unmodified	2223.0305	0.030471866	1818	sp|Q96C90|PP14B_HUMAN	yes	yes	0	0	0	0	1	1		1	1			1	1	1	1		1	1	1				1	1				1					1	1	1	1	1	1	22.157	22.157	3
FREVVETQEGKTTIIEGR	1	Unmodified	2091.096	0.096032235	2237	sp|Q9NVS2|RT18A_HUMAN	yes	yes	0	0	0	0	1	2	2	2	2	1	2	2	2	2	2	2	1	2	2	2	2	1	2	2	2	2	1	1	2	2	1	1		1	1				27.354	27.354	3;4
FSLADAINTEFKNTR	1	Unmodified	1725.8686	0.86859848	434	sp|P08670|VIME_HUMAN	yes	yes	0	0	0	0	0	1	2	1	2	1	1	1	1	1	1	1	1	1	1	2	2	2	2		2	2	2	1	2	2	2	2	1	1	1		2	1	51.947	51.947	2;3
FSLGFDEPTEQPVR	0	Unmodified	1620.7784	0.77838649	2359	sp|Q9UK76|JUPI1_HUMAN	yes	yes	0	0	0	0	0		1	1	1	1	1		1	1		1	1	1	1	1	1	1	1	1	1	1	1	1	1	1	1	1	1	1	1	1	1	1	44.177	44.177	2
FSSSGGGGGGGR	0	Unmodified	981.42642	0.42642093	712	sp|P35527|K1C9_HUMAN	yes	yes	0	0	0	0	0												1									1													11.591	11.591	2
FTPGTFTNQIQAAFR	0	Unmodified	1697.8526	0.85255449	437	sp|P08865|RSSA_HUMAN	yes	yes	0	0	0	0	0													1		1	1	1										1							56.615	56.615	2
FTQAGSEVSALLGR	0	Unmodified	1434.7467	0.74669243	401	sp|P06576|ATPB_HUMAN	yes	yes	0	0	0	0	0																	1										1							60.973	60.973	2
FTSSSSIKGSSGLGGGSSR	1	Unmodified	1757.8544	0.85440498	19	sp|Q04695|K1C17_HUMAN;CON__Q04695;CON__Q9QWL7	yes	no	0	0	0	0	0																					1													20.813	20.813	3
FVEDLDESFKENR	1	Unmodified	1626.7526	0.75256567	1880	sp|Q96JJ7|TMX3_HUMAN	yes	yes	0	0	0	0	0										1																					1		1	28.825	28.825	3
FVGGIKEDTEEHHLR	1	Unmodified	1765.8747	0.87474649	597;450	sp|P22626|ROA2_HUMAN;sp|P09651|ROA1_HUMAN;sp|Q32P51|RA1L2_HUMAN	no	no	0	0	0	0	0	1																																	17.986	17.986	4
FVGPPRISIHNQSR	0	Gln->pyro-Glu	1589.8427	0.8426585	29		yes	yes	0	1	0	0	1												1																						6.8578	6.8578	4
FWEASSR	0	Unmodified	881.40317	0.40316629	726	sp|P36776|LONM_HUMAN	yes	yes	0	0	0	0	0	1	1	1	1			1	1		1	1	1	1	1	1			1					1		1	1	1	1	1	1	1		1	22.174	22.174	2
FYAFGR	0	Gln->pyro-Glu	742.34386	0.3438605	503	sp|P13639|EF2_HUMAN	yes	yes	0	1	0	0	0	1																																	49.774	49.774	1
FYEQMNGPVAGASR	0	Unmodified	1525.6984	0.69836203	656	sp|P29692|EF1D_HUMAN	yes	yes	0	0	0	0	0																				1							1							40.018	40.018	2
FYEQMNGPVAGASR	0	Oxidation (M)	1541.6933	0.69327665	656	sp|P29692|EF1D_HUMAN	yes	yes	0	0	0	1	0																			1	2														24.223	24.223	2
FYVPGVAPINFHQNDPVEIKAVKLTSSR	2	Unmodified	3125.6662	0.66620427	1738	sp|Q92544|TM9S4_HUMAN	yes	yes	0	0	0	0	0									1	1			1								1													39.833	39.833	4
GAAGSSALAR	0	Unmodified	859.45118	0.45117911	1444	sp|Q5VT66|MARC1_HUMAN	yes	yes	0	0	0	0	0	1							1	1				1			1																		14.923	14.923	2
GAAKEAAGKSSGPTSLFAVTVAPPGAR	2	Unmodified	2497.3289	0.32888572	1088	sp|Q00839|HNRPU_HUMAN	yes	yes	0	0	0	0	0								2		2	2	1	2	2	1	1	1	1		1	1	1	1	1	2	1	1		1	1				40.232	40.232	3;4
GACGQGQEDPNSLR	0	Unmodified	1487.6423	0.64230371	1754	sp|Q92743|HTRA1_HUMAN	yes	yes	0	0	0	0	0											1																	1	1					15.571	15.571	2
GAEALER	0	Unmodified	744.37662	0.37661719	2	CON__P01966;sp|P69905|HBA_HUMAN	yes	no	0	0	0	0	0																							1					1						12.034	12.034	2
GAFGKPQGTVAR	1	Unmodified	1187.6411	0.64110515	637	sp|P27635|RL10_HUMAN;sp|Q96L21|RL10L_HUMAN	yes	no	0	0	0	0	0							1	1	2		2	1	2	2	1		1		1				1					1		1	1			16.926	16.926	2;3
GAGGAGRGAALNPMSGSSASGLAGARAR	0	Oxidation (M);Glu->pyro-Glu	2425.1993	0.1992853	47		yes	yes	0	0	1	1	2											1				1	1																		39.604	39.604	2
GAGGALFVHR	0	Unmodified	983.5301	0.53009814	566	sp|P19404|NDUV2_HUMAN	yes	yes	0	0	0	0	0	1			1	1			1		1	1	1	1	1	1	1	1		1	1	1		1		1	1	1			1	1	1	1	24.834	24.834	2
GAGGGGSMGDYMAQEDDWDRDLLLDPAWEKQQR	1	Unmodified	3666.6104	0.61035824	184	sp|O43707|ACTN4_HUMAN	yes	yes	0	0	0	0	1																					1													43.466	43.466	4
GAGTGLSEVR	0	Unmodified	945.48796	0.48795855	1539	sp|Q7Z2K6|ERMP1_HUMAN	yes	yes	0	0	0	0	0												1	1			1			1															19.523	19.523	2
GALSPDGYYAR	0	Glu->pyro-Glu	1150.5407	0.5407224	88	sp|O00469|PLOD2_HUMAN	yes	yes	0	0	1	0	0	1																																	16.176	16.176	2
GANPVEIR	0	Unmodified	854.46102	0.46101552	471	sp|P10809|CH60_HUMAN	yes	yes	0	0	0	0	0																1																		22.503	22.503	2
GAPEVLVSAPR	0	Unmodified	1094.6084	0.60840804	1549	sp|Q7Z4H8|KDEL2_HUMAN	yes	yes	0	0	0	0	0	1		1	1	1	1	1			1		1		1		1	1	1	1	1	1	1	1	1	1	1	1		1			1		32.226	32.226	2
GAPGPKGEGERPAQNEKR	2	Unmodified	1876.9504	0.95037105	881	sp|P52272|HNRPM_HUMAN	yes	yes	0	0	0	0	1																			1															14.129	14.129	4
GAPPPADSAPQQNGQPLRPLVPDASKQR	1	Unmodified	2891.5002	0.50020158	2198	sp|Q9NR12|PDLI7_HUMAN	yes	yes	0	0	0	0	1													1																					26.38	26.38	4
GAPTLPPAWQPFLKDHR	1	Acetyl (N-term)	1972.0319	0.031915836	149	sp|O15392|BIRC5_HUMAN	yes	yes	1	0	0	0	0	1							1		1	1	1		1		1																		44.212	44.212	3
GAQAASSYGVR	0	Unmodified	1065.5203	0.52032131	1900	sp|Q96PK6|RBM14_HUMAN	yes	yes	0	0	0	0	0	1																																	13.972	13.972	2
GASDPEVAPWAR	0	Unmodified	1254.5993	0.59929991	2292	sp|Q9NZJ7|MTCH1_HUMAN	yes	yes	0	0	0	0	0	1																														1			28.103	28.103	2
GASKEILSEVER	1	Unmodified	1316.6936	0.69359423	827	sp|P49368|TCPG_HUMAN	yes	yes	0	0	0	0	0																	1																	26.506	26.506	3
GASNKYLVEFR	1	Unmodified	1282.667	0.66698555	1351	sp|Q16186|ADRM1_HUMAN	yes	yes	0	0	0	0	0																1	1																	29.782	29.782	3
GASSTTSTGR	0	Unmodified	923.43084	0.4308376	1760	sp|Q92841|DDX17_HUMAN	yes	yes	0	0	0	0	0											1																							12.595	12.595	2
GATGDAEQPR	0	Unmodified	1000.4574	0.4573867	2083	sp|Q9H147|TDIF1_HUMAN	yes	yes	0	0	0	0	0	1									1	1												1					1						10.959	10.959	2
GATQQILDEAER	0	Unmodified	1329.6525	0.6524577	1054	sp|P78371|TCPB_HUMAN	yes	yes	0	0	0	0	0																										1								54.194	54.194	2
GATYGKPVHHGVNQLKFAR	2	Unmodified	2079.1126	0.11262577	962	sp|P61313|RL15_HUMAN	yes	yes	0	0	0	0	0								1			1																							19.186	19.186	4
GAVTDDEVIR	0	Acetyl (N-term)	1115.5459	0.54586736	1463	sp|Q6I9Y2|THOC7_HUMAN	yes	yes	1	0	0	0	0	1	1	1			1		1		1	1	1		1	1	1							1			1	1	1	1	1		1	1	32.023	32.023	2
GAVTDDEVIR	0	Unmodified	1073.5353	0.53530267	1463	sp|Q6I9Y2|THOC7_HUMAN	yes	yes	0	0	0	0	0	1																						1											20.475	20.475	2
GAYKYIQELWR	1	Unmodified	1425.7405	0.74048484	962	sp|P61313|RL15_HUMAN	yes	yes	0	0	0	0	0	2	2	2	2	2	2	2	2	2	2	2	3	2	2	2	2	2	2	2	2	2	2	2	2	3	3	2	2	3	2		2	2	44.233	44.233	2;3
GAYKYIQELWR	1	Acetyl (N-term)	1467.751	0.75104953	962	sp|P61313|RL15_HUMAN	yes	yes	1	0	0	0	0	1									1	1			1		1	1						1		1	1						1		63.094	63.094	2
GCIKLQDEVRRASSQLATESRR	1	Acetyl (N-term)	2601.3405	0.34052981	25		yes	yes	1	0	0	0	3											1																							53.796	53.796	2
GCLGNSKTEDQR	1	Unmodified	1363.615	0.61502633	1028	sp|P63092|GNAS2_HUMAN	yes	yes	0	0	0	0	0												1											1						1					9.5092	9.5092	3
GDAEKPEEELEEDDDEELDETLSER	1	Unmodified	2920.2105	0.21052504	2214	sp|Q9NS69|TOM22_HUMAN	yes	yes	0	0	0	0	0																												1						34.406	34.406	3
GDAKEAGAEGPPAGAAAR	1	Acetyl (N-term)	1636.7805	0.78051176	1390	sp|Q3B7T1|EDRF1_HUMAN	yes	yes	1	0	0	0	0	1	1						1		1	1	1				1		1	1				1	1				1	1	1		1	1	17.71	17.71	2
GDAPSPEEKLHLITR	1	Unmodified	1661.8737	0.87368386	910	sp|P54577|SYYC_HUMAN	yes	yes	0	0	0	0	0	2							1	2	1	2		2	1	1	2	2		1															27.585	27.585	3;4
GDAPSPEEKLHLITR	1	Acetyl (N-term)	1703.8842	0.88424855	910	sp|P54577|SYYC_HUMAN	yes	yes	1	0	0	0	0	3	2	2	2	1	2	2	2	2	2	2	2	2	2	2	2	2	2	2	2	2	2	1	2	2	2	2	2	2	2	2	2	3	34.139	34.139	2;3
GDEKDSWKVKTLDEILQEKKR	5	Acetyl (N-term)	2586.3653	0.3653308	582	sp|Q9UQ88|CD11A_HUMAN;sp|P21127|CD11B_HUMAN	yes	no	1	0	0	0	0								1	1	1	1		1	1				1																33.583	33.583	4
GDEMDAMIPER	0	Acetyl (N-term)	1304.5377	0.53768721	719	sp|P35658|NU214_HUMAN	yes	yes	1	0	0	0	0	1	1																									1							50.614	50.614	2
GDEMDAMIPER	0	Oxidation (M);Acetyl (N-term)	1320.5326	0.53260184	719	sp|P35658|NU214_HUMAN	yes	yes	1	0	0	1	0																							1											27.957	27.957	2
GDGNKNQLYHQLMR	1	Gln->pyro-Glu	1655.7838	0.78382299	34		yes	yes	0	1	0	0	0				1																												1		24.384	24.384	2
GDGTGGKSIYGER	1	Glu->pyro-Glu	1277.6	0.60002819	602	sp|P23284|PPIB_HUMAN	yes	yes	0	0	1	0	0	1		1	1			1	1			1	1	1		1			1	1	1			1	1	1	1	1	1	1	1	1		1	19.11	19.11	2
GDGTITTKELGTVMR	1	Oxidation (M);Glu->pyro-Glu	1575.7927	0.79265635	459	sp|P0DP25|CALM3_HUMAN;sp|P0DP24|CALM2_HUMAN;sp|P0DP23|CALM1_HUMAN	yes	no	0	0	1	1	0							2																							1				16.898	16.898	2;3
GDHAWSFLKDFLAGGVAAAVSKTAVAPIER	2	Acetyl (N-term)	3125.6298	0.62981877	490	sp|P12235|ADT1_HUMAN	yes	yes	1	0	0	0	0							1											1		1	1				1	1	1			1				87.272	87.272	3;4
GDLGIEIPAEKVFLAQKMMIGR	2	Unmodified	2415.3018	0.30180803	515	sp|P14618|KPYM_HUMAN;sp|P30613|KPYR_HUMAN	yes	no	0	0	0	0	0									1	1	1			1																				47.261	47.261	4
GDMANNSVAYSGVKNSLKEANHDGDFGITLAELR	2	Acetyl (N-term)	3634.7322	0.73218794	570	sp|P20020|AT2B1_HUMAN	yes	yes	1	0	0	0	0										1	1			1					1															41.488	41.488	4
GDPEEEEEEEEELVDPLTTVR	0	Unmodified	2443.0762	0.076203813	50	sp|P07919|QCR6_HUMAN;sp|A0A096LP55|QCR6L_HUMAN	yes	no	0	0	0	0	0	2	2	2	2	2	2	1	2		2	2	2		2	1	1	2	2	2	2	1	2	1	2	2	2	2	2	2	1	2	2	2	48.761	48.761	2;3
GDPERPEAAGLDQDER	0	Acetyl (N-term)	1795.7973	0.79728403	1536	sp|Q7LG56|RIR2B_HUMAN	yes	yes	1	0	0	0	1	1								1	1																						1	1	21.955	21.955	2
GDPGLGAAAAPAPETR	0	Unmodified	1449.7212	0.72120596	1231	sp|Q13637|RAB32_HUMAN	yes	yes	0	0	0	0	0																															1			22.126	22.126	2
GDPSKQDILTIFKR	2	Acetyl (N-term)	1658.8992	0.89917033	2173	sp|Q9NP61|ARFG3_HUMAN	yes	yes	1	0	0	0	0	1	1	2	1	1	1	1	2	1	2	2	1	1		1	1	2	1	1	1	1		1	1	1	1	1	1	1	1		1	1	45.072	45.072	2;3
GDQNSDVYAQEKQDFVQHFSQIVR	1	Unmodified	2837.3369	0.33688422	513	sp|P14324|FPPS_HUMAN	yes	yes	0	0	0	0	0	1								1	1	1			1	1	1		1	1	1	1					1		1						44.415	44.415	4
GDREQLLQR	0	Acetyl (N-term)	1155.5996	0.59963426	1125	sp|Q04917|1433F_HUMAN	yes	yes	1	0	0	0	1	1	1	1	1		1	1	1	1	1	1	1	1	1	1	1	1	1	1	1	1	1	1	1	1	1	1	1	1			1	1	23.869	23.869	2
GDTHLGGEDFDQR	0	Unmodified	1445.6171	0.61713482	473	sp|P11021|BIP_HUMAN	yes	yes	0	0	0	0	0																																	1	18.482	18.482	3
GDTSEDASIHR	0	Acetyl (N-term)	1228.532	0.53200821	1750	sp|Q92620|PRP16_HUMAN	yes	yes	1	0	0	0	0	1							1	1	1	1	1	1	1	1	1	1				1	1	1	1	1			1	1	1				16.567	16.567	2
GDVLSTHLDDAR	0	Acetyl (N-term)	1339.6368	0.63680763	1914	sp|Q96TA1|NIBL1_HUMAN	yes	yes	1	0	0	0	0	1											1					1						1					1	1		1			30.791	30.791	2
GEAGAGAGASGGPEASPEAEVVKLLPFLAPGAR	1	Acetyl (N-term)	3074.5673	0.56727809	1986	sp|Q9BTY7|HGH1_HUMAN	yes	yes	1	0	0	0	0	1										1	1					1			1			1				1	1	1	1		1	1	61.491	61.491	2;3
GEEANDDKKPTTKFELER	3	Acetyl (N-term)	2148.0335	0.033491558	1776	sp|Q92989|CLP1_HUMAN	yes	yes	1	0	0	0	0	1	1										1											1					1	1					21.732	21.732	4
GEEKKQTSGTSNTR	2	Unmodified	1521.7383	0.73831259	1925	sp|Q99590|SCAFB_HUMAN	yes	yes	0	0	0	0	0	2								1														1						2					7.9892	7.9892	3;4
GEFGKRPAEDMEEEQAFKR	2	Unmodified	2253.0484	0.048430116	974	sp|P61978|HNRPK_HUMAN	yes	yes	0	0	0	0	1								1		1				1				1																23.593	23.593	4
GEGQLGPAER	0	Unmodified	1012.4938	0.49377221	503	sp|P13639|EF2_HUMAN	yes	yes	0	0	0	0	0	1							1				1											1											15.007	15.007	2
GEHGLELASMIPALR	0	Acetyl (N-term)	1634.845	0.84502627	1218	sp|Q13535|ATR_HUMAN	yes	yes	1	0	0	0	0											1			1			1															1	1	50.421	50.421	2
GEIEQRPTPGSR	0	Acetyl (N-term)	1367.6793	0.67934115	2451	sp|Q9Y4F1|FARP1_HUMAN	yes	yes	1	0	0	0	1	1			1				1	1	1	1	1		1		1	1		1	1								1	1	1	1		1	18.87	18.87	2
GEIKVSPDYNWFR	1	Acetyl (N-term)	1651.7995	0.79945628	2290	sp|Q9NZD8|SPG21_HUMAN	yes	yes	1	0	0	0	0	1	1							1	1	1	1	1	1	1	1	1			1		1	1		1	1	1	1	1	1	1	1	1	50.522	50.522	2
GELAIKDANAKLSELEAALQR	2	Unmodified	2239.2172	0.21721	8	sp|P05787|K2C8_HUMAN;CON__P05787;CON__H-INV:HIT000292931;CON__REFSEQ:XP_092267	yes	no	0	0	0	0	0																											2							101.42	101.42	3;4
GELPLDINIQEPR	0	Acetyl (N-term)	1534.7991	0.79912193	2023	sp|Q9BWM7|SFXN3_HUMAN	yes	yes	1	0	0	0	0			1											1		1	1								1	1	1	1		1	1	1	1	60.48	60.48	2
GELPLDINIQEPR	0	Unmodified	1492.7886	0.78855725	2023	sp|Q9BWM7|SFXN3_HUMAN	yes	yes	0	0	0	0	0																									1									90.418	90.418	2
GENRSSNDLALEKVDSPRAR	1	Unmodified	2213.1149	0.1148702	27		yes	yes	0	0	0	0	2									1														1											48.604	48.604	2
GETKIIYHLDGQETPYLVKLPLPAER	2	Acetyl (N-term)	3021.6175	0.61752274	1778	sp|Q92997|DVL3_HUMAN	yes	yes	1	0	0	0	0										1	1		1	1				1	1															44.12	44.12	4
GFEKPSAIQQR	1	Unmodified	1259.6622	0.66223452	949;1252;738	sp|P60842|IF4A1_HUMAN;sp|Q14240|IF4A2_HUMAN;sp|P38919|IF4A3_HUMAN	no	no	0	0	0	0	0	1		1	1		1	1		2	1		1	2	1		1	2						1						1			1		19.288	19.288	2;3
GFGPDPGSGTTVPAR	0	Unmodified	1414.6841	0.68409218	2113	sp|Q9H4L4|SENP3_HUMAN	yes	yes	0	0	0	0	0	1			1			1					1	1										1			1	1	1	1		1		1	28.605	28.605	2
GFKLPDTPQGLLGEAR	1	Unmodified	1697.9101	0.91006937	548	sp|P17813|EGLN_HUMAN	yes	yes	0	0	0	0	0	2	1		1	1	1		1	1	1	1	1	1		1	1	1	1	1	1		1	1	1	1	1	1	1	1	1		1	1	45.703	45.703	3
GFLKLIEIENFKSYKGR	3	Unmodified	2041.136	0.13604656	1271	sp|Q14683|SMC1A_HUMAN	yes	yes	0	0	0	0	0							1	2	1	2	2		1	1				1	1											1				36.108	36.108	3;4
GFSNDGASSSTANVEDVHAR	0	Unmodified	2019.8882	0.8882243	187	sp|O43719|HTSF1_HUMAN	yes	yes	0	0	0	0	0	1																																	18.957	18.957	3
GFSSGSAVVSGGSR	0	Unmodified	1253.6	0.60002819	15	sp|P35908|K22E_HUMAN;CON__P35908v2;CON__P35908;CON__Q3TTY5	yes	no	0	0	0	0	0																					1	1			1		1							32.329	32.329	2
GFTKFNADEFEDMVAEKR	2	Unmodified	2132.9837	0.98370459	637	sp|P27635|RL10_HUMAN	yes	yes	0	0	0	0	0								1		2	2			2																				37.381	37.381	3;4
GFVKVVKNKAYFKR	4	Unmodified	1682.9984	0.99843086	793	sp|P46777|RL5_HUMAN	yes	yes	0	0	0	0	0								1	2		1			1																				19.869	19.869	3
GGAAAGVEAR	0	Unmodified	857.43553	0.43552905	2292	sp|Q9NZJ7|MTCH1_HUMAN	yes	yes	0	0	0	0	0																	1																	15.15	15.15	2
GGAAQLALDKSDSHPSDALTR	1	Unmodified	2109.0451	0.045059297	839	sp|P49748|ACADV_HUMAN	yes	yes	0	0	0	0	0	1			1				1	1	1	1	1	1	1	1	1	1	1	1	1	1							1	1		1	1		24.992	24.992	3;4
GGADIGQQIR	0	Unmodified	1013.5254	0.52540669	92	sp|O00571|DDX3X_HUMAN;sp|O15523|DDX3Y_HUMAN	yes	no	0	0	0	0	0	1								1			1											1											18.796	18.796	2
GGAEGELQALR	0	Unmodified	1099.5622	0.56218613	1308	sp|Q15149|PLEC_HUMAN	yes	yes	0	0	0	0	0																	1																	28.232	28.232	2
GGAKPVDTAAR	1	Unmodified	1041.5567	0.55670682	607	sp|P23588|IF4B_HUMAN	yes	yes	0	0	0	0	0	1								1																									11.682	11.682	3
GGDLVLGLGALR	0	Unmodified	1139.6663	0.66625727	155	sp|O15554|KCNN4_HUMAN	yes	yes	0	0	0	0	0			1			1		1					1			1	1				1		1	1	1	1	1		1	1		1	1	55.289	55.289	2
GGEEKPIGAGEEKQKEGGKKKNKEGSGDGGR	7	Unmodified	3140.581	0.58103067	632	sp|P26639|SYTC_HUMAN	yes	yes	0	0	0	0	0										1			2	1																				13.15	13.15	3;4
GGELVYTDSEAR	0	Unmodified	1295.5994	0.59935949	1308	sp|Q15149|PLEC_HUMAN	yes	yes	0	0	0	0	0	1		1							1		1											1					1						21.943	21.943	2
GGEPLSYTR	0	Unmodified	978.47706	0.47705951	370	sp|P02786|TFR1_HUMAN	yes	yes	0	0	0	0	0																															1			18.563	18.563	2
GGEQEEER	0	Unmodified	932.38355	0.38355306	2404	sp|Q9Y266|NUDC_HUMAN	yes	yes	0	0	0	0	0								1			1	1		1														1		1				10.878	10.878	2
GGGDLNLKKSWHPQTLR	2	Unmodified	1906.0173	0.017328404	2266	sp|Q9NXE8|CWC25_HUMAN	yes	yes	0	0	0	0	0								1																										24.46	24.46	4
GGGFSSGGFSGGSFSR	0	Unmodified	1449.6273	0.62730558	12	sp|P13645|K1C10_HUMAN;CON__P13645	yes	no	0	0	0	0	0	1	1	1	1	1	1	1								1	1	1	1	1	1	1	1		1	1	1	1	1		1	1	1	1	33.371	33.371	2
GGGGGFGAAGGFGGR	0	Unmodified	1180.5374	0.53736836	15	sp|P35908|K22E_HUMAN;CON__P35908v2;CON__P35908	yes	no	0	0	0	0	0			1	1		1	1																			1								23.424	23.424	2
GGGGGGGLGSGGSIR	0	Unmodified	1144.5585	0.55849773	712	sp|P35527|K1C9_HUMAN;CON__P35527	yes	no	0	0	0	0	0		2	1	1	1		1		1						1	1	1	1	1	1	1	1		1	1	1	1		1		1	1	1	18.6	18.6	2
GGGGGGLGSGGSIR	0	Unmodified	1087.537	0.53703401	712	sp|P35527|K1C9_HUMAN;CON__P35527	yes	no	0	0	0	0	0							1														1													19.587	19.587	2
GGGGGGYGSGGSSYGSGGGSYGSGGGGGGGR	0	Unmodified	2382.9446	0.94456998	6	sp|P04264|K2C1_HUMAN;CON__P04264	yes	no	0	0	0	0	0						1														1	1			1	1							2		19.644	19.644	2;3
GGGGNFGPGPGSNFR	0	Unmodified	1376.6222	0.62216062	597	sp|P22626|ROA2_HUMAN	yes	yes	0	0	0	0	0			1				1	1	1	1	1		1	1	1	1	1	1	1	1	1	1	1	1	1	1	1	1		1		1	1	28.592	28.592	2
GGGGQYFAKPR	1	Unmodified	1136.5727	0.57269123	450	sp|P09651|ROA1_HUMAN	yes	yes	0	0	0	0	0								1		1	1			1																				18.962	18.962	3
GGGNYGSGNYNDFGNYNQQPSNYGPMKSGNFGGSR	1	Unmodified	3661.5301	0.53013409	597	sp|P22626|ROA2_HUMAN	yes	yes	0	0	0	0	0										1																								31.845	31.845	3
GGGQEERPFVAR	0	Unmodified	1301.6476	0.64764709	2148	sp|Q9HA64|KT3K_HUMAN	yes	yes	0	0	0	0	1											1																							18.983	18.983	3
GGGQIIPTAR	0	Unmodified	968.54033	0.54032847	503	sp|P13639|EF2_HUMAN;sp|Q15029|U5S1_HUMAN	yes	no	0	0	0	0	0																	1					1			1	1		1	1	1			1	28.948	28.948	2
GGILTANEKSTMQELNSR	1	Unmodified	1947.9684	0.96838888	712	sp|P35527|K1C9_HUMAN;CON__P35527	yes	no	0	0	0	0	0		1		1			1											1			1													28.514	28.514	3
GGIVDEGALLR	0	Unmodified	1098.6033	0.60332266	159	sp|O43175|SERA_HUMAN	yes	yes	0	0	0	0	0																1	1			1					1									43.654	43.654	2
GGKGLGKGGAKR	3	Unmodified	1084.6465	0.64652488	1004	sp|P62805|H4_HUMAN	yes	yes	0	0	0	0	0								1																										12.205	12.205	3
GGKKENLKAAQEEYVKR	4	Unmodified	1947.0538	0.05377349	374	sp|P04075|ALDOA_HUMAN	yes	yes	0	0	0	0	0								1		1			1	1																				16.022	16.022	4
GGKLDVGNAEVKLEEENR	2	Unmodified	1955.9912	0.99123281	871	sp|P51572|BAP31_HUMAN	yes	yes	0	0	0	0	0		1	1	2	1			1							2	2	1		2			1				1								28.52	28.52	3;4
GGLASGGDVEPGLPVEVR	0	Unmodified	1707.8792	0.87916317	863	sp|P51116|FXR2_HUMAN	yes	yes	0	0	0	0	0	1											1	1										1		1									49.855	49.855	2
GGLLLGDVAPNFEANTTVGR	0	Unmodified	2000.0327	0.032703697	657	sp|P30041|PRDX6_HUMAN	yes	yes	0	0	0	0	0	1										1					1	1		1							1	1					1	1	54.63	54.63	2;3
GGLLLGDVAPNFEANTTVGR	0	Acetyl (N-term)	2042.0433	0.043268383	657	sp|P30041|PRDX6_HUMAN	yes	yes	1	0	0	0	0																	1																	53.504	53.504	2
GGLLSGNEKVTMQNLNDR	1	Unmodified	1944.9687	0.96872323	12	sp|P13645|K1C10_HUMAN;CON__P13645;sp|Q7Z3Y7|K1C28_HUMAN;CON__Q7Z3Y7	no	no	0	0	0	0	0		1																																28.586	28.586	3
GGLTSPGLSYSLGSSFGSGAGSSSFSR	0	Unmodified	2509.1721	0.1721103	8	sp|P05787|K2C8_HUMAN;CON__P05787	yes	no	0	0	0	0	0											1																							41.047	41.047	2
GGMGSGGLATGIAGGLAGMGGIQNEKETMQSLNDR	1	Unmodified	3334.5704	0.57040769	396	sp|P05783|K1C18_HUMAN	yes	yes	0	0	0	0	0								2		2	2	1	1	2																				41.867	41.867	3;4
GGNFGFGDSR	0	Unmodified	1012.4363	0.43625733	597	sp|P22626|ROA2_HUMAN	yes	yes	0	0	0	0	0															1	1	1			1					1	1	1							36.626	36.626	2
GGNIGDGGGAADR	0	Unmodified	1115.4956	0.49556312	920	sp|P55072|TERA_HUMAN	yes	yes	0	0	0	0	0								1	1	1	1	1		1			1								1	1	1							16.555	16.555	2
GGPGTASR	0	Unmodified	701.34565	0.34565141	434	sp|P08670|VIME_HUMAN	yes	yes	0	0	0	0	0	1																						1						1	1				7.4801	7.4801	2
GGPPPDSVYSGQQPSVGTEIFVGKIPR	1	Unmodified	2768.4133	0.41334363	208	sp|O60506|HNRPQ_HUMAN	yes	yes	0	0	0	0	0	1																																	40.06	40.06	3
GGPPPDSVYSGVQPGIGTEVFVGKIPR	1	Unmodified	2709.4126	0.41261535	169	sp|O43390|HNRPR_HUMAN	yes	yes	0	0	0	0	0											1			1																				41.269	41.269	3
GGPVGAGIR	0	Unmodified	782.43989	0.43988615	9	sp|P08729|K2C7_HUMAN;CON__Q3KNV1;CON__P08729;CON__Q9DCV7	yes	no	0	0	0	0	0	1		1					1	1	1	1	1											1											17.707	17.707	2
GGSDGYGSGR	0	Unmodified	911.37332	0.37332272	597	sp|P22626|ROA2_HUMAN	yes	yes	0	0	0	0	0	1											1			1							1	1	1	1	1	1		1	1				12.515	12.515	2
GGSFAGSFGGAGGHAPGVAR	0	Unmodified	1715.8128	0.81281494	881	sp|P52272|HNRPM_HUMAN	yes	yes	0	0	0	0	0								1	1																					1				25.974	25.974	3
GGSGGGGSISGGGYGSGGGSGGR	0	Unmodified	1740.7412	0.74116614	15	sp|P35908|K22E_HUMAN;CON__P35908v2;CON__P35908	yes	no	0	0	0	0	0																					1													17.105	17.105	2
GGSGGSYGGGGSGGGYGGGSGSR	0	Unmodified	1790.7204	0.72043069	712	sp|P35527|K1C9_HUMAN;CON__P35527	yes	no	0	0	0	0	0						1						1				1				1	1			1	1	1	1					2		16.616	16.616	2
GGSGGSYGR	0	Unmodified	796.34638	0.34637969	712	sp|P35527|K1C9_HUMAN;CON__P35527	yes	no	0	0	0	0	0																									1		1							15.162	15.162	2
GGSKSISISVAR	1	Unmodified	1160.6513	0.65133548	6	sp|P04264|K2C1_HUMAN;CON__P04264	yes	no	0	0	0	0	0		1	2	2		1	2		1						1	1	1	1	2	1	2	1		2	1	1	1				1	1	1	23.435	23.435	2;3
GGSNVGMEDGERPR	0	Unmodified	1459.6474	0.64738909	815	sp|P48634|PRC2A_HUMAN	yes	yes	0	0	0	0	1											1																							15.67	15.67	3
GGSSGGYGGLGGFGGGSFR	0	Unmodified	1632.7281	0.72808225	12	sp|P13645|K1C10_HUMAN;CON__P13645	yes	no	0	0	0	0	0																					1			1										34.87	34.87	2
GGSSWPGYVRPLPPAAIESPAVAAPAYSR	0	Unmodified	2923.4981	0.49807631	383	sp|P04792|HSPB1_HUMAN	yes	yes	0	0	0	0	1	1							1						1															1	1				41.734	41.734	3
GGSVGSQPPPVAPEPGPVPSSPSQEPPTKR	1	Unmodified	2919.4726	0.47264942	1119	sp|Q04323|UBXN1_HUMAN	yes	yes	0	0	0	0	0	1																																	25.883	25.883	3
GGVDGLLAGGEKATMQNLNDR	1	Unmodified	2115.0379	0.037865429	19	sp|Q04695|K1C17_HUMAN;CON__Q04695;CON__Q9QWL7	yes	no	0	0	0	0	0	1							1		1	1		1																			1		34.975	34.975	3
GGVEPAGPGGGSPEPYHPTLGIYAR	0	Unmodified	2435.187	0.18697251	1515	sp|Q6ZUX7|LHPL2_HUMAN	yes	yes	0	0	0	0	0	1		1					1		1	1	1		1									1						1			1		32.733	32.733	3
GGVGEPGPR	0	Unmodified	824.41407	0.41406533	2470	sp|Q9Y5Q0|FADS3_HUMAN	yes	yes	0	0	0	0	0	1			1				1	1	1	1		1	1		1	1	1	1	1	1	1	1		1	1	1			1				15.76	15.76	2
GGYFDEFGIIR	0	Unmodified	1272.6139	0.61388734	484	sp|P11413|G6PD_HUMAN	yes	yes	0	0	0	0	0																									1	1	1							98.623	98.623	2
GGYKEPAAPVSIQR	1	Unmodified	1471.7783	0.77832691	1280	sp|Q14847|LASP1_HUMAN	yes	yes	0	0	0	0	0				1		1		1	1	1	1		1	1	1	1		1		1	1								1			1	1	23.597	23.597	3
GGYLQGNVNGR	0	Unmodified	1133.5578	0.55776945	2393	sp|Q9UPY5|XCT_HUMAN	yes	yes	0	0	0	0	0										1			1																		1			19.474	19.474	2
GHGEQQPQPPATQQQQPQQQR	0	Unmodified	2395.1377	0.1377309	1088	sp|Q00839|HNRPU_HUMAN	yes	yes	0	0	0	0	0	1	1	1	1			1					1				1		1		1						1		1	1	1	1		1	13.397	13.397	3
GHQQLYWSHPR	0	Unmodified	1407.6796	0.67961592	987	sp|P62273|RS29_HUMAN	yes	yes	0	0	0	0	0	3	3	3	3	2	2	2	3	3	2	3	3	3	4	1	1	3	3	2	3	3	2	2	2	2	3	3	2	2	3				20.972	20.972	2;3;4
GHQQLYWSHPR	0	Acetyl (N-term)	1449.6902	0.69018061	987	sp|P62273|RS29_HUMAN	yes	yes	1	0	0	0	0		1				1		1	1	1	1			1		1	1	1		1						1								25.979	25.979	3
GHRPVLVLSQNTKR	1	Unmodified	1603.9271	0.92705683	827	sp|P49368|TCPG_HUMAN	yes	yes	0	0	0	0	1		1						2	1	1	2		2	2																				17.712	17.712	3;4
GHYTEGAELVDSVLDVVR	0	Unmodified	1957.9745	0.97452012	415;1045	sp|P07437|TBB5_HUMAN;sp|Q9BVA1|TBB2B_HUMAN;sp|Q13885|TBB2A_HUMAN;sp|Q13509|TBB3_HUMAN;sp|P68371|TBB4B_HUMAN	no	no	0	0	0	0	0		1	1		1	1			1		1		1							1	1	1		1					1					47.032	47.032	2;3
GHYTIGKEIIDLVLDR	1	Unmodified	1841.0047	0.0046980325	1043	sp|Q9BQE3|TBA1C_HUMAN;sp|P68363|TBA1B_HUMAN;sp|Q71U36|TBA1A_HUMAN	yes	no	0	0	0	0	0																					1				1									79.56	79.56	3
GHYTIGKEIIDPVLDR	1	Unmodified	1824.9734	0.9733979	1044	sp|P68366|TBA4A_HUMAN	yes	yes	0	0	0	0	0	1							1			1			1																				33.381	33.381	3
GIDAMNPSSR	0	Unmodified	1046.4815	0.48149296	273	sp|O75822|EIF3J_HUMAN	yes	yes	0	0	0	0	0								1																										21.947	21.947	2
GIFPVLCKDPVQEAWAEDVDLR	1	Unmodified	2556.2683	0.2682593	515	sp|P14618|KPYM_HUMAN	yes	yes	0	0	0	0	0																1						1				1	1							82.085	82.085	3
GIGQDIQPKR	1	Unmodified	1110.6146	0.61455605	995	sp|P62424|RL7A_HUMAN	yes	yes	0	0	0	0	0	2	1	1	1			1	2	1	2	2	2	2	2		2	2	1		1		1	1	1	1	1	1	1	1	2	1	3	2	17.833	17.833	2;3
GILEKISEIEKEIAR	2	Unmodified	1726.9829	0.98289996	918	sp|P55039|DRG2_HUMAN	yes	yes	0	0	0	0	0	2		1										1					2	2	2	1	1	1	1	1	1	1		1					55.56	55.56	3;4
GILSITDQPPLVQAIFSR	0	Unmodified	1954.0888	0.088762013	1655	sp|Q8NB46|ANR52_HUMAN	yes	yes	0	0	0	0	0									1		1																							53.821	53.821	2
GIMAASR	0	Unmodified	704.36394	0.36394401	1488	sp|Q6P587|FAHD1_HUMAN	yes	yes	0	0	0	0	0	1																																	13.404	13.404	2
GIMNSFVNDIFER	0	Unmodified	1540.7344	0.73441319	221	sp|Q99877|H2B1N_HUMAN;sp|Q93079|H2B1H_HUMAN;sp|Q16778|H2B2E_HUMAN;sp|P62807|H2B1C_HUMAN;sp|P58876|H2B1D_HUMAN;sp|P23527|H2B1O_HUMAN;sp|P06899|H2B1J_HUMAN;sp|O60814|H2B1K_HUMAN;sp|Q99880|H2B1L_HUMAN;sp|Q99879|H2B1M_HUMAN;sp|Q5QNW6|H2B2F_HUMAN;sp|P33778|H2B1B_HUMAN;sp|Q8N257|H2B3B_HUMAN;sp|P57053|H2BFS_HUMAN	yes	no	0	0	0	0	0																									1	1	1							114.03	114.03	2
GIMNSFVNDIFER	0	Oxidation (M);Acetyl (N-term)	1598.7399	0.73989249	221	sp|Q99877|H2B1N_HUMAN;sp|Q93079|H2B1H_HUMAN;sp|Q16778|H2B2E_HUMAN;sp|P62807|H2B1C_HUMAN;sp|P58876|H2B1D_HUMAN;sp|P23527|H2B1O_HUMAN;sp|P06899|H2B1J_HUMAN;sp|O60814|H2B1K_HUMAN;sp|Q99880|H2B1L_HUMAN;sp|Q99879|H2B1M_HUMAN;sp|Q5QNW6|H2B2F_HUMAN;sp|P33778|H2B1B_HUMAN;sp|Q8N257|H2B3B_HUMAN;sp|P57053|H2BFS_HUMAN	yes	no	1	0	0	1	0																										1								144.16	144.16	2
GINKMGGMEGPFGGGMENMGR	1	Unmodified	2125.9166	0.91656978	881	sp|P52272|HNRPM_HUMAN	yes	yes	0	0	0	0	0	1							1		1	1			1																				34.29	34.29	3
GIQGLAKLIADVAPSAIR	1	Unmodified	1792.0571	0.057067954	742	sp|P39748|FEN1_HUMAN	yes	yes	0	0	0	0	0		1	1	1	1	2	1		1	1	2		1	1				2	2	2	2	2		2	2	2	2			1				62.393	62.393	2;3
GISNIDTTIEGTSDDLTVVDAASLR	0	Unmodified	2562.2661	0.26607027	2067	sp|Q9GZY8|MFF_HUMAN	yes	yes	0	0	0	0	0																3										1								65.414	65.414	2;3
GISNIDTTIEGTSDDLTVVDAASLRR	0	Unmodified	2718.3672	0.3671813	2067	sp|Q9GZY8|MFF_HUMAN	yes	yes	0	0	0	0	1														1				1																41.048	41.048	3
GISQEQMQEFR	0	Unmodified	1351.619	0.61904908	184	sp|O43707|ACTN4_HUMAN	yes	yes	0	0	0	0	0	1																																	24.991	24.991	2
GITINAAHVEYSTAAR	0	Unmodified	1672.8533	0.85328277	829	sp|P49411|EFTU_HUMAN	yes	yes	0	0	0	0	0		1														1	1	1						1			1				1	1	1	32.102	32.102	3
GIYAYGFEKPSAIQQR	1	Unmodified	1826.9315	0.93153309	949;1252;738	sp|P60842|IF4A1_HUMAN;sp|Q14240|IF4A2_HUMAN;sp|P38919|IF4A3_HUMAN	no	no	0	0	0	0	0															1	1	1									1	1							40.69	40.69	3
GKAEELHYPLGER	1	Unmodified	1497.7576	0.75759147	1256	sp|Q14257|RCN2_HUMAN	yes	yes	0	0	0	0	0	2	1	2	2	1	1	1	1	3	2	3	1	1	2	2		1	1	2	1		3	1	1	2	1	3	1	2	2				25.377	25.377	2;3;4
GKAEELHYPLGERR	1	Unmodified	1653.8587	0.8587025	1256	sp|Q14257|RCN2_HUMAN	yes	yes	0	0	0	0	1																		1		1														20.448	20.448	4
GKAPLATGEDDDDEVPDLVENFDEASKNEAN	2	Unmodified	3303.4539	0.45388363	573	sp|P20290|BTF3_HUMAN	yes	yes	0	0	0	0	0																1			1	1												1	1	41.215	41.215	3
GKDSKPSSTPR	2	Unmodified	1158.5993	0.59929991	406	sp|P06748|NPM_HUMAN	yes	yes	0	0	0	0	0	1							2	1	2	1	1		1		1	2			1			1					1	1					11.365	11.365	2;3
GKDSQPWEQALGR	1	Unmodified	1470.7215	0.72154031	18	CON__Q03247	yes	yes	0	0	0	0	0	1											1																	1					27.354	27.354	3
GKDYNASASTISPPSSMEEDKFSR	2	Unmodified	2603.181	0.18096043	799	sp|P46821|MAP1B_HUMAN	yes	yes	0	0	0	0	0		1																							1									41.427	41.427	4
GKDYYQTLGLAR	1	Unmodified	1383.7147	0.71466402	617	sp|P25685|DNJB1_HUMAN	yes	yes	0	0	0	0	0	2	2	2	2	2	2	2	2	1	2	2	2	1	2	2	2	2	1	2	2	2	1	2	1	1	2	1	2	1	2	1	2	2	30.645	30.645	2;3
GKEDEGEEAASPMLQIQR	1	Unmodified	1986.9317	0.93166902	1250	sp|Q14204|DYHC1_HUMAN	yes	yes	0	0	0	0	0																																1		26.545	26.545	3
GKEQELLEAAR	1	Unmodified	1242.6568	0.65681479	1752	sp|Q92625|ANS1A_HUMAN	yes	yes	0	0	0	0	0								1	1	1	1	1	1	1	1	1	1						1				1	1			1	1	1	23.94	23.94	2;3
GKFMKPGKVVLVLAGR	3	Unmodified	1699.0331	0.03310181	963	sp|P61353|RL27_HUMAN	yes	yes	0	0	0	0	0								1		1				1																				28.601	28.601	3
GKFMKPGKVVLVLAGR	3	Oxidation (M)	1715.028	0.028016432	963	sp|P61353|RL27_HUMAN	yes	yes	0	0	0	1	0									1	1	1		1																					26.863	26.863	3
GKFMKPGKVVLVLAGR	3	Oxidation (M);Acetyl (N-term)	1757.0386	0.038581118	963	sp|P61353|RL27_HUMAN	yes	yes	1	0	0	1	0													1																					30.137	30.137	3
GKGDPKKPR	3	Unmodified	981.57196	0.57196295	445	sp|P09429|HMGB1_HUMAN;sp|B2RPK0|HGB1A_HUMAN	yes	no	0	0	0	0	0								1					1																					12.172	12.172	2
GKGDPNKPR	2	Unmodified	967.51993	0.51992738	630	sp|P26583|HMGB2_HUMAN	yes	yes	0	0	0	0	0	1							1		1	1		1	1	1	1	1		1	1				1				1	1					11.089	11.089	2;3
GKGGKGLGKGGAKR	4	Unmodified	1269.763	0.76295162	1004	sp|P62805|H4_HUMAN	yes	yes	0	0	0	0	0										1	1			1																				12.255	12.255	3
GKGGNQGEGAAER	1	Unmodified	1229.5749	0.57487608	348	sp|O95864|FADS2_HUMAN	yes	yes	0	0	0	0	0	2							2	2	2	1	2	1	2		2	1		1		1	1	2	1		1	2	2	2	1				10.959	10.959	2;3
GKIDTIEIITDR	1	Unmodified	1372.7562	0.75619449	597	sp|P22626|ROA2_HUMAN	yes	yes	0	0	0	0	0	1							1	1	1	1		1	1																				31.997	31.997	2;3
GKLVINGNPITIFQER	1	Unmodified	1798.0101	0.010117761	380	sp|P04406|G3P_HUMAN	yes	yes	0	0	0	0	0													1												1									65.43	65.43	3
GKPVHHGVNQLKFAR	2	Unmodified	1686.943	0.94304125	962	sp|P61313|RL15_HUMAN	yes	yes	0	0	0	0	0								2	2	2	1		2	1																1				15.193	15.193	3;4
GKRPAEPGPAR	1	Unmodified	1134.6258	0.62578944	1631	sp|Q8N543|OGFD1_HUMAN	yes	yes	0	0	0	0	1																			1															13.853	13.853	3
GKVGGHAAEYGAEALER	1	Unmodified	1713.8434	0.84344636	2	CON__P01966	yes	yes	0	0	0	0	0										1				1	1						1													21.725	21.725	3
GKVKEGMNIVEAMER	2	Unmodified	1689.8542	0.85421075	1021	sp|P62937|PPIA_HUMAN	yes	yes	0	0	0	0	0								1			2			2																				28.527	28.527	2;3
GKVKVGVNGFGR	2	Unmodified	1216.704	0.70403976	380	sp|P04406|G3P_HUMAN	yes	yes	0	0	0	0	0	2	3	4	3	1	1	3	3	3	5	4	2	3	4	3	2	3	3	3	3	3	3	1	4	4	3	3	1	1	2	1	2	6	26.073	26.073	2;3
GKVKVGVNGFGR	2	Acetyl (N-term)	1258.7146	0.71460444	380	sp|P04406|G3P_HUMAN	yes	yes	1	0	0	0	0	1	1	1	1		2	1	2	2	2	1	1	2	2	2	3	2	2	2	1	1	1	1	2	1	2	2	1	1	1	1	1	1	27.519	27.519	2;3
GKVKVGVNGFGRIGR	2	Unmodified	1542.9107	0.91067849	380	sp|P04406|G3P_HUMAN	yes	yes	0	0	0	0	1								2	2	2	2		2	2					1															22.158	22.158	3;4
GLADASGPR	0	Unmodified	842.42463	0.42463001	2033	sp|Q9BXS9|S26A6_HUMAN	yes	yes	0	0	0	0	0	1		1	1			1	1	1	1	1	1		1	1		1	1		1	1	1	1		1	1	1	1	1	1			1	16.62	16.62	2
GLAMGGGGGASFDR	0	Unmodified	1251.5666	0.56661958	881	sp|P52272|HNRPM_HUMAN	yes	yes	0	0	0	0	0								1	1																									27.816	27.816	2
GLAVTPTPVPVVGSQMTR	0	Unmodified	1808.9819	0.9818541	626	sp|P26368|U2AF2_HUMAN	yes	yes	0	0	0	0	0																															1	1		39.934	39.934	2
GLDKKVGAER	2	Unmodified	1071.6037	0.60365701	475	sp|P11142|HSP7C_HUMAN	yes	yes	0	0	0	0	0								1	1	1				1																				14.407	14.407	2
GLDVEDVKFVINYDYPNSSEDYIHR	1	Unmodified	2986.3985	0.39848143	549	sp|P17844|DDX5_HUMAN	yes	yes	0	0	0	0	0									1																									42.034	42.034	4
GLEDEQKMLTESGDPEEEEEEEEELVDPLTTVR	1	Unmodified	3803.6942	0.69424984	50	sp|P07919|QCR6_HUMAN;sp|A0A096LP55|QCR6L_HUMAN	yes	no	0	0	0	0	0	1	1	1		1	1				1	1	1		1					1	1		1		1	1	1	1	1	1			1		55.413	55.413	3
GLEDEQKMLTESGDPEEEEEEEEELVDPLTTVR	1	Oxidation (M)	3819.6892	0.68916446	50	sp|P07919|QCR6_HUMAN;sp|A0A096LP55|QCR6L_HUMAN	yes	no	0	0	0	1	0	1											1																1	1			1		43.636	43.636	3
GLELFLDLVSQPSR	0	Unmodified	1572.8512	0.8511575	457	sp|P0CG30|GSTT2_HUMAN;sp|P0CG29|GST2_HUMAN	yes	no	0	0	0	0	0		1	1	1	1	1	1	1	1	1	1		1				1	1		1	1	1		1	1	1	1							65.602	65.602	2
GLETESPVR	0	Unmodified	986.50327	0.50327426	2282	sp|Q9NYL4|FKB11_HUMAN	yes	yes	0	0	0	0	0			1	1		1		1		1			1	1		1	1	1		1		1			1	1	1			1	1		1	23.426	23.426	2
GLFIIDDKGILR	1	Unmodified	1358.7922	0.79218606	1132;1185	sp|Q13162|PRDX4_HUMAN;sp|Q06830|PRDX1_HUMAN	no	no	0	0	0	0	0												1			2	2	1					1					1							49.774	49.774	2;3
GLFIIDDKGILR	1	Acetyl (N-term)	1400.8028	0.80275075	1132;1185	sp|Q13162|PRDX4_HUMAN;sp|Q06830|PRDX1_HUMAN	no	no	1	0	0	0	0																											1							120.67	120.67	2
GLGASRPR	0	Unmodified	812.46168	0.46168422	9	sp|P08729|K2C7_HUMAN;CON__Q3KNV1;CON__P08729	yes	no	0	0	0	0	1									1	1	1			1																				14.182	14.182	2
GLGGPAPPEPDSGPQR	0	Unmodified	1530.7427	0.74266969	2136	sp|Q9H8M5|CNNM2_HUMAN	yes	yes	0	0	0	0	0											1																					1		22.713	22.713	2
GLGLDDALEPR	0	Unmodified	1154.5932	0.5931519	2400	sp|Q9Y230|RUVB2_HUMAN	yes	yes	0	0	0	0	0																1																		35.581	35.581	2
GLGVARPHYGSVLDNER	0	Unmodified	1838.9387	0.93874373	802	sp|P46940|IQGA1_HUMAN	yes	yes	0	0	0	0	1																		2	2	2	1													26.196	26.196	3;4
GLHLGVTPSVIR	0	Unmodified	1247.735	0.73500553	117	sp|O14773|TPP1_HUMAN	yes	yes	0	0	0	0	0													1					1																32.448	32.448	3
GLKAAQKTLFPLR	2	Unmodified	1441.8769	0.87691874	79	sp|O00255|MEN1_HUMAN	yes	yes	0	0	0	0	0								1						1																				28.524	28.524	3
GLLAGGEKATMQNLNDR	1	Unmodified	1786.8996	0.89958103	19	sp|Q04695|K1C17_HUMAN;CON__Q04695;CON__Q9QWL7	yes	no	0	0	0	0	0																																1		25.391	25.391	3
GLLLFVDEADAFLR	0	Unmodified	1577.8453	0.84534384	2235	sp|Q9NVI7|ATD3A_HUMAN;sp|Q5T2N8|ATD3C_HUMAN	yes	no	0	0	0	0	0																									1	1	1							142.44	142.44	2
GLLPKLGASQGSDTSTSR	1	Unmodified	1773.9221	0.92209062	1771	sp|Q92959|SO2A1_HUMAN	yes	yes	0	0	0	0	0	1			1														1					1						1	1		1	1	26.502	26.502	3
GLLSDPVR	0	Unmodified	855.48142	0.48141661	164	sp|O43292|GPAA1_HUMAN	yes	yes	0	0	0	0	0	1	1		1		1	1		1			1			1	1	1		1		1		1	1	1	1	1	1	1	1	1	1	1	30.627	30.627	2
GLLSDPVRR	0	Unmodified	1011.5825	0.58252764	164	sp|O43292|GPAA1_HUMAN	yes	yes	0	0	0	0	1																			1															24.708	24.708	2
GLLSILR	0	Unmodified	770.50142	0.50142377	35	sp|P36405|ARL3_HUMAN	yes	no	0	0	0	0	0	1	1	1	1	1		1	1	1	1	1	1	1	1	1	1	1	1	1	1	1		1	1	1	1	1	1	1	1		1	1	44.651	44.651	2
GLLSQGSPLSWEETKR	1	Unmodified	1786.9214	0.92136233	814	sp|P48506|GSH1_HUMAN	yes	yes	0	0	0	0	0	2	1	1	2	1	1	1	2	1	2	2	2	2	2	2	2	2	2	2	2	1	2	1	1	2	2	2	1	1	1	1	2	2	39.803	39.803	2;3
GLNVSSISR	0	Unmodified	931.50869	0.50869399	1068	sp|P82979|SARNP_HUMAN	yes	yes	0	0	0	0	0	1	1		1			1	1	1	1	1	1	1	1									1					1	1	1	1	1	1	23.777	23.777	2
GLPLVDDGGWNTVPISKGSR	1	Unmodified	2067.0749	0.074902863	1121	sp|Q04637|IF4G1_HUMAN	yes	yes	0	0	0	0	0											1					1										1								64.862	64.862	3
GLQDVLR	0	Unmodified	799.4552	0.45520186	744	sp|P40227|TCPZ_HUMAN;sp|Q92526|TCPW_HUMAN	yes	no	0	0	0	0	0															1	1																		31.006	31.006	2
GLQTQAGGPR	0	Unmodified	983.51484	0.514842	2167	sp|Q9HD15|SRA1_HUMAN	yes	yes	0	0	0	0	0												1																						12.306	12.306	2
GLQTSQDAR	0	Unmodified	974.47812	0.47812214	641	sp|P27797|CALR_HUMAN	yes	yes	0	0	0	0	0	1											1					1							1	1		1	1	1					13.656	13.656	2
GLSVPNVHGALAPLAIPSAAAAAAAAGR	0	Unmodified	2493.3816	0.38158999	631	sp|P26599|PTBP1_HUMAN	yes	yes	0	0	0	0	0								1	1	1	1		1	1					1							1								53.175	53.175	3
GLVETPTGYIESLPR	0	Unmodified	1630.8566	0.85663681	923	sp|P55209|NP1L1_HUMAN	yes	yes	0	0	0	0	0		1													1		1								1	1	1	1		1	1	1	1	56.172	56.172	2
GLVGEIIKR	1	Unmodified	983.61277	0.61276513	596	sp|P22392|NDKB_HUMAN	no	no	0	0	0	0	0																	1																	28.855	28.855	2
GLVLYENKAAYER	1	Unmodified	1524.7936	0.79364262	1914	sp|Q96TA1|NIBL1_HUMAN	yes	yes	0	0	0	0	0	1												1	1									1											27.537	27.537	3
GLVMDR	0	Unmodified	689.35304	0.35304497	881	sp|P52272|HNRPM_HUMAN	yes	yes	0	0	0	0	0														1																				22.161	22.161	2
GLYAAAAGVLAGVESR	0	Unmodified	1503.8045	0.80454166	1896	sp|Q96P11|NSUN5_HUMAN	yes	yes	0	0	0	0	0												1					2								1	1	1							69.849	69.849	2;3
GLYAAAAGVLAGVESR	0	Acetyl (N-term)	1545.8151	0.81510635	1896	sp|Q96P11|NSUN5_HUMAN	yes	yes	1	0	0	0	0																	1																	56.292	56.292	2
GMDNHSGGGGGSR	0	Unmodified	1187.4738	0.47378182	1412	sp|Q5BKZ1|ZN326_HUMAN	yes	yes	0	0	0	0	0	1																																	7.3889	7.3889	3
GMIYDSLDYAKKNEPKHR	3	Unmodified	2164.0735	0.073522654	1007	sp|P62847|RS24_HUMAN	yes	yes	0	0	0	0	0											1																							25.655	25.655	4
GMKVIENR	1	Oxidation (M);Acetyl (N-term)	1003.5121	0.51206481	1040;407	sp|P06753|TPM3_HUMAN;sp|P67936|TPM4_HUMAN;sp|P07951|TPM2_HUMAN;CON__Q3SX28	no	no	1	0	0	1	0			1			1	1																								1			20.808	20.808	2
GMKVIENR	1	Unmodified	945.50659	0.5065855	1040;407	sp|P06753|TPM3_HUMAN;sp|P67936|TPM4_HUMAN;sp|P07951|TPM2_HUMAN;CON__Q3SX28	no	no	0	0	0	0	0																											1							22.989	22.989	2
GMLKEEDDDTER	1	Unmodified	1436.6089	0.6089379	1618	sp|Q8N129|CNPY4_HUMAN	yes	yes	0	0	0	0	0	1								1		1																							16.04	16.04	3
GMNAPKGQTGNSSR	1	Unmodified	1403.6576	0.65755985	607	sp|P23588|IF4B_HUMAN	yes	yes	0	0	0	0	0			1	1	1														1								1							12.409	12.409	3
GMWASLDALWEMPAEKR	1	Unmodified	1989.9441	0.94408839	274	sp|O75844|FACE1_HUMAN	yes	yes	0	0	0	0	0	1																							1		1								72.41	72.41	3
GMWASLDALWEMPAEKR	1	Oxidation (M)	2005.939	0.93900301	274	sp|O75844|FACE1_HUMAN	yes	yes	0	0	0	1	0																1					1													47.762	47.762	3
GMWASLDALWEMPAEKR	1	2 Oxidation (M)	2021.9339	0.93391763	274	sp|O75844|FACE1_HUMAN	yes	yes	0	0	0	2	0															1																			43.096	43.096	3
GNDSKKFKGDSR	3	Unmodified	1337.6688	0.66877646	631	sp|P26599|PTBP1_HUMAN	yes	yes	0	0	0	0	0	1							1	1										1						1									12.356	12.356	3
GNDVAFHFNPR	0	Gln->pyro-Glu	1255.5734	0.57341951	551	sp|P17931|LEG3_HUMAN	yes	yes	0	1	0	0	0	1		1	1	1	1	1			1		1			1		1						1			1		1	1	1	1	1	1	33.713	33.713	2
GNFGGSFAGSFGGAGGHAPGVAR	0	Unmodified	2033.9456	0.94562002	881	sp|P52272|HNRPM_HUMAN	yes	yes	0	0	0	0	0		1	1				1	1	1	1	1		1	1	1	1	1	1	1	1	1	1		1							1		1	31.727	31.727	3
GNFGGSFAGSFGGAGGHAPGVAR	0	Gln->pyro-Glu	2016.9191	0.91907092	881	sp|P52272|HNRPM_HUMAN	yes	yes	0	1	0	0	0																																1		37.424	37.424	2
GNGFFKEGKYER	2	Gln->pyro-Glu	1413.6677	0.66771383	2126	sp|Q9H6T3|RPAP3_HUMAN	yes	yes	0	1	0	0	0		1				1																	1						1		1	1		23.487	23.487	3
GNGLIKVNGR	1	Gln->pyro-Glu	1009.5669	0.56687757	982	sp|P62249|RS16_HUMAN	yes	yes	0	1	0	0	0	1	1	1	1		1	1			1	1	1	1	1	1	1	1				1		1	1	1	1	1	1	1	1	1	1	1	26.345	26.345	2
GNGLIKVNGRPLEMIEPR	1	Gln->pyro-Glu	1975.0673	0.067315064	982	sp|P62249|RS16_HUMAN	yes	yes	0	1	0	0	1	1							1	1	1	1	1	1	1	1	1	1	1	1	1	1	1	1	1	1	1	1	1	1	1		1	1	44.467	44.467	3
GNGLIKVNGRPLEMIEPR	1	Oxidation (M);Gln->pyro-Glu	1991.0622	0.062229686	982	sp|P62249|RS16_HUMAN	yes	yes	0	1	0	1	1									1			1			1	1	1	1	1															34.938	34.938	3
GNGTQPVLSGTGEETVR	0	Gln->pyro-Glu	1683.8064	0.80639216	2461	sp|Q9Y597|KCTD3_HUMAN	yes	yes	0	1	0	0	0																																1		26.028	26.028	2
GNGTSMISLIIPPKDQISR	1	Gln->pyro-Glu	2009.0616	0.061560984	998	sp|P62495|ERF1_HUMAN	yes	yes	0	1	0	0	0	2	1				1				2	2	1	1			2				1	1	1	1		1	1	2		2			1	2	57.533	57.533	2;3
GNGTSMISLIIPPKDQISR	1	Oxidation (M);Gln->pyro-Glu	2025.0565	0.056475607	998	sp|P62495|ERF1_HUMAN	yes	yes	0	1	0	1	0											1				1						1	1			1		1			1		1		65.88	65.88	2
GNKYIQQTKPLTLER	2	Unmodified	1787.9894	0.98938232	192	sp|O43809|CPSF5_HUMAN	yes	yes	0	0	0	0	0										1	1																							23.931	23.931	4
GNLANVIR	0	Unmodified	855.49265	0.49265	388;491;490	sp|P05141|ADT2_HUMAN;sp|Q9H0C2|ADT4_HUMAN;sp|P12236|ADT3_HUMAN;sp|P12235|ADT1_HUMAN	no	no	0	0	0	0	0															1	1											1							34.886	34.886	2
GNLGAGNGNLQGPR	0	Unmodified	1323.6644	0.66435979	778	sp|P43243|MATR3_HUMAN	yes	yes	0	0	0	0	0																						1												22.305	22.305	2
GNPITIFQER	0	Unmodified	1173.6142	0.6142217	380	sp|P04406|G3P_HUMAN	yes	yes	0	0	0	0	0	1																																	35.233	35.233	2
GNPTVEVDLFTSKGLFR	1	Unmodified	1878.984	0.98396259	403	sp|P06733|ENOA_HUMAN	yes	yes	0	0	0	0	0										1						1	2		1	1	1	1	1		1	1	2		1					60.662	60.662	2;3
GNPTVEVDLFTSKGLFR	1	Acetyl (N-term)	1920.9945	0.99452728	403	sp|P06733|ENOA_HUMAN	yes	yes	1	0	0	0	0																											1							120.18	120.18	2
GNTLDNDIMLIKLSSPATLNSR	1	Unmodified	2372.237	0.23695917	1	CON__P00761	yes	yes	0	0	0	0	0					1															1														43.721	43.721	3
GNVGFVFTKEDLTEIR	1	Unmodified	1823.9418	0.94176342	392	sp|Q8NHW5|RLA0L_HUMAN;sp|P05388|RLA0_HUMAN	yes	no	0	0	0	0	0															1	1						1					1							52.534	52.534	3
GPAAEAEPEHSFDGLR	0	Unmodified	1681.7696	0.76961272	1308	sp|Q15149|PLEC_HUMAN	yes	yes	0	0	0	0	0	1	2	1	1	1	1	1						1		1	2	2	1	1	1	1	1		1	2	2	2	1		1	1	2	1	30.705	30.705	2;3
GPAAEAEPEHSFDGLRR	0	Unmodified	1837.8707	0.87072375	1308	sp|Q15149|PLEC_HUMAN	yes	yes	0	0	0	0	1																		2	2															24.292	24.292	3;4
[truncated: 4,558 more rows]
[truncated: 49 more columns]
