# Supplementary material for: Sensitive Determination of Proteolytic Proteoforms in Limited Microscale Proteome Samples
Source: Mol Cell Proteomics. 2019 Aug 30;18(11):2335–47. doi: 10.1074/mcp.TIR119.001560 (PMC6823850; doi:10.1074/mcp.TIR119.001560)
Supplement: Supplementary Datasets 1-11 [file 152783_1_supp_375372_pvwd5g.zip › Weng_et_al_Dataset_2_MQ_modification_specific_peptides.txt]

Sequence	K Count	Modifications	Mass	Mass Fractional Part	Protein Groups	Proteins	Unique (Groups)	Unique (Proteins)	Acetyl (N-term)	Gln->pyro-Glu	Glu->pyro-Glu	Oxidation (M)	Missed cleavages	Identification type 1	Identification type 2	Identification type 3	Fraction Average	Fraction Std. Dev.	Fraction 1	Fraction 2	Fraction 3	Fraction 4	Fraction 5	Fraction 6	Fraction 7	Fraction 8	Fraction 9	Fraction 10	Fraction 11	Fraction 12	Experiment 1	Experiment 2	Experiment 3	Retention time	Calibrated retention time	Charges	PEP	MS/MS scan number	Raw file	Score	Delta score	Intensity	Intensity 1	Intensity 2	Intensity 3	Reverse	Potential contaminant	id	Protein group IDs
AAAAAAAAAAAAAAQCR	0	Acetyl (N-term)	1498.7311	0.73105914	2408	sp|Q8N3X6|LCORL_HUMAN	yes	yes	1	0	0	0	0		By matching	By MS/MS	4	0				2										1	1	42.296	42.471	2	2.702E-14	13899	SW_20181010_HUNTER_1Mil_HeLa_frac4_pullout_3	171.85	139.85	1907900	0	690430	1217500			0	2408
AAAAAAAAAAGAAGGR	0	Acetyl (N-term)	1239.632	0.63199703	2281	sp|Q86U42|PABP2_HUMAN	yes	yes	1	0	0	0	0	By MS/MS	By MS/MS	By MS/MS	8.32	1.67						1	12	5	3	3	2	2	6	8	14	35.956	35.081	2	7.5042E-41	11261	SW_20181007_HUNTER_1Mil_HeLa_frac12_pullout_2	266.99	149.1	8159500000	744710000	1985800000	5429000000			1	2281
AAAAAAAAAAGAAGGR	0	Unmodified	1197.6214	0.62143234	2281	sp|Q86U42|PABP2_HUMAN	yes	yes	0	0	0	0	0	By MS/MS	By matching	By matching	8	0								3					1	1	1	19.537	19.267	2	6.0672E-06	4913	SW_20181004_HUNTER_1Mil_HeLa_frac8_pullout_1	135.55	42.438	4010900	330780	1750200	1929900			2	2281
AAAAAAAAAAGAAGGRGSGPGR	0	Acetyl (N-term)	1750.8823	0.88229149	2281	sp|Q86U42|PABP2_HUMAN	yes	yes	1	0	0	0	1	By MS/MS		By MS/MS	10	0										4			2		2	30.951	30.23	2;3	2.4451E-66	9605	SW_20181010_HUNTER_1Mil_HeLa_frac10_pullout_3	257.02	211.14	13822000	2303700	0	11518000			3	2281
AAAAAAAAAAGEGAR	0	Unmodified	1198.6054	0.60544792	2231	sp|Q7RTP0|NIPA1_HUMAN	yes	yes	0	0	0	0	0	By MS/MS	By MS/MS	By MS/MS	12	0												6	2	2	2	18.025	17.65	2;3	3.9849E-18	5138	SW_20181010_HUNTER_1Mil_HeLa_frac12_pullout_3	209.85	149.41	14315000	1222200	5658000	7435000			4	2231
AAAAAAAAAGAAGGR	0	Acetyl (N-term)	1168.5949	0.59488324	2281	sp|Q86U42|PABP2_HUMAN	yes	yes	1	0	0	0	0	By MS/MS	By MS/MS	By MS/MS	5.12	1.27				3	3	1		1					1	3	4	31.757	31.404	2	2.6493E-18	10107	SW_20181010_HUNTER_1Mil_HeLa_frac4_pullout_3	278.65	128.83	361830000	16994000	69640000	275200000			5	2281
AAAAAAAAAGEGAR	0	Unmodified	1127.5683	0.56833414	2231	sp|Q7RTP0|NIPA1_HUMAN	yes	yes	0	0	0	0	0	By MS/MS	By MS/MS		10	1									1		1		1	1		15.185	15.227	2	7.8459E-07	3999	SW_20181007_HUNTER_1Mil_HeLa_frac9_pullout_2	166.55	103.73	2235900	0	2235900	0			6	2231
AAAAAAAAAGR	0	Acetyl (N-term)	912.47773	0.47772821	3584	sp|Q9UKA9|PTBP2_HUMAN	yes	yes	1	0	0	0	0	By MS/MS	By MS/MS	By matching	9.33	0.471									2	1			1	1	1	25.371	24.971	2	0.045708	6633	SW_20181004_HUNTER_1Mil_HeLa_frac10_pullout_1	101.33	50.624	5016300	676840	1551100	2788400			7	3584
AAAAAAAAGAAGGR	0	Acetyl (N-term)	1097.5578	0.55776945	2281	sp|Q86U42|PABP2_HUMAN	yes	yes	1	0	0	0	0			By MS/MS	1	0	1														1	26.349	26.407	2	0.0015556	8018	SW_20181010_HUNTER_1Mil_HeLa_frac1_pullout_3	120.99	63.029	1137300	0	0	1137300			8	2281
AAAAAAAAGEGAR	0	Unmodified	1056.5312	0.53122035	2231	sp|Q7RTP0|NIPA1_HUMAN	yes	yes	0	0	0	0	0	By MS/MS	By MS/MS	By MS/MS	6.5	0.5						2	2						1	1	2	13.241	13.181	2	1.3071E-09	2968	SW_20181004_HUNTER_1Mil_HeLa_frac7_pullout_1	193.82	116.09	10871000	3527200	3958500	3385700			9	2231
AAAAAAAAGEGAR	0	Acetyl (N-term)	1098.5418	0.54178503	2231	sp|Q7RTP0|NIPA1_HUMAN	yes	yes	1	0	0	0	0		By MS/MS		1	0	1													1		18.584	18.834	2	0.0026581	5257	SW_20181007_HUNTER_1Mil_HeLa_frac1_pullout_2	125.16	42.735	0	0	0	0			10	2231
AAAAAAAAYGR	0	Unmodified	962.49338	0.49337828	1549	sp|Q04726|TLE3_HUMAN;sp|Q04727|TLE4_HUMAN	yes	no	0	0	0	0	0		By MS/MS		4	0				1										1		16.224	16.474	2	0.045487	4605	SW_20181007_HUNTER_1Mil_HeLa_frac4_pullout_2	94.302	51.056	0	0	0	0			11	1549
AAAAAAAGDSDSWDADAFSVEDPVR	0	Acetyl (N-term)	2506.0884	0.088440254	448	sp|O75822|EIF3J_HUMAN	yes	yes	1	0	0	0	0	By MS/MS	By MS/MS	By MS/MS	7.76	4.73	6	7	6	4						1	5	25	28	12	14	45.808	45.596	2;3	6.7289E-90	14884	SW_20181004_HUNTER_1Mil_HeLa_frac12_pullout_1	339.3	339.3	926640000	613240000	125880000	187520000			12	448
AAAAAAAGEGAR	0	Unmodified	985.49411	0.49410656	2231	sp|Q7RTP0|NIPA1_HUMAN	yes	yes	0	0	0	0	0	By MS/MS			1	0	1												1			12.031	12.031	2	0.0014191	2857	SW_20181004_HUNTER_1Mil_HeLa_frac1_pullout_1	143.7	59.089	6480200	6480200	0	0			13	2231
AAAAAAALESWQAAAPR	0	Acetyl (N-term)	1666.8427	0.84271808	3535	sp|Q9UH36|SRR1L_HUMAN	yes	yes	1	0	0	0	0	By MS/MS	By MS/MS	By matching	6.6	0.49						2	3						2	2	1	52.104	51.867	2	2.6729E-14	17397	SW_20181007_HUNTER_1Mil_HeLa_frac6_pullout_2	210.91	166.6	13746000	9012200	4325700	408130			14	3535
AAAAAAATAATATAPQAR	0	Acetyl (N-term)	1596.822	0.82198264	46		yes	yes	1	0	0	0	0			By MS/MS	6	0						1									1	53.142	51.688	2	0.00062393	18087	SW_20181010_HUNTER_1Mil_HeLa_frac6_pullout_3	112.15	77.26	1082700	0	0	1082700	+		15	46
AAAAAAGAGPEMVR	0	Oxidation (M);Acetyl (N-term)	1299.6241	0.62413446	951	sp|P28482|MK01_HUMAN	yes	yes	1	0	0	1	0	By MS/MS	By MS/MS	By MS/MS	8.86	3.45	2	1	1			1	3	3	2	1	6	8	7	12	9	26.029	25.573	2	2.9859E-10	7679	SW_20181007_HUNTER_1Mil_HeLa_frac12_pullout_2	195.34	157.81	2745900000	172800000	974470000	1598600000			16	951
AAAAAAGAGPEMVR	0	Acetyl (N-term)	1283.6292	0.62921983	951	sp|P28482|MK01_HUMAN	yes	yes	1	0	0	0	0	By MS/MS	By MS/MS	By MS/MS	10.7	3.11	1										3	7	5	3	3	30.39	29.844	2	5.397E-32	9849	SW_20181010_HUNTER_1Mil_HeLa_frac12_pullout_3	270.06	226.29	1182800000	319670000	592260000	270850000			17	951
AAAAAAGDSDSWDADAFSVEDPVR	0	Acetyl (N-term)	2435.0513	0.051326467	448	sp|O75822|EIF3J_HUMAN	yes	yes	1	0	0	0	0	By MS/MS			11.5	0.5											2	2	4			44.142	44.457	2;3	1.2142E-07	14594	SW_20181004_HUNTER_1Mil_HeLa_frac11_pullout_1	154.07	142.1	28608000	28608000	0	0			18	448
AAAAAAGGVSEEELVR	0	Acetyl (N-term)	1541.7686	0.76855009	1539	sp|Q03169|TNAP2_HUMAN	yes	yes	1	0	0	0	0		By MS/MS		7	0							1							1		34.132	34.287	2	7.481E-07	10995	SW_20181007_HUNTER_1Mil_HeLa_frac7_pullout_2	146.16	110.62	1940400	0	1940400	0			19	1539
AAAAAAGPSPGSGPGDSPEGPEGEAPER	0	Acetyl (N-term)	2530.1208	0.12080302	3556	sp|Q9UID3|VPS51_HUMAN	yes	yes	1	0	0	0	0	By MS/MS	By MS/MS	By MS/MS	2.2	0.748	1	2	2										3	1	1	25.58	25.644	3	5.6384E-64	7882	SW_20181004_HUNTER_1Mil_HeLa_frac1_pullout_1	224.99	205.95	52017000	48384000	1466000	2167100			20	3556
AAAAAAGSGTPR	0	Acetyl (N-term)	1041.5203	0.52032131	3319	sp|Q9NR33|DPOE4_HUMAN	yes	yes	1	0	0	0	0	By MS/MS	By MS/MS	By MS/MS	3.5	1.5	1	2	2	2	2	1							2	5	3	18.835	19.057	2	3.3224E-15	5556	SW_20181007_HUNTER_1Mil_HeLa_frac3_pullout_2	247.58	33.603	1678900000	83983000	1182600000	412380000			21	3319
AAAAAATAAAAASIR	0	Acetyl (N-term)	1298.6943	0.69426293	2578	sp|Q8WVM8|SCFD1_HUMAN	yes	yes	1	0	0	0	0	By MS/MS	By MS/MS	By MS/MS	6.04	3.64	3	3	3	1	3	2	3	3		1	1	4	8	9	10	42.065	41.803	2	6.5001E-40	13787	SW_20181010_HUNTER_1Mil_HeLa_frac1_pullout_3	266.12	193.58	272700000	67367000	49754000	155570000			22	2578
AAAAADLANR	0	Unmodified	942.48829	0.4882929	464	sp|O76031|CLPX_HUMAN	yes	yes	0	0	0	0	0	By MS/MS	By MS/MS	By MS/MS	11.2	0.433											3	1	1	1	2	17.562	16.885	2	0.00017215	4439	SW_20181007_HUNTER_1Mil_HeLa_frac11_pullout_2	200.16	93.149	10745000	1775200	3425300	5544400			23	464
AAAAAETPEVLR	0	Acetyl (N-term)	1239.6459	0.64591575	3428	sp|Q9NXW9|ALKB4_HUMAN	yes	yes	1	0	0	0	0	By MS/MS	By MS/MS	By MS/MS	10.7	0.7										3	3	1	3	2	2	33.828	33.391	2	1.199E-09	10629	SW_20181004_HUNTER_1Mil_HeLa_frac11_pullout_1	211.02	132.68	144940000	23955000	51529000	69455000			24	3428
AAAAAGAGPEMVR	0	Acetyl (N-term)	1212.5921	0.59210605	951	sp|P28482|MK01_HUMAN	yes	yes	1	0	0	0	0	By MS/MS	By matching	By MS/MS	10.8	0.433										1	3		2	1	1	28.908	28.545	2	0.00066595	8867	SW_20181004_HUNTER_1Mil_HeLa_frac11_pullout_1	172.59	124.73	10767000	7201000	1763400	1802800			25	951
AAAAAGAGPEMVR	0	Oxidation (M);Acetyl (N-term)	1228.587	0.58702067	951	sp|P28482|MK01_HUMAN	yes	yes	1	0	0	1	0	By matching	By MS/MS	By MS/MS	3.67	3.4	1	3		1							1		2	2	2	23.445	23.533	2	0.011733	6812	SW_20181010_HUNTER_1Mil_HeLa_frac4_pullout_3	109.88	54.31	53848000	17187000	16361000	20300000			26	951
AAAAAGLGGGGAGPGPEAGDFLAR	0	Acetyl (N-term)	2052.0025	0.0024662011	891	sp|P23610|F8I2_HUMAN	yes	yes	1	0	0	0	0	By MS/MS	By matching	By MS/MS	9.29	0.452									5	2			2	1	4	42.785	41.912	2;3	5.6135E-35	12568	SW_20181004_HUNTER_1Mil_HeLa_frac9_pullout_1	252.91	229.99	28363000	22206000	858080	5299200			27	891
AAAAAGTATSQR	0	Acetyl (N-term)	1116.5523	0.55234972	3697	sp|Q9Y2Z0|SGT1_HUMAN	yes	yes	1	0	0	0	0	By MS/MS	By MS/MS	By MS/MS	3.91	1.86	3	3	3	4	4	3	2						6	8	8	18.711	18.769	2	7.3574E-20	5360	SW_20181007_HUNTER_1Mil_HeLa_frac4_pullout_2	264.3	199.64	4426800000	1872900000	1784100000	769730000			28	3697
AAAAAMAEQESAR	0	Oxidation (M);Acetyl (N-term)	1333.5932	0.59322826	2223	sp|Q7L5D6|GET4_HUMAN	yes	yes	1	0	0	1	0	By MS/MS			1.5	0.5	1	1											2			23.984	24.008	2	1.7389E-08	7257	SW_20181004_HUNTER_1Mil_HeLa_frac1_pullout_1	188.87	145.43	13598000	13598000	0	0			29	2223
AAAAAMAEQESAR	0	Acetyl (N-term)	1317.5983	0.59831364	2223	sp|Q7L5D6|GET4_HUMAN	yes	yes	1	0	0	0	0	By MS/MS	By matching	By matching	1	0	3												1	1	1	30.198	30.234	2	2.9059E-13	9521	SW_20181004_HUNTER_1Mil_HeLa_frac1_pullout_1	214.58	122.52	23083000	19619000	1262800	2200900			30	2223
AAAAASAPQQLSDEELFSQLR	0	Acetyl (N-term)	2244.1022	0.10223983	3690	sp|Q9Y2U8|MAN1_HUMAN	yes	yes	1	0	0	0	0	By MS/MS	By MS/MS	By MS/MS	8.56	0.685								5	3	1			4	2	3	47.139	46.563	2;3	1.8251E-10	15498	SW_20181007_HUNTER_1Mil_HeLa_frac8_pullout_2	155.11	134.46	71529000	7297000	51277000	12955000			31	3690
AAAAASASQDELNQLER	0	Acetyl (N-term)	1785.8493	0.8493196	2069	sp|Q5VYK3|ECM29_HUMAN	yes	yes	1	0	0	0	0	By MS/MS	By MS/MS	By MS/MS	8.12	1.23							7	5	2	2	1		3	5	9	38.088	37.057	2;3	4.2527E-80	12791	SW_20181010_HUNTER_1Mil_HeLa_frac8_pullout_3	374.03	327.68	501390000	37626000	187580000	276180000			32	2069
AAAAASGAGGAAGAGTGGAGPAGR	0	Acetyl (N-term)	1795.8561	0.85613631	3684	sp|Q9Y2K2|SIK3_HUMAN	yes	yes	1	0	0	0	0	By MS/MS	By MS/MS	By MS/MS	10.6	0.495										3	4		1	2	4	22.921	22.035	2;3	1.6016E-247	6573	SW_20181010_HUNTER_1Mil_HeLa_frac10_pullout_3	414.31	371.01	37808000	3713800	3239600	30854000			33	3684
AAAAASHLNLDALR	0	Acetyl (N-term)	1434.7579	0.75792582	1637	sp|Q13049|TRI32_HUMAN	yes	yes	1	0	0	0	0	By MS/MS	By MS/MS	By MS/MS	6.25	4.58	3	1	1	1			1	1				4	2	2	8	37.871	37.148	2;3	8.2646E-40	12165	SW_20181004_HUNTER_1Mil_HeLa_frac1_pullout_1	284.1	232.15	146040000	48710000	24882000	72445000			34	1637
AAAAASTAINAQR	0	Unmodified	1214.6367	0.63674805	2720	sp|Q96CM3|RUSD4_HUMAN	yes	yes	0	0	0	0	0		By MS/MS		4	0				1										1		16.531	16.782	2	0.060497	4712	SW_20181007_HUNTER_1Mil_HeLa_frac4_pullout_2	85.377	47.902	343760	0	343760	0			35	2720
AAAAAVGNAVPCGAR	0	Acetyl (N-term)	1396.6881	0.6881317	3282	sp|Q9HD20|AT131_HUMAN	yes	yes	1	0	0	0	0	By MS/MS	By MS/MS	By MS/MS	5.43	0.904				1	3	2	1						1	2	4	30.192	29.856	2	1.5385E-23	9557	SW_20181007_HUNTER_1Mil_HeLa_frac6_pullout_2	226.59	189.24	179410000	43483000	79545000	56386000			36	3282
AAAAAWEEPSSGNGTAR	0	Unmodified	1644.7492	0.74921163	3484	sp|Q9P258|RCC2_HUMAN	yes	yes	0	0	0	0	0	By MS/MS	By MS/MS	By MS/MS	10	0										3			1	1	1	22.779	22.417	2	1.7846E-17	6719	SW_20181010_HUNTER_1Mil_HeLa_frac10_pullout_3	181.32	143.98	2822300	366710	929210	1526400			37	3484
AAAADSFSGGPAGVR	0	Acetyl (N-term)	1374.6528	0.65279205	2739	sp|Q96E14|RMI2_HUMAN	yes	yes	1	0	0	0	0	By MS/MS	By MS/MS	By MS/MS	3.5	2.84	3	3	2	1	1		1				1		2	4	6	31.174	30.833	2	3.8254E-34	9610	SW_20181010_HUNTER_1Mil_HeLa_frac1_pullout_3	261.41	206.04	643980000	65003000	187250000	391720000			38	2739
AAAAECDVVMAATEPELLDDQEAKR	1	Oxidation (M);Acetyl (N-term)	2760.2582	0.25822447	2909	sp|Q99615|DNJC7_HUMAN	yes	yes	1	0	0	1	0	By MS/MS	By MS/MS	By MS/MS	9.08	0.862								4	3	5			5	3	4	42.343	41.832	3	5.5394E-10	14021	SW_20181010_HUNTER_1Mil_HeLa_frac10_pullout_3	136.64	128.17	28924000	12534000	3994200	12396000			39	2909
AAAAECDVVMAATEPELLDDQEAKR	1	Acetyl (N-term)	2744.2633	0.26330985	2909	sp|Q99615|DNJC7_HUMAN	yes	yes	1	0	0	0	0	By MS/MS	By matching	By MS/MS	9.86	0.639									2	4	1		4	1	2	45.784	45.381	2;3	5.9311E-10	15312	SW_20181010_HUNTER_1Mil_HeLa_frac10_pullout_3	135.86	120.73	26980000	19825000	1905400	5249400			40	2909
AAAAEGVLATR	0	Acetyl (N-term)	1070.572	0.57202253	2155	sp|Q6QNY1|BL1S2_HUMAN	yes	yes	1	0	0	0	0	By MS/MS	By MS/MS	By MS/MS	4.59	3.71	3	3	3	2	2	1						3	4	7	6	34.462	34.356	2	4.1549E-07	11134	SW_20181004_HUNTER_1Mil_HeLa_frac1_pullout_1	214.83	132.55	2037100000	476680000	470040000	1090400000			41	2155
AAAAEIDEEPVSKAKQSR	2	Unmodified	1898.9698	0.96976909	124	sp|Q13765|NACA_HUMAN;sp|E9PAV3|NACAM_HUMAN	yes	no	0	0	0	0	0	By MS/MS			11	0											1		1			17.15	17.549	4	1.3565E-06	4789	SW_20181004_HUNTER_1Mil_HeLa_frac11_pullout_1	146.3	106.79	4066900	4066900	0	0			42	124
AAAAEPGAGSQHLEVR	0	Unmodified	1562.7801	0.78011783	1772	sp|Q14566|MCM6_HUMAN	yes	yes	0	0	0	0	0	By MS/MS			11	0											1		1			17.69	18.089	3	7.0712E-11	4990	SW_20181004_HUNTER_1Mil_HeLa_frac11_pullout_1	147.12	127.8	5278500	5278500	0	0			43	1772
AAAAETPEVLR	0	Acetyl (N-term)	1168.6088	0.60880197	3428	sp|Q9NXW9|ALKB4_HUMAN	yes	yes	1	0	0	0	0	By MS/MS	By matching	By MS/MS	9.25	0.433									3	1			1	1	2	33.154	32.267	2	0.0051556	10923	SW_20181010_HUNTER_1Mil_HeLa_frac9_pullout_3	143.03	102.53	16014000	1650000	5360500	9003800			44	3428
AAAAGDGGGEGGAGLGSAAGLGPGPGLR	0	Acetyl (N-term)	2262.0989	0.098885782	3277	sp|Q9HCJ3|RAVR2_HUMAN	yes	yes	1	0	0	0	0	By MS/MS	By MS/MS	By MS/MS	6.78	0.416						2	7						3	2	4	36.929	36.204	2;3	2.8657E-64	12362	SW_20181010_HUNTER_1Mil_HeLa_frac6_pullout_3	230.33	206.48	62656000	24490000	7875300	30291000			45	3277
AAAAGGGGPGTAVGATGSGIAAAAAGLAVYR	0	Acetyl (N-term)	2555.3092	0.30921291	2647	sp|Q92922|SMRC1_HUMAN	yes	yes	1	0	0	0	0	By MS/MS			9	0									2				2			47.32	47.63	2;3	1.4955E-20	14525	SW_20181004_HUNTER_1Mil_HeLa_frac9_pullout_1	179.25	155.06	8470900	8470900	0	0			46	2647
AAAAGGGSCPGPGSAR	0	Acetyl (N-term)	1384.6154	0.61536068	3618	sp|Q9UMN6|KMT2B_HUMAN	yes	yes	1	0	0	0	0	By MS/MS	By MS/MS	By MS/MS	4	0.816			2	2	2								1	3	2	17.759	17.957	2	1.4752E-17	5090	SW_20181007_HUNTER_1Mil_HeLa_frac4_pullout_2	86.772	64.131	13755000	2123600	5529600	6101600			47	3618
AAAAGGQLLGDGGSPGR	0	Unmodified	1453.7274	0.72735397	867	sp|P22004|BMP6_HUMAN	yes	yes	0	0	0	0	0	By MS/MS	By MS/MS	By MS/MS	5	0					3								1	1	1	23.284	23.467	2	1.124E-37	6941	SW_20181004_HUNTER_1Mil_HeLa_frac5_pullout_1	300.98	242	30721000	14476000	12780000	3465700			48	867
AAAAGPGAALSPR	0	Acetyl (N-term)	1150.6095	0.60947067	2558	sp|Q8WUB8|PHF10_HUMAN	yes	yes	1	0	0	0	0	By MS/MS	By MS/MS	By MS/MS	3.25	0.433			3	1									1	1	2	28.005	28.014	2	4.5241E-18	8805	SW_20181004_HUNTER_1Mil_HeLa_frac3_pullout_1	231.38	144.23	60717000	27381000	21745000	11591000			49	2558
AAAAGVLAGVESR	0	Unmodified	1170.6357	0.63568542	2839	sp|Q96P11|NSUN5_HUMAN	yes	yes	0	0	0	0	0			By MS/MS	8	0								1							1	29.542	27.927	2	0.013483	9290	SW_20181010_HUNTER_1Mil_HeLa_frac8_pullout_3	107.83	67.83	1387300	0	0	1387300			50	2839
AAAAKPNNLSLVVHGPGDLR	1	Acetyl (N-term)	2041.1069	0.10687169	1502	sp|Q00796|DHSO_HUMAN	yes	yes	1	0	0	0	0	By MS/MS	By MS/MS	By MS/MS	4.57	1.95			6	2	3	1	1			1			4	3	7	33.171	32.784	2;3	1.4729E-39	10552	SW_20181007_HUNTER_1Mil_HeLa_frac3_pullout_2	228.63	201.13	805270000	392710000	135800000	276760000			51	1502
AAAALSVR	0	Unmodified	757.44464	0.44463717	108	sp|A6NFY4|NEMP2_HUMAN	yes	yes	0	0	0	0	0	By matching	By MS/MS	By MS/MS	7.25	0.433							3	1					1	1	2	19.523	19.009	2	0.0081276	5136	SW_20181010_HUNTER_1Mil_HeLa_frac7_pullout_3	203.41	22.214	28156000	3500500	14198000	10458000			52	108
AAAAMAAAAGGGAGAAR	0	Oxidation (M);Acetyl (N-term)	1372.6517	0.65174619	3413	sp|Q9NX46|ARHL2_HUMAN	yes	yes	1	0	0	1	0	By MS/MS	By MS/MS	By MS/MS	8.94	1.82							6	2	1	2	4	1	4	7	5	26.536	26.015	2;3	6.362E-14	7776	SW_20181010_HUNTER_1Mil_HeLa_frac11_pullout_3	164.85	137.22	113530000	12345000	44984000	56197000			53	3413
AAAAMAAAAGGGAGAAR	0	Acetyl (N-term)	1356.6568	0.65683157	3413	sp|Q9NX46|ARHL2_HUMAN	yes	yes	1	0	0	0	0	By MS/MS	By MS/MS	By MS/MS	8.69	1.59							4	3	2	2	1	1	3	6	4	33.961	33.389	2	1.318E-21	11460	SW_20181010_HUNTER_1Mil_HeLa_frac8_pullout_3	276.13	169.54	218550000	23226000	60431000	134900000			54	3413
AAAAPAAAAASSEAPAASATAEPEAGDQDSR	0	Acetyl (N-term)	2824.2747	0.27473747	1838	sp|Q15283|RASA2_HUMAN	yes	yes	1	0	0	0	0	By MS/MS	By MS/MS	By MS/MS	7.69	1.54						3	5	1	2	1	1		3	3	7	29.182	28.4	2;3	3.2266E-85	9115	SW_20181010_HUNTER_1Mil_HeLa_frac6_pullout_3	239.21	218.71	264640000	18857000	101360000	144420000			55	1838
AAAASASQDELNQLER	0	Acetyl (N-term)	1714.8122	0.81220581	2069	sp|Q5VYK3|ECM29_HUMAN	yes	yes	1	0	0	0	0	By MS/MS		By matching	6	0						2							1		1	35.099	34.799	2	6.1479E-49	11197	SW_20181004_HUNTER_1Mil_HeLa_frac6_pullout_1	281.99	222.56	4204300	2812300	0	1392100			56	2069
AAAATAAEGVPSR	0	Acetyl (N-term)	1212.6099	0.6098646	2518	sp|Q8TBC3|SHKB1_HUMAN	yes	yes	1	0	0	0	0	By MS/MS	By MS/MS	By MS/MS	8.33	1.33							3	3	1	1	1		2	5	2	25.632	25.386	2	3.4243E-21	7752	SW_20181010_HUNTER_1Mil_HeLa_frac7_pullout_3	290.6	220.64	362540000	46364000	97150000	219020000			57	2518
AAAATMAAAAR	0	Acetyl (N-term)	1016.5073	0.50731378	2394	sp|Q8N1B4|VPS52_HUMAN	yes	yes	1	0	0	0	0	By MS/MS	By MS/MS	By MS/MS	2	0.816	3	3	3										3	3	3	29.693	29.684	2	3.6671E-27	9258	SW_20181004_HUNTER_1Mil_HeLa_frac3_pullout_1	285.63	166.89	146390000	58755000	35548000	52091000			58	2394
AAAATMAAAAR	0	Oxidation (M);Acetyl (N-term)	1032.5022	0.50222841	2394	sp|Q8N1B4|VPS52_HUMAN	yes	yes	1	0	0	1	0	By MS/MS	By MS/MS	By MS/MS	3.36	2.19	2	4	1	1		1	2						1	7	3	24.615	24.541	2	0.0003672	6245	SW_20181010_HUNTER_1Mil_HeLa_frac1_pullout_3	178.27	99.5	89420000	11249000	52165000	26006000			59	2394
AAAAVGAGHGAGGPGAASSSGGAR	0	Acetyl (N-term)	1905.9041	0.90414914	2814	sp|Q96K37|S35E1_HUMAN	yes	yes	1	0	0	0	0	By MS/MS	By MS/MS	By MS/MS	5.5	5.07	6	2	2									6	4	4	8	19.386	19.237	2;3	1.5923E-89	5816	SW_20181007_HUNTER_1Mil_HeLa_frac12_pullout_2	338.69	301.71	322000000	43047000	156760000	122190000			60	2814
AAAAVGAGHGAGGPGAASSSGGAR	0	Unmodified	1863.8936	0.89358445	2814	sp|Q96K37|S35E1_HUMAN	yes	yes	0	0	0	0	0	By MS/MS	By MS/MS	By MS/MS	3.67	0.816			5	2	2								2	4	3	13.037	13.051	2;3;4	8.1815E-58	3203	SW_20181010_HUNTER_1Mil_HeLa_frac4_pullout_3	221.25	202.78	67846000	6383600	38780000	22682000			61	2814
AAAAVQGGR	0	Acetyl (N-term)	841.44061	0.44061443	1805	sp|Q15005|SPCS2_HUMAN	yes	yes	1	0	0	0	0	By MS/MS	By MS/MS	By MS/MS	2.11	0.994	3	3	2	1									3	4	2	18.744	18.892	2	0.0061284	5281	SW_20181007_HUNTER_1Mil_HeLa_frac1_pullout_2	170.72	65.922	2477900000	1906500000	320500000	250870000			62	1805
AAAAVQGGR	0	Unmodified	799.43005	0.43004974	1805	sp|Q15005|SPCS2_HUMAN	yes	yes	0	0	0	0	0	By MS/MS	By MS/MS	By MS/MS	8.5	0.5								3	3				2	2	2	11.903	11.744	2	0.0029708	3091	SW_20181010_HUNTER_1Mil_HeLa_frac8_pullout_3	185.22	55.264	193620000	32531000	44665000	116420000			63	1805
AAAAVSESWPELELAER	0	Acetyl (N-term)	1869.9109	0.91085723	2396	sp|Q8N1G4|LRC47_HUMAN	yes	yes	1	0	0	0	0		By MS/MS	By MS/MS	6.38	1.87					4	2			1	1				4	4	49.973	49.386	2;3	3.0249E-38	16740	SW_20181007_HUNTER_1Mil_HeLa_frac5_pullout_2	290.18	260.63	677680000	0	457570000	220110000			64	2396
AAAAVSESWPELELAERER	0	Acetyl (N-term)	2155.0546	0.054561351	2396	sp|Q8N1G4|LRC47_HUMAN	yes	yes	1	0	0	0	1	By MS/MS			5	0					1								1			43.057	43.56	2	3.6207E-09	14431	SW_20181004_HUNTER_1Mil_HeLa_frac5_pullout_1	178.32	137.75	3724700	3724700	0	0			65	2396
AAAAVSSAKR	1	Acetyl (N-term)	972.53524	0.53524309	1207	sp|P49914|MTHFS_HUMAN	yes	yes	1	0	0	0	0	By MS/MS	By MS/MS	By MS/MS	9.5	1.2								2	4	2	1	1	2	3	5	18.107	17.623	2	8.273E-17	5220	SW_20181010_HUNTER_1Mil_HeLa_frac9_pullout_3	274.07	203.15	1907800000	243400000	175160000	1489200000			66	1207
AAAAVTGQR	0	Acetyl (N-term)	885.46683	0.46682918	3421	sp|Q9NXG6|P4HTM_HUMAN	yes	yes	1	0	0	0	0		By MS/MS	By matching	6.33	1.25					1	1		1						2	1	21.65	21.281	2	0.0017662	6361	SW_20181007_HUNTER_1Mil_HeLa_frac6_pullout_2	192.11	81.298	13158000	0	11218000	1940200			67	3421
AAAAVVEFQR	0	Acetyl (N-term)	1102.5771	0.57710791	142	sp|O00231|PSD11_HUMAN	yes	yes	1	0	0	0	0	By MS/MS	By MS/MS	By MS/MS	6.25	2.22			1	3	3	3	2	1	1	1	1		2	5	9	38.117	37.463	2	5.5322E-11	12229	SW_20181007_HUNTER_1Mil_HeLa_frac4_pullout_2	253.18	185.2	8533800000	548420000	3928800000	4056600000			68	142
AAADGALPEAAALEQPAELPASVR	0	Acetyl (N-term)	2359.202	0.20195387	881	sp|P23025|XPA_HUMAN	yes	yes	1	0	0	0	0	By MS/MS	By MS/MS	By MS/MS	5.17	0.373					5	1							1	2	3	45.282	44.989	2;3	7.0692E-35	15104	SW_20181007_HUNTER_1Mil_HeLa_frac5_pullout_2	196.95	151.67	65615000	19608000	17789000	28218000			69	881
AAADGDDSLYPIAVLIDELR	0	Acetyl (N-term)	2158.0794	0.079379118	971	sp|P30153|2AAA_HUMAN	yes	yes	1	0	0	0	0	By MS/MS	By matching	By matching	1.25	0.433	3	1											2	1	1	58.155	58.094	2	1.7577E-05	19263	SW_20181004_HUNTER_1Mil_HeLa_frac1_pullout_1	161.63	140.4	15308000	6614000	948350	7745600			70	971
AAADGGGPGGASVGTEEDGGGVGHR	0	Acetyl (N-term)	2178.9526	0.95261548	111	sp|A6NHR9|SMHD1_HUMAN	yes	yes	1	0	0	0	0	By MS/MS			5	0					1								1			20.618	21.121	2	3.6695E-06	6126	SW_20181004_HUNTER_1Mil_HeLa_frac5_pullout_1	117.37	100.63	1410900	1410900	0	0			71	111
AAADGSLFDNPR	0	Unmodified	1232.5786	0.57856447	3239	sp|Q9H8H2|DDX31_HUMAN	yes	yes	0	0	0	0	0	By MS/MS	By MS/MS	By MS/MS	1.88	0.781	3	3	2										2	3	3	26.684	26.674	2	2.6585E-32	7672	SW_20181010_HUNTER_1Mil_HeLa_frac1_pullout_3	281.89	218.32	71240000	11643000	26617000	32980000			72	3239
AAADGSLFDNPR	0	Acetyl (N-term)	1274.5891	0.58912916	3239	sp|Q9H8H2|DDX31_HUMAN	yes	yes	1	0	0	0	0	By MS/MS	By MS/MS	By MS/MS	10.8	0.687										6	9	3	6	6	6	34.839	34.262	2	7.2155E-10	10970	SW_20181004_HUNTER_1Mil_HeLa_frac11_pullout_1	215.06	170.69	488810000	133590000	183850000	171360000			73	3239
AAAEELAEAVHR	0	Acetyl (N-term)	1307.647	0.64697839	73		yes	yes	1	0	0	0	0	By MS/MS	By matching		1	0	3												2	1		26.056	26.072	2	0.0071795	8035	SW_20181004_HUNTER_1Mil_HeLa_frac1_pullout_1	122.13	77.271	30927000	30293000	634850	0	+		74	73
AAAEQQVPLVLWSSDR	0	Unmodified	1768.9108	0.91079765	1894	sp|Q15904|VAS1_HUMAN	yes	yes	0	0	0	0	0		By MS/MS	By MS/MS	4	0				3										2	1	40.774	40.908	2;3	1.637E-19	13097	SW_20181010_HUNTER_1Mil_HeLa_frac4_pullout_3	259.48	259.48	8459700	0	2973500	5486200			75	1894
AAAGAAATHLEVAR	0	Acetyl (N-term)	1349.7052	0.70516197	2864	sp|Q96S52|PIGS_HUMAN	yes	yes	1	0	0	0	0	By MS/MS	By MS/MS	By MS/MS	3.33	1.33		3	3	1	1	1							2	5	2	27.536	27.532	2	7.3993E-74	8643	SW_20181007_HUNTER_1Mil_HeLa_frac2_pullout_2	330.43	250.95	419570000	102910000	245260000	71404000			76	2864
AAAGAAATHLEVAR	0	Unmodified	1307.6946	0.69459728	2864	sp|Q96S52|PIGS_HUMAN	yes	yes	0	0	0	0	0	By MS/MS	By MS/MS	By MS/MS	5.12	0.9				5	6	5	1						4	7	6	19.148	19.175	2;3	7.6223E-40	5326	SW_20181010_HUNTER_1Mil_HeLa_frac4_pullout_3	343.68	268.3	2322400000	678200000	904590000	739550000			77	2864
AAAGALER	0	Acetyl (N-term)	799.41882	0.41881635	1607	sp|Q12769|NU160_HUMAN	yes	yes	1	0	0	0	0	By MS/MS	By matching		1.67	0.471	1	2											2	1		23.822	23.922	2	0.019282	7232	SW_20181004_HUNTER_1Mil_HeLa_frac1_pullout_1	153.73	48.526	64463000	63229000	1233900	0			78	1607
AAAGAPDGMEEPGMDTEAETVATEAPAR	0	2 Oxidation (M)	2776.1804	0.18036808	179	sp|O14562|UBFD1_HUMAN	yes	yes	0	0	0	2	0	By MS/MS			5	0					1								1			30.862	31.265	3	0.0060012	9948	SW_20181004_HUNTER_1Mil_HeLa_frac5_pullout_1	53.259	41.063	0	0	0	0			79	179
AAAGAPDGMEEPGMDTEAETVATEAPAR	0	2 Oxidation (M);Acetyl (N-term)	2818.1909	0.19093277	179	sp|O14562|UBFD1_HUMAN	yes	yes	1	0	0	2	0	By MS/MS	By matching		6	0						2							1	1		28.316	28.497	3	0.0001567	9002	SW_20181004_HUNTER_1Mil_HeLa_frac6_pullout_1	82.878	80.821	4105800	2299700	1806100	0			80	179
AAAGAPDGMEEPGMDTEAETVATEAPAR	0	Oxidation (M);Acetyl (N-term)	2802.196	0.19601815	179	sp|O14562|UBFD1_HUMAN	yes	yes	1	0	0	1	0	By MS/MS	By MS/MS	By MS/MS	6.36	0.61					1	7	6						5	5	4	32.801	32.511	3	2.5032E-12	11518	SW_20181007_HUNTER_1Mil_HeLa_frac6_pullout_2	119.33	112.68	66078000	26370000	23475000	16233000			81	179
AAAGAPDGMEEPGMDTEAETVATEAPAR	0	Acetyl (N-term)	2786.2011	0.20110353	179	sp|O14562|UBFD1_HUMAN	yes	yes	1	0	0	0	0	By MS/MS	By MS/MS	By MS/MS	6.75	0.433						1	3						2	1	1	35.666	35.426	3	9.5724E-07	11405	SW_20181007_HUNTER_1Mil_HeLa_frac7_pullout_2	98.565	92.772	54919000	34857000	9542100	10520000			82	179
AAAGGQLLGDGGSPGR	0	Unmodified	1382.6902	0.69024019	867	sp|P22004|BMP6_HUMAN	yes	yes	0	0	0	0	0		By MS/MS	By matching	4	0				2										1	1	22.815	22.941	2	9.8502E-14	6971	SW_20181007_HUNTER_1Mil_HeLa_frac4_pullout_2	225.13	162.3	18537000	0	5872000	12665000			83	867
AAAGLGGGDSGDGTAR	0	Unmodified	1331.6066	0.60657014	2880	sp|Q96T51|RUFY1_HUMAN	yes	yes	0	0	0	0	0	By MS/MS	By MS/MS	By MS/MS	5.6	0.49					2	3							1	2	2	15.282	15.485	2	1.0074E-34	4236	SW_20181004_HUNTER_1Mil_HeLa_frac6_pullout_1	311.88	265.42	34992000	18182000	10332000	6478300			84	2880
AAAGYDVEKNNSR	1	Acetyl (N-term)	1435.6692	0.66917039	715	sp|P16403|H12_HUMAN;sp|P10412|H14_HUMAN;sp|P16402|H13_HUMAN;sp|P22492|H1T_HUMAN;sp|Q02539|H11_HUMAN	yes	no	1	0	0	0	0	By MS/MS	By MS/MS	By MS/MS	2.92	1.32	2	3	3	2	2								3	5	4	20.047	20.203	2	4.182E-49	5697	SW_20181010_HUNTER_1Mil_HeLa_frac1_pullout_3	303.31	256.08	222430000	64212000	57368000	100850000			85	715
AAAGYDVEKNNSR	1	Unmodified	1393.6586	0.65860571	715	sp|P16403|H12_HUMAN;sp|P10412|H14_HUMAN;sp|P16402|H13_HUMAN;sp|P22492|H1T_HUMAN;sp|Q02539|H11_HUMAN	yes	no	0	0	0	0	0		By MS/MS	By MS/MS	7.5	0.5							1	1						1	1	14.039	13.76	3	1.2782E-06	3560	SW_20181010_HUNTER_1Mil_HeLa_frac8_pullout_3	172.76	132.04	17606000	0	3787400	13819000			86	715
AAAITDMADLEELSR	0	Oxidation (M);Acetyl (N-term)	1662.7771	0.77706586	2177	sp|Q6ZN18|AEBP2_HUMAN	yes	yes	1	0	0	1	0	By matching	By MS/MS	By MS/MS	6.33	3.3				6							3		1	3	5	44.053	43.865	2	3.0119E-11	13773	SW_20181007_HUNTER_1Mil_HeLa_frac4_pullout_2	176.8	143.85	19765000	550230	13716000	5498400			87	2177
AAAITDMADLEELSR	0	Acetyl (N-term)	1646.7822	0.78215124	2177	sp|Q6ZN18|AEBP2_HUMAN	yes	yes	1	0	0	0	0		By MS/MS	By MS/MS	4.5	0.5				2	2									2	2	51.804	51.703	2	4.8365E-18	17453	SW_20181007_HUNTER_1Mil_HeLa_frac4_pullout_2	207.44	170.74	49333000	0	17544000	31788000			88	2177
AAAKVALTKR	2	Acetyl (N-term)	1069.6608	0.66077796	3575	sp|Q9UJS0|CMC2_HUMAN	yes	yes	1	0	0	0	0	By matching	By matching	By MS/MS	9.5	0.866									3		1		1	1	2	20.975	20.249	3	0.049265	6248	SW_20181010_HUNTER_1Mil_HeLa_frac9_pullout_3	112.13	59.847	33675000	8062900	1571000	24041000			89	3575
AAALGASGGAGAGDDDFDQFDKPGAER	1	Acetyl (N-term)	2607.1474	0.14735212	2756	sp|Q96EV2|RBM33_HUMAN	yes	yes	1	0	0	0	0	By MS/MS	By MS/MS	By MS/MS	10.6	0.663										5	4	1	5	2	3	35.404	34.944	2;3	5.9051E-78	11213	SW_20181004_HUNTER_1Mil_HeLa_frac11_pullout_1	246.59	227.82	172370000	114670000	4034300	53664000			90	2756
AAALSGLAVR	0	Unmodified	927.55016	0.55016488	2789	sp|Q96HG1|SIM10_HUMAN;sp|P0DMW5|SIL2B_HUMAN;sp|P0DMW4|SIL2A_HUMAN	yes	no	0	0	0	0	0		By MS/MS	By MS/MS	4	0				2										1	1	27.473	27.548	2	3.9016E-05	8459	SW_20181010_HUNTER_1Mil_HeLa_frac4_pullout_3	217.81	68.405	51630000	0	8946700	42683000			91	2789
AAAMAAAAGGGAGAAR	0	Acetyl (N-term)	1285.6197	0.61971778	3413	sp|Q9NX46|ARHL2_HUMAN	yes	yes	1	0	0	0	0		By MS/MS	By MS/MS	4.33	0.471				2	1									1	2	30.495	30.394	2	1.645E-10	9602	SW_20181010_HUNTER_1Mil_HeLa_frac4_pullout_3	165.58	139.07	5704400	0	1393600	4310800			92	3413
AAAMDVDTPSGTNSGAGKKR	2	Oxidation (M);Acetyl (N-term)	1990.9378	0.93781703	1424	sp|P62877|RBX1_HUMAN	yes	yes	1	0	0	1	0	By MS/MS	By MS/MS	By MS/MS	8.95	2.38					2	4	1	1		7	3	3	5	6	10	16.369	16.119	2;3	1.3671E-21	4199	SW_20181010_HUNTER_1Mil_HeLa_frac6_pullout_3	182.28	160.27	1099800000	265860000	214390000	619520000			93	1424
AAAMDVDTPSGTNSGAGKKR	2	Acetyl (N-term)	1974.9429	0.94290241	1424	sp|P62877|RBX1_HUMAN	yes	yes	1	0	0	0	0	By MS/MS	By MS/MS	By MS/MS	10.8	0.786										4	3	2	3	3	3	21.068	20.686	2;3	2.4078E-29	5868	SW_20181004_HUNTER_1Mil_HeLa_frac11_pullout_1	199.01	183.17	808220000	322130000	26201000	459890000			94	1424
AAANPAYGR	0	Unmodified	889.44061	0.44061443	1018	sp|P33993|MCM7_HUMAN	yes	yes	0	0	0	0	0	By matching	By matching	By MS/MS	10	0										3			1	1	1	14.001	13.806	2	0.031588	3319	SW_20181010_HUNTER_1Mil_HeLa_frac10_pullout_3	134.06	64.881	10073000	1650800	3424300	4997500			95	1018
AAANPVYGR	0	Unmodified	917.47191	0.47191456	905	sp|P25205|MCM3_HUMAN	yes	yes	0	0	0	0	0	By matching	By MS/MS	By MS/MS	2.25	0.433		3	1										1	1	2	16.923	17.078	2	0.019259	4247	SW_20181010_HUNTER_1Mil_HeLa_frac2_pullout_3	146.21	104.7	17673000	3590600	10773000	3309400			96	905
AAANSVFGR	0	Unmodified	891.45626	0.45626449	1017	sp|P33992|MCM5_HUMAN	yes	yes	0	0	0	0	0	By matching	By MS/MS	By MS/MS	7	0							3						1	1	1	21.728	21.413	2	0.00080589	6079	SW_20181010_HUNTER_1Mil_HeLa_frac7_pullout_3	204.03	119.79	7176900	985200	2976900	3214900			97	1017
AAAPGVEDEPLLR	0	Unmodified	1336.6987	0.69867961	991	sp|P31350|RIR2_HUMAN	yes	yes	0	0	0	0	0	By MS/MS	By MS/MS	By MS/MS	11.5	0.5											3	3	2	2	2	30.762	30.189	2	3.8732E-07	9993	SW_20181010_HUNTER_1Mil_HeLa_frac11_pullout_3	175.93	137.16	63387000	32298000	22930000	8158500			98	991
AAAPPLSKAEYLKR	2	Acetyl (N-term)	1555.8722	0.8722273	2963	sp|Q9BRD0|BUD13_HUMAN	yes	yes	1	0	0	0	0	By MS/MS		By MS/MS	1.75	0.829	2	1	1										1		3	26.928	26.822	3	0.0061325	8073	SW_20181010_HUNTER_1Mil_HeLa_frac3_pullout_3	108.17	57.157	53967000	14336000	0	39631000			99	2963
AAAPPSYCFVAFPPR	0	Acetyl (N-term)	1691.813	0.81299786	1605	sp|Q12765|SCRN1_HUMAN	yes	yes	1	0	0	0	0	By MS/MS			9	0									3				3			46.701	47.011	2	0.02305	14285	SW_20181004_HUNTER_1Mil_HeLa_frac9_pullout_1	107.24	84.327	1517700	1517700	0	0			100	1605
AAAPSSNGSPWR	0	Unmodified	1199.5683	0.56833414	3178	sp|Q9H2W6|RM46_HUMAN	yes	yes	0	0	0	0	0	By MS/MS	By MS/MS	By matching	5	0					3								1	1	1	21.067	21.216	2	1.4401E-05	6230	SW_20181007_HUNTER_1Mil_HeLa_frac5_pullout_2	185.6	144.57	26864000	8308800	12133000	6421400			101	3178
AAAPVAAGSGAGR	0	Acetyl (N-term)	1096.5625	0.56252048	2545	sp|Q8TEL6|TP4AP_HUMAN	yes	yes	1	0	0	0	0	By MS/MS	By MS/MS	By MS/MS	8.33	0.471								2	1				1	1	1	21.11	20.826	2	3.7425E-08	6031	SW_20181007_HUNTER_1Mil_HeLa_frac8_pullout_2	185.27	105.11	42138000	1099200	21212000	19827000			102	2545
AAAPVAAGSGAGRGR	0	Acetyl (N-term)	1309.6851	0.68509523	2545	sp|Q8TEL6|TP4AP_HUMAN	yes	yes	1	0	0	0	1			By MS/MS	2	0		1													1	45.221	44.999	2	0.082059	14494	SW_20181010_HUNTER_1Mil_HeLa_frac2_pullout_3	64.297	6.3375	0	0	0	0			103	2545
AAAQAEVAPKTR	1	Unmodified	1211.6622	0.66223452	1615	sp|Q12830|BPTF_HUMAN	yes	yes	0	0	0	0	0	By matching		By MS/MS	10	0										2			1		1	13.345	13.027	3	0.0033582	3095	SW_20181010_HUNTER_1Mil_HeLa_frac10_pullout_3	131.69	82.391	9698600	796410	0	8902200			104	1615
AAAQIGNSFR	0	Unmodified	1033.5305	0.53049207	1092	sp|P41250|GARS_HUMAN	yes	yes	0	0	0	0	0	By MS/MS	By MS/MS	By MS/MS	8	0								3					1	1	1	22.661	22.325	2	5.0938E-05	7073	SW_20181010_HUNTER_1Mil_HeLa_frac8_pullout_3	211.45	85.168	40034000	2131400	9764200	28139000			105	1092
AAASAAAISGAGR	0	Acetyl (N-term)	1114.5731	0.57308516	1796	sp|Q14807|KIF22_HUMAN	yes	yes	1	0	0	0	0	By MS/MS	By MS/MS	By MS/MS	2.88	1.69	2	2	2		1	1							1	5	2	27.322	27.3	2	8.5527E-74	8446	SW_20181004_HUNTER_1Mil_HeLa_frac1_pullout_1	336.27	231.83	275580000	96156000	123470000	55955000			106	1796
AAASGSVLQR	0	Acetyl (N-term)	1000.5302	0.53015772	2068	sp|Q5VWZ2|LYPL1_HUMAN	yes	yes	1	0	0	0	0	By MS/MS	By MS/MS	By MS/MS	11	0.816										3	3	3	3	3	3	25.447	25.001	2	3.3261E-05	7418	SW_20181004_HUNTER_1Mil_HeLa_frac11_pullout_1	220.88	141.41	1591400000	492130000	570070000	529150000			107	2068
AAASGYTDLR	0	Acetyl (N-term)	1065.5091	0.50908792	2138	sp|Q6P6C2|ALKB5_HUMAN	yes	yes	1	0	0	0	0	By MS/MS	By MS/MS	By MS/MS	9.83	1.4								3	2	3	2	2	2	5	5	28.954	28.285	2	2.6826E-05	8853	SW_20181007_HUNTER_1Mil_HeLa_frac8_pullout_2	223.83	168.16	1024200000	9918400	396270000	617990000			108	2138
AAASLVSR	0	Unmodified	773.43955	0.43955179	2091	sp|Q6GYQ0|RGPA1_HUMAN	yes	yes	0	0	0	0	0	By MS/MS	By MS/MS	By MS/MS	5.4	0.8				1	1	3							1	3	1	16.758	16.931	2	0.016805	4951	SW_20181007_HUNTER_1Mil_HeLa_frac6_pullout_2	161.11	53.559	23622000	4261100	11199000	8162000			109	2091
AAASPPEVIR	0	Unmodified	1009.5556	0.55564418	354	sp|O60683|PEX10_HUMAN	yes	yes	0	0	0	0	0	By MS/MS	By matching	By matching	2	0		3											1	1	1	22.608	22.701	2	0.02241	6705	SW_20181004_HUNTER_1Mil_HeLa_frac2_pullout_1	131.06	99.22	15840000	2896400	10096000	2847900			110	354
AAASSFQHSSSLGR	0	Unmodified	1404.6746	0.67459012	2464	sp|Q8NC60|NOA1_HUMAN	yes	yes	0	0	0	0	0	By matching	By MS/MS	By MS/MS	7	0							3						1	1	1	16.801	16.72	3	4.535E-22	4625	SW_20181007_HUNTER_1Mil_HeLa_frac7_pullout_2	201.48	178.43	18593000	934510	6978400	10680000			111	2464
AAASVSAASGSHLSNSFAEPSR	0	Acetyl (N-term)	2145.0087	0.008673791	2312	sp|Q86XR8|CEP57_HUMAN	yes	yes	1	0	0	0	0	By MS/MS	By MS/MS	By MS/MS	7.14	0.35							6	1					2	2	3	30.237	29.536	2;3	3.986E-135	9337	SW_20181010_HUNTER_1Mil_HeLa_frac7_pullout_3	347.45	294.89	28948000	1644400	4632100	22671000			112	2312
AAATATETTCQDVAATPVAR	0	Unmodified	2003.9582	0.95821812	3292	sp|Q9NP92|RT30_HUMAN	yes	yes	0	0	0	0	0	By MS/MS			12	0												1	1			22.173	22.405	3	3.4055E-07	6712	SW_20181004_HUNTER_1Mil_HeLa_frac12_pullout_1	117.18	100.49	905750	905750	0	0			113	3292
AAATELNRPSSGDR	0	Acetyl (N-term)	1485.7172	0.71718322	3343	sp|Q9NS73|MBIP1_HUMAN	yes	yes	1	0	0	0	1	By MS/MS	By MS/MS	By MS/MS	5.33	0.471					2	1							1	1	1	20.337	20.47	2	3.5549E-32	5903	SW_20181007_HUNTER_1Mil_HeLa_frac5_pullout_2	273.44	157.65	139540000	48533000	78338000	12672000			114	3343
AAATGATPIAGR	0	Unmodified	1055.5724	0.57235688	679	sp|P08865|RSSA_HUMAN	yes	yes	0	0	0	0	0	By MS/MS	By MS/MS	By MS/MS	3.4	0.49			3	2									1	2	2	17.054	17.212	2	2.8306E-05	4891	SW_20181007_HUNTER_1Mil_HeLa_frac4_pullout_2	214.83	83.772	158170000	38167000	83961000	36039000			115	679
AAATGAVAASAASGQAEGKKITDLR	2	Acetyl (N-term)	2356.2347	0.23465098	3395	sp|Q9NWH9|SLTM_HUMAN	yes	yes	1	0	0	0	0	By MS/MS	By MS/MS	By MS/MS	8.5	0.5								3	3				2	2	2	31.172	30.612	3	3.7226E-90	9815	SW_20181007_HUNTER_1Mil_HeLa_frac8_pullout_2	272.24	228.01	144120000	57996000	66149000	19975000			116	3395
AAATGTSTSTPAAPTAR	0	Unmodified	1530.7638	0.76379906	463	sp|O76021|RL1D1_HUMAN	yes	yes	0	0	0	0	0		By MS/MS	By matching	1	0	2													1	1	16.964	17.018	2	0.1224	4508	SW_20181007_HUNTER_1Mil_HeLa_frac1_pullout_2	52.344	30.972	2536500	0	325360	2211200			117	463
AAATQPDAKDTPDEPWAFPAR	1	Unmodified	2254.0655	0.065460388	2207	sp|Q7KZF4|SND1_HUMAN	yes	yes	0	0	0	0	0	By MS/MS	By MS/MS		5.5	0.5					1	1							1	1		31.268	31.444	3	0.0035371	10252	SW_20181007_HUNTER_1Mil_HeLa_frac5_pullout_2	73.294	59.132	6636100	2455000	4181100	0			118	2207
AAAVAAPLAAGGEEAAATTSVPGSPGLPGR	0	Acetyl (N-term)	2658.3613	0.36130806	412	sp|O75427|LRCH4_HUMAN	yes	yes	1	0	0	0	0	By MS/MS	By matching		12	0												2	1	1		42.898	43.138	3	2.9861E-11	14006	SW_20181004_HUNTER_1Mil_HeLa_frac12_pullout_1	103.73	83.07	3399500	2898900	500600	0			119	412
AAAVAMETDDAGNRLR	0	Acetyl (N-term)	1701.8104	0.81043168	3717	sp|Q9Y3C7|MED31_HUMAN	yes	yes	1	0	0	0	1	By matching		By MS/MS	10	0										2			1		1	32.436	31.617	2	0.0064713	10206	SW_20181010_HUNTER_1Mil_HeLa_frac10_pullout_3	96.89	46.597	2887800	1130100	0	1757700			120	3717
AAAVASTGPSSR	0	Unmodified	1073.5465	0.54653606	938	sp|P27816|MAP4_HUMAN	yes	yes	0	0	0	0	0		By MS/MS	By matching	12	0												2		1	1	13.448	12.87	2	0.001214	3520	SW_20181007_HUNTER_1Mil_HeLa_frac12_pullout_2	179.81	128.46	14143000	0	6082900	8060400			121	938
AAAVAVAAASR	0	Acetyl (N-term)	998.55089	0.55089316	2260	sp|Q7Z5L9|I2BP2_HUMAN	yes	yes	1	0	0	0	0	By MS/MS	By MS/MS	By MS/MS	7.5	1.71					1	3	3	2	1	1	1		2	5	5	34.509	33.737	2	5.3395E-10	10840	SW_20181004_HUNTER_1Mil_HeLa_frac6_pullout_1	237.08	153.33	1314700000	199930000	395840000	718910000			122	2260
AAAVAVAAASRR	0	Acetyl (N-term)	1154.652	0.65200419	2260	sp|Q7Z5L9|I2BP2_HUMAN	yes	yes	1	0	0	0	1	By matching		By MS/MS	10.3	0.471										2	1		1		2	31.076	29.835	2	1.1313E-18	9515	SW_20181010_HUNTER_1Mil_HeLa_frac10_pullout_3	250.62	142.47	25830000	2677800	0	23153000			123	2260
AAAVGAGHGAGGPGAASSSGGAR	0	Acetyl (N-term)	1834.867	0.86703535	2814	sp|Q96K37|S35E1_HUMAN	yes	yes	1	0	0	0	0	By MS/MS	By matching	By matching	11	0											3		1	1	1	18.267	17.931	3	5.0809E-11	5011	SW_20181004_HUNTER_1Mil_HeLa_frac11_pullout_1	113.51	80.249	3174100	1720300	438970	1014900			124	2814
AAAVGAGHGAGGPGAASSSGGAR	0	Unmodified	1792.8565	0.85647067	2814	sp|Q96K37|S35E1_HUMAN	yes	yes	0	0	0	0	0			By MS/MS	2	0		1													1	12.304	12.283	3	0.010986	2573	SW_20181010_HUNTER_1Mil_HeLa_frac2_pullout_3	50.539	41.442	0	0	0	0			125	2814
AAAVGSVATLATEPGEDAFR	0	Acetyl (N-term)	1973.9694	0.96943474	1722	sp|Q13686|ALKB1_HUMAN	yes	yes	1	0	0	0	0	By MS/MS	By MS/MS	By MS/MS	7	0							6						2	2	2	47.773	47.09	2;3	2.0752E-39	15924	SW_20181010_HUNTER_1Mil_HeLa_frac7_pullout_3	286.61	215.05	19271000	7033300	6549300	5688200			126	1722
AAAVLFR	0	Unmodified	746.44391	0.44390889	775;1024	sp|P35222|CTNB1_HUMAN;sp|P14923|PLAK_HUMAN	no	no	0	0	0	0	0	By matching	By matching	By MS/MS	8.25	0.433								3	1				1	1	2	28.674	27.921	2	0.020845	9285	SW_20181010_HUNTER_1Mil_HeLa_frac8_pullout_3	208.83	101.1	41182000	2364500	14053000	24764000			127	1024;775
AAAVLSGPSAGSAAGVPGGTGGLSAVSSGPR	0	Acetyl (N-term)	2607.3253	0.3252569	2381	sp|Q8IZL8|PELP1_HUMAN	yes	yes	1	0	0	0	0	By MS/MS	By MS/MS	By MS/MS	5.57	0.623					7	6	1						5	3	6	40.63	40.344	2;3;4	1.4613E-58	13134	SW_20181004_HUNTER_1Mil_HeLa_frac5_pullout_1	281.3	258.29	520070000	299920000	55813000	164340000			128	2381
AAAVSESWPELELAER	0	Acetyl (N-term)	1798.8737	0.87374344	2396	sp|Q8N1G4|LRC47_HUMAN	yes	yes	1	0	0	0	0	By MS/MS	By MS/MS	By MS/MS	4.5	0.5				2	2								1	2	1	48.673	48.811	2	8.6104E-11	16334	SW_20181004_HUNTER_1Mil_HeLa_frac5_pullout_1	171.05	106.61	6855200	2361700	2739900	1753600			129	2396
AAAVSSVVR	0	Acetyl (N-term)	900.50288	0.50288033	104	sp|A6NDU8|CE051_HUMAN	yes	yes	1	0	0	0	0	By MS/MS	By MS/MS	By MS/MS	3.55	1.3		3	3	2	2	1							2	5	4	31.596	31.561	2	0.00060687	10148	SW_20181007_HUNTER_1Mil_HeLa_frac2_pullout_2	206.8	95.902	2143100000	835060000	949960000	358140000			130	104
AAAVVEFQR	0	Acetyl (N-term)	1031.54	0.53999412	142	sp|O00231|PSD11_HUMAN	yes	yes	1	0	0	0	0	By MS/MS	By MS/MS	By MS/MS	4.89	1.59			3	1	1	2	2						1	5	3	36.409	36.211	2	0.0042607	11645	SW_20181004_HUNTER_1Mil_HeLa_frac3_pullout_1	178.08	120.8	218230000	131690000	58198000	28346000			131	142
AAAWGSSLTAATQR	0	Acetyl (N-term)	1431.7106	0.71064128	2280	sp|Q86U28|ISCA2_HUMAN	yes	yes	1	0	0	0	0	By MS/MS	By MS/MS	By MS/MS	9.25	4.76	1											3	1	2	1	39.445	38.901	2	3.7809E-10	13021	SW_20181007_HUNTER_1Mil_HeLa_frac12_pullout_2	192.38	162.13	34332000	5340800	12906000	16085000			132	2280
AAAYGNNSDGIENR	0	Unmodified	1450.6437	0.64368392	659	sp|P08048|ZFY_HUMAN;sp|P17010|ZFX_HUMAN	yes	no	0	0	0	0	0		By MS/MS	By matching	3.5	0.5			1	1										1	1	17.378	17.525	2	1.2295E-05	4942	SW_20181007_HUNTER_1Mil_HeLa_frac3_pullout_2	149.96	98.514	1689600	0	912250	777350			133	659
AADAEAEVASLNR	0	Glu->pyro-Glu	1297.6262	0.62624295	638	sp|P06753|TPM3_HUMAN	yes	yes	0	0	1	0	0	By MS/MS	By MS/MS	By MS/MS	4.64	1.49		1	2	2	2	3	1						2	5	4	28.524	28.396	2	8.1499E-10	8890	SW_20181007_HUNTER_1Mil_HeLa_frac3_pullout_2	239.93	142.5	148270000	49017000	68852000	30401000			134	638
AADCISEPVNR	0	Unmodified	1230.5663	0.56628523	1117	sp|P43304|GPDM_HUMAN	yes	yes	0	0	0	0	0	By MS/MS	By MS/MS	By MS/MS	8.25	0.433								3	1				1	2	1	19.266	19.024	2	3.5068E-27	5723	SW_20181010_HUNTER_1Mil_HeLa_frac8_pullout_3	286.03	254.09	22753000	2038700	10424000	10290000			135	1117
AADEEAFEDNSEEYIR	0	Unmodified	1886.7806	0.78063091	1313	sp|P55060|XPO2_HUMAN	yes	yes	0	0	0	0	0	By MS/MS	By MS/MS	By MS/MS	5	0.5				1	6	1							2	3	3	30	30.064	2;3	9.4727E-113	9667	SW_20181007_HUNTER_1Mil_HeLa_frac5_pullout_2	357.91	330.05	51943000	25202000	16235000	10507000			136	1313
AADESTGSIAKR	1	Unmodified	1204.6048	0.60477922	596	sp|P04075|ALDOA_HUMAN	yes	yes	0	0	0	0	0	By MS/MS			6	0						1							1			12.689	12.943	3	0.0080198	3473	SW_20181004_HUNTER_1Mil_HeLa_frac6_pullout_1	120.03	82.783	3917800	3917800	0	0			137	596
AADGDWQDFYEFQEPAR	0	Acetyl (N-term)	2085.8704	0.87044898	3550	sp|Q9UHY8|FEZ2_HUMAN	yes	yes	1	0	0	0	0	By MS/MS	By MS/MS	By MS/MS	1.57	1.05	5	1		1									1	1	5	46.97	46.96	2	4.6756E-09	15579	SW_20181010_HUNTER_1Mil_HeLa_frac1_pullout_3	194.39	178.85	53233000	10178000	4744100	38311000			138	3550
AADGQCSLPASWR	0	Acetyl (N-term)	1459.6514	0.65141184	2320	sp|Q86YN1|DOPP1_HUMAN	yes	yes	1	0	0	0	0		By MS/MS		4	0				1										1		34.034	34.084	2	7.6144E-10	11105	SW_20181007_HUNTER_1Mil_HeLa_frac4_pullout_2	199.09	164.37	2570900	0	2570900	0			139	2320
AADGSLFDNPR	0	Unmodified	1161.5415	0.54145068	3239	sp|Q9H8H2|DDX31_HUMAN	yes	yes	0	0	0	0	0	By MS/MS	By MS/MS	By MS/MS	2	0		4											1	2	1	26.323	26.381	2	3.4132E-08	8330	SW_20181007_HUNTER_1Mil_HeLa_frac2_pullout_2	230.73	171.75	15596000	3784300	9330600	2481400			140	3239
AADGSLFDNPR	0	Acetyl (N-term)	1203.552	0.55201537	3239	sp|Q9H8H2|DDX31_HUMAN	yes	yes	1	0	0	0	0		By MS/MS	By MS/MS	9	0									2					1	1	35.869	33.766	2	0.0018896	11537	SW_20181010_HUNTER_1Mil_HeLa_frac9_pullout_3	157.96	120.48	1433500	0	0	1433500			141	3239
AADISESSGADCKGDPR	1	Acetyl (N-term)	1776.7585	0.75845568	289	sp|O43583|DENR_HUMAN	yes	yes	1	0	0	0	0	By matching	By MS/MS		2.2	1.17	2	1	1	1									1	4		20.319	20.528	2	0.0016572	6066	SW_20181007_HUNTER_1Mil_HeLa_frac3_pullout_2	102.4	68.992	5339600	1153000	4186600	0			142	289
AADKGPAAGPR	1	Acetyl (N-term)	1051.5411	0.54105675	2535	sp|Q8TDD1|DDX54_HUMAN	yes	yes	1	0	0	0	0	By MS/MS			1	0	1												1			13.875	13.875	2	0.016992	3521	SW_20181004_HUNTER_1Mil_HeLa_frac1_pullout_1	120.09	59.972	2550100	2550100	0	0			143	2535
AADKGPAAGPR	1	Unmodified	1009.5305	0.53049207	2535	sp|Q8TDD1|DDX54_HUMAN	yes	yes	0	0	0	0	0	By MS/MS	By MS/MS	By MS/MS	6.67	0.471						2	4						2	3	1	11.18	11.31	2;3	4.4709E-05	2463	SW_20181010_HUNTER_1Mil_HeLa_frac6_pullout_3	192.12	111.43	206950000	59035000	135790000	12130000			144	2535
AADLGLNKGYR	1	Unmodified	1176.6251	0.62512073	1200	sp|P49773|HINT1_HUMAN	yes	yes	0	0	0	0	0	By MS/MS	By matching	By MS/MS	10.3	0.452										5	2		3	1	3	21.614	21.06	2;3	0.023201	6245	SW_20181010_HUNTER_1Mil_HeLa_frac10_pullout_3	114.83	82.228	46196000	10491000	995580	34710000			145	1200
AADLNGDLTATR	0	Unmodified	1216.6048	0.60477922	1840	sp|Q15293|RCN1_HUMAN	yes	yes	0	0	0	0	0	By MS/MS	By MS/MS	By MS/MS	3	3.46	3	3	1									1	2	2	4	23.852	23.642	2	4.3065E-25	7033	SW_20181010_HUNTER_1Mil_HeLa_frac1_pullout_3	275.4	197.29	128290000	24705000	19783000	83803000			146	1840
AADLNLEWISLPR	0	Acetyl (N-term)	1538.8093	0.80929269	3259	sp|Q9HAU0|PKHA5_HUMAN	yes	yes	1	0	0	0	0	By MS/MS	By MS/MS	By MS/MS	7.6	0.49							2	3					2	2	1	53.044	52.763	2	9.5657E-18	17568	SW_20181007_HUNTER_1Mil_HeLa_frac7_pullout_2	226.4	177.97	34197000	13135000	19846000	1215600			147	3259
AADQRPKADTLALR	1	Acetyl (N-term)	1566.8478	0.84780346	2333	sp|Q8IUZ5|AT2L2_HUMAN	yes	yes	1	0	0	0	1	By MS/MS	By MS/MS		2.33	0.471		2	1										1	2		22.601	22.766	3	1.7635E-08	6805	SW_20181007_HUNTER_1Mil_HeLa_frac2_pullout_2	179.79	116.6	40303000	7379000	32924000	0			148	2333
AADSEPESEVFEITDFTTASEWER	0	Unmodified	2745.193	0.19296491	1817	sp|Q15042|RB3GP_HUMAN	yes	yes	0	0	0	0	0	By MS/MS			2	0		1											1			48.598	48.746	3	1.2025E-07	15980	SW_20181004_HUNTER_1Mil_HeLa_frac2_pullout_1	120.64	106.23	1760000	1760000	0	0			149	1817
AADSEPESEVFEITDFTTASEWER	0	Acetyl (N-term)	2787.2035	0.20352959	1817	sp|Q15042|RB3GP_HUMAN	yes	yes	1	0	0	0	0			By MS/MS	1	0	2														2	52.339	52.196	2;3	0.00087563	17500	SW_20181010_HUNTER_1Mil_HeLa_frac1_pullout_3	78.067	71.417	2082400	0	0	2082400			150	1817
AADSQNSGEGNTGAAESSFSQEVSR	0	Unmodified	2485.0589	0.05893104	744	sp|P12270|TPR_HUMAN	yes	yes	0	0	0	0	0		By MS/MS	By MS/MS	2.43	1.18	2	2	1	2										3	4	24.727	24.746	3	5.6885E-90	7198	SW_20181010_HUNTER_1Mil_HeLa_frac1_pullout_3	192.16	179.03	38703000	0	10813000	27890000			151	744
AADTQVSETLKR	1	Unmodified	1317.6888	0.6888432	2621	sp|Q92616|GCN1_HUMAN	yes	yes	0	0	0	0	0	By MS/MS	By MS/MS	By MS/MS	6.31	5.3	5	1	1									6	4	3	6	17.987	17.813	2;3	6.6671E-09	4867	SW_20181004_HUNTER_1Mil_HeLa_frac1_pullout_1	206.36	146.95	615520000	96445000	151170000	367910000			152	2621
AADTQVSETLKR	1	Acetyl (N-term)	1359.6994	0.69940789	2621	sp|Q92616|GCN1_HUMAN	yes	yes	1	0	0	0	0	By MS/MS	By MS/MS	By MS/MS	9.76	2.02			1						6	4	3	3	5	6	6	24.214	23.738	2	1.0495E-32	7010	SW_20181004_HUNTER_1Mil_HeLa_frac11_pullout_1	289.62	205.14	3077200000	483650000	517120000	2076500000			153	2621
AADVGKAGAER	1	Unmodified	1043.536	0.53597137	615	sp|P05141|ADT2_HUMAN	yes	yes	0	0	0	0	0	By MS/MS	By MS/MS	By MS/MS	4.88	1.17			1	2	3	1	1						4	3	1	11.309	11.519	2;3	0.00052304	2857	SW_20181004_HUNTER_1Mil_HeLa_frac5_pullout_1	154.15	55.626	110630000	48865000	61761000	0			154	615
AADVSVTHRPPLSPKSGAEVEAGDAAER	1	Acetyl (N-term)	2858.4159	0.41586282	2367	sp|Q8IY67|RAVR1_HUMAN	yes	yes	1	0	0	0	1		By MS/MS	By MS/MS	3.75	0.829			2	1	1									1	3	25.413	25.408	4	3.5643E-24	7643	SW_20181010_HUNTER_1Mil_HeLa_frac4_pullout_3	169.7	141.97	31799000	0	6932200	24867000			155	2367
AAEAADLGLGAAVPVELR	0	Acetyl (N-term)	1763.9418	0.94176342	3770	sp|Q9Y5Q8|TF3C5_HUMAN	yes	yes	1	0	0	0	0	By MS/MS	By MS/MS	By MS/MS	11	0.853										4	3	4	6	3	2	50.244	49.982	2;3	2.7034E-32	14845	SW_20181004_HUNTER_1Mil_HeLa_frac10_pullout_1	234.82	170	223810000	191990000	3548000	28277000			156	3770
AAEAADLGLGAAVPVELRR	0	Acetyl (N-term)	1920.0429	0.042874453	3770	sp|Q9Y5Q8|TF3C5_HUMAN	yes	yes	1	0	0	0	1	By MS/MS	By MS/MS	By MS/MS	1.82	1.03	6	2	2	1									2	2	7	43.955	43.896	2;3	1.2426E-28	14426	SW_20181004_HUNTER_1Mil_HeLa_frac1_pullout_1	220.69	165.99	86369000	28365000	3746400	54258000			157	3770
AAEAAGGKYR	1	Acetyl (N-term)	1034.5145	0.51450765	2688	sp|Q96A65|EXOC4_HUMAN	yes	yes	1	0	0	0	0	By MS/MS	By MS/MS	By MS/MS	4.07	2.17	2	2	3	2	2	2		2					4	7	4	16.836	17.022	2	0.00015581	4772	SW_20181007_HUNTER_1Mil_HeLa_frac1_pullout_2	201.07	142.16	1042800000	76667000	496850000	469250000			158	2688
AAEADGPLKR	1	Acetyl (N-term)	1068.5564	0.55637247	400	sp|O75352|MPU1_HUMAN	yes	yes	1	0	0	0	0	By MS/MS	By MS/MS	By MS/MS	4.8	2.85	4	6	5	2	5	4	1		7	1			11	11	13	20.28	20.18	2	1.3181E-07	5566	SW_20181010_HUNTER_1Mil_HeLa_frac2_pullout_3	245.28	166.91	6032900000	2159200000	1624400000	2249300000			159	400
AAEAEPEHSFDGLR	0	Unmodified	1527.6954	0.69538514	1828	sp|Q15149|PLEC_HUMAN	yes	yes	0	0	0	0	0	By MS/MS	By MS/MS	By MS/MS	8.25	0.433								3	1				1	1	2	24.59	23.937	3	8.143E-07	7771	SW_20181010_HUNTER_1Mil_HeLa_frac8_pullout_3	140.1	102.08	43197000	7446000	12576000	23175000			160	1828
AAEAGEAVASPMDDGFVSLDSPSYVLYR	0	Acetyl (N-term)	2958.3593	0.35931873	1176	sp|P49354|FNTA_HUMAN	yes	yes	1	0	0	0	0	By MS/MS			11	0											1		1			51.219	51.317	3	0.0022098	17105	SW_20181004_HUNTER_1Mil_HeLa_frac11_pullout_1	63.697	50.376	461890	461890	0	0			161	1176
AAEAKFFTESR	1	Unmodified	1255.6197	0.619701	2207	sp|Q7KZF4|SND1_HUMAN	yes	yes	0	0	0	0	0		By MS/MS		7	0							1							1		23.333	23.488	2	0.025512	7092	SW_20181007_HUNTER_1Mil_HeLa_frac7_pullout_2	98.943	61.751	1375700	0	1375700	0			162	2207
AAEALAAEAVASR	0	Acetyl (N-term)	1270.6517	0.65172941	96	sp|A2RTX5|SYTC2_HUMAN	yes	yes	1	0	0	0	0	By MS/MS	By MS/MS	By MS/MS	4.57	4.75	3	1	1									2	2	2	3	41.75	41.751	2	1.2362E-11	13991	SW_20181007_HUNTER_1Mil_HeLa_frac12_pullout_2	247.79	195.08	92571000	39945000	33843000	18783000			163	96
AAEDELQLPR	0	Acetyl (N-term)	1182.5881	0.58806652	1462	sp|P78318|IGBP1_HUMAN	yes	yes	1	0	0	0	0	By MS/MS	By MS/MS	By MS/MS	6.31	1.77				2	3	3	2	1	1	1			2	4	7	35.978	35.355	2	1.8796E-16	12040	SW_20181010_HUNTER_1Mil_HeLa_frac6_pullout_3	266.58	187.81	1034800000	355770000	468670000	210350000			164	1462
AAEEGVASAASAGGSWGTAAMGR	0	Oxidation (M);Acetyl (N-term)	2121.9385	0.93854532	2809	sp|Q96JI7|SPTCS_HUMAN	yes	yes	1	0	0	1	0	By MS/MS	By MS/MS	By MS/MS	5.69	1.2			2			9	2						2	5	6	35.527	35.012	2;3	2.1492E-18	11154	SW_20181007_HUNTER_1Mil_HeLa_frac6_pullout_2	163.8	130.86	24490000	6860600	7509500	10120000			165	2809
AAEEGVASAASAGGSWGTAAMGR	0	Acetyl (N-term)	2105.9436	0.94363069	2809	sp|Q96JI7|SPTCS_HUMAN	yes	yes	1	0	0	0	0	By MS/MS	By MS/MS	By MS/MS	6.5	0.5						5	5						4	3	3	38.847	38.519	2;3	6.5461E-79	12704	SW_20181007_HUNTER_1Mil_HeLa_frac6_pullout_2	264	220.46	48709000	13848000	14404000	20457000			166	2809
AAEEPQQQKQEPLGSDSEGVNCLAYDEAIMAQQDR	1	Oxidation (M);Acetyl (N-term)	3962.7535	0.75345325	2767	sp|Q96FW1|OTUB1_HUMAN	yes	yes	1	0	0	1	0	By MS/MS	By matching		11	0											3		2	1		35.16	35.442	3;4	3.3796E-20	11332	SW_20181004_HUNTER_1Mil_HeLa_frac11_pullout_1	119.35	109.72	32783000	32027000	755670	0			167	2767
AAEEPQQQKQEPLGSDSEGVNCLAYDEAIMAQQDR	1	Acetyl (N-term)	3946.7585	0.75853862	2767	sp|Q96FW1|OTUB1_HUMAN	yes	yes	1	0	0	0	0	By MS/MS	By matching		11.2	0.4											4	1	3	2		38.72	38.925	3;4	2.7625E-20	12677	SW_20181004_HUNTER_1Mil_HeLa_frac11_pullout_1	121.82	112.19	41315000	38882000	2432800	0			168	2767
AAEEVLQTVDHYKTEIER	1	Acetyl (N-term)	2172.0699	0.069877064	2769	sp|Q96G01|BICD1_HUMAN	yes	yes	1	0	0	0	0		By MS/MS		7	0							1							1		47.364	47.419	3	7.0152E-09	15664	SW_20181007_HUNTER_1Mil_HeLa_frac7_pullout_2	148.56	133.55	2922700	0	2922700	0			169	2769
AAEIHSRPQSSR	0	Acetyl (N-term)	1379.6906	0.69057454	2346	sp|Q8IWB7|WDFY1_HUMAN	yes	yes	1	0	0	0	1	By MS/MS	By matching	By matching	6.25	0.433						3	1						2	1	1	14.156	14.448	3	0.0024843	3897	SW_20181004_HUNTER_1Mil_HeLa_frac6_pullout_1	111.31	40.16	118490000	23746000	27656000	67089000			170	2346
AAEIQPKPLTR	1	Acetyl (N-term)	1264.7139	0.71393574	2844	sp|Q96P53|WDFY2_HUMAN	yes	yes	1	0	0	0	0	By MS/MS	By MS/MS	By MS/MS	3.86	0.833			3	2	2								1	3	3	26.169	26.245	2	0.001098	7948	SW_20181004_HUNTER_1Mil_HeLa_frac3_pullout_1	163.64	93.814	81711000	11654000	36621000	33436000			171	2844
AAEKQVPGGGGGGGSGGGGGSGGGGSGGGR	1	Acetyl (N-term)	2284.0177	0.017675348	3541	sp|Q9UHB9|SRP68_HUMAN	yes	yes	1	0	0	0	0	By MS/MS	By MS/MS	By MS/MS	3.72	1.71	3	5	3	4	5	5							3	10	12	15.148	15.284	2;3	1.3126E-204	4361	SW_20181010_HUNTER_1Mil_HeLa_frac1_pullout_3	358.37	305.82	613440000	72447000	184020000	356980000			172	3541
AAEKQVPGGGGGGGSGGGGGSGGGGSGGGR	1	Unmodified	2242.0071	0.0071106616	3541	sp|Q9UHB9|SRP68_HUMAN	yes	yes	0	0	0	0	0	By MS/MS	By MS/MS	By MS/MS	8.33	0.943							2	6	2	2			3	3	6	12.16	11.887	3;4	2.4591E-116	2494	SW_20181004_HUNTER_1Mil_HeLa_frac8_pullout_1	275.97	256.93	483210000	41335000	58206000	383670000			173	3541
AAELETDIR	0	Unmodified	1016.5138	0.51383895	479	sp|O94906|PRP6_HUMAN	yes	yes	0	0	0	0	0		By MS/MS	By MS/MS	4	0				2										1	1	23.123	23.248	2	0.011095	6909	SW_20181010_HUNTER_1Mil_HeLa_frac4_pullout_3	158.07	70.32	4727200	0	1529000	3198200			174	479
AAENDFSVSQAEMSSR	0	Unmodified	1727.7421	0.74207734	2477	sp|Q8NE71|ABCF1_HUMAN	yes	yes	0	0	0	0	0		By MS/MS	By MS/MS	9	0									2					1	1	28.508	26.706	2	1.7558E-10	8858	SW_20181010_HUNTER_1Mil_HeLa_frac9_pullout_3	164.81	115.51	2344000	0	0	2344000			175	2477
AAENEASQESALGAYSPVDYMSITSFPR	0	Acetyl (N-term)	3032.3709	0.37094605	3566	sp|Q9UJ14|GGT7_HUMAN	yes	yes	1	0	0	0	0		By MS/MS	By MS/MS	4	0				2										1	1	51.076	51.051	3	4.7237E-10	17238	SW_20181010_HUNTER_1Mil_HeLa_frac4_pullout_3	104.87	94.069	4680600	0	2438000	2242600			176	3566
AAENEASQESALGAYSPVDYMSITSFPR	0	Oxidation (M);Acetyl (N-term)	3048.3659	0.36586067	3566	sp|Q9UJ14|GGT7_HUMAN	yes	yes	1	0	0	1	0			By MS/MS	4	0				1											1	46.858	47.058	3	0.034114	15633	SW_20181010_HUNTER_1Mil_HeLa_frac4_pullout_3	43.936	37.213	1012700	0	0	1012700			177	3566
AAEPNKTEIQTLFKR	2	Acetyl (N-term)	1786.9577	0.95774784	2428	sp|Q8N6H7|ARFG2_HUMAN	yes	yes	1	0	0	0	0	By MS/MS	By matching	By MS/MS	12	0												3	1	1	1	33.689	32.98	3	2.7298E-15	10436	SW_20181004_HUNTER_1Mil_HeLa_frac12_pullout_1	204.52	179.55	40307000	31400000	5731800	3174800			178	2428
AAEPQPSSLSYR	0	Acetyl (N-term)	1346.6466	0.64664404	2181	sp|Q6ZNC8|MBOA1_HUMAN	yes	yes	1	0	0	0	0	By MS/MS	By MS/MS	By MS/MS	10.4	0.49										3	2		2	1	2	28.141	27.552	2	0.00077344	8641	SW_20181010_HUNTER_1Mil_HeLa_frac10_pullout_3	150.08	121.35	28028000	7593500	8671300	11764000			179	2181
AAEPQPSSLSYR	0	Unmodified	1304.6361	0.63607935	2181	sp|Q6ZNC8|MBOA1_HUMAN	yes	yes	0	0	0	0	0	By matching		By MS/MS	2.2	1.17	2	1	1	1									1		4	22.131	22.146	2	1.287E-09	6208	SW_20181010_HUNTER_1Mil_HeLa_frac2_pullout_3	210.27	142.05	75844000	25694000	0	50149000			180	2181
AAEQQVPLVLWSSDR	0	Unmodified	1697.8737	0.87368386	1894	sp|Q15904|VAS1_HUMAN	yes	yes	0	0	0	0	0		By MS/MS		4	0				1										1		40.936	40.986	2	0.0093924	13600	SW_20181007_HUNTER_1Mil_HeLa_frac4_pullout_2	116.01	74.728	1591800	0	1591800	0			181	1894
AAESALQVVEKLQAR	1	Acetyl (N-term)	1653.905	0.90498399	1756	sp|Q14241|ELOA1_HUMAN	yes	yes	1	0	0	0	0	By MS/MS	By MS/MS	By MS/MS	5.91	1.44					6	3	1			1			3	4	4	48.15	47.761	2;3	2.2295E-69	15874	SW_20181004_HUNTER_1Mil_HeLa_frac5_pullout_1	311.7	233.05	266920000	156970000	62197000	47751000			182	1756
AAESALQVVEKLQAR	1	Unmodified	1611.8944	0.8944193	1756	sp|Q14241|ELOA1_HUMAN	yes	yes	0	0	0	0	0	By MS/MS	By MS/MS	By MS/MS	8	0								3					1	1	1	35.9	35.397	3	2.2239E-05	12221	SW_20181010_HUNTER_1Mil_HeLa_frac8_pullout_3	136.81	104.75	12831000	1588200	3512900	7730000			183	1756
AAETDLPVVFVKQR	1	Acetyl (N-term)	1613.8777	0.8777066	1934	sp|Q16881|TRXR1_HUMAN	yes	yes	1	0	0	0	0	By MS/MS	By MS/MS	By MS/MS	1.6	0.8	3	1	1										1	1	3	40.617	40.543	2	2.9082E-07	13270	SW_20181010_HUNTER_1Mil_HeLa_frac1_pullout_3	173.32	136.99	11018000	2245200	691550	8080900			184	1934
AAETLNFGPEWLR	0	Acetyl (N-term)	1544.7623	0.7623425	411	sp|O75420|GGYF1_HUMAN	yes	yes	1	0	0	0	0	By MS/MS	By MS/MS	By MS/MS	3.4	0.49			3	2									1	2	2	51.275	51.232	2	5.404E-13	17150	SW_20181004_HUNTER_1Mil_HeLa_frac3_pullout_1	247.54	186.95	19108000	9130400	6280700	3696800			185	411
AAETQTLNFGPEWLR	0	Acetyl (N-term)	1773.8686	0.86859848	2174	sp|Q6Y7W6|GGYF2_HUMAN	yes	yes	1	0	0	0	0	By MS/MS	By MS/MS	By MS/MS	3.07	1.12		6	5	1	3								5	5	5	50.045	50.04	2;3	6.305E-34	16707	SW_20181004_HUNTER_1Mil_HeLa_frac3_pullout_1	258.92	215.61	147990000	61989000	54563000	31437000			186	2174
AAFGEEVDAVDTGISR	0	Unmodified	1635.774	0.77402939	146	sp|O00273|DFFA_HUMAN	yes	yes	0	0	0	0	0	By matching	By MS/MS		12	0												2	1	1		32.735	32.825	2	1.2681E-09	10745	SW_20181007_HUNTER_1Mil_HeLa_frac12_pullout_2	190.3	156.34	3761800	1409900	2351900	0			187	146
AAFGILSYEHR	0	Acetyl (N-term)	1304.6513	0.65133548	2662	sp|Q93074|MED12_HUMAN	yes	yes	1	0	0	0	0	By matching	By MS/MS	By MS/MS	4	0.707			1	2	1								1	1	2	41.913	41.962	2	0.0012333	13554	SW_20181010_HUNTER_1Mil_HeLa_frac4_pullout_3	161.92	117.47	8422400	220960	2716200	5485200			188	2662
AAGAAEAAVAAVEEVGSAGQFEELLR	0	Acetyl (N-term)	2557.266	0.26601069	462	sp|O76003|GLRX3_HUMAN	yes	yes	1	0	0	0	0	By MS/MS			1	0	1												1			56.722	56.722	3	0.10282	18879	SW_20181004_HUNTER_1Mil_HeLa_frac1_pullout_1	42.041	29.961	0	0	0	0			189	462
AAGAGTAGPASGPGVVR	0	Acetyl (N-term)	1436.7372	0.73719038	1867	sp|Q15554|TERF2_HUMAN	yes	yes	1	0	0	0	0	By MS/MS	By MS/MS	By MS/MS	5.5	5.07	3	1	1									3	2	2	4	25.294	25.081	2	2.1557E-50	7651	SW_20181004_HUNTER_1Mil_HeLa_frac1_pullout_1	272.32	236.81	40503000	10350000	4767900	25385000			190	1867
AAGAGTAGPASGPGVVR	0	Unmodified	1394.7266	0.72662569	1867	sp|Q15554|TERF2_HUMAN	yes	yes	0	0	0	0	0	By MS/MS	By MS/MS	By MS/MS	4.5	0.5				4	4								1	3	4	19.049	19.124	2;3	5.3787E-10	5347	SW_20181010_HUNTER_1Mil_HeLa_frac4_pullout_3	200.82	151.4	113170000	3884800	25538000	83742000			191	1867
AAGASDVVLYKIDVPANR	1	Unmodified	1857.9949	0.99486163	3346	sp|Q9NSD9|SYFB_HUMAN	yes	yes	0	0	0	0	0		By MS/MS	By MS/MS	5.2	1.17				2	1	1	1							1	4	33.644	32.962	3	6.0289E-26	10261	SW_20181010_HUNTER_1Mil_HeLa_frac4_pullout_3	214.54	181.24	91770000	0	7082000	84688000			192	3346
AAGDVDIGDAAYYFER	0	Unmodified	1731.774	0.77402939	695	sp|P09758|TACD2_HUMAN	yes	yes	0	0	0	0	0	By MS/MS	By MS/MS	By MS/MS	5.29	0.452					5	2							3	2	2	40.394	40.416	2;3	6.6317E-25	13195	SW_20181004_HUNTER_1Mil_HeLa_frac5_pullout_1	232.6	200.08	22685000	14718000	4243500	3723400			193	695
AAGFKTVEPLEYYR	1	Acetyl (N-term)	1684.8461	0.84607213	2703	sp|Q96B26|EXOS8_HUMAN	yes	yes	1	0	0	0	0	By MS/MS	By MS/MS	By MS/MS	7.58	5.09	3	1	1								1	6	4	3	5	39.384	39.015	2;3	7.5893E-22	13264	SW_20181010_HUNTER_1Mil_HeLa_frac12_pullout_3	245.94	198.04	331910000	148860000	75458000	107590000			194	2703
AAGFPYALR	0	Acetyl (N-term)	1006.5236	0.52361577	814	sp|P17676|CEBPB_HUMAN	yes	yes	1	0	0	0	0	By MS/MS	By MS/MS	By MS/MS	3	1.55		3	1			1							1	1	3	42.66	42.333	2	0.015323	14094	SW_20181007_HUNTER_1Mil_HeLa_frac2_pullout_2	151.51	80.132	65976000	9559100	29585000	26832000			195	814
AAGGAVAAAPECR	0	Acetyl (N-term)	1241.5823	0.58226964	3604	sp|Q9UL63|MKLN1_HUMAN	yes	yes	1	0	0	0	0		By MS/MS	By MS/MS	4.8	0.748				2	2	1								3	2	22.479	22.678	2	4.0255E-07	6154	SW_20181010_HUNTER_1Mil_HeLa_frac5_pullout_3	153.12	115.03	18160000	0	13297000	4862400			196	3604
AAGGDHGSPDSYR	0	Acetyl (N-term)	1330.5538	0.55380628	979	sp|P30566|PUR8_HUMAN	yes	yes	1	0	0	0	0	By matching		By MS/MS	7.33	0.471							2	1					1		2	15.766	15.262	2	0.0036879	3177	SW_20181010_HUNTER_1Mil_HeLa_frac7_pullout_3	121.9	101.57	4725100	374640	0	4350400			197	979
AAGGDHGSPDSYRSPLASR	0	Acetyl (N-term)	1941.8929	0.89291575	979	sp|P30566|PUR8_HUMAN	yes	yes	1	0	0	0	1		By MS/MS	By MS/MS	2	0.707	1	2	1											2	2	22.239	22.32	3	3.7888E-21	6122	SW_20181010_HUNTER_1Mil_HeLa_frac2_pullout_3	183.74	148.08	21771000	0	7111700	14659000			198	979
AAGGGGGSSKASSSSASSAGALESSLDR	1	Acetyl (N-term)	2453.1266	0.12661667	2062	sp|Q5VT52|RPRD2_HUMAN	yes	yes	1	0	0	0	0	By MS/MS	By MS/MS	By MS/MS	9.78	0.629									3	5	1		2	2	5	27.578	26.64	2;3	4.7694E-185	8826	SW_20181010_HUNTER_1Mil_HeLa_frac9_pullout_3	358.8	321.18	165950000	16201000	8952400	140790000			199	2062
AAGGGGGSSKASSSSASSAGALESSLDR	1	Unmodified	2411.1161	0.11605199	2062	sp|Q5VT52|RPRD2_HUMAN	yes	yes	0	0	0	0	0	By MS/MS	By MS/MS	By matching	11.8	0.433											1	3	2	1	1	23.203	23.022	3	1.5739E-128	6983	SW_20181007_HUNTER_1Mil_HeLa_frac12_pullout_2	305.7	268.61	25349000	11916000	9391600	4042000			200	2062
AAGGPGAGSAAPVSSTSSLPLAALNMR	0	Acetyl (N-term)	2452.238	0.2380218	2933	sp|Q99836|MYD88_HUMAN	yes	yes	1	0	0	0	0	By MS/MS			9	0									1				1			46.915	47.225	3	0.00035028	14380	SW_20181004_HUNTER_1Mil_HeLa_frac9_pullout_1	81.922	67.152	839250	839250	0	0			201	2933
AAGGPGAGSAAPVSSTSSLPLAALNMR	0	Oxidation (M);Acetyl (N-term)	2468.2329	0.23293642	2933	sp|Q99836|MYD88_HUMAN	yes	yes	1	0	0	1	0			By MS/MS	6	0						1									1	44.118	42.664	3	0.0080818	14768	SW_20181010_HUNTER_1Mil_HeLa_frac6_pullout_3	58.284	43.356	1774200	0	0	1774200			202	2933
AAGIVASR	0	Acetyl (N-term)	785.43955	0.43955179	1632	sp|Q13011|ECH1_HUMAN	yes	yes	1	0	0	0	0	By MS/MS	By matching	By MS/MS	11	0											3		1	1	1	26.852	26.316	2	0.02612	8008	SW_20181004_HUNTER_1Mil_HeLa_frac11_pullout_1	143.85	36.26	9158700	2933500	2407200	3817900			203	1632
AAGKFASLPR	1	Acetyl (N-term)	1058.5873	0.58727866	445	sp|O75815|BCAR3_HUMAN	yes	yes	1	0	0	0	0	By MS/MS	By matching	By MS/MS	9.83	0.687									2	3	1		2	1	3	29.965	29.143	2	0.0021057	9230	SW_20181010_HUNTER_1Mil_HeLa_frac10_pullout_3	173.37	79.11	26151000	7313300	475110	18363000			204	445
AAGKSGGSAGEITFLEALAR	1	Acetyl (N-term)	1947.0062	0.0061545955	3128	sp|Q9GZR1|SENP6_HUMAN	yes	yes	1	0	0	0	0		By MS/MS	By MS/MS	4	0				3										1	2	47.914	48.031	2;3	3.0115E-06	15988	SW_20181010_HUNTER_1Mil_HeLa_frac4_pullout_3	136.49	114.65	7621700	0	2018400	5603300			205	3128
AAGLKGAQER	1	Unmodified	999.54614	0.54614213	2824	sp|Q96M27|PRRC1_HUMAN	yes	yes	0	0	0	0	0	By MS/MS			11	0											1		1			11.708	12.007	2	0.0025372	2913	SW_20181004_HUNTER_1Mil_HeLa_frac11_pullout_1	170.5	77.338	8826100	8826100	0	0			206	2824
AAGPGWAAYER	0	Unmodified	1147.5411	0.54105675	2295	sp|Q86VI3|IQGA3_HUMAN	yes	yes	0	0	0	0	0	By matching	By MS/MS	By MS/MS	6	0						3							1	1	1	27.298	27.235	2	9.1834E-08	8681	SW_20181010_HUNTER_1Mil_HeLa_frac6_pullout_3	221.94	163.34	27520000	3675200	7751300	16094000			207	2295
AAGPGYGGR	0	Unmodified	804.38785	0.38785057	2661	sp|Q93052|LPP_HUMAN	yes	yes	0	0	0	0	0	By matching	By MS/MS	By matching	8	0								3					1	1	1	13.154	12.984	2	0.067856	3326	SW_20181007_HUNTER_1Mil_HeLa_frac8_pullout_2	114.72	32.857	14174000	1151100	3870400	9152600			208	2661
AAGTAAALAFLSQESR	0	Acetyl (N-term)	1604.8158	0.81583463	429	sp|O75607|NPM3_HUMAN	yes	yes	1	0	0	0	0	By MS/MS	By MS/MS	By MS/MS	8.18	1.4						1	3	3	2	1	1		3	4	4	51.737	51.153	2	1.9945E-98	17173	SW_20181007_HUNTER_1Mil_HeLa_frac6_pullout_2	351.63	274.69	675180000	69697000	580720000	24764000			209	429
AAGTAAALAFLSQESRTR	0	Acetyl (N-term)	1861.9646	0.96462413	429	sp|O75607|NPM3_HUMAN	yes	yes	1	0	0	0	1	By MS/MS			9	0									1				1			46.742	47.052	2	0.00065031	14335	SW_20181004_HUNTER_1Mil_HeLa_frac9_pullout_1	109.6	64.834	1398900	1398900	0	0			210	429
AAGTDGSDFQHR	0	Unmodified	1260.5483	0.54832698	2421	sp|Q8N5M9|JAGN1_HUMAN	yes	yes	0	0	0	0	0	By MS/MS	By MS/MS	By MS/MS	4.57	1.24		2		3	6	3							3	5	6	13.476	13.526	2;3	8.6196E-66	3710	SW_20181004_HUNTER_1Mil_HeLa_frac6_pullout_1	274.2	250.66	296120000	91467000	97567000	107090000			211	2421
AAGTLYTYPENWR	0	Unmodified	1540.731	0.73104237	926	sp|P26641|EF1G_HUMAN	yes	yes	0	0	0	0	0	By MS/MS	By MS/MS		2.33	0.471		2	1										2	1		33.859	33.993	2	2.662E-31	11069	SW_20181007_HUNTER_1Mil_HeLa_frac2_pullout_2	267.29	233.91	13470000	2366200	11104000	0			212	926
AAGTLYTYPENWR	0	Acetyl (N-term)	1582.7416	0.74160705	926	sp|P26641|EF1G_HUMAN	yes	yes	1	0	0	0	0	By MS/MS	By MS/MS	By MS/MS	9.31	2.9		2	2	2	2	1			1	13	18	4	15	7	23	44.785	43.871	1;2;3	3.0018E-25	13839	SW_20181004_HUNTER_1Mil_HeLa_frac11_pullout_1	254.57	217.1	7138000000	4296500000	413090000	2428400000			213	926
AAGTNTTSASTPR	0	Unmodified	1233.5949	0.59494282	3543	sp|Q9UHD9|UBQL2_HUMAN	yes	yes	0	0	0	0	0	By MS/MS	By MS/MS	By MS/MS	6.33	0.471						2	1						1	1	1	11.722	11.86	2	4.0426E-05	2973	SW_20181007_HUNTER_1Mil_HeLa_frac6_pullout_2	151.79	107.39	6693300	1332100	3169600	2191500			214	3543
AAGTSSYWEDLR	0	Acetyl (N-term)	1396.6259	0.62590859	505	sp|O95249|GOSR1_HUMAN	yes	yes	1	0	0	0	0	By MS/MS	By MS/MS	By MS/MS	3.78	2.07	3	3	3	2	3	2	1	1					4	6	8	40.06	39.771	2	3.2901E-07	12766	SW_20181004_HUNTER_1Mil_HeLa_frac2_pullout_1	202.05	162.05	587760000	237880000	206860000	143020000			215	505
AAGVTDGNEVAKAQQATPGGAAPTIFSR	1	Unmodified	2684.3518	0.351806	3062	sp|Q9BX68|HINT2_HUMAN	yes	yes	0	0	0	0	0	By MS/MS	By MS/MS	By MS/MS	2.05	0.805	5	10	4	1									7	4	9	29.878	29.849	2;3;4	1.3456E-154	9157	SW_20181004_HUNTER_1Mil_HeLa_frac2_pullout_1	332.27	298.58	479160000	117130000	69880000	292160000			216	3062
AAHGASPEDFSLTLGAR	0	Unmodified	1698.8325	0.83254733	2291	sp|Q86UU1|PHLB1_HUMAN	yes	yes	0	0	0	0	0	By MS/MS			11	0											1		1			30.61	30.909	3	0.002881	9792	SW_20181004_HUNTER_1Mil_HeLa_frac11_pullout_1	75.018	52.01	1410600	1410600	0	0			217	2291
AAHLSYGR	0	Acetyl (N-term)	915.45626	0.45626449	2697	sp|Q96AX1|VP33A_HUMAN	yes	yes	1	0	0	0	0	By MS/MS	By MS/MS	By MS/MS	2	0.816	3	3	3										3	3	3	20.995	21.075	2	0.0076956	6032	SW_20181010_HUNTER_1Mil_HeLa_frac1_pullout_3	206.51	126.05	1161200000	259790000	210510000	690880000			218	2697
AAHSEGNTTAGLDMR	0	Unmodified	1529.6893	0.68925391	1470	sp|P78371|TCPB_HUMAN	yes	yes	0	0	0	0	0		By matching	By MS/MS	10	0										2				1	1	18.288	17.816	3	0.00023022	4792	SW_20181010_HUNTER_1Mil_HeLa_frac10_pullout_3	97.203	81.816	7373200	0	486240	6887000			219	1470
AAIAASEVLVDSAEEGSLAAAAELAAQKR	1	Acetyl (N-term)	2853.472	0.47198072	560	sp|O95926|SYF2_HUMAN	yes	yes	1	0	0	0	0	By MS/MS			11	0											1		1			54.305	54.303	3	0.00038824	18177	SW_20181004_HUNTER_1Mil_HeLa_frac11_pullout_1	61.801	49.605	543200	543200	0	0			220	560
AAIAQADR	0	Unmodified	814.42972	0.42971539	688	sp|P09497|CLCB_HUMAN	yes	yes	0	0	0	0	0	By MS/MS	By MS/MS	By matching	6	0						3							1	1	1	13.346	13.55	2	0.046255	3699	SW_20181004_HUNTER_1Mil_HeLa_frac6_pullout_1	130.77	39.181	15019000	4889200	6630600	3499100			221	688
AAIPSSGSLVATHDYYR	0	Acetyl (N-term)	1848.9006	0.90062689	3190	sp|Q9H3Y8|PPDPF_HUMAN	yes	yes	1	0	0	0	0	By MS/MS	By MS/MS	By MS/MS	11.8	0.433											1	3	1	1	2	34.432	33.757	2	0.0005058	11197	SW_20181010_HUNTER_1Mil_HeLa_frac12_pullout_3	134.98	104.1	18165000	4305000	6218000	7642200			222	3190
AAISQVDR	0	Unmodified	858.45593	0.45593014	687	sp|P09496|CLCA_HUMAN	yes	yes	0	0	0	0	0	By MS/MS	By MS/MS	By MS/MS	8.5	0.5								3	3				2	2	2	16.339	16.062	2	0.0069167	4734	SW_20181010_HUNTER_1Mil_HeLa_frac8_pullout_3	221.36	113.93	370900000	18524000	103320000	249060000			223	687
AAIYGGVEGGGTR	0	Acetyl (N-term)	1248.6099	0.6098646	3569	sp|Q9UJ70|NAGK_HUMAN	yes	yes	1	0	0	0	0	By MS/MS	By MS/MS	By MS/MS	6.36	5.17	3	2	1									5	2	4	5	31.47	31.069	2	3.2545E-13	10319	SW_20181010_HUNTER_1Mil_HeLa_frac12_pullout_3	213.8	171.51	734040000	72604000	307120000	354310000			224	3569
AAKGEGQLGPAER	1	Unmodified	1282.663	0.6629628	754	sp|P13639|EF2_HUMAN	yes	yes	0	0	0	0	0	By MS/MS	By MS/MS	By MS/MS	6.73	0.75						5	4	2					4	5	2	13.927	14.163	2;3	3.2882E-13	3844	SW_20181010_HUNTER_1Mil_HeLa_frac6_pullout_3	213.72	120.99	381780000	33522000	128220000	220040000			225	754
AAKSADGSAPAGEGEGVTLQR	1	Unmodified	1970.9657	0.96574634	1513	sp|Q01650|LAT1_HUMAN	yes	yes	0	0	0	0	0	By MS/MS		By MS/MS	9	0									2				1		1	19.454	18.909	3	1.8499E-05	5817	SW_20181010_HUNTER_1Mil_HeLa_frac9_pullout_3	129.02	97.935	6582500	2796800	0	3785800			226	1513
AAKSQPNIPKAKSLDGVTNDR	3	Acetyl (N-term)	2251.1921	0.19205789	3507	sp|Q9UBM7|DHCR7_HUMAN	yes	yes	1	0	0	0	0	By MS/MS	By matching		7	0							2						1	1		22.154	22.458	4	0.021903	6131	SW_20181004_HUNTER_1Mil_HeLa_frac7_pullout_1	62.274	43.736	19143000	3634700	15508000	0			227	3507
AALAGVFVWDEER	0	Acetyl (N-term)	1503.7358	0.73579339	3313	sp|Q9NQZ5|STAR7_HUMAN	yes	yes	1	0	0	0	0	By MS/MS	By MS/MS	By MS/MS	2.5	0.866		3		1									1	1	2	53.82	53.79	2	8.5663E-09	17681	SW_20181004_HUNTER_1Mil_HeLa_frac2_pullout_1	227.88	191.19	19979000	9548900	5292500	5137400			228	3313
AALAPASLTSAR	0	Unmodified	1127.6299	0.62987176	3653	sp|Q9UQ35|SRRM2_HUMAN	yes	yes	0	0	0	0	0	By matching	By MS/MS	By matching	2	0		3											1	1	1	26.737	26.73	2	0.0023159	8460	SW_20181007_HUNTER_1Mil_HeLa_frac2_pullout_2	137.05	62.745	5704200	784080	4059800	860300			229	3653
AALDEAQGVGLDSTGYYDQEIYGGSDSR	0	Unmodified	2936.2948	0.29480422	424	sp|O75533|SF3B1_HUMAN	yes	yes	0	0	0	0	0	By matching	By MS/MS		3.5	0.5			1	1									1	1		36.365	36.491	3	4.9858E-07	12050	SW_20181007_HUNTER_1Mil_HeLa_frac4_pullout_2	100.93	89.404	3599100	1866700	1732400	0			230	424
AALDSLSLFTSLGLSEQKAR	1	Acetyl (N-term)	2148.1426	0.14264808	1153	sp|P47897|SYQ_HUMAN	yes	yes	1	0	0	0	0	By MS/MS	By MS/MS	By MS/MS	2	0.907	6	6	4	1									4	6	7	53.016	52.965	2;3	2.3622E-93	17626	SW_20181004_HUNTER_1Mil_HeLa_frac1_pullout_1	316.61	255.17	162460000	19352000	12392000	130720000			231	1153
AALEAAAAAAPER	0	Unmodified	1210.6306	0.63060004	2288	sp|Q86UK7|ZN598_HUMAN	yes	yes	0	0	0	0	0	By MS/MS	By MS/MS	By MS/MS	1.4	0.49	3	2											2	1	2	22.462	22.489	2	8.546E-08	6560	SW_20181010_HUNTER_1Mil_HeLa_frac1_pullout_3	127.87	74.185	52197000	18936000	4462100	28798000			232	2288
AALGEPVR	0	Acetyl (N-term)	853.46577	0.46576654	3365	sp|Q9NUP9|LIN7C_HUMAN	yes	yes	1	0	0	0	0	By MS/MS	By MS/MS	By MS/MS	7	1.07						3	2	1	1				2	1	4	28.783	28.082	2	0.014384	8966	SW_20181010_HUNTER_1Mil_HeLa_frac6_pullout_3	173.93	38.068	1197300000	185010000	440490000	571810000			233	3365
AALGEPVRLER	0	Acetyl (N-term)	1251.6935	0.69353465	3365	sp|Q9NUP9|LIN7C_HUMAN	yes	yes	1	0	0	0	1		By MS/MS	By MS/MS	4	0				2										1	1	31.226	31.351	2	0.0095963	9975	SW_20181010_HUNTER_1Mil_HeLa_frac4_pullout_3	147.12	64.116	34687000	0	9723500	24963000			234	3365
AALGGDGLR	0	Acetyl (N-term)	870.45593	0.45593014	3663	sp|Q9Y256|FACE2_HUMAN	yes	yes	1	0	0	0	0	By MS/MS	By MS/MS	By MS/MS	9.6	0.49									2	3			2	2	1	30.052	29.865	2	0.0065699	8533	SW_20181004_HUNTER_1Mil_HeLa_frac9_pullout_1	169.06	58.026	159060000	90437000	61103000	7516700			235	3663
AALGGTATR	0	Unmodified	816.44537	0.44536545	200	sp|O14828|SCAM3_HUMAN	yes	yes	0	0	0	0	0	By matching	By matching	By MS/MS	12	0												3	1	1	1	14.207	14	2	0.0064351	3784	SW_20181010_HUNTER_1Mil_HeLa_frac12_pullout_3	169.57	39.517	16109000	1617800	3502800	10988000			236	200
AALGHLAGEAAAAPGPGTPCASR	0	Acetyl (N-term)	2144.0433	0.043285158	3226	sp|Q9H7E9|CH033_HUMAN	yes	yes	1	0	0	0	0	By MS/MS	By MS/MS	By MS/MS	10.2	0.373										5	1		3	1	2	33.949	33.444	2;3	3.2082E-58	10940	SW_20181010_HUNTER_1Mil_HeLa_frac10_pullout_3	232.28	201.05	138400000	17618000	1920300	118860000			237	3226
AALGPSSQNVTEYVVR	0	Acetyl (N-term)	1731.8792	0.87916317	1030	sp|P35269|T2FA_HUMAN	yes	yes	1	0	0	0	0	By MS/MS	By MS/MS	By MS/MS	10.1	1.07									7	6	3	3	6	5	8	39.836	39.09	2;3	3.2473E-19	13062	SW_20181010_HUNTER_1Mil_HeLa_frac10_pullout_3	254.53	221.31	1144600000	242770000	161580000	740230000			238	1030
AALGSDTGGSTR	0	Unmodified	1091.5207	0.52071524	3150	sp|Q9H0R6|GATA_HUMAN	yes	yes	0	0	0	0	0	By MS/MS	By MS/MS	By MS/MS	6.25	0.433						3	1						2	1	1	13.977	14.269	2	3.1519E-12	3772	SW_20181010_HUNTER_1Mil_HeLa_frac6_pullout_3	226.09	183.81	16507000	4600400	6904200	5002300			239	3150
AALGSPSHTFR	0	Acetyl (N-term)	1184.5938	0.5938206	2790	sp|Q96HJ9|FMC1_HUMAN	yes	yes	1	0	0	0	0	By MS/MS	By MS/MS	By MS/MS	8.33	1.89						3	3	3	2	1	2	1	3	6	6	26.611	26.121	2	1.6223E-08	7948	SW_20181010_HUNTER_1Mil_HeLa_frac7_pullout_3	233.46	162.08	1119800000	137430000	332040000	650370000			240	2790
AALGVAEAVAAPHPAEGAETAEAVELSR	0	Acetyl (N-term)	2728.3668	0.36678737	2315	sp|Q86Y56|DAAF5_HUMAN	yes	yes	1	0	0	0	0	By MS/MS	By MS/MS	By MS/MS	5.41	0.771				1	10	4	2						7	5	5	42.809	42.822	2;3;4	1.5146E-104	14020	SW_20181004_HUNTER_1Mil_HeLa_frac5_pullout_1	326.18	295.7	1138000000	764190000	218230000	155570000			241	2315
AALHTTPDSPAAQLER	0	Acetyl (N-term)	1718.8588	0.85876208	107	sp|A6NFI3|ZN316_HUMAN	yes	yes	1	0	0	0	0	By MS/MS	By MS/MS	By MS/MS	2	0		5											2	1	2	28.744	28.685	2;3	8.9646E-42	9047	SW_20181007_HUNTER_1Mil_HeLa_frac2_pullout_2	278.41	200.07	42135000	17218000	21234000	3683100			242	107
AALLTER	0	Unmodified	772.4443	0.44430282	3760;3041	sp|Q9Y5B9|SP16H_HUMAN;sp|Q9BW19|KIFC1_HUMAN	no	no	0	0	0	0	0			By MS/MS	5	0					1										1	22.208	21.955	2	0.070072	5901	SW_20181010_HUNTER_1Mil_HeLa_frac5_pullout_3	153.88	10.707	30263000	0	0	30263000			243	3760;3041
AALMESQGQQQEER	0	Unmodified	1603.726	0.72603334	1802	sp|Q14980|NUMA1_HUMAN	yes	yes	0	0	0	0	0	By MS/MS	By MS/MS	By MS/MS	5.5	0.5					2	2							1	1	2	18.174	18.187	2	5.6881E-09	5332	SW_20181004_HUNTER_1Mil_HeLa_frac6_pullout_1	188.06	148.76	6063200	2028300	2396100	1638700			244	1802
AALQSDVQPVGHDYVEEVR	0	Unmodified	2111.0283	0.028346601	2818	sp|Q96KR1|ZFR_HUMAN	yes	yes	0	0	0	0	0	By MS/MS	By matching	By MS/MS	2	0		3											1	1	1	27.778	27.738	3	3.3157E-14	8471	SW_20181004_HUNTER_1Mil_HeLa_frac2_pullout_1	165.74	135.59	14164000	4825100	5904700	3434500			245	2818
AALSTSSEPAAKPEVDPVENEAVAPEFTNR	1	Unmodified	3125.5153	0.5153021	3151	sp|Q9H0U6|RM18_HUMAN	yes	yes	0	0	0	0	0		By MS/MS	By matching	3	0			2											1	1	31.792	31.708	3	0.019528	10174	SW_20181007_HUNTER_1Mil_HeLa_frac3_pullout_2	43.612	29.204	1927100	0	1175400	751670			246	3151
AALSVDGEDENEGEDYAE	0	Unmodified	1911.7494	0.74939037	890	sp|P23588|IF4B_HUMAN	yes	yes	0	0	0	0	0	By MS/MS	By MS/MS	By MS/MS	7	1.91				2	3	5	4	3	2	2	1		5	8	9	29.402	29.018	2;3	3.0242E-51	9189	SW_20181010_HUNTER_1Mil_HeLa_frac7_pullout_3	271.14	249.51	199910000	27616000	31800000	140500000			247	890
AALTNLQDR	0	Unmodified	1000.5302	0.53015772	1587	sp|Q08499|PDE4D_HUMAN	yes	yes	0	0	0	0	0	By matching	By MS/MS	By MS/MS	3	1.22	1		1	2									2	1	1	21.304	21.417	2	0.03207	6196	SW_20181010_HUNTER_1Mil_HeLa_frac4_pullout_3	133.58	62.24	12451000	2327600	3779700	6344100			248	1587
AALVDLEPGTMDSVR	0	Unmodified	1572.7818	0.78175731	3012	sp|Q9BUF5|TBB6_HUMAN	yes	yes	0	0	0	0	0	By MS/MS	By MS/MS	By MS/MS	7.38	1.58					2	2	6	3	1	1	1		5	5	6	37.685	37.035	2	5.5817E-08	12009	SW_20181010_HUNTER_1Mil_HeLa_frac7_pullout_3	157.68	104.35	74528000	17222000	18216000	39090000			249	3012
AALVDLEPGTMDSVR	0	Oxidation (M)	1588.7767	0.77667193	3012	sp|Q9BUF5|TBB6_HUMAN	yes	yes	0	0	0	1	0	By MS/MS	By MS/MS	By MS/MS	5.62	1.49		1			1	4	2						1	3	4	36.056	35.56	2	0.0017247	11940	SW_20181007_HUNTER_1Mil_HeLa_frac7_pullout_2	112.94	79.062	25245000	3372000	4833500	17040000			250	3012
AALVDLEPGTMDSVR	0	Acetyl (N-term)	1614.7923	0.792322	3012	sp|Q9BUF5|TBB6_HUMAN	yes	yes	1	0	0	0	0	By MS/MS		By MS/MS	8	0								2					1		1	40.359	39.477	2	5.4473E-06	13711	SW_20181010_HUNTER_1Mil_HeLa_frac8_pullout_3	122.7	108.02	2355300	680530	0	1674800			251	3012
AALVLEDGSVLR	0	Acetyl (N-term)	1283.7085	0.70851601	936	sp|P27708|PYR1_HUMAN	yes	yes	1	0	0	0	0	By MS/MS	By MS/MS	By MS/MS	7.52	3.04	2	1	6	1			7	8	8	5	2	4	15	15	14	49.165	48.809	2	3.0603E-07	16469	SW_20181007_HUNTER_1Mil_HeLa_frac7_pullout_2	202.36	134.37	5519900000	1251900000	1902400000	2365600000			252	936
AALVVSGAAEQGGR	0	Acetyl (N-term)	1326.6892	0.68917755	3104	sp|Q9BZG8|DPH1_HUMAN	yes	yes	1	0	0	0	0	By MS/MS	By MS/MS	By MS/MS	5.91	1.5				2	3	3	1	1	1				2	3	6	35.829	35.287	2	8.7289E-26	10752	SW_20181010_HUNTER_1Mil_HeLa_frac4_pullout_3	253.29	192.31	1898400000	107780000	622310000	1168300000			253	3104
AALVVSGAAEQGGRDGPGR	0	Acetyl (N-term)	1808.9129	0.91292291	3104	sp|Q9BZG8|DPH1_HUMAN	yes	yes	1	0	0	0	1		By MS/MS	By matching	4.33	0.471				2	1									1	2	31.747	31.68	2	0.014156	10188	SW_20181007_HUNTER_1Mil_HeLa_frac4_pullout_2	72.34	48.967	20955000	0	2099200	18856000			254	3104
AAMAVGGAGGSR	0	Acetyl (N-term)	1045.4975	0.49747738	193	sp|O14744|ANM5_HUMAN	yes	yes	1	0	0	0	0	By MS/MS	By MS/MS	By MS/MS	9.13	3.81	2		1							3	6	3	5	6	4	25.458	25.035	2	1.7028E-15	7408	SW_20181004_HUNTER_1Mil_HeLa_frac11_pullout_1	249.03	161.44	4913600000	2312400000	984310000	1616900000			255	193
AAMAVGGAGGSR	0	Oxidation (M);Acetyl (N-term)	1061.4924	0.492392	193	sp|O14744|ANM5_HUMAN	yes	yes	1	0	0	1	0	By MS/MS	By MS/MS	By MS/MS	8.57	4.07	3	3	4	1	1					5	13	10	12	14	14	20.941	20.711	2	3.1434E-06	5367	SW_20181010_HUNTER_1Mil_HeLa_frac12_pullout_3	160.16	109.46	3746100000	666720000	1419600000	1659800000			256	193
AAMAVGGAGGSRVSSGR	0	Acetyl (N-term)	1531.7525	0.75252287	193	sp|O14744|ANM5_HUMAN	yes	yes	1	0	0	0	1	By matching	By matching	By MS/MS	3.25	0.433			3	1									1	1	2	22.544	22.653	2	0.037306	6341	SW_20181010_HUNTER_1Mil_HeLa_frac3_pullout_3	96.015	49.124	15845000	5188400	2841900	7814800			257	193
AAMDVDTPSGTNSGAGKKR	2	Acetyl (N-term)	1903.9058	0.90578862	1424	sp|P62877|RBX1_HUMAN	yes	yes	1	0	0	0	0	By matching		By MS/MS	10	0										2			1		1	19.971	19.503	3	0.022555	5520	SW_20181010_HUNTER_1Mil_HeLa_frac10_pullout_3	69.148	52.463	5637800	2430700	0	3207100			258	1424
AAMGNTQR	0	Unmodified	847.39704	0.39703505	1279	sp|P53618|COPB_HUMAN	yes	yes	0	0	0	0	0		By MS/MS		4.5	0.5				1	1									2		11.451	11.626	2	0.050225	2835	SW_20181007_HUNTER_1Mil_HeLa_frac4_pullout_2	129.39	54.081	5519100	0	5519100	0			259	1279
AAMLAAQDVAQR	0	Oxidation (M)	1259.6292	0.62921983	1397	sp|P62263|RS14_HUMAN	yes	yes	0	0	0	1	0	By MS/MS	By MS/MS	By MS/MS	6.69	2.67		1	3					5	4				3	6	4	21.339	21.14	2	5.9634E-10	7893	SW_20181010_HUNTER_1Mil_HeLa_frac8_pullout_3	216.12	154.44	146400000	6855400	99214000	40327000			260	1397
AAMLAAQDVAQR	0	Unmodified	1243.6343	0.63430521	1397	sp|P62263|RS14_HUMAN	yes	yes	0	0	0	0	0	By MS/MS	By MS/MS	By MS/MS	9	1.21								5	3	2		1	2	5	4	25.21	24.733	2;3	1.3834E-80	6664	SW_20181004_HUNTER_1Mil_HeLa_frac8_pullout_1	352.74	264.37	211510000	35345000	73236000	102930000			261	1397
AANAAENDFSVSQAEMSSR	0	Unmodified	1983.8592	0.85923236	2477	sp|Q8NE71|ABCF1_HUMAN	yes	yes	0	0	0	0	0	By MS/MS			11	0											1		1			27.777	28.176	2	4.5011E-55	8732	SW_20181004_HUNTER_1Mil_HeLa_frac11_pullout_1	252.91	214.11	3497900	3497900	0	0			262	2477
AANENEPEGKVPSKGR	2	Unmodified	1681.8384	0.83836099	1851	sp|Q15398|DLGP5_HUMAN	yes	yes	0	0	0	0	0		By MS/MS	By matching	3	0			2											1	1	12.536	12.553	4	0.040876	3058	SW_20181007_HUNTER_1Mil_HeLa_frac3_pullout_2	74.786	54.947	3342300	0	2782300	560000			263	1851
AANFEQFLQER	0	Unmodified	1351.6521	0.65206377	1029	sp|P35268|RL22_HUMAN	yes	yes	0	0	0	0	0	By MS/MS		By MS/MS	1.33	0.471	2	1											1		2	38.245	38.163	2	0.02498	12355	SW_20181010_HUNTER_1Mil_HeLa_frac1_pullout_3	113.63	32.292	2034800	0	0	2034800			264	1029
AANGIQAHPESSTGSDAR	0	Unmodified	1767.8136	0.8136028	2023	sp|Q5QJE6|TDIF2_HUMAN	yes	yes	0	0	0	0	0	By MS/MS	By MS/MS	By MS/MS	8.4	0.49								3	2				2	1	2	13.448	13.188	3	2.3936E-18	3466	SW_20181010_HUNTER_1Mil_HeLa_frac8_pullout_3	146.76	129.25	27358000	2360500	4845600	20151000			265	2023
AANNGALPPDLSYIVR	0	Unmodified	1669.8788	0.87876924	672	sp|P08574|CY1_HUMAN	yes	yes	0	0	0	0	0			By MS/MS	6	0						1									1	41.022	39.669	2	2.8462E-05	13594	SW_20181010_HUNTER_1Mil_HeLa_frac6_pullout_3	160.15	107.36	2410100	0	0	2410100			266	672
AANNTQLQAR	0	Unmodified	1085.5578	0.55776945	1802	sp|Q14980|NUMA1_HUMAN	yes	yes	0	0	0	0	0	By MS/MS	By matching	By MS/MS	9	0									3				1	1	1	13.46	13.211	2	0.025432	3633	SW_20181010_HUNTER_1Mil_HeLa_frac9_pullout_3	128.38	72.853	5564600	1109600	1341800	3113200			267	1802
AANSSGQGFQNKNR	1	Acetyl (N-term)	1519.7128	0.71276654	3338	sp|Q9NRY2|SOSSC_HUMAN	yes	yes	1	0	0	0	0	By MS/MS	By MS/MS	By MS/MS	5.4	0.952				3	5	5	2						4	7	4	14.932	15.118	2;3	1.2812E-87	3665	SW_20181010_HUNTER_1Mil_HeLa_frac5_pullout_3	341.6	269.24	520390000	123360000	224390000	172640000			268	3338
AANYQDTIGR	0	Unmodified	1107.5309	0.530886	675	sp|P08670|VIME_HUMAN	yes	yes	0	0	0	0	0		By MS/MS	By MS/MS	12	0												2		1	1	20.899	19.195	2	0.0031905	5900	SW_20181007_HUNTER_1Mil_HeLa_frac12_pullout_2	154.49	89.686	3096100	0	0	3096100			269	675
AANYSSTSTR	0	Acetyl (N-term)	1098.4942	0.49416614	3001	sp|Q9BTV4|TMM43_HUMAN	yes	yes	1	0	0	0	0	By MS/MS			1	0	1												1			17.332	17.332	2	0.019336	4770	SW_20181004_HUNTER_1Mil_HeLa_frac1_pullout_1	134.26	103.03	8641900	8641900	0	0			270	3001
AANYSSTSTR	0	Unmodified	1056.4836	0.48360145	3001	sp|Q9BTV4|TMM43_HUMAN	yes	yes	0	0	0	0	0	By MS/MS	By MS/MS	By MS/MS	7.5	1.02						2	3	3	2				3	4	3	12.218	12.163	2	6.3933E-11	2708	SW_20181010_HUNTER_1Mil_HeLa_frac6_pullout_3	251.3	179.17	851290000	303460000	352890000	194940000			271	3001
AANYSSTSTRR	0	Acetyl (N-term)	1254.5953	0.59527717	3001	sp|Q9BTV4|TMM43_HUMAN	yes	yes	1	0	0	0	1	By MS/MS	By MS/MS	By matching	1.75	0.433	1	3											2	1	1	14.848	14.993	2	3.1218E-05	3755	SW_20181004_HUNTER_1Mil_HeLa_frac1_pullout_1	196.52	128.29	27215000	24212000	1972200	1031500			272	3001
AANYSSTSTRR	0	Unmodified	1212.5847	0.58471248	3001	sp|Q9BTV4|TMM43_HUMAN	yes	yes	0	0	0	0	1	By MS/MS	By MS/MS	By MS/MS	8.25	0.433								3	1				1	1	2	11.953	11.601	3	0.00081259	3051	SW_20181010_HUNTER_1Mil_HeLa_frac8_pullout_3	155	90.182	78075000	3036300	9809100	65229000			273	3001
AAPAGGGGSAVSVLAPNGR	0	Acetyl (N-term)	1649.8485	0.84853174	3099	sp|Q9BZE9|ASPC1_HUMAN	yes	yes	1	0	0	0	0	By MS/MS	By MS/MS	By MS/MS	8.71	0.7								3	3	1			2	2	3	33.474	32.723	2	7.3254E-22	11188	SW_20181010_HUNTER_1Mil_HeLa_frac8_pullout_3	258.65	221.1	71520000	9600800	25711000	36208000			274	3099
AAPAQQTTQPGGGKR	1	Acetyl (N-term)	1508.7696	0.76955314	3420	sp|Q9NXG2|THUM1_HUMAN	yes	yes	1	0	0	0	0	By MS/MS	By MS/MS	By MS/MS	5.65	1.39				4	6	6	3			1			6	7	7	14.005	14.115	2;3	1.0675E-33	3511	SW_20181004_HUNTER_1Mil_HeLa_frac5_pullout_1	254.53	202.04	3562900000	1298800000	973620000	1290500000			275	3420
AAPASSAGASDAR	0	Unmodified	1130.5316	0.53161428	2486	sp|Q8NF37|PCAT1_HUMAN	yes	yes	0	0	0	0	0	By MS/MS			1	0	1												1			11.927	11.927	2	2.8114E-08	2818	SW_20181004_HUNTER_1Mil_HeLa_frac1_pullout_1	186.95	121.91	6880900	6880900	0	0			276	2486
AAPCEGQAFAVGVEKNWGAVVR	1	Acetyl (N-term)	2357.1586	0.15864927	2302	sp|Q86WB0|NIPA_HUMAN	yes	yes	1	0	0	0	0	By MS/MS	By matching	By matching	3	0			4										2	1	1	44.46	44.544	2;3	6.3957E-05	14702	SW_20181004_HUNTER_1Mil_HeLa_frac3_pullout_1	94.837	79.582	6468400	5190200	1005200	272970			277	2302
AAPDILIATPGR	0	Unmodified	1193.6768	0.67682195	2778	sp|Q96GQ7|DDX27_HUMAN	yes	yes	0	0	0	0	0		By MS/MS		4	0				1										1		33.72	33.77	2	0.022033	11030	SW_20181007_HUNTER_1Mil_HeLa_frac4_pullout_2	106.4	74.079	6964600	0	6964600	0			278	2778
AAPEGSGLGEDARLDQETAQWLR	0	Acetyl (N-term)	2511.199	0.19899376	2770	sp|Q96G03|PGM2_HUMAN	yes	yes	1	0	0	0	1	By MS/MS		By MS/MS	4.5	0.5				1	1								1		1	40.663	41.115	2;3	1.6244E-05	13585	SW_20181004_HUNTER_1Mil_HeLa_frac5_pullout_1	105.14	74.701	6289200	3466300	0	2822800			279	2770
AAPEPLRPR	0	Acetyl (N-term)	1047.5825	0.58252764	1871	sp|Q15599|NHRF2_HUMAN	yes	yes	1	0	0	0	1	By MS/MS	By MS/MS	By MS/MS	5.22	4.83	2	3	1									3	3	2	4	22.947	22.83	2	0.0077747	6730	SW_20181004_HUNTER_1Mil_HeLa_frac1_pullout_1	164.53	27.78	906310000	239210000	275440000	391650000			280	1871
AAPEQPLAISR	0	Acetyl (N-term)	1193.6404	0.64043645	2823	sp|Q96LT9|RNPC3_HUMAN	yes	yes	1	0	0	0	0	By MS/MS	By MS/MS	By MS/MS	2.9	1.58	2	3	2	1	1	1							2	6	2	31.276	31.3	2	0.0023099	9540	SW_20181010_HUNTER_1Mil_HeLa_frac2_pullout_3	155.42	94.831	315120000	106760000	151300000	57055000			281	2823
AAPFSLEYR	0	Unmodified	1052.5291	0.52909508	1831	sp|Q15181|IPYR_HUMAN	yes	yes	0	0	0	0	0	By MS/MS	By MS/MS	By MS/MS	2	0		3											1	1	1	32.645	32.605	2	0.00679	10581	SW_20181007_HUNTER_1Mil_HeLa_frac2_pullout_2	168.23	110.95	35241000	11181000	16825000	7235100			282	1831
AAPGAAGSR	0	Unmodified	756.38785	0.38785057	2606	sp|Q92522|H1X_HUMAN	yes	yes	0	0	0	0	0	By MS/MS	By MS/MS	By matching	2.14	0.833	2	2	3										3	3	1	11.177	11.275	2	0.013862	2567	SW_20181004_HUNTER_1Mil_HeLa_frac2_pullout_1	153.78	52.45	78432000	41387000	36327000	717890			283	2606
AAPGAEFAPNKR	1	Unmodified	1227.636	0.63601977	1834	sp|Q15233|NONO_HUMAN	yes	yes	0	0	0	0	0		By MS/MS		5.5	0.5					1	1								2		18.279	18.333	3	0.0040994	5262	SW_20181007_HUNTER_1Mil_HeLa_frac5_pullout_2	129.84	97.518	16683000	0	16683000	0			284	1834
AAPGEALR	0	Unmodified	783.4239	0.42390173	2293	sp|Q86V48|LUZP1_HUMAN	yes	yes	0	0	0	0	0	By MS/MS			8	0								1					1			16.207	16.456	2	0.12428	3996	SW_20181004_HUNTER_1Mil_HeLa_frac8_pullout_1	107.43	7.3631	0	0	0	0			285	2293
AAPGPALCLFDVDGTLTAPR	0	Acetyl (N-term)	2083.0408	0.040825542	246	sp|O15305|PMM2_HUMAN	yes	yes	1	0	0	0	0	By MS/MS	By MS/MS	By MS/MS	7.14	0.35							6	1					2	3	2	52.777	52.316	2;3	0.0001732	16184	SW_20181004_HUNTER_1Mil_HeLa_frac7_pullout_1	130.98	116.72	22652000	13290000	6048600	3313600			286	246
AAPGVDLSR	0	Unmodified	884.47158	0.4715802	25;7;16	sp|Q04695|K1C17_HUMAN;CON__Q04695;CON__Q9QWL7;sp|P02533|K1C14_HUMAN;CON__P02533;sp|P08779|K1C16_HUMAN;CON__P08779;CON__Q9Z2K1;CON__Q3ZAW8	no	no	0	0	0	0	0	By MS/MS	By MS/MS	By MS/MS	3.86	0.833			3	2	2								1	3	3	21.465	21.541	2	0.0014676	5920	SW_20181010_HUNTER_1Mil_HeLa_frac3_pullout_3	195.81	95.072	2027400000	580190000	1028300000	418870000		+	287	25;7;16
AAPGVDLSR	0	Acetyl (N-term)	926.48214	0.48214489	25;7;16	sp|Q04695|K1C17_HUMAN;CON__Q04695;CON__Q9QWL7;sp|P02533|K1C14_HUMAN;CON__P02533;sp|P08779|K1C16_HUMAN;CON__P08779;CON__Q9Z2K1;CON__Q3ZAW8	no	no	1	0	0	0	0	By matching	By MS/MS	By matching	11	0											3		1	1	1	28.594	28.091	2	0.018415	8435	SW_20181007_HUNTER_1Mil_HeLa_frac11_pullout_2	147.04	79.135	63721000	29450000	15078000	19193000		+	288	25;7;16
AAPMNGQVCVVTGASR	0	Acetyl (N-term)	1658.7869	0.78685946	2822	sp|Q96LJ7|DHRS1_HUMAN	yes	yes	1	0	0	0	0			By MS/MS	8	0								1							1	33.576	31.661	2	0.0014664	10779	SW_20181010_HUNTER_1Mil_HeLa_frac8_pullout_3	107.17	81.692	2159600	0	0	2159600			289	2822
AAPMTPAARPEDYEAALNAALADVPELAR	0	Oxidation (M);Acetyl (N-term)	3051.4971	0.49714961	1546	sp|Q04446|GLGB_HUMAN	yes	yes	1	0	0	1	1	By MS/MS	By MS/MS	By matching	5.14	0.99			1		3	3							2	4	1	51.235	51.223	3	3.3941E-12	16600	SW_20181004_HUNTER_1Mil_HeLa_frac6_pullout_1	117.04	100.37	27848000	10662000	16799000	387680			290	1546
AAPMTPAARPEDYEAALNAALADVPELAR	0	Acetyl (N-term)	3035.5022	0.50223499	1546	sp|Q04446|GLGB_HUMAN	yes	yes	1	0	0	0	1	By MS/MS	By MS/MS		5.8	0.748					2	2	1						2	3		51.744	51.927	3	8.9774E-17	17627	SW_20181007_HUNTER_1Mil_HeLa_frac5_pullout_2	120.6	106.22	26635000	10735000	15900000	0			291	1546
AAPPGEYFSVGSQVSCR	0	Acetyl (N-term)	1852.8414	0.84139745	1957	sp|Q3MHD2|LSM12_HUMAN	yes	yes	1	0	0	0	0	By MS/MS	By MS/MS	By MS/MS	9.64	0.643									5	5	1		3	3	5	38.516	37.689	2;3	6.5566E-14	12459	SW_20181010_HUNTER_1Mil_HeLa_frac10_pullout_3	164.48	141.47	46909000	12461000	3693500	30755000			292	1957
AAPRPPPAR	0	Acetyl (N-term)	973.54575	0.5457482	3499	sp|Q9UBB4|ATX10_HUMAN	yes	yes	1	0	0	0	1	By MS/MS	By MS/MS	By MS/MS	7.5	0.5							3	3					2	2	2	14.951	14.809	2	0.010913	1922	SW_20181010_HUNTER_1Mil_HeLa_frac7_pullout_3	158.36	66.451	1653900000	61299000	1121600000	470990000			293	3499
AAPSDGFKPR	1	Acetyl (N-term)	1086.5458	0.54580778	2655	sp|Q92979|NEP1_HUMAN	yes	yes	1	0	0	0	0	By MS/MS	By MS/MS	By MS/MS	9.45	3.19			3	1						5	6	5	6	7	7	21.681	21.379	2	4.0496E-05	6176	SW_20181007_HUNTER_1Mil_HeLa_frac11_pullout_2	217.02	154.47	5279800000	3429800000	1048200000	801890000			294	2655
AAPSEVAAIAPGEGDGGGGGFGSWLDGR	0	Acetyl (N-term)	2599.1939	0.19390838	2830	sp|Q96MW1|CCD43_HUMAN	yes	yes	1	0	0	0	0	By MS/MS	By matching	By MS/MS	10	0.5									1	6	1		5	1	2	49.304	48.946	2;3	2.1727E-10	16581	SW_20181010_HUNTER_1Mil_HeLa_frac10_pullout_3	112.11	96.63	28466000	18407000	1198000	8861100			295	2830
AAPSLLNWR	0	Acetyl (N-term)	1068.5716	0.5716286	3779	sp|Q9Y5Z7|HCFC2_HUMAN	yes	yes	1	0	0	0	0	By matching	By MS/MS		6.33	0.471						2	1						1	2		46.29	46.462	2	0.0035305	15583	SW_20181007_HUNTER_1Mil_HeLa_frac6_pullout_2	182.13	113.21	13917000	8738500	5178500	0			296	3779
AAPSMKER	1	Acetyl (N-term)	930.4593	0.45930096	2012	sp|Q5JTJ3|COA6_HUMAN	yes	yes	1	0	0	0	0	By MS/MS	By MS/MS	By MS/MS	2	0.816	3	3	3										3	3	3	16.047	16.171	2	0.0094829	4292	SW_20181004_HUNTER_1Mil_HeLa_frac3_pullout_1	193.86	104.49	2020300000	1568100000	141010000	311230000			297	2012
AAPSSNGSPWR	0	Unmodified	1128.5312	0.53122035	3178	sp|Q9H2W6|RM46_HUMAN	yes	yes	0	0	0	0	0			By MS/MS	4.5	0.5				1	1										2	20.409	20.509	2	0.00017883	5860	SW_20181010_HUNTER_1Mil_HeLa_frac4_pullout_3	186.16	117.24	12780000	0	0	12780000			298	3178
AAPTATPAAQESGTIPKKR	2	Unmodified	1894.0272	0.027224389	127	sp|O00116|ADAS_HUMAN	yes	yes	0	0	0	0	0	By MS/MS	By MS/MS	By matching	5.75	0.433					1	3							1	2	1	15.837	16.04	4	0.00041766	4453	SW_20181007_HUNTER_1Mil_HeLa_frac5_pullout_2	107.98	89.743	15475000	3965100	4325100	7184900			299	127
AAPVVAPPGVVVSR	0	Acetyl (N-term)	1359.7874	0.78743503	1648	sp|Q13144|EI2BE_HUMAN	yes	yes	1	0	0	0	0	By MS/MS	By MS/MS	By MS/MS	3.75	1.42		3	3	2	2	2							3	5	4	38.049	38.051	2	1.2219E-05	12024	SW_20181010_HUNTER_1Mil_HeLa_frac2_pullout_3	150.04	123.25	573380000	160300000	200370000	212710000			300	1648
AAPYGIESMSQDTEVR	0	Unmodified	1752.7989	0.79886394	824	sp|P18031|PTN1_HUMAN	yes	yes	0	0	0	0	0	By MS/MS			3	0			1										1			29.512	29.613	2	1.8735E-10	9351	SW_20181004_HUNTER_1Mil_HeLa_frac3_pullout_1	163.99	137.2	4412400	4412400	0	0			301	824
AAPYGIESMSQDTEVR	0	Oxidation (M)	1768.7938	0.79377856	824	sp|P18031|PTN1_HUMAN	yes	yes	0	0	0	1	0		By MS/MS		3	0			1											1		24.017	24.211	2	0.017171	7361	SW_20181007_HUNTER_1Mil_HeLa_frac3_pullout_2	78.692	53.255	0	0	0	0			302	824
AAQALALLR	0	Acetyl (N-term)	967.58147	0.581465	1903	sp|Q16401|PSMD5_HUMAN	yes	yes	1	0	0	0	0	By MS/MS	By MS/MS	By MS/MS	7.55	1.44					1	2	2	3	2	1			3	4	4	50.133	49.71	2	0.00132	16777	SW_20181010_HUNTER_1Mil_HeLa_frac10_pullout_3	197.65	93.536	1403000000	817810000	413020000	172160000			303	1903
AAQDRDQIYR	0	Unmodified	1234.6054	0.60544792	1436	sp|P62995|TRA2B_HUMAN	yes	yes	0	0	0	0	1	By MS/MS	By MS/MS	By matching	6	0						3							1	1	1	14.399	14.67	3	0.022229	3970	SW_20181004_HUNTER_1Mil_HeLa_frac6_pullout_1	112.36	64.074	30412000	9506700	12361000	8544300			304	1436
AAQEQELESLR	0	Unmodified	1272.631	0.63099397	366	sp|O60826|CCD22_HUMAN	yes	yes	0	0	0	0	0		By MS/MS	By matching	2.75	1.3	1	1		2										3	1	25.446	25.558	2	0.002194	7911	SW_20181007_HUNTER_1Mil_HeLa_frac2_pullout_2	156.12	99.557	8976300	0	7030800	1945500			305	366
AAQGEPGYLAAQSDPGSNSER	0	Acetyl (N-term)	2145.9563	0.95630387	3210	sp|Q9H694|BICC1_HUMAN	yes	yes	1	0	0	0	0	By MS/MS	By matching	By MS/MS	7	0							3						1	1	1	28.818	28.403	2	6.9191E-05	8829	SW_20181010_HUNTER_1Mil_HeLa_frac7_pullout_3	109.83	88.276	7401700	550540	2630100	4221100			306	3210
AAQGVGPGPGSAAPPGLEAAR	0	Acetyl (N-term)	1871.949	0.94897407	2118	sp|Q6P582|MZT2A_HUMAN;sp|Q6NZ67|MZT2B_HUMAN	yes	no	1	0	0	0	0	By MS/MS	By MS/MS	By MS/MS	5.69	0.722					6	5	2						3	4	6	32.122	31.688	2;3	6.4965E-11	10296	SW_20181007_HUNTER_1Mil_HeLa_frac5_pullout_2	209.39	177.06	201380000	96562000	36128000	68690000			307	2118
AAQGYGYYR	0	Acetyl (N-term)	1089.488	0.48795855	313	sp|O43826|G6PT1_HUMAN	yes	yes	1	0	0	0	0	By matching	By matching	By MS/MS	12	0												3	1	1	1	28.086	27.511	2	0.0019216	8921	SW_20181010_HUNTER_1Mil_HeLa_frac12_pullout_3	191.03	138.32	14705000	981820	6728000	6994800			308	313
AAQIPIVATTSTPGIVR	0	Acetyl (N-term)	1735.9832	0.98323431	2144	sp|Q6PI98|IN80C_HUMAN	yes	yes	1	0	0	0	0	By MS/MS	By MS/MS	By MS/MS	7.82	1.03							6	2	2	1			2	4	5	45.638	44.631	2;3	8.0284E-07	14989	SW_20181010_HUNTER_1Mil_HeLa_frac7_pullout_3	146.36	128.76	59719000	15784000	17965000	25971000			309	2144
AAQKDQQKDAEAEGLSGTTLLPKLIPSGAGR	3	Acetyl (N-term)	3191.6786	0.67861945	3553	sp|Q9UI14|PRAF1_HUMAN	yes	yes	1	0	0	0	0	By MS/MS	By matching		7.67	0.471							1	2					2	1		37.178	37.464	4	0.0039147	11151	SW_20181004_HUNTER_1Mil_HeLa_frac7_pullout_1	48.422	37.318	3130600	2260900	869650	0			310	3553
AAQNLHQNLIR	0	Unmodified	1276.7	0.70001701	3144	sp|Q9H0C8|ILKAP_HUMAN	yes	yes	0	0	0	0	0	By MS/MS	By MS/MS	By matching	12	0												3	1	1	1	19.767	19.326	3	0.015769	5847	SW_20181007_HUNTER_1Mil_HeLa_frac12_pullout_2	105.86	70.639	8085700	1153900	5330300	1601500			311	3144
AAQQHPQAAASYR	0	Unmodified	1397.68	0.68000985	2848	sp|Q96PK6|RBM14_HUMAN	yes	yes	0	0	0	0	0	By MS/MS	By MS/MS	By MS/MS	11.5	0.5											3	3	2	2	2	12.746	12.491	3	4.9902E-08	3471	SW_20181010_HUNTER_1Mil_HeLa_frac11_pullout_3	149.69	99.339	65443000	25153000	14540000	25751000			312	2848
AAQQNPLQQPR	0	Acetyl (N-term)	1291.6633	0.66329715	153	sp|O00425|IF2B3_HUMAN	yes	yes	1	0	0	0	0	By MS/MS	By MS/MS	By MS/MS	11.5	0.5											3	3	2	2	2	25.378	24.889	2	0.0027156	8045	SW_20181010_HUNTER_1Mil_HeLa_frac11_pullout_3	182.39	124.83	23448000	5286100	7496400	10665000			313	153
AAQTSPSPKAGAATGR	1	Unmodified	1469.7587	0.7586541	632	sp|P06576|ATPB_HUMAN	yes	yes	0	0	0	0	0	By MS/MS	By MS/MS	By MS/MS	7	4.4	3	3	3	2	2			1			6	6	7	10	9	12.209	12.106	2;3	8.4174E-35	2950	SW_20181004_HUNTER_1Mil_HeLa_frac11_pullout_1	258.39	181.54	12505000000	6213400000	3973200000	2318000000			314	632
AAQTSPSPKAGAATGR	1	Acetyl (N-term)	1511.7692	0.76921879	632	sp|P06576|ATPB_HUMAN	yes	yes	1	0	0	0	0			By MS/MS	8	0								1							1	14.785	13.872	2	0.013048	3861	SW_20181010_HUNTER_1Mil_HeLa_frac8_pullout_3	84.289	59.435	0	0	0	0			315	632
AAQTTDGKLPEVTKDVER	2	Unmodified	1957.0116	0.011633904	1218	sp|P50454|SERPH_HUMAN	yes	yes	0	0	0	0	0	By MS/MS	By MS/MS	By MS/MS	1.89	0.567	2	6	1										3	2	4	21.845	21.884	3;4	5.8401E-22	6069	SW_20181010_HUNTER_1Mil_HeLa_frac2_pullout_3	197.09	157.41	147580000	18000000	20666000	108910000			316	1218
AAQVMGPPDR	0	Unmodified	1040.5073	0.50731378	2794	sp|Q96I24|FUBP3_HUMAN	yes	yes	0	0	0	0	0	By MS/MS	By MS/MS	By MS/MS	2	0		3											1	1	1	18.777	18.937	2	0.00029791	5464	SW_20181007_HUNTER_1Mil_HeLa_frac2_pullout_2	193.1	123.72	16300000	6335900	8134300	1829400			317	2794
AASAAAAELQASGGPR	0	Acetyl (N-term)	1468.727	0.72701962	3278	sp|Q9HCN4|GPN1_HUMAN	yes	yes	1	0	0	0	0	By MS/MS	By MS/MS	By MS/MS	8.82	4.61	2	1									3	5	4	4	3	32.836	32.369	2;3	7.0496E-113	10372	SW_20181004_HUNTER_1Mil_HeLa_frac11_pullout_1	360.54	298.78	1059200000	285760000	463940000	309540000			318	3278
AASAAAASAAAASAASGSPGPGEGSAGGEKR	1	Acetyl (N-term)	2584.2113	0.21134936	1667	sp|Q13263|TIF1B_HUMAN	yes	yes	1	0	0	0	0	By MS/MS	By MS/MS	By MS/MS	5.26	2.28		2	10	6	8	5	4	2	2	2	1		9	12	21	28.925	28.56	2;3;4	0	8986	SW_20181004_HUNTER_1Mil_HeLa_frac5_pullout_1	540.08	481.25	6301000000	513710000	1458300000	4329000000			319	1667
AASAAFQENVGR	0	Unmodified	1219.5945	0.59454889	3002	sp|Q9BTW9|TBCD_HUMAN	yes	yes	0	0	0	0	0		By MS/MS	By MS/MS	2	0		2												1	1	21.195	21.31	2	1.0065E-16	6162	SW_20181007_HUNTER_1Mil_HeLa_frac2_pullout_2	217.66	113.96	0	0	0	0			320	3002
AASAARGAAALR	0	Acetyl (N-term)	1126.6207	0.62070406	3131	sp|Q9GZT3|SLIRP_HUMAN	yes	yes	1	0	0	0	1	By MS/MS	By MS/MS	By MS/MS	10.5	2.6						1						3	1	2	1	23.01	22.756	2	1.5696E-09	6895	SW_20181007_HUNTER_1Mil_HeLa_frac12_pullout_2	207.88	108.57	61935000	2043200	22987000	36904000			321	3131
AASAPAKESPR	1	Unmodified	1083.5673	0.5672715	1687	sp|Q13428|TCOF_HUMAN	yes	no	0	0	0	0	0	By MS/MS	By MS/MS		5.67	0.471					1	2							1	2		11.116	11.204	3	0.010387	2695	SW_20181007_HUNTER_1Mil_HeLa_frac5_pullout_2	130.16	67.636	136030000	57896000	78133000	0			322	1687
AASEAAAAAGSAALAAGAR	0	Acetyl (N-term)	1598.8012	0.8012472	276	sp|O43313|ATMIN_HUMAN	yes	yes	1	0	0	0	0	By matching	By MS/MS	By MS/MS	6.75	0.433						1	3						1	1	2	38.301	37.551	2	1.7385E-09	12418	SW_20181010_HUNTER_1Mil_HeLa_frac7_pullout_3	200.21	161.33	7757900	663990	1708600	5385200			323	276
AASELYTKFAR	1	Acetyl (N-term)	1297.6667	0.6666512	3740	sp|Q9Y4I1|MYO5A_HUMAN	yes	yes	1	0	0	0	0	By MS/MS	By MS/MS	By MS/MS	2.71	1.91	3	1	1		1	1							1	1	5	37.123	36.84	2	2.9643E-14	11943	SW_20181004_HUNTER_1Mil_HeLa_frac1_pullout_1	258.52	196.53	48793000	10960000	3473400	34360000			324	3740
AASETVRLR	0	Acetyl (N-term)	1043.5724	0.57235688	1064	sp|P38432|COIL_HUMAN	yes	yes	1	0	0	0	1	By MS/MS	By matching		11	0											2		1	1		22.456	22.73	2	0.0022888	6658	SW_20181004_HUNTER_1Mil_HeLa_frac11_pullout_1	189	86.593	7826600	6872900	953650	0			325	1064
AASGAEPQVLVQYLVLR	0	Acetyl (N-term)	1855.0203	0.020348097	2089	sp|Q6GMV3|PTRD1_HUMAN	yes	yes	1	0	0	0	0	By MS/MS	By MS/MS		11.4	0.49											3	2	4	1		53.22	53.301	2;3	4.122E-15	17744	SW_20181004_HUNTER_1Mil_HeLa_frac11_pullout_1	221.09	196.8	57299000	55850000	1448800	0			326	2089
AASGAEPQVLVQYLVLR	0	Unmodified	1813.0098	0.0097834104	2089	sp|Q6GMV3|PTRD1_HUMAN	yes	yes	0	0	0	0	0	By MS/MS			12	0												1	1			48.562	48.694	2	0.09582	16119	SW_20181004_HUNTER_1Mil_HeLa_frac12_pullout_1	55.426	32.893	0	0	0	0			327	2089
AASGESGTSGGGGSTEEAFMTFYSEVKQIEKR	2	Acetyl (N-term)	3339.5201	0.52012948	459	sp|O75937|DNJC8_HUMAN	yes	yes	1	0	0	0	0	By MS/MS		By MS/MS	1.57	0.728	4	2	1										2		5	49.216	49.132	3;4	5.524E-31	16455	SW_20181010_HUNTER_1Mil_HeLa_frac1_pullout_3	166.03	156.2	25881000	2539500	0	23342000			328	459
AASGFNAMEDAQTLR	0	Unmodified	1580.7253	0.72530506	689	sp|P09525|ANXA4_HUMAN	yes	yes	0	0	0	0	0	By MS/MS	By MS/MS	By MS/MS	5	0					5								2	2	1	30.551	30.681	2;3	5.8855E-40	9976	SW_20181007_HUNTER_1Mil_HeLa_frac5_pullout_2	267.43	214.85	29813000	15622000	12267000	1923400			329	689
AASGGVQNSGIVR	0	Unmodified	1214.6367	0.63674805	2499	sp|Q8NHV4|NEDD1_HUMAN	yes	yes	0	0	0	0	0		By MS/MS	By matching	2	0		2												1	1	17.845	18.06	2	0.00027817	5091	SW_20181007_HUNTER_1Mil_HeLa_frac2_pullout_2	143.79	74.365	3578900	0	3082100	496820			330	2499
AASGKLSTCR	1	Acetyl (N-term)	1091.5393	0.53934219	2576	sp|Q8WVM0|TFB1M_HUMAN	yes	yes	1	0	0	0	0		By MS/MS	By MS/MS	9	0.816								2	2	2				3	3	16.957	16.43	2	1.2633E-07	4912	SW_20181010_HUNTER_1Mil_HeLa_frac8_pullout_3	245.5	165.59	215430000	0	47243000	168180000			331	2576
AASGLDHLKNGYR	1	Acetyl (N-term)	1442.7266	0.72662569	1540	sp|Q03188|CENPC_HUMAN	yes	yes	1	0	0	0	0	By MS/MS	By MS/MS	By MS/MS	8.25	0.433								3	1				2	1	1	25.298	25.048	3	8.3643E-06	8338	SW_20181010_HUNTER_1Mil_HeLa_frac8_pullout_3	161.1	84.042	37659000	3770600	12195000	21694000			332	1540
AASGSVLQR	0	Acetyl (N-term)	929.49304	0.49304393	2068	sp|Q5VWZ2|LYPL1_HUMAN	yes	yes	1	0	0	0	0		By MS/MS	By MS/MS	9	0									2					1	1	24.736	23.957	2	0.024016	7790	SW_20181010_HUNTER_1Mil_HeLa_frac9_pullout_3	141.52	61.056	10294000	0	2435700	7857800			333	2068
AASGYTDLR	0	Acetyl (N-term)	994.47197	0.47197413	2138	sp|Q6P6C2|ALKB5_HUMAN	yes	yes	1	0	0	0	0	By matching	By MS/MS	By MS/MS	7.25	0.433							3	1					1	1	2	28.09	27.274	2	0.0020147	8555	SW_20181007_HUNTER_1Mil_HeLa_frac7_pullout_2	190.52	113.67	14240000	509370	5047000	8684100			334	2138
AASIFGGAKPVDTAAR	1	Unmodified	1530.8154	0.8154407	890	sp|P23588|IF4B_HUMAN	yes	yes	0	0	0	0	0	By MS/MS	By MS/MS	By MS/MS	5.25	0.968				2	3	2	1						2	2	4	25.788	25.694	3	1.3016E-08	8057	SW_20181007_HUNTER_1Mil_HeLa_frac5_pullout_2	154.46	117.48	195500000	56841000	55615000	83045000			335	890
AASKDTISNNR	1	Unmodified	1175.5895	0.58946351	1776	sp|Q14669|TRIPC_HUMAN	yes	yes	0	0	0	0	0	By MS/MS	By matching	By matching	8	0								3					1	1	1	11.809	11.673	3	0.025349	2421	SW_20181004_HUNTER_1Mil_HeLa_frac8_pullout_1	113.38	80.291	52533000	6583700	11503000	34446000			336	1776
AASKTQGAVAR	1	Acetyl (N-term)	1100.5938	0.5938206	3331	sp|Q9NRM2|ZN277_HUMAN	yes	yes	1	0	0	0	0	By matching	By MS/MS	By MS/MS	4.4	1.02			1	2	1	1							2	2	1	13.292	13.472	2	9.0191E-20	3307	SW_20181010_HUNTER_1Mil_HeLa_frac4_pullout_3	271.26	131.29	504280000	167830000	129450000	207000000			337	3331
AASLEYDYETIR	0	Unmodified	1429.6725	0.67252444	2833	sp|Q96N66|MBOA7_HUMAN	yes	yes	0	0	0	0	0	By matching	By MS/MS	By MS/MS	1.75	0.433	1	3											2	1	1	31.087	31.056	2	6.2341E-10	9960	SW_20181007_HUNTER_1Mil_HeLa_frac2_pullout_2	215.89	180.38	15287000	4214500	8671500	2401300			338	2833
AASLTEDRDR	0	Unmodified	1132.5473	0.54726434	1547	sp|Q04637|IF4G1_HUMAN	yes	yes	0	0	0	0	1	By MS/MS	By matching		1.5	0.5	2	2											3	1		12.578	12.679	2;3	0.0010944	3080	SW_20181004_HUNTER_1Mil_HeLa_frac1_pullout_1	182.53	112.71	30288000	29098000	1189800	0			339	1547
AASMHGQPSPSLEDAKLR	1	Oxidation (M);Acetyl (N-term)	1951.9422	0.94217413	2332	sp|Q8IUX1|T126B_HUMAN	yes	yes	1	0	0	1	0			By MS/MS	2.5	0.5		1	1												2	23.307	23.267	3	0.059047	6565	SW_20181010_HUNTER_1Mil_HeLa_frac2_pullout_3	61.167	50.699	3326900	0	0	3326900			340	2332
AASMHGQPSPSLEDAKLR	1	Acetyl (N-term)	1935.9473	0.94725951	2332	sp|Q8IUX1|T126B_HUMAN	yes	yes	1	0	0	0	0	By matching	By matching	By MS/MS	6	0						3							1	1	1	26.347	26.385	3	8.5642E-23	8318	SW_20181010_HUNTER_1Mil_HeLa_frac6_pullout_3	205.06	166.97	25039000	4664900	5721500	14653000			341	2332
AASPAPAR	0	Unmodified	739.39769	0.39768698	2463	sp|Q8NC56|LEMD2_HUMAN	yes	yes	0	0	0	0	0		By MS/MS	By MS/MS	4.8	0.748				2	2	1								3	2	11.894	11.775	2	0.015286	2905	SW_20181010_HUNTER_1Mil_HeLa_frac4_pullout_3	168.74	54.021	67659000	0	34078000	33581000			342	2463
AASPENEAGGLKLDGR	1	Unmodified	1583.7903	0.79034816	3387	sp|Q9NW13|RBM28_HUMAN	yes	yes	0	0	0	0	0	By MS/MS		By matching	12	0												2	1		1	23.737	22.95	3	0.024833	6869	SW_20181004_HUNTER_1Mil_HeLa_frac12_pullout_1	82.59	44.401	2621400	1249900	0	1371500			343	3387
AASPHAVDGNTVELKR	1	Acetyl (N-term)	1705.8747	0.87474649	1650	sp|Q13151|ROA0_HUMAN	yes	yes	1	0	0	0	0	By matching		By MS/MS	1.33	0.471	2	1											1		2	21.569	21.548	3	1.0238E-19	6153	SW_20181010_HUNTER_1Mil_HeLa_frac1_pullout_3	218.78	181.77	28182000	6415400	0	21767000			344	1650
AASQAVEEMRSR	0	Acetyl (N-term)	1375.6514	0.65141184	232	sp|O15160|RPAC1_HUMAN	yes	yes	1	0	0	0	1	By matching	By matching	By MS/MS	8	0								3					1	1	1	26.75	26.313	2	2.1597E-05	8666	SW_20181010_HUNTER_1Mil_HeLa_frac8_pullout_3	182.28	131.22	8683400	440580	2557000	5685700			345	232
AASQVLGEKINILSGETVKAGDR	2	Acetyl (N-term)	2397.2864	0.2863522	3780	sp|Q9Y5Z9|UBIA1_HUMAN	yes	yes	1	0	0	0	0	By MS/MS	By matching		6	0						2							1	1		39.942	40.273	3	4.7802E-35	12951	SW_20181004_HUNTER_1Mil_HeLa_frac6_pullout_1	202.44	164.82	12658000	11773000	884890	0			346	3780
AASRPLSR	0	Acetyl (N-term)	898.49846	0.49846366	2136	sp|Q6P587|FAHD1_HUMAN	yes	yes	1	0	0	0	1	By MS/MS	By MS/MS	By matching	4.14	0.833			2	2	3								1	3	3	15.387	15.506	2	0.013317	4219	SW_20181007_HUNTER_1Mil_HeLa_frac4_pullout_2	178.94	28.544	223530000	85065000	52588000	85882000			347	2136
AASSDQLR	0	Unmodified	846.41954	0.41954463	3519	sp|Q9UDY2|ZO2_HUMAN	yes	yes	0	0	0	0	0	By MS/MS			1	0	1												1			12.545	12.545	2	0.013411	3036	SW_20181004_HUNTER_1Mil_HeLa_frac1_pullout_1	178.6	70.876	7161800	7161800	0	0			348	3519
AASSFQHSSSLGR	0	Unmodified	1333.6375	0.63747633	2464	sp|Q8NC60|NOA1_HUMAN	yes	yes	0	0	0	0	0		By MS/MS		7	0							1							1		15.937	16.292	3	1.1314E-06	4383	SW_20181007_HUNTER_1Mil_HeLa_frac7_pullout_2	145.06	89.801	5132000	0	5132000	0			349	2464
AASSLEQKLSR	1	Acetyl (N-term)	1230.6568	0.65681479	191	sp|O14733|MP2K7_HUMAN	yes	yes	1	0	0	0	0	By MS/MS	By MS/MS	By MS/MS	3.67	1.31		3	3	2	3	1							3	5	4	28.85	28.824	2	2.7983E-27	8926	SW_20181004_HUNTER_1Mil_HeLa_frac2_pullout_1	287.77	186.34	384860000	193620000	132940000	58292000			350	191
AASSSSSSAGGVSGSSVTGSGFSVSDLAPPR	0	Acetyl (N-term)	2797.3002	0.30022394	2731	sp|Q96DE5|APC16_HUMAN	yes	yes	1	0	0	0	0	By MS/MS	By MS/MS	By MS/MS	12	0												4	2	1	1	39.807	39.283	2;3	1.0733E-11	12708	SW_20181004_HUNTER_1Mil_HeLa_frac12_pullout_1	109.41	98.721	13906000	6249900	1277600	6378900			351	2731
AASTDMAGLEESFR	0	Oxidation (M);Acetyl (N-term)	1541.6668	0.66678713	3042	sp|Q9BW30|TPPP3_HUMAN	yes	yes	1	0	0	1	0	By MS/MS	By MS/MS	By MS/MS	8.45	4.03	2						2	1	1			5	2	4	5	35.753	34.672	2	3.3008E-10	10665	SW_20181010_HUNTER_1Mil_HeLa_frac7_pullout_3	194.17	167.05	37072000	2534300	8851000	25686000			352	3042
AASTDMAGLEESFR	0	Acetyl (N-term)	1525.6719	0.67187251	3042	sp|Q9BW30|TPPP3_HUMAN	yes	yes	1	0	0	0	0	By MS/MS	By MS/MS	By MS/MS	5.75	4.94	3		1	1								3	2	2	4	42.258	42.011	2	4.829E-40	14100	SW_20181007_HUNTER_1Mil_HeLa_frac12_pullout_2	288.49	259.02	58830000	18972000	17558000	22299000			353	3042
AASTSLPDPGDFDR	0	Acetyl (N-term)	1489.6685	0.66850169	734	sp|P11473|VDR_HUMAN	yes	yes	1	0	0	0	0	By MS/MS	By MS/MS	By MS/MS	12	0												3	1	1	1	37.421	36.712	2	0.0010997	12208	SW_20181007_HUNTER_1Mil_HeLa_frac12_pullout_2	125.22	94.143	17531000	2690100	7909900	6930800			354	734
AASVGLSEGPAGSR	0	Acetyl (N-term)	1299.6419	0.64189301	2284	sp|Q86U90|YRDC_HUMAN	yes	yes	1	0	0	0	0	By MS/MS	By MS/MS	By MS/MS	11.4	0.49											3	2	1	2	2	29.002	28.33	2	1.028E-13	8516	SW_20181007_HUNTER_1Mil_HeLa_frac11_pullout_2	112.83	105.95	41184000	15095000	10989000	15101000			355	2284
AASVIPGSTSR	0	Unmodified	1044.5564	0.55637247	2422	sp|Q8N5S9|KKCC1_HUMAN	yes	yes	0	0	0	0	0	By matching		By MS/MS	8	0								2					1		1	20.977	20.445	2	0.010899	6396	SW_20181010_HUNTER_1Mil_HeLa_frac8_pullout_3	129.38	56.134	5042000	980130	0	4061800			356	2422
AASVYAGAGGSGSR	0	Unmodified	1209.5738	0.57381344	626;11	sp|P05783|K1C18_HUMAN;CON__P05784	no	no	0	0	0	0	0	By MS/MS	By MS/MS	By MS/MS	2.33	0.471		2	1										1	1	1	15.811	16.022	2	9.1611E-11	3933	SW_20181010_HUNTER_1Mil_HeLa_frac2_pullout_3	203.03	170.14	10448000	3036200	4742500	2669000		+	357	626;11
AATAAAVVAEEDTELR	0	Acetyl (N-term)	1657.8159	0.81589421	538	sp|O95684|FR1OP_HUMAN	yes	yes	1	0	0	0	0	By MS/MS	By MS/MS	By MS/MS	7.07	1.67				1	2	2	3	3	2	1			3	6	5	43.687	43.246	2	9.9716E-25	14115	SW_20181007_HUNTER_1Mil_HeLa_frac7_pullout_2	275.01	217.66	111610000	40552000	50375000	20687000			358	538
AATAAEAVASGSGEPR	0	Acetyl (N-term)	1485.7059	0.70594983	3401	sp|Q9NWT6|HIF1N_HUMAN	yes	yes	1	0	0	0	0	By MS/MS	By MS/MS	By MS/MS	9	1.56							3	3	3	2	2	1	3	6	5	30.678	30.076	2	8.5813E-59	8638	SW_20181004_HUNTER_1Mil_HeLa_frac8_pullout_1	297.32	246.23	621420000	68209000	192530000	360690000			359	3401
AATALLEAGLAR	0	Acetyl (N-term)	1197.6717	0.67173657	2561	sp|Q8WUK0|PTPM1_HUMAN	yes	yes	1	0	0	0	0	By MS/MS	By MS/MS	By MS/MS	4.67	2.92	3	3	3	2	3	2	1	1	1	1	1		5	6	10	49.931	49.537	2	3.0104E-32	16578	SW_20181004_HUNTER_1Mil_HeLa_frac5_pullout_1	280.2	128.08	499110000	239600000	110830000	148680000			360	2561
AATALLEAGLAR	0	Unmodified	1155.6612	0.66117189	2561	sp|Q8WUK0|PTPM1_HUMAN	yes	yes	0	0	0	0	0	By MS/MS	By MS/MS	By MS/MS	7.38	1.64						6	2	2	1	1	1		2	2	9	35.105	33.863	2;3	2.1461E-32	11374	SW_20181010_HUNTER_1Mil_HeLa_frac6_pullout_3	284.35	139.85	653300000	188470000	126220000	338610000			361	2561
AATASAGAGGIDGKPR	1	Acetyl (N-term)	1440.7321	0.732105	1534	sp|Q02978|M2OM_HUMAN	yes	yes	1	0	0	0	0	By MS/MS	By MS/MS	By MS/MS	8.14	3.32	2	6	5					5	16	13	7	5	18	15	26	19.766	19.476	2;3	1.5323E-129	5854	SW_20181010_HUNTER_1Mil_HeLa_frac9_pullout_3	372.51	310.91	4096600000	917910000	365920000	2812700000			362	1534
AATFFGEVVKAPCR	1	Acetyl (N-term)	1593.7973	0.79734779	527	sp|O95456|PSMG1_HUMAN	yes	yes	1	0	0	0	0	By MS/MS	By MS/MS	By MS/MS	8.5	0.671								6	3	1			3	3	4	45.311	44.564	2;3	9.2362E-07	15613	SW_20181010_HUNTER_1Mil_HeLa_frac8_pullout_3	164.64	130.68	84087000	32685000	34396000	17005000			363	527
AATGTSTSTPAAPTAR	0	Acetyl (N-term)	1501.7372	0.73724996	463	sp|O76021|RL1D1_HUMAN	yes	yes	1	0	0	0	0		By MS/MS		9	0									1					1		20.603	20.545	2	0.012668	5972	SW_20181007_HUNTER_1Mil_HeLa_frac9_pullout_2	112.13	74.934	539720	0	539720	0			364	463
AATITPFR	0	Unmodified	875.4865	0.48650199	1684	sp|Q13423|NNTM_HUMAN	yes	yes	0	0	0	0	0	By matching	By MS/MS	By matching	2.25	0.433		3	1										1	1	2	27.169	27.073	2	0.019756	8539	SW_20181007_HUNTER_1Mil_HeLa_frac2_pullout_2	152.31	83.221	15060000	1196900	10318000	3545100			365	1684
AATLGAGTPPRPQAR	0	Acetyl (N-term)	1504.811	0.81102402	1342	sp|P58107|EPIPL_HUMAN	yes	yes	1	0	0	0	1	By MS/MS	By MS/MS	By MS/MS	5.1	0.831				2	6	1	1						2	3	5	23.903	23.889	2;3	4.0887E-48	7315	SW_20181007_HUNTER_1Mil_HeLa_frac5_pullout_2	284.28	195.03	140840000	48887000	42895000	49057000			366	1342
AATLILEPAGR	0	Unmodified	1110.6397	0.63970816	1195	sp|Q86TX2|ACOT1_HUMAN;sp|P49753|ACOT2_HUMAN	yes	no	0	0	0	0	0	By MS/MS	By MS/MS	By MS/MS	3.6	1.39		5	7	2	3	3							7	7	6	30.981	30.971	2;3	2.2783E-08	9920	SW_20181007_HUNTER_1Mil_HeLa_frac3_pullout_2	232.46	173.54	1535000000	588640000	716320000	230030000			367	1195
AATLILEPAGR	0	Acetyl (N-term)	1152.6503	0.65027285	1195	sp|Q86TX2|ACOT1_HUMAN;sp|P49753|ACOT2_HUMAN	yes	no	1	0	0	0	0	By MS/MS	By MS/MS	By MS/MS	9.6	0.49									2	3			2	2	1	43.969	43.742	2	0.034542	12763	SW_20181004_HUNTER_1Mil_HeLa_frac10_pullout_1	107.15	50.896	40954000	19071000	13062000	8821600			368	1195
AATLLAAR	0	Acetyl (N-term)	827.4865	0.48650199	943	sp|P28072|PSB6_HUMAN	yes	yes	1	0	0	0	0	By MS/MS	By MS/MS	By MS/MS	8.71	0.7								3	3	1			2	2	3	38.094	37.372	2	0.0086617	11771	SW_20181007_HUNTER_1Mil_HeLa_frac9_pullout_2	199.65	51.109	131020000	12648000	35864000	82508000			369	943
AATLSTLAGQPLLER	0	Unmodified	1539.8621	0.86205654	24	CON__Q03247	yes	yes	0	0	0	0	0		By MS/MS	By MS/MS	7	0							4							2	2	38.022	36.972	2;3	3.4561E-06	11943	SW_20181007_HUNTER_1Mil_HeLa_frac7_pullout_2	174.84	105.42	8187400	0	4773800	3413600		+	370	24
AATQASLESAPR	0	Unmodified	1200.6099	0.6098646	3071	sp|Q9BXR0|TGT_HUMAN	yes	yes	0	0	0	0	0	By MS/MS	By matching		11	0											2		1	1		18.044	18.319	2	5.7467E-06	5147	SW_20181004_HUNTER_1Mil_HeLa_frac11_pullout_1	189.58	109.15	3712200	2885300	826960	0			371	3071
AATQVQNR	0	Unmodified	886.46208	0.46207815	3644	sp|Q9UPN9|TRI33_HUMAN	yes	yes	0	0	0	0	0		By MS/MS	By MS/MS	3	0			2											1	1	10.93	10.947	2	0.012438	2637	SW_20181007_HUNTER_1Mil_HeLa_frac3_pullout_2	182.13	92.699	7507100	0	6809700	697430			372	3644
AATSLMSALAAR	0	Acetyl (N-term)	1203.6282	0.6281572	763	sp|P13995|MTDC_HUMAN	yes	yes	1	0	0	0	0			By MS/MS	7	0							1								1	51.126	48.671	2	0.0027291	16511	SW_20181010_HUNTER_1Mil_HeLa_frac7_pullout_3	128.27	87.24	0	0	0	0			373	763
AATSPALFNR	0	Unmodified	1046.5509	0.55089316	1753	sp|Q14204|DYHC1_HUMAN	yes	yes	0	0	0	0	0	By matching	By MS/MS	By MS/MS	11.8	0.433											1	3	2	1	1	26.49	26.184	2	0.003027	8443	SW_20181010_HUNTER_1Mil_HeLa_frac12_pullout_3	167.24	85.945	17980000	6108700	6695300	5176400			374	1753
AATTGSGVKVPR	1	Acetyl (N-term)	1184.6513	0.65133548	1679	sp|Q13404|UB2V1_HUMAN	yes	yes	1	0	0	0	0	By MS/MS	By MS/MS	By MS/MS	5.4	4.41	6	4	2	2	2	1	1					7	5	9	11	21.19	20.975	2;3	2.2704E-66	5952	SW_20181010_HUNTER_1Mil_HeLa_frac1_pullout_3	336.27	251.66	10984000000	2445700000	4791700000	3747100000			375	1679
AATVATAAAVAPAPAPGTDSASSVHWFR	0	Acetyl (N-term)	2721.3511	0.35107772	1966	sp|Q49AN0|CRY2_HUMAN	yes	yes	1	0	0	0	0		By MS/MS		7	0							1							1		41.231	41.386	3	0.0050115	13482	SW_20181007_HUNTER_1Mil_HeLa_frac7_pullout_2	57.738	45.95	884510	0	884510	0			376	1966
AAVAAGGLVGKGR	1	Acetyl (N-term)	1167.6724	0.67240528	2377	sp|Q8IZD4|DCP1B_HUMAN	yes	yes	1	0	0	0	0	By MS/MS	By matching	By MS/MS	9.25	0.433									3	1			2	1	1	28.201	27.903	2	5.2967E-21	7898	SW_20181004_HUNTER_1Mil_HeLa_frac9_pullout_1	242.2	178.63	73648000	33038000	2018900	38592000			377	2377
AAVAASVGLSEGPAGSR	0	Unmodified	1498.774	0.77396981	2284	sp|Q86U90|YRDC_HUMAN	yes	yes	0	0	0	0	0		By MS/MS		8	0								1						1		25.72	25.775	2	5.5521E-07	7986	SW_20181007_HUNTER_1Mil_HeLa_frac8_pullout_2	134.08	79.659	0	0	0	0			378	2284
AAVAATAAAKGNGGGGGR	1	Acetyl (N-term)	1497.7648	0.76480211	2173	sp|Q6Y1H2|HACD2_HUMAN	yes	yes	1	0	0	0	0	By MS/MS	By MS/MS	By MS/MS	4	0.966			6	4	4	1							2	7	6	22.022	22.114	2;3	2.0423E-202	6550	SW_20181007_HUNTER_1Mil_HeLa_frac3_pullout_2	415.9	349.6	435040000	97640000	206030000	131380000			379	2173
AAVAATAAAKGNGGGGGR	1	Unmodified	1455.7542	0.75423743	2173	sp|Q6Y1H2|HACD2_HUMAN	yes	yes	0	0	0	0	0	By MS/MS	By MS/MS	By MS/MS	4.79	0.86			1	4	6	3							2	6	6	12.427	12.463	2;3	5.1726E-125	3088	SW_20181010_HUNTER_1Mil_HeLa_frac4_pullout_3	367	278.32	961030000	15346000	208630000	737050000			380	2173
AAVADPDEFER	0	Unmodified	1218.5517	0.55168102	1150	sp|P47712|PA24A_HUMAN	yes	yes	0	0	0	0	0	By MS/MS	By MS/MS		1.67	0.471	1	2											2	1		24.948	25.015	2	0.00033055	7677	SW_20181004_HUNTER_1Mil_HeLa_frac1_pullout_1	179.8	152.18	30024000	28888000	1136200	0			381	1150
AAVAGLDKAER	1	Unmodified	1099.5986	0.59857163	873	sp|P22102|PUR2_HUMAN	yes	yes	0	0	0	0	0	By MS/MS	By matching		1	0	2												1	1		16.677	16.801	3	0.039334	4621	SW_20181004_HUNTER_1Mil_HeLa_frac1_pullout_1	103.91	63.413	3138000	2737600	400360	0			382	873
AAVAGQDGQIDADELQR	0	Unmodified	1755.8388	0.83875492	981	sp|P30626|SORCN_HUMAN	yes	yes	0	0	0	0	0	By MS/MS	By MS/MS	By MS/MS	8.17	0.373								5	1				1	2	3	25.848	25.153	2;3	7.597E-109	7792	SW_20181007_HUNTER_1Mil_HeLa_frac8_pullout_2	352.49	275.3	40921000	2336900	17896000	20688000			383	981
AAVAVAAASR	0	Acetyl (N-term)	927.51378	0.51377937	2260	sp|Q7Z5L9|I2BP2_HUMAN	yes	yes	1	0	0	0	0	By MS/MS	By MS/MS	By MS/MS	3	0			3										1	1	1	30.325	30.422	2	0.005218	9557	SW_20181004_HUNTER_1Mil_HeLa_frac3_pullout_1	158.61	60.604	9736000	4867600	4868400	0			384	2260
AAVDLEKLR	1	Acetyl (N-term)	1055.5975	0.597509	818	sp|P17858|PFKAL_HUMAN	yes	yes	1	0	0	0	0	By MS/MS	By MS/MS	By MS/MS	6.62	2.17				2	3	3	1	1	1	1	1		2	3	8	33.959	33.142	2	0.00030725	10338	SW_20181010_HUNTER_1Mil_HeLa_frac4_pullout_3	223.87	132.09	5040100000	1750500000	1476600000	1813000000			385	818
AAVDNMMVR	0	Unmodified	1005.4736	0.47357081	2239	sp|Q7Z3B1|NEGR1_HUMAN	yes	yes	0	0	0	0	0	By MS/MS	By MS/MS	By MS/MS	5.25	0.433					3	1							1	2	1	24.093	24.397	2	0.0058589	7585	SW_20181007_HUNTER_1Mil_HeLa_frac5_pullout_2	171.73	106.06	36216000	24126000	12089000	0			386	2239
AAVDSDVESLPR	0	Acetyl (N-term)	1299.6307	0.63065962	3213	sp|Q9H6E5|STPAP_HUMAN	yes	yes	1	0	0	0	0	By MS/MS	By MS/MS	By MS/MS	5.17	1.46			2	2	3	3	1	1					2	4	6	33.431	33.001	2	9.9642E-13	9968	SW_20181010_HUNTER_1Mil_HeLa_frac5_pullout_3	232.79	180.08	408750000	189960000	189920000	28868000			387	3213
AAVDSDVESLPR	0	Unmodified	1257.6201	0.62009493	3213	sp|Q9H6E5|STPAP_HUMAN	yes	yes	0	0	0	0	0		By matching	By MS/MS	8	0								2						1	1	26.346	25.567	2	0.0010954	8388	SW_20181010_HUNTER_1Mil_HeLa_frac8_pullout_3	146.11	96.684	10181000	0	3230900	6950500			388	3213
AAVDSFYLLYR	0	Acetyl (N-term)	1358.6871	0.68705229	1959	sp|Q3SXM5|HSDL1_HUMAN	yes	yes	1	0	0	0	0	By MS/MS	By MS/MS	By MS/MS	7.88	1.17						1	2	3	1	1			2	3	3	52.428	51.804	2	0.0004759	16046	SW_20181004_HUNTER_1Mil_HeLa_frac7_pullout_1	175.51	112.03	31966000	12147000	16441000	3378500			389	1959
AAVDYQKVVR	1	Unmodified	1147.635	0.63495714	987	sp|P31153|METK2_HUMAN	yes	yes	0	0	0	0	0	By matching		By MS/MS	8	0								2					1		1	21.269	20.737	3	0.11621	6544	SW_20181010_HUNTER_1Mil_HeLa_frac8_pullout_3	77.14	39.664	3203200	616220	0	2587000			390	987
AAVEEGIVLGGGCALLR	0	Unmodified	1683.8978	0.89779012	719	sp|P10809|CH60_HUMAN	yes	yes	0	0	0	0	0		By MS/MS	By MS/MS	3	0			3											2	1	40.478	40.345	2	0.0031654	13264	SW_20181007_HUNTER_1Mil_HeLa_frac3_pullout_2	126.67	82.483	1237200	0	726550	510660			391	719
AAVGAGGSTAAPGPGAVSAGALEPGTASAAHR	0	Acetyl (N-term)	2728.3529	0.35286864	1471	sp|P78381|S35A2_HUMAN	yes	yes	1	0	0	0	0	By MS/MS	By MS/MS		8.33	0.471								2	1				2	1		30.623	30.828	3	3.1753E-06	8783	SW_20181004_HUNTER_1Mil_HeLa_frac8_pullout_1	83.559	70.371	5439500	2264800	3174700	0			392	1471
AAVGENEETVIIGLR	0	Unmodified	1569.8362	0.83623572	3240	sp|Q9H8M5|CNNM2_HUMAN	yes	yes	0	0	0	0	0	By MS/MS	By MS/MS	By MS/MS	6	0						5							2	1	2	35.988	35.771	2;3	8.7465E-34	12187	SW_20181010_HUNTER_1Mil_HeLa_frac6_pullout_3	256.47	211.6	21321000	11436000	1377000	8507800			393	3240
AAVGPPQQQVR	0	Acetyl (N-term)	1191.636	0.63601977	2555	sp|Q8WU17|RN139_HUMAN	yes	yes	1	0	0	0	0	By MS/MS	By MS/MS	By MS/MS	10.8	0.433										1	3		1	1	2	24.02	23.298	2	0.0036351	6729	SW_20181007_HUNTER_1Mil_HeLa_frac11_pullout_2	147.52	75.034	32525000	18533000	4074600	9917200			394	2555
AAVGSGGYAR	0	Acetyl (N-term)	949.46174	0.4617438	278	sp|O43379|WDR62_HUMAN	yes	yes	1	0	0	0	0	By MS/MS	By MS/MS	By MS/MS	7	1						3	3	1	1				2	2	4	21.702	21.271	2	2.4071E-05	6006	SW_20181010_HUNTER_1Mil_HeLa_frac6_pullout_3	225.08	130.42	162770000	30319000	66248000	66204000			395	278
AAVGTAGQR	0	Unmodified	829.44061	0.44061443	1179	sp|P49419|AL7A1_HUMAN	yes	yes	0	0	0	0	0	By MS/MS	By MS/MS	By MS/MS	6.33	0.471						2	1						1	1	1	11.451	11.589	2	0.0061272	2562	SW_20181010_HUNTER_1Mil_HeLa_frac6_pullout_3	170.73	39.071	29046000	6220900	10681000	12143000			396	1179
AAVKASTSKATR	2	Acetyl (N-term)	1231.6884	0.68844927	3404	sp|Q9NWZ8|GEMI8_HUMAN	yes	yes	1	0	0	0	0	By MS/MS	By matching	By matching	11.2	0.433											3	1	1	1	2	13.746	13.219	3	0.00020137	3310	SW_20181004_HUNTER_1Mil_HeLa_frac11_pullout_1	161.87	137.52	17376000	8807600	2250400	6318300			397	3404
AAVKDSCGKGEMATGNGR	2	Oxidation (M);Acetyl (N-term)	1865.836	0.8359945	1380	sp|P61758|PFD3_HUMAN	yes	yes	1	0	0	1	0	By MS/MS	By MS/MS	By MS/MS	5.92	2.98	1	3					1	6	1				4	5	3	14.128	14.099	3	6.6674E-14	3435	SW_20181007_HUNTER_1Mil_HeLa_frac8_pullout_2	163.11	148.38	212260000	43811000	103120000	65329000			398	1380
AAVKDSCGKGEMATGNGR	2	Acetyl (N-term)	1849.8411	0.84107988	1380	sp|P61758|PFD3_HUMAN	yes	yes	1	0	0	0	0	By MS/MS	By MS/MS	By MS/MS	7.91	0.793							4	4	3				4	4	3	15.996	15.959	2;3	4.9462E-51	4359	SW_20181007_HUNTER_1Mil_HeLa_frac7_pullout_2	265.54	216.06	111300000	6114800	98150000	7030300			399	1380
AAVKTLNPKAEVAR	2	Acetyl (N-term)	1508.8675	0.86747627	1076	sp|P40227|TCPZ_HUMAN	yes	yes	1	0	0	0	0	By MS/MS	By MS/MS	By MS/MS	8.65	1.65							6	6	3	1	2	2	5	7	8	24.422	23.855	2;3	1.9005E-10	7207	SW_20181010_HUNTER_1Mil_HeLa_frac7_pullout_3	199.37	147.6	4146000000	533340000	2758400000	854230000			400	1076
AAVLGENGR	0	Unmodified	885.46683	0.46682918	3595	sp|Q9UKM9|RALY_HUMAN	yes	yes	0	0	0	0	0		By MS/MS	By MS/MS	11.3	0.471											2	1		1	2	17.749	16.746	2	0.0080047	4924	SW_20181010_HUNTER_1Mil_HeLa_frac11_pullout_3	163.67	69.506	7293500	0	1491500	5802000			401	3595
AAVLLEQER	0	Unmodified	1027.5662	0.56620887	1688	sp|Q13435|SF3B2_HUMAN	yes	yes	0	0	0	0	0	By MS/MS	By MS/MS	By MS/MS	4.75	0.433				1	3								1	2	1	24.762	24.962	2	0.0064351	7737	SW_20181007_HUNTER_1Mil_HeLa_frac5_pullout_2	169.57	64.433	105010000	55279000	41942000	7790000			402	1688
AAVLNAER	0	Acetyl (N-term)	884.47158	0.4715802	3185	sp|Q9H3P7|GCP60_HUMAN	yes	yes	1	0	0	0	0	By MS/MS	By MS/MS	By MS/MS	9.36	0.979								2	5	2	2		3	5	3	30.707	30.293	2	0.014429	8681	SW_20181004_HUNTER_1Mil_HeLa_frac9_pullout_1	173.68	33.996	1429200000	322420000	793510000	313240000			403	3185
AAVLQQVLER	0	Acetyl (N-term)	1167.6612	0.66117189	744	sp|P12270|TPR_HUMAN	yes	yes	1	0	0	0	0	By MS/MS	By MS/MS	By MS/MS	5.45	2.39			3	2	2	1		1	1	1			1	4	6	52.533	51.944	2	0.00032026	17494	SW_20181010_HUNTER_1Mil_HeLa_frac10_pullout_3	191.85	99.409	2294900000	1046700000	706560000	541600000			404	744
AAVLSGPSAGSAAGVPGGTGGLSAVSSGPR	0	Acetyl (N-term)	2536.2881	0.28814312	2381	sp|Q8IZL8|PELP1_HUMAN	yes	yes	1	0	0	0	0	By MS/MS	By MS/MS	By MS/MS	5	0.632				1	3	1							1	1	3	39.624	39.443	3	6.9521E-17	12904	SW_20181004_HUNTER_1Mil_HeLa_frac5_pullout_1	119.35	104.54	16630000	6657300	1088100	8884100			405	2381
AAVLTETPR	0	Unmodified	956.5291	0.52909508	2448	sp|Q8NB14|UBP38_HUMAN	yes	yes	0	0	0	0	0		By MS/MS	By matching	4	0				2										1	1	20.845	21.02	2	0.063401	6332	SW_20181007_HUNTER_1Mil_HeLa_frac4_pullout_2	116.73	42.598	3348400	0	1376400	1972000			406	2448
AAVPDEIPPLEGDEDASR	0	Unmodified	1879.88	0.87995103	666	sp|P08238|HS90B_HUMAN	yes	yes	0	0	0	0	0	By MS/MS	By matching	By MS/MS	10	0										5			2	1	2	34.171	33.486	2;3	1.1587E-05	10949	SW_20181010_HUNTER_1Mil_HeLa_frac10_pullout_3	167.98	128.07	9084500	1523100	250860	7310500			407	666
AAVPEIMDR	0	Unmodified	1000.5012	0.50116577	533	sp|O95573|ACSL3_HUMAN;sp|O60488|ACSL4_HUMAN	yes	no	0	0	0	0	0	By MS/MS	By matching	By matching	3	0			3										1	1	1	28.04	28.018	2	0.03197	8806	SW_20181004_HUNTER_1Mil_HeLa_frac3_pullout_1	133.68	99.508	17196000	11797000	4645500	753060			408	533
AAVPELLQQQEEDR	0	Acetyl (N-term)	1666.8162	0.81622856	3776	sp|Q9Y5X3|SNX5_HUMAN	yes	yes	1	0	0	0	0	By MS/MS	By MS/MS	By MS/MS	5.97	4.29	5	4	3	2	3	1		1	1	1	1	7	9	7	13	41.952	41.436	2;3	8.4839E-40	13631	SW_20181010_HUNTER_1Mil_HeLa_frac1_pullout_3	283.82	246.63	1085400000	304970000	262720000	517660000			409	3776
AAVPELLQQQEEDRSKLR	1	Acetyl (N-term)	2151.1284	0.128395	3776	sp|Q9Y5X3|SNX5_HUMAN	yes	yes	1	0	0	0	1		By MS/MS		6	0						1								1		35.302	35.511	3	0.054561	11601	SW_20181007_HUNTER_1Mil_HeLa_frac6_pullout_2	62.475	38.065	3545600	0	3545600	0			410	3776
AAVPQNNLQEQLER	0	Acetyl (N-term)	1650.8325	0.83254733	1293	sp|P54132|BLM_HUMAN	yes	yes	1	0	0	0	0	By MS/MS	By MS/MS	By MS/MS	7.27	5.21	3	1	1									6	3	3	5	33.366	32.945	2;3	1.3651E-08	10483	SW_20181004_HUNTER_1Mil_HeLa_frac1_pullout_1	215.72	164.37	199660000	31992000	86385000	81284000			411	1293
AAVPSGASTGIYEALELR	0	Unmodified	1803.9367	0.93667805	633;680;761	sp|P06733|ENOA_HUMAN;sp|P09104|ENOG_HUMAN;sp|P13929|ENOB_HUMAN	no	no	0	0	0	0	0	By MS/MS	By MS/MS	By MS/MS	3	0.5		1	6	1									2	3	3	41.272	41.325	2;3	5.468E-09	13555	SW_20181004_HUNTER_1Mil_HeLa_frac3_pullout_1	151.59	116.91	32094000	17593000	8301400	6199100			412	633;680;761
AAVPSGASTGIYEALELR	0	Acetyl (N-term)	1845.9472	0.94724273	633;680;761	sp|P06733|ENOA_HUMAN;sp|P09104|ENOG_HUMAN;sp|P13929|ENOB_HUMAN	no	no	1	0	0	0	0	By MS/MS		By MS/MS	12	0												2	1		1	51.314	48.808	2	0.0023138	16174	SW_20181004_HUNTER_1Mil_HeLa_frac12_pullout_1	111.39	82.089	873270	0	0	873270			413	633;680;761
AAVQELSSSILAGEDPEER	0	Unmodified	1999.9698	0.96982867	1198	sp|P49768|PSN1_HUMAN	yes	yes	0	0	0	0	0	By MS/MS	By MS/MS	By MS/MS	5.29	0.452					5	2							3	1	3	36.198	36.126	2;3	0.00012958	11943	SW_20181007_HUNTER_1Mil_HeLa_frac5_pullout_2	155.98	125.65	27264000	20757000	2832600	3674300			414	1198
AAVQMDPELAKR	1	Acetyl (N-term)	1369.7024	0.70238478	3701	sp|Q9Y312|AAR2_HUMAN	yes	yes	1	0	0	0	0	By MS/MS	By MS/MS	By MS/MS	2.94	1.51	3	6	3	2	3	1							5	7	6	29.23	29.241	2;3	6.9095E-07	9102	SW_20181004_HUNTER_1Mil_HeLa_frac3_pullout_1	197.21	146.6	1107500000	807370000	191380000	108730000			415	3701
AAVQMDPELAKR	1	Oxidation (M);Acetyl (N-term)	1385.6973	0.6972994	3701	sp|Q9Y312|AAR2_HUMAN	yes	yes	1	0	0	1	0	By MS/MS	By MS/MS	By MS/MS	3.79	2.5	3	8	5		1	1	2	4					6	9	9	23.687	23.521	2;3	1.8033E-06	6767	SW_20181007_HUNTER_1Mil_HeLa_frac2_pullout_2	191.4	153.11	729300000	107320000	443560000	178430000			416	3701
AAVQVVGSWPSVQPR	0	Acetyl (N-term)	1621.8576	0.85763986	2084	sp|Q6AI08|HEAT6_HUMAN	yes	yes	1	0	0	0	0	By MS/MS	By MS/MS	By MS/MS	7.54	1.55						4	4	2	1	1	1		3	3	7	44.53	43.371	2;3	3.607E-12	14486	SW_20181007_HUNTER_1Mil_HeLa_frac6_pullout_2	180.88	146.92	59183000	27009000	17307000	14867000			417	2084
AAVTAGKLAR	1	Acetyl (N-term)	998.58728	0.58727866	1270	sp|P53350|PLK1_HUMAN	yes	yes	1	0	0	0	0		By MS/MS	By matching	4.5	0.5				1	1									1	1	23.302	23.301	2	0.017905	7091	SW_20181007_HUNTER_1Mil_HeLa_frac4_pullout_2	136.21	44.308	5364100	0	4613900	750160			418	1270
AAVTQFEATDAR	0	Unmodified	1278.6204	0.62042929	105	sp|A6NEC2|PSAL_HUMAN;sp|P55786|PSA_HUMAN	yes	no	0	0	0	0	0	By MS/MS		By MS/MS	12	0												2	1		1	24.667	23.83	2	5.1637E-05	7550	SW_20181010_HUNTER_1Mil_HeLa_frac12_pullout_3	175.15	71.414	22961000	2583900	0	20377000			419	105
AAVVEFQR	0	Acetyl (N-term)	960.50288	0.50288033	142	sp|O00231|PSD11_HUMAN	yes	yes	1	0	0	0	0	By MS/MS	By MS/MS		2	0		2											1	1		34.568	34.619	2	0.018011	11293	SW_20181007_HUNTER_1Mil_HeLa_frac2_pullout_2	157.52	50.087	3776200	0	3776200	0			420	142
AAVVEVEVGGGAAGER	0	Acetyl (N-term)	1511.758	0.7579854	3245	sp|Q9H920|RN121_HUMAN	yes	yes	1	0	0	0	0	By MS/MS	By MS/MS	By MS/MS	7.87	3.73	2	2	1	1	1			2	2	6	3	3	9	9	5	38.146	37.8	2	2.1905E-24	12492	SW_20181010_HUNTER_1Mil_HeLa_frac10_pullout_3	225.15	179.78	259810000	117440000	31374000	110990000			421	3245
AAVVLYVENER	0	Unmodified	1261.6667	0.6666512	733	sp|P11413|G6PD_HUMAN	yes	yes	0	0	0	0	0	By MS/MS	By MS/MS	By MS/MS	9.25	0.433									3	1			1	1	2	31.567	30.984	2	0.011243	8885	SW_20181004_HUNTER_1Mil_HeLa_frac9_pullout_1	128.86	83.177	4098800	1905700	554950	1638100			422	733
AAVVVPSGEEQR	0	Unmodified	1240.6412	0.64116473	975;624	sp|P30447|1A23_HUMAN;sp|P05534|1A24_HUMAN;sp|P30455|1A36_HUMAN;sp|P30443|1A01_HUMAN;sp|P16188|1A30_HUMAN;sp|P13746|1A11_HUMAN;sp|P04439|1A03_HUMAN;sp|P30508|1C12_HUMAN	no	no	0	0	0	0	0	By MS/MS	By MS/MS	By MS/MS	1.25	0.433	3	1											1	1	2	21.164	21.16	2	4.3721E-07	6090	SW_20181010_HUNTER_1Mil_HeLa_frac1_pullout_3	200.6	138.64	32509000	12193000	3302100	17014000			423	624;975
AAVWQQVLAVDAR	0	Acetyl (N-term)	1467.7834	0.78341229	3168	sp|Q9H1Z4|WDR13_HUMAN	yes	yes	1	0	0	0	0	By MS/MS	By MS/MS	By MS/MS	7.5	0.5							3	3					2	2	2	52.772	52.212	2	3.7349E-06	16171	SW_20181004_HUNTER_1Mil_HeLa_frac7_pullout_1	192.1	140.83	24160000	7451700	9471000	7237600			424	3168
AAYEAELGDAR	0	Unmodified	1164.5411	0.54111633	589	sp|P02545|LMNA_HUMAN	yes	yes	0	0	0	0	0		By MS/MS	By MS/MS	3	0.816		2	2	2										3	3	22.965	23.034	2	4.5494E-07	6951	SW_20181007_HUNTER_1Mil_HeLa_frac2_pullout_2	214.05	143.24	35056000	0	26497000	8559000			425	589
AAYKLVLIR	1	Acetyl (N-term)	1087.6754	0.67536539	833	sp|P18669|PGAM1_HUMAN;sp|Q8N0Y7|PGAM4_HUMAN	yes	no	1	0	0	0	0	By MS/MS	By MS/MS	By MS/MS	8	4.03	2	1	1	1						7	1	3	4	1	11	41.12	40.498	2	0.00053782	11524	SW_20181004_HUNTER_1Mil_HeLa_frac10_pullout_1	211.1	100.74	4971200000	668120000	4748100	4298300000			426	833
ACGLVASNLNLKPGECLR	1	Acetyl (N-term)	2013.0136	0.013564934	684	sp|P09382|LEG1_HUMAN	yes	yes	1	0	0	0	0	By MS/MS	By MS/MS	By MS/MS	4.73	0.617				4	6	1							2	5	4	37.375	37.476	2;3	6.4217E-95	12305	SW_20181004_HUNTER_1Mil_HeLa_frac5_pullout_1	333.71	274.29	210190000	121760000	40715000	47717000			427	684
ACHSASLTVR	0	Unmodified	1100.5397	0.53967654	1834	sp|Q15233|NONO_HUMAN	yes	yes	0	0	0	0	0		By MS/MS	By MS/MS	3.67	0.471			1	2										2	1	14.188	14.27	3	0.0008382	3554	SW_20181010_HUNTER_1Mil_HeLa_frac4_pullout_3	157.75	105.2	45479000	0	16153000	29326000			428	1834
ACIGGTNVR	0	Unmodified	946.46545	0.46544897	1355;1755	sp|Q14240|IF4A2_HUMAN;sp|P60842|IF4A1_HUMAN	no	no	0	0	0	0	0	By matching	By MS/MS		2	0		2											1	1		16.761	17.011	2	0.026749	4700	SW_20181007_HUNTER_1Mil_HeLa_frac2_pullout_2	138.83	64.851	3778800	1380400	2398300	0			429	1755;1355
ADAAAGAPLPR	0	Acetyl (N-term)	1050.5458	0.54580778	194	sp|O14745|NHRF1_HUMAN	yes	yes	1	0	0	0	0	By MS/MS	By MS/MS	By matching	11	0											3		1	1	1	28.701	28.198	2	0.024937	8717	SW_20181004_HUNTER_1Mil_HeLa_frac11_pullout_1	113.66	49.394	8511800	3387100	1775400	3349300			430	194
ADAAASPVGKR	1	Acetyl (N-term)	1083.5673	0.5672715	2228	sp|Q7LBC6|KDM3B_HUMAN	yes	yes	1	0	0	0	0	By MS/MS	By MS/MS	By MS/MS	7.08	0.954						4	4	3	1				2	5	5	17.374	17.22	2	4.9684E-14	4146	SW_20181010_HUNTER_1Mil_HeLa_frac7_pullout_3	253.98	165.04	613650000	64746000	297320000	251580000			431	2228
ADAAATAGAGGSGTR	0	Acetyl (N-term)	1274.5851	0.58510641	2270	sp|Q7Z7C8|TAF8_HUMAN	yes	yes	1	0	0	0	0	By MS/MS		By matching	1.5	0.5	1	1											1		1	17.958	17.997	2	0.00056077	4985	SW_20181004_HUNTER_1Mil_HeLa_frac1_pullout_1	119.45	84.641	2992600	1048600	0	1944000			432	2270
ADAAHEFTVYR	0	Unmodified	1278.5993	0.59929991	2677	sp|Q969V3|NCLN_HUMAN	yes	yes	0	0	0	0	0	By MS/MS	By MS/MS	By matching	3	0			4										2	1	1	23.973	24.051	2;3	0.0023099	7205	SW_20181004_HUNTER_1Mil_HeLa_frac3_pullout_1	134.13	98.485	17464000	10362000	6132600	969340			433	2677
ADAAPQLGKR	1	Acetyl (N-term)	1067.5724	0.57235688	2716	sp|Q96C86|DCPS_HUMAN	yes	yes	1	0	0	0	0	By MS/MS	By MS/MS	By MS/MS	10.4	0.904									1	3	2	1	2	2	3	21.1	20.674	2	0.0065938	6139	SW_20181010_HUNTER_1Mil_HeLa_frac10_pullout_3	155.1	112.99	749820000	219330000	158700000	371800000			434	2716
ADAASPCSVVNDLR	0	Acetyl (N-term)	1515.6988	0.69875596	1266	sp|P52888|THOP1_HUMAN	yes	yes	1	0	0	0	0	By MS/MS	By MS/MS	By MS/MS	6.5	5.5	3											3	2	2	2	37.565	37.245	2	8.1082E-05	12533	SW_20181010_HUNTER_1Mil_HeLa_frac12_pullout_3	143.79	75.72	19277000	4555000	5975900	8746000			435	1266
ADAFSVEDPVR	0	Acetyl (N-term)	1246.583	0.58298115	448	sp|O75822|EIF3J_HUMAN	yes	yes	1	0	0	0	0	By MS/MS	By matching	By MS/MS	9.4	0.49									3	2			2	1	2	38.513	37.626	2	0.0095499	12448	SW_20181010_HUNTER_1Mil_HeLa_frac10_pullout_3	131.44	72.09	39041000	4747500	11532000	22762000			436	448
ADAFSVEDPVR	0	Unmodified	1204.5724	0.57241646	448	sp|O75822|EIF3J_HUMAN	yes	yes	0	0	0	0	0			By MS/MS	9	0									1						1	31.68	29.878	2	0.034569	10005	SW_20181010_HUNTER_1Mil_HeLa_frac9_pullout_3	98.249	40.65	0	0	0	0			437	448
ADAINTEFKNTR	1	Unmodified	1378.6841	0.68409218	675	sp|P08670|VIME_HUMAN	yes	yes	0	0	0	0	0	By MS/MS		By MS/MS	2	0.707	1	2	1										2		2	20.697	20.714	3	2.7283E-05	5978	SW_20181004_HUNTER_1Mil_HeLa_frac1_pullout_1	179.67	131.66	25334000	16910000	0	8423500			438	675
ADAKAYSDPSTGEPATYGELQQR	1	Glu->pyro-Glu	2436.1193	0.11934645	1828	sp|Q15149|PLEC_HUMAN	yes	yes	0	0	1	0	0	By MS/MS			11.5	0.5											1	1	2			26.879	27.194	3	2.7759E-07	8386	SW_20181004_HUNTER_1Mil_HeLa_frac11_pullout_1	113.42	92.828	5246100	5246100	0	0			439	1828
ADAKAYSDPSTGEPATYGELQQR	1	Unmodified	2454.1299	0.12991114	1828	sp|Q15149|PLEC_HUMAN	yes	yes	0	0	0	0	0	By MS/MS	By MS/MS	By MS/MS	12	0												3	1	1	1	25.052	24.611	3	6.6451E-06	7409	SW_20181004_HUNTER_1Mil_HeLa_frac12_pullout_1	97.776	82.648	8299400	2994900	2544100	2760400			440	1828
ADANLEAGNVKETR	1	Acetyl (N-term)	1528.7481	0.74814899	1034	sp|P35555|FBN1_HUMAN	yes	yes	1	0	0	0	0	By MS/MS	By MS/MS	By MS/MS	2	0.894	2	1	2										2	2	1	21.802	21.892	2	5.3256E-26	6556	SW_20181004_HUNTER_1Mil_HeLa_frac3_pullout_1	257.95	175.98	23165000	16585000	2759400	3820600			441	1034
ADANLEAGNVKETR	1	Unmodified	1486.7376	0.73758431	1034	sp|P35555|FBN1_HUMAN	yes	yes	0	0	0	0	0	By MS/MS	By MS/MS	By MS/MS	6.87	1.2						8	4	1	1	1			4	7	4	16.527	16.594	2;3	1.5349E-102	4723	SW_20181007_HUNTER_1Mil_HeLa_frac6_pullout_2	355.26	283.64	1204500000	73631000	590740000	540120000			442	1034
ADAPEEEDHVLVLR	0	Glu->pyro-Glu	1573.7736	0.77363546	643	sp|P07237|PDIA1_HUMAN	yes	yes	0	0	1	0	0	By matching	By MS/MS	By MS/MS	8	0								3					1	1	1	36.221	35.718	2	0.0018343	11641	SW_20181007_HUNTER_1Mil_HeLa_frac8_pullout_2	118.4	90.39	4752700	337310	2505200	1910200			443	643
ADATNVNNWHWTER	0	Acetyl (N-term)	1754.7761	0.77609508	525	sp|O95433|AHSA1_HUMAN	yes	yes	1	0	0	0	0	By MS/MS	By matching	By MS/MS	6	0						3							1	1	1	34.074	33.877	2	1.1923E-10	11415	SW_20181010_HUNTER_1Mil_HeLa_frac6_pullout_3	202	158.72	14930000	4632000	1689100	8608500			444	525
ADATNVNNWHWTER	0	Unmodified	1712.7655	0.76553039	525	sp|O95433|AHSA1_HUMAN	yes	yes	0	0	0	0	0	By MS/MS	By MS/MS	By MS/MS	7.4	0.49							3	2					2	1	2	29.344	28.554	3	3.4402E-18	8934	SW_20181007_HUNTER_1Mil_HeLa_frac7_pullout_2	222.75	222.75	48423000	1354400	24785000	22283000			445	525
ADATNVNNWHWTER	0	Glu->pyro-Glu	1694.755	0.75496571	525	sp|O95433|AHSA1_HUMAN	yes	yes	0	0	1	0	0	By matching	By MS/MS	By MS/MS	7	0							3						1	1	1	32.727	32.211	2	7.2438E-08	10366	SW_20181010_HUNTER_1Mil_HeLa_frac7_pullout_3	204.49	150.8	6631000	342840	1803800	4484300			446	525
ADAWEEIR	0	Acetyl (N-term)	1030.472	0.47197413	473	sp|O94874|UFL1_HUMAN	yes	yes	1	0	0	0	0	By MS/MS	By MS/MS	By MS/MS	3.3	1.55	1	3	2	1	2	1							3	5	2	38.041	38.161	2	0.014429	12431	SW_20181004_HUNTER_1Mil_HeLa_frac5_pullout_1	173.68	39.619	225050000	112690000	35153000	77207000			447	473
ADAWEEIRR	0	Acetyl (N-term)	1186.5731	0.57308516	473	sp|O94874|UFL1_HUMAN	yes	yes	1	0	0	0	1	By MS/MS	By MS/MS	By MS/MS	10.3	0.745									1	2	3		2	2	2	32.358	31.758	2	0.0041054	10003	SW_20181004_HUNTER_1Mil_HeLa_frac11_pullout_1	178.94	104.69	81397000	46514000	14494000	20389000			448	473
ADCISEPVNR	0	Unmodified	1159.5292	0.52917144	1117	sp|P43304|GPDM_HUMAN	yes	yes	0	0	0	0	0	By MS/MS	By MS/MS	By MS/MS	3.5	1.64	2	4	4	2	3	3							3	7	8	18.351	18.46	2;3	1.5341E-42	4570	SW_20181010_HUNTER_1Mil_HeLa_frac2_pullout_3	309.58	222.63	1529600000	161750000	1102300000	265560000			449	1117
ADCISEPVNR	0	Glu->pyro-Glu	1141.5186	0.51860675	1117	sp|P43304|GPDM_HUMAN	yes	yes	0	0	1	0	0		By matching	By MS/MS	1	0	2													1	1	22.521	22.575	2	0.036307	6636	SW_20181010_HUNTER_1Mil_HeLa_frac1_pullout_3	118.74	100.42	4053500	0	1278000	2775500			450	1117
ADCISEPVNREPPSR	0	Unmodified	1725.8104	0.81043168	1117	sp|P43304|GPDM_HUMAN	yes	yes	0	0	0	0	1	By matching	By MS/MS	By MS/MS	8.25	0.433								3	1				1	1	2	18.45	18.151	3	3.4191E-10	5310	SW_20181010_HUNTER_1Mil_HeLa_frac8_pullout_3	114.21	65.504	5163100	456520	3218400	1488200			451	1117
ADDAGAAGGPGGPGGPGMGNR	0	Acetyl (N-term)	1779.7595	0.75945874	789	sp|P15880|RS2_HUMAN	yes	yes	1	0	0	0	0	By MS/MS	By MS/MS	By MS/MS	5.5	0.5					4	4							1	3	4	23.251	23.323	2;3	1.9849E-94	6386	SW_20181010_HUNTER_1Mil_HeLa_frac5_pullout_3	295.32	248.62	73444000	26092000	28119000	19233000			452	789
ADDAGAAGGPGGPGGPGMGNR	0	Oxidation (M);Acetyl (N-term)	1795.7544	0.75437336	789	sp|P15880|RS2_HUMAN	yes	yes	1	0	0	1	0		By MS/MS	By MS/MS	5.2	0.4					4	1								3	2	20.939	20.859	2	3.1596E-24	7041	SW_20181007_HUNTER_1Mil_HeLa_frac5_pullout_2	191.53	169.48	15018000	0	12296000	2722500			453	789
ADDAGLETPLCSEQFGSGEAR	0	Acetyl (N-term)	2250.9699	0.96990502	2777	sp|Q96GQ5|RUS1_HUMAN	yes	yes	1	0	0	0	0	By MS/MS	By MS/MS	By MS/MS	10.1	0.567									1	6	2		2	2	5	39.585	38.475	2;3	2.2476E-31	12713	SW_20181010_HUNTER_1Mil_HeLa_frac10_pullout_3	246.5	227.11	52461000	17657000	3077700	31726000			454	2777
ADDLDFETGDAGASATFPMQCSALR	0	Oxidation (M);Acetyl (N-term)	2703.1429	0.14286037	1443	sp|P63241|IF5A1_HUMAN;sp|Q6IS14|IF5AL_HUMAN	yes	no	1	0	0	1	0	By MS/MS	By MS/MS	By MS/MS	5.8	1.88		1	6	3		11	10	2	1	1			9	11	15	43.404	42.931	2;3	4.1211E-111	14655	SW_20181010_HUNTER_1Mil_HeLa_frac6_pullout_3	305.19	292.57	1395000000	493170000	210370000	691410000			455	1443
ADDLDFETGDAGASATFPMQCSALR	0	Acetyl (N-term)	2687.1479	0.14794574	1443	sp|P63241|IF5A1_HUMAN;sp|Q6IS14|IF5AL_HUMAN	yes	no	1	0	0	0	0	By MS/MS	By MS/MS	By MS/MS	7.25	1.3						7	7	2	2	2			6	6	8	47.282	46.483	2;3	1.2642E-69	15653	SW_20181007_HUNTER_1Mil_HeLa_frac6_pullout_2	317.26	277.19	948730000	742450000	165690000	40592000			456	1443
ADDNFSTIVAAVEEGR	0	Unmodified	1692.7955	0.79549312	798	sp|P16615|AT2A2_HUMAN;sp|O14983|AT2A1_HUMAN	yes	no	0	0	0	0	0			By MS/MS	4	0				2											2	45.628	45.829	2;3	1.4751E-08	15204	SW_20181010_HUNTER_1Mil_HeLa_frac4_pullout_3	153.39	118.5	2207600	0	0	2207600			457	798
ADDVDQQQTTNTVEEPLDLIR	0	Acetyl (N-term)	2441.1558	0.15579154	1402	sp|P62310|LSM3_HUMAN	yes	yes	1	0	0	0	0	By MS/MS	By MS/MS	By MS/MS	8.21	4.24	5	1						3		5	4	6	9	9	6	45.277	44.928	2;3	7.0646E-135	14982	SW_20181004_HUNTER_1Mil_HeLa_frac11_pullout_1	348.5	322.98	992960000	754460000	39504000	198990000			458	1402
ADEAALALQPGGSPSAAGADR	0	Acetyl (N-term)	1965.9392	0.93919724	2743	sp|Q96EB6|SIR1_HUMAN	yes	yes	1	0	0	0	0	By MS/MS	By MS/MS	By MS/MS	6.5	5.5	6											6	4	4	4	35.126	34.839	2;3	1.2276E-15	11651	SW_20181010_HUNTER_1Mil_HeLa_frac12_pullout_3	216.15	177.35	84813000	20253000	30384000	34176000			459	2743
ADEALAGLDEGALR	0	Acetyl (N-term)	1441.7049	0.7048872	1286	sp|P53814|SMTN_HUMAN	yes	yes	1	0	0	0	0	By MS/MS	By matching	By MS/MS	10.6	0.8										3	1	1	3	1	1	43.177	42.966	2	3.2488E-40	14059	SW_20181004_HUNTER_1Mil_HeLa_frac11_pullout_1	290.51	245.76	24375000	19130000	699320	4546200			460	1286
ADEEKLPPGWEKR	2	Acetyl (N-term)	1595.7944	0.79437091	1704	sp|Q13526|PIN1_HUMAN;sp|O15428|PINL_HUMAN	yes	no	1	0	0	0	0	By MS/MS		By MS/MS	10.3	0.471										2	1		1		2	26.855	25.758	3	2.3194E-06	6897	SW_20181004_HUNTER_1Mil_HeLa_frac10_pullout_1	169.04	146.83	132880000	26953000	0	105930000			461	1704
ADEELEALR	0	Acetyl (N-term)	1086.5193	0.51931826	192	sp|O14737|PDCD5_HUMAN	yes	yes	1	0	0	0	0	By MS/MS			1	0	1												1			35.917	35.917	2	0.068123	11669	SW_20181004_HUNTER_1Mil_HeLa_frac1_pullout_1	101.64	45.633	0	0	0	0			462	192
ADEELEALRR	0	Acetyl (N-term)	1242.6204	0.62042929	192	sp|O14737|PDCD5_HUMAN	yes	yes	1	0	0	0	1	By MS/MS	By MS/MS	By MS/MS	4.74	2.51	2	2	3	2	3	3	1	1	1	1			3	6	10	31.132	30.707	2	2.2247E-11	9787	SW_20181007_HUNTER_1Mil_HeLa_frac2_pullout_2	260.4	175.48	4316700000	680870000	2169400000	1466500000			463	192
ADEGISFR	0	Unmodified	893.4243	0.42429566	1566	sp|Q06830|PRDX1_HUMAN	yes	yes	0	0	0	0	0	By MS/MS	By MS/MS	By MS/MS	7.75	0.433							1	3					1	1	2	25.544	24.903	2	0.014827	7541	SW_20181010_HUNTER_1Mil_HeLa_frac7_pullout_3	171.38	88.008	27231000	5067500	6218900	15944000			464	1566
ADEGKSYSEHDDER	1	Acetyl (N-term)	1678.6707	0.67068653	3515	sp|Q9UBU9|NXF1_HUMAN	yes	yes	1	0	0	0	0	By matching	By MS/MS		1.75	0.829	2	1	1										1	3		14.084	14.251	3	0.014403	3700	SW_20181007_HUNTER_1Mil_HeLa_frac3_pullout_2	92.575	70.744	4537000	2082400	2454600	0			465	3515
ADEGKSYSEHDDERVNFPQR	1	Acetyl (N-term)	2420.0629	0.062894206	3515	sp|Q9UBU9|NXF1_HUMAN	yes	yes	1	0	0	0	1	By MS/MS	By MS/MS	By MS/MS	6.12	0.599					1	5	2						1	4	3	22.144	22.028	3;4	3.0052E-93	5818	SW_20181010_HUNTER_1Mil_HeLa_frac6_pullout_3	314.58	293.83	379210000	40895000	35415000	302900000			466	3515
ADEIAKAQVAR	1	Acetyl (N-term)	1212.6463	0.64625011	1200	sp|P49773|HINT1_HUMAN	yes	yes	1	0	0	0	0	By MS/MS	By MS/MS	By MS/MS	9.35	3.82	8	6	6	2	4	2	5	4	3	8	7	70	36	44	45	29.257	28.81	1;2;3	1.4914E-19	8177	SW_20181010_HUNTER_1Mil_HeLa_frac12_pullout_3	265.58	146.31	54910000000	13637000000	18890000000	22383000000			467	1200
ADEIAKAQVARPGGDTIFGKIIR	2	Acetyl (N-term)	2467.3547	0.35470654	1200	sp|P49773|HINT1_HUMAN	yes	yes	1	0	0	0	1	By MS/MS			9	0									1				1			36.68	37.09	4	0.044625	10981	SW_20181004_HUNTER_1Mil_HeLa_frac9_pullout_1	54.672	32.019	2594700	2594700	0	0			468	1200
ADEIDFTTGDAGASSTYPMQCSALR	0	Acetyl (N-term)	2705.1585	0.15851043	3134	sp|Q9GZV4|IF5A2_HUMAN	yes	yes	1	0	0	0	0	By MS/MS	By MS/MS		5	0					3								2	1		41.887	42.255	2;3	4.4591E-08	14184	SW_20181007_HUNTER_1Mil_HeLa_frac5_pullout_2	154.82	127.17	15021000	13504000	1517500	0			469	3134
ADELSEKQVYDAHTKEIDLVNR	2	Acetyl (N-term)	2614.2875	0.28747441	1537	sp|Q03135|CAV1_HUMAN	yes	yes	1	0	0	0	0	By MS/MS	By MS/MS	By MS/MS	3.89	0.875			4	2	3								3	3	3	31.186	31.234	4	1.4627E-49	10100	SW_20181007_HUNTER_1Mil_HeLa_frac3_pullout_2	231.6	209.23	127380000	15770000	25263000	86346000			470	1537
ADFAGPSSAGR	0	Acetyl (N-term)	1076.4887	0.48868683	2363	sp|Q8IXW5|RPAP2_HUMAN	yes	yes	1	0	0	0	0	By MS/MS	By MS/MS	By MS/MS	8.33	0.471								4	2				1	3	2	27.01	26.508	2	0.00073851	7327	SW_20181004_HUNTER_1Mil_HeLa_frac8_pullout_1	170.5	79.724	190960000	10157000	81078000	99726000			471	2363
ADFDEIYEEEEDEER	0	Acetyl (N-term)	1958.7541	0.75414139	3590	sp|Q9UKJ5|CHIC2_HUMAN	yes	yes	1	0	0	0	0	By MS/MS	By MS/MS	By MS/MS	6.29	0.7					1	3	3						3	2	2	42.198	41.864	2	9.7905E-08	14489	SW_20181010_HUNTER_1Mil_HeLa_frac6_pullout_3	179.6	170.87	13825000	5461800	1563300	6800200			472	3590
ADFDTYDDR	0	Acetyl (N-term)	1158.4465	0.44654725	1820	sp|Q15056|IF4H_HUMAN	yes	yes	1	0	0	0	0	By matching	By MS/MS	By MS/MS	4.73	2.83	2	1	2	1		1	1	2	1				1	5	5	31.122	30.588	2	0.029788	9800	SW_20181007_HUNTER_1Mil_HeLa_frac2_pullout_2	135.83	108.09	35168000	8211900	15264000	11692000			473	1820
ADFDTYDDRAYSSFGGGR	0	Acetyl (N-term)	2040.845	0.84496251	1820	sp|Q15056|IF4H_HUMAN	yes	yes	1	0	0	0	1	By MS/MS	By MS/MS	By MS/MS	2.2	0.6	1	6	3										3	3	4	35.45	35.465	2;3	1.8479E-94	11492	SW_20181007_HUNTER_1Mil_HeLa_frac2_pullout_2	390.39	332.5	96928000	34878000	46754000	15297000			474	1820
ADFREPNAEVPR	0	Unmodified	1399.6844	0.68442653	3412	sp|Q9NX40|OCAD1_HUMAN	yes	yes	0	0	0	0	1	By matching	By MS/MS		11	0											2		1	1		22.131	22.355	3	0.080817	6455	SW_20181007_HUNTER_1Mil_HeLa_frac11_pullout_2	72.089	35.242	10527000	9700800	826690	0			475	3412
ADGAAAGAGGSPSLR	0	Acetyl (N-term)	1298.6215	0.62149192	2347	sp|Q8IWC1|MA7D3_HUMAN	yes	yes	1	0	0	0	0	By MS/MS	By MS/MS	By MS/MS	7.79	1.08						1	6	3	3	1			4	5	5	23.406	23.102	2	5.7348E-25	6980	SW_20181010_HUNTER_1Mil_HeLa_frac7_pullout_3	235.49	131.45	337380000	32683000	123960000	180740000			476	2347
ADGAPRPQLYR	0	Acetyl (N-term)	1284.6575	0.65748349	2846	sp|Q96PE2|ARHGH_HUMAN	yes	yes	1	0	0	0	1	By MS/MS	By MS/MS	By MS/MS	2.25	0.433		3	1										1	1	2	24.355	24.335	2	0.00026269	7222	SW_20181004_HUNTER_1Mil_HeLa_frac2_pullout_1	182.65	117.39	32263000	11203000	13846000	7214300			477	2846
ADGELNVDSLITR	0	Acetyl (N-term)	1443.7205	0.72053726	1389	sp|P62140|PP1B_HUMAN	yes	yes	1	0	0	0	0	By MS/MS	By MS/MS	By MS/MS	7.3	2.95	2	1		7	5	4	3	6	10	2	1	6	10	18	19	42.879	42.298	2	7.449E-49	14411	SW_20181010_HUNTER_1Mil_HeLa_frac4_pullout_3	298.58	162.01	5145900000	1001000000	1855200000	2289700000			478	1389
ADGGGPKDAPSLR	1	Acetyl (N-term)	1281.6313	0.63132832	3180	sp|Q9H330|TM245_HUMAN	yes	yes	1	0	0	0	0	By MS/MS	By MS/MS	By MS/MS	7.64	1.77						3	4	2		1		1	1	5	5	21.101	20.57	2;3	1.3217E-39	5831	SW_20181010_HUNTER_1Mil_HeLa_frac6_pullout_3	290.28	175.88	1131700000	59942000	288820000	782980000			479	3180
ADGGSPFLGR	0	Acetyl (N-term)	1017.488	0.48795855	343	sp|O60504|VINEX_HUMAN	yes	yes	1	0	0	0	0	By MS/MS	By MS/MS	By MS/MS	1.88	0.781	3	3	2										2	3	3	33.103	33.08	2	0.0086191	10732	SW_20181007_HUNTER_1Mil_HeLa_frac2_pullout_2	149.94	107.83	143410000	53214000	35855000	54341000			480	343
ADGIVPETWIDGPKDTSVEDALER	1	Glu->pyro-Glu	2594.25	0.25002627	2686	sp|Q96A35|RM24_HUMAN	yes	yes	0	0	1	0	0	By MS/MS			6	0						1							1			45.611	46.065	3	6.8524E-06	14981	SW_20181004_HUNTER_1Mil_HeLa_frac6_pullout_1	96.303	63.916	4406900	4406900	0	0			481	2686
ADGKGDAAAVAGAGAEAPAVAGAGDGVETESMVR	1	Acetyl (N-term)	3069.4309	0.43092054	1646	sp|Q13129|RLF_HUMAN	yes	yes	1	0	0	0	0	By MS/MS			11	0											1		1			32.296	32.594	3	1.7095E-27	10358	SW_20181004_HUNTER_1Mil_HeLa_frac11_pullout_1	135.45	113.88	2449300	2449300	0	0			482	1646
ADGQMPFSCHYPSR	0	Acetyl (N-term)	1693.6977	0.6977101	3579	sp|Q9UJY1|HSPB8_HUMAN	yes	yes	1	0	0	0	0	By MS/MS	By MS/MS	By MS/MS	7.25	0.433							3	1					1	1	2	31.368	30.473	2	5.486E-06	9805	SW_20181010_HUNTER_1Mil_HeLa_frac7_pullout_3	157.47	140.84	23964000	1358000	5749400	16857000			483	3579
ADGQMPFSCHYPSR	0	Oxidation (M);Acetyl (N-term)	1709.6926	0.69262473	3579	sp|Q9UJY1|HSPB8_HUMAN	yes	yes	1	0	0	1	0	By MS/MS	By MS/MS	By MS/MS	5.75	2.17		1					3						1	1	2	25.902	25.396	2	0.0025638	7684	SW_20181007_HUNTER_1Mil_HeLa_frac7_pullout_2	116.54	90.496	19496000	0	8144700	11351000			484	3579
ADGQVAELLLR	0	Acetyl (N-term)	1225.6667	0.6666512	3670	sp|Q9Y285|SYFA_HUMAN	yes	yes	1	0	0	0	0	By MS/MS	By MS/MS	By MS/MS	7.75	3.27	3	2	1	1	2			9	7	5	2	4	12	12	12	49.227	48.715	2	1.1689E-19	17068	SW_20181010_HUNTER_1Mil_HeLa_frac8_pullout_3	268.69	222.26	4559500000	1039800000	1444400000	2075300000			485	3670
ADGQVAELLLRR	0	Acetyl (N-term)	1381.7678	0.76776223	3670	sp|Q9Y285|SYFA_HUMAN	yes	yes	1	0	0	0	1	By MS/MS	By MS/MS	By MS/MS	2.14	0.99	2	3	1	1									2	1	4	42.054	42.065	2	0.00017926	13991	SW_20181007_HUNTER_1Mil_HeLa_frac2_pullout_2	162.36	111.29	17077000	5711600	1659400	9705800			486	3670
ADGSLTGGGLEAAAMAPER	0	Oxidation (M);Acetyl (N-term)	1830.8418	0.84179138	2480	sp|Q8NEM2|SHCBP_HUMAN	yes	yes	1	0	0	1	0	By MS/MS	By MS/MS	By MS/MS	5.12	4.26		8	3								3	2	3	7	6	34.786	34.502	2;3	1.3067E-55	10574	SW_20181004_HUNTER_1Mil_HeLa_frac2_pullout_1	261.67	204.56	70198000	13027000	42346000	14824000			487	2480
ADGSLTGGGLEAAAMAPER	0	Acetyl (N-term)	1814.8469	0.84687676	2480	sp|Q8NEM2|SHCBP_HUMAN	yes	yes	1	0	0	0	0	By MS/MS	By MS/MS	By MS/MS	2	0.966	4	9	1		1								6	5	4	38.022	38.076	2;3	6.2104E-121	12053	SW_20181010_HUNTER_1Mil_HeLa_frac2_pullout_3	351.06	317.98	121140000	72867000	28266000	20010000			488	2480
ADGTQTVNYVPSR	0	Unmodified	1406.679	0.6790068	860	sp|P21333|FLNA_HUMAN	yes	yes	0	0	0	0	0	By matching	By matching	By MS/MS	1	0	3												1	1	1	21.557	21.592	2	4.1973E-18	6240	SW_20181010_HUNTER_1Mil_HeLa_frac1_pullout_3	231.7	146.17	8767900	1624300	2672000	4471700			489	860
ADGTQTVNYVPSR	0	Acetyl (N-term)	1448.6896	0.68957148	860	sp|P21333|FLNA_HUMAN	yes	yes	1	0	0	0	0	By matching	By matching	By MS/MS	12	0												3	1	1	1	27.658	27.05	2	0.00018061	8739	SW_20181010_HUNTER_1Mil_HeLa_frac12_pullout_3	145.46	95.349	6129400	218760	2226100	3684600			490	860
ADGVATDITSTR	0	Unmodified	1205.5888	0.58879481	2235	sp|Q7Z2W4|ZCCHV_HUMAN	yes	yes	0	0	0	0	0		By MS/MS	By matching	9	0									2					1	1	22.856	22.127	2	0.012199	6431	SW_20181007_HUNTER_1Mil_HeLa_frac9_pullout_2	134.68	71.19	3855700	0	1124400	2731200			491	2235
ADGYEPPVQESV	0	Glu->pyro-Glu	1271.567	0.56699673	1373	sp|P61247|RS3A_HUMAN	yes	yes	0	0	1	0	0			By MS/MS	2	0		1													1	35.108	34.886	2	0.099084	10845	SW_20181010_HUNTER_1Mil_HeLa_frac2_pullout_3	72.928	52.058	0	0	0	0			492	1373
ADGYVLEGKELEFYLR	1	Glu->pyro-Glu	1882.9465	0.94651445	1392	sp|P62241|RS8_HUMAN	yes	yes	0	0	1	0	0	By MS/MS	By MS/MS	By MS/MS	2.6	0.49		2	3										1	2	2	47.839	47.772	2	4.9985E-06	15824	SW_20181004_HUNTER_1Mil_HeLa_frac3_pullout_1	137.68	108.88	11539000	4085800	3797500	3655500			493	1392
ADHSFSDGVPSDSVEAAKNASNTEKLTDQVMQNPR	2	Oxidation (M);Acetyl (N-term)	3802.734	0.73403843	2922	sp|Q99733|NP1L4_HUMAN	yes	yes	1	0	0	1	0	By MS/MS	By MS/MS	By MS/MS	7.25	1.53					3		3	4	1	1			2	5	5	30.123	29.602	4	1.4792E-143	9289	SW_20181007_HUNTER_1Mil_HeLa_frac5_pullout_2	283.26	269.42	207300000	29086000	83897000	94318000			494	2922
ADHSFSDGVPSDSVEAAKNASNTEKLTDQVMQNPR	2	Acetyl (N-term)	3786.7391	0.73912381	2922	sp|Q99733|NP1L4_HUMAN	yes	yes	1	0	0	0	0	By MS/MS	By MS/MS	By MS/MS	7.71	0.7							3	3	1				2	3	2	32.613	32.154	4	7.6824E-286	10235	SW_20181010_HUNTER_1Mil_HeLa_frac7_pullout_3	399.31	370.57	175890000	10851000	112410000	52629000			495	2922
ADIDNKEQSELDQDLDDVEEVEEEETGEETKLKAR	3	Acetyl (N-term)	4089.851	0.85096149	1316	sp|P55209|NP1L1_HUMAN	yes	yes	1	0	0	0	0	By MS/MS	By MS/MS	By MS/MS	6.4	0.8					1	5	3	1					5	4	1	42.241	42.254	3;4	1.9303E-195	14252	SW_20181004_HUNTER_1Mil_HeLa_frac6_pullout_1	335.9	318.76	248410000	160920000	84676000	2807700			496	1316
ADISLDELIR	0	Acetyl (N-term)	1185.6241	0.62411768	3083	sp|Q9BY77|PDIP3_HUMAN	yes	yes	1	0	0	0	0	By MS/MS	By MS/MS	By MS/MS	8.7	1.42							2	3	3	1		1	3	3	4	50.718	50.053	2	0.0014045	17406	SW_20181010_HUNTER_1Mil_HeLa_frac8_pullout_3	214.6	116.14	748240000	149800000	331110000	267340000			497	3083
ADKEAAFDDAVEER	1	Acetyl (N-term)	1606.7111	0.71109479	1593	sp|Q09028|RBBP4_HUMAN	yes	yes	1	0	0	0	0	By MS/MS	By MS/MS	By MS/MS	5.42	3.28	6	3	5	3	4	4	5	3	2	1	1	3	12	17	11	28.604	28.422	2;3	1.4642E-37	8985	SW_20181004_HUNTER_1Mil_HeLa_frac5_pullout_1	245.03	147.58	259770000	83384000	128740000	47639000			498	1593
ADKMDMSLDDIIKLNR	2	2 Oxidation (M);Acetyl (N-term)	1950.9391	0.93906259	2294	sp|Q86V81|THOC4_HUMAN	yes	yes	1	0	0	2	0	By MS/MS	By MS/MS	By MS/MS	4.26	2.25	5	2	2	2	11	3			1	1			4	11	12	38.287	38.088	3	2.0195E-09	11313	SW_20181004_HUNTER_1Mil_HeLa_frac5_pullout_1	161.2	138.57	860400000	260200000	313220000	286980000			499	2294
ADKMDMSLDDIIKLNR	2	Oxidation (M);Acetyl (N-term)	1934.9441	0.94414797	2294	sp|Q86V81|THOC4_HUMAN	yes	yes	1	0	0	1	0	By MS/MS	By MS/MS	By MS/MS	5.57	2.74	2	3	1	4	17	8	2					5	14	13	15	40.861	40.796	2;3	2.1335E-55	13478	SW_20181004_HUNTER_1Mil_HeLa_frac5_pullout_1	167.11	150	1456200000	901550000	234680000	319910000			500	2294
ADKMDMSLDDIIKLNR	2	Acetyl (N-term)	1918.9492	0.94923334	2294	sp|Q86V81|THOC4_HUMAN	yes	yes	1	0	0	0	0	By MS/MS	By MS/MS	By MS/MS	6	1.87				2	5	2		1	1	1			3	5	4	44.387	44.155	2;3	3.5637E-148	14513	SW_20181004_HUNTER_1Mil_HeLa_frac5_pullout_1	390.41	335.92	769770000	612740000	94014000	63017000			501	2294
ADKTPGGSQKASSKTR	3	Acetyl (N-term)	1659.854	0.85401105	220	sp|O15042|SR140_HUMAN	yes	yes	1	0	0	0	0	By MS/MS	By MS/MS	By MS/MS	8.92	1.19								6	3	2		1	2	4	6	11.821	11.461	3;4	5.7757E-11	2627	SW_20181007_HUNTER_1Mil_HeLa_frac8_pullout_2	173.03	149.89	121190000	8217600	24710000	88264000			502	220
ADKVPKTAENFR	2	Unmodified	1374.7256	0.72556306	1433	sp|P62937|PPIA_HUMAN	yes	yes	0	0	0	0	0	By MS/MS	By MS/MS	By MS/MS	2.56	0.685		5	3	1									2	3	4	16.107	16.257	3;4	0.0034915	4437	SW_20181007_HUNTER_1Mil_HeLa_frac2_pullout_2	131.36	82.058	163110000	5951100	103790000	53365000			503	1433
ADLAECNIKVMCR	1	Acetyl (N-term)	1620.7422	0.74221746	1011	sp|P33176|KINH_HUMAN	yes	yes	1	0	0	0	0	By MS/MS	By MS/MS	By MS/MS	7	0							3						1	1	1	33.396	32.747	2	2.201E-25	10611	SW_20181010_HUNTER_1Mil_HeLa_frac7_pullout_3	257.42	187.02	13564000	1767400	4167300	7629500			504	1011
ADLAEEYSKDR	1	Glu->pyro-Glu	1277.5888	0.58879481	1452	sp|P68036|UB2L3_HUMAN	yes	yes	0	0	1	0	0		By MS/MS	By MS/MS	4	0				2										1	1	26.939	27.014	2	6.262E-08	8252	SW_20181010_HUNTER_1Mil_HeLa_frac4_pullout_3	226.39	145.95	20441000	0	3458000	16983000			505	1452
ADLDKLNIDSIIQR	1	Acetyl (N-term)	1654.889	0.88899957	1055	sp|P36873|PP1G_HUMAN	yes	yes	1	0	0	0	0	By MS/MS	By MS/MS	By MS/MS	4.09	2.37		6	6	2	5	1				1	1		7	9	6	45.33	45.306	2;3	6.0557E-26	15101	SW_20181004_HUNTER_1Mil_HeLa_frac5_pullout_1	256.95	174.53	612430000	361900000	151710000	98811000			506	1055
ADLDSPPKLSGVQQPSEGVGGGR	1	Acetyl (N-term)	2292.1346	0.13460259	3249	sp|Q9H9E3|COG4_HUMAN	yes	yes	1	0	0	0	0		By MS/MS	By MS/MS	4.67	0.745				3	2	1								2	4	31.121	30.894	2;3	3.1251E-46	9851	SW_20181007_HUNTER_1Mil_HeLa_frac4_pullout_2	219.77	188.54	48072000	0	19555000	28518000			507	3249
ADLEEQLSDEEKVR	1	Acetyl (N-term)	1701.8057	0.80572345	1151	sp|P47755|CAZA2_HUMAN	yes	yes	1	0	0	0	0	By MS/MS	By MS/MS	By MS/MS	3.42	1.89	2	3	2	1	2	1	1						5	6	1	33.845	33.983	2	1.9635E-26	11091	SW_20181004_HUNTER_1Mil_HeLa_frac5_pullout_1	262.56	186.42	36086000	18526000	15350000	2210600			508	1151
ADLNLEWISLPR	0	Acetyl (N-term)	1467.7722	0.7721789	3259	sp|Q9HAU0|PKHA5_HUMAN	yes	yes	1	0	0	0	0	By MS/MS	By MS/MS	By MS/MS	7	0							3						1	1	1	53.412	52.829	2	0.00053375	16375	SW_20181004_HUNTER_1Mil_HeLa_frac7_pullout_1	178.08	105.01	4553900	1641900	1674600	1237400			509	3259
ADLNQGIGEPQSPSR	0	Unmodified	1567.759	0.75904803	2712	sp|Q96C19|EFHD2_HUMAN	yes	yes	0	0	0	0	0	By MS/MS	By MS/MS	By MS/MS	11.4	0.484											5	3	3	4	1	22.522	22.551	2;3	1.6403E-40	6885	SW_20181007_HUNTER_1Mil_HeLa_frac12_pullout_2	276.47	235.07	21976000	7624600	11808000	2543100			510	2712
ADLSDTELTTLLR	0	Unmodified	1446.7566	0.75658842	1215	sp|P50402|EMD_HUMAN	yes	yes	0	0	0	0	0	By MS/MS		By MS/MS	11	0											2		1		1	43.972	42.843	2	2.709E-05	13988	SW_20181004_HUNTER_1Mil_HeLa_frac11_pullout_1	186.87	135.14	4150400	3480100	0	670290			511	1215
ADLSEAANR	0	Unmodified	945.45157	0.45157304	675	sp|P08670|VIME_HUMAN	yes	yes	0	0	0	0	0	By MS/MS	By MS/MS	By MS/MS	2	0.756	2	3	2										2	3	2	16.276	16.44	2	0.00010017	4344	SW_20181004_HUNTER_1Mil_HeLa_frac3_pullout_1	205.7	101.25	130910000	1414800	37248000	92244000			512	675
ADLSLADALTEPSPDIEGEIKR	1	Acetyl (N-term)	2381.1962	0.19619979	938	sp|P27816|MAP4_HUMAN	yes	yes	1	0	0	0	0	By MS/MS	By MS/MS	By MS/MS	5.44	2.04		3	2		10	3	3	2	1	1			8	9	8	45.913	45.612	2;3;4	0	15465	SW_20181004_HUNTER_1Mil_HeLa_frac5_pullout_1	483.37	360.94	2847400000	1747200000	681570000	418550000			513	938
ADLSSQFYLR	0	Unmodified	1198.5982	0.59823728	876	sp|P22314|UBA1_HUMAN	yes	yes	0	0	0	0	0		By MS/MS	By MS/MS	2	0		2												1	1	34.248	34.163	2	0.0080294	11173	SW_20181007_HUNTER_1Mil_HeLa_frac2_pullout_2	151.44	102.88	3631400	0	2350000	1281400			514	876
ADMEDLFGSDADSEAER	0	Acetyl (N-term)	1898.7476	0.74761623	2573	sp|Q8WVC0|LEO1_HUMAN	yes	yes	1	0	0	0	0	By MS/MS	By MS/MS	By MS/MS	8.33	0.943							1	3	1	1			1	2	3	45.963	44.92	2	4.0149E-06	14913	SW_20181007_HUNTER_1Mil_HeLa_frac8_pullout_2	141.32	126.11	32016000	1810200	8159800	22046000			515	2573
ADMEDLFGSDADSEAER	0	Oxidation (M);Acetyl (N-term)	1914.7425	0.74253085	2573	sp|Q8WVC0|LEO1_HUMAN	yes	yes	1	0	0	1	0	By matching	By MS/MS	By MS/MS	8	0.577							1	4	1				1	2	3	38.771	37.776	2	6.3566E-25	11921	SW_20181010_HUNTER_1Mil_HeLa_frac8_pullout_3	212.68	186.64	14568000	421530	6254300	7891700			516	2573
ADMQNLVER	0	Oxidation (M);Acetyl (N-term)	1132.5183	0.5182724	1512	sp|Q01518|CAP1_HUMAN	yes	yes	1	0	0	1	0	By MS/MS	By MS/MS	By MS/MS	9.93	0.979									12	7	6	2	6	12	9	30.142	29.586	2	0.00057611	10383	SW_20181007_HUNTER_1Mil_HeLa_frac9_pullout_2	208.72	128.91	5216100000	446060000	2701800000	2068200000			517	1512
ADMQNLVER	0	Acetyl (N-term)	1116.5234	0.52335778	1512	sp|Q01518|CAP1_HUMAN	yes	yes	1	0	0	0	0	By MS/MS	By MS/MS	By MS/MS	9.74	1.94						3	1	1	3	6	4	5	6	8	9	34.582	33.949	2	3.9853E-06	11008	SW_20181010_HUNTER_1Mil_HeLa_frac10_pullout_3	238.31	123.71	8616300000	1447100000	3089700000	4079500000			518	1512
ADMQNLVERLER	0	Acetyl (N-term)	1514.7511	0.75112588	1512	sp|Q01518|CAP1_HUMAN	yes	yes	1	0	0	0	1	By MS/MS		By matching	6	0.816					1	1	1						2		1	44.011	43.512	2	0.0020652	14128	SW_20181004_HUNTER_1Mil_HeLa_frac6_pullout_1	59.067	36.426	35762000	35223000	0	538990			519	1512
ADNLDEFIEEQKAR	1	Acetyl (N-term)	1718.8111	0.81114318	1939	sp|Q1MSJ5|CSPP1_HUMAN	yes	yes	1	0	0	0	0	By MS/MS			11	0											1		1			38.442	38.841	2	9.2991E-20	12634	SW_20181004_HUNTER_1Mil_HeLa_frac11_pullout_1	235.49	192.75	4614500	4614500	0	0			520	1939
ADPAFGLESSGIAGTTSDEPER	0	Unmodified	2206.0026	0.0025853601	2511	sp|Q8TAQ2|SMRC2_HUMAN	yes	yes	0	0	0	0	0	By matching	By MS/MS	By matching	2	0		3											1	1	1	33.535	33.505	3	1.0311E-05	10999	SW_20181007_HUNTER_1Mil_HeLa_frac2_pullout_2	101.17	86.241	6709200	2878500	2264700	1566000			521	2511
ADPDVLTEVPAALKR	1	Acetyl (N-term)	1635.8832	0.88318591	956	sp|P29083|T2EA_HUMAN	yes	yes	1	0	0	0	0	By MS/MS	By MS/MS	By MS/MS	9.36	0.771								1	6	3	1		4	3	4	42.039	41.381	2;3	0.00023022	14231	SW_20181010_HUNTER_1Mil_HeLa_frac9_pullout_3	127.83	104.46	207860000	123600000	5831200	78426000			522	956
ADPHQLFDDTSSAQSR	0	Acetyl (N-term)	1815.8024	0.80236941	1995	sp|Q5BJH7|YIF1B_HUMAN	yes	yes	1	0	0	0	0	By MS/MS	By MS/MS	By MS/MS	11.5	0.5											6	6	4	4	4	31.07	30.498	2;3	6.7149E-16	9910	SW_20181007_HUNTER_1Mil_HeLa_frac12_pullout_2	202.61	176.19	267950000	90368000	100030000	77549000			523	1995
ADPKYADLPGIAR	1	Acetyl (N-term)	1427.7409	0.74087877	1707	sp|Q13561|DCTN2_HUMAN	yes	yes	1	0	0	0	0	By MS/MS	By MS/MS	By MS/MS	8.4	1.54							6	3	3	1	1	1	3	4	8	34.064	32.985	2;3	0.00034153	10649	SW_20181007_HUNTER_1Mil_HeLa_frac8_pullout_2	142.71	110.29	1747900000	181050000	756380000	810470000			524	1707
ADPTVESEEAFKNR	1	Acetyl (N-term)	1633.7584	0.75837933	1810	sp|Q15014|MO4L2_HUMAN	yes	yes	1	0	0	0	0	By MS/MS			2	0		1											1			27.41	27.458	2	0.0031452	8406	SW_20181004_HUNTER_1Mil_HeLa_frac2_pullout_1	115.18	89.237	2967700	2967700	0	0			525	1810
ADPTVESEEAFKNR	1	Unmodified	1591.7478	0.74781464	1810	sp|Q15014|MO4L2_HUMAN	yes	yes	0	0	0	0	0	By MS/MS	By MS/MS	By matching	5.33	0.471					2	1							1	1	1	22.486	22.587	3	2.6026E-05	6714	SW_20181004_HUNTER_1Mil_HeLa_frac6_pullout_1	87.863	75.887	30690000	11883000	12712000	6094700			526	1810
ADPVAGIAGSAAKSVR	1	Acetyl (N-term)	1510.8104	0.81035532	2898	sp|Q99501|GA2L1_HUMAN	yes	yes	1	0	0	0	0	By MS/MS		By MS/MS	10.3	0.471										2	1		2		1	33.405	32.959	2	2.3569E-15	10762	SW_20181010_HUNTER_1Mil_HeLa_frac10_pullout_3	193	141.72	23480000	5852000	0	17628000			527	2898
ADQAPFDTDVNTLTR	0	Acetyl (N-term)	1704.7955	0.79549312	686	sp|P09467|F16P1_HUMAN	yes	yes	1	0	0	0	0	By MS/MS	By MS/MS	By MS/MS	2	0		5											2	2	1	38.565	38.601	2;3	3.8844E-10	12346	SW_20181004_HUNTER_1Mil_HeLa_frac2_pullout_1	173.72	152.35	29911000	14072000	12275000	3564500			528	686
ADQDSPLDLTVR	0	Acetyl (N-term)	1370.6678	0.66777341	2812	sp|Q96JN0|LCOR_HUMAN	yes	yes	1	0	0	0	0	By MS/MS	By MS/MS	By MS/MS	11	0											3		1	1	1	39.428	38.758	2	0.0022429	13153	SW_20181010_HUNTER_1Mil_HeLa_frac11_pullout_3	156.12	108.3	25635000	6197700	5162300	14274000			529	2812
ADRDESSPYAAMLAAQDVAQR	0	Unmodified	2264.0492	0.049158397	1397	sp|P62263|RS14_HUMAN	yes	yes	0	0	0	0	1		By MS/MS	By MS/MS	7	0							2							1	1	34.864	33.815	3	0.0031168	10855	SW_20181007_HUNTER_1Mil_HeLa_frac7_pullout_2	76.186	55.295	5719700	0	4196200	1523500			530	1397
ADSAELKQMVMSLR	1	Acetyl (N-term)	1619.8011	0.80111254	456	sp|O75925|PIAS1_HUMAN	yes	yes	1	0	0	0	0		By MS/MS	By MS/MS	4	0				2										1	1	46.496	46.571	2	9.6066E-07	15415	SW_20181010_HUNTER_1Mil_HeLa_frac4_pullout_3	164.13	126.79	2142300	0	624940	1517300			531	456
ADSAVSQEQLR	0	Unmodified	1202.5891	0.58912916	3597	sp|Q9UKS6|PACN3_HUMAN	yes	yes	0	0	0	0	0		By MS/MS	By MS/MS	1	0	2													1	1	17.982	18.035	2	0.0085339	4951	SW_20181007_HUNTER_1Mil_HeLa_frac1_pullout_2	152.28	100.28	5665600	0	2224300	3441300			532	3597
ADSELQLVEQR	0	Acetyl (N-term)	1328.6572	0.65720872	650	sp|P07741|APT_HUMAN	yes	yes	1	0	0	0	0	By MS/MS	By MS/MS	By MS/MS	6.68	2.76		2	2	2	14	6	4	4	2	1	2	5	11	16	17	36.489	36.054	1;2	4.2249E-74	11904	SW_20181007_HUNTER_1Mil_HeLa_frac5_pullout_2	351.68	235.31	11925000000	3483200000	5169500000	3272500000			533	650
ADSELQLVEQRIR	0	Acetyl (N-term)	1597.8424	0.84238373	650	sp|P07741|APT_HUMAN	yes	yes	1	0	0	0	1	By MS/MS	By MS/MS	By MS/MS	3.27	1.54		5	3		1	2							5	4	2	39.437	39.544	2;3	1.0671E-17	13093	SW_20181007_HUNTER_1Mil_HeLa_frac2_pullout_2	225.31	177.48	107290000	73215000	22883000	11189000			534	650
ADSGEGDFLAEGGGVR	0	Unmodified	1535.6852	0.68521439	590	sp|P02671|FIBA_HUMAN	yes	yes	0	0	0	0	0	By MS/MS	By MS/MS	By matching	6.93	3.86	2	1	1		3			1	1	3	1	2	5	7	3	30.481	30.402	2	4.3533E-30	14136	SW_20181007_HUNTER_1Mil_HeLa_frac10_pullout_2	241.17	163.79	22985000	4118400	17051000	1815700			535	590
ADSGLLLKR	1	Acetyl (N-term)	1013.5869	0.58694431	2034	sp|Q5SY16|NOL9_HUMAN	yes	yes	1	0	0	0	0	By MS/MS	By MS/MS	By MS/MS	8.8	1.78							3	3	1		2	1	2	5	3	30.748	30.146	2	4.0999E-15	9631	SW_20181010_HUNTER_1Mil_HeLa_frac7_pullout_3	268.65	130.31	496030000	57296000	206110000	232620000			536	2034
ADSGTAGGAALAAPAPGPGSGGPGPR	0	Acetyl (N-term)	2158.0403	0.04030827	2717	sp|Q96C90|PP14B_HUMAN	yes	yes	1	0	0	0	0	By MS/MS	By MS/MS	By MS/MS	6.21	2.38			3	4	5	2	2	3	2	2	1		3	4	17	29.698	28.952	2;3	5.2399E-140	8617	SW_20181010_HUNTER_1Mil_HeLa_frac5_pullout_3	311.23	273.21	1077100000	61852000	97896000	917400000			537	2717
ADSKEGVLPLTAASTAPISFGFTR	1	Acetyl (N-term)	2477.2802	0.28020419	2646	sp|Q92917|GPKOW_HUMAN	yes	yes	1	0	0	0	0	By MS/MS	By matching		11	0											3		2	1		48.616	48.865	2;3	8.8214E-10	16124	SW_20181004_HUNTER_1Mil_HeLa_frac11_pullout_1	140.31	115.91	27409000	26721000	688480	0			538	2646
ADSLESTPLPSPEDR	0	Acetyl (N-term)	1654.7686	0.76860967	2961	sp|Q9BR77|CCD77_HUMAN	yes	yes	1	0	0	0	0	By MS/MS	By MS/MS	By MS/MS	9.25	0.433									3	1			1	1	2	35.993	35.131	2	2.7952E-12	11936	SW_20181010_HUNTER_1Mil_HeLa_frac9_pullout_3	183.33	145.25	23913000	2759300	7060600	14093000			539	2961
ADSSPALSLR	0	Acetyl (N-term)	1057.5404	0.54038805	2335	sp|Q8IV50|LYSM2_HUMAN	yes	yes	1	0	0	0	0	By MS/MS	By MS/MS	By MS/MS	2	0.816	2	2	2										1	3	2	31.853	31.788	2	0.0031894	10117	SW_20181004_HUNTER_1Mil_HeLa_frac1_pullout_1	166.16	105.73	166950000	90839000	35649000	40465000			540	2335
ADSVGKLVTVR	1	Glu->pyro-Glu	1125.6506	0.6506072	1018	sp|P33993|MCM7_HUMAN	yes	yes	0	0	1	0	0	By matching	By matching	By MS/MS	8	0								3					1	1	1	28.363	27.959	2	0.0023361	9273	SW_20181010_HUNTER_1Mil_HeLa_frac8_pullout_3	155.26	86.88	7981500	624130	2174400	5182900			541	1018
ADSVKTFLQDLAR	1	Acetyl (N-term)	1504.7886	0.78855725	189	sp|O14681|EI24_HUMAN	yes	yes	1	0	0	0	0	By MS/MS	By MS/MS	By MS/MS	8.25	0.433								3	1				2	1	1	51.264	50.839	2	4.7172E-21	17120	SW_20181007_HUNTER_1Mil_HeLa_frac8_pullout_2	243.11	188.13	15382000	3187000	9171000	3024200			542	189
ADSVSSSNIKNR	1	Glu->pyro-Glu	1258.6266	0.6265773	1978	sp|Q53F19|NCBP3_HUMAN	yes	yes	0	0	1	0	0		By matching	By MS/MS	6	0						2								1	1	15.272	15.352	2	9.2885E-10	4095	SW_20181010_HUNTER_1Mil_HeLa_frac6_pullout_3	213.31	135.57	5064400	0	1819100	3245300			543	1978
ADTATTASAAAASAASASSDAPPFQLGKPR	1	Acetyl (N-term)	2830.3733	0.37332931	2533	sp|Q8TD22|SFXN5_HUMAN	yes	yes	1	0	0	0	0	By MS/MS		By matching	1.5	0.5	1	1											1		1	37.354	37.243	3	9.8093E-08	12052	SW_20181004_HUNTER_1Mil_HeLa_frac1_pullout_1	97.839	86.849	2279500	1433100	0	846380			544	2533
ADTFLEHMCR	0	Oxidation (M);Acetyl (N-term)	1336.554	0.55400598	768	sp|P14618|KPYM_HUMAN	yes	yes	1	0	0	1	0	By MS/MS	By MS/MS	By MS/MS	7.11	4.33	2	1						2	1		1	2	2	3	4	30.485	30.314	2	0.003345	10232	SW_20181010_HUNTER_1Mil_HeLa_frac8_pullout_3	156.62	105.74	33790000	4832400	6027600	22930000			545	768
ADTFLEHMCR	0	Acetyl (N-term)	1320.5591	0.55909136	768	sp|P14618|KPYM_HUMAN	yes	yes	1	0	0	0	0	By MS/MS	By MS/MS	By MS/MS	9	1								3	3	1	1		2	2	4	39.372	38.441	2	0.00025771	13201	SW_20181010_HUNTER_1Mil_HeLa_frac9_pullout_3	215.38	166.96	96681000	11823000	24286000	60571000			546	768
ADTLESIDNCAVGCPTGGSSNVSIVR	0	Glu->pyro-Glu	2660.217	0.21702836	20	CON__P13717	yes	yes	0	0	1	0	0		By MS/MS		5	0					1									1		41.574	41.673	3	0.00089197	13952	SW_20181007_HUNTER_1Mil_HeLa_frac5_pullout_2	77.053	63.322	1221800	0	1221800	0		+	547	20
ADTLESSLEDPLR	0	Acetyl (N-term)	1486.7151	0.71511753	3235	sp|Q9H867|MT21D_HUMAN	yes	yes	1	0	0	0	0	By MS/MS	By MS/MS	By MS/MS	10	0.756									2	3	2		2	2	3	45.348	44.49	2	6.1187E-13	15041	SW_20181010_HUNTER_1Mil_HeLa_frac10_pullout_3	207.34	162.18	27175000	10507000	2619300	14049000			548	3235
ADTQVSETLKR	1	Acetyl (N-term)	1288.6623	0.6622941	2621	sp|Q92616|GCN1_HUMAN	yes	yes	1	0	0	0	0	By MS/MS	By MS/MS	By MS/MS	9	0									3				1	1	1	24.351	23.706	2	4.9262E-07	7718	SW_20181010_HUNTER_1Mil_HeLa_frac9_pullout_3	213.31	127.3	14735000	2087400	0	12647000			549	2621
ADTQYILPNDIGVSSLDCR	0	Acetyl (N-term)	2178.0263	0.02629769	3429	sp|Q9NY33|DPP3_HUMAN	yes	yes	1	0	0	0	0	By MS/MS		By MS/MS	10.2	0.4										4	1		3		2	46.914	45.945	2;3	1.8397E-09	15538	SW_20181010_HUNTER_1Mil_HeLa_frac10_pullout_3	120.9	106.99	11000000	4017800	0	6982000			550	3429
ADTYAVVQKR	1	Acetyl (N-term)	1191.6248	0.62478638	2937	sp|Q99952|PTN18_HUMAN	yes	yes	1	0	0	0	0	By MS/MS	By MS/MS	By MS/MS	1.71	0.7	3	3	1										2	2	3	24.005	24.038	2	1.6801E-16	6753	SW_20181010_HUNTER_1Mil_HeLa_frac2_pullout_3	268	148.73	149120000	17162000	27891000	104070000			551	2937
ADVFPGNDSTASQDVANR	0	Acetyl (N-term)	1904.85	0.85004788	806	sp|P17252|KPCA_HUMAN	yes	yes	1	0	0	0	0	By MS/MS	By MS/MS	By MS/MS	9.96	0.958									10	8	5	2	6	11	8	33.152	32.598	2;3	2.2852E-82	11034	SW_20181010_HUNTER_1Mil_HeLa_frac9_pullout_3	323.45	291.44	2428100000	221560000	780830000	1425700000			552	806
ADVFPGNDSTASQDVANRFAR	0	Acetyl (N-term)	2279.0567	0.056686616	806	sp|P17252|KPCA_HUMAN	yes	yes	1	0	0	0	1	By matching	By MS/MS	By MS/MS	7	0							3						1	1	1	36.222	35.64	3	0.0030991	11723	SW_20181010_HUNTER_1Mil_HeLa_frac7_pullout_3	57.496	29.645	7163500	570410	3484700	3108400			553	806
ADVLSVLR	0	Acetyl (N-term)	913.52328	0.52328142	2121	sp|Q6P1J9|CDC73_HUMAN	yes	yes	1	0	0	0	0	By MS/MS	By MS/MS	By MS/MS	2.9	1.14	1	3	3	2	1								3	3	4	48.889	48.85	2	0.012614	16294	SW_20181004_HUNTER_1Mil_HeLa_frac3_pullout_1	181.49	67.302	848110000	402820000	208920000	236370000			554	2121
ADVVVGKDKGGEQR	2	Acetyl (N-term)	1498.774	0.77396981	3326	sp|Q9NRG0|CHRC1_HUMAN	yes	yes	1	0	0	0	0	By MS/MS	By MS/MS	By MS/MS	9.24	1.21								6	5	3	2	1	5	5	7	19.698	19.223	2;3	1.1822E-21	5525	SW_20181007_HUNTER_1Mil_HeLa_frac8_pullout_2	243.37	183.26	1875400000	366240000	823080000	686080000			555	3326
AEAAAAAGGTGLGAGASYGSAADR	0	Acetyl (N-term)	2063.9508	0.95082456	127	sp|O00116|ADAS_HUMAN	yes	yes	1	0	0	0	0	By MS/MS	By MS/MS	By MS/MS	2.33	0.471		6	3										2	3	4	31.137	31.081	2;3	2.5253E-110	9942	SW_20181007_HUNTER_1Mil_HeLa_frac2_pullout_2	298.69	259.91	19287000	2778900	11223000	5284900			556	127
AEAAAAPAAASGPNQMSFTFASPTQVFFNGANVR	0	Oxidation (M)	3413.6099	0.60988796	966	sp|P30049|ATPD_HUMAN	yes	yes	0	0	0	1	0	By MS/MS	By MS/MS	By MS/MS	8.11	5.04	3										2	4	5	2	2	45.87	46.034	3;4	1.7854E-10	15152	SW_20181004_HUNTER_1Mil_HeLa_frac1_pullout_1	96.46	88.817	22113000	15269000	3411300	3431900			557	966
AEAAAAPAAASGPNQMSFTFASPTQVFFNGANVR	0	Unmodified	3397.615	0.61497334	966	sp|P30049|ATPD_HUMAN	yes	yes	0	0	0	0	0	By MS/MS		By MS/MS	6.5	5.5	1											1	1		1	48.74	48.784	4	1.7124E-10	16343	SW_20181010_HUNTER_1Mil_HeLa_frac1_pullout_3	96.748	85.363	1693400	778060	0	915330			558	966
AEAAALVWIR	0	Acetyl (N-term)	1140.6291	0.62914348	2102	sp|Q6IQ49|SDE2_HUMAN	yes	yes	1	0	0	0	0	By matching	By matching	By MS/MS	5	0					3								1	1	1	51.427	51.443	2	0.06667	16502	SW_20181010_HUNTER_1Mil_HeLa_frac5_pullout_3	103.56	77.826	2807900	1457300	927560	422990			559	2102
AEAALEAVR	0	Acetyl (N-term)	970.50836	0.50835964	704	sp|P0C870|JMJD7_HUMAN	yes	yes	1	0	0	0	0	By MS/MS	By MS/MS	By MS/MS	10.7	0.7										3	3	1	2	3	2	36.437	35.944	2	0.0011179	11856	SW_20181010_HUNTER_1Mil_HeLa_frac10_pullout_3	200.16	65.346	113530000	32951000	24959000	55618000			560	704
AEAALLLLPEAAAER	0	Acetyl (N-term)	1578.8617	0.86172219	2805	sp|Q96JB2|COG3_HUMAN	yes	yes	1	0	0	0	0	By MS/MS	By MS/MS	By MS/MS	5.38	4.08	3	3	2		2		1	1		1		3	4	4	8	54.446	53.936	2	0.0006249	17970	SW_20181004_HUNTER_1Mil_HeLa_frac12_pullout_1	143.79	108.9	158790000	60316000	20868000	77603000			561	2805
AEAAMDISEGR	0	Unmodified	1148.5132	0.51318702	1127	sp|P45974|UBP5_HUMAN	yes	yes	0	0	0	0	0	By MS/MS			2	0.816	1	1	1										3			21.695	21.745	2	0.03552	6366	SW_20181004_HUNTER_1Mil_HeLa_frac2_pullout_1	121.83	62.585	12522000	12522000	0	0			562	1127
AEAEGESLESWLNKATNPSNR	1	Acetyl (N-term)	2344.0931	0.093131702	3447	sp|Q9NZ52|GGA3_HUMAN	yes	yes	1	0	0	0	0			By MS/MS	1	0	1														1	46.886	46.843	3	0.022688	15539	SW_20181010_HUNTER_1Mil_HeLa_frac1_pullout_3	61.767	52.948	1159200	0	0	1159200			563	3447
AEAEGVPTTPGPASGSTFR	0	Acetyl (N-term)	1872.8854	0.88537076	2297	sp|Q86VR2|RETR3_HUMAN	yes	yes	1	0	0	0	0	By MS/MS	By MS/MS	By MS/MS	4.25	4.39	6	3	3								1	3	4	5	7	31.546	31.394	2;3	3.8824E-09	10225	SW_20181007_HUNTER_1Mil_HeLa_frac12_pullout_2	200.76	169.87	289260000	60560000	68200000	160500000			564	2297
AEAGAGLSETVTETTVTVTTEPENR	0	Acetyl (N-term)	2604.2402	0.24024945	373	sp|O60927|PP1RB_HUMAN	yes	yes	1	0	0	0	0	By MS/MS	By MS/MS	By MS/MS	10.9	3.3	1											9	5	3	2	42.082	41.733	2;3	9.8243E-111	13471	SW_20181004_HUNTER_1Mil_HeLa_frac12_pullout_1	371.37	341.69	215690000	115270000	31519000	68896000			565	373
AEAGDAALSVAEWLR	0	Acetyl (N-term)	1599.7893	0.78928553	2842	sp|Q96P48|ARAP1_HUMAN	yes	yes	1	0	0	0	0	By MS/MS	By MS/MS	By MS/MS	9.6	4.32	1										1	3	3	1	1	53.225	52.799	2	1.3746E-07	17524	SW_20181010_HUNTER_1Mil_HeLa_frac12_pullout_3	150.68	114.72	17907000	13091000	1856300	2959900			566	2842
AEAGDNLGALVR	0	Unmodified	1184.6149	0.61494998	1178	sp|P49411|EFTU_HUMAN	yes	yes	0	0	0	0	0	By MS/MS	By MS/MS	By MS/MS	2.5	0.5		3	3										2	2	2	29.348	29.317	2	7.7808E-19	9113	SW_20181004_HUNTER_1Mil_HeLa_frac2_pullout_1	255.19	140.29	58540000	31633000	19698000	7208500			567	1178
AEAGDNLGALVR	0	Acetyl (N-term)	1226.6255	0.62551466	1178	sp|P49411|EFTU_HUMAN	yes	yes	1	0	0	0	0		By MS/MS		1	0	1													1		37.162	37.212	2	0.05279	11788	SW_20181007_HUNTER_1Mil_HeLa_frac1_pullout_2	90.108	46.596	490010	0	490010	0			568	1178
AEAGPQAPPPPGTPSR	0	Acetyl (N-term)	1570.774	0.77396981	1900	sp|Q16254|E2F4_HUMAN	yes	yes	1	0	0	0	0	By MS/MS	By matching	By MS/MS	10	0										3			1	1	1	23.581	23.22	2	0.0014753	7033	SW_20181010_HUNTER_1Mil_HeLa_frac10_pullout_3	107.09	81.467	5529200	1561300	589510	3378300			569	1900
AEAGVPAEFSIWTR	0	Unmodified	1532.7623	0.7623425	860	sp|P21333|FLNA_HUMAN	yes	yes	0	0	0	0	0		By MS/MS		2	0		1												1		42.037	42.088	2	0.014934	14000	SW_20181007_HUNTER_1Mil_HeLa_frac2_pullout_2	117.67	51.238	1258500	0	1258500	0			570	860
AEALQMEYDALSR	0	Acetyl (N-term)	1537.7083	0.70825802	171	sp|O00750|P3C2B_HUMAN	yes	yes	1	0	0	0	0		By MS/MS	By MS/MS	4	0				2										1	1	49.174	49.249	2	0.00017491	16498	SW_20181010_HUNTER_1Mil_HeLa_frac4_pullout_3	145.55	105.06	2159300	0	889740	1269600			571	171
AEAMDLGKDPNGPTHSSTLFVR	1	Oxidation (M);Acetyl (N-term)	2400.138	0.1379734	3432	sp|Q9NYB0|TE2IP_HUMAN	yes	yes	1	0	0	1	0	By MS/MS		By MS/MS	7.8	1.83						2	1			2			2		3	30.352	29.614	3	5.133E-07	9522	SW_20181010_HUNTER_1Mil_HeLa_frac6_pullout_3	134.34	116.83	39509000	6452000	0	33057000			572	3432
AEAMDLGKDPNGPTHSSTLFVR	1	Acetyl (N-term)	2384.1431	0.14305878	3432	sp|Q9NYB0|TE2IP_HUMAN	yes	yes	1	0	0	0	0	By MS/MS		By MS/MS	10.5	0.5										2	2		2		2	34.872	33.948	3	6.4424E-96	11086	SW_20181010_HUNTER_1Mil_HeLa_frac10_pullout_3	308.39	286.17	44853000	16074000	0	28779000			573	3432
AEAPQVVEIDPDFEPLPR	0	Acetyl (N-term)	2063.0211	0.021135958	1608	sp|Q12778|FOXO1_HUMAN	yes	yes	1	0	0	0	0	By MS/MS	By matching	By MS/MS	4.83	0.373				1	5								2	2	2	48.412	48.503	2;3	0.00061019	16239	SW_20181004_HUNTER_1Mil_HeLa_frac5_pullout_1	140.31	119.06	18400000	11911000	2230100	4259300			574	1608
AEASAAGADSGAAVAAHR	0	Acetyl (N-term)	1623.7601	0.76011066	3743	sp|Q9Y4L5|RN115_HUMAN	yes	yes	1	0	0	0	0	By MS/MS	By MS/MS	By MS/MS	5.56	0.497					4	5							2	4	3	20.823	20.898	2;3	1.0181E-160	6366	SW_20181004_HUNTER_1Mil_HeLa_frac6_pullout_1	396.55	284.43	174410000	61570000	51854000	60987000			575	3743
AEASATGACGEAMAAAEGSSGPAGLTLGR	0	Acetyl (N-term)	2662.1963	0.19629292	2908	sp|Q99611|SPS2_HUMAN	yes	yes	1	0	0	0	0	By MS/MS	By MS/MS	By MS/MS	5	0					3								1	1	1	39.443	39.493	3	3.4096E-31	12889	SW_20181004_HUNTER_1Mil_HeLa_frac5_pullout_1	176.09	164.13	15572000	8647500	4131700	2792600			576	2908
AEASATGACGEAMAAAEGSSGPAGLTLGR	0	Oxidation (M);Acetyl (N-term)	2678.1912	0.19120754	2908	sp|Q99611|SPS2_HUMAN	yes	yes	1	0	0	1	0	By matching	By MS/MS	By MS/MS	4.25	1.3		1			3								1	1	2	36.414	36.497	3	1.8988E-07	13073	SW_20181007_HUNTER_1Mil_HeLa_frac5_pullout_2	95.794	83.116	4746200	2641000	1215000	890230			577	2908
AECGASGSGSSGDSLDKSITLPPDEIFR	1	Acetyl (N-term)	2894.324	0.32399585	3377	sp|Q9NVE7|PANK4_HUMAN	yes	yes	1	0	0	0	0	By matching	By MS/MS	By MS/MS	7.6	0.49							2	3					1	2	2	42.821	42.047	3	0.0035906	14040	SW_20181010_HUNTER_1Mil_HeLa_frac7_pullout_3	58.877	45.948	8151500	773710	3210400	4167300			578	3377
AECNDESFWFR	0	Unmodified	1459.5827	0.58266357	3412	sp|Q9NX40|OCAD1_HUMAN	yes	yes	0	0	0	0	0	By MS/MS	By matching		3	0			2										1	1		38.077	38.224	2	0.014151	12463	SW_20181004_HUNTER_1Mil_HeLa_frac3_pullout_1	144.77	105.62	3368000	2097000	1271100	0			579	3412
AEDAIYGR	0	Unmodified	893.4243	0.42429566	1663	sp|Q13242|SRSF9_HUMAN	yes	yes	0	0	0	0	0		By MS/MS		2	0		1												1		18.438	18.79	2	0.018684	5262	SW_20181007_HUNTER_1Mil_HeLa_frac2_pullout_2	155.51	79.475	7119500	0	7119500	0			580	1663
AEDALHNLDR	0	Unmodified	1152.5523	0.55234972	420	sp|O75494|SRS10_HUMAN	yes	yes	0	0	0	0	0	By matching	By MS/MS	By MS/MS	7	0							3						1	1	1	20.274	19.992	3	0.0036405	5788	SW_20181007_HUNTER_1Mil_HeLa_frac7_pullout_2	143.24	78.864	37146000	2109700	16434000	18603000			581	420
AEDGSVIDYELIDQDAR	0	Unmodified	1907.8749	0.87486565	645	sp|P07355|ANXA2_HUMAN	yes	yes	0	0	0	0	0	By MS/MS	By MS/MS	By MS/MS	8.62	0.696								4	3	1			1	2	5	37.952	36.763	2;3	4.0087E-25	12065	SW_20181007_HUNTER_1Mil_HeLa_frac8_pullout_2	249.38	199.1	15857000	834200	3433100	11590000			582	645
AEDMETKIKNYKTAPFDSR	3	Acetyl (N-term)	2285.0998	0.099796984	772	sp|P14854|CX6B1_HUMAN	yes	yes	1	0	0	0	0	By MS/MS	By matching		12	0												2	1	1		31.424	31.514	4	1.009E-05	9939	SW_20181004_HUNTER_1Mil_HeLa_frac12_pullout_1	133.16	111.81	92554000	88829000	3724500	0			583	772
AEDMETKIKNYKTAPFDSR	3	Oxidation (M);Acetyl (N-term)	2301.0947	0.094711606	772	sp|P14854|CX6B1_HUMAN	yes	yes	1	0	0	1	0	By matching	By MS/MS	By MS/MS	5.62	0.696					4	3	1						2	3	3	24.354	24.305	4	1.8161E-05	7353	SW_20181007_HUNTER_1Mil_HeLa_frac5_pullout_2	132.6	97.467	125250000	9421600	49117000	66709000			584	772
AEDVSSAAPSPR	0	Acetyl (N-term)	1227.5731	0.57314474	1296	sp|P54274|TERF1_HUMAN	yes	yes	1	0	0	0	0	By MS/MS		By matching	2	0		2											1		1	22.797	22.811	2	4.3849E-05	6707	SW_20181004_HUNTER_1Mil_HeLa_frac2_pullout_1	175.93	116.58	12900000	11600000	0	1300700			585	1296
AEDWLDCPALGPGWKR	1	Acetyl (N-term)	1911.8938	0.89376737	3562	sp|Q9UIS9|MBD1_HUMAN	yes	yes	1	0	0	0	0			By MS/MS	1	0	1														1	45.169	45.126	2	0.0099651	14930	SW_20181010_HUNTER_1Mil_HeLa_frac1_pullout_3	91.855	68.479	1744700	0	0	1744700			586	3562
AEEAVAKLQAR	1	Acetyl (N-term)	1226.6619	0.66190017	2636	sp|Q92817|EVPL_HUMAN	yes	yes	1	0	0	0	0	By matching	By MS/MS	By matching	2.75	0.433		1	3										2	1	1	28.322	28.318	2	0.072993	8889	SW_20181007_HUNTER_1Mil_HeLa_frac3_pullout_2	91.069	15.69	47783000	32607000	13092000	2084700			587	2636
AEEEETAALTEKVIR	1	Acetyl (N-term)	1729.8734	0.87340909	2825	sp|Q96M32|KAD7_HUMAN	yes	yes	1	0	0	0	0	By MS/MS		By matching	9	0									2				1		1	37.3	36.454	2	0.00069589	10730	SW_20181004_HUNTER_1Mil_HeLa_frac9_pullout_1	117.79	93.001	1388000	627820	0	760180			588	2825
AEEGAVAVCVR	0	Acetyl (N-term)	1201.5761	0.57612163	1525	sp|Q02224|CENPE_HUMAN	yes	yes	1	0	0	0	0		By MS/MS	By MS/MS	7	0							2							1	1	30.191	29.242	2	7.4726E-06	9261	SW_20181010_HUNTER_1Mil_HeLa_frac7_pullout_3	204.27	112.64	10010000	0	5779800	4230300			589	1525
AEELVLER	0	Acetyl (N-term)	999.52368	0.52367535	866	sp|P21980|TGM2_HUMAN	yes	yes	1	0	0	0	0	By MS/MS	By MS/MS	By MS/MS	5.42	3.3	2	2	3	1	3	2	2		1		2	1	4	9	6	37.934	37.624	2	0.012125	12397	SW_20181007_HUNTER_1Mil_HeLa_frac5_pullout_2	183.26	53.861	3679100000	1661000000	1655900000	362190000			590	866
AEEQPQVELFVKAGSDGAKIGNCPFSQR	2	Acetyl (N-term)	3103.5033	0.50329762	147	sp|O00299|CLIC1_HUMAN	yes	yes	1	0	0	0	0	By MS/MS	By MS/MS	By matching	3	0			4										2	1	1	39.607	39.64	3;4	1.1269E-06	12863	SW_20181004_HUNTER_1Mil_HeLa_frac3_pullout_1	97.691	81.586	12408000	8485700	3224100	697860			591	147
AEEVSTLMKATVLMR	1	Acetyl (N-term)	1719.8899	0.88992755	2676	sp|Q969T7|5NT3B_HUMAN	yes	yes	1	0	0	0	0	By MS/MS		By matching	10	0										2			1		1	51.78	50.911	2	0.0024322	15185	SW_20181004_HUNTER_1Mil_HeLa_frac10_pullout_1	109.6	83.94	1692000	726480	0	965490			592	2676
AEFPSKVSTR	1	Acetyl (N-term)	1162.5982	0.59823728	3705	sp|Q9Y342|PLLP_HUMAN	yes	yes	1	0	0	0	0	By MS/MS	By matching	By MS/MS	2.4	0.49		3	2										2	1	2	24.525	24.549	2	0.00034274	7326	SW_20181004_HUNTER_1Mil_HeLa_frac2_pullout_1	191.48	109.18	66906000	32651000	23678000	10577000			593	3705
AEFSSEACR	0	Unmodified	1055.4342	0.43420842	351	sp|O60613|SEP15_HUMAN	yes	yes	0	0	0	0	0	By MS/MS	By MS/MS	By MS/MS	1.6	0.8	3	1	1										3	1	1	16.801	16.892	2	0.0015978	4485	SW_20181004_HUNTER_1Mil_HeLa_frac1_pullout_1	194.2	106.87	38003000	25932000	3294200	8777400			594	351
AEFTSYKETASSR	1	Acetyl (N-term)	1517.6998	0.69980182	2293	sp|Q86V48|LUZP1_HUMAN	yes	yes	1	0	0	0	0	By MS/MS	By MS/MS	By MS/MS	5	4.67	3	2	1	1								3	2	3	5	26.806	26.611	2	5.7233E-102	7579	SW_20181010_HUNTER_1Mil_HeLa_frac1_pullout_3	355.67	270	741730000	98707000	266850000	376180000			595	2293
AEFTVETR	0	Unmodified	951.46616	0.46616048	860	sp|P21333|FLNA_HUMAN	yes	yes	0	0	0	0	0		By matching	By MS/MS	9	0.707								1	2	1				2	2	23.862	23.162	2	0.030917	7472	SW_20181010_HUNTER_1Mil_HeLa_frac9_pullout_3	140.09	56.726	67875000	0	16782000	51092000			596	860
AEGEDVGWWR	0	Acetyl (N-term)	1245.5415	0.54145068	3390	sp|Q9NW68|BSDC1_HUMAN	yes	yes	1	0	0	0	0	By MS/MS		By MS/MS	11	0.816										1	1	1	2		1	42.701	42.212	2	0.00071919	13758	SW_20181004_HUNTER_1Mil_HeLa_frac11_pullout_1	187	135.94	24544000	21411000	0	3132600			597	3390
AEGSVTSVGSVNPAENFR	0	Unmodified	1819.8701	0.87005504	750	sp|P13010|XRCC5_HUMAN	yes	yes	0	0	0	0	0		By MS/MS	By MS/MS	6	0						2								1	1	29.833	29.512	2	1.0775E-05	9589	SW_20181010_HUNTER_1Mil_HeLa_frac6_pullout_3	164.68	127.84	3005300	0	1090100	1915200			598	750
AEGTAVLR	0	Acetyl (N-term)	857.46068	0.46068117	3712	sp|Q9Y3A3|PHOCN_HUMAN	yes	yes	1	0	0	0	0	By MS/MS	By MS/MS	By matching	5.33	0.471					2	1							1	1	1	26.559	26.626	2	0.048354	8446	SW_20181007_HUNTER_1Mil_HeLa_frac5_pullout_2	130.04	46.662	266110000	247560000	14042000	4511200			599	3712
AEGTAVLRR	0	Acetyl (N-term)	1013.5618	0.56179219	3712	sp|Q9Y3A3|PHOCN_HUMAN	yes	yes	1	0	0	0	1	By MS/MS	By MS/MS	By MS/MS	10	0										3			1	1	1	22.308	21.913	2	0.00064028	6276	SW_20181007_HUNTER_1Mil_HeLa_frac10_pullout_2	206.09	111.28	11635000	2077500	3117200	6440600			600	3712
AEGYAEGDLTLYHR	0	Unmodified	1593.7423	0.74233534	2368	sp|Q8IY81|SPB1_HUMAN	yes	yes	0	0	0	0	0	By MS/MS		By MS/MS	2	0		2											1		1	27.538	27.586	3	1.8587E-22	8194	SW_20181010_HUNTER_1Mil_HeLa_frac2_pullout_3	184.98	140.52	3443500	3443500	0	0			601	2368
AEIGAPIQGNR	0	Unmodified	1124.5938	0.5938206	1688	sp|Q13435|SF3B2_HUMAN	yes	yes	0	0	0	0	0	By matching	By MS/MS	By MS/MS	2.25	0.433		3	1										1	1	2	22.072	22.127	2	0.01403	6500	SW_20181007_HUNTER_1Mil_HeLa_frac2_pullout_2	111.82	57.044	26432000	4344900	15665000	6421800			602	1688
AEIIDQDLYER	0	Unmodified	1363.662	0.66195975	1342	sp|P58107|EPIPL_HUMAN	yes	yes	0	0	0	0	0	By matching	By matching	By MS/MS	9	0									3				1	1	1	31.321	30.738	2	0.023112	10366	SW_20181010_HUNTER_1Mil_HeLa_frac9_pullout_3	114.89	67.696	2835900	262930	672650	1900300			603	1342
AEILNGKEISAQIR	1	Unmodified	1540.8573	0.85730551	737	sp|P11586|C1TC_HUMAN	yes	yes	0	0	0	0	0	By MS/MS			11.5	0.5											1	1	2			27.646	27.911	3	7.2057E-06	8672	SW_20181004_HUNTER_1Mil_HeLa_frac11_pullout_1	155.57	77.086	12222000	12222000	0	0			604	737
AEKQVPGGGGGGGSGGGGGSGGGGSGGGR	1	Acetyl (N-term)	2212.9806	0.98056156	3541	sp|Q9UHB9|SRP68_HUMAN	yes	yes	1	0	0	0	0	By MS/MS	By MS/MS	By MS/MS	2.25	0.433		3	1										1	1	2	14.171	14.276	3	1.1103E-07	3488	SW_20181004_HUNTER_1Mil_HeLa_frac2_pullout_1	98.991	74.397	6042800	3392800	748470	1901500			605	3541
AEKQVPGGGGGGGSGGGGGSGGGGSGGGR	1	Unmodified	2170.97	0.96999687	3541	sp|Q9UHB9|SRP68_HUMAN	yes	yes	0	0	0	0	0	By MS/MS	By MS/MS	By MS/MS	5.75	0.433					1	3							1	1	2	11.105	11.21	3	2.7498E-85	2859	SW_20181004_HUNTER_1Mil_HeLa_frac6_pullout_1	246.53	230.55	73634000	33257000	10432000	29945000			606	3541
AEKTEVLSEDLLQIER	1	Unmodified	1871.984	0.98402217	2083	sp|Q68EM7|RHG17_HUMAN	yes	yes	0	0	0	0	0		By MS/MS		4	0				1										1		39.541	39.591	3	2.1766E-08	13052	SW_20181007_HUNTER_1Mil_HeLa_frac4_pullout_2	149.09	103.95	2115500	0	2115500	0			607	2083
AELDLMAPGPLPR	0	Oxidation (M);Acetyl (N-term)	1436.7334	0.73335055	514	sp|O95361|TRI16_HUMAN	yes	yes	1	0	0	1	0	By MS/MS	By MS/MS	By MS/MS	10.4	1.77							2	3	1	1	6	7	6	6	8	45.265	44.418	2	1.1038E-09	15977	SW_20181004_HUNTER_1Mil_HeLa_frac11_pullout_1	195.79	156.76	388520000	259000000	75426000	54101000			608	514
AELDLMAPGPLPR	0	Acetyl (N-term)	1420.7384	0.73843593	514	sp|O95361|TRI16_HUMAN	yes	yes	1	0	0	0	0	By MS/MS	By MS/MS	By MS/MS	11.6	0.49											2	3	2	2	1	49.193	48.878	2	5.2036E-08	16097	SW_20181004_HUNTER_1Mil_HeLa_frac11_pullout_1	182.65	146.7	434170000	414910000	14639000	4618900			609	514
AELEEVTLDGKPLQALR	1	Acetyl (N-term)	1923.0313	0.031306714	3598	sp|Q9UKV3|ACINU_HUMAN	yes	yes	1	0	0	0	0	By MS/MS	By MS/MS	By MS/MS	7.83	0.949							14	8	5	2			10	9	10	44.22	43.595	2;3	1.2759E-58	13413	SW_20181004_HUNTER_1Mil_HeLa_frac7_pullout_1	286.61	203.61	495740000	137490000	295620000	62631000			610	3598
AELEQLKGQGKSR	2	Unmodified	1442.7841	0.78414057	675	sp|P08670|VIME_HUMAN	yes	yes	0	0	0	0	0		By MS/MS	By matching	5	0					2									1	1	15.907	15.88	4	0.031645	4289	SW_20181007_HUNTER_1Mil_HeLa_frac5_pullout_2	95.651	61.472	17549000	0	14368000	3181600			611	675
AELGAGGDGHR	0	Acetyl (N-term)	1080.4948	0.49483484	1757	sp|Q14244|MAP7_HUMAN	yes	yes	1	0	0	0	0	By matching	By MS/MS	By MS/MS	3.25	2.11	3	1		1	1	2							1	6	1	17.842	17.974	2	0.038484	5070	SW_20181010_HUNTER_1Mil_HeLa_frac1_pullout_3	104.48	63.455	11160000	542400	7439700	3178400			612	1757
AELGAGGDGHRGGDGAVR	0	Acetyl (N-term)	1692.7928	0.79280778	1757	sp|Q14244|MAP7_HUMAN	yes	yes	1	0	0	0	1	By MS/MS	By matching		2	0		2											1	1		17.438	17.688	3	0.0072573	4783	SW_20181004_HUNTER_1Mil_HeLa_frac2_pullout_1	63.145	26.7	7612800	5689000	1923800	0			613	1757
AELGLNEHHQNEVINYMR	0	Oxidation (M);Acetyl (N-term)	2224.0331	0.033114403	3303	sp|Q9NQ48|LZTL1_HUMAN	yes	yes	1	0	0	1	0	By MS/MS	By matching	By MS/MS	7.12	2.09				1	2		1	1	2	1			1	1	6	29.377	28.526	3	1.473E-05	8576	SW_20181010_HUNTER_1Mil_HeLa_frac4_pullout_3	133.29	108.88	68887000	6003400	1441900	61441000			614	3303
AELGLNEHHQNEVINYMR	0	Acetyl (N-term)	2208.0382	0.03819978	3303	sp|Q9NQ48|LZTL1_HUMAN	yes	yes	1	0	0	0	0	By MS/MS	By MS/MS	By matching	8.5	0.5								2	2				1	1	2	33.639	32.701	3	1.5913E-09	9455	SW_20181004_HUNTER_1Mil_HeLa_frac9_pullout_1	159.19	123.44	18067000	10076000	3727700	4263600			615	3303
AELMLLSEIADPTR	0	Acetyl (N-term)	1599.8178	0.81780846	2936	sp|Q99941|ATF6B_HUMAN	yes	yes	1	0	0	0	0	By MS/MS	By MS/MS	By MS/MS	3.14	0.99		2	3	1	1								3	1	3	56.279	56.313	2	0.00043645	18611	SW_20181004_HUNTER_1Mil_HeLa_frac3_pullout_1	131.37	99.36	17726000	16225000	927960	572880			616	2936
AELMLLSEIADPTR	0	Oxidation (M);Acetyl (N-term)	1615.8127	0.81272309	2936	sp|Q99941|ATF6B_HUMAN	yes	yes	1	0	0	1	0	By MS/MS	By MS/MS	By MS/MS	2.8	0.4		1	4										1	3	1	54.369	54.326	2	0.0015462	17985	SW_20181004_HUNTER_1Mil_HeLa_frac3_pullout_1	121.08	95.138	11789000	4809800	3804200	3174700			617	2936
AELNEFLTR	0	Unmodified	1091.5611	0.56112349	886	sp|P23396|RS3_HUMAN	yes	yes	0	0	0	0	0	By MS/MS	By MS/MS	By MS/MS	8.11	1.29						1	2	3	1	2			3	4	2	33.417	33.128	2	0.0080063	10693	SW_20181007_HUNTER_1Mil_HeLa_frac8_pullout_2	183.43	96.25	82748000	6994300	26065000	49689000			618	886
AELNPWPEYIYTR	0	Unmodified	1650.8042	0.80420731	924	sp|P26639|SYTC_HUMAN	yes	yes	0	0	0	0	0		By MS/MS		3	0			1											1		41.617	41.61	2	0.015106	13754	SW_20181007_HUNTER_1Mil_HeLa_frac3_pullout_2	108.48	73.066	0	0	0	0			619	924
AELQLDPAMAGLGGGGGSGVGDGGGPVR	0	Oxidation (M);Acetyl (N-term)	2509.1867	0.18671451	1782	sp|Q14681|KCTD2_HUMAN	yes	yes	1	0	0	1	0	By MS/MS			10	0										1			1			40.508	40.868	3	0.010808	11872	SW_20181004_HUNTER_1Mil_HeLa_frac10_pullout_1	53.089	45.977	405250	405250	0	0			620	1782
AELQMLLEEEIPGGR	0	Oxidation (M);Acetyl (N-term)	1741.8557	0.85565053	3433	sp|Q9NYB9|ABI2_HUMAN	yes	yes	1	0	0	1	0	By MS/MS	By MS/MS	By MS/MS	5.25	0.829				2	2	4							2	4	2	52.94	52.914	2;3	0.00019016	17700	SW_20181007_HUNTER_1Mil_HeLa_frac6_pullout_2	128.85	84.082	20817000	10178000	6712800	3927200			621	3433
AELQMLLEEEIPGGR	0	Acetyl (N-term)	1725.8607	0.86073591	3433	sp|Q9NYB9|ABI2_HUMAN	yes	yes	1	0	0	0	0	By MS/MS	By MS/MS	By MS/MS	6.75	0.433						1	3						1	2	1	54.06	53.601	2	4.5263E-12	17932	SW_20181007_HUNTER_1Mil_HeLa_frac6_pullout_2	178.1	136.82	8544500	736880	7277600	530010			622	3433
AELQMLLEEEIPSGKR	1	Oxidation (M);Acetyl (N-term)	1899.9612	0.96117824	2383	sp|Q8IZP0|ABI1_HUMAN	yes	yes	1	0	0	1	0	By MS/MS	By matching		6.5	0.5						1	1						1	1		49.459	49.813	2	0.016149	16122	SW_20181004_HUNTER_1Mil_HeLa_frac6_pullout_1	86.814	61.597	1405100	975700	429430	0			623	2383
AELQMLLEEEIPSGKR	1	Acetyl (N-term)	1883.9663	0.96626362	2383	sp|Q8IZP0|ABI1_HUMAN	yes	yes	1	0	0	0	0	By MS/MS	By MS/MS		7.8	0.4							1	4					2	3		50.467	50.62	2;3	7.8664E-11	16963	SW_20181007_HUNTER_1Mil_HeLa_frac8_pullout_2	171.57	120.48	11659000	2717400	8941200	0			624	2383
AELSEEALLSVLPTIR	0	Acetyl (N-term)	1781.9775	0.97748023	1127	sp|P45974|UBP5_HUMAN	yes	yes	1	0	0	0	0	By MS/MS	By MS/MS	By MS/MS	7.6	0.49							2	3					2	2	1	55.76	55.399	2	7.9207E-12	18233	SW_20181007_HUNTER_1Mil_HeLa_frac7_pullout_2	176.51	176.51	150220000	24317000	125330000	575010			625	1127
AELTVEVR	0	Acetyl (N-term)	957.51311	0.51311067	1230	sp|P51114|FXR1_HUMAN	yes	yes	1	0	0	0	0	By MS/MS	By MS/MS	By MS/MS	10.4	1.3								1	5	3	4	5	5	7	6	34.763	34.178	1;2	0.0044242	10732	SW_20181007_HUNTER_1Mil_HeLa_frac9_pullout_2	226.68	76.657	1758800000	465090000	704150000	589520000			626	1230
AELVQGQSAPVGMKAEGFVDALHR	1	Acetyl (N-term)	2551.2853	0.28530634	2794	sp|Q96I24|FUBP3_HUMAN	yes	yes	1	0	0	0	0	By MS/MS	By MS/MS	By MS/MS	3.67	0.745			3	2	1								1	2	3	41.165	41.137	3	1.0865E-09	13357	SW_20181004_HUNTER_1Mil_HeLa_frac3_pullout_1	138.62	98.974	23683000	8898400	6800000	7985000			627	2794
AELVQGQSAPVGMKAEGFVDALHR	1	Oxidation (M);Acetyl (N-term)	2567.2802	0.28022097	2794	sp|Q96I24|FUBP3_HUMAN	yes	yes	1	0	0	1	0	By MS/MS	By MS/MS	By MS/MS	3.29	1.39	1	1	2	1	2								1	2	4	39.169	39.136	3	1.3241E-05	12485	SW_20181004_HUNTER_1Mil_HeLa_frac5_pullout_1	89.365	61.418	16388000	2641800	6235500	7511100			628	2794
AELYKEPTNEELNR	1	Unmodified	1704.8319	0.83187862	3217	sp|Q9H6R4|NOL6_HUMAN	yes	yes	0	0	0	0	0	By MS/MS		By MS/MS	9.33	0.471									2	1			1		2	23.251	22.322	3	8.512E-06	7248	SW_20181010_HUNTER_1Mil_HeLa_frac9_pullout_3	154.13	116.1	23816000	3748500	0	20068000			629	3217
AELYVKPGNKER	2	Acetyl (N-term)	1444.7674	0.76742787	3281	sp|Q9HD15|SRA1_HUMAN	yes	yes	1	0	0	0	0	By MS/MS	By MS/MS	By MS/MS	4.13	1.2			6	4	3	1	1						3	6	6	22.571	22.595	2;3	9.0564E-06	6698	SW_20181007_HUNTER_1Mil_HeLa_frac3_pullout_2	188.06	121.63	1335700000	588220000	517660000	229810000			630	3281
AELYVSDR	0	Unmodified	951.46616	0.46616048	306	sp|O43776|SYNC_HUMAN	yes	yes	0	0	0	0	0	By MS/MS	By matching		9.67	0.471									1	2			2	1		21.727	21.934	2	0.081009	5882	SW_20181004_HUNTER_1Mil_HeLa_frac9_pullout_1	118.74	33.478	7385200	6596300	788950	0			631	306
AEMDPVAEFPQPPGAAR	0	Oxidation (M);Acetyl (N-term)	1839.8461	0.84614848	3255	sp|Q9HAB8|PPCS_HUMAN	yes	yes	1	0	0	1	0	By MS/MS	By MS/MS	By MS/MS	3.07	1.57	4	2	1	6	1	1							1	4	10	37.248	37.169	2;3	2.9057E-30	13953	SW_20181007_HUNTER_1Mil_HeLa_frac4_pullout_2	222.49	174.93	84408000	1226500	19283000	63899000			632	3255
AEMDPVAEFPQPPGAAR	0	Acetyl (N-term)	1823.8512	0.85123386	3255	sp|Q9HAB8|PPCS_HUMAN	yes	yes	1	0	0	0	0	By MS/MS	By MS/MS	By MS/MS	5.22	1.81				4	3	1				1			1	3	5	42.455	42.155	2;3	8.5392E-31	13670	SW_20181010_HUNTER_1Mil_HeLa_frac4_pullout_3	231.92	211.33	69775000	9487600	13921000	46367000			633	3255
AENHAQNKAKLISETR	2	Acetyl (N-term)	1850.9599	0.9598731	2497	sp|Q8NHP6|MSPD2_HUMAN	yes	yes	1	0	0	0	0	By matching	By matching	By MS/MS	5.71	1.28				1	3	1	1	1					1	1	5	16.895	16.657	4	0.0001017	4526	SW_20181010_HUNTER_1Mil_HeLa_frac4_pullout_3	125.45	89.105	231790000	4075600	6201700	221510000			634	2497
AENHCELLSPAR	0	Acetyl (N-term)	1437.6671	0.6670619	3426	sp|Q9NXV2|KCTD5_HUMAN	yes	yes	1	0	0	0	0	By MS/MS	By MS/MS	By MS/MS	12	0												3	1	1	1	26.362	25.821	2	1.3808E-24	8253	SW_20181010_HUNTER_1Mil_HeLa_frac12_pullout_3	265.36	209.35	86796000	10603000	36450000	39744000			635	3426
AENLLDGPPNPKR	1	Acetyl (N-term)	1461.7576	0.75759147	2631	sp|Q92793|CBP_HUMAN	yes	yes	1	0	0	0	0	By MS/MS	By MS/MS	By MS/MS	4.42	1.8	1		3	2	4		1	1					3	3	6	31.23	30.885	2	3.0028E-18	10035	SW_20181010_HUNTER_1Mil_HeLa_frac4_pullout_3	232.88	177.33	102030000	10884000	26335000	64810000			636	2631
AENPSLENHR	0	Acetyl (N-term)	1207.5582	0.55816338	161	sp|O00505|IMA4_HUMAN	yes	yes	1	0	0	0	0		By MS/MS	By MS/MS	7.25	1.79					1	1			2					3	1	17.274	16.987	2	0.0084526	4998	SW_20181010_HUNTER_1Mil_HeLa_frac9_pullout_3	150.36	126.21	8436600	0	4016700	4419900			637	161
AENSVLTSTTGR	0	Acetyl (N-term)	1276.6259	0.62590859	3241	sp|Q9H8V3|ECT2_HUMAN	yes	yes	1	0	0	0	0	By MS/MS	By MS/MS	By MS/MS	10.8	0.786										4	3	2	3	4	2	28.319	28.068	2	1.5895E-12	8486	SW_20181007_HUNTER_1Mil_HeLa_frac11_pullout_2	230.95	178.47	337350000	70730000	133350000	133270000			638	3241
AENTLQSFR	0	Unmodified	1064.5251	0.52507234	675	sp|P08670|VIME_HUMAN	yes	yes	0	0	0	0	0	By matching	By MS/MS	By matching	2	0		3											1	1	1	23.886	23.979	2	0.0013816	7229	SW_20181007_HUNTER_1Mil_HeLa_frac2_pullout_2	196.88	110.77	9182000	2167700	4883000	2131200			639	675
AENVVEPGPPSAKR	1	Acetyl (N-term)	1491.7682	0.76815616	1595	sp|Q09472|EP300_HUMAN	yes	yes	1	0	0	0	0	By MS/MS	By MS/MS	By MS/MS	9	0									3				1	1	1	23.783	23.366	2	1.2718E-05	7590	SW_20181010_HUNTER_1Mil_HeLa_frac9_pullout_3	149.49	105.18	25251000	10294000	2509700	12447000			640	1595
AENYDIPSADR	0	Unmodified	1249.5575	0.55749468	876	sp|P22314|UBA1_HUMAN	yes	yes	0	0	0	0	0			By MS/MS	6	0						1									1	21.01	20.759	2	0.0093012	6182	SW_20181010_HUNTER_1Mil_HeLa_frac6_pullout_3	131.82	86.658	3398900	0	0	3398900			641	876
AEPASVAAESLAGSR	0	Acetyl (N-term)	1456.7158	0.71578623	3308	sp|Q9NQT5|EXOS3_HUMAN	yes	yes	1	0	0	0	0	By MS/MS	By MS/MS	By MS/MS	4	2.57	4	3	3	2	3	2	1		1	1			4	7	9	35.39	35.055	2	3.9291E-29	10961	SW_20181010_HUNTER_1Mil_HeLa_frac2_pullout_3	240.12	154.77	4289500000	1114400000	953270000	2221800000			642	3308
AEPASVAAESLAGSRAR	0	Acetyl (N-term)	1683.854	0.85401105	3308	sp|Q9NQT5|EXOS3_HUMAN	yes	yes	1	0	0	0	1	By MS/MS	By MS/MS	By MS/MS	4.33	0.745			1	2	3								2	2	2	31.359	31.442	2	7.0345E-25	10068	SW_20181010_HUNTER_1Mil_HeLa_frac4_pullout_3	243.88	172.53	66146000	5036300	11200000	49909000			643	3308
AEPDYIEDDNPELIR	0	Acetyl (N-term)	1829.8319	0.8319382	3142	sp|Q9H098|F107B_HUMAN	yes	yes	1	0	0	0	0	By MS/MS	By MS/MS	By MS/MS	5.12	0.781				2	3	3							2	3	3	38.959	38.909	2	9.9707E-15	13431	SW_20181010_HUNTER_1Mil_HeLa_frac6_pullout_3	199.43	173.39	53794000	14682000	18462000	20651000			644	3142
AEPDYIEDDNPELIRPQKLINPVKTSR	2	Acetyl (N-term)	3191.6463	0.64625669	3142	sp|Q9H098|F107B_HUMAN	yes	yes	1	0	0	0	1	By MS/MS			11.5	0.5											1	1	2			34.838	35.104	4	0.0027421	11248	SW_20181004_HUNTER_1Mil_HeLa_frac11_pullout_1	68.231	53.527	12552000	12552000	0	0			645	3142
AEPEAGEEQAGDDRDSGGPVLQFDYEAVANR	0	Unmodified	3291.4552	0.45522104	1330	sp|P56182|RRP1_HUMAN	yes	yes	0	0	0	0	1	By MS/MS	By MS/MS	By matching	2	0		6											2	2	2	35.286	35.278	3;4	1.0628E-07	11438	SW_20181007_HUNTER_1Mil_HeLa_frac2_pullout_2	93.147	83.814	11221000	2509000	6773400	1938900			646	1330
AEPPQAMNALMR	0	Unmodified	1327.6377	0.63767603	1622	sp|Q12906|ILF3_HUMAN	yes	yes	0	0	0	0	0	By MS/MS			10	0										1			1			30.666	30.925	2	0.020833	8606	SW_20181004_HUNTER_1Mil_HeLa_frac10_pullout_1	107.47	55.47	2000300	2000300	0	0			647	1622
AEPPVPAQGEAPGEQAR	0	Unmodified	1702.8275	0.82746195	1328	sp|P55884|EIF3B_HUMAN	yes	yes	0	0	0	0	0		By MS/MS		6	0						1								1		21.349	21.407	2	0.0019688	6468	SW_20181007_HUNTER_1Mil_HeLa_frac6_pullout_2	84.718	40.418	1280100	0	1280100	0			648	1328
AEPQAESEPLLGGAR	0	Acetyl (N-term)	1565.7686	0.76855009	2500	sp|Q8NHX9|TPC2_HUMAN	yes	yes	1	0	0	0	0	By MS/MS	By MS/MS	By MS/MS	7.33	0.943						2	3	3	1				2	4	3	33.704	33.242	2	1.7317E-07	11100	SW_20181010_HUNTER_1Mil_HeLa_frac6_pullout_3	147.62	114.54	114600000	9389800	38532000	66676000			649	2500
AEPSGAETRPPIR	0	Acetyl (N-term)	1421.7263	0.72629134	3332	sp|Q9NRR5|UBQL4_HUMAN	yes	yes	1	0	0	0	1	By MS/MS	By MS/MS	By MS/MS	9.22	1.4								4	2	1	1	1	1	4	4	22.116	21.525	2;3	2.4334E-08	5755	SW_20181004_HUNTER_1Mil_HeLa_frac8_pullout_1	233.84	173.82	804620000	89834000	371000000	343780000			650	3332
AEPSQAPTPAPAAQPR	0	Acetyl (N-term)	1629.8111	0.8110836	2637	sp|Q92830|KAT2A_HUMAN	yes	yes	1	0	0	0	0	By MS/MS	By MS/MS	By MS/MS	9.57	0.495									3	4			2	2	3	23.356	22.983	2	1.7004E-19	7459	SW_20181010_HUNTER_1Mil_HeLa_frac9_pullout_3	217.22	186.83	121590000	19238000	21146000	81210000			651	2637
AEPVEVVAPR	0	Unmodified	1065.5819	0.58185893	696	sp|P09874|PARP1_HUMAN	yes	yes	0	0	0	0	0	By MS/MS	By MS/MS	By MS/MS	11	0											3		1	1	1	24.135	24.409	2	0.00040604	7244	SW_20181004_HUNTER_1Mil_HeLa_frac11_pullout_1	190.73	94.476	7613800	6077600	1536200	0			652	696
AEPWGNELASAAAR	0	Acetyl (N-term)	1483.7056	0.7055559	1109	sp|P42773|CDN2C_HUMAN	yes	yes	1	0	0	0	0	By MS/MS	By MS/MS	By MS/MS	6.9	2.3				1	3	2		1	1	1	1		2	3	5	41.339	40.528	2	1.5932E-08	13340	SW_20181004_HUNTER_1Mil_HeLa_frac5_pullout_1	180.97	132.17	114990000	18083000	67468000	29436000			653	1109
AEQQVPLVLWSSDR	0	Unmodified	1626.8366	0.83657007	1894	sp|Q15904|VAS1_HUMAN	yes	yes	0	0	0	0	0	By MS/MS	By MS/MS	By MS/MS	2.73	0.617		4	6	1									4	3	4	40.34	40.367	2;3	2.8859E-07	13213	SW_20181004_HUNTER_1Mil_HeLa_frac3_pullout_1	200.44	142.84	84748000	50309000	21701000	12738000			654	1894
AEQVALSR	0	Acetyl (N-term)	914.48214	0.48214489	733	sp|P11413|G6PD_HUMAN	yes	yes	1	0	0	0	0	By MS/MS	By MS/MS	By MS/MS	8.71	1.16							3	3	3	5			3	6	5	26.258	25.787	2	0.011285	8029	SW_20181007_HUNTER_1Mil_HeLa_frac8_pullout_2	186.3	28.183	12954000000	1708500000	4943500000	6301500000			655	733
AEQVLPQALYLSNMR	0	Acetyl (N-term)	1773.9084	0.90835481	862	sp|P21580|TNAP3_HUMAN	yes	yes	1	0	0	0	0	By MS/MS	By MS/MS	By MS/MS	8.4	0.49								3	2				2	1	2	50.591	49.638	2	0.0013468	16658	SW_20181007_HUNTER_1Mil_HeLa_frac8_pullout_2	114.72	82.197	10004000	3265600	4027800	2710900			656	862
AEQVLPQALYLSNMR	0	Oxidation (M);Acetyl (N-term)	1789.9033	0.90326943	862	sp|P21580|TNAP3_HUMAN	yes	yes	1	0	0	1	0	By matching	By MS/MS	By MS/MS	7.11	1.79					3	1		3	1	1			2	2	5	46.419	45.606	2	0.01651	15136	SW_20181007_HUNTER_1Mil_HeLa_frac8_pullout_2	90.731	58.208	22133000	3140700	6539500	12453000			657	862
AERPEDLNLPNAVITR	0	Acetyl (N-term)	1848.9694	0.96937516	3325	sp|Q9NRF9|DPOE3_HUMAN	yes	yes	1	0	0	0	1	By MS/MS	By MS/MS	By MS/MS	8.74	1.45							6	5	5	4	2	1	5	9	9	36.423	35.701	2;3	3.6964E-25	11822	SW_20181010_HUNTER_1Mil_HeLa_frac7_pullout_3	266.35	218.46	1847000000	119370000	700670000	1027000000			658	3325
AESALLAVER	0	Unmodified	1057.5768	0.57677356	78		yes	yes	0	0	0	0	0	By MS/MS	By MS/MS	By MS/MS	2.38	0.484		5	3										2	3	3	20.575	20.718	2	0.0059466	5944	SW_20181007_HUNTER_1Mil_HeLa_frac2_pullout_2	156.75	75.564	98677000	24579000	62052000	12047000	+		659	78
AESCGSGNSTGYQIR	0	Unmodified	1585.6791	0.67908315	3176	sp|Q9H2U1|DHX36_HUMAN	yes	yes	0	0	0	0	0		By matching	By MS/MS	8	0								2						1	1	18.98	18.451	2	1.2047E-07	5515	SW_20181010_HUNTER_1Mil_HeLa_frac8_pullout_3	152.14	101.05	1737400	0	708720	1028700			660	3176
AESDWDTVTVLR	0	Acetyl (N-term)	1432.6834	0.68342347	367	sp|O60869|EDF1_HUMAN	yes	yes	1	0	0	0	0	By MS/MS	By MS/MS	By MS/MS	4.24	2.94	5	9	14	2	3	2	2	2	2	2	1	1	12	15	18	43.222	42.816	1;2	2.7026E-94	14107	SW_20181004_HUNTER_1Mil_HeLa_frac2_pullout_1	358.92	299.94	7999400000	4051900000	2708800000	1238800000			661	367
AESQLQTR	0	Unmodified	931.47231	0.47230849	1081	sp|P40763|STAT3_HUMAN	yes	yes	0	0	0	0	0			By MS/MS	2	0		1													1	17.304	17.383	2	0.16959	4322	SW_20181010_HUNTER_1Mil_HeLa_frac2_pullout_3	94.262	8.9969	0	0	0	0			662	1081
AESSDKLYR	1	Acetyl (N-term)	1109.5353	0.53530267	696	sp|P09874|PARP1_HUMAN	yes	yes	1	0	0	0	0	By MS/MS	By MS/MS	By MS/MS	4.82	3.14	3	3	3	4	2	1	1	1	1	1	2		4	12	6	20.039	20.072	2	0.00030824	5723	SW_20181007_HUNTER_1Mil_HeLa_frac2_pullout_2	223.83	142.05	9221600000	6350000000	1944600000	926980000			663	696
AESSDKLYRVEYAKSGR	2	Acetyl (N-term)	1999.9963	0.99631819	696	sp|P09874|PARP1_HUMAN	yes	yes	1	0	0	0	1	By MS/MS	By MS/MS	By MS/MS	5.85	1.7				3	4	2	2	1		1			3	3	7	23.068	22.891	3;4	5.6468E-21	6598	SW_20181010_HUNTER_1Mil_HeLa_frac4_pullout_3	195.46	173.26	349780000	39338000	14237000	296200000			664	696
AESSESFTMASSPAQR	0	Oxidation (M);Acetyl (N-term)	1742.7417	0.74174299	1191	sp|P49736|MCM2_HUMAN	yes	yes	1	0	0	1	0	By MS/MS	By MS/MS	By MS/MS	9.38	1.87						4	4	2	1	9	11	1	7	13	12	27.122	26.672	2;3	8.0881E-51	8011	SW_20181007_HUNTER_1Mil_HeLa_frac6_pullout_2	294.49	267.01	830160000	72835000	256320000	501010000			665	1191
AESSESFTMASSPAQR	0	Acetyl (N-term)	1726.7468	0.74682837	1191	sp|P49736|MCM2_HUMAN	yes	yes	1	0	0	0	0	By MS/MS	By MS/MS	By MS/MS	10.8	0.833										5	3	3	3	5	3	30.468	29.877	2	3.3372E-59	9293	SW_20181004_HUNTER_1Mil_HeLa_frac11_pullout_1	304.68	240.38	684840000	237240000	178590000	269000000			666	1191
AESVERLQQR	0	Acetyl (N-term)	1256.6473	0.64731274	3136	sp|Q9GZZ9|UBA5_HUMAN	yes	yes	1	0	0	0	1			By MS/MS	8.5	0.5								1	1						2	25.315	23.807	2	0.00020021	7692	SW_20181010_HUNTER_1Mil_HeLa_frac9_pullout_3	198.58	127.2	10402000	0	0	10402000			667	3136
AETEALSKLR	1	Acetyl (N-term)	1158.6245	0.62445203	3016	sp|Q9BUP3|HTAI2_HUMAN	yes	yes	1	0	0	0	0	By MS/MS	By MS/MS	By MS/MS	3.59	1.91	3	3	3	2	2	3	1						4	6	7	30.521	30.351	2	2.7816E-24	9425	SW_20181004_HUNTER_1Mil_HeLa_frac2_pullout_1	292.78	190.06	3803400000	1429000000	1562900000	811390000			668	3016
AETLEFNDVYQEVKGSMNDGR	1	Oxidation (M);Acetyl (N-term)	2459.0911	0.091082791	1589	sp|Q08945|SSRP1_HUMAN	yes	yes	1	0	0	1	0	By MS/MS	By MS/MS	By MS/MS	5.41	1.64			6	4	1	5	11						9	10	8	42.413	42.251	2;3	1.4094E-41	13531	SW_20181007_HUNTER_1Mil_HeLa_frac7_pullout_2	207.39	180.42	348000000	69619000	197800000	80589000			669	1589
AETLEFNDVYQEVKGSMNDGR	1	Acetyl (N-term)	2443.0962	0.096168169	1589	sp|Q08945|SSRP1_HUMAN	yes	yes	1	0	0	0	0	By MS/MS	By MS/MS	By MS/MS	6.79	0.674						5	7	2					4	7	3	46.77	46.362	2;3	1.7042E-134	15315	SW_20181007_HUNTER_1Mil_HeLa_frac7_pullout_2	341.48	309.95	389150000	66690000	256780000	65683000			670	1589
AETLPGSGDSGPGTASLGPGVAETGTR	0	Acetyl (N-term)	2483.1776	0.17758961	1741	sp|Q14151|SAFB2_HUMAN	yes	yes	1	0	0	0	0	By MS/MS	By MS/MS	By MS/MS	3.83	1.55		6	6	2	5	3	1						7	8	8	34.574	34.442	2;3	2.2711E-40	11029	SW_20181004_HUNTER_1Mil_HeLa_frac3_pullout_1	258.82	233.1	948590000	587180000	225220000	136190000			671	1741
AETLPGSGDSGPGTASLGPGVAETGTRR	0	Acetyl (N-term)	2639.2787	0.27870064	1741	sp|Q14151|SAFB2_HUMAN	yes	yes	1	0	0	0	1	By MS/MS	By MS/MS	By MS/MS	4.6	0.49				2	3								1	2	2	30.881	30.96	3	9.9509E-52	10024	SW_20181010_HUNTER_1Mil_HeLa_frac4_pullout_3	215.28	197.22	78909000	5005100	13006000	60898000			672	1741
AETLSGLGDSGAAGAAALSSASSETGTR	0	Acetyl (N-term)	2536.1889	0.18888258	1855	sp|Q15424|SAFB1_HUMAN	yes	yes	1	0	0	0	0	By MS/MS	By MS/MS	By MS/MS	7.68	1.31						5	10	6	4	2	1		7	9	12	40.404	39.741	2;3	1.7356E-140	13359	SW_20181010_HUNTER_1Mil_HeLa_frac7_pullout_3	400.95	367.27	1960500000	202600000	438160000	1319700000			673	1855
AETLSGLGDSGAAGAAALSSASSETGTRR	0	Acetyl (N-term)	2692.29	0.28999361	1855	sp|Q15424|SAFB1_HUMAN	yes	yes	1	0	0	0	1	By MS/MS	By MS/MS	By MS/MS	8.67	0.745								3	2	1			2	1	3	37.591	36.724	3	8.4573E-85	12587	SW_20181010_HUNTER_1Mil_HeLa_frac9_pullout_3	238.2	213.6	55987000	17182000	11479000	27325000			674	1855
AETNSISLNGPLR	0	Acetyl (N-term)	1412.726	0.72595699	2854	sp|Q96R06|SPAG5_HUMAN	yes	yes	1	0	0	0	0	By MS/MS	By MS/MS	By MS/MS	6.88	0.781						3	3	2					2	2	4	36.505	35.883	2	7.9077E-49	12213	SW_20181010_HUNTER_1Mil_HeLa_frac6_pullout_3	297.92	225.27	96771000	19263000	22157000	55351000			675	2854
AETSEEVAVLVQR	0	Acetyl (N-term)	1471.7518	0.75183739	2266	sp|Q7Z6K3|PTAR1_HUMAN	yes	yes	1	0	0	0	0	By MS/MS	By MS/MS	By MS/MS	11.1	0.833										2	2	3	2	3	2	40.108	39.561	2	8.8718E-49	12382	SW_20181007_HUNTER_1Mil_HeLa_frac11_pullout_2	296.52	243.12	101110000	70201000	17749000	13156000			676	2266
AETVDTSEMVNGATEQR	0	Unmodified	1836.816	0.81597056	1505	sp|Q01082|SPTB2_HUMAN	yes	yes	0	0	0	0	0	By MS/MS	By MS/MS	By MS/MS	7.71	0.452							2	5					1	2	4	26.021	25.033	2;3	5.3889E-179	8218	SW_20181010_HUNTER_1Mil_HeLa_frac8_pullout_3	398.66	299.72	39625000	2557300	7175700	29892000			677	1505
AETVSTQVGTEGGLR	0	Acetyl (N-term)	1545.7635	0.76346471	2375	sp|Q8IZ73|RUSD2_HUMAN	yes	yes	1	0	0	0	0	By MS/MS	By MS/MS	By MS/MS	11	0.816										3	3	3	3	3	3	30.414	29.742	2	6.721E-40	9480	SW_20181010_HUNTER_1Mil_HeLa_frac10_pullout_3	265.65	178.35	554110000	115260000	200840000	238010000			678	2375
AETVWSTDTGEAVYR	0	Acetyl (N-term)	1725.7846	0.78459408	3419	sp|Q9NXB0|MKS1_HUMAN	yes	yes	1	0	0	0	0	By MS/MS	By MS/MS	By MS/MS	7.6	5.39	2											3	2	2	1	39.125	38.709	2	2.221E-10	12305	SW_20181007_HUNTER_1Mil_HeLa_frac1_pullout_2	212.89	169.12	19693000	8340600	5807300	5545400			679	3419
AEVDAAMAAR	0	Unmodified	1003.4757	0.4756793	878	sp|P22626|ROA2_HUMAN	yes	yes	0	0	0	0	0	By matching	By matching	By MS/MS	7.25	0.433							3	1					1	1	2	20.391	19.836	2	0.014033	5505	SW_20181010_HUNTER_1Mil_HeLa_frac7_pullout_3	141.48	74.798	19917000	800180	5573800	13543000			680	878
AEVEAPTAAETDMKQYQGSGGVAMDVER	1	Oxidation (M);Acetyl (N-term)	2997.3332	0.33318033	3149	sp|Q9H0R3|TM222_HUMAN	yes	yes	1	0	0	1	0	By MS/MS		By MS/MS	11	1										1		1	1		1	33.336	32.404	3	0.0083635	10323	SW_20181004_HUNTER_1Mil_HeLa_frac12_pullout_1	55.049	36.955	3869200	2141400	0	1727700			681	3149
AEVEAPTAAETDMKQYQGSGGVAMDVER	1	Acetyl (N-term)	2981.3383	0.33826571	3149	sp|Q9H0R3|TM222_HUMAN	yes	yes	1	0	0	0	0	By MS/MS			12	0												1	1			34.486	34.618	3	2.9102E-10	11084	SW_20181004_HUNTER_1Mil_HeLa_frac12_pullout_1	110.02	85.187	1812100	1812100	0	0			682	3149
AEVEETLKR	1	Acetyl (N-term)	1115.5823	0.58225287	2550	sp|Q9NP97|DLRB1_HUMAN;sp|Q8TF09|DLRB2_HUMAN	yes	no	1	0	0	0	0	By MS/MS	By MS/MS	By MS/MS	5.48	2.5		2	3	4	3	3	1	2	1	1	1		2	9	10	27.627	27.311	2	2.1337E-15	8678	SW_20181007_HUNTER_1Mil_HeLa_frac5_pullout_2	274.07	118.25	9942100000	2703000000	4964400000	2274800000			683	2550
AEVEQKKKR	3	Acetyl (N-term)	1156.6564	0.65642086	1419	sp|P62841|RS15_HUMAN	yes	yes	1	0	0	0	0	By MS/MS	By MS/MS		2.25	0.829	1	1	2										3	1		11.099	11.235	2;3	0.025821	2542	SW_20181004_HUNTER_1Mil_HeLa_frac2_pullout_1	139.74	67.192	327870000	228320000	99554000	0			684	1419
AEVGEIIEGCR	0	Acetyl (N-term)	1273.5973	0.597251	2658	sp|Q92993|KAT5_HUMAN	yes	yes	1	0	0	0	0	By MS/MS	By matching	By MS/MS	9.25	0.433									3	1			1	1	2	41.248	40.336	2	0.0031641	12060	SW_20181004_HUNTER_1Mil_HeLa_frac9_pullout_1	150.27	96.584	14109000	1276000	3578900	9253800			685	2658
AEVKVKVQPPDADPVEIENR	2	Acetyl (N-term)	2274.1856	0.18557552	3161	sp|Q9H1D9|RPC6_HUMAN	yes	yes	1	0	0	0	0	By MS/MS	By MS/MS	By MS/MS	2	0		3											1	1	1	30.723	30.682	3	0.00018451	9508	SW_20181004_HUNTER_1Mil_HeLa_frac2_pullout_1	104.86	89.266	70093000	14033000	22717000	33342000			686	3161
AEVLPQINLDHYSVLPAGEGDEDR	0	Unmodified	2636.2718	0.27182435	2366	sp|Q8IY37|DHX37_HUMAN	yes	yes	0	0	0	0	0			By MS/MS	2	0		1													1	40.674	40.453	3	0.053072	12868	SW_20181010_HUNTER_1Mil_HeLa_frac2_pullout_3	51.503	37.193	1046300	0	0	1046300			687	2366
AEVQKLQMEAPHIIVGTPGR	1	Unmodified	2173.1678	0.16775739	1355	sp|P60842|IF4A1_HUMAN	yes	yes	0	0	0	0	0	By MS/MS			6	0						1							1			30.06	30.313	4	0.001127	9682	SW_20181004_HUNTER_1Mil_HeLa_frac6_pullout_1	87.326	73.016	6594900	6594900	0	0			688	1355
AEVQVLVLDGR	0	Acetyl (N-term)	1239.6823	0.68230126	1079	sp|P40429|RL13A_HUMAN	yes	yes	1	0	0	0	0	By MS/MS	By MS/MS	By MS/MS	6.55	2.74	2	3	7	6	6	12	14	7	5	5	3	4	26	30	18	45.526	45.299	2	0.00017152	14441	SW_20181004_HUNTER_1Mil_HeLa_frac3_pullout_1	215.06	157.2	12801000000	7689500000	4332100000	779360000			689	1079
AEVQVLVLDGR	0	Unmodified	1197.6717	0.67173657	1079	sp|P40429|RL13A_HUMAN	yes	yes	0	0	0	0	0	By MS/MS	By MS/MS	By MS/MS	9.04	1.65				1				8	6	4	2	2	6	8	9	34.953	34.333	2	1.8652E-08	10941	SW_20181007_HUNTER_1Mil_HeLa_frac8_pullout_2	233.09	139.94	934320000	108130000	287880000	538310000			690	1079
AEVQVLVLDGRGHLLGR	0	Acetyl (N-term)	1873.0534	0.05337956	1079	sp|P40429|RL13A_HUMAN	yes	yes	1	0	0	0	1	By MS/MS	By MS/MS		7	0							2						1	1		43.064	43.268	3	1.0707E-09	13107	SW_20181004_HUNTER_1Mil_HeLa_frac7_pullout_1	159.31	143.72	13344000	3556700	9787100	0			691	1079
AEYDLTTR	0	Acetyl (N-term)	1009.4716	0.47163978	1349	sp|P60228|EIF3E_HUMAN	yes	yes	1	0	0	0	0	By MS/MS	By MS/MS	By MS/MS	5.53	2.38		2	2	2	3	3	1	1	2	1			2	6	9	29.059	28.627	2	0.016166	8979	SW_20181010_HUNTER_1Mil_HeLa_frac4_pullout_3	163.67	91.954	6730800000	2450700000	2191000000	2089100000			692	1349
AEYFDGSEPVQNR	0	Unmodified	1510.6688	0.66883604	3279	sp|Q9HCS7|SYF1_HUMAN	yes	yes	0	0	0	0	0	By matching		By MS/MS	7	0							2						1		1	25.053	24.453	2	0.002476	7471	SW_20181010_HUNTER_1Mil_HeLa_frac7_pullout_3	126.71	69.109	5192000	353680	0	4838300			693	3279
AFAETYPAASSLPNGDCGR	0	Acetyl (N-term)	2024.8898	0.88980421	977	sp|P30520|PURA2_HUMAN	yes	yes	1	0	0	0	0	By MS/MS	By MS/MS	By MS/MS	7.09	1.31						5	3	1	1	1			3	3	5	38.558	37.868	2;3	1.1641E-14	12261	SW_20181004_HUNTER_1Mil_HeLa_frac6_pullout_1	173.06	143.72	54387000	15799000	23168000	15421000			694	977
AFAETYPAASSLPNGDCGRPR	0	Acetyl (N-term)	2278.0437	0.043679089	977	sp|P30520|PURA2_HUMAN	yes	yes	1	0	0	0	1	By MS/MS	By MS/MS	By MS/MS	8.4	0.49								6	4				4	2	4	34.19	33.489	2;3	3.2793E-49	10834	SW_20181007_HUNTER_1Mil_HeLa_frac8_pullout_2	270.06	246.84	174850000	31392000	72826000	70628000			695	977
AFAFIQVPQDDDAR	0	Unmodified	1591.7631	0.76307078	2207	sp|Q7KZF4|SND1_HUMAN	yes	yes	0	0	0	0	0	By MS/MS	By MS/MS	By MS/MS	7.5	0.5							3	3					2	2	2	39.832	39.256	2	5.4436E-06	13670	SW_20181010_HUNTER_1Mil_HeLa_frac8_pullout_3	187.42	155.58	15928000	4578700	7550300	3798600			696	2207
AFANPEDALR	0	Unmodified	1102.5407	0.5407224	190	sp|O14684|PTGES_HUMAN	yes	yes	0	0	0	0	0			By MS/MS	6	0.816					1	1	1								3	30.286	29.3	2	0.018794	9405	SW_20181010_HUNTER_1Mil_HeLa_frac6_pullout_3	135	94.053	10801000	0	0	10801000			697	190
AFATGSDDATCR	0	Unmodified	1270.5248	0.52481434	1423	sp|P62873|GBB1_HUMAN	no	no	0	0	0	0	0		By matching	By MS/MS	9	0									2					1	1	17.938	17.309	2	0.040011	5152	SW_20181010_HUNTER_1Mil_HeLa_frac9_pullout_3	96.331	77.06	1911200	0	389110	1522100			698	1423
AFDGAGSSLGR	0	Unmodified	1036.4938	0.49377221	2560	sp|Q8WUF5|IASPP_HUMAN	yes	yes	0	0	0	0	0			By MS/MS	6	0						1									1	20.833	20.683	2	0.00018706	6128	SW_20181010_HUNTER_1Mil_HeLa_frac6_pullout_3	185.81	142.9	6211000	0	0	6211000			699	2560
AFFSEVER	0	Unmodified	983.47125	0.47124585	3654	sp|Q9UQ80|PA2G4_HUMAN	yes	yes	0	0	0	0	0	By MS/MS	By MS/MS	By MS/MS	7.75	0.661							3	4	1				2	2	4	30.001	29.192	2	0.015753	9216	SW_20181010_HUNTER_1Mil_HeLa_frac7_pullout_3	166.05	100.8	45425000	2885500	20302000	22238000			700	3654
AFFVQTCR	0	Unmodified	1027.4909	0.49093544	685	sp|P26583|HMGB2_HUMAN;sp|P09429|HMGB1_HUMAN;sp|B2RPK0|HGB1A_HUMAN;sp|O15347|HMGB3_HUMAN	yes	no	0	0	0	0	0	By MS/MS	By MS/MS	By MS/MS	10.9	0.781										3	3	2	2	3	3	29.301	28.657	2	0.0082989	8854	SW_20181004_HUNTER_1Mil_HeLa_frac11_pullout_1	202.2	104.07	263430000	76827000	69663000	116940000			701	685
AFGAVEAISDR	0	Unmodified	1134.5669	0.56693715	652	sp|P07858|CATB_HUMAN	yes	yes	0	0	0	0	0	By MS/MS	By MS/MS	By MS/MS	8.25	0.433								3	1				1	1	2	30.4	29.597	2	0.00082618	9959	SW_20181010_HUNTER_1Mil_HeLa_frac8_pullout_3	168.83	97.377	10288000	1055400	1986700	7245700			702	652
AFGPGLQGGSAGSPAR	0	Unmodified	1428.711	0.71097563	860	sp|P21333|FLNA_HUMAN	yes	yes	0	0	0	0	0	By MS/MS	By MS/MS	By MS/MS	1.83	0.687	2	3	1										1	1	4	24.564	24.53	2;3	1.0572E-34	6950	SW_20181010_HUNTER_1Mil_HeLa_frac2_pullout_3	256.63	194.67	63473000	9449200	1950800	52073000			703	860
AFHNEAQVNPER	0	Gln->pyro-Glu	1393.6375	0.63747633	823	sp|P17987|TCPA_HUMAN	yes	yes	0	1	0	0	0	By MS/MS			9	0									1				1			23.711	24.021	2	0.071013	6613	SW_20181004_HUNTER_1Mil_HeLa_frac9_pullout_1	85.958	55.388	651100	651100	0	0			704	823
AFHNEAQVNPER	0	Unmodified	1410.664	0.66402543	823	sp|P17987|TCPA_HUMAN	yes	yes	0	0	0	0	0	By MS/MS	By MS/MS	By MS/MS	12	0												3	1	1	1	16.381	16.074	3	0.00065394	4602	SW_20181007_HUNTER_1Mil_HeLa_frac12_pullout_2	130.1	85.483	27658000	2021500	15655000	9981600			705	823
AFHNEAQVNPER	0	Acetyl (N-term)	1452.6746	0.67459012	823	sp|P17987|TCPA_HUMAN	yes	yes	1	0	0	0	0	By matching		By MS/MS	7.33	0.471							2	1					1		2	23.63	22.792	2	0.00055115	6694	SW_20181010_HUNTER_1Mil_HeLa_frac7_pullout_3	154.66	103.39	6902900	1409200	0	5493700			706	823
AFIEYEHER	0	Unmodified	1192.5513	0.55128709	673	sp|P08621|RU17_HUMAN	yes	yes	0	0	0	0	0	By MS/MS	By MS/MS	By MS/MS	3	1.18		6	4		3								5	4	4	22.331	22.449	2;3	0.0010187	6670	SW_20181007_HUNTER_1Mil_HeLa_frac2_pullout_2	201.39	152.03	799110000	249920000	418870000	130310000			707	673
AFIQVPQDDDAR	0	Unmodified	1373.6575	0.65754307	2207	sp|Q7KZF4|SND1_HUMAN	yes	yes	0	0	0	0	0	By matching	By matching	By MS/MS	6.25	0.433						3	1						1	1	2	29.941	29.38	2	0.005842	9361	SW_20181010_HUNTER_1Mil_HeLa_frac7_pullout_3	125.48	90.256	8416700	1627600	2078200	4710900			708	2207
AFKDTGKTPVEPEVAIHR	2	Acetyl (N-term)	2036.0691	0.069089203	1356	sp|P60866|RS20_HUMAN	yes	yes	1	0	0	0	0	By MS/MS	By MS/MS	By MS/MS	7.46	1.68					1	17	13	9	3	3	2	2	7	10	33	30.508	29.553	2;3;4	3.8671E-60	8524	SW_20181010_HUNTER_1Mil_HeLa_frac6_pullout_3	292.65	256.21	9637200000	2973500000	1806100000	4857600000			709	1356
AFLDNPTIILAHIR	0	Acetyl (N-term)	1634.9144	0.91442646	2943	sp|Q9BPZ7|SIN1_HUMAN	yes	yes	1	0	0	0	0	By MS/MS	By MS/MS	By MS/MS	1.25	0.433	3	1											1	1	2	52.295	52.173	2	1.2063E-05	17525	SW_20181010_HUNTER_1Mil_HeLa_frac1_pullout_3	180.36	153.84	11114000	1932400	0	9181500			710	2943
AFLSQESR	0	Unmodified	936.46649	0.46649483	429	sp|O75607|NPM3_HUMAN	yes	yes	0	0	0	0	0	By matching	By MS/MS	By MS/MS	6.71	0.7						3	3	1					2	3	2	20.825	20.728	2	0.010393	6064	SW_20181007_HUNTER_1Mil_HeLa_frac7_pullout_2	189.53	84.138	214490000	19608000	90057000	104820000			711	429
AFNHSADFETVR	0	Unmodified	1392.6422	0.64222736	1368	sp|P61160|ARP2_HUMAN	yes	yes	0	0	0	0	0	By MS/MS		By matching	6	0						2							1		1	22.997	23.098	3	0.063666	6871	SW_20181004_HUNTER_1Mil_HeLa_frac6_pullout_1	73.466	41.624	6192000	3850000	0	2342000			712	1368
AFNSGNVER	0	Unmodified	992.46756	0.46755746	3630	sp|Q9UNM6|PSD13_HUMAN	yes	yes	0	0	0	0	0	By matching	By MS/MS	By MS/MS	11.2	0.433											3	1	1	1	2	17.624	16.946	2	0.0057263	4969	SW_20181010_HUNTER_1Mil_HeLa_frac11_pullout_3	172.23	94.95	15309000	3337200	1687700	10284000			713	3630
AFQAEVNR	0	Unmodified	933.46683	0.46682918	770	sp|P14625|ENPL_HUMAN	yes	yes	0	0	0	0	0	By matching	By MS/MS	By MS/MS	2.4	0.49		3	2										1	2	2	18.889	19.011	2	0.0094684	5595	SW_20181007_HUNTER_1Mil_HeLa_frac3_pullout_2	193.96	69.62	283300000	60126000	178100000	45069000			714	770
AFSGSGNR	0	Unmodified	794.36712	0.36711513	2643	sp|Q92890|UFD1_HUMAN	yes	yes	0	0	0	0	0		By MS/MS	By MS/MS	8.44	2.71				1	1	1		1	1	1	2	1		2	7	13.127	12.508	2	0.037833	2935	SW_20181010_HUNTER_1Mil_HeLa_frac10_pullout_3	134.66	91.597	62559000	0	9456800	53102000			715	2643
AFSHDHPTDVDYR	0	Unmodified	1558.6801	0.68006943	163	sp|O00541|PESC_HUMAN	yes	yes	0	0	0	0	0			By MS/MS	2	0.816	1	1	1												3	17.652	17.644	4	0.0010869	4845	SW_20181010_HUNTER_1Mil_HeLa_frac1_pullout_3	95.022	74.596	34771000	0	0	34771000			716	163
AFSHLESSDGEAGR	0	Unmodified	1461.6484	0.64843495	1166	sp|P48960|CD97_HUMAN	yes	yes	0	0	0	0	0	By MS/MS	By MS/MS	By MS/MS	12	0												3	1	1	1	18.409	18.035	3	3.2476E-06	5321	SW_20181007_HUNTER_1Mil_HeLa_frac12_pullout_2	129.77	95.593	17565000	2586200	7213200	7766000			717	1166
AFSPEEQQAQR	0	Unmodified	1289.6	0.60002819	3546	sp|Q9UHN6|CEIP2_HUMAN	yes	yes	0	0	0	0	0	By MS/MS	By MS/MS	By MS/MS	7.6	0.49							2	3					1	2	2	18.12	17.819	2	0.0040922	5320	SW_20181010_HUNTER_1Mil_HeLa_frac8_pullout_3	182.29	131.41	26146000	2676100	8979100	14491000			718	3546
AFSQGLLTFR	0	Acetyl (N-term)	1180.6241	0.6240581	2310	sp|Q86XN6|ZN761_HUMAN	yes	yes	1	0	0	0	0			By MS/MS	10	0										1					1	52.252	50.455	2	0.0015003	17028	SW_20181010_HUNTER_1Mil_HeLa_frac10_pullout_3	177.7	95.275	2295200	0	0	2295200			719	2310
AFSSNIYTR	0	Unmodified	1057.5193	0.51925868	1625	sp|Q12929|EPS8_HUMAN	yes	yes	0	0	0	0	0		By matching	By MS/MS	1.33	0.471	2	1												1	2	24.743	24.705	2	0.037052	7055	SW_20181010_HUNTER_1Mil_HeLa_frac2_pullout_3	130.56	69.88	13306000	0	739560	12567000			720	1625
AFTNYSSLNR	0	Acetyl (N-term)	1213.5728	0.57275081	3814	sp|Q9Y6X9|MORC2_HUMAN	yes	yes	1	0	0	0	0	By MS/MS	By MS/MS	By MS/MS	9.36	1.49							1	3	2	2	2	1	1	5	5	35.397	34.503	2	1.1076E-11	11850	SW_20181010_HUNTER_1Mil_HeLa_frac8_pullout_3	262.83	221.95	316110000	15490000	98692000	201920000			721	3814
AFTTGSDDATCR	0	Unmodified	1300.5354	0.53537903	1425	sp|P62879|GBB2_HUMAN	yes	yes	0	0	0	0	0			By MS/MS	9	0									1						1	18.839	17.539	2	0.00023496	5275	SW_20181010_HUNTER_1Mil_HeLa_frac9_pullout_3	161.17	135.24	4685300	0	0	4685300			722	1425
AFVEFADQNSVPR	0	Unmodified	1478.7154	0.7153923	2589	sp|Q8WXA9|SREK1_HUMAN	yes	yes	0	0	0	0	0	By MS/MS	By MS/MS	By MS/MS	11.1	0.35											6	1	2	3	2	33.166	32.67	2;3	3.5637E-08	10391	SW_20181004_HUNTER_1Mil_HeLa_frac11_pullout_1	215.89	160.33	14206000	8479000	3760700	1966500			723	2589
AFVHFEDR	0	Unmodified	1019.4825	0.48247924	279	sp|O43390|HNRPR_HUMAN	yes	yes	0	0	0	0	0	By MS/MS		By matching	9.67	0.471									1	2			2		1	24.521	24.212	3	0.064821	6608	SW_20181004_HUNTER_1Mil_HeLa_frac9_pullout_1	110.31	77.469	6157400	3441600	0	2715800			724	279
AFVQYSNER	0	Unmodified	1112.5251	0.52507234	3595	sp|Q9UKM9|RALY_HUMAN	yes	yes	0	0	0	0	0	By MS/MS	By MS/MS	By MS/MS	8.4	0.49								3	2				1	2	2	22.789	22.316	2	0.0022643	6029	SW_20181004_HUNTER_1Mil_HeLa_frac8_pullout_1	189.14	65.057	90134000	4279800	33258000	52596000			725	3595
AFVQYVNER	0	Unmodified	1124.5615	0.56145784	655	sp|P07910|HNRPC_HUMAN	yes	yes	0	0	0	0	0	By MS/MS	By MS/MS	By MS/MS	11.8	0.433											1	3	2	1	1	26.974	26.643	2	0.0040031	8553	SW_20181007_HUNTER_1Mil_HeLa_frac12_pullout_2	201.39	89.217	55837000	4105400	21624000	30108000			726	655
AFVTFESPADAKDAAR	1	Unmodified	1694.8264	0.82639932	1063	sp|P38159|RBMX_HUMAN;sp|Q96E39|RMXL1_HUMAN	yes	no	0	0	0	0	0	By MS/MS	By MS/MS	By MS/MS	3.94	3.05	5	3	1	1	1	1	1	1	1	1			2	2	12	30.398	29.857	2;3	4.076E-71	9239	SW_20181010_HUNTER_1Mil_HeLa_frac1_pullout_3	322.24	296.61	501350000	38147000	16321000	446880000			727	1063
AFVYFENVDDAKEAKER	2	Unmodified	2029.9745	0.97452012	1436	sp|P62995|TRA2B_HUMAN	yes	yes	0	0	0	0	0	By MS/MS			11.5	0.5											1	1	2			28.798	29.063	4	0.00019813	9077	SW_20181004_HUNTER_1Mil_HeLa_frac11_pullout_1	124.43	102.9	7732000	7732000	0	0			728	1436
AGAAMYELVR	0	Acetyl (N-term)	1121.5539	0.55392963	1065	sp|P38606|VATA_HUMAN	yes	yes	1	0	0	0	0	By matching	By matching	By MS/MS	8.25	0.433								3	1				1	1	2	44.535	43.532	2	0.027656	15247	SW_20181010_HUNTER_1Mil_HeLa_frac8_pullout_3	126.41	91.604	5320800	624390	2412400	2284000			729	1065
AGAATQASLESAPR	0	Acetyl (N-term)	1370.679	0.6790068	3071	sp|Q9BXR0|TGT_HUMAN	yes	yes	1	0	0	0	0	By MS/MS	By MS/MS	By MS/MS	10	1									5	3	3	1	3	5	4	27.355	26.85	2;3	6.0347E-40	7208	SW_20181004_HUNTER_1Mil_HeLa_frac10_pullout_1	286.95	211.57	1410400000	33881000	631290000	745180000			730	3071
AGAEEVLAPLR	0	Acetyl (N-term)	1166.6295	0.62953741	1092	sp|P41250|GARS_HUMAN	yes	yes	1	0	0	0	0		By MS/MS	By MS/MS	5	0					2									1	1	41.755	41.578	2	0.0023624	13936	SW_20181007_HUNTER_1Mil_HeLa_frac5_pullout_2	155.1	94.514	1301400	0	994960	306430			731	1092
AGAEEVLAPLR	0	Unmodified	1124.619	0.61897272	1092	sp|P41250|GARS_HUMAN	yes	yes	0	0	0	0	0	By matching	By matching	By MS/MS	7	0							3						1	1	1	31.926	31.311	2	0.00081259	10118	SW_20181010_HUNTER_1Mil_HeLa_frac7_pullout_3	169.09	107.12	3310400	674420	1170100	1465800			732	1092
AGAGPTMLLR	0	Acetyl (N-term)	1027.5485	0.54845032	2962	sp|Q9BRA0|LSMD1_HUMAN	yes	yes	1	0	0	0	0	By MS/MS	By MS/MS	By MS/MS	11.4	0.49											3	2	1	2	2	40.588	39.695	2	0.00010486	12916	SW_20181004_HUNTER_1Mil_HeLa_frac11_pullout_1	203.93	141.27	66825000	35837000	9763700	21224000			733	2962
AGAGSAAVSGAGTPVAGPTGR	0	Acetyl (N-term)	1752.8755	0.87547477	509	sp|O95295|SNAPN_HUMAN	yes	yes	1	0	0	0	0	By MS/MS	By MS/MS	By MS/MS	4.56	1.26			5	4	4	4	1						3	7	8	26.7	26.604	2;3	3.4761E-120	8159	SW_20181010_HUNTER_1Mil_HeLa_frac4_pullout_3	328.14	234.01	790700000	40685000	454690000	295320000			734	509
AGALAGLAAGLQVPR	0	Acetyl (N-term)	1405.8041	0.80414773	3289	sp|Q9NP71|MLXPL_HUMAN	yes	yes	1	0	0	0	0	By MS/MS		By MS/MS	12	0												2	1		1	52.619	51.482	2	1.2488E-09	17148	SW_20181004_HUNTER_1Mil_HeLa_frac12_pullout_1	166.33	112.64	3177100	1767500	0	1409600			735	3289
AGAPTVSLPELR	0	Unmodified	1209.6717	0.67173657	2492	sp|Q8NFU3|TSTD1_HUMAN	yes	yes	0	0	0	0	0	By MS/MS	By MS/MS	By MS/MS	2.12	1.27	3	3	1		1								2	2	4	34.396	34.33	2	0.0026463	10422	SW_20181010_HUNTER_1Mil_HeLa_frac5_pullout_3	134.59	75.916	46477000	7430000	6612200	32435000			736	2492
AGAPTVSLPELR	0	Acetyl (N-term)	1251.6823	0.68230126	2492	sp|Q8NFU3|TSTD1_HUMAN	yes	yes	1	0	0	0	0		By MS/MS	By matching	11.2	0.829										1	1	2		3	1	41.658	41.268	2	0.0050849	12829	SW_20181007_HUNTER_1Mil_HeLa_frac11_pullout_2	145.89	111.96	31267000	0	28992000	2275100			737	2492
AGAQPGVHALQLEPPTVVETLR	0	Acetyl (N-term)	2324.2488	0.24884448	1519	sp|Q01970|PLCB3_HUMAN	yes	yes	1	0	0	0	0	By MS/MS	By MS/MS	By MS/MS	3.83	0.687			2	3	1								1	3	2	42.906	42.945	2;3	1.1236E-07	14402	SW_20181007_HUNTER_1Mil_HeLa_frac4_pullout_2	130.98	100.54	20829000	3576900	6779400	10473000			738	1519
AGASGGAYEHR	0	Unmodified	1074.4843	0.48427016	999	sp|P31943|HNRH1_HUMAN	yes	yes	0	0	0	0	0	By MS/MS			1	0	1												1			11.397	11.397	3	5.4976E-06	2616	SW_20181004_HUNTER_1Mil_HeLa_frac1_pullout_1	165.18	144.2	6734600	6734600	0	0			739	999
AGASPPPVSELDR	0	Unmodified	1294.6517	0.65172941	3405	sp|Q9NX00|TM160_HUMAN	yes	yes	0	0	0	0	0	By MS/MS	By matching	By matching	11	0											3		1	1	1	25.785	25.249	2	0.0082719	7473	SW_20181004_HUNTER_1Mil_HeLa_frac11_pullout_1	113.93	77.983	5352900	3339900	763860	1249100			740	3405
AGASVKVAVR	1	Acetyl (N-term)	998.58728	0.58727866	317	sp|O43896|KIF1C_HUMAN;sp|Q12756|KIF1A_HUMAN	yes	no	1	0	0	0	0	By matching	By MS/MS	By MS/MS	2.83	0.687		2	3	1									1	2	3	22.188	22.299	2	3.0997E-05	6197	SW_20181010_HUNTER_1Mil_HeLa_frac3_pullout_3	221.94	89.858	33409000	5428700	12168000	15813000			741	317
AGAVQNTNDSSALSKR	1	Unmodified	1617.8071	0.80706086	330	sp|O60294|TYW4_HUMAN	yes	yes	0	0	0	0	0	By MS/MS	By MS/MS	By matching	12	0												3	1	1	1	15.038	14.797	3	2.4344E-24	4295	SW_20181007_HUNTER_1Mil_HeLa_frac12_pullout_2	223.96	188.22	4606500	1298400	2839100	468970			742	330
AGDLANELVR	0	Unmodified	1056.5564	0.55637247	2078	sp|Q68CZ2|TENS3_HUMAN	yes	yes	0	0	0	0	0		By matching	By MS/MS	4	0				2										1	1	28.131	28.206	2	0.0029622	8655	SW_20181010_HUNTER_1Mil_HeLa_frac4_pullout_3	167.67	101.11	17071000	0	5171500	11899000			743	2078
AGDLSAGFFMEELNTYR	0	Oxidation (M);Acetyl (N-term)	1977.8778	0.87784254	843	sp|P19525|E2AK2_HUMAN	yes	yes	1	0	0	1	0	By MS/MS	By MS/MS	By MS/MS	1.75	0.433	1	3											1	1	2	50.776	50.785	2	1.0276E-24	16551	SW_20181010_HUNTER_1Mil_HeLa_frac2_pullout_3	207.47	168.2	12146000	3739800	2107100	6298600			744	843
AGDLSAGFFMEELNTYR	0	Acetyl (N-term)	1961.8829	0.88292792	843	sp|P19525|E2AK2_HUMAN	yes	yes	1	0	0	0	0	By MS/MS		By MS/MS	2	0		2											1		1	53.535	53.498	2	5.3936E-14	17601	SW_20181004_HUNTER_1Mil_HeLa_frac2_pullout_1	166.7	108.53	1920400	829550	0	1090900			745	843
AGDMENAENILTVMR	0	Unmodified	1662.7705	0.7705407	1106	sp|P42704|LPPRC_HUMAN	yes	yes	0	0	0	0	0	By MS/MS		By matching	9	0									2				1		1	41.505	40.659	2	1.3219E-09	12144	SW_20181004_HUNTER_1Mil_HeLa_frac9_pullout_1	165.7	139.58	2757100	2520300	0	236800			746	1106
AGDPGLGAAAAPAPETR	0	Unmodified	1520.7583	0.75831975	1718	sp|Q13637|RAB32_HUMAN	yes	yes	0	0	0	0	0	By MS/MS	By MS/MS	By MS/MS	12	0												3	1	1	1	23.355	22.947	2	1.7742E-08	7014	SW_20181007_HUNTER_1Mil_HeLa_frac12_pullout_2	113.1	81.751	8040000	1449800	4227100	2363200			747	1718
AGDTHCPAEPLAR	0	Acetyl (N-term)	1435.6514	0.65141184	2400	sp|Q8N371|KDM8_HUMAN	yes	yes	1	0	0	0	0	By MS/MS	By MS/MS	By MS/MS	5.5	0.5					2	2							1	2	1	21.577	21.705	2	9.5607E-18	6543	SW_20181004_HUNTER_1Mil_HeLa_frac6_pullout_1	226.4	182.2	88786000	37838000	40899000	10048000			748	2400
AGDVCYADVYR	0	Unmodified	1287.5554	0.55538619	1577	sp|Q07955|SRSF1_HUMAN	yes	yes	0	0	0	0	0	By matching	By MS/MS	By matching	1.75	0.829	2	1	1										1	1	2	26.227	26.169	2	0.058269	7830	SW_20181007_HUNTER_1Mil_HeLa_frac1_pullout_2	114.4	77.337	7107300	4095400	1330200	1681700			749	1577
AGEDAVWVLDSGSVR	0	Unmodified	1559.758	0.7579854	2182	sp|Q6ZRP7|QSOX2_HUMAN	yes	yes	0	0	0	0	0			By MS/MS	6	0						1									1	39.042	37.789	2	1.5082E-05	12910	SW_20181010_HUNTER_1Mil_HeLa_frac6_pullout_3	140.31	93.054	1246900	0	0	1246900			750	2182
AGEDFAIVASDTR	0	Unmodified	1350.6416	0.64155866	854	sp|P20618|PSB1_HUMAN	yes	yes	0	0	0	0	0	By MS/MS	By MS/MS	By MS/MS	12	0												3	1	1	1	30.877	30.269	2	5.3776E-05	9832	SW_20181007_HUNTER_1Mil_HeLa_frac12_pullout_2	147.91	102.54	6927300	756680	3657500	2513100			751	854
AGEEDAGGPERPGDVVNVVFVDR	0	Unmodified	2383.1404	0.14041625	2132	sp|Q6P4F2|FDX2_HUMAN	yes	yes	0	0	0	0	1	By MS/MS	By MS/MS	By MS/MS	5.31	2.01			3	2	3	2	1	1		1			3	3	7	35.767	35.272	3	8.3273E-137	10444	SW_20181010_HUNTER_1Mil_HeLa_frac4_pullout_3	336.14	297.23	448420000	34544000	54955000	358920000			752	2132
AGEFVDLYVPR	0	Unmodified	1264.6452	0.64518747	1442	sp|P63220|RS21_HUMAN	yes	yes	0	0	0	0	0	By MS/MS	By MS/MS	By MS/MS	2.12	1.27	3	3	1		1								2	2	4	38.359	38.293	2	0.00089066	12471	SW_20181004_HUNTER_1Mil_HeLa_frac1_pullout_1	190.24	146.43	48855000	18915000	6656600	23283000			753	1442
AGEIPVVAIR	0	Unmodified	1023.6077	0.60767976	970	sp|P30101|PDIA3_HUMAN	yes	yes	0	0	0	0	0	By matching	By matching	By MS/MS	12	0												3	1	1	1	33.385	32.677	2	0.02742	10892	SW_20181010_HUNTER_1Mil_HeLa_frac12_pullout_3	126.62	67.905	16318000	2714000	7796600	5807100			754	970
AGELADKKDR	2	Unmodified	1101.5778	0.57783619	3017	sp|Q9BUQ8|DDX23_HUMAN	yes	yes	0	0	0	0	0	By MS/MS	By MS/MS	By MS/MS	3.56	1.27	1	2	5	4	3	1							5	9	2	11.173	11.31	2;3	0.00019782	2706	SW_20181004_HUNTER_1Mil_HeLa_frac3_pullout_1	198.72	107.65	1748200000	298650000	1296000000	153500000			755	3017
AGELGLGGAGTR	0	Unmodified	1057.5516	0.55162144	3748	sp|Q9Y4X0|AMMR1_HUMAN	yes	yes	0	0	0	0	0		By MS/MS	By MS/MS	4	0				2										1	1	22.658	22.783	2	6.6714E-05	6711	SW_20181010_HUNTER_1Mil_HeLa_frac4_pullout_3	173.64	69.205	15736000	0	6766400	8969500			756	3748
AGENFATPFHGHVGR	0	Acetyl (N-term)	1637.7699	0.76988749	3768	sp|Q9Y5N5|N6MT1_HUMAN	yes	yes	1	0	0	0	0	By matching	By matching	By MS/MS	10	0										3			1	1	1	28.838	28.409	3	0.042112	8853	SW_20181010_HUNTER_1Mil_HeLa_frac10_pullout_3	80.507	63.568	18119000	1668400	616150	15834000			757	3768
AGFAGDDAPR	0	Unmodified	975.44101	0.44100836	1354;1445;1414;1446;1451;2158	sp|P60709|ACTB_HUMAN;sp|P68133|ACTS_HUMAN;sp|P62736|ACTA_HUMAN;sp|P63261|ACTG_HUMAN;sp|P63267|ACTH_HUMAN;sp|P68032|ACTC_HUMAN;sp|Q6S8J3|POTEE_HUMAN;sp|A5A3E0|POTEF_HUMAN;sp|P0CG38|POTEI_HUMAN;sp|P0CG39|POTEJ_HUMAN	no	no	0	0	0	0	0	By MS/MS	By MS/MS	By MS/MS	4.86	3.3	2	3	5	2	3	2				1	2	1	5	10	6	18.434	18.54	2	2.1299E-23	4615	SW_20181010_HUNTER_1Mil_HeLa_frac2_pullout_3	280.23	166.73	13236000000	1694400000	7627400000	3914300000			758	1354;1414;1445;1446;1451;2158
AGFDSDYDQALADIR	0	Unmodified	1655.7427	0.74272927	1260	sp|P52701|MSH6_HUMAN	yes	yes	0	0	0	0	0	By MS/MS	By MS/MS	By MS/MS	2.2	0.4		4	1										3	1	1	37.94	38.005	2;3	7.2705E-34	12124	SW_20181004_HUNTER_1Mil_HeLa_frac2_pullout_1	257.95	214.44	17141000	12824000	2304000	2013900			759	1260
AGFGGDDAPR	0	Unmodified	961.42536	0.42535829	1990	sp|Q562R1|ACTBL_HUMAN	yes	yes	0	0	0	0	0		By MS/MS		6	0						1								1		18.172	18.18	2	0.045648	5278	SW_20181007_HUNTER_1Mil_HeLa_frac6_pullout_2	113.91	51.323	8338600	0	8338600	0			760	1990
AGGAAQLALDKSDSHPSDALTR	1	Unmodified	2180.0822	0.082173085	1193	sp|P49748|ACADV_HUMAN	yes	yes	0	0	0	0	0	By MS/MS	By MS/MS	By MS/MS	7.93	1.33							7	4	2			1	3	5	6	24.657	24.13	3;4	5.3878E-50	6497	SW_20181004_HUNTER_1Mil_HeLa_frac7_pullout_1	234.28	199.1	2152800000	298970000	1422700000	431090000			761	1193
AGGAAVVITEPEHTKER	1	Unmodified	1763.9166	0.91661131	3484	sp|Q9P258|RCC2_HUMAN	yes	yes	0	0	0	0	0	By MS/MS	By MS/MS	By MS/MS	2.45	0.656		7	3	1									4	2	5	18.656	18.774	2;3;4	7.7521E-31	5356	SW_20181007_HUNTER_1Mil_HeLa_frac2_pullout_2	232.28	200.75	462340000	174320000	196240000	91774000			762	3484
AGGADAVQTVTGGLR	0	Unmodified	1371.7106	0.71064128	3169	sp|Q9H223|EHD4_HUMAN	yes	yes	0	0	0	0	0	By MS/MS	By MS/MS	By MS/MS	8.71	0.7								3	3	1			2	2	3	29.057	28.435	2	4.6301E-34	8078	SW_20181004_HUNTER_1Mil_HeLa_frac9_pullout_1	260.6	187.35	46627000	7369200	8292500	30965000			763	3169
AGGEAGVTLGQPHLSR	0	Acetyl (N-term)	1590.8114	0.81141795	1086	sp|Q2VIR3|IF2GL_HUMAN;sp|P41091|IF2G_HUMAN	yes	no	1	0	0	0	0	By MS/MS	By MS/MS	By MS/MS	6.8	2.09				3	13	6	4	3	5	4	2		12	13	15	29.416	29.043	1;2;3	2.9556E-214	8997	SW_20181007_HUNTER_1Mil_HeLa_frac5_pullout_2	434.18	379.7	17844000000	5498900000	8538700000	3806100000			764	1086
AGGEAGVTLGQPHLSR	0	Unmodified	1548.8009	0.80085327	1086	sp|Q2VIR3|IF2GL_HUMAN;sp|P41091|IF2G_HUMAN	yes	no	0	0	0	0	0	By MS/MS	By MS/MS	By MS/MS	8.1	1.66						2	9	3	3	1	2	1	6	6	9	24.068	23.495	2;3;4	3.2834E-130	7103	SW_20181007_HUNTER_1Mil_HeLa_frac7_pullout_2	380.67	325.6	1872700000	353850000	987950000	530930000			765	1086
AGGEDRGDGEPVSVVTVR	0	Unmodified	1798.881	0.88095408	3783	sp|Q9Y613|FHOD1_HUMAN	yes	yes	0	0	0	0	1	By MS/MS	By matching	By MS/MS	9.4	0.49									3	2			2	1	2	23.974	23.476	3	1.2845E-25	7632	SW_20181010_HUNTER_1Mil_HeLa_frac9_pullout_3	170.22	149.26	56880000	10811000	2435800	43633000			766	3783
AGGEDRGDGEPVSVVTVR	0	Acetyl (N-term)	1840.8915	0.89151877	3783	sp|Q9Y613|FHOD1_HUMAN	yes	yes	1	0	0	0	1	By matching	By MS/MS	By MS/MS	8	0								3					1	1	1	28.037	27.634	2	3.5878E-09	9132	SW_20181010_HUNTER_1Mil_HeLa_frac8_pullout_3	155.28	103.84	10103000	435740	3832000	5835200			767	3783
AGGFASALER	0	Unmodified	977.49304	0.49304393	3686	sp|Q9Y2Q9|RT28_HUMAN	yes	yes	0	0	0	0	0	By matching	By matching	By MS/MS	6.25	0.433						3	1						1	1	2	27.976	27.465	2	0.0035614	8448	SW_20181010_HUNTER_1Mil_HeLa_frac7_pullout_3	163.69	87.926	19688000	975140	3123600	15589000			768	3686
AGGGAAEQEELHYIPIR	0	Unmodified	1809.901	0.90096124	2532	sp|Q8TD19|NEK9_HUMAN	yes	yes	0	0	0	0	0	By matching	By MS/MS	By MS/MS	5	0					3								1	1	1	29.947	29.997	3	9.5356E-18	9684	SW_20181007_HUNTER_1Mil_HeLa_frac5_pullout_2	149	130.77	34232000	19818000	10880000	3534100			769	2532
AGGGAGDPGLGAAAAPAPETR	0	Acetyl (N-term)	1804.8704	0.8703894	1718	sp|Q13637|RAB32_HUMAN	yes	yes	1	0	0	0	0	By MS/MS	By MS/MS	By MS/MS	10.7	0.745										6	4	2	5	4	3	28.119	27.861	2;3	1.1015E-75	8737	SW_20181010_HUNTER_1Mil_HeLa_frac10_pullout_3	272.77	250.72	278500000	72883000	53347000	152270000			770	1718
AGGGAGDPGLGAAAAPAPETR	0	Unmodified	1762.8598	0.85982471	1718	sp|Q13637|RAB32_HUMAN	yes	yes	0	0	0	0	0	By MS/MS	By MS/MS	By MS/MS	12	0												6	2	2	2	23.47	23.095	2;3	3.6947E-135	7038	SW_20181007_HUNTER_1Mil_HeLa_frac12_pullout_2	350.88	305.52	370030000	51327000	234540000	84165000			771	1718
AGGGPPPGPPGAGDR	0	Unmodified	1258.6054	0.60544792	2649	sp|Q92945|FUBP2_HUMAN	yes	yes	0	0	0	0	0		By matching	By MS/MS	8	0								2						1	1	17.999	17.519	2	0.020953	5204	SW_20181010_HUNTER_1Mil_HeLa_frac8_pullout_3	87.913	4.6486	7769200	0	1440000	6329200			772	2649
AGGGSQPPFR	0	Unmodified	972.47773	0.47772821	3565	sp|Q9UIW2|PLXA1_HUMAN	yes	yes	0	0	0	0	0	By matching	By matching	By MS/MS	1.25	0.433	3	1											1	1	2	18.326	18.373	2	0.0060434	5167	SW_20181010_HUNTER_1Mil_HeLa_frac1_pullout_3	156.51	105.54	16000000	2474300	1979600	11546000			773	3565
AGGGVHIEPR	0	Unmodified	991.51993	0.51992738	497	sp|O95178|NDUB2_HUMAN	yes	yes	0	0	0	0	0	By MS/MS	By MS/MS	By MS/MS	11.5	0.5											3	3	2	2	2	15.335	15.113	2	0.0022798	4374	SW_20181007_HUNTER_1Mil_HeLa_frac12_pullout_2	172.21	103.3	32111000	18860000	8875900	4375200			774	497
AGGIETIANEFSDR	0	Unmodified	1478.7001	0.70013617	2616	sp|Q92598|HS105_HUMAN	yes	yes	0	0	0	0	0	By MS/MS	By MS/MS	By matching	5.17	0.373					5	1							2	2	2	37.024	36.941	2;3	1.4197E-21	11925	SW_20181004_HUNTER_1Mil_HeLa_frac5_pullout_1	241.92	166.73	36054000	20360000	12416000	3277600			775	2616
AGGIETIANEYSDR	0	Unmodified	1494.6951	0.69505079	1020	sp|P34932|HSP74_HUMAN	yes	yes	0	0	0	0	0	By MS/MS	By MS/MS	By MS/MS	2	1.07	3	2	1	1									2	1	4	30.494	30.462	2	9.1713E-40	9417	SW_20181010_HUNTER_1Mil_HeLa_frac1_pullout_3	282.94	232.66	28911000	5400000	2921300	20590000			776	1020
AGGPATPLSPTR	0	Unmodified	1123.5986	0.59857163	1541	sp|Q03252|LMNB2_HUMAN	yes	yes	0	0	0	0	0	By MS/MS	By MS/MS	By MS/MS	6.5	0.5						3	3						2	2	2	21.367	21.245	2	1.0201E-12	5960	SW_20181010_HUNTER_1Mil_HeLa_frac6_pullout_3	232.72	110.2	133410000	27166000	30751000	75496000			777	1541
AGGPGLER	0	Unmodified	755.3926	0.3926016	860;402	sp|P21333|FLNA_HUMAN;sp|O75369|FLNB_HUMAN	no	no	0	0	0	0	0		By MS/MS	By MS/MS	3.33	0.471			2	1										1	2	14.651	14.696	2	0.021679	3853	SW_20181007_HUNTER_1Mil_HeLa_frac3_pullout_2	147.34	50.244	125640000	0	55694000	69948000			778	860;402
AGGPLEDVVIER	0	Unmodified	1253.6616	0.66156582	2700	sp|Q96AY3|FKB10_HUMAN	yes	yes	0	0	0	0	0	By matching	By MS/MS	By matching	2	0		3											1	1	1	33.417	33.377	2	0.025676	10928	SW_20181007_HUNTER_1Mil_HeLa_frac2_pullout_2	103.31	63.765	10035000	3702300	3524400	2808700			779	2700
AGGPPQVAGAQAACSEDR	0	Unmodified	1740.7849	0.78494521	3186	sp|Q9H3R5|CENPH_HUMAN	yes	yes	0	0	0	0	0			By MS/MS	10	0										1					1	21.221	19.925	2	0.0073803	5707	SW_20181010_HUNTER_1Mil_HeLa_frac10_pullout_3	72.958	50.484	0	0	0	0			780	3186
AGGPTTPLSPTR	0	Unmodified	1153.6091	0.60913632	856	sp|P20700|LMNB1_HUMAN	yes	yes	0	0	0	0	0	By MS/MS	By MS/MS	By MS/MS	6.42	1.04					3	3	4	2					3	3	6	21.676	21.312	2	6.437E-10	5949	SW_20181010_HUNTER_1Mil_HeLa_frac6_pullout_3	256.91	193.38	1790400000	368460000	460070000	961890000			781	856
AGGQVYPGEASR	0	Unmodified	1190.568	0.56799978	1654	sp|Q13162|PRDX4_HUMAN	yes	yes	0	0	0	0	0	By matching	By MS/MS	By MS/MS	9.25	0.433									3	1			1	1	2	17.956	17.445	2	0.002406	5144	SW_20181010_HUNTER_1Mil_HeLa_frac9_pullout_3	162.36	101.57	21415000	1280900	3823200	16311000			782	1654
AGGRPAMEPGNGSLDLGGDSAGR	0	Gln->pyro-Glu	2123.9654	0.96542877	1503	sp|Q00839|HNRPU_HUMAN	yes	yes	0	1	0	0	1	By MS/MS			3	0			1										1			39.92	40.121	2	2.2213E-05	13140	SW_20181004_HUNTER_1Mil_HeLa_frac3_pullout_1	84.508	68.567	0	0	0	0			783	1503
AGGSFDLR	0	Unmodified	821.40317	0.40316629	303	sp|O43760|SNG2_HUMAN;sp|A8MWL6|SNG2L_HUMAN	yes	no	0	0	0	0	0	By MS/MS	By MS/MS	By matching	2.5	0.5		3	3										2	2	2	23.545	23.631	2	0.011673	7100	SW_20181004_HUNTER_1Mil_HeLa_frac3_pullout_1	184.89	96.543	480770000	185700000	231670000	63401000			784	303
AGGVDGPIGIPFPDHSSDILSGLNEQR	0	Acetyl (N-term)	2789.362	0.36203634	516	sp|O95365|ZBT7A_HUMAN	yes	yes	1	0	0	0	0	By MS/MS	By MS/MS	By MS/MS	5.5	0.5					2	2							2	1	1	48.74	48.818	3	6.4227E-10	16333	SW_20181004_HUNTER_1Mil_HeLa_frac5_pullout_1	109.26	96.335	16829000	7681600	1352500	7794700			785	516
AGGVGGLR	0	Unmodified	685.38712	0.38712229	429	sp|O75607|NPM3_HUMAN	yes	yes	0	0	0	0	0	By MS/MS	By matching	By MS/MS	2	0.894	2	1	2										2	1	2	16.165	16.213	2	0.015723	4762	SW_20181010_HUNTER_1Mil_HeLa_frac1_pullout_3	166.22	41.899	291700000	160460000	3007400	128230000			786	429
AGHPGLSQHLQDGAGGTEGEGGR	0	Acetyl (N-term)	2229.0159	0.015884434	1078	sp|P40424|PBX1_HUMAN	yes	yes	1	0	0	0	0	By MS/MS			11	0											1		1			19.932	20.331	3	1.435E-05	5835	SW_20181004_HUNTER_1Mil_HeLa_frac11_pullout_1	76.049	60.106	2546500	2546500	0	0			787	1078
AGHQTSAESWGTGR	0	Unmodified	1443.6491	0.64910365	1051	sp|P36578|RL4_HUMAN	yes	yes	0	0	0	0	0		By MS/MS	By MS/MS	11.5	0.5											2	2		2	2	16.727	16.062	3	0.00024495	4189	SW_20181007_HUNTER_1Mil_HeLa_frac11_pullout_2	134.4	92.433	9441100	0	5662700	3778400			788	1051
AGIAAKLAKDR	2	Acetyl (N-term)	1154.6772	0.6771563	813	sp|P17655|CAN2_HUMAN	yes	yes	1	0	0	0	0	By MS/MS	By matching	By MS/MS	10.7	1									1	4	2	3	5	1	4	28.973	28.283	2;3	1.8821E-05	8847	SW_20181010_HUNTER_1Mil_HeLa_frac10_pullout_3	200.56	112.39	512730000	100310000	3574600	408850000			789	813
AGILSAEELQR	0	Unmodified	1185.6354	0.63535107	1828	sp|Q15149|PLEC_HUMAN	yes	yes	0	0	0	0	0	By MS/MS	By MS/MS	By MS/MS	6.25	0.433						3	1						1	1	2	30.223	29.662	2	0.0013407	9404	SW_20181004_HUNTER_1Mil_HeLa_frac6_pullout_1	161.27	97.003	28161000	8425300	5946200	13790000			790	1828
AGITSDANVLTNELR	0	Unmodified	1572.8107	0.81074925	914	sp|P25789|PSA4_HUMAN	yes	yes	0	0	0	0	0	By MS/MS	By MS/MS	By MS/MS	7	0							3						1	1	1	35.802	35.305	2	2.7719E-15	11363	SW_20181007_HUNTER_1Mil_HeLa_frac7_pullout_2	204.49	151.16	5552000	721650	2945700	1884600			791	914
AGITTTLNSR	0	Unmodified	1032.5564	0.55637247	1017	sp|P33992|MCM5_HUMAN	yes	yes	0	0	0	0	0	By matching	By MS/MS	By MS/MS	7.4	0.49							3	2					1	2	2	22.376	21.935	2	0.014033	6472	SW_20181007_HUNTER_1Mil_HeLa_frac7_pullout_2	141.48	58.274	30926000	1379700	14245000	15302000			792	1017
AGKAEELHYPLGER	1	Unmodified	1568.7947	0.79470526	1760	sp|Q14257|RCN2_HUMAN	yes	yes	0	0	0	0	0	By MS/MS	By matching	By MS/MS	4.75	0.433				1	3								1	1	2	21.913	22.076	3	0.00065104	6379	SW_20181010_HUNTER_1Mil_HeLa_frac4_pullout_3	129.38	103.66	39172000	9190300	2042500	27939000			793	1760
AGKQAVSASGKWLDGIR	2	Acetyl (N-term)	1784.9533	0.95333116	776	sp|P14927|QCR7_HUMAN	yes	yes	1	0	0	0	0	By MS/MS	By MS/MS	By MS/MS	2.25	0.433		3	1										1	1	2	32.532	32.389	3	2.8423E-25	9888	SW_20181010_HUNTER_1Mil_HeLa_frac2_pullout_3	217.35	176.8	61911000	0	28643000	33268000			794	776
AGLATDVQTVAQR	0	Unmodified	1328.7048	0.70482762	1189	sp|P49720|PSB3_HUMAN	yes	yes	0	0	0	0	0	By MS/MS	By MS/MS	By matching	5.75	0.433					1	3							2	1	1	26.185	26.364	2	0.0082196	8367	SW_20181007_HUNTER_1Mil_HeLa_frac6_pullout_2	140.49	78.523	9021800	3292600	2090700	3638600			795	1189
AGLELLSDQGYR	0	Acetyl (N-term)	1362.6779	0.67794416	3295	sp|Q9NPD3|EXOS4_HUMAN	yes	yes	1	0	0	0	0	By MS/MS	By MS/MS	By MS/MS	8.52	1.4							6	6	4	3	1	1	4	7	10	45.918	44.949	2	3.0438E-32	15082	SW_20181007_HUNTER_1Mil_HeLa_frac8_pullout_2	280.03	188.97	2762400000	260020000	1116900000	1385400000			796	3295
AGLELLSDQGYRVDGR	0	Acetyl (N-term)	1789.8959	0.89587586	3295	sp|Q9NPD3|EXOS4_HUMAN	yes	yes	1	0	0	0	1	By MS/MS		By MS/MS	10.2	0.4										4	1		3		2	42.349	41.734	2;3	6.0103E-06	14022	SW_20181010_HUNTER_1Mil_HeLa_frac10_pullout_3	135.66	87.239	11904000	4249800	0	7654100			797	3295
AGLEVLFASAAPAITCR	0	Acetyl (N-term)	1787.924	0.92400487	2607	sp|Q92530|PSMF1_HUMAN	yes	yes	1	0	0	0	0	By MS/MS		By MS/MS	1	0	2												1		1	55.276	55.255	2	0.00060085	18426	SW_20181004_HUNTER_1Mil_HeLa_frac1_pullout_1	137.59	103.72	3453000	1030700	0	2422300			798	2607
AGLGHPAAFGR	0	Acetyl (N-term)	1094.5621	0.56212655	468	sp|O94760|DDAH1_HUMAN	yes	yes	1	0	0	0	0	By MS/MS	By MS/MS	By MS/MS	10.3	0.943									2	3	3	1	2	4	3	27.59	27.067	2	4.548E-09	8459	SW_20181010_HUNTER_1Mil_HeLa_frac10_pullout_3	235.24	197.51	768300000	41015000	80430000	646860000			799	468
AGLNSLEAVKR	1	Acetyl (N-term)	1198.667	0.66698555	1450	sp|P67936|TPM4_HUMAN	yes	yes	1	0	0	0	0	By MS/MS	By MS/MS	By MS/MS	8	2.17				1	1	8	6	3	3	3	4	2	6	11	14	31.321	30.742	2	5.8516E-27	10001	SW_20181010_HUNTER_1Mil_HeLa_frac11_pullout_3	280.25	146	43073000000	5578600000	11954000000	25540000000		+	800	1450
AGLQFPVGR	0	Acetyl (N-term)	985.53451	0.53451481	611	sp|Q93077|H2A1C_HUMAN;sp|Q7L7L0|H2A3_HUMAN;sp|P04908|H2A1B_HUMAN;sp|Q99878|H2A1J_HUMAN;sp|Q96KK5|H2A1H_HUMAN;sp|Q9BTM1|H2AJ_HUMAN;sp|Q16777|H2A2C_HUMAN;sp|Q8IUE6|H2A2B_HUMAN;sp|Q6FI13|H2A2A_HUMAN;sp|P20671|H2A1D_HUMAN;sp|P0C0S8|H2A1_HUMAN;sp|P16104|H2AX_HUMAN;sp|Q71UI9|H2AV_HUMAN;sp|P0C0S5|H2AZ_HUMAN;sp|Q96QV6|H2A1A_HUMAN	yes	no	1	0	0	0	0	By MS/MS	By matching	By MS/MS	1.83	0.687	2	3	1										2	1	3	39.567	39.53	2	0.022882	12892	SW_20181010_HUNTER_1Mil_HeLa_frac1_pullout_3	142.64	44.503	125150000	21257000	2150000	101740000			801	611
AGLQFPVGR	0	Unmodified	943.52395	0.52395013	611	sp|Q93077|H2A1C_HUMAN;sp|Q7L7L0|H2A3_HUMAN;sp|P04908|H2A1B_HUMAN;sp|Q99878|H2A1J_HUMAN;sp|Q96KK5|H2A1H_HUMAN;sp|Q9BTM1|H2AJ_HUMAN;sp|Q16777|H2A2C_HUMAN;sp|Q8IUE6|H2A2B_HUMAN;sp|Q6FI13|H2A2A_HUMAN;sp|P20671|H2A1D_HUMAN;sp|P0C0S8|H2A1_HUMAN;sp|P16104|H2AX_HUMAN;sp|Q71UI9|H2AV_HUMAN;sp|P0C0S5|H2AZ_HUMAN;sp|Q96QV6|H2A1A_HUMAN	yes	no	0	0	0	0	0	By MS/MS	By MS/MS	By MS/MS	7.23	1.89					3	3	1	3	1	1	1		3	2	8	32.646	31.682	2	0.00061155	9468	SW_20181010_HUNTER_1Mil_HeLa_frac5_pullout_3	206.51	113.25	2398200000	563220000	1397100000	437830000			802	611
AGLQSLEASGR	0	Unmodified	1087.5622	0.56218613	363	sp|O60784|TOM1_HUMAN	yes	yes	0	0	0	0	0	By matching	By MS/MS		3	0			2										1	1		23.176	23.323	2	0.014518	7044	SW_20181007_HUNTER_1Mil_HeLa_frac3_pullout_2	123.86	48.125	9671700	5234800	4436900	0			803	363
AGLSDLELR	0	Acetyl (N-term)	1014.5346	0.53457439	2463	sp|Q8NC56|LEMD2_HUMAN	yes	yes	1	0	0	0	0	By MS/MS	By MS/MS	By MS/MS	3.4	1.93	3	3	3	1	2	2	1						3	6	6	40.933	40.68	2	0.00021022	13268	SW_20181010_HUNTER_1Mil_HeLa_frac1_pullout_3	227.71	65.814	1394200000	510240000	422860000	461070000			804	2463
AGLSDLELRR	0	Acetyl (N-term)	1170.6357	0.63568542	2463	sp|Q8NC56|LEMD2_HUMAN	yes	yes	1	0	0	0	1	By matching	By MS/MS	By MS/MS	6.31	2.49			2	2	1	3	1	1	1	1	1		2	2	9	34.071	33.211	2	2.7156E-08	10340	SW_20181010_HUNTER_1Mil_HeLa_frac4_pullout_3	249.46	131.14	549330000	7735300	51291000	490300000			805	2463
AGLSGAQIPDGEFTALVYR	0	Acetyl (N-term)	2006.0109	0.010905622	2306	sp|Q86WT1|TT30A_HUMAN	yes	yes	1	0	0	0	0		By MS/MS	By MS/MS	4	0				2										1	1	50.301	50.401	2	3.2005E-09	16921	SW_20181010_HUNTER_1Mil_HeLa_frac4_pullout_3	152.74	106.83	2110400	0	0	2110400			806	2306
AGLSPANCQSDR	0	Unmodified	1274.5673	0.56734786	1786	sp|Q14692|BMS1_HUMAN	yes	yes	0	0	0	0	0		By matching	By MS/MS	9	0									2					1	1	16.428	15.798	2	0.032856	4596	SW_20181010_HUNTER_1Mil_HeLa_frac9_pullout_3	99.815	80.029	1932400	0	540010	1392400			807	1786
AGLTDLQR	0	Acetyl (N-term)	914.48214	0.48214489	458	sp|O75935|DCTN3_HUMAN	yes	yes	1	0	0	0	0	By MS/MS	By MS/MS	By MS/MS	8.3	4.8	3										4	3	3	4	3	31.365	31.007	2	0.0099769	10092	SW_20181007_HUNTER_1Mil_HeLa_frac12_pullout_2	191.03	24.696	2507900000	395500000	867620000	1244800000			808	458
AGLTDLQRLQAR	0	Acetyl (N-term)	1382.763	0.7630112	458	sp|O75935|DCTN3_HUMAN	yes	yes	1	0	0	0	1	By matching	By MS/MS	By matching	12	0												3	1	1	1	35.406	34.764	2	0.0079855	11470	SW_20181007_HUNTER_1Mil_HeLa_frac12_pullout_2	120.12	60.769	3865100	1018700	1394200	1452200			809	458
AGLTLFVGR	0	Acetyl (N-term)	974.55492	0.5549159	3387	sp|Q9NW13|RBM28_HUMAN	yes	yes	1	0	0	0	0	By MS/MS	By MS/MS	By MS/MS	10.4	1.07									3	3	3	2	7	2	2	49.685	49.635	1;2	0.0070194	14731	SW_20181004_HUNTER_1Mil_HeLa_frac10_pullout_1	183.9	69.358	366160000	276430000	78293000	11431000			810	3387
AGLYSLGVSVFSDQGGR	0	Acetyl (N-term)	1753.8635	0.8635131	245	sp|O15297|PPM1D_HUMAN	yes	yes	1	0	0	0	0			By MS/MS	10	0										1					1	53.857	51.96	2	0.00061325	17579	SW_20181010_HUNTER_1Mil_HeLa_frac10_pullout_3	144.57	104.08	1115000	0	0	1115000			811	245
AGMALAR	0	Oxidation (M)	704.36394	0.36394401	3801	sp|Q9Y6J0|CABIN_HUMAN;sp|Q969W0|SPTSA_HUMAN	yes	no	0	0	0	1	0	By MS/MS			6	0						1							1			12.494	12.747	2	0.064708	3375	SW_20181004_HUNTER_1Mil_HeLa_frac6_pullout_1	163.53	64.301	9515400	9515400	0	0			812	3801
AGMALAR	0	Unmodified	688.36903	0.36902939	3801	sp|Q9Y6J0|CABIN_HUMAN;sp|Q969W0|SPTSA_HUMAN	yes	no	0	0	0	0	0	By MS/MS			6	0						1							1			18.554	18.908	2	0.06698	5535	SW_20181004_HUNTER_1Mil_HeLa_frac6_pullout_1	157.88	47.445	18447000	18447000	0	0			813	3801
AGMAMAGQSPVLR	0	Oxidation (M)	1303.6377	0.63767603	923	sp|P26599|PTBP1_HUMAN	yes	yes	0	0	0	1	0	By MS/MS	By MS/MS	By MS/MS	2.17	0.373		5	1										1	2	3	24.554	24.562	2	1.1576E-09	8668	SW_20181007_HUNTER_1Mil_HeLa_frac2_pullout_2	195.27	127.25	27809000	4857200	16883000	6068800			814	923
AGMAMAGQSPVLR	0	Unmodified	1287.6428	0.64276141	923	sp|P26599|PTBP1_HUMAN	yes	yes	0	0	0	0	0	By MS/MS	By matching	By MS/MS	2.4	0.49		3	2										2	1	2	27.982	27.926	2	2.4728E-08	8771	SW_20181004_HUNTER_1Mil_HeLa_frac3_pullout_1	187.55	125.59	32075000	13493000	10156000	8425300			815	923
AGMAMAGQSPVLR	0	2 Oxidation (M)	1319.6326	0.63259065	923	sp|P26599|PTBP1_HUMAN	yes	yes	0	0	0	2	0	By matching	By MS/MS	By MS/MS	3.62	2.55		5	1					2					1	3	4	19.976	19.937	2	3.5463E-06	5411	SW_20181007_HUNTER_1Mil_HeLa_frac2_pullout_2	164.66	127.47	34545000	1323900	22259000	10962000			816	923
AGMDSGNLKTAR	1	Acetyl (N-term)	1261.6085	0.60848439	3731	sp|Q9Y4C4|MFHA1_HUMAN	yes	yes	1	0	0	0	0	By MS/MS		By MS/MS	10	0										2			1		1	21.057	20.538	2	8.1358E-05	5987	SW_20181010_HUNTER_1Mil_HeLa_frac10_pullout_3	172.17	115.36	6434800	2398900	0	4035900			817	3731
AGNAEPPPAGAACPQDR	0	Acetyl (N-term)	1719.7635	0.76348148	3781	sp|Q9Y606|TRUA_HUMAN	yes	yes	1	0	0	0	0	By MS/MS	By MS/MS		1.8	0.748	2	2	1										3	2		21.019	21.132	2	8.3179E-06	6113	SW_20181004_HUNTER_1Mil_HeLa_frac1_pullout_1	134.56	115.82	18095000	16382000	1713600	0			818	3781
AGNAEPPPAGAACPQDR	0	Unmodified	1677.7529	0.7529168	3781	sp|Q9Y606|TRUA_HUMAN	yes	yes	0	0	0	0	0	By matching	By MS/MS	By MS/MS	5.8	0.4					1	4							1	3	1	16.348	16.512	2;3	2.1074E-14	4431	SW_20181010_HUNTER_1Mil_HeLa_frac6_pullout_3	172.99	146.95	22605000	1772400	9868100	10964000			819	3781
AGNAHDENVLSYYR	0	Unmodified	1607.7328	0.73283328	1773	sp|Q14573|ITPR3_HUMAN	yes	yes	0	0	0	0	0			By MS/MS	4	0				1											1	25.893	25.993	3	0.0010738	7920	SW_20181010_HUNTER_1Mil_HeLa_frac4_pullout_3	104.41	77.874	4155300	0	0	4155300			820	1773
AGNLGGGVVTIER	0	Unmodified	1241.6728	0.67279921	1029	sp|P35268|RL22_HUMAN	yes	yes	0	0	0	0	0	By MS/MS	By MS/MS	By MS/MS	9	1.07								3	2	1	1		2	1	4	28.365	27.428	2	6.9866E-27	8563	SW_20181007_HUNTER_1Mil_HeLa_frac8_pullout_2	265	146.67	157240000	29010000	41416000	86817000			821	1029
AGPAAAFR	0	Acetyl (N-term)	801.41334	0.41333704	2399	sp|Q8N2U0|TM256_HUMAN	yes	yes	1	0	0	0	0	By MS/MS	By MS/MS	By MS/MS	2.12	1.05	3	2	2	1									1	3	4	29.888	29.872	2	0.016223	9469	SW_20181004_HUNTER_1Mil_HeLa_frac1_pullout_1	163.34	47.564	719350000	146960000	198990000	373390000			822	2399
AGPAAAFR	0	Unmodified	759.40277	0.40277236	2399	sp|Q8N2U0|TM256_HUMAN	yes	yes	0	0	0	0	0	By matching	By matching	By MS/MS	6.33	1.6					3	1		1	1				1	1	4	20.361	19.959	2	0.03874	5260	SW_20181010_HUNTER_1Mil_HeLa_frac5_pullout_3	133.95	18.127	56357000	17605000	27520000	11232000			823	2399
AGPAAAFRR	0	Acetyl (N-term)	957.51445	0.51444807	2399	sp|Q8N2U0|TM256_HUMAN	yes	yes	1	0	0	0	1	By MS/MS	By MS/MS	By MS/MS	3.4	0.49			3	2									1	2	2	24.19	24.298	2	0.0014539	6992	SW_20181010_HUNTER_1Mil_HeLa_frac3_pullout_3	195.98	135.2	27955000	10340000	11511000	6104100			824	2399
AGPAGNSVETR	0	Unmodified	1057.5152	0.51523593	758	sp|P13798|ACPH_HUMAN	yes	yes	0	0	0	0	0	By MS/MS			1	0	1												1			13.053	13.053	2	0.00093985	3233	SW_20181004_HUNTER_1Mil_HeLa_frac1_pullout_1	166.66	104.66	4998900	4998900	0	0			825	758
AGPAWISKVSR	1	Acetyl (N-term)	1212.6615	0.66150624	1211	sp|P50213|IDH3A_HUMAN	yes	yes	1	0	0	0	0		By MS/MS	By matching	2	0		2												1	1	34.309	34.224	2	0.041244	11152	SW_20181007_HUNTER_1Mil_HeLa_frac2_pullout_2	103.01	56.114	7803500	0	4054900	3748600			826	1211
AGPEGIEPR	0	Unmodified	924.46649	0.46649483	1740	sp|Q14146|URB2_HUMAN	yes	yes	0	0	0	0	0		By MS/MS	By MS/MS	1.5	0.5	1	1												1	1	18.636	18.886	2	0.047282	5280	SW_20181007_HUNTER_1Mil_HeLa_frac1_pullout_2	124.98	54.985	2201800	0	2201800	0			827	1740
AGPELLLDSNIR	0	Unmodified	1296.7038	0.70376498	3467	sp|Q9P0I2|EMC3_HUMAN	yes	yes	0	0	0	0	0	By MS/MS	By MS/MS	By MS/MS	11.1	0.639										1	4	2	2	2	3	37.493	36.669	2;3	6.2572E-10	11773	SW_20181004_HUNTER_1Mil_HeLa_frac11_pullout_1	215.87	161.27	85021000	63617000	13187000	8216500			828	3467
AGPGGGSGAAAGAGGR	0	Unmodified	1169.5537	0.5537467	2108	sp|Q6NT89|TRNP1_HUMAN	yes	yes	0	0	0	0	0		By MS/MS	By matching	3	0			2											1	1	11.352	11.369	2	0.010177	2733	SW_20181007_HUNTER_1Mil_HeLa_frac3_pullout_2	91.549	39.067	12138000	0	10266000	1871800			829	2108
AGPGPGAVLESPR	0	Acetyl (N-term)	1248.6463	0.64625011	2041	sp|Q5T447|HECD3_HUMAN	yes	yes	1	0	0	0	0	By MS/MS	By MS/MS	By MS/MS	2.11	0.994	3	3	2	1									3	2	4	31.952	31.955	2	2.4728E-08	9956	SW_20181010_HUNTER_1Mil_HeLa_frac1_pullout_3	187.55	133.12	226210000	93053000	51950000	81212000			830	2041
AGPGPGAVLESPR	0	Unmodified	1206.6357	0.63568542	2041	sp|Q5T447|HECD3_HUMAN	yes	yes	0	0	0	0	0		By MS/MS	By MS/MS	4.33	0.471				2	1									1	2	25.568	25.601	2	3.1983E-05	7809	SW_20181010_HUNTER_1Mil_HeLa_frac4_pullout_3	154.24	113.52	9440800	0	2208400	7232400			831	2041
AGPGSEELTVTNAR	0	Unmodified	1400.6896	0.68957148	3041	sp|Q9BW19|KIFC1_HUMAN	yes	yes	0	0	0	0	0	By matching		By MS/MS	10	0										2			1		1	23.579	23.01	2	0.012765	6855	SW_20181010_HUNTER_1Mil_HeLa_frac10_pullout_3	122.7	77.563	4082300	1004400	0	3078000			832	3041
AGPGSTGGQIGAAALAGGAR	0	Acetyl (N-term)	1680.8543	0.8543454	2426	sp|Q8N653|LZTR1_HUMAN	yes	yes	1	0	0	0	0	By MS/MS	By MS/MS	By MS/MS	8.3	0.781							1	6	2	1			2	3	5	33.363	32.436	2;3	9.7003E-15	9306	SW_20181004_HUNTER_1Mil_HeLa_frac8_pullout_1	203.21	167.67	48264000	5913300	13910000	28440000			833	2426
AGPGWGPPR	0	Acetyl (N-term)	935.46135	0.46134987	2143	sp|Q6PHR2|ULK3_HUMAN	yes	yes	1	0	0	0	0	By matching	By MS/MS	By MS/MS	4	0.816			2	2	2								1	3	2	30.832	30.83	2	0.0038251	9866	SW_20181010_HUNTER_1Mil_HeLa_frac4_pullout_3	180.49	120.89	35171000	3056500	15661000	16453000			834	2143
AGPIWDLR	0	Unmodified	926.4974	0.49740102	279;344	sp|O43390|HNRPR_HUMAN;sp|O60506|HNRPQ_HUMAN	no	no	0	0	0	0	0	By matching	By MS/MS	By matching	3	0			3										1	1	1	35.944	35.956	2	0.045471	11697	SW_20181007_HUNTER_1Mil_HeLa_frac3_pullout_2	131.04	64.355	11900000	8552300	1827000	1521100			835	279;344
AGPLQGGGAR	0	Acetyl (N-term)	924.47773	0.47772821	3463	sp|Q9P015|RM15_HUMAN	yes	yes	1	0	0	0	0	By MS/MS	By MS/MS	By MS/MS	8.5	0.866							1	3	3	1			2	2	4	23.685	23.046	2	0.0098638	6908	SW_20181007_HUNTER_1Mil_HeLa_frac8_pullout_2	147.16	54.965	919550000	104350000	285130000	530060000			836	3463
AGPLQGGGAR	0	Unmodified	882.46716	0.46716353	3463	sp|Q9P015|RM15_HUMAN	yes	yes	0	0	0	0	0	By MS/MS	By MS/MS	By MS/MS	11.8	0.433											1	3	2	1	1	14.869	14.788	2	0.0028453	4260	SW_20181007_HUNTER_1Mil_HeLa_frac12_pullout_2	168.45	101.65	111140000	45480000	43626000	22032000			837	3463
AGPPPIQDGEFTFLLPAGR	0	Unmodified	1982.0262	0.026161756	1693	sp|Q13445|TMED1_HUMAN	yes	yes	0	0	0	0	0	By MS/MS			9.5	0.5									2	2			4			47.729	48.022	2;3	0.0013691	14693	SW_20181004_HUNTER_1Mil_HeLa_frac9_pullout_1	92.264	54.67	22208000	22208000	0	0			838	1693
AGPQPLALQLEQLLNPR	0	Acetyl (N-term)	1899.0578	0.057796236	3430	sp|Q9NY61|AATF_HUMAN	yes	yes	1	0	0	0	0			By MS/MS	1	0	1														1	55.737	55.695	2	5.5309E-06	18669	SW_20181010_HUNTER_1Mil_HeLa_frac1_pullout_3	138.94	116.74	2540500	0	0	2540500			839	3430
AGQHLPVPR	0	Acetyl (N-term)	1015.5563	0.55631289	97	sp|A2RUC4|TYW5_HUMAN	yes	yes	1	0	0	0	0	By MS/MS	By MS/MS	By MS/MS	5.5	0.5					3	3							2	2	2	24.345	24.506	2	0.00020447	7258	SW_20181004_HUNTER_1Mil_HeLa_frac5_pullout_1	227.94	158.76	288230000	123670000	127540000	37020000			840	97
AGQPAATGSPSADKDGMEPNVVAR	1	Acetyl (N-term)	2367.1125	0.11248694	2125	sp|Q6P1S2|CC033_HUMAN	yes	yes	1	0	0	0	0	By MS/MS		By matching	10.3	0.471										2	1		2		1	25.786	25.506	3	0.00060979	6833	SW_20181004_HUNTER_1Mil_HeLa_frac10_pullout_1	81.373	63.139	16043000	12203000	0	3839300			841	2125
AGQSAAGAAPGGGVDTR	0	Unmodified	1441.691	0.69096847	860	sp|P21333|FLNA_HUMAN	yes	yes	0	0	0	0	0	By MS/MS	By MS/MS	By MS/MS	8.52	1.41						1	5	6	6	3	1	1	8	9	6	15.222	15.144	2;3	2.6624E-80	4040	SW_20181007_HUNTER_1Mil_HeLa_frac8_pullout_2	315.29	271.52	1344300000	312940000	724260000	307070000			842	860
AGSDPVVIVSAAR	0	Unmodified	1240.6776	0.67755023	3050	sp|Q9BWD1|THIC_HUMAN	yes	yes	0	0	0	0	0	By matching	By matching	By MS/MS	8	0								3					1	1	1	29.297	28.861	2	2.5499E-08	9701	SW_20181010_HUNTER_1Mil_HeLa_frac8_pullout_3	187.42	125.45	12986000	985810	7042000	4958300			843	3050
AGSEELGLR	0	Acetyl (N-term)	972.48762	0.4876242	3263	sp|Q9HB09|B2L12_HUMAN	yes	yes	1	0	0	0	0	By MS/MS	By MS/MS	By MS/MS	4.89	0.994			1	2	3	3							2	4	3	29.916	29.936	2	0.0032388	9579	SW_20181007_HUNTER_1Mil_HeLa_frac4_pullout_2	183.74	24.544	82967000	32015000	32872000	18080000			844	3263
AGSEELGLR	0	Unmodified	930.47706	0.47705951	3263	sp|Q9HB09|B2L12_HUMAN	yes	yes	0	0	0	0	0		By MS/MS		8	0								1						1		22.061	22.216	2	0.0020607	6646	SW_20181007_HUNTER_1Mil_HeLa_frac8_pullout_2	190.26	71.053	2770300	0	2770300	0			845	3263
AGSEELGLREDTLR	0	Acetyl (N-term)	1586.79	0.79001381	3263	sp|Q9HB09|B2L12_HUMAN	yes	yes	1	0	0	0	1	By matching	By matching	By MS/MS	9	0									3				1	1	1	31.276	30.693	2	3.8031E-10	10334	SW_20181010_HUNTER_1Mil_HeLa_frac9_pullout_3	192.3	137.23	6364600	945400	733030	4686100			846	3263
AGSFGGAGGHAPGVAR	0	Unmodified	1367.6694	0.66944516	1251	sp|P52272|HNRPM_HUMAN	yes	yes	0	0	0	0	0	By MS/MS	By matching	By MS/MS	7	0							3						1	1	1	17.455	17.374	3	3.0689E-08	4374	SW_20181010_HUNTER_1Mil_HeLa_frac7_pullout_3	88.706	77.471	25966000	2642000	15218000	8106100			847	1251
AGSGAGVRCSLLR	0	Acetyl (N-term)	1344.6932	0.69321707	1475	sp|P78527|PRKDC_HUMAN	yes	yes	1	0	0	0	1		By matching	By MS/MS	6.33	0.471						2	1							1	2	27.549	26.784	2	0.003281	8561	SW_20181010_HUNTER_1Mil_HeLa_frac6_pullout_3	123.51	73.48	11027000	0	1547300	9480200			848	1475
AGSKGGNLR	1	Unmodified	858.46716	0.46716353	2693	sp|Q96AG4|LRC59_HUMAN	yes	yes	0	0	0	0	0		By MS/MS		6	0						1								1		10.325	10.235	2	0.048938	2364	SW_20181007_HUNTER_1Mil_HeLa_frac6_pullout_2	124.08	29.418	3234600	0	3234600	0			849	2693
AGSPALSGGQGR	0	Unmodified	1056.5312	0.53122035	2099	sp|Q6IQ22|RAB12_HUMAN	yes	yes	0	0	0	0	0	By matching	By MS/MS	By MS/MS	11	0											3		1	1	1	14.406	13.978	2	0.027782	3802	SW_20181007_HUNTER_1Mil_HeLa_frac11_pullout_2	91.584	58.743	2419000	945140	0	1473900			850	2099
AGSPTAPVHDESLVGPVDPSSGQQSR	0	Unmodified	2574.231	0.23102217	1624	sp|Q12913|PTPRJ_HUMAN	yes	yes	0	0	0	0	0	By MS/MS	By MS/MS	By MS/MS	4.69	1.77			3	4	4	1				1			3	3	7	26.408	26.346	3;4	2.4903E-24	8368	SW_20181007_HUNTER_1Mil_HeLa_frac4_pullout_2	175.46	148.18	270210000	8162700	31293000	230760000			851	1624
AGSQDIFDAIVMADER	0	Acetyl (N-term)	1778.8145	0.814514	2568	sp|Q8WV07|LTO1_HUMAN	yes	yes	1	0	0	0	0	By MS/MS	By MS/MS	By MS/MS	6.33	0.745					1	2	3						3	2	1	52.567	52.403	2	2.7821E-06	17442	SW_20181007_HUNTER_1Mil_HeLa_frac7_pullout_2	142.1	111.23	11124000	5946100	3946900	1231000			852	2568
AGSQDIFDAIVMADER	0	Oxidation (M);Acetyl (N-term)	1794.8094	0.80942862	2568	sp|Q8WV07|LTO1_HUMAN	yes	yes	1	0	0	1	0	By MS/MS			7	0							1						1			51.076	51.429	2	0.062663	15888	SW_20181004_HUNTER_1Mil_HeLa_frac7_pullout_1	63.727	38.068	0	0	0	0			853	2568
AGSQTAAGAMER	0	Oxidation (M)	1164.5193	0.51933503	2104	sp|Q6L8Q7|PDE12_HUMAN	yes	yes	0	0	0	1	0	By MS/MS	By MS/MS	By MS/MS	3.5	1.3		4	4	2	3	1							2	8	4	12.39	12.532	2	9.3535E-07	2713	SW_20181007_HUNTER_1Mil_HeLa_frac3_pullout_2	193.94	110.73	106440000	6653000	87343000	12441000			854	2104
AGSQTAAGAMER	0	Unmodified	1148.5244	0.52442041	2104	sp|Q6L8Q7|PDE12_HUMAN	yes	yes	0	0	0	0	0	By MS/MS	By MS/MS	By MS/MS	3.9	1.3		2	2	2	3	1							2	4	4	14.552	14.733	2	2.539E-42	3814	SW_20181007_HUNTER_1Mil_HeLa_frac3_pullout_2	306.48	218.11	168940000	37746000	99947000	31251000			855	2104
AGSQVVATTAR	0	Unmodified	1059.5673	0.5672715	3053	sp|Q9BWH2|FUND2_HUMAN	yes	yes	0	0	0	0	0			By MS/MS	12	0												1			1	16.315	14.911	2	0.014345	4191	SW_20181010_HUNTER_1Mil_HeLa_frac12_pullout_3	111.61	44.575	0	0	0	0			856	3053
AGSRLETVGSIFSR	0	Acetyl (N-term)	1520.7947	0.79470526	3719	sp|Q9Y3D9|RT23_HUMAN	yes	yes	1	0	0	0	1	By MS/MS	By MS/MS	By matching	3	0			3										1	1	1	38.849	38.827	2	0.0020669	12599	SW_20181004_HUNTER_1Mil_HeLa_frac3_pullout_1	117.7	59.43	6043500	2738200	1874300	1431100			857	3719
AGSSGPGASSGTSGDHGELVVR	0	Gln->pyro-Glu	1966.8981	0.89806071	961	sp|P29692|EF1D_HUMAN	yes	yes	0	1	0	0	0	By MS/MS	By MS/MS	By MS/MS	8.76	0.876								8	6	2	1		4	7	6	23.089	22.736	2;3	4.8916E-107	7205	SW_20181010_HUNTER_1Mil_HeLa_frac8_pullout_3	398.23	398.23	406510000	37288000	109280000	259950000			858	961
AGSSGPGASSGTSGDHGELVVR	0	Unmodified	1983.9246	0.92460981	961	sp|P29692|EF1D_HUMAN	yes	yes	0	0	0	0	0	By MS/MS	By MS/MS	By MS/MS	10.3	1.1									3	3	2	2	4	3	3	19.172	18.881	3	7.9616E-95	5250	SW_20181004_HUNTER_1Mil_HeLa_frac11_pullout_1	297.26	255.4	102300000	45680000	6192700	50425000			859	961
AGSSTPGDAPPAVAEVQGR	0	Unmodified	1765.8595	0.85949036	2268	sp|Q7Z6Z7|HUWE1_HUMAN	yes	yes	0	0	0	0	0		By MS/MS		11	0											1			1		23.875	23.924	2	0.025832	6980	SW_20181007_HUNTER_1Mil_HeLa_frac11_pullout_2	62.89	37.673	0	0	0	0			860	2268
AGSYPEGAPAILADKR	1	Acetyl (N-term)	1656.8471	0.84713476	2124	sp|Q6P1Q9|MET2B_HUMAN	yes	yes	1	0	0	0	0	By MS/MS	By MS/MS	By MS/MS	7.73	0.962							6	3	1	1			3	3	5	33.562	32.698	2;3	1.694E-24	10436	SW_20181007_HUNTER_1Mil_HeLa_frac7_pullout_2	227.57	196.68	139710000	13837000	60072000	65806000			861	2124
AGSYPEGAPAVLADKR	1	Acetyl (N-term)	1642.8315	0.83148469	2802	sp|Q96IZ6|MET2A_HUMAN	yes	yes	1	0	0	0	0	By MS/MS	By MS/MS	By MS/MS	5.36	1.11				3	6	3	1	1					3	4	7	30.664	30.37	2;3	1.4065E-34	9775	SW_20181010_HUNTER_1Mil_HeLa_frac4_pullout_3	253.79	223.22	570170000	193570000	153190000	223420000			862	2802
AGTAAALAFLSQESR	0	Acetyl (N-term)	1533.7787	0.77872084	429	sp|O75607|NPM3_HUMAN	yes	yes	1	0	0	0	0	By MS/MS		By MS/MS	5.67	0.471					1	2							1		2	50.294	50.648	2	4.7402E-08	16456	SW_20181004_HUNTER_1Mil_HeLa_frac6_pullout_1	158.4	107.31	1827200	1827200	0	0			863	429
AGTGLLALR	0	Acetyl (N-term)	912.53927	0.53926584	2990	sp|Q9BT30|ALKB7_HUMAN	yes	yes	1	0	0	0	0	By MS/MS	By MS/MS	By MS/MS	2.11	0.994	3	3	2	1									3	2	4	42.359	42.407	2	0.00037352	13753	SW_20181004_HUNTER_1Mil_HeLa_frac2_pullout_1	221.25	91.213	91703000	28007000	25275000	38420000			864	2990
AGTGLVAGEVVVDALPYFDQGYEAPGVR	0	Acetyl (N-term)	2891.4341	0.43413865	457	sp|O75934|SPF27_HUMAN	yes	yes	1	0	0	0	0	By MS/MS	By MS/MS	By MS/MS	4.5	0.5				3	3								1	3	2	54.373	54.297	2;3	3.2483E-10	18210	SW_20181007_HUNTER_1Mil_HeLa_frac4_pullout_2	144.05	125.22	34802000	5938000	25290000	3574000			865	457
AGTGVDNVDLEAATR	0	Unmodified	1487.7216	0.72159989	266	sp|O43175|SERA_HUMAN	yes	yes	0	0	0	0	0	By MS/MS	By MS/MS	By MS/MS	11.4	0.497											5	4	3	2	4	27.769	26.828	2;3	6.8614E-45	8319	SW_20181004_HUNTER_1Mil_HeLa_frac12_pullout_1	282.89	190.66	225120000	34769000	104170000	86176000			866	266
AGTGVDNVDLEAATR	0	Acetyl (N-term)	1529.7322	0.73216458	266	sp|O43175|SERA_HUMAN	yes	yes	1	0	0	0	0		By MS/MS	By MS/MS	10	0										2				1	1	33.652	32.78	2	0.011822	9924	SW_20181007_HUNTER_1Mil_HeLa_frac10_pullout_2	91.914	56.373	0	0	0	0			867	266
AGTIAGLNVLR	0	Unmodified	1083.64	0.64004252	723	sp|P11142|HSP7C_HUMAN	yes	yes	0	0	0	0	0	By matching		By MS/MS	8	0								2					1		1	34.941	34.059	2	0.027651	11810	SW_20181010_HUNTER_1Mil_HeLa_frac8_pullout_3	111.82	70.791	1950200	228150	0	1722000			868	723
AGTLQVGDR	0	Unmodified	915.47739	0.47739386	1745	sp|Q14160|SCRIB_HUMAN	yes	yes	0	0	0	0	0		By MS/MS	By matching	11	0											2			1	1	18.542	17.839	2	0.079256	4768	SW_20181007_HUNTER_1Mil_HeLa_frac11_pullout_2	110.38	44.303	7308800	0	2315500	4993400			869	1745
AGTLYTYPENWR	0	Acetyl (N-term)	1511.7045	0.70449327	926	sp|P26641|EF1G_HUMAN	yes	yes	1	0	0	0	0	By MS/MS	By MS/MS	By MS/MS	11	0.707										1	2	1	1	2	1	42.825	42.5	2	0.0004875	13843	SW_20181004_HUNTER_1Mil_HeLa_frac11_pullout_1	185.6	124.43	17067000	12581000	1591100	2894400			870	926
AGTNGETTTQGLDGLSER	0	Unmodified	1805.8391	0.83914885	596	sp|P04075|ALDOA_HUMAN	yes	yes	0	0	0	0	0	By MS/MS		By MS/MS	9	0									4				2		2	25.269	24.623	2;3	1.9458E-31	8110	SW_20181010_HUNTER_1Mil_HeLa_frac9_pullout_3	273.61	218.21	12569000	3658500	0	8910100			871	596
AGTNTGPNNSNTTFQKR	1	Unmodified	1806.8609	0.86088734	3434	sp|Q9NYF8|BCLF1_HUMAN	yes	yes	0	0	0	0	0			By MS/MS	1.5	0.5	1	1													2	15.391	15.359	3	4.4122E-51	4166	SW_20181010_HUNTER_1Mil_HeLa_frac1_pullout_3	278.39	246.12	28397000	0	0	28397000			872	3434
AGTQIENIDEDFR	0	Unmodified	1506.6951	0.69505079	296	sp|O43707|ACTN4_HUMAN	yes	yes	0	0	0	0	0		By MS/MS	By matching	8	0								2						1	1	32.487	31.557	2	0.013483	10141	SW_20181007_HUNTER_1Mil_HeLa_frac8_pullout_2	107.83	80.21	2682200	0	884930	1797300			873	296
AGTVVLDDVELR	0	Acetyl (N-term)	1327.6983	0.69834526	905	sp|P25205|MCM3_HUMAN	yes	yes	1	0	0	0	0	By MS/MS	By MS/MS	By MS/MS	4.26	4.04	24	13	4	2	3	2	2		2	1	6	6	18	24	23	44.343	44.14	2	1.1606E-14	15071	SW_20181007_HUNTER_1Mil_HeLa_frac6_pullout_2	240.18	158.89	12190000000	4225400000	2552400000	5412100000			874	905
AGTVVLDDVELR	0	Unmodified	1285.6878	0.68778057	905	sp|P25205|MCM3_HUMAN	yes	yes	0	0	0	0	0		By MS/MS		4	0				1										1		34.578	34.628	2	0.012667	11295	SW_20181007_HUNTER_1Mil_HeLa_frac4_pullout_2	135.86	98.667	2747700	0	2747700	0			875	905
AGTVVLDDVELREAQR	0	Acetyl (N-term)	1811.9377	0.93774068	905	sp|P25205|MCM3_HUMAN	yes	yes	1	0	0	0	1	By MS/MS	By MS/MS	By MS/MS	1.62	0.857	5	1	2										2	2	4	38.739	38.699	2;3	6.4686E-30	12540	SW_20181010_HUNTER_1Mil_HeLa_frac1_pullout_3	236.61	173.21	29069000	10259000	2002600	16807000			876	905
AGTYGASSTTSTGR	0	Unmodified	1315.6004	0.60042213	2638	sp|Q92841|DDX17_HUMAN	yes	yes	0	0	0	0	0		By MS/MS	By matching	9	0									2					1	1	13.938	13.409	2	0.18797	3460	SW_20181007_HUNTER_1Mil_HeLa_frac9_pullout_2	55.401	51.102	2320500	0	585610	1734900			877	2638
AGVEEVAASGSHLNGDLDPDDR	0	Acetyl (N-term)	2265.0145	0.01454703	1223	sp|P50579|MAP2_HUMAN	yes	yes	1	0	0	0	0	By MS/MS	By MS/MS	By MS/MS	9	0									6				2	2	2	34.997	34.413	2;3	2.0507E-07	11680	SW_20181010_HUNTER_1Mil_HeLa_frac9_pullout_3	175.45	153.69	22495000	8806500	2009900	11679000			878	1223
AGVFVWDEER	0	Unmodified	1206.5669	0.56693715	3313	sp|Q9NQZ5|STAR7_HUMAN	yes	yes	0	0	0	0	0	By matching		By MS/MS	8	0								2					1		1	37.507	36.675	2	0.014033	12677	SW_20181010_HUNTER_1Mil_HeLa_frac8_pullout_3	141.48	81.044	2930000	590250	0	2339800			879	3313
AGVGDAAAPGEGGGGGVDGPQR	0	Acetyl (N-term)	1892.8613	0.86128127	2115	sp|Q6NXT6|TAPT1_HUMAN	yes	yes	1	0	0	0	0	By MS/MS	By MS/MS	By MS/MS	2.23	0.89	3	5	4	1									6	6	1	24.294	24.387	2;3	6.5978E-42	7276	SW_20181004_HUNTER_1Mil_HeLa_frac2_pullout_1	207.31	181.27	98714000	83355000	12631000	2728300			880	2115
AGVGDAAAPGEGGGGGVDGPQR	0	Unmodified	1850.8507	0.85071659	2115	sp|Q6NXT6|TAPT1_HUMAN	yes	yes	0	0	0	0	0	By MS/MS	By MS/MS	By MS/MS	6.17	0.373						5	1						3	2	1	19.566	19.762	2;3	5.558E-23	5787	SW_20181007_HUNTER_1Mil_HeLa_frac6_pullout_2	234.21	188.78	31486000	14900000	16586000	0			881	2115
AGVIFPVGR	0	Unmodified	914.53379	0.53378653	401	sp|O75367|H2AY_HUMAN;sp|Q9P0M6|H2AW_HUMAN	yes	no	0	0	0	0	0	By MS/MS		By matching	9.33	0.471									2	1			1		2	34.289	33.059	2	0.045678	9584	SW_20181004_HUNTER_1Mil_HeLa_frac9_pullout_1	125.86	30.237	5291200	896260	0	4394900			882	401
AGVPTMR	0	Unmodified	730.37959	0.37959407	241	sp|O15260|SURF4_HUMAN	yes	yes	0	0	0	0	0	By matching	By MS/MS	By MS/MS	4.67	0.471				1	2								1	1	1	18.348	18.482	2	0.07119	4668	SW_20181010_HUNTER_1Mil_HeLa_frac5_pullout_3	170.31	62.762	205180000	1442600	174070000	29666000			883	241
AGVSFSGHR	0	Acetyl (N-term)	958.46208	0.46207815	1922	sp|Q16643|DREB_HUMAN	yes	yes	1	0	0	0	0	By MS/MS	By MS/MS	By MS/MS	2.11	0.994	3	3	2	1									2	4	3	22.155	22.24	2	7.1931E-07	6156	SW_20181010_HUNTER_1Mil_HeLa_frac2_pullout_3	248.34	140.1	1191100000	365410000	317700000	507980000			884	1922
AGVTDGNEVAKAQQATPGGAAPTIFSR	1	Unmodified	2613.3147	0.31469222	3062	sp|Q9BX68|HINT2_HUMAN	yes	yes	0	0	0	0	0	By MS/MS		By MS/MS	1.5	0.5	1	1											1		1	29.813	29.702	3	3.3394E-64	9327	SW_20181004_HUNTER_1Mil_HeLa_frac1_pullout_1	232.8	214.71	6491900	5044800	0	1447200			885	3062
AGVVNGTGAPGQSPGAGR	0	Unmodified	1551.7754	0.7753668	1674	sp|Q13330|MTA1_HUMAN	yes	yes	0	0	0	0	0	By matching	By MS/MS	By MS/MS	3	0			3										1	1	1	17.342	17.521	2	7.6187E-05	4930	SW_20181007_HUNTER_1Mil_HeLa_frac3_pullout_2	131.26	107.41	2289900	700340	967240	622340			886	1674
AGWIQAQQLQGDALR	0	Acetyl (N-term)	1695.8693	0.86926718	1100	sp|P42229|STA5A_HUMAN	yes	yes	1	0	0	0	0	By MS/MS	By MS/MS	By MS/MS	2	1.07	3	2	1	1									1	2	4	44.525	44.507	2	8.2051E-09	14726	SW_20181010_HUNTER_1Mil_HeLa_frac1_pullout_3	194.5	150.99	24731000	7127800	3933700	13670000			887	1100
AGYDYSQQGR	0	Unmodified	1143.4945	0.49450049	2671	sp|Q969M3|YIPF5_HUMAN	yes	yes	0	0	0	0	0	By matching	By MS/MS	By MS/MS	8	0								3					1	1	1	16.894	16.658	2	8.7143E-08	4965	SW_20181010_HUNTER_1Mil_HeLa_frac8_pullout_3	247.07	208.29	25519000	583000	6388200	18547000			888	2671
AHEFTVYR	0	Unmodified	1021.4981	0.49812931	2677	sp|Q969V3|NCLN_HUMAN	yes	yes	0	0	0	0	0	By MS/MS	By MS/MS	By MS/MS	7.32	3.64	2	4		1		4	2	3	3	1	4	4	12	7	9	20.513	20.371	2;3	0.016404	5813	SW_20181004_HUNTER_1Mil_HeLa_frac11_pullout_1	162.31	82.366	791470000	72014000	107330000	612120000			889	2677
AHESVVKSEDFSLPAYMDR	1	Oxidation (M)	2196.0157	0.015733004	752	sp|P13073|COX41_HUMAN	yes	yes	0	0	0	1	0	By MS/MS	By MS/MS	By MS/MS	4.08	3.72	6	6	5	2	1					1	2	2	10	4	11	28.49	28.461	2;3;4	4.7196E-09	8419	SW_20181010_HUNTER_1Mil_HeLa_frac2_pullout_3	148.2	123.48	415610000	160730000	63206000	191670000			890	752
AHESVVKSEDFSLPAYMDR	1	Unmodified	2180.0208	0.020818382	752	sp|P13073|COX41_HUMAN	yes	yes	0	0	0	0	0	By MS/MS	By MS/MS	By MS/MS	4.54	3.72	3	5	8	2			1				3	2	9	7	8	32.416	32.364	2;3;4	9.6772E-31	10447	SW_20181004_HUNTER_1Mil_HeLa_frac3_pullout_1	196.93	177.87	270030000	131520000	38335000	100180000			891	752
AHIGALALR	0	Gln->pyro-Glu	903.52904	0.5290355	52		yes	yes	0	1	0	0	0	By MS/MS		By matching	11	0											3		2		1	30.783	30.33	2	0.044971	9457	SW_20181004_HUNTER_1Mil_HeLa_frac11_pullout_1	126.24	19.957	6106100	4562900	0	1543200	+		892	52
AHIGALALR	0	Glu->pyro-Glu	902.54502	0.54501992	52		yes	yes	0	0	1	0	0	By matching	By matching	By MS/MS	6.57	1.18					2	1	2	2					1	3	3	36.44	35.68	2	0.039548	12322	SW_20181010_HUNTER_1Mil_HeLa_frac8_pullout_3	129.2	29.922	698070000	319680000	340160000	38232000	+		893	52
AHLDATTVLSR	0	Unmodified	1182.6357	0.63568542	632	sp|P06576|ATPB_HUMAN	yes	yes	0	0	0	0	0	By matching	By matching	By MS/MS	12	0												6	2	2	2	25.19	24.715	2;3	0.010591	7917	SW_20181010_HUNTER_1Mil_HeLa_frac12_pullout_3	129.85	87.253	17196000	1174300	3758000	12264000			894	632
AHQITDESLESTR	0	Unmodified	1485.7059	0.70594983	132	sp|O00161|SNP23_HUMAN	yes	yes	0	0	0	0	0		By matching	By MS/MS	7.67	0.471							1	2						1	2	19.461	18.69	3	0.0022222	5618	SW_20181010_HUNTER_1Mil_HeLa_frac8_pullout_3	127.71	103.64	5717800	0	1364200	4353600			895	132
AHSGAQGLLAAQKAR	1	Unmodified	1477.8114	0.81135837	3699	sp|Q9Y2Z4|SYYM_HUMAN	yes	yes	0	0	0	0	0	By matching		By MS/MS	5	0					2								1		1	15.948	16.023	3	0.0011147	4010	SW_20181010_HUNTER_1Mil_HeLa_frac5_pullout_3	115.82	98.699	4732700	468220	0	4264500			896	3699
AHSPVAVQVPGMQNNIADPEELFTKLER	1	Oxidation (M);Acetyl (N-term)	3147.5659	0.56589788	3489	sp|Q9P289|STK26_HUMAN	yes	yes	1	0	0	1	0	By MS/MS	By matching		7.5	0.5							1	1					1	1		44.201	44.455	3	0.017927	13445	SW_20181004_HUNTER_1Mil_HeLa_frac7_pullout_1	47.38	36.769	1554700	883640	671050	0			897	3489
AHSPVAVQVPGMQNNIADPEELFTKLER	1	Acetyl (N-term)	3131.571	0.57098326	3489	sp|Q9P289|STK26_HUMAN	yes	yes	1	0	0	0	0		By MS/MS		7	0							1							1		47.603	47.658	3	0.0022687	15746	SW_20181007_HUNTER_1Mil_HeLa_frac7_pullout_2	63.361	50.269	1406000	0	1406000	0			898	3489
AHYKAADSKR	2	Acetyl (N-term)	1187.6047	0.60471964	2890	sp|Q99417|MYCBP_HUMAN	yes	yes	1	0	0	0	0	By MS/MS	By MS/MS	By MS/MS	6.36	1.49				1	3	5	2	2		1			3	7	4	11.274	11.263	2;3	3.9857E-06	2660	SW_20181007_HUNTER_1Mil_HeLa_frac5_pullout_2	234.2	156.88	685130000	164020000	381800000	139320000			899	2890
AIAAKEKDIQEESTFSSR	2	Unmodified	2009.0065	0.006548526	1106	sp|P42704|LPPRC_HUMAN	yes	yes	0	0	0	0	0	By MS/MS	By MS/MS	By MS/MS	4.03	2.15		9	7	2	7	2	1			2			10	8	12	21.279	21.279	2;3;4	4.3203E-180	5808	SW_20181010_HUNTER_1Mil_HeLa_frac2_pullout_3	403.31	339.99	4358100000	657080000	1857900000	1843100000			900	1106
AIAELGIYPAVDPLDSTSR	0	Unmodified	1987.0262	0.026221336	632	sp|P06576|ATPB_HUMAN	yes	yes	0	0	0	0	0	By MS/MS	By MS/MS		6	0						4							2	2		44.536	44.767	2;3	6.0232E-21	15034	SW_20181007_HUNTER_1Mil_HeLa_frac6_pullout_2	179.02	112.76	13416000	8293100	5122600	0			901	632
AIAMSLGQDIPMDQR	0	Unmodified	1644.7964	0.79636152	2268	sp|Q7Z6Z7|HUWE1_HUMAN	yes	yes	0	0	0	0	0	By MS/MS			3	0			1										1			36.223	36.424	2	9.9376E-08	11784	SW_20181004_HUNTER_1Mil_HeLa_frac3_pullout_1	153.95	124.47	995910	995910	0	0			902	2268
AIAVNDLGTEYVHR	0	Unmodified	1556.7947	0.79470526	483	sp|O94925|GLSK_HUMAN	yes	yes	0	0	0	0	0	By matching	By MS/MS	By matching	12	0												3	1	1	1	29.397	28.755	3	0.0014942	9318	SW_20181007_HUNTER_1Mil_HeLa_frac12_pullout_2	121.56	92.015	16910000	3708200	4547000	8655100			903	483
AIAYYVSNEELR	0	Unmodified	1426.7092	0.70924429	926	sp|P26641|EF1G_HUMAN	yes	yes	0	0	0	0	0	By MS/MS	By MS/MS	By MS/MS	11	0											3		1	1	1	31.722	31.12	2	0.00014106	9745	SW_20181004_HUNTER_1Mil_HeLa_frac11_pullout_1	166.19	103.64	7597100	4944900	844660	1807500			904	926
AICQFFLQGR	0	Unmodified	1238.623	0.62301224	257	sp|O15504|NUPL2_HUMAN	yes	yes	0	0	0	0	0	By matching		By MS/MS	1.33	0.471	2	1											1		2	38.13	38.075	2	0.0040154	12336	SW_20181010_HUNTER_1Mil_HeLa_frac1_pullout_3	161.68	70.055	7351300	1098500	0	6252800			905	257
AIDLIAEQPVSEVETR	0	Unmodified	1768.9207	0.92069363	404	sp|O75380|NDUS6_HUMAN	yes	yes	0	0	0	0	0		By MS/MS	By matching	7	0							2							1	1	37.359	36.309	2	1.6794E-08	11729	SW_20181007_HUNTER_1Mil_HeLa_frac7_pullout_2	152.14	116.18	2770700	0	1773600	997100			906	404
AIDSSNLKDDYSTAQR	1	Unmodified	1782.8384	0.83842057	2017	sp|Q5JVF3|PCID2_HUMAN	yes	yes	0	0	0	0	0	By matching	By MS/MS	By matching	2.25	0.433		3	1										1	1	2	22.2	22.255	3	7.5003E-07	6606	SW_20181007_HUNTER_1Mil_HeLa_frac2_pullout_2	146.16	102.17	19839000	2792200	13502000	3544700			907	2017
AIEHADFAGVER	0	Unmodified	1313.6364	0.6364137	1470	sp|P78371|TCPB_HUMAN	yes	yes	0	0	0	0	0	By MS/MS	By MS/MS	By MS/MS	3.25	0.433			3	1									1	1	2	22.787	22.846	3	1.5915E-05	6823	SW_20181004_HUNTER_1Mil_HeLa_frac3_pullout_1	164.48	127.63	46861000	16144000	25143000	5573800			908	1470
AIELATTLDESLTNR	0	Unmodified	1645.8523	0.85227972	3066	sp|Q9BXJ9|NAA15_HUMAN	yes	yes	0	0	0	0	0	By MS/MS	By matching	By MS/MS	1.29	0.452	5	2											2	1	4	39.508	39.468	2;3	6.2244E-06	12921	SW_20181010_HUNTER_1Mil_HeLa_frac1_pullout_3	144.65	93.739	5638700	1865500	619890	3153300			909	3066
AIELSGPGGGSR	0	Unmodified	1099.5622	0.56218613	2004	sp|Q5J8M3|EMC4_HUMAN	yes	yes	0	0	0	0	0		By matching	By MS/MS	7.33	0.471							2	1						1	2	24.282	23.332	2	0.015609	6938	SW_20181010_HUNTER_1Mil_HeLa_frac7_pullout_3	112.11	34.433	6709200	0	3375900	3333300			910	2004
AIETTDIISR	0	Unmodified	1117.5979	0.59790293	2793	sp|Q96HS1|PGAM5_HUMAN	yes	yes	0	0	0	0	0	By matching	By MS/MS	By MS/MS	6.4	0.49						3	2						1	2	2	27.923	27.412	2	0.0020492	8767	SW_20181007_HUNTER_1Mil_HeLa_frac6_pullout_2	173.75	90.542	40908000	7244700	9923700	23739000			911	2793
AIGIVGDAGVR	0	Unmodified	1026.5822	0.58219329	930	sp|P27449|VATL_HUMAN	yes	yes	0	0	0	0	0	By MS/MS	By MS/MS	By matching	2	0.632	1	3	1										3	1	1	28.293	28.289	2	0.00027115	8909	SW_20181007_HUNTER_1Mil_HeLa_frac2_pullout_2	182.29	72.935	43740000	21198000	16470000	6072100			912	930
AIGMEDSPDLLAAR	0	Unmodified	1457.7184	0.71842877	668	sp|P08243|ASNS_HUMAN	yes	yes	0	0	0	0	0	By MS/MS	By MS/MS	By MS/MS	8.67	0.745								3	2	1			2	1	3	36.237	35.387	2	9.85E-09	12156	SW_20181010_HUNTER_1Mil_HeLa_frac8_pullout_3	185.18	118.74	36725000	5583300	10812000	20329000			913	668
AIGMEDSPDLLAAR	0	Oxidation (M)	1473.7133	0.71334339	668	sp|P08243|ASNS_HUMAN	yes	yes	0	0	0	1	0	By MS/MS	By MS/MS	By MS/MS	6.7	1.68				2	1	1		6					2	3	5	32.71	32.185	2	1.285E-13	9858	SW_20181010_HUNTER_1Mil_HeLa_frac4_pullout_3	209.97	175.28	50109000	260060	18048000	31801000			914	668
AIGNNSATSPR	0	Unmodified	1086.5418	0.54178503	3436	sp|Q9NYJ8|TAB2_HUMAN	yes	yes	0	0	0	0	0	By MS/MS	By MS/MS	By MS/MS	1.25	0.433	3	1											1	2	1	13.914	13.979	2	0.0046076	4069	SW_20181010_HUNTER_1Mil_HeLa_frac1_pullout_3	144.65	70.675	9358300	1872800	3025100	4460400			915	3436
AIGQSSGELR	0	Unmodified	1016.5251	0.52507234	782	sp|P15291|B4GT1_HUMAN	yes	yes	0	0	0	0	0	By matching	By MS/MS	By MS/MS	12	0												3	1	1	1	18.118	17.743	2	0.0039731	5206	SW_20181010_HUNTER_1Mil_HeLa_frac12_pullout_3	161.79	67.675	5038400	401760	1671700	2965000			916	782
AIGSDGLCCQSR	0	Unmodified	1322.5707	0.57071868	2601	sp|Q92499|DDX1_HUMAN	yes	yes	0	0	0	0	0		By MS/MS	By MS/MS	4	0				2										1	1	20.236	20.411	2	8.3612E-07	5744	SW_20181010_HUNTER_1Mil_HeLa_frac4_pullout_3	195.27	132.72	10577000	0	3488700	7088000			917	2601
AIGTDEDLAHSSIR	0	Unmodified	1483.7267	0.72668527	3792	sp|Q9Y697|NFS1_HUMAN	yes	yes	0	0	0	0	0	By matching	By matching	By MS/MS	2	0.707	1	2	1										1	1	2	23.154	23.171	3	0.034991	6505	SW_20181010_HUNTER_1Mil_HeLa_frac2_pullout_3	71.344	50.681	7639200	2106100	1079400	4453700			918	3792
AIGVLTSGGDAQGMNAAVR	0	Unmodified	1786.8996	0.89958103	1517;818	sp|P17858|PFKAL_HUMAN;sp|Q01813|PFKAP_HUMAN	no	no	0	0	0	0	0	By MS/MS	By MS/MS	By MS/MS	7	0							6						2	2	2	31.504	30.989	2;3	7.444E-15	9804	SW_20181007_HUNTER_1Mil_HeLa_frac7_pullout_2	213.73	172.19	12117000	1836400	5162800	5117600			919	818;1517
AIGVNSASSKTDTGR	1	Unmodified	1462.7376	0.73758431	2439	sp|Q8N8S7|ENAH_HUMAN	yes	yes	0	0	0	0	0	By MS/MS	By MS/MS	By MS/MS	5	0					3								1	1	1	15.114	15.297	3	1.1648E-05	4129	SW_20181007_HUNTER_1Mil_HeLa_frac5_pullout_2	141.99	107.82	17422000	4309100	7557000	5555700			920	2439
AIHSWLTR	0	Gln->pyro-Glu	965.5083	0.50830006	942	sp|P28070|PSB4_HUMAN	yes	yes	0	1	0	0	0			By MS/MS	10	0										1					1	39.535	37.538	2	0.033271	12439	SW_20181010_HUNTER_1Mil_HeLa_frac10_pullout_3	138.24	93.521	1464400	0	0	1464400			921	942
AIIDPGDSDIIR	0	Unmodified	1283.6721	0.67213051	1426	sp|P62888|RL30_HUMAN	yes	yes	0	0	0	0	0	By MS/MS		By MS/MS	6	0						2							1		1	33.284	32.985	2	0.0019228	10605	SW_20181004_HUNTER_1Mil_HeLa_frac6_pullout_1	139.96	78.991	3644700	1710100	0	1934600			922	1426
AIIESDQEQGR	0	Unmodified	1244.5997	0.59969384	1605	sp|Q12765|SCRN1_HUMAN	yes	yes	0	0	0	0	0	By MS/MS	By MS/MS	By matching	1.67	0.943	2		1										1	1	1	17.796	17.899	2	0.0020618	5017	SW_20181007_HUNTER_1Mil_HeLa_frac1_pullout_2	156.92	102.37	5980200	848490	3465000	1666700			923	1605
AILDASR	0	Unmodified	744.413	0.41300269	165	sp|O00567|NOP56_HUMAN	yes	yes	0	0	0	0	0		By MS/MS		4	0				1										1		19.432	19.683	2	0.076198	5745	SW_20181007_HUNTER_1Mil_HeLa_frac4_pullout_2	146.94	8.8704	11405000	0	11405000	0			924	165
AILFAVVAR	0	Acetyl (N-term)	1000.607	0.60695147	1245	sp|P51809|VAMP7_HUMAN	yes	yes	1	0	0	0	0	By MS/MS	By matching	By matching	3	0			3										1	1	1	56.457	56.435	2	0.032184	18685	SW_20181004_HUNTER_1Mil_HeLa_frac3_pullout_1	133.47	67.572	4737500	3800800	471750	464910			925	1245
AILFAVVAR	0	Unmodified	958.59639	0.59638679	1245	sp|P51809|VAMP7_HUMAN	yes	yes	0	0	0	0	0	By MS/MS	By MS/MS	By MS/MS	5.4	0.49					3	2							2	1	2	40.32	40.189	2	0.00061273	12591	SW_20181010_HUNTER_1Mil_HeLa_frac5_pullout_3	206.44	106.93	44046000	21083000	12289000	10673000			926	1245
AILGSVER	0	Unmodified	843.48142	0.48141661	924;96	sp|P26639|SYTC_HUMAN;sp|A2RTX5|SYTC2_HUMAN	no	no	0	0	0	0	0	By MS/MS	By MS/MS	By MS/MS	7.75	0.433							1	3					2	1	1	23.844	23.655	2	0.01782	7590	SW_20181010_HUNTER_1Mil_HeLa_frac8_pullout_3	158.08	35.294	28131000	2307100	13518000	12306000			927	924;96
AILVDLEPGTMDSVR	0	Oxidation (M)	1630.8236	0.82362212	647;3028	sp|Q9BVA1|TBB2B_HUMAN;sp|Q13885|TBB2A_HUMAN;sp|Q13509|TBB3_HUMAN;sp|P07437|TBB5_HUMAN	no	no	0	0	0	1	0	By MS/MS	By MS/MS	By MS/MS	4.78	3.98	3	6	3							4	2		6	5	7	37.359	37.067	2;3	9.3453E-13	13337	SW_20181007_HUNTER_1Mil_HeLa_frac2_pullout_2	188.96	145.45	137730000	35895000	64304000	37527000			928	3028;647
AILVDLEPGTMDSVR	0	Unmodified	1614.8287	0.8287075	647;3028	sp|Q9BVA1|TBB2B_HUMAN;sp|Q13885|TBB2A_HUMAN;sp|Q13509|TBB3_HUMAN;sp|P07437|TBB5_HUMAN	no	no	0	0	0	0	0	By MS/MS	By MS/MS	By MS/MS	2.21	1.15	4	6	2	1	1								6	3	5	40.528	40.574	2;3	6.1263E-15	13003	SW_20181004_HUNTER_1Mil_HeLa_frac2_pullout_1	239.02	175.74	196430000	131520000	24381000	40524000			929	3028;647
AILVDLEPGTMDSVR	0	Acetyl (N-term)	1656.8393	0.83927219	647;3028	sp|Q9BVA1|TBB2B_HUMAN;sp|Q13885|TBB2A_HUMAN;sp|Q13509|TBB3_HUMAN;sp|P07437|TBB5_HUMAN	no	no	1	0	0	0	0	By MS/MS		By MS/MS	9.33	0.471									2	1			1		2	53.485	52.188	2	0.0010263	17837	SW_20181010_HUNTER_1Mil_HeLa_frac9_pullout_3	116.23	82.367	1727000	526630	0	1200300			930	3028;647
AILVDLEPGTMDSVR	0	Oxidation (M);Acetyl (N-term)	1672.8342	0.83418681	647;3028	sp|Q9BVA1|TBB2B_HUMAN;sp|Q13885|TBB2A_HUMAN;sp|Q13509|TBB3_HUMAN;sp|P07437|TBB5_HUMAN	no	no	1	0	0	1	0	By matching	By matching	By MS/MS	8.25	0.433								3	1				1	1	2	51.361	50.433	2	0.034991	17201	SW_20181010_HUNTER_1Mil_HeLa_frac9_pullout_3	83	47.041	12791000	2382100	6195200	4214200			931	3028;647
AIMENANVLAR	0	Unmodified	1200.6285	0.62849155	596	sp|P04075|ALDOA_HUMAN	yes	yes	0	0	0	0	0	By MS/MS	By MS/MS	By MS/MS	7.8	5.15	1	1										3	2	1	2	28.903	28.494	2	2.2783E-08	9166	SW_20181007_HUNTER_1Mil_HeLa_frac12_pullout_2	232.46	159.42	15372000	4690700	6763800	3917400			932	596
AIMTGGDVAPMGR	0	Oxidation (M)	1290.606	0.60604155	3380	sp|Q9NVI7|ATD3A_HUMAN;sp|Q5T9A4|ATD3B_HUMAN;sp|Q5T2N8|ATD3C_HUMAN	yes	no	0	0	0	1	0	By MS/MS	By MS/MS	By matching	10.2	4.1	1											5	3	2	1	22.923	22.833	2	0.0077566	7068	SW_20181007_HUNTER_1Mil_HeLa_frac12_pullout_2	96.342	38.483	19053000	4899400	12172000	1981000			933	3380
AIMTGGDVAPMGR	0	Unmodified	1274.6111	0.61112693	3380	sp|Q9NVI7|ATD3A_HUMAN;sp|Q5T9A4|ATD3B_HUMAN;sp|Q5T2N8|ATD3C_HUMAN	yes	no	0	0	0	0	0	By MS/MS		By matching	1.5	0.5	1	1											1		1	27.518	27.407	2	0.00018745	8540	SW_20181004_HUNTER_1Mil_HeLa_frac1_pullout_1	145.34	60.864	4465100	3774900	0	690210			934	3380
AIMTGGDVAPMGR	0	2 Oxidation (M)	1306.601	0.60095617	3380	sp|Q9NVI7|ATD3A_HUMAN;sp|Q5T9A4|ATD3B_HUMAN;sp|Q5T2N8|ATD3C_HUMAN	yes	no	0	0	0	2	0	By matching	By MS/MS	By matching	12	0												3	1	1	1	18.801	18.359	2	0.0448	5512	SW_20181007_HUNTER_1Mil_HeLa_frac12_pullout_2	88.681	57.607	5275700	579980	2721300	1974500			935	3380
AINDNTNSR	0	Unmodified	1003.4683	0.46828574	1842	sp|Q15363|TMED2_HUMAN	yes	yes	0	0	0	0	0	By MS/MS			1	0	1												1			11.791	11.791	2	3.4933E-06	2763	SW_20181004_HUNTER_1Mil_HeLa_frac1_pullout_1	239.82	166.57	9609400	9609400	0	0			936	1842
AINPHLTEDQR	0	Unmodified	1292.6473	0.64731274	3613	sp|Q9ULX3|NOB1_HUMAN	yes	yes	0	0	0	0	0	By MS/MS	By MS/MS	By MS/MS	3.17	0.687		1	3	2									1	3	2	18.378	18.534	3	0.0024045	5409	SW_20181007_HUNTER_1Mil_HeLa_frac3_pullout_2	135.16	103.56	88110000	17205000	59848000	11057000			937	3613
AINTEFKNTR	1	Unmodified	1192.62	0.62003536	675	sp|P08670|VIME_HUMAN	yes	yes	0	0	0	0	0	By MS/MS	By MS/MS	By MS/MS	8.25	0.433								3	1				1	1	2	18.634	18.106	3	0.0037611	5191	SW_20181007_HUNTER_1Mil_HeLa_frac8_pullout_2	162.36	126.02	55579000	3698000	18441000	33440000			938	675
AINTLNGLR	0	Unmodified	970.55598	0.55597854	1881	sp|Q15717|ELAV1_HUMAN;sp|Q12926|ELAV2_HUMAN;sp|P26378|ELAV4_HUMAN	yes	no	0	0	0	0	0		By matching	By MS/MS	4.33	0.471				2	1									1	2	26.407	26.439	2	0.0096849	8100	SW_20181010_HUNTER_1Mil_HeLa_frac4_pullout_3	160.26	56.431	10930000	0	2272200	8658100			939	1881
AIPELDAYEAEGLALDDEDVEELTASQR	0	Unmodified	3061.4251	0.42514969	1191	sp|P49736|MCM2_HUMAN	yes	yes	0	0	0	0	0	By MS/MS	By MS/MS	By MS/MS	4.5	0.5				2	2								1	2	1	48.766	48.904	3	4.8031E-32	16426	SW_20181010_HUNTER_1Mil_HeLa_frac4_pullout_3	189.33	174.57	9939600	2788400	3910100	3241000			940	1191
AIPSAAAAAAAAGR	0	Unmodified	1167.636	0.63601977	923	sp|P26599|PTBP1_HUMAN	yes	yes	0	0	0	0	0	By MS/MS	By MS/MS	By MS/MS	2.17	0.373		5	1										1	2	3	26.547	26.489	2;3	0.0051869	8342	SW_20181007_HUNTER_1Mil_HeLa_frac2_pullout_2	110.39	46.571	59534000	2237500	36677000	20620000			941	923
AIPVSPSAVEEDEDEDGHTVVATAR	0	Unmodified	2593.2144	0.21436905	1570	sp|Q07157|ZO1_HUMAN	yes	yes	0	0	0	0	0	By MS/MS	By MS/MS	By MS/MS	2.57	0.495		3	4										2	3	2	29.735	29.721	3	4.883E-11	9267	SW_20181004_HUNTER_1Mil_HeLa_frac2_pullout_1	146.64	138.65	46257000	31613000	10180000	4463800			942	1570
AIQADEEQLR	0	Unmodified	1171.5833	0.5833155	2241	sp|Q7Z3B4|NUP54_HUMAN	yes	yes	0	0	0	0	0	By MS/MS	By MS/MS	By MS/MS	5	0.816				2	2	2							2	3	1	20.935	21.188	2	3.5274E-05	5999	SW_20181010_HUNTER_1Mil_HeLa_frac4_pullout_3	219.8	110.09	81238000	31397000	24956000	24885000			943	2241
AISSGAVVHR	0	Acetyl (N-term)	1037.5618	0.56179219	3067	sp|Q9BXK1|KLF16_HUMAN	yes	yes	1	0	0	0	0	By MS/MS	By MS/MS	By MS/MS	1.5	0.5	3	3											2	2	2	22.013	22.078	2	2.2606E-07	6465	SW_20181004_HUNTER_1Mil_HeLa_frac1_pullout_1	241.52	163.6	130990000	32199000	20476000	78312000			944	3067
AISSSAISR	0	Unmodified	890.48214	0.48214489	1920	sp|Q16630|CPSF6_HUMAN	yes	yes	0	0	0	0	0	By matching	By MS/MS	By matching	6.25	0.433						3	1						1	1	2	17.783	17.649	2	0.029344	5165	SW_20181007_HUNTER_1Mil_HeLa_frac6_pullout_2	136.27	22.379	15955000	2805500	5933200	7216700			945	1920
AISYLTDGPNER	0	Unmodified	1334.6466	0.64664404	1252	sp|P52292|IMA1_HUMAN	yes	yes	0	0	0	0	0	By MS/MS	By MS/MS	By MS/MS	9.75	0.433									1	3			1	1	2	28.015	27.243	2	5.4718E-19	8575	SW_20181010_HUNTER_1Mil_HeLa_frac10_pullout_3	258.17	194.61	19616000	3110400	1879600	14626000			946	1252
AITDTAYR	0	Unmodified	909.4556	0.45559579	1036	sp|P35579|MYH9_HUMAN	yes	yes	0	0	0	0	0	By MS/MS	By MS/MS	By MS/MS	1.88	0.781	3	3	2										2	3	3	18.971	19.061	2	0.0019944	5330	SW_20181004_HUNTER_1Mil_HeLa_frac2_pullout_1	231.86	134.39	535930000	142280000	208940000	184720000			947	1036
AITGASLADIMAKR	1	Oxidation (M)	1432.7708	0.77079869	1487	sp|P83731|RL24_HUMAN	yes	yes	0	0	0	1	0	By matching		By MS/MS	6.33	0.471						2	1						1		2	28.137	27.453	3	9.3454E-05	8823	SW_20181010_HUNTER_1Mil_HeLa_frac6_pullout_3	143.08	115.22	22053000	687840	0	21365000			948	1487
AITNATSGGTPEQIR	0	Unmodified	1514.7689	0.76888444	355	sp|O60684|IMA7_HUMAN;sp|O15131|IMA6_HUMAN	yes	no	0	0	0	0	0	By MS/MS	By MS/MS	By MS/MS	4.43	0.495				4	3								1	3	3	21.099	21.263	2;3	6.5661E-50	6027	SW_20181010_HUNTER_1Mil_HeLa_frac4_pullout_3	294.49	294.49	86311000	9132300	35674000	41505000			949	355
AITSAYYR	0	Unmodified	943.47633	0.47633123	1411	sp|P62491|RB11A_HUMAN;sp|Q15907|RB11B_HUMAN;sp|P57735|RAB25_HUMAN	yes	no	0	0	0	0	0	By MS/MS	By MS/MS	By MS/MS	11.5	0.5											3	3	2	2	2	22.688	22.233	2	0.0088047	6408	SW_20181007_HUNTER_1Mil_HeLa_frac11_pullout_2	198.64	107.06	506920000	147780000	127340000	231810000			950	1411
AIVAIENPADVSVISSR	0	Unmodified	1739.9418	0.94176342	679	sp|P08865|RSSA_HUMAN	yes	yes	0	0	0	0	0	By MS/MS	By MS/MS	By MS/MS	5	0					5								2	2	1	37.641	37.791	2;3	2.2911E-30	12266	SW_20181004_HUNTER_1Mil_HeLa_frac5_pullout_1	262.92	191.47	20051000	8010500	9898800	2141900			951	679
AIVASDTR	0	Unmodified	831.44503	0.4450311	854	sp|P20618|PSB1_HUMAN	yes	yes	0	0	0	0	0	By matching	By MS/MS	By MS/MS	12	0												3	1	1	1	15.506	15.265	2	0.015445	4389	SW_20181007_HUNTER_1Mil_HeLa_frac12_pullout_2	167.82	63.713	7164000	1880700	3155100	2128200			952	854
AIVFIKQPSSQDALQGR	1	Unmodified	1857.0108	0.010846043	1671	sp|Q13308|PTK7_HUMAN	yes	yes	0	0	0	0	0	By MS/MS		By MS/MS	3.8	4.17	2	1	1									1	2		3	30.171	30.133	3	2.5334E-09	9169	SW_20181010_HUNTER_1Mil_HeLa_frac2_pullout_3	155.22	122.48	17382000	2936800	0	14445000			953	1671
AIVPLEAR	0	Unmodified	867.5178	0.51780212	197	sp|O14776|TCRG1_HUMAN	yes	yes	0	0	0	0	0	By MS/MS	By MS/MS	By matching	5.62	4.97	2	2	1									3	2	3	3	28.367	28.091	2	0.0094663	8798	SW_20181004_HUNTER_1Mil_HeLa_frac1_pullout_1	193.98	50.959	59899000	24750000	16453000	18696000			954	197
AIVSSGTLGDR	0	Unmodified	1074.5669	0.56693715	1543	sp|Q03701|CEBPZ_HUMAN	yes	yes	0	0	0	0	0		By MS/MS	By MS/MS	7	0							2							1	1	23.386	22.837	2	0.0011379	6688	SW_20181010_HUNTER_1Mil_HeLa_frac7_pullout_3	162.88	97.631	8773800	0	4816900	3956800			955	1543
AIVSVPVSEIR	0	Unmodified	1168.6816	0.68157298	1773	sp|Q14573|ITPR3_HUMAN	yes	yes	0	0	0	0	0	By MS/MS	By matching	By matching	5	0					3								1	1	1	33.176	33.226	2	0.012183	10656	SW_20181004_HUNTER_1Mil_HeLa_frac5_pullout_1	147.51	11.717	9254100	4722500	3607400	924090			956	1773
AKAAASSSLEDLDLSGEEVQR	1	Acetyl (N-term)	2217.0761	0.076084654	3383	sp|Q9NVR5|KTU_HUMAN	yes	yes	1	0	0	0	0	By MS/MS			11.5	0.5											1	1	2			34.508	34.774	3	1.6308E-10	11146	SW_20181004_HUNTER_1Mil_HeLa_frac11_pullout_1	155.87	133.65	2197000	2197000	0	0			957	3383
AKATTIKEALAR	2	Acetyl (N-term)	1313.7667	0.76669959	1970	sp|Q4LDG9|DNAL1_HUMAN	yes	yes	1	0	0	0	0	By MS/MS		By MS/MS	10	0										2			1		1	25.204	24.585	3	9.0189E-05	7463	SW_20181010_HUNTER_1Mil_HeLa_frac10_pullout_3	171.29	124.1	13709000	1911200	0	11797000			958	1970
AKDVKFGADAR	2	Unmodified	1176.6251	0.62512073	719	sp|P10809|CH60_HUMAN	yes	yes	0	0	0	0	0	By MS/MS	By MS/MS	By MS/MS	4.44	1.47	1	2	4	18	9	4	1	1	1				8	19	14	16.627	16.704	1;2;3	0.00034512	3399	SW_20181010_HUNTER_1Mil_HeLa_frac4_pullout_3	179.19	105.93	24459000000	4922600000	13350000000	6186200000			959	719
AKEALELTDTGLLSGSEER	1	Unmodified	2018.0168	0.016778861	1753	sp|Q14204|DYHC1_HUMAN	yes	yes	0	0	0	0	0	By MS/MS	By MS/MS	By matching	7	0							3						1	1	1	33.727	33.144	3	0.00016625	10655	SW_20181007_HUNTER_1Mil_HeLa_frac7_pullout_2	126.91	96.78	6374400	472810	2915600	2985900			960	1753
AKEDGSKQVSVHR	2	Unmodified	1439.7481	0.74808942	3040	sp|Q9BVV7|TIM21_HUMAN	yes	yes	0	0	0	0	0	By MS/MS	By MS/MS	By MS/MS	9.5	1.32								2	3	1	1	1	1	2	5	12.022	11.428	4	0.00039147	2635	SW_20181007_HUNTER_1Mil_HeLa_frac8_pullout_2	141.85	85.647	50175000	4996300	10561000	34618000			961	3040
AKEKDIQEESTFSSR	2	Unmodified	1753.8483	0.84825697	1106	sp|P42704|LPPRC_HUMAN	yes	yes	0	0	0	0	0		By MS/MS		7	0							1							1		16.349	16.704	3	0.058459	4527	SW_20181007_HUNTER_1Mil_HeLa_frac7_pullout_2	74.786	55.953	1352800	0	1352800	0			962	1106
AKFEELNMDLFR	1	Unmodified	1511.7442	0.74424959	721	sp|P11021|BIP_HUMAN	yes	yes	0	0	0	0	0	By MS/MS			6	0						1							1			38.815	39.269	3	0.015801	12731	SW_20181004_HUNTER_1Mil_HeLa_frac6_pullout_1	111.94	70.396	11022000	11022000	0	0			963	721
AKIAKTHEDIEAQIR	2	Acetyl (N-term)	1763.953	0.95299681	424	sp|O75533|SF3B1_HUMAN	yes	yes	1	0	0	0	0	By MS/MS	By MS/MS	By MS/MS	5.84	1.95				5	7	2	1	1	1	2			4	5	10	24.898	24.533	2;3;4	3.8258E-34	6786	SW_20181004_HUNTER_1Mil_HeLa_frac5_pullout_1	261.41	188.34	578880000	210320000	139270000	229300000			964	424
AKISSPTETER	1	Acetyl (N-term)	1259.6357	0.635745	1002	sp|P31949|S10AB_HUMAN	yes	yes	1	0	0	0	0	By MS/MS	By MS/MS	By MS/MS	5.46	2.14	3	4	2	10	31	16	4	3	2	3	2	1	16	32	33	21.141	21.153	2;3	1.8871E-21	5497	SW_20181007_HUNTER_1Mil_HeLa_frac4_pullout_2	279.77	173.35	55370000000	13924000000	26645000000	14801000000			965	1002
AKLAEQAER	1	Unmodified	1014.5458	0.54580778	1000;1396;929;1440	sp|P27348|1433T_HUMAN;sp|P31947|1433S_HUMAN;sp|P31946|1433B_HUMAN;sp|P63104|1433Z_HUMAN;sp|P62258|1433E_HUMAN	no	no	0	0	0	0	0	By MS/MS			5.5	0.5					1	1							2			12.052	12.38	3	0.017225	3025	SW_20181004_HUNTER_1Mil_HeLa_frac5_pullout_1	148.56	80.853	50132000	50132000	0	0			966	929;1000;1440;1396
AKLEAAIAEAEER	1	Unmodified	1399.7307	0.73070802	15	sp|P08729|K2C7_HUMAN;CON__Q3KNV1;CON__P08729	yes	no	0	0	0	0	0	By MS/MS			11	0											1		1			26.606	27.005	2	0.051161	8280	SW_20181004_HUNTER_1Mil_HeLa_frac11_pullout_1	79.633	42.939	0	0	0	0		+	967	15
AKNDLAVVDVR	1	Unmodified	1198.667	0.66698555	841	sp|P19338|NUCL_HUMAN	yes	yes	0	0	0	0	0	By MS/MS	By MS/MS	By MS/MS	5.22	1.31				3	4		1	1					2	2	5	24.133	23.959	2;3	2.5185E-07	7026	SW_20181004_HUNTER_1Mil_HeLa_frac5_pullout_1	218.07	114.19	238510000	144510000	19718000	74275000			968	841
AKNGQVIGIGAGQQSR	1	Unmodified	1582.854	0.85395147	997	sp|P31939|PUR9_HUMAN	yes	yes	0	0	0	0	0	By MS/MS		By MS/MS	9.33	0.471									2	1			1		2	19.586	18.857	3	0.010729	5806	SW_20181010_HUNTER_1Mil_HeLa_frac9_pullout_3	90.754	57.069	7875000	2986500	0	4888600			969	997
AKNGSEADIDEGLYSR	1	Acetyl (N-term)	1765.8119	0.81187146	876	sp|P22314|UBA1_HUMAN	yes	yes	1	0	0	0	0	By MS/MS	By MS/MS	By MS/MS	5.24	2.3		4	4	2	7	6	1	1	2	2			5	10	14	27.226	26.933	2;3	0	8487	SW_20181007_HUNTER_1Mil_HeLa_frac2_pullout_2	503.38	427.97	6004800000	1882200000	3030300000	1092300000			970	876
AKPAATAAAASEELSQVPDEELLR	1	Acetyl (N-term)	2508.2708	0.27076172	115	sp|A6NKD9|CC85C_HUMAN	yes	yes	1	0	0	0	0	By matching	By matching	By MS/MS	1.25	0.433	3	1											1	1	2	41.701	41.648	3	8.9373E-26	13730	SW_20181010_HUNTER_1Mil_HeLa_frac1_pullout_3	178.35	151.76	8583600	992230	593720	6997600			971	115
AKPAMPQDSVPSPR	1	Unmodified	1479.7504	0.7503976	1275	sp|P53396|ACLY_HUMAN	yes	yes	0	0	0	0	0		By MS/MS		6	0						1								1		20.509	20.518	3	0.054587	6136	SW_20181007_HUNTER_1Mil_HeLa_frac6_pullout_2	73.834	32.294	0	0	0	0			972	1275
AKPAQGAKYR	2	Acetyl (N-term)	1130.6196	0.61964142	661	sp|P08133|ANXA6_HUMAN	yes	yes	1	0	0	0	0	By MS/MS	By MS/MS	By MS/MS	8.3	3.13	1	2				1	1	1	6	4	2	2	6	7	7	12.388	12.33	2;3	8.9598E-05	2608	SW_20181004_HUNTER_1Mil_HeLa_frac9_pullout_1	204.79	161.54	920090000	314700000	86677000	518720000			973	661
AKPLTDQEKR	2	Acetyl (N-term)	1226.6619	0.66190017	634	sp|P06737|PYGL_HUMAN	yes	yes	1	0	0	0	0	By MS/MS	By MS/MS	By MS/MS	3.69	1.51	2	4	7	4	5	4							5	11	10	14.97	15.126	2;3	6.0104E-08	3788	SW_20181004_HUNTER_1Mil_HeLa_frac5_pullout_1	248.15	148.84	2288900000	443640000	1307900000	537370000			974	634
AKPLTDQEKRR	2	Acetyl (N-term)	1382.763	0.7630112	634	sp|P06737|PYGL_HUMAN	yes	yes	1	0	0	0	1	By MS/MS	By MS/MS	By MS/MS	6.25	0.433						3	1						1	1	2	13.897	14.113	3;4	0.0070022	3750	SW_20181010_HUNTER_1Mil_HeLa_frac6_pullout_3	137.59	89.583	78596000	2103600	10831000	65662000			975	634
AKPLTDSEKR	2	Acetyl (N-term)	1185.6354	0.63535107	728	sp|P11216|PYGB_HUMAN	yes	yes	1	0	0	0	0	By MS/MS	By MS/MS	By MS/MS	3.26	1.33	2	5	7	4	4	1							7	7	9	14.727	14.873	2;3	5.1075E-05	3847	SW_20181004_HUNTER_1Mil_HeLa_frac3_pullout_1	211.37	135.23	1387100000	571150000	251300000	564640000			976	728
AKQAATMSEVEWR	1	Unmodified	1505.7297	0.72966216	3541	sp|Q9UHB9|SRP68_HUMAN	yes	yes	0	0	0	0	0	By MS/MS	By matching	By MS/MS	4.75	0.433				1	3								1	1	2	24.304	24.492	3	9.8075E-06	7540	SW_20181010_HUNTER_1Mil_HeLa_frac4_pullout_3	160.69	129.86	17940000	6114900	2670100	9155400			977	3541
AKQEELEAALQR	1	Unmodified	1384.731	0.73104237	15	sp|P08729|K2C7_HUMAN;CON__Q3KNV1;CON__P08729	yes	no	0	0	0	0	0	By MS/MS	By MS/MS	By MS/MS	2.14	0.35		6	1										2	2	3	23.347	23.419	2;3	1.4751E-14	6987	SW_20181004_HUNTER_1Mil_HeLa_frac2_pullout_1	237.37	167.55	218290000	63748000	117960000	36576000		+	978	15
AKQLQAR	1	Acetyl (N-term)	855.49265	0.49265	1929	sp|Q16773|KAT1_HUMAN	yes	yes	1	0	0	0	0	By MS/MS	By matching		7.25	0.829						1	1	2					3	1		14.884	15.162	2	0.02305	4184	SW_20181004_HUNTER_1Mil_HeLa_frac6_pullout_1	207.01	17.041	292840000	291660000	1183700	0			979	1929
AKSADGSAPAGEGEGVTLQR	1	Unmodified	1899.9286	0.92863256	1513	sp|Q01650|LAT1_HUMAN	yes	yes	0	0	0	0	0	By MS/MS	By MS/MS	By MS/MS	8.5	0.5								2	2				1	1	2	19.29	18.752	3	0.00011499	5392	SW_20181007_HUNTER_1Mil_HeLa_frac8_pullout_2	123.19	97.633	8018700	2126900	2726900	3164900			980	1513
AKSAGAKSSGGREDLESSGLQR	2	Unmodified	2190.0989	0.098885782	3583	sp|Q9UK76|JUPI1_HUMAN	yes	yes	0	0	0	0	1	By MS/MS			11	0											1		1			13.14	13.438	4	0.0013928	3451	SW_20181004_HUNTER_1Mil_HeLa_frac11_pullout_1	80.156	49.473	4206700	4206700	0	0			981	3583
AKSETVLTCATGR	1	Unmodified	1392.7031	0.70311306	915	sp|P26006|ITA3_HUMAN	yes	yes	0	0	0	0	0		By MS/MS	By MS/MS	5	0					2									1	1	18.227	18.1	3	0.00071621	5381	SW_20181007_HUNTER_1Mil_HeLa_frac5_pullout_2	136.3	107	13439000	0	11651000	1787900			982	915
AKSLDGVTNDR	1	Unmodified	1174.5942	0.59421454	3507	sp|Q9UBM7|DHCR7_HUMAN	yes	yes	0	0	0	0	0	By MS/MS		By matching	11	0											2		1		1	14.763	14.336	3	0.01626	3780	SW_20181004_HUNTER_1Mil_HeLa_frac11_pullout_1	121.21	74.616	20352000	17832000	0	2520100			983	3507
AKSPENSTLEEILGQYQR	1	Acetyl (N-term)	2104.0437	0.043662314	2276	sp|Q86SQ7|SDCG8_HUMAN	yes	yes	1	0	0	0	0			By MS/MS	1.33	0.471	2	1													3	44.038	43.936	2;3	0.00026448	14465	SW_20181010_HUNTER_1Mil_HeLa_frac1_pullout_3	126.19	106.47	5923300	0	0	5923300			984	2276
AKSPLEGVSSSR	1	Acetyl (N-term)	1258.6517	0.65172941	1933	sp|Q16854|DGUOK_HUMAN	yes	yes	1	0	0	0	0	By MS/MS	By MS/MS	By MS/MS	2.4	0.49		3	2										2	1	2	23.49	23.554	2	1.0188E-07	6625	SW_20181010_HUNTER_1Mil_HeLa_frac2_pullout_3	205.09	130.71	48199000	18015000	20187000	9996700			985	1933
AKSSGNSSSSGSGSGSTSAGSSSPGAR	1	Unmodified	2301.0065	0.0065015391	1612	sp|Q12797|ASPH_HUMAN	yes	yes	0	0	0	0	0	By MS/MS	By MS/MS	By MS/MS	4	0.894			2	1	2								1	3	1	10.675	10.812	3	2.2664E-52	2565	SW_20181004_HUNTER_1Mil_HeLa_frac5_pullout_1	220.5	208.85	44166000	10654000	27258000	6253800			986	1612
AKTDAGGEDAILQTR	1	Unmodified	1544.7794	0.77944912	3351	sp|Q9NT62|ATG3_HUMAN	yes	yes	0	0	0	0	0	By MS/MS		By MS/MS	10.3	0.471										2	1		2		1	21.944	21.664	3	1.67E-09	6458	SW_20181010_HUNTER_1Mil_HeLa_frac10_pullout_3	162.7	128.52	15349000	6354300	0	8994200			987	3351
AKTQTPPVSPAPQPTEER	1	Unmodified	1932.9905	0.99050453	1758	sp|Q14247|SRC8_HUMAN	yes	yes	0	0	0	0	0	By MS/MS	By MS/MS	By MS/MS	2	0		3											1	1	1	17.862	18.055	3	9.1165E-06	4500	SW_20181010_HUNTER_1Mil_HeLa_frac2_pullout_3	138.75	125.33	15346000	3581500	6796900	4967400			988	1758
AKVEQVLSLEPQHELKFR	2	Acetyl (N-term)	2192.1954	0.19535235	508	sp|O95292|VAPB_HUMAN	yes	yes	1	0	0	0	0		By MS/MS	By MS/MS	4.5	0.5				3	3									4	2	39.325	39.344	3;4	1.0632E-06	13781	SW_20181007_HUNTER_1Mil_HeLa_frac4_pullout_2	146.58	132.33	24366000	0	12886000	11480000			989	508
AKVIAAEGEMNASR	1	Oxidation (M)	1461.7246	0.72457678	928	sp|P27105|STOM_HUMAN	yes	yes	0	0	0	1	0		By MS/MS	By matching	2	0		2												1	1	14.091	14.206	3	0.073002	3617	SW_20181007_HUNTER_1Mil_HeLa_frac2_pullout_2	64.842	51.126	1499200	0	1283700	215460			990	928
AKVKVDEVGGEALGR	2	Unmodified	1526.8417	0.84165545	31	CON__Q3SX09	yes	yes	0	0	0	0	0	By MS/MS	By MS/MS	By MS/MS	5	0					8								2	3	3	20.227	20.332	2;3;4	3.2803E-15	5897	SW_20181004_HUNTER_1Mil_HeLa_frac5_pullout_1	204.13	147.02	221170000	86165000	120780000	14230000		+	991	31
AKVLTPELYAELR	1	Acetyl (N-term)	1543.861	0.86099391	745	sp|P12277|KCRB_HUMAN	yes	yes	1	0	0	0	0	By MS/MS	By MS/MS	By MS/MS	1.43	0.728	5	1	1										2	1	4	42.362	42.289	2;3	8.6151E-07	13926	SW_20181010_HUNTER_1Mil_HeLa_frac1_pullout_3	174.24	131.91	20707000	6808900	645770	13253000			992	745
AKVSELYDVTWEEMR	1	Oxidation (M);Acetyl (N-term)	1912.8877	0.88767894	1806	sp|Q15006|EMC2_HUMAN	yes	yes	1	0	0	1	0	By MS/MS	By MS/MS	By MS/MS	6.05	1.43				5	4	1	9	3					4	9	9	40.303	40.057	2;3	1.8592E-18	12171	SW_20181010_HUNTER_1Mil_HeLa_frac4_pullout_3	215.87	215.87	133540000	14658000	64856000	54031000			993	1806
AKVSELYDVTWEEMR	1	Acetyl (N-term)	1896.8928	0.89276432	1806	sp|Q15006|EMC2_HUMAN	yes	yes	1	0	0	0	0	By MS/MS	By MS/MS	By MS/MS	7.25	0.433							6	2					2	4	2	45.379	44.881	2;3	4.9781E-40	13622	SW_20181004_HUNTER_1Mil_HeLa_frac7_pullout_1	269.36	236.86	72632000	18545000	44289000	9797800			994	1806
AKWGEGDPR	1	Acetyl (N-term)	1056.4989	0.49885759	525	sp|O95433|AHSA1_HUMAN	yes	yes	1	0	0	0	0		By MS/MS	By matching	3.5	1.89	1	1	1	2			1							1	5	21.785	21.564	2	0.083334	6556	SW_20181007_HUNTER_1Mil_HeLa_frac4_pullout_2	108.74	37.241	2432600000	0	955680000	1476900000			995	525
AKYGEHEASPDNGQNEFSDIIKSR	2	Acetyl (N-term)	2733.2631	0.26305058	1146	sp|P46939|UTRO_HUMAN	yes	yes	1	0	0	0	0		By MS/MS		3	0			1											1		30.856	30.949	4	2.1545E-07	9829	SW_20181007_HUNTER_1Mil_HeLa_frac3_pullout_2	106.45	85.953	3744600	0	3744600	0			996	1146
AKYQVPQR	1	Acetyl (N-term)	1030.556	0.55597854	2153	sp|Q6PL24|TMED8_HUMAN	yes	yes	1	0	0	0	0	By MS/MS		By matching	11	0											2		1		1	20.206	19.528	2	0.041862	5500	SW_20181004_HUNTER_1Mil_HeLa_frac11_pullout_1	132.29	61.366	3563300	2299300	0	1264000			997	2153
ALAAAGYDVEKNNSR	1	Unmodified	1577.7798	0.77978347	715	sp|P16403|H12_HUMAN;sp|P10412|H14_HUMAN;sp|P16402|H13_HUMAN;sp|P22492|H1T_HUMAN;sp|Q02539|H11_HUMAN	yes	no	0	0	0	0	0	By MS/MS	By MS/MS	By MS/MS	6.17	0.373						5	1						2	2	2	20.61	20.465	2;3	2.0704E-23	6070	SW_20181007_HUNTER_1Mil_HeLa_frac6_pullout_2	223.39	180.01	149550000	18330000	34695000	96522000			998	715
ALAAAGYDVEKNNSR	1	Acetyl (N-term)	1619.7903	0.79034816	715	sp|P16403|H12_HUMAN;sp|P10412|H14_HUMAN;sp|P16402|H13_HUMAN;sp|P22492|H1T_HUMAN;sp|Q02539|H11_HUMAN	yes	no	1	0	0	0	0			By MS/MS	1	0	1														1	29.989	30.147	2	4.29E-12	9319	SW_20181010_HUNTER_1Mil_HeLa_frac1_pullout_3	178.81	143.3	5625000	0	0	5625000			999	715
ALAAAPSSNGSPWR	0	Unmodified	1383.6895	0.6895119	3178	sp|Q9H2W6|RM46_HUMAN	yes	yes	0	0	0	0	0	By MS/MS	By MS/MS	By MS/MS	4.38	1.32			6	3	3	3	1						4	6	6	27.266	27.208	2;3	1.6021E-32	8264	SW_20181010_HUNTER_1Mil_HeLa_frac4_pullout_3	277.02	174.5	1268100000	328120000	446550000	493400000			1000	3178
ALAAEEIR	0	Unmodified	871.47633	0.47633123	2865	sp|Q96S55|WRIP1_HUMAN	yes	yes	0	0	0	0	0	By MS/MS	By MS/MS	By MS/MS	9.25	0.433									3	1			1	1	2	22.74	22.102	2	0.015336	7113	SW_20181010_HUNTER_1Mil_HeLa_frac9_pullout_3	168.45	40.069	26106000	2388400	5754700	17963000			1001	2865
ALAAGGYDVEKNNSR	1	Unmodified	1563.7641	0.76413341	797	sp|P16401|H15_HUMAN	yes	yes	0	0	0	0	0		By MS/MS	By MS/MS	4.8	0.748				2	2	1								3	2	19.668	19.71	3	2.3226E-12	5445	SW_20181010_HUNTER_1Mil_HeLa_frac4_pullout_3	184.76	134.83	28637000	0	13925000	14712000			1002	797
ALAAPAAEEKEEAR	1	Unmodified	1454.7365	0.73652168	1513	sp|Q01650|LAT1_HUMAN	yes	yes	0	0	0	0	0	By MS/MS	By MS/MS	By MS/MS	8.07	1.88						7	8	5	3	2	3	2	7	11	12	17.716	17.51	2;3	1.1033E-39	4621	SW_20181010_HUNTER_1Mil_HeLa_frac6_pullout_3	280.56	189.09	2702300000	274080000	1323400000	1104800000			1003	1513
ALAAQNIVEDMEQR	0	Unmodified	1586.7723	0.77225526	1899	sp|Q16222|UAP1_HUMAN	yes	yes	0	0	0	0	0	By matching	By MS/MS	By matching	5.33	0.471					2	1							1	1	1	37.724	37.506	2	8.2043E-06	12413	SW_20181007_HUNTER_1Mil_HeLa_frac5_pullout_2	183	128.39	6205700	3604300	1492100	1109400			1004	1899
ALAAVPSAGSVQR	0	Unmodified	1225.6779	0.67788459	1745	sp|Q14160|SCRIB_HUMAN	yes	yes	0	0	0	0	0		By MS/MS	By MS/MS	2	0		2												1	1	24.249	24.264	2	0.0023266	7422	SW_20181007_HUNTER_1Mil_HeLa_frac2_pullout_2	127.3	24.692	3860300	0	1520200	2340100			1005	1745
ALADHSMAQTPR	0	Unmodified	1296.6245	0.62446881	667	sp|P08240|SRPRA_HUMAN	yes	yes	0	0	0	0	0	By MS/MS	By MS/MS	By MS/MS	5	0					3								1	1	1	16.162	16.279	3	5.9002E-05	4602	SW_20181007_HUNTER_1Mil_HeLa_frac5_pullout_2	148.18	114.22	8307000	1628700	2914200	3764100			1006	667
ALADNMYR	0	Unmodified	952.44365	0.44365089	1628	sp|Q12965|MYO1E_HUMAN	yes	yes	0	0	0	0	0		By matching	By MS/MS	4	0				2										1	1	22.382	22.607	2	0.032521	6611	SW_20181010_HUNTER_1Mil_HeLa_frac4_pullout_3	138.83	76.116	21862000	0	7643200	14219000			1007	1628
ALADTENLR	0	Unmodified	1001.5142	0.5141733	3261	sp|Q9HAV7|GRPE1_HUMAN	yes	yes	0	0	0	0	0	By MS/MS	By MS/MS	By MS/MS	10.9	0.833										3	2	2	2	3	2	21.56	21.411	2	0.007724	6269	SW_20181004_HUNTER_1Mil_HeLa_frac11_pullout_1	164.72	73.098	9102000	4726400	4035600	339910			1008	3261
ALAEGPGAEGPR	0	Unmodified	1123.5622	0.56218613	1667	sp|Q13263|TIF1B_HUMAN	yes	yes	0	0	0	0	0	By MS/MS	By MS/MS	By MS/MS	8	0								3					1	1	1	18.801	18.532	2	0.00023496	5536	SW_20181010_HUNTER_1Mil_HeLa_frac8_pullout_3	161.17	103.89	13931000	1367300	6809300	5754400			1009	1667
ALAEGQQR	0	Unmodified	871.45118	0.45117911	2126	sp|Q6P2E9|EDC4_HUMAN	yes	yes	0	0	0	0	0		By MS/MS	By MS/MS	1.5	0.5	1	1												1	1	12.255	12.32	2	0.015954	2523	SW_20181010_HUNTER_1Mil_HeLa_frac2_pullout_3	164.89	59.474	13641000	0	10215000	3426100			1010	2126
ALAGATGLR	0	Gln->pyro-Glu	811.4552	0.45520186	2315	sp|Q86Y56|DAAF5_HUMAN	yes	yes	0	1	0	0	0	By matching	By MS/MS	By MS/MS	10.6	0.49										2	3		2	1	2	26.408	25.839	2	0.047458	7641	SW_20181007_HUNTER_1Mil_HeLa_frac11_pullout_2	124.89	17.159	65282000	19688000	12272000	33322000			1011	2315
ALAGVFVWDEER	0	Unmodified	1390.6881	0.68811492	3313	sp|Q9NQZ5|STAR7_HUMAN	yes	yes	0	0	0	0	0	By MS/MS	By MS/MS	By MS/MS	5.4	0.49					3	2							2	2	1	42.359	42.481	2	5.5838E-05	13744	SW_20181004_HUNTER_1Mil_HeLa_frac6_pullout_1	174.73	106	21336000	17356000	3203900	776450			1012	3313
ALAHTQEGEEKKQTSGTSNTR	2	Unmodified	2272.1044	0.10436509	2906	sp|Q99590|SCAFB_HUMAN	yes	yes	0	0	0	0	0	By MS/MS		By MS/MS	9.5	0.5									3	3			3		3	11.96	11.625	4;5	0.001169	2390	SW_20181004_HUNTER_1Mil_HeLa_frac9_pullout_1	84.499	68.907	30427000	7966500	0	22461000			1013	2906
ALAMPEATGDAR	0	Unmodified	1201.5761	0.57612163	3253	sp|Q9HA77|SYCM_HUMAN	yes	yes	0	0	0	0	0	By MS/MS			5	0					1								1			24.425	25.027	2	0.025071	7558	SW_20181004_HUNTER_1Mil_HeLa_frac5_pullout_1	103.7	63.699	3886300	3886300	0	0			1014	3253
ALAPASLTSAR	0	Glu->pyro-Glu	1038.5822	0.58219329	3653	sp|Q9UQ35|SRRM2_HUMAN	yes	yes	0	0	1	0	0	By matching	By MS/MS	By MS/MS	12	0												3	1	1	1	19.39	18.949	2	0.017594	5678	SW_20181010_HUNTER_1Mil_HeLa_frac12_pullout_3	119.17	22.106	51312000	4634400	23589000	23089000			1015	3653
ALAQAYNPMAR	0	Unmodified	1204.6023	0.6022768	1102	sp|P42345|MTOR_HUMAN	yes	yes	0	0	0	0	0		By matching	By MS/MS	5	0					2									1	1	27.767	27.64	2	0.053895	8000	SW_20181010_HUNTER_1Mil_HeLa_frac5_pullout_3	114.93	47.175	2792300	0	2180700	611600			1016	1102
ALASTDGHLR	0	Unmodified	1039.5411	0.54105675	1822	sp|Q15061|WDR43_HUMAN	yes	yes	0	0	0	0	0		By MS/MS	By MS/MS	4	0				2										1	1	16.297	16.197	3	0.00023252	4324	SW_20181010_HUNTER_1Mil_HeLa_frac4_pullout_3	158.57	101.53	26647000	0	0	26647000			1017	1822
ALASVLER	0	Acetyl (N-term)	899.50763	0.50763136	944	sp|P28074|PSB5_HUMAN	yes	yes	1	0	0	0	0		By MS/MS	By MS/MS	7	0							2							1	1	44.807	43.607	2	0.034626	14247	SW_20181007_HUNTER_1Mil_HeLa_frac7_pullout_2	137.18	36.437	23906000	0	10316000	13590000			1018	944
ALASVLERPLPVNQR	0	Acetyl (N-term)	1703.9683	0.96825295	944	sp|P28074|PSB5_HUMAN	yes	yes	1	0	0	0	1	By MS/MS	By MS/MS	By MS/MS	7.29	0.452							5	2					2	2	3	44.849	44.053	2;3	9.4714E-08	13335	SW_20181004_HUNTER_1Mil_HeLa_frac7_pullout_1	154.35	113.62	12997000	5631800	4756600	2609000			1019	944
ALDDKLYQR	1	Acetyl (N-term)	1162.5982	0.59823728	2702	sp|Q96B01|R51A1_HUMAN	yes	yes	1	0	0	0	0	By matching		By MS/MS	1.67	0.471	1	2											1		2	27.51	27.472	2	0.0081424	7942	SW_20181010_HUNTER_1Mil_HeLa_frac1_pullout_3	163.15	64.693	31880000	1427200	0	30452000			1020	2702
ALDEGDIALLKTYGQSTYSR	1	Unmodified	2200.1012	0.10117719	1047	sp|P35998|PRS7_HUMAN	yes	yes	0	0	0	0	0	By matching	By MS/MS		5	0					2								1	1		36.562	36.862	3	4.6829E-05	12247	SW_20181007_HUNTER_1Mil_HeLa_frac5_pullout_2	129.15	106.05	7076700	3841500	3235200	0			1021	1047
ALDGPEQMELEEGKAGSGLR	1	Oxidation (M);Acetyl (N-term)	2144.0056	0.005562248	1391	sp|P62195|PRS8_HUMAN	yes	yes	1	0	0	1	0	By MS/MS	By MS/MS	By MS/MS	9.05	1.49							6	3		10	3		8	7	7	32.561	32.041	2;3	8.7723E-22	10043	SW_20181010_HUNTER_1Mil_HeLa_frac7_pullout_3	185.67	163.44	141110000	27938000	27847000	85328000			1022	1391
ALDGPEQMELEEGKAGSGLR	1	Acetyl (N-term)	2128.0106	0.010647626	1391	sp|P62195|PRS8_HUMAN	yes	yes	1	0	0	0	0	By MS/MS	By MS/MS	By MS/MS	7.12	3.98		6								8	2		7	4	5	34.607	34.347	2;3	3.8341E-63	11511	SW_20181010_HUNTER_1Mil_HeLa_frac10_pullout_3	276.59	247.82	333830000	103770000	12181000	217870000			1023	1391
ALDKLDGTEINGR	1	Unmodified	1400.726	0.72595699	1665	sp|Q13247|SRSF6_HUMAN	yes	yes	0	0	0	0	0	By matching	By MS/MS	By matching	5.4	0.49					3	2							1	2	2	23.104	23.22	3	0.0019107	7156	SW_20181007_HUNTER_1Mil_HeLa_frac5_pullout_2	128.95	53.472	27912000	9781300	14405000	3725100			1024	1665
ALDKSDSHPSDALTR	1	Unmodified	1611.7853	0.78526278	1193	sp|P49748|ACADV_HUMAN	yes	yes	0	0	0	0	0	By MS/MS	By MS/MS	By MS/MS	2	0.877	4	6	2	1									4	3	6	16.459	16.543	2;3;4	3.1412E-40	4322	SW_20181004_HUNTER_1Mil_HeLa_frac2_pullout_1	273.27	237.73	972170000	79795000	308580000	583790000			1025	1193
ALDLEIATYR	0	Unmodified	1163.6186	0.61863837	10	sp|P04264|K2C1_HUMAN;CON__P04264	yes	no	0	0	0	0	0	By MS/MS	By matching	By MS/MS	12	0												4	2	1	1	36.495	35.787	2	0.0011771	12099	SW_20181010_HUNTER_1Mil_HeLa_frac12_pullout_3	181.55	0	20017000	530860	6657800	12828000		+	1026	10
ALDLPPR	0	Unmodified	780.44939	0.4493882	3693	sp|Q9Y2W2|WBP11_HUMAN	yes	yes	0	0	0	0	0	By matching		By MS/MS	8.33	0.471								2	1				1		2	26.829	25.774	2	0.14297	8707	SW_20181010_HUNTER_1Mil_HeLa_frac8_pullout_3	114.02	25.289	9352300	884510	0	8467800			1027	3693
ALDPADQHLR	0	Acetyl (N-term)	1176.5887	0.58873523	2274	sp|Q7Z7K0|COXM1_HUMAN	yes	yes	1	0	0	0	0	By MS/MS	By MS/MS	By MS/MS	8.67	1.97						3		3	2	1	2	1	3	5	4	26.45	26.062	2	0.0064696	7859	SW_20181007_HUNTER_1Mil_HeLa_frac11_pullout_2	163.99	127.59	4934000000	160620000	1595200000	3178200000			1028	2274
ALDVSASDDEIAR	0	Unmodified	1360.647	0.64703797	758	sp|P13798|ACPH_HUMAN	yes	yes	0	0	0	0	0	By MS/MS	By MS/MS	By matching	8.25	0.433								3	1				1	1	2	26.939	26.162	2	4.8606E-10	8206	SW_20181007_HUNTER_1Mil_HeLa_frac8_pullout_2	201.75	129.2	26447000	1450500	9399300	15598000			1029	758
ALDYYGLYDDR	0	Unmodified	1362.6092	0.6091959	2472	sp|Q8NDT2|RB15B_HUMAN	yes	yes	0	0	0	0	0		By matching	By MS/MS	8	0								2						1	1	35.562	34.531	2	0.015571	11939	SW_20181010_HUNTER_1Mil_HeLa_frac8_pullout_3	122.26	83.236	4088200	0	1469400	2618900			1030	2472
ALEATTEHIR	0	Unmodified	1139.5935	0.59348625	3728	sp|Q9Y490|TLN1_HUMAN	yes	yes	0	0	0	0	0	By MS/MS	By MS/MS	By MS/MS	1.6	0.49	2	3											2	1	2	17.606	17.693	3	0.0014774	4933	SW_20181007_HUNTER_1Mil_HeLa_frac2_pullout_2	158.85	105.95	38688000	5313000	9809700	23566000			1031	3728
ALEEAMEQKAELER	1	Oxidation (M);Acetyl (N-term)	1703.8036	0.80361496	1036	sp|P35579|MYH9_HUMAN	yes	yes	1	0	0	1	0	By MS/MS		By matching	9	0									2				1		1	37.119	36.273	2	0.034991	10676	SW_20181004_HUNTER_1Mil_HeLa_frac9_pullout_1	87.001	22.704	3285600	2115500	0	1170100			1032	1036
ALEEANTELEVKIR	1	Acetyl (N-term)	1655.873	0.87301516	25	sp|Q04695|K1C17_HUMAN;CON__Q04695;CON__Q9QWL7	yes	no	1	0	0	0	0	By MS/MS	By matching		1	0	2												1	1		37.691	37.716	2	3.9652E-05	12278	SW_20181004_HUNTER_1Mil_HeLa_frac1_pullout_1	146.16	97.523	1640300	1119500	520790	0		+	1033	25
ALEEANTELEVKIR	1	Gln->pyro-Glu	1596.8359	0.83590137	25	sp|Q04695|K1C17_HUMAN;CON__Q04695;CON__Q9QWL7	yes	no	0	1	0	0	0	By MS/MS			3	0			1										1			39.387	39.588	2	0.00088871	12942	SW_20181004_HUNTER_1Mil_HeLa_frac3_pullout_1	127.17	82.856	1234800	1234800	0	0		+	1034	25
ALEEANTELEVKIR	1	Unmodified	1613.8625	0.86245047	25	sp|Q04695|K1C17_HUMAN;CON__Q04695;CON__Q9QWL7	yes	no	0	0	0	0	0		By MS/MS	By MS/MS	4	0				3										2	1	29.758	29.824	3	2.1394E-10	8642	SW_20181010_HUNTER_1Mil_HeLa_frac4_pullout_3	198.48	139.86	17959000	0	6494300	11464000		+	1035	25
ALEGMSKR	1	Unmodified	890.46439	0.46438634	1105	sp|P42696|RBM34_HUMAN	yes	yes	0	0	0	0	0	By MS/MS	By matching		5	0					2								1	1		13.755	14.206	2	0.038302	3568	SW_20181004_HUNTER_1Mil_HeLa_frac5_pullout_1	134.3	29.027	6877500	6023400	854020	0			1036	1105
ALEGMSKR	1	Acetyl (N-term)	932.47495	0.47495102	1105	sp|P42696|RBM34_HUMAN	yes	yes	1	0	0	0	0	By MS/MS	By MS/MS	By MS/MS	10.2	1.03									3	2	3	1	3	2	4	23.539	22.928	2	0.015142	6741	SW_20181004_HUNTER_1Mil_HeLa_frac11_pullout_1	169.57	49.047	425820000	216140000	12281000	197400000			1037	1105
ALEILQEEDLIDEDDIPVR	0	Unmodified	2224.1111	0.11107318	702	sp|P0C0L5|CO4B_HUMAN;sp|P0C0L4|CO4A_HUMAN	yes	no	0	0	0	0	0		By MS/MS		2	0		1												1		46.527	46.578	2	2.8782E-05	15516	SW_20181007_HUNTER_1Mil_HeLa_frac2_pullout_2	108.3	87.64	0	0	0	0			1038	702
ALELDQER	0	Unmodified	972.48762	0.4876242	1026	sp|P35241|RADI_HUMAN	yes	yes	0	0	0	0	0			By MS/MS	7	0							1								1	24.496	23.044	2	0.020514	6763	SW_20181010_HUNTER_1Mil_HeLa_frac7_pullout_3	150.05	63.187	13646000	0	0	13646000			1039	1026
ALELEQER	0	Unmodified	986.50327	0.50327426	916	sp|P26038|MOES_HUMAN	yes	yes	0	0	0	0	0	By MS/MS	By MS/MS	By MS/MS	6.33	0.471						2	1						1	1	1	22.789	22.893	2	0.007523	6730	SW_20181010_HUNTER_1Mil_HeLa_frac6_pullout_3	210.26	38.113	51834000	14021000	19368000	18445000			1040	916
ALEQQVEEMR	0	Unmodified	1231.5867	0.58668632	1037	sp|P35580|MYH10_HUMAN	yes	yes	0	0	0	0	0	By MS/MS	By matching	By MS/MS	7.25	0.433							3	1					1	1	2	25.434	24.819	2	0.013337	7604	SW_20181010_HUNTER_1Mil_HeLa_frac7_pullout_3	142.43	78.862	11217000	1154200	2050300	8012500			1041	1037
ALESGGASVISTR	0	Unmodified	1246.6517	0.65172941	3538	sp|Q9UH99|SUN2_HUMAN	yes	yes	0	0	0	0	0	By MS/MS	By matching	By MS/MS	7	0							3						1	1	1	24.286	23.937	2	9.4521E-11	7196	SW_20181010_HUNTER_1Mil_HeLa_frac7_pullout_3	205.52	41.861	32199000	6391800	12155000	13652000			1042	3538
ALESGGGSILSTR	0	Unmodified	1246.6517	0.65172941	477	sp|O94901|SUN1_HUMAN	yes	yes	0	0	0	0	0			By MS/MS	9	0									1						1	28.701	26.9	2	0.03914	8930	SW_20181010_HUNTER_1Mil_HeLa_frac9_pullout_3	91.584	0	1360700	0	0	1360700			1043	477
ALETVPKDLR	1	Acetyl (N-term)	1182.6608	0.66083754	1447	sp|P63272|SPT4H_HUMAN	yes	yes	1	0	0	0	0	By MS/MS	By MS/MS	By MS/MS	4.53	1.59			6	2	3	2	1	1					3	5	7	32.069	31.752	2	3.9857E-06	10181	SW_20181010_HUNTER_1Mil_HeLa_frac4_pullout_3	234.2	107.18	1931300000	662790000	813220000	455310000			1044	1447
ALFNTEQR	0	Unmodified	977.49304	0.49304393	1556	sp|Q05193|DYN1_HUMAN;sp|Q9UQ16|DYN3_HUMAN	yes	no	0	0	0	0	0	By matching	By matching	By MS/MS	9	0									3				1	1	1	22.612	22.262	2	0.038302	7130	SW_20181010_HUNTER_1Mil_HeLa_frac9_pullout_3	134.3	0	7383700	1002300	1939500	4442000			1045	1556
ALFPAFAGLSEAPDGGSSR	0	Acetyl (N-term)	1890.9112	0.91119158	3229	sp|Q9H7Z3|NRDE2_HUMAN	yes	yes	1	0	0	0	0	By MS/MS	By MS/MS	By MS/MS	8.44	0.685								6	2	1			3	2	4	53.886	52.927	2	0.00040952	15737	SW_20181004_HUNTER_1Mil_HeLa_frac8_pullout_1	111.39	87.783	30560000	8685800	12901000	8973700			1046	3229
ALFTYEGNSNDIR	0	Unmodified	1498.7052	0.70522155	3576	sp|Q9UJU6|DBNL_HUMAN	yes	yes	0	0	0	0	0	By MS/MS	By MS/MS	By MS/MS	11	0											3		1	1	1	31.841	31.205	2	3.4968E-13	9802	SW_20181004_HUNTER_1Mil_HeLa_frac11_pullout_1	213.25	152.66	13840000	10206000	1075900	2558200			1047	3576
ALGDATR	0	Unmodified	702.36605	0.3660525	1269	sp|P53041|PPP5_HUMAN	yes	yes	0	0	0	0	0	By MS/MS			7	0							1						1			13.232	13.585	2	0.073546	3112	SW_20181004_HUNTER_1Mil_HeLa_frac7_pullout_1	149.4	21.017	14613000	14613000	0	0			1048	1269
ALGEEKAEAEASEDTKAQSYGR	2	Unmodified	2339.0877	0.087711973	2205	sp|Q76N32|CEP68_HUMAN	yes	yes	0	0	0	0	0	By MS/MS	By matching	By MS/MS	3.83	1.57		2	1		2	1							2	2	2	20.583	20.787	3;4	4.5654E-05	6058	SW_20181004_HUNTER_1Mil_HeLa_frac5_pullout_1	99.999	83.493	22281000	8655300	5009200	8616100			1049	2205
ALGGEDVR	0	Unmodified	815.41373	0.41373097	17	CON__P12763	yes	yes	0	0	0	0	0	By MS/MS	By MS/MS	By MS/MS	2.56	1.26	2	3	2	1	1								2	5	2	16.569	16.75	2	0.0092007	4580	SW_20181007_HUNTER_1Mil_HeLa_frac2_pullout_2	195.85	94.159	153380000	17005000	33898000	102480000		+	1050	17
ALGGGGAGPPVVGGGGGR	0	Unmodified	1391.727	0.72696004	869	sp|P22059|OSBP1_HUMAN	yes	yes	0	0	0	0	0	By MS/MS	By MS/MS	By MS/MS	12	0												3	1	1	1	23.135	23.475	2	8.9648E-22	7119	SW_20181004_HUNTER_1Mil_HeLa_frac12_pullout_1	192.1	154.9	5850000	1134900	4715100	0			1051	869
ALGGLGSGICPNR	0	Unmodified	1270.6452	0.64520425	990	sp|P31327|CPSM_HUMAN	yes	yes	0	0	0	0	0	By MS/MS	By MS/MS	By MS/MS	6.6	0.8						3	1	1					1	1	3	28.911	28.2	2	3.2007E-21	9000	SW_20181010_HUNTER_1Mil_HeLa_frac6_pullout_3	245.5	161.03	41260000	7093100	3453800	30713000			1052	990
ALGNIAGDGSVFR	0	Unmodified	1275.6571	0.65714914	1252	sp|P52292|IMA1_HUMAN	yes	yes	0	0	0	0	0	By MS/MS	By MS/MS	By MS/MS	6.67	1.89				1	2	2	1	1	1	1			2	1	6	33.976	32.99	2	2.5973E-08	10589	SW_20181004_HUNTER_1Mil_HeLa_frac5_pullout_1	187.33	126.42	71150000	29803000	15982000	25364000			1053	1252
ALGNIAGDSSVCR	0	Unmodified	1318.6299	0.62994811	355	sp|O60684|IMA7_HUMAN	yes	yes	0	0	0	0	0	By MS/MS	By MS/MS	By matching	8	0								3					1	1	1	24.756	24.42	2	0.00023364	7496	SW_20181007_HUNTER_1Mil_HeLa_frac8_pullout_2	144.55	55.303	5515300	841450	2828100	1845800			1054	355
ALGSIEGR	0	Unmodified	801.43447	0.43446642	1473	sp|P78406|RAE1L_HUMAN	yes	yes	0	0	0	0	0	By matching	By MS/MS	By matching	3	0			3										1	1	1	20.357	20.435	2	0.015655	5973	SW_20181007_HUNTER_1Mil_HeLa_frac3_pullout_2	166.61	48.603	38227000	15836000	18921000	3470100			1055	1473
ALGSPEMDVR	0	Unmodified	1073.5175	0.51754412	256	sp|O15446|RPA34_HUMAN	yes	yes	0	0	0	0	0	By matching	By MS/MS	By matching	2	0		3											1	1	1	25.122	25.148	2	0.003029	7854	SW_20181007_HUNTER_1Mil_HeLa_frac2_pullout_2	167.23	74.762	18890000	9538800	7013400	2337600			1056	256
ALHPSPDEEEPIER	0	Unmodified	1617.7635	0.76346471	2834	sp|Q96N67|DOCK7_HUMAN	yes	yes	0	0	0	0	0	By MS/MS	By MS/MS	By MS/MS	5.6	0.49					2	3							2	2	1	20.246	20.416	3	2.3016E-05	5765	SW_20181010_HUNTER_1Mil_HeLa_frac6_pullout_3	115.79	96.114	22538000	6474800	8756800	7306300			1057	2834
ALIAGGGAPEIELALR	0	Unmodified	1549.8828	0.88279198	1228	sp|P50991|TCPD_HUMAN	yes	yes	0	0	0	0	0	By MS/MS	By MS/MS		7	0							4						2	2		42.538	42.742	2;3	5.7141E-13	12920	SW_20181004_HUNTER_1Mil_HeLa_frac7_pullout_1	177.76	129.94	4140400	1716800	2423600	0			1058	1228
ALINSTGEEVAMR	0	Unmodified	1389.6922	0.69221402	589	sp|P02545|LMNA_HUMAN	yes	yes	0	0	0	0	0	By matching	By matching	By MS/MS	6	0						3							1	1	1	27.844	27.782	2	0.052898	8908	SW_20181010_HUNTER_1Mil_HeLa_frac6_pullout_3	73.067	35.591	7115600	1571000	1288300	4256300			1059	589
ALITQQDLAPQQR	0	Unmodified	1480.7998	0.79979063	195	sp|O14763|TR10B_HUMAN	yes	yes	0	0	0	0	0	By MS/MS	By MS/MS	By MS/MS	12	0												4	2	1	1	28.288	27.89	2;3	8.2394E-10	8695	SW_20181004_HUNTER_1Mil_HeLa_frac12_pullout_1	230.65	183.46	15968000	6428200	5930600	3609600			1060	195
ALIVEPSR	0	Unmodified	883.51272	0.51271674	2601	sp|Q92499|DDX1_HUMAN	yes	yes	0	0	0	0	0			By MS/MS	9	0									1						1	26.829	25.128	2	0.015445	8217	SW_20181010_HUNTER_1Mil_HeLa_frac9_pullout_3	167.82	96.447	21068000	0	0	21068000			1061	2601
ALKGTNESLER	1	Acetyl (N-term)	1258.6517	0.65172941	675	sp|P08670|VIME_HUMAN	yes	yes	1	0	0	0	0		By MS/MS	By MS/MS	6	0						2								1	1	21.515	21.545	2	8.1279E-07	6804	SW_20181007_HUNTER_1Mil_HeLa_frac6_pullout_2	206.97	106.95	11227000	0	4765400	6461300			1062	675
ALKGTNESLER	1	Unmodified	1216.6412	0.64116473	675	sp|P08670|VIME_HUMAN	yes	yes	0	0	0	0	0	By matching	By MS/MS	By matching	12	0												3	1	1	1	15.818	15.577	3	0.0086641	4496	SW_20181007_HUNTER_1Mil_HeLa_frac12_pullout_2	132.79	87.129	42336000	6876700	25969000	9490000			1063	675
ALKMVKGSIDR	2	Acetyl (N-term)	1258.7067	0.70674187	183	sp|O14617|AP3D1_HUMAN	yes	yes	1	0	0	0	0	By MS/MS	By matching		12	0												2	1	1		28.217	28.357	3	0.012571	8757	SW_20181004_HUNTER_1Mil_HeLa_frac12_pullout_1	126.83	99.683	21001000	15807000	5193600	0			1064	183
ALLAGGPDEADR	0	Unmodified	1183.5833	0.5833155	3189	sp|Q9H3U5|MFSD1_HUMAN	yes	yes	0	0	0	0	0	By MS/MS	By MS/MS	By MS/MS	12	0												3	1	1	1	24.78	24.339	2	0.0028175	7557	SW_20181007_HUNTER_1Mil_HeLa_frac12_pullout_2	133.32	79.547	10430000	945870	4564400	4919500			1065	3189
ALLDSSENCDR	0	Unmodified	1278.551	0.55102909	2062	sp|Q5VT52|RPRD2_HUMAN	yes	yes	0	0	0	0	0		By MS/MS		6	0						1								1		20.369	20.379	2	0.0083629	6087	SW_20181007_HUNTER_1Mil_HeLa_frac6_pullout_2	133.57	113.05	1563900	0	1563900	0			1066	2062
ALLEAGALPNAPNSYGR	0	Unmodified	1712.8846	0.8845829	1108	sp|P42771|CDN2A_HUMAN	yes	yes	0	0	0	0	0	By matching	By MS/MS		5	0					2								1	1		33.164	33.465	2	2.5334E-09	10935	SW_20181007_HUNTER_1Mil_HeLa_frac5_pullout_2	189.33	138.42	5811200	2443400	3367800	0			1067	1108
ALLMQQEER	0	Unmodified	1116.5597	0.55974328	1688	sp|Q13435|SF3B2_HUMAN	yes	yes	0	0	0	0	0	By MS/MS	By matching	By MS/MS	6.75	0.433						1	3						2	1	1	24.826	24.729	2	0.004222	6868	SW_20181004_HUNTER_1Mil_HeLa_frac7_pullout_1	178.3	75.578	18643000	4442800	8109800	6090700			1068	1688
ALLQQQPEDDSKR	1	Unmodified	1526.7689	0.76888444	3541	sp|Q9UHB9|SRP68_HUMAN	yes	yes	0	0	0	0	0	By MS/MS	By MS/MS	By MS/MS	1.62	0.696	4	3	1										3	1	4	17.957	17.987	2;3	6.6306E-21	4987	SW_20181010_HUNTER_1Mil_HeLa_frac1_pullout_3	240.1	202.9	85291000	16569000	4966700	63756000			1069	3541
ALMQELYSTPASR	0	Acetyl (N-term)	1507.7341	0.73407884	1876	sp|Q15646|OASL_HUMAN	yes	yes	1	0	0	0	0	By MS/MS	By MS/MS	By MS/MS	11.8	0.433											1	3	2	1	1	47.185	46.728	2	0.0037052	15394	SW_20181004_HUNTER_1Mil_HeLa_frac12_pullout_1	121.83	80.641	6092600	2312400	1608400	2171800			1070	1876
ALMQELYSTPASR	0	Oxidation (M);Acetyl (N-term)	1523.729	0.72899346	1876	sp|Q15646|OASL_HUMAN	yes	yes	1	0	0	1	0	By MS/MS	By MS/MS	By MS/MS	12	0												3	1	1	1	36.394	35.365	2	0.0098116	11694	SW_20181007_HUNTER_1Mil_HeLa_frac12_pullout_2	112.13	58.654	2376900	0	1455500	921360			1071	1876
ALNGAEVDDFSWEPPTEAETKVLQAR	1	Acetyl (N-term)	2914.3985	0.39848143	322	sp|O60232|SSA27_HUMAN	yes	yes	1	0	0	0	0	By MS/MS	By MS/MS	By MS/MS	7	0							3						1	1	1	46.482	45.833	3	0.018937	15467	SW_20181010_HUNTER_1Mil_HeLa_frac7_pullout_3	55.985	43.183	26484000	824540	22599000	3060600			1072	322
ALNNENYSLSNR	0	Unmodified	1393.6586	0.65860571	2293	sp|Q86V48|LUZP1_HUMAN	yes	yes	0	0	0	0	0	By MS/MS	By MS/MS	By MS/MS	5.25	0.433					3	1							1	2	1	22.612	22.777	2	3.7399E-25	6727	SW_20181004_HUNTER_1Mil_HeLa_frac5_pullout_1	276	215.57	29381000	9109700	15863000	4408900			1073	2293
ALNPEEMR	0	Unmodified	958.45422	0.45421558	355	sp|O60684|IMA7_HUMAN	yes	yes	0	0	0	0	0	By MS/MS	By matching	By matching	11	0											3		1	1	1	22.854	22.385	2	0.036427	6542	SW_20181004_HUNTER_1Mil_HeLa_frac11_pullout_1	135.77	70.99	16028000	10420000	1629300	3978100			1074	355
ALNVAYR	0	Unmodified	805.44464	0.44463717	1621	sp|Q12905|ILF2_HUMAN	yes	yes	0	0	0	0	0		By MS/MS		12	0												1		1		21.973	22.322	2	0.064528	6882	SW_20181007_HUNTER_1Mil_HeLa_frac12_pullout_2	163.34	29.353	10520000	0	10520000	0			1075	1621
ALPATMNNSSSETR	0	Unmodified	1477.6831	0.6831059	1804	sp|Q15003|CND2_HUMAN	yes	yes	0	0	0	0	0	By MS/MS	By MS/MS	By matching	6.33	0.471						2	1						1	1	1	21.569	20.797	2	1.8249E-11	6408	SW_20181004_HUNTER_1Mil_HeLa_frac6_pullout_1	209.85	145.58	10921000	0	10137000	783690			1076	1804
ALPATMNNSSSETR	0	Oxidation (M)	1493.678	0.67802052	1804	sp|Q15003|CND2_HUMAN	yes	yes	0	0	0	1	0	By matching	By MS/MS		6	0						3							1	2		17.525	17.682	2	0.0013711	4610	SW_20181007_HUNTER_1Mil_HeLa_frac6_pullout_2	122.7	87.158	10494000	1627000	8866600	0			1077	1804
ALPAVQQNNLDEDLIR	0	Unmodified	1807.9428	0.94282606	876	sp|P22314|UBA1_HUMAN	yes	yes	0	0	0	0	0	By MS/MS	By MS/MS	By MS/MS	9.25	0.433									6	2			2	2	4	37.078	36.166	2;3	6.9976E-35	10643	SW_20181004_HUNTER_1Mil_HeLa_frac9_pullout_1	259.55	200.12	71625000	41601000	2187300	27836000			1078	876
ALPFGSSPHR	0	Unmodified	1067.5512	0.55122751	2303	sp|Q86WC4|OSTM1_HUMAN	yes	yes	0	0	0	0	0	By MS/MS	By MS/MS	By MS/MS	5.71	0.7					3	3	1						2	2	3	23.629	23.516	3	0.0083854	6946	SW_20181004_HUNTER_1Mil_HeLa_frac5_pullout_1	150.53	111.74	82754000	25721000	36781000	20251000			1079	2303
ALPPGTTGTLPAASELPASQR	0	Unmodified	2034.0746	0.074568512	487	sp|O94979|SC31A_HUMAN	yes	yes	0	0	0	0	0		By MS/MS	By MS/MS	4.33	0.471				2	1									1	2	32.701	32.634	3	0.00066805	10266	SW_20181010_HUNTER_1Mil_HeLa_frac4_pullout_3	86.637	70.325	46222000	0	3384000	42838000			1080	487
ALPQSDASLLSR	0	Unmodified	1256.6725	0.67246486	3204	sp|Q9H583|HEAT1_HUMAN	yes	yes	0	0	0	0	0	By MS/MS	By matching	By matching	11.8	0.433											1	3	2	1	1	29.88	29.523	2	0.012667	9181	SW_20181004_HUNTER_1Mil_HeLa_frac11_pullout_1	135.86	81.309	7498400	4558400	2262900	677110			1081	3204
ALPSEDEEGQDDKDFYLR	1	Unmodified	2125.944	0.94400785	2487	sp|Q8NF91|SYNE1_HUMAN	yes	yes	0	0	0	0	0	By MS/MS			11	0											1		1			29.06	29.459	3	0.00059536	9208	SW_20181004_HUNTER_1Mil_HeLa_frac11_pullout_1	114.91	80.813	2653100	2653100	0	0			1082	2487
ALPSEELNR	0	Unmodified	1027.5298	0.52982336	1547	sp|Q04637|IF4G1_HUMAN	yes	yes	0	0	0	0	0	By MS/MS	By matching	By MS/MS	11.2	0.433											3	1	1	1	2	24.065	23.262	2	0.0076624	6793	SW_20181004_HUNTER_1Mil_HeLa_frac11_pullout_1	187.55	133.34	748320000	408530000	135740000	204050000			1083	1547
ALQALEELR	0	Acetyl (N-term)	1083.5924	0.59242362	1828	sp|Q15149|PLEC_HUMAN	yes	yes	1	0	0	0	0	By MS/MS	By matching		5	0					2								1	1		50.088	50.339	2	0.027033	16960	SW_20181004_HUNTER_1Mil_HeLa_frac5_pullout_1	138.54	40.747	3088800	1959200	1129600	0			1084	1828
ALQALEELR	0	Unmodified	1041.5819	0.58185893	1828	sp|Q15149|PLEC_HUMAN	yes	yes	0	0	0	0	0	By matching	By matching	By MS/MS	10	0										3			1	1	1	33.661	33.165	2	0.027746	10804	SW_20181010_HUNTER_1Mil_HeLa_frac10_pullout_3	137.84	39.385	7319400	1412100	662390	5244900			1085	1828
ALQDELR	0	Unmodified	843.44503	0.4450311	2324	sp|Q8IUD2|RB6I2_HUMAN;sp|O15083|ERC2_HUMAN	yes	no	0	0	0	0	0	By MS/MS			6	0						1							1			20.7	21.154	2	0.068814	6282	SW_20181004_HUNTER_1Mil_HeLa_frac6_pullout_1	155.51	0	13333000	13333000	0	0			1086	2324
ALQDLENAASGDAAVHQR	0	Unmodified	1864.9028	0.90275216	2840	sp|Q96P16|RPR1A_HUMAN	yes	yes	0	0	0	0	0	By MS/MS	By MS/MS	By MS/MS	3.25	0.433			3	1									1	1	2	26.817	26.875	3	6.7568E-14	8363	SW_20181007_HUNTER_1Mil_HeLa_frac3_pullout_2	148.44	121.63	11184000	2868600	4479400	3836300			1087	2840
ALQDLSQPEGLKKTLR	2	Unmodified	1796.0156	0.01559707	2917	sp|Q99707|METH_HUMAN	yes	yes	0	0	0	0	0	By MS/MS		By matching	5	0					2								1		1	25.593	25.785	4	0.00033096	7826	SW_20181004_HUNTER_1Mil_HeLa_frac5_pullout_1	117.01	97.167	12377000	10693000	0	1684000			1088	2917
ALQEGEGDLSISADR	0	Unmodified	1559.7427	0.74272927	1184	sp|P49589|SYCC_HUMAN	yes	yes	0	0	0	0	0	By MS/MS	By MS/MS	By MS/MS	9.25	0.433									3	1			1	1	2	28.076	27.289	2	5.4928E-10	8525	SW_20181010_HUNTER_1Mil_HeLa_frac10_pullout_3	132.59	83.793	16003000	2026300	2883900	11093000			1089	1184
ALQEQPVVNAVIDDTTKEVVYR	1	Unmodified	2486.3017	0.30166791	1057	sp|P36957|ODO2_HUMAN	yes	yes	0	0	0	0	0	By MS/MS			11.5	0.5											1	1	2			42.157	42.473	3	0.02378	13808	SW_20181004_HUNTER_1Mil_HeLa_frac12_pullout_1	58.997	39.619	1206000	1206000	0	0			1090	1057
ALQFGEEDADPGAMSR	0	Unmodified	1692.7413	0.74134906	941	sp|P28066|PSA5_HUMAN	yes	yes	0	0	0	0	0	By MS/MS		By matching	2	0		2											1		1	30.789	30.702	2	3.6407E-06	9606	SW_20181004_HUNTER_1Mil_HeLa_frac2_pullout_1	140.39	114.95	3366700	2607400	0	759360			1091	941
ALQGDYDQSR	0	Unmodified	1151.5207	0.52071524	3798	sp|Q9Y6D9|MD1L1_HUMAN	yes	yes	0	0	0	0	0		By MS/MS		7.5	0.5							1	1						2		16.991	17.246	2	0.0066079	4727	SW_20181007_HUNTER_1Mil_HeLa_frac7_pullout_2	155.07	97.787	2125600	0	2125600	0			1092	3798
ALQLEEER	0	Unmodified	986.50327	0.50327426	783	sp|P15311|EZRI_HUMAN	yes	yes	0	0	0	0	0	By MS/MS	By MS/MS	By MS/MS	8.17	0.687							1	3	2				1	2	3	23.901	23.214	2	0.0044871	6840	SW_20181010_HUNTER_1Mil_HeLa_frac7_pullout_3	226.54	40.412	230380000	8759800	46826000	174800000			1093	783
ALQLGDPSTGLLIR	0	Unmodified	1452.83	0.83002813	2279	sp|Q86TN4|TRPT1_HUMAN	yes	yes	0	0	0	0	0	By MS/MS			11	0											1		1			40.446	40.845	2	0.0044002	13343	SW_20181004_HUNTER_1Mil_HeLa_frac11_pullout_1	91.855	44.252	969910	969910	0	0			1094	2279
ALQPKDDIVDR	1	Unmodified	1268.6725	0.67246486	1092	sp|P41250|GARS_HUMAN	yes	yes	0	0	0	0	0	By MS/MS	By MS/MS	By MS/MS	7.9	5.05	2	1	1									6	3	2	5	20.884	20.607	2;3	0.0047932	5970	SW_20181004_HUNTER_1Mil_HeLa_frac12_pullout_1	144.1	106.78	183570000	28542000	132330000	22703000			1095	1092
ALQPKDDIVDR	1	Acetyl (N-term)	1310.683	0.68302954	1092	sp|P41250|GARS_HUMAN	yes	yes	1	0	0	0	0		By MS/MS		7	0							1							1		27.096	27.251	2	0.0093012	8438	SW_20181007_HUNTER_1Mil_HeLa_frac7_pullout_2	131.82	80.759	2296800	0	2296800	0			1096	1092
ALQPPEFR	0	Unmodified	956.50797	0.50796571	1964	sp|Q3ZAQ7|VMA21_HUMAN	yes	yes	0	0	0	0	0	By MS/MS	By MS/MS	By matching	10	1.15								1	1	1	3		4	1	1	28.611	28.48	2	0.0568	8840	SW_20181004_HUNTER_1Mil_HeLa_frac11_pullout_1	127.12	61.855	58507000	51323000	4144200	3039500			1097	1964
ALQQAVPTESTDNRR	0	Unmodified	1684.8493	0.84926002	1547	sp|Q04637|IF4G1_HUMAN	yes	yes	0	0	0	0	1	By matching	By MS/MS	By matching	3	0			3										1	1	1	17.793	17.904	3	3.5455E-15	5146	SW_20181007_HUNTER_1Mil_HeLa_frac3_pullout_2	167.98	126.34	9840400	2479000	6054200	1307200			1098	1547
ALQSPALGLR	0	Unmodified	1024.6029	0.60292873	1147	sp|P46940|IQGA1_HUMAN	yes	yes	0	0	0	0	0		By MS/MS	By matching	6	0						2								1	1	29.893	29.572	2	0.050628	9533	SW_20181007_HUNTER_1Mil_HeLa_frac6_pullout_2	132.57	23.555	3065300	0	1214200	1851100			1099	1147
ALQTLQSSWVTFR	0	Acetyl (N-term)	1577.8202	0.82019173	2711	sp|Q96BW9|TAM41_HUMAN	yes	yes	1	0	0	0	0	By MS/MS		By MS/MS	12	0												2	1		1	52.702	51.565	2	4.263E-05	17201	SW_20181004_HUNTER_1Mil_HeLa_frac12_pullout_1	151.15	93.549	2209500	979500	0	1230000			1100	2711
ALQTVEKER	1	Unmodified	1072.5877	0.58767259	2165	sp|Q6UW68|TM205_HUMAN	yes	yes	0	0	0	0	0	By MS/MS		By matching	11.2	0.433											3	1	2		2	14.159	13.669	2;3	0.0029039	3480	SW_20181004_HUNTER_1Mil_HeLa_frac11_pullout_1	185.6	55.324	76281000	56841000	0	19440000			1101	2165
ALSADQGSYR	0	Unmodified	1066.5043	0.5043369	3490	sp|Q9P2B2|FPRP_HUMAN	yes	yes	0	0	0	0	0	By matching	By MS/MS	By MS/MS	12	0												3	1	1	1	18.115	17.74	2	0.0036419	5177	SW_20181010_HUNTER_1Mil_HeLa_frac12_pullout_3	163.15	80.4	6065200	305730	1701800	4057700			1102	3490
ALSAEAALAR	0	Unmodified	971.53999	0.53999412	353	sp|O60678|ANM3_HUMAN	yes	yes	0	0	0	0	0		By matching	By MS/MS	8	0								2						1	1	26.315	25.536	2	0.0084526	8384	SW_20181010_HUNTER_1Mil_HeLa_frac8_pullout_3	150.36	48.82	15975000	0	6753300	9222100			1103	353
ALSAETESHIYR	0	Unmodified	1375.6732	0.67319314	180	sp|O14569|C56D2_HUMAN	yes	yes	0	0	0	0	0	By MS/MS	By MS/MS	By MS/MS	4.65	1.68			6	3	4	1	1	2					4	7	6	21.286	21.246	2;3	7.7789E-25	6243	SW_20181004_HUNTER_1Mil_HeLa_frac3_pullout_1	271.74	213.06	876190000	234510000	463470000	178210000			1104	180
ALSAETESHIYR	0	Acetyl (N-term)	1417.6838	0.68375782	180	sp|O14569|C56D2_HUMAN	yes	yes	1	0	0	0	0	By MS/MS	By MS/MS	By MS/MS	11.5	0.5											3	3	2	2	2	28.993	28.438	2	9.8095E-25	8817	SW_20181004_HUNTER_1Mil_HeLa_frac11_pullout_1	269.59	185.38	646740000	447180000	100010000	99543000			1105	180
ALSAGTTAMNAQR	0	Unmodified	1290.635	0.63503349	3358	sp|Q9NU22|MDN1_HUMAN	yes	yes	0	0	0	0	0		By MS/MS	By MS/MS	8	0								2						1	1	20.597	20.018	2	3.7839E-05	6253	SW_20181010_HUNTER_1Mil_HeLa_frac8_pullout_3	152.54	69.275	4732600	0	2319600	2413000			1106	3358
ALSCTLNR	0	Acetyl (N-term)	975.48076	0.48076468	2253	sp|Q7Z4G4|TRM11_HUMAN	yes	yes	1	0	0	0	0	By MS/MS	By MS/MS	By MS/MS	2	0.756	2	3	2										1	3	3	28.801	28.775	2	0.0097071	8913	SW_20181004_HUNTER_1Mil_HeLa_frac2_pullout_1	192.28	70.127	67686000	34925000	23377000	9384500			1107	2253
ALSDEAYR	0	Unmodified	923.43486	0.43486035	307	sp|O43795|MYO1B_HUMAN	yes	yes	0	0	0	0	0	By matching	By MS/MS	By MS/MS	7.5	0.5							3	3					2	2	2	19.095	18.836	2	0.012526	5378	SW_20181007_HUNTER_1Mil_HeLa_frac7_pullout_2	181.81	81.739	30843000	2431200	12855000	15557000			1108	307
ALSGVLEVVR	0	Acetyl (N-term)	1083.6288	0.62880913	2147	sp|Q6PJ69|TRI65_HUMAN	yes	yes	1	0	0	0	0	By MS/MS			3	0			1										1			50.218	50.319	2	0.027847	16859	SW_20181004_HUNTER_1Mil_HeLa_frac3_pullout_1	126.24	64.243	1465600	1465600	0	0			1109	2147
ALSPDDGTNFR	0	Unmodified	1191.552	0.55201537	244	sp|O15294|OGT1_HUMAN	yes	yes	0	0	0	0	0	By matching	By matching	By MS/MS	1.25	0.433	3	1											1	1	2	24	23.996	2	0.00083077	7128	SW_20181010_HUNTER_1Mil_HeLa_frac1_pullout_3	168.74	115.57	15519000	2966700	1731100	10821000			1110	244
ALSQGLLTFR	0	Acetyl (N-term)	1146.6397	0.63970816	95	sp|A2RRD8|ZN320_HUMAN;sp|Q96IR2|ZN845_HUMAN	yes	no	1	0	0	0	0	By MS/MS	By MS/MS	By MS/MS	8.88	0.781								3	3	2			2	3	3	49.97	49.256	2	1.7534E-05	15083	SW_20181004_HUNTER_1Mil_HeLa_frac9_pullout_1	228.05	99.443	20002000	5587400	4520800	9893500			1111	95
ALSQSNPSALR	0	Unmodified	1142.6044	0.60438529	1314	sp|P55072|TERA_HUMAN	yes	yes	0	0	0	0	0	By matching	By MS/MS		7	0							2						1	1		19.37	19.524	2	0.0086084	5650	SW_20181007_HUNTER_1Mil_HeLa_frac7_pullout_2	132.88	59.836	5600500	1069700	4530800	0			1112	1314
ALSSAAAVMEER	0	Unmodified	1233.6023	0.60233638	2030	sp|Q5SW79|CE170_HUMAN	yes	yes	0	0	0	0	0	By MS/MS	By MS/MS	By MS/MS	5	0					3								1	1	1	27.362	27.445	2	1.9756E-10	8743	SW_20181007_HUNTER_1Mil_HeLa_frac5_pullout_2	219.5	145.57	28168000	12609000	13484000	2074800			1113	2030
ALSSAAAVMEER	0	Oxidation (M)	1249.5973	0.597251	2030	sp|Q5SW79|CE170_HUMAN	yes	yes	0	0	0	1	0		By MS/MS	By MS/MS	9.33	3.09					1						1	1		1	2	23.458	22.305	2	0.0015372	6195	SW_20181010_HUNTER_1Mil_HeLa_frac11_pullout_3	142.83	90.345	5163800	0	2223900	2939900			1114	2030
ALSSDSILSPAPDAR	0	Unmodified	1498.7627	0.76273643	2342	sp|Q8IVT2|MISP_HUMAN	yes	yes	0	0	0	0	0			By MS/MS	10	0										1					1	32.203	30.406	2	1.4175E-55	9741	SW_20181010_HUNTER_1Mil_HeLa_frac10_pullout_3	265.61	197.62	0	0	0	0			1115	2342
ALSSQHQAR	0	Gln->pyro-Glu	979.48354	0.48354187	721	sp|P11021|BIP_HUMAN	yes	yes	0	1	0	0	0	By MS/MS	By matching	By MS/MS	7	0							3						1	1	1	15.438	15.457	2	0.015464	3922	SW_20181004_HUNTER_1Mil_HeLa_frac7_pullout_1	151.29	114.59	7805300	1909900	3874700	2020800			1116	721
ALSSQHQAR	0	Unmodified	996.51009	0.51009098	721	sp|P11021|BIP_HUMAN	yes	yes	0	0	0	0	0	By MS/MS		By matching	11	0											2		1		1	11.426	10.898	2	0.010372	2562	SW_20181004_HUNTER_1Mil_HeLa_frac11_pullout_1	159.2	128.58	2933500	1841000	0	1092500			1117	721
ALSSQHQAR	0	Acetyl (N-term)	1038.5207	0.52065566	721	sp|P11021|BIP_HUMAN	yes	yes	1	0	0	0	0		By MS/MS	By matching	1.67	0.471	1	2												2	1	13.692	13.819	2	0.018646	3473	SW_20181007_HUNTER_1Mil_HeLa_frac2_pullout_2	146.81	103	7336100	0	5723500	1612600			1118	721
ALSSSKQSSSSR	1	Acetyl (N-term)	1265.6212	0.62115757	1290	sp|P53999|TCP4_HUMAN	yes	yes	1	0	0	0	0	By MS/MS	By MS/MS	By matching	1.75	0.433	1	3											1	2	1	13.149	13.276	2	4.9997E-15	3387	SW_20181007_HUNTER_1Mil_HeLa_frac1_pullout_2	246.08	70.436	6855900	0	6174500	681370			1119	1290
ALSSSKQSSSSR	1	Unmodified	1223.6106	0.61059288	1290	sp|P53999|TCP4_HUMAN	yes	yes	0	0	0	0	0	By MS/MS	By MS/MS	By MS/MS	11	0.756										4	6	4	4	4	6	11.044	10.704	2;3	2.86E-10	2524	SW_20181004_HUNTER_1Mil_HeLa_frac11_pullout_1	218.75	113.81	1096300000	769770000	151890000	174690000			1120	1290
ALSSSVIR	0	Unmodified	831.48142	0.48141661	2479	sp|Q8NEJ9|NGDN_HUMAN	yes	yes	0	0	0	0	0	By matching		By MS/MS	10	0										2			1		1	22.638	22.02	2	0.038607	6577	SW_20181010_HUNTER_1Mil_HeLa_frac10_pullout_3	134.06	44.154	3807000	570460	0	3236500			1121	2479
ALSTGDPSQPVR	0	Unmodified	1226.6255	0.62551466	3078	sp|Q9BY32|ITPA_HUMAN	yes	yes	0	0	0	0	0	By MS/MS	By MS/MS	By matching	3.4	0.49			3	2									1	2	2	19.213	19.33	2	9.8446E-07	5660	SW_20181007_HUNTER_1Mil_HeLa_frac3_pullout_2	234.2	179.65	63752000	22397000	32588000	8766900			1122	3078
ALSTIVSQR	0	Unmodified	973.55564	0.55564418	1998	sp|Q5EE01|CENPW_HUMAN	yes	yes	0	0	0	0	0	By matching	By MS/MS	By MS/MS	3.88	0.781			3	3	2								1	3	4	23.972	24.064	2	0.0045012	7437	SW_20181007_HUNTER_1Mil_HeLa_frac4_pullout_2	176.84	74.118	227080000	5025400	82237000	139810000			1123	1998
ALSVPGYSPGFR	0	Acetyl (N-term)	1291.6561	0.65608651	3440	sp|Q9NYP3|DONS_HUMAN	yes	yes	1	0	0	0	0	By MS/MS	By MS/MS	By MS/MS	6.3	2				2	3	1	1	1	1	1			1	2	7	42.637	41.675	2	0.0051141	13742	SW_20181004_HUNTER_1Mil_HeLa_frac5_pullout_1	127.3	77.487	36052000	2940600	8443200	24668000			1124	3440
ALTFSYGR	0	Unmodified	913.46577	0.46576654	596;701	sp|P04075|ALDOA_HUMAN;sp|P09972|ALDOC_HUMAN	no	no	0	0	0	0	0	By MS/MS	By MS/MS	By MS/MS	7.25	0.433							3	1					1	1	2	30.347	29.507	2	0.0075992	8569	SW_20181004_HUNTER_1Mil_HeLa_frac7_pullout_1	208.61	125.38	88933000	8479100	18707000	61747000			1125	596;701
ALTGASDPSAEAEANGEKPFLLR	1	Unmodified	2343.1707	0.17065374	2685	sp|Q96A29|FUCT1_HUMAN	yes	yes	0	0	0	0	0	By MS/MS			11	0											1		1			32.649	32.948	3	1.8205E-45	10502	SW_20181004_HUNTER_1Mil_HeLa_frac11_pullout_1	213.18	188.29	4589500	4589500	0	0			1126	2685
ALTGVQPAR	0	Unmodified	911.51886	0.51886475	1300	sp|P54578|UBP14_HUMAN	yes	yes	0	0	0	0	0		By MS/MS		8	0								1						1		18.55	18.705	2	0.011415	5332	SW_20181007_HUNTER_1Mil_HeLa_frac8_pullout_2	157.58	72.314	14872000	0	14872000	0			1127	1300
ALTQSVGGDSSADR	0	Unmodified	1362.6375	0.63753591	2282	sp|Q86U44|MTA70_HUMAN	yes	yes	0	0	0	0	0	By MS/MS	By MS/MS	By matching	10.3	0.471										2	1		1	1	1	17.602	17.353	2	0.00079804	4740	SW_20181007_HUNTER_1Mil_HeLa_frac10_pullout_2	128.01	84.207	2561500	1176000	867740	517770			1128	2282
ALTQTGGPHVKAR	1	Acetyl (N-term)	1376.7524	0.75244651	860	sp|P21333|FLNA_HUMAN	yes	yes	1	0	0	0	0		By matching	By MS/MS	4	0				2										1	1	18.258	18.383	3	0.049368	5126	SW_20181010_HUNTER_1Mil_HeLa_frac4_pullout_3	87.719	52.009	5585800	0	654080	4931700			1129	860
ALTSELANAR	0	Unmodified	1044.5564	0.55637247	916	sp|P26038|MOES_HUMAN	yes	yes	0	0	0	0	0	By MS/MS	By MS/MS	By MS/MS	6	0.632					1	3	1						1	2	2	23.878	23.65	2	1.4864E-16	7267	SW_20181007_HUNTER_1Mil_HeLa_frac6_pullout_2	269.38	119.98	116960000	24001000	38558000	54404000			1130	916
ALTSFLPAPTQLSQDQLEAEEKAR	1	Acetyl (N-term)	2684.3657	0.36572473	1708	sp|Q13573|SNW1_HUMAN	yes	yes	1	0	0	0	0	By MS/MS	By MS/MS	By MS/MS	5.64	0.643					5	5	1						4	4	3	48.911	48.687	2;3;4	1.4566E-45	16238	SW_20181004_HUNTER_1Mil_HeLa_frac5_pullout_1	210.9	180.47	150940000	20369000	60041000	70529000			1131	1708
ALVADSHPESER	0	Unmodified	1309.6262	0.62624295	1505	sp|Q01082|SPTB2_HUMAN	yes	yes	0	0	0	0	0	By MS/MS	By MS/MS	By MS/MS	5.78	1.99			2	1		3	1	1	1				1	2	6	15.409	15.274	3	4.1476E-10	4164	SW_20181010_HUNTER_1Mil_HeLa_frac6_pullout_3	178.95	138.34	90145000	9617700	27672000	52856000			1132	1505
ALVAGIDR	0	Unmodified	813.47085	0.47085192	1378	sp|P61353|RL27_HUMAN	yes	yes	0	0	0	0	0	By MS/MS			8	0								1					1			24.048	24.297	2	0.030882	6649	SW_20181004_HUNTER_1Mil_HeLa_frac8_pullout_1	140.12	16.128	5527800	5527800	0	0			1133	1378
ALVDGPCTQVR	0	Unmodified	1214.6078	0.60775611	1226	sp|P50914|RL14_HUMAN	yes	yes	0	0	0	0	0	By matching	By MS/MS	By matching	6	0						3							1	1	1	23.071	23.22	2	0.0017571	7118	SW_20181007_HUNTER_1Mil_HeLa_frac6_pullout_2	158.76	92.074	15970000	4893700	5541600	5534500			1134	1226
ALVEEEITR	0	Unmodified	1058.5608	0.56078914	212	sp|O14976|GAK_HUMAN	yes	yes	0	0	0	0	0	By matching	By MS/MS	By MS/MS	7	0							3						1	1	1	25.813	25.465	2	0.027746	7851	SW_20181010_HUNTER_1Mil_HeLa_frac7_pullout_3	137.84	47.473	13213000	743980	4170200	8298600			1135	212
ALVEFESNPEETR	0	Unmodified	1519.7155	0.71545188	3214	sp|Q9H6F5|CCD86_HUMAN	yes	yes	0	0	0	0	0	By MS/MS	By MS/MS	By MS/MS	12	0												3	1	1	1	30.631	29.989	2	1.0671E-17	9758	SW_20181007_HUNTER_1Mil_HeLa_frac12_pullout_2	225.31	188.78	21119000	2693500	12225000	6200200			1136	3214
ALVSADSR	0	Acetyl (N-term)	859.43995	0.43994572	2754	sp|Q96ES7|SGF29_HUMAN	yes	yes	1	0	0	0	0	By MS/MS	By MS/MS	By MS/MS	4.89	0.994			1	2	3	3							2	4	3	25.727	25.861	2	0.011527	7233	SW_20181010_HUNTER_1Mil_HeLa_frac5_pullout_3	185.42	80.974	480240000	167960000	183810000	128460000			1137	2754
ALVVEMSRPR	0	Unmodified	1156.6387	0.63866231	2848	sp|Q96PK6|RBM14_HUMAN	yes	yes	0	0	0	0	1			By MS/MS	4	0				1											1	24.317	24.417	3	0.003596	7323	SW_20181010_HUNTER_1Mil_HeLa_frac4_pullout_3	138.66	84.884	0	0	0	0			1138	2848
ALVVSGAAEQGGR	0	Acetyl (N-term)	1255.6521	0.65206377	3104	sp|Q9BZG8|DPH1_HUMAN	yes	yes	1	0	0	0	0			By MS/MS	1	0	1														1	32.092	32.25	2	0.036354	10143	SW_20181010_HUNTER_1Mil_HeLa_frac1_pullout_3	93.096	52.067	3521200	0	0	3521200			1139	3104
ALWDTAGQEDYDR	0	Unmodified	1538.6638	0.66375066	662	sp|P61586|RHOA_HUMAN;sp|P08134|RHOC_HUMAN;sp|P62745|RHOB_HUMAN	yes	no	0	0	0	0	0	By matching	By MS/MS		2	0		2											1	1		30.481	30.531	2	0.028317	9750	SW_20181007_HUNTER_1Mil_HeLa_frac2_pullout_2	97.456	70.858	2876700	1029800	1846900	0			1140	662
ALYAQGQEGR	0	Unmodified	1091.536	0.53597137	221	sp|O15047|SET1A_HUMAN	yes	yes	0	0	0	0	0	By matching	By MS/MS		1	0	2												1	1		16.949	17.074	2	0.029268	4737	SW_20181007_HUNTER_1Mil_HeLa_frac1_pullout_2	124.98	85.679	2669500	900070	1769400	0			1141	221
ALYDASFETKESR	1	Unmodified	1515.7205	0.72053726	1360	sp|P60981|DEST_HUMAN	yes	yes	0	0	0	0	0	By MS/MS	By MS/MS	By MS/MS	5	0.707				2	4	2							3	2	3	24.95	25.168	2;3	6.3103E-21	7722	SW_20181007_HUNTER_1Mil_HeLa_frac5_pullout_2	240.6	205.85	179750000	97279000	51028000	31444000			1142	1360
ALYDYAGQEADELSFR	0	Unmodified	1846.8374	0.83735793	3597	sp|Q9UKS6|PACN3_HUMAN	yes	yes	0	0	0	0	0	By MS/MS		By MS/MS	6	0						2							1		1	38.735	38.385	2	2.5231E-13	13086	SW_20181010_HUNTER_1Mil_HeLa_frac6_pullout_3	185.59	146.33	6360100	3725900	0	2634300			1143	3597
ALYEAGER	0	Unmodified	907.43995	0.43994572	598	sp|P04083|ANXA1_HUMAN	yes	yes	0	0	0	0	0	By MS/MS	By MS/MS	By MS/MS	8.83	0.898								3	1	2			1	3	2	18.988	18.619	2	0.013911	4674	SW_20181004_HUNTER_1Mil_HeLa_frac8_pullout_1	176.66	72.551	452090000	28147000	212730000	211210000			1144	598
ALYEDEGVIR	0	Unmodified	1163.5823	0.58225287	3459	sp|Q9NZQ3|SPN90_HUMAN	yes	yes	0	0	0	0	0	By matching	By matching	By MS/MS	10	0										3			1	1	1	28.04	27.645	2	0.0054292	8688	SW_20181010_HUNTER_1Mil_HeLa_frac10_pullout_3	158.07	95.528	5732400	481320	927550	4323500			1145	3459
ALYETELADAR	0	Unmodified	1250.6143	0.61428128	856	sp|P20700|LMNB1_HUMAN	yes	yes	0	0	0	0	0		By MS/MS	By MS/MS	11.7	0.471											1	2		2	1	28.982	28.346	2	0.00033055	9362	SW_20181010_HUNTER_1Mil_HeLa_frac12_pullout_3	179.8	19.059	9274200	0	4458000	4816100			1146	856
ALYHTEER	0	Acetyl (N-term)	1059.4985	0.49852324	3177	sp|Q9H2U2|IPYR2_HUMAN	yes	yes	1	0	0	0	0	By MS/MS	By MS/MS	By MS/MS	2.4	1.28	3	3	2	1	1								3	5	2	21.159	21.262	2	1.0226E-13	6184	SW_20181004_HUNTER_1Mil_HeLa_frac1_pullout_1	275.67	188.42	1139000000	601710000	218180000	319150000			1147	3177
ALYHTEER	0	Unmodified	1017.488	0.48795855	3177	sp|Q9H2U2|IPYR2_HUMAN	yes	yes	0	0	0	0	0	By MS/MS	By MS/MS	By MS/MS	10.9	0.833										3	2	2	3	2	2	13.74	13.617	2	3.4333E-08	3375	SW_20181004_HUNTER_1Mil_HeLa_frac11_pullout_1	254.5	173.81	74119000	33412000	6025500	34681000			1148	3177
AMAGQSPVLR	0	Unmodified	1028.5437	0.54369929	923	sp|P26599|PTBP1_HUMAN	yes	yes	0	0	0	0	0	By MS/MS		By matching	9.33	0.471									2	1			1		2	22.97	22.074	2	0.043637	5843	SW_20181004_HUNTER_1Mil_HeLa_frac9_pullout_1	114.89	74.791	7552200	2372100	0	5180100			1149	923
AMAGQSPVLR	0	Oxidation (M);Acetyl (N-term)	1086.5492	0.5491786	923	sp|P26599|PTBP1_HUMAN	yes	yes	1	0	0	1	0		By MS/MS		4	0				1										1		25.079	25.229	2	0.074369	7826	SW_20181007_HUNTER_1Mil_HeLa_frac4_pullout_2	98.458	13.715	0	0	0	0			1150	923
AMAGQSPVLR	0	Acetyl (N-term)	1070.5543	0.55426398	923	sp|P26599|PTBP1_HUMAN	yes	yes	1	0	0	0	0		By matching	By MS/MS	4	0				2										1	1	30.802	30.877	2	0.011333	9818	SW_20181010_HUNTER_1Mil_HeLa_frac4_pullout_3	145.16	96.594	7478500	0	2107000	5371500			1151	923
AMAMSDSGASR	0	Acetyl (N-term)	1124.459	0.45904296	2371	sp|Q8IYI6|EXOC8_HUMAN	yes	yes	1	0	0	0	0	By MS/MS	By MS/MS	By MS/MS	3.17	1.07		2	2	1	1								1	3	2	24.51	24.646	2	0.00025987	7438	SW_20181007_HUNTER_1Mil_HeLa_frac3_pullout_2	182.76	130.98	57990000	16033000	25824000	16132000			1152	2371
AMAMSDSGASR	0	Oxidation (M);Acetyl (N-term)	1140.454	0.45395758	2371	sp|Q8IYI6|EXOC8_HUMAN	yes	yes	1	0	0	1	0		By MS/MS	By matching	2.75	0.722		5	5	2										7	5	19.985	20.137	2	0.00029229	5371	SW_20181007_HUNTER_1Mil_HeLa_frac3_pullout_2	181.41	146.05	56563000	0	50676000	5886600			1153	2371
AMAMSDSGASR	0	2 Oxidation (M);Acetyl (N-term)	1156.4489	0.44887221	2371	sp|Q8IYI6|EXOC8_HUMAN	yes	yes	1	0	0	2	0		By MS/MS	By matching	2.67	0.471		1	2											2	1	12.683	12.778	2	0.011243	3196	SW_20181007_HUNTER_1Mil_HeLa_frac3_pullout_2	128.86	105.43	11044000	0	10400000	644590			1154	2371
AMAVGGAGGSR	0	Acetyl (N-term)	974.46036	0.46036359	193	sp|O14744|ANM5_HUMAN	yes	yes	1	0	0	0	0	By MS/MS	By MS/MS	By MS/MS	9	0.632								1	3	1			1	3	1	23.399	23.211	2	7.9674E-07	6316	SW_20181004_HUNTER_1Mil_HeLa_frac9_pullout_1	207.29	125.65	46586000	15752000	11582000	19252000			1155	193
AMAVGGAGGSR	0	Oxidation (M);Acetyl (N-term)	990.45528	0.45527821	193	sp|O14744|ANM5_HUMAN	yes	yes	1	0	0	1	0	By MS/MS	By MS/MS	By MS/MS	8.83	0.373								1	5				1	3	2	20.081	19.689	2	0.0022128	4887	SW_20181010_HUNTER_1Mil_HeLa_frac9_pullout_3	156.01	101.39	28634000	1782900	15679000	11171000			1156	193
AMDGAVLDGR	0	Unmodified	1003.4757	0.4756793	1508	sp|Q01130|SRSF2_HUMAN	yes	yes	0	0	0	0	0	By MS/MS	By matching	By MS/MS	12	0												3	1	1	1	24.588	24.146	2	0.010916	7356	SW_20181004_HUNTER_1Mil_HeLa_frac12_pullout_1	145.72	71.388	15595000	2377800	6504500	6713000			1157	1508
AMDGAVLDGR	0	Oxidation (M)	1019.4706	0.47059393	1508	sp|Q01130|SRSF2_HUMAN	yes	yes	0	0	0	1	0	By matching	By matching	By MS/MS	12	0												3	1	1	1	18.974	18.532	2	0.014792	5517	SW_20181010_HUNTER_1Mil_HeLa_frac12_pullout_3	140.45	67.198	5743200	598970	2436000	2708300			1158	1508
AMDSSLQAR	0	Oxidation (M);Acetyl (N-term)	1035.4655	0.46550855	2914	sp|Q99661|KIF2C_HUMAN	yes	yes	1	0	0	1	0	By MS/MS	By MS/MS	By matching	5.5	0.5					2	2							1	2	1	23.451	23.604	2	0.012549	5555	SW_20181004_HUNTER_1Mil_HeLa_frac6_pullout_1	155.82	123.35	43715000	19339000	22061000	2315200			1159	2914
AMDSSLQAR	0	Acetyl (N-term)	1019.4706	0.47059393	2914	sp|Q99661|KIF2C_HUMAN	yes	yes	1	0	0	0	0	By MS/MS	By MS/MS	By MS/MS	6.12	0.781					2	3	3						2	3	3	25.758	25.648	2	0.0057494	7163	SW_20181010_HUNTER_1Mil_HeLa_frac5_pullout_3	172.15	113.95	248680000	71492000	94775000	82408000			1160	2914
AMELLQEEDLIEEDDIPVR	0	Oxidation (M)	2272.0781	0.078058489	0	CON__P01030;CON__ENSEMBL:ENSBTAP00000007350	yes	no	0	0	0	1	0	By MS/MS	By MS/MS		2	0		2											1	1		41.169	41.269	3	0.00039781	13766	SW_20181007_HUNTER_1Mil_HeLa_frac2_pullout_2	116.29	93.193	4484100	1887200	2596900	0		+	1161	0
AMELLQEEDLIEEDDIPVR	0	Unmodified	2256.0831	0.083143867	0	CON__P01030;CON__ENSEMBL:ENSBTAP00000007350	yes	no	0	0	0	0	0	By MS/MS	By MS/MS		2.4	0.49		3	2										4	1		45.173	45.403	2;3	6.1525E-21	14737	SW_20181004_HUNTER_1Mil_HeLa_frac2_pullout_1	210.36	175.68	7366300	6462700	903570	0		+	1162	0
AMEPEEFDSDTLR	0	Unmodified	1538.6559	0.65588809	755	sp|P13667|PDIA4_HUMAN	yes	yes	0	0	0	0	0	By MS/MS	By MS/MS	By MS/MS	8	0								3					1	1	1	31.154	30.617	2	4.8961E-05	10355	SW_20181010_HUNTER_1Mil_HeLa_frac8_pullout_3	149.31	109.39	16739000	1203100	5382300	10154000			1163	755
AMEPEEFDSDTLR	0	Oxidation (M)	1554.6508	0.65080272	755	sp|P13667|PDIA4_HUMAN	yes	yes	0	0	0	1	0		By MS/MS	By matching	8	0								2						1	1	27.502	26.722	2	3.946E-05	8376	SW_20181007_HUNTER_1Mil_HeLa_frac8_pullout_2	152.07	105.61	5191400	0	2893100	2298300			1164	755
AMGGGGGASFDR	0	Oxidation (M)	1097.456	0.45600649	1251	sp|P52272|HNRPM_HUMAN	yes	yes	0	0	0	1	0	By MS/MS	By matching	By MS/MS	2.57	1.59	3	1		2	1								1	3	3	15.101	15.151	2	4.785E-10	3822	SW_20181004_HUNTER_1Mil_HeLa_frac1_pullout_1	217.12	177.57	42388000	22382000	9866500	10139000			1165	1251
AMGGGGGASFDR	0	Unmodified	1081.4611	0.46109187	1251	sp|P52272|HNRPM_HUMAN	yes	yes	0	0	0	0	0	By MS/MS	By MS/MS	By MS/MS	5.86	5.33	3	1										3	2	2	3	19.13	18.968	2	8.0564E-19	5427	SW_20181004_HUNTER_1Mil_HeLa_frac1_pullout_1	254.83	213.33	74697000	20306000	16570000	37820000			1166	1251
AMHNKAAPPQIPDTR	1	Oxidation (M);Acetyl (N-term)	1703.8413	0.84133787	3257	sp|Q9HAF1|EAF6_HUMAN	yes	yes	1	0	0	1	0	By MS/MS	By MS/MS	By MS/MS	4.5	1.32	1				7								2	3	3	20.509	20.628	2;3	0.0020018	5827	SW_20181004_HUNTER_1Mil_HeLa_frac5_pullout_1	111.63	88.989	242850000	91397000	123430000	28027000			1167	3257
AMHNKAAPPQIPDTR	1	Acetyl (N-term)	1687.8464	0.84642325	3257	sp|Q9HAF1|EAF6_HUMAN	yes	yes	1	0	0	0	0	By MS/MS	By MS/MS	By MS/MS	5.43	0.728					5	1	1						3	2	2	22.36	22.382	2;3	8.0013E-15	6557	SW_20181004_HUNTER_1Mil_HeLa_frac5_pullout_1	200.82	162.41	297700000	175310000	85847000	36541000			1168	3257
AMKAVENSSTAIGIR	1	Oxidation (M)	1562.8086	0.80864076	913	sp|P25788|PSA3_HUMAN	yes	yes	0	0	0	1	0	By MS/MS		By matching	1.75	0.829	2	1	1										1		3	19.716	19.686	3	0.033182	5732	SW_20181004_HUNTER_1Mil_HeLa_frac1_pullout_1	83.633	58.312	4621400	1782900	0	2838500			1169	913
AMKEMGTPDVR	1	Oxidation (M)	1249.5795	0.57949245	1428	sp|P62899|RL31_HUMAN	yes	yes	0	0	0	1	0	By MS/MS	By MS/MS	By MS/MS	3.33	0.471			6	3									3	4	2	14.856	15.026	2;3	0.0082483	3832	SW_20181004_HUNTER_1Mil_HeLa_frac3_pullout_1	133.91	71.949	174960000	47572000	122620000	4766400			1170	1428
AMKEMGTPDVR	1	Unmodified	1233.5846	0.58457783	1428	sp|P62899|RL31_HUMAN	yes	yes	0	0	0	0	0	By MS/MS	By MS/MS	By MS/MS	3.82	1.11			6	3		2							2	4	5	19.008	19.06	2;3	0.0027874	5570	SW_20181004_HUNTER_1Mil_HeLa_frac3_pullout_1	152.54	99.373	315610000	81092000	106320000	128190000			1171	1428
AMKGAGTDDSTLVR	1	Unmodified	1420.698	0.69802768	849	sp|P20073|ANXA7_HUMAN	yes	yes	0	0	0	0	0	By MS/MS			2	0		1											1			17.953	18.101	3	0.010555	5002	SW_20181004_HUNTER_1Mil_HeLa_frac2_pullout_1	101.72	79.85	2022600	2022600	0	0			1172	849
AMLDQLMGTSR	0	Oxidation (M)	1237.5795	0.57949245	3709	sp|Q9Y383|LC7L2_HUMAN	yes	yes	0	0	0	1	0	By MS/MS	By MS/MS	By MS/MS	6.14	2.1	1						6						2	2	3	28.751	28.375	2	0.0033883	9081	SW_20181010_HUNTER_1Mil_HeLa_frac1_pullout_3	148.91	99.589	32587000	4311300	11125000	17150000			1173	3709
AMLDQLMGTSR	0	Unmodified	1221.5846	0.58457783	3709	sp|Q9Y383|LC7L2_HUMAN	yes	yes	0	0	0	0	0	By MS/MS	By MS/MS	By MS/MS	7.4	0.49							3	2					1	2	2	35.274	34.533	2	0.0013562	11311	SW_20181010_HUNTER_1Mil_HeLa_frac7_pullout_3	161.17	103.89	40728000	6709500	10351000	23667000			1174	3709
AMLDQLMGTSR	0	2 Oxidation (M)	1253.5744	0.57440707	3709	sp|Q9Y383|LC7L2_HUMAN	yes	yes	0	0	0	2	0	By matching	By MS/MS	By matching	7	0							3						1	1	1	22.584	22.236	2	0.019585	6548	SW_20181007_HUNTER_1Mil_HeLa_frac7_pullout_2	117.28	86.209	7849000	846800	5418800	1583400			1175	3709
AMLGSSEDNTALSR	0	Unmodified	1450.6722	0.67220686	1710	sp|Q13596|SNX1_HUMAN	yes	yes	0	0	0	0	0	By MS/MS	By MS/MS		3	0			2										1	1		23.755	23.952	2	7.013E-11	7220	SW_20181004_HUNTER_1Mil_HeLa_frac3_pullout_1	203.83	141.01	8594600	6478600	2116100	0			1176	1710
AMLGSSEDNTALSR	0	Oxidation (M)	1466.6671	0.66712148	1710	sp|Q13596|SNX1_HUMAN	yes	yes	0	0	0	1	0		By MS/MS		3	0			1											1		20.635	20.828	2	0.0014011	6117	SW_20181007_HUNTER_1Mil_HeLa_frac3_pullout_2	122.42	85.23	1958400	0	1958400	0			1177	1710
AMLQDKSEEGER	1	Unmodified	1391.6351	0.63509307	3522	sp|Q9UER7|DAXX_HUMAN	yes	yes	0	0	0	0	0			By MS/MS	1	0	1														1	16.775	16.632	3	0.031704	4392	SW_20181010_HUNTER_1Mil_HeLa_frac1_pullout_3	100.38	73.407	5110700	0	0	5110700			1178	3522
AMNVLTEAEER	0	Unmodified	1261.5973	0.597251	512	sp|O95347|SMC2_HUMAN	yes	yes	0	0	0	0	0	By MS/MS	By MS/MS	By MS/MS	2	0		3											1	1	1	28.979	28.939	2	1.4914E-19	8956	SW_20181004_HUNTER_1Mil_HeLa_frac2_pullout_1	265.58	186.47	29559000	19519000	7397600	2642500			1179	512
AMNVLTEAEER	0	Oxidation (M)	1277.5922	0.59216562	512	sp|O95347|SMC2_HUMAN	yes	yes	0	0	0	1	0	By matching	By MS/MS	By matching	2	0		3											1	1	1	24.464	24.49	2	0.036448	7484	SW_20181007_HUNTER_1Mil_HeLa_frac2_pullout_2	105.86	53.868	8495700	3915900	3824100	755740			1180	512
AMQGAEEIR	0	Unmodified	1003.4757	0.4756793	28	CON__Q2TBQ1	yes	yes	0	0	0	0	0	By matching	By MS/MS	By matching	6	0						3							1	1	1	18.126	18.197	2	0.05772	5322	SW_20181007_HUNTER_1Mil_HeLa_frac6_pullout_2	119.29	37.028	6523900	3264400	1511400	1748100		+	1181	28
AMQKIFAR	1	Oxidation (M);Acetyl (N-term)	1021.5379	0.53788563	761	sp|P13929|ENOB_HUMAN	yes	yes	1	0	0	1	0	By MS/MS	By MS/MS	By MS/MS	3.88	1.64	1	4	7	4	3	3	2						4	8	12	25.01	24.907	2	0.016484	6510	SW_20181010_HUNTER_1Mil_HeLa_frac5_pullout_3	162.07	78.838	1895800000	110780000	667980000	1117100000			1182	761
AMQKIFAR	1	Acetyl (N-term)	1005.543	0.54297101	761	sp|P13929|ENOB_HUMAN	yes	yes	1	0	0	0	0	By MS/MS	By MS/MS	By MS/MS	4.73	2.05		3	1		2	3	1	1					3	2	6	33.879	33.434	2	0.0075992	10935	SW_20181007_HUNTER_1Mil_HeLa_frac2_pullout_2	208.61	130.86	1103600000	132150000	379770000	591700000			1183	761
AMQPAEIQFAQR	0	Oxidation (M)	1404.682	0.68198369	1784	sp|Q14684|RRP1B_HUMAN	yes	yes	0	0	0	1	0	By MS/MS	By MS/MS	By MS/MS	8	3.11					6	1					4	2	5	4	4	25.792	25.801	2;3	0.00011563	7242	SW_20181010_HUNTER_1Mil_HeLa_frac5_pullout_3	168.74	131.55	29110000	11943000	7697400	9469600			1184	1784
AMQPAEIQFAQR	0	Unmodified	1388.6871	0.68706906	1784	sp|Q14684|RRP1B_HUMAN	yes	yes	0	0	0	0	0	By MS/MS	By MS/MS	By MS/MS	11.2	0.433											3	1	2	1	1	29.557	29.163	2	9.5084E-07	9061	SW_20181004_HUNTER_1Mil_HeLa_frac11_pullout_1	231.38	180.77	45816000	41226000	3071000	1518700			1185	1784
AMQPAEIQFAQR	0	Acetyl (N-term)	1430.6976	0.69763375	1784	sp|Q14684|RRP1B_HUMAN	yes	yes	1	0	0	0	0	By matching	By MS/MS	By MS/MS	7	0							3						1	1	1	37.211	36.729	2	0.010884	11832	SW_20181007_HUNTER_1Mil_HeLa_frac7_pullout_2	116.3	69.107	6438600	1073100	2632500	2733000			1186	1784
AMSFEWPWQYR	0	Acetyl (N-term)	1541.6762	0.67617003	2965	sp|Q9BRG1|VPS25_HUMAN	yes	yes	1	0	0	0	0	By MS/MS			11	0											1		1			53.467	53.465	2	0.0012333	17886	SW_20181004_HUNTER_1Mil_HeLa_frac11_pullout_1	161.92	126.4	862020	862020	0	0			1187	2965
AMSSGGSGGGVPEQEDSVLFR	0	Oxidation (M);Acetyl (N-term)	2123.943	0.94296199	1921	sp|Q16637|SMN_HUMAN	yes	yes	1	0	0	1	0	By MS/MS	By MS/MS	By MS/MS	4.35	3.55	15	11	6	4	4	4	1			6	6		12	20	25	37.239	37.058	2;3	7.7976E-208	11550	SW_20181007_HUNTER_1Mil_HeLa_frac1_pullout_2	400.78	378.06	832240000	175890000	259120000	397240000			1188	1921
AMSSGGSGGGVPEQEDSVLFR	0	Acetyl (N-term)	2107.948	0.94804737	1921	sp|Q16637|SMN_HUMAN	yes	yes	1	0	0	0	0	By MS/MS	By MS/MS	By MS/MS	3.41	1.99	6	9	5	3	5	3	2	1					8	11	15	39.407	39.145	2;3	6.2685E-85	12786	SW_20181010_HUNTER_1Mil_HeLa_frac1_pullout_3	369.36	320.08	996330000	291450000	170430000	534450000			1189	1921
AMSSGGSGGGVPEQEDSVLFRR	0	Acetyl (N-term)	2264.0492	0.049158397	1921	sp|Q16637|SMN_HUMAN	yes	yes	1	0	0	0	1		By MS/MS		4	0				1										1		33.96	34.01	3	0.00014451	11082	SW_20181007_HUNTER_1Mil_HeLa_frac4_pullout_2	88.396	63.343	2340400	0	2340400	0			1190	1921
AMTAGTTTTFPMSNHTR	0	Acetyl (N-term)	1865.84	0.84001724	3679	sp|Q9Y2H1|ST38L_HUMAN	yes	yes	1	0	0	0	0	By MS/MS	By MS/MS	By MS/MS	12	0												3	1	1	1	31.492	30.883	2	5.5925E-18	10022	SW_20181007_HUNTER_1Mil_HeLa_frac12_pullout_2	232.42	182.92	3738500	1000600	1917200	820640			1191	3679
AMTAGTTTTFPMSNHTR	0	Oxidation (M);Acetyl (N-term)	1881.8349	0.83493187	3679	sp|Q9Y2H1|ST38L_HUMAN	yes	yes	1	0	0	1	0	By matching	By MS/MS	By MS/MS	9.6	2.58						1	1				1	2	2	1	2	26.978	26.693	2	6.1143E-06	8057	SW_20181010_HUNTER_1Mil_HeLa_frac7_pullout_3	138.02	107.15	21681000	2218700	5313200	14149000			1192	3679
AMTAGTTTTFPMSNHTR	0	2 Oxidation (M);Acetyl (N-term)	1897.8298	0.82984649	3679	sp|Q9Y2H1|ST38L_HUMAN	yes	yes	1	0	0	2	0			By MS/MS	7	0							1								1	23.7	22.147	2	0.00039352	6499	SW_20181010_HUNTER_1Mil_HeLa_frac7_pullout_3	117.23	94.315	1385300	0	0	1385300			1193	3679
AMTGSTPCSSMSNHTKER	1	Acetyl (N-term)	2022.8557	0.85574366	1833	sp|Q15208|STK38_HUMAN	yes	yes	1	0	0	0	0	By MS/MS	By MS/MS		12	0												2	1	1		18.275	18.465	3	0.00058102	5464	SW_20181007_HUNTER_1Mil_HeLa_frac12_pullout_2	116.29	91.499	5680300	2425800	3254600	0			1194	1833
AMTGVEQWPYR	0	Unmodified	1336.6234	0.62340617	1177	sp|P49368|TCPG_HUMAN	yes	yes	0	0	0	0	0		By MS/MS	By MS/MS	2.33	0.471		2	1											1	2	32.224	32.081	2	0.0045668	9850	SW_20181010_HUNTER_1Mil_HeLa_frac2_pullout_3	144.77	93.892	6266100	0	2446900	3819300			1195	1177
AMTKDNNLLGR	1	Oxidation (M);Acetyl (N-term)	1289.6398	0.63978452	707;803	sp|P0DMV9|HS71B_HUMAN;sp|P0DMV8|HS71A_HUMAN;sp|P34931|HS71L_HUMAN;sp|P17066|HSP76_HUMAN	no	no	1	0	0	1	0	By MS/MS	By MS/MS	By MS/MS	3.17	0.687		1	3	2									1	3	2	27.108	27.147	2	3.7355E-10	8435	SW_20181007_HUNTER_1Mil_HeLa_frac3_pullout_2	241.13	125.41	32606000	13580000	10820000	8205300			1196	707;803
AMTKDNNLLGR	1	Unmodified	1231.6343	0.63430521	707;803	sp|P0DMV9|HS71B_HUMAN;sp|P0DMV8|HS71A_HUMAN;sp|P34931|HS71L_HUMAN;sp|P17066|HSP76_HUMAN	no	no	0	0	0	0	0	By MS/MS		By MS/MS	9.33	0.471									2	1			1		2	21.428	20.566	3	0.047765	6360	SW_20181010_HUNTER_1Mil_HeLa_frac9_pullout_3	100.55	58.159	14058000	2274800	0	11783000			1197	707;803
AMTKDNNLLGR	1	Acetyl (N-term)	1273.6449	0.6448699	707;803	sp|P0DMV9|HS71B_HUMAN;sp|P0DMV8|HS71A_HUMAN;sp|P34931|HS71L_HUMAN;sp|P17066|HSP76_HUMAN	no	no	1	0	0	0	0		By matching	By MS/MS	4	0				2										1	1	27.581	27.656	2	1.5543E-10	8480	SW_20181010_HUNTER_1Mil_HeLa_frac4_pullout_3	246.63	154.19	17795000	0	1748800	16046000			1198	707;803
AMVDGGSNVKAR	1	Unmodified	1203.603	0.60300508	3415	sp|Q9NX62|IMPA3_HUMAN	yes	yes	0	0	0	0	0	By MS/MS	By matching	By MS/MS	1.67	0.471	2	4											3	1	2	14.067	14.114	2;3	0.0023279	3372	SW_20181004_HUNTER_1Mil_HeLa_frac2_pullout_1	136.96	95.557	15978000	4721300	2917000	8340100			1199	3415
AMVDPAQTVEQR	0	Unmodified	1343.6503	0.65034921	1216	sp|P50416|CPT1A_HUMAN	yes	yes	0	0	0	0	0	By MS/MS	By MS/MS	By matching	1.25	0.433	3	1											1	1	2	25.233	25.23	2	0.0013845	7795	SW_20181004_HUNTER_1Mil_HeLa_frac1_pullout_1	143.96	92.614	14235000	2401400	985700	10848000			1200	1216
AMVVSSWR	0	Oxidation (M);Acetyl (N-term)	992.47495	0.47495102	716	sp|P10589|COT1_HUMAN	yes	yes	1	0	0	1	0	By MS/MS	By MS/MS	By MS/MS	3.8	2.86	5					3	1	1					3	3	4	37.013	36.543	2	0.016223	11632	SW_20181010_HUNTER_1Mil_HeLa_frac6_pullout_3	163.34	94.943	54985000	11567000	13668000	29750000			1201	716
AMVVSSWR	0	Acetyl (N-term)	976.48004	0.4800364	716	sp|P10589|COT1_HUMAN	yes	yes	1	0	0	0	0	By MS/MS	By matching	By MS/MS	9.25	4.76	1											3	1	1	2	42.31	41.793	2	0.015176	13615	SW_20181004_HUNTER_1Mil_HeLa_frac12_pullout_1	169.37	97.234	42883000	5958200	9470300	27455000			1202	716
AMVVSTWR	0	Oxidation (M);Acetyl (N-term)	1006.4906	0.49060109	897	sp|P24468|COT2_HUMAN	yes	yes	1	0	0	1	0	By MS/MS	By MS/MS	By MS/MS	3.46	2.85	6	2				1	3	1					3	3	7	37.145	36.758	2	0.014337	11237	SW_20181004_HUNTER_1Mil_HeLa_frac1_pullout_1	174.21	103.94	65604000	12631000	16613000	36359000			1203	897
AMVVSTWR	0	Acetyl (N-term)	990.49569	0.49568646	897	sp|P24468|COT2_HUMAN	yes	yes	1	0	0	0	0			By MS/MS	1	0	1														1	42.142	42.1	2	0.018011	13802	SW_20181010_HUNTER_1Mil_HeLa_frac1_pullout_3	157.52	87.249	33336000	0	0	33336000			1204	897
ANCERTFIAIKPDGVQR	1	Acetyl (N-term)	2016.0211	0.021093153	786	sp|P15531|NDKA_HUMAN	yes	yes	1	0	0	0	1	By MS/MS		By MS/MS	10	0										2			1		1	30.502	29.783	3	1.1477E-10	9434	SW_20181010_HUNTER_1Mil_HeLa_frac10_pullout_3	161.99	136.48	10954000	1162300	0	9791800			1205	786
ANDELTPLGR	0	Unmodified	1084.5513	0.55128709	1580	sp|Q08211|DHX9_HUMAN	yes	yes	0	0	0	0	0		By MS/MS	By MS/MS	11	0											2			1	1	26.887	25.884	2	0.0016534	8368	SW_20181010_HUNTER_1Mil_HeLa_frac11_pullout_3	176.38	102.11	6863000	0	1629700	5233300			1206	1580
ANDSPAKSLVDIDLSSLR	1	Acetyl (N-term)	1942.0007	0.0007348666	555	sp|O95819|M4K4_HUMAN	yes	yes	1	0	0	0	0	By MS/MS	By MS/MS	By matching	3	0			6										2	3	1	44.74	44.806	2;3	0.0005741	14751	SW_20181004_HUNTER_1Mil_HeLa_frac3_pullout_1	116.96	83.552	7107100	4711400	1974100	421560			1207	555
ANDTTFGLAAGVFTR	0	Gln->pyro-Glu	1522.7416	0.74160705	1170	sp|P49189|AL9A1_HUMAN	yes	yes	0	1	0	0	0		By MS/MS	By MS/MS	5.33	0.471					2	1								1	2	49.573	48.904	2	0.01651	15576	SW_20181010_HUNTER_1Mil_HeLa_frac5_pullout_3	90.731	64.792	3827300	0	1022200	2805100			1208	1170
ANDVPSPYEVR	0	Unmodified	1245.599	0.59896556	970	sp|P30101|PDIA3_HUMAN	yes	yes	0	0	0	0	0	By matching	By MS/MS	By MS/MS	11	0											3		1	1	1	25.231	24.762	2	0.015915	7266	SW_20181007_HUNTER_1Mil_HeLa_frac11_pullout_2	121.73	92.646	6573600	1865000	1112200	3596400			1209	970
ANEAYPCPCDIGHR	0	Acetyl (N-term)	1700.7035	0.70352376	2732	sp|Q96DG6|CMBL_HUMAN	yes	yes	1	0	0	0	0	By MS/MS	By MS/MS	By MS/MS	11.3	0.458											7	3	3	4	3	27.25	26.744	2;3	4.639E-07	8541	SW_20181010_HUNTER_1Mil_HeLa_frac11_pullout_3	199.03	183.76	205900000	106970000	52993000	45940000			1210	2732
ANENSNIQVLSER	0	Unmodified	1472.7219	0.72193424	2162	sp|Q6UN15|FIP1_HUMAN	yes	yes	0	0	0	0	0	By MS/MS	By MS/MS	By MS/MS	11.2	0.433											3	1	1	2	1	25.258	24.944	2	7.6891E-18	8104	SW_20181010_HUNTER_1Mil_HeLa_frac11_pullout_3	262	187.84	28718000	12259000	5649000	10810000			1211	2162
ANENSNIQVLSER	0	Gln->pyro-Glu	1455.6954	0.69538514	2162	sp|Q6UN15|FIP1_HUMAN	yes	yes	0	1	0	0	0		By MS/MS		8	0								1						1		30.133	30.187	2	0.0014538	9622	SW_20181007_HUNTER_1Mil_HeLa_frac8_pullout_2	121.08	79.075	0	0	0	0			1212	2162
ANGLTIDYAKR	1	Gln->pyro-Glu	1203.6248	0.62478638	426	sp|O75581|LRP6_HUMAN	yes	yes	0	1	0	0	0		By matching	By MS/MS	6	0						2								1	1	28.671	28.4	2	0.0073251	9152	SW_20181010_HUNTER_1Mil_HeLa_frac6_pullout_3	136.63	61.257	4667500	0	1662400	3005100			1213	426
ANGMELDGR	0	Unmodified	961.42873	0.42872911	1436;1709	sp|P62995|TRA2B_HUMAN;sp|Q13595|TRA2A_HUMAN	no	no	0	0	0	0	0		By MS/MS	By matching	3.8	0.748			2	2	1									2	3	19.645	19.671	2	0.0077348	5791	SW_20181007_HUNTER_1Mil_HeLa_frac3_pullout_2	164.68	82.443	13160000	0	8590400	4569600			1214	1436;1709
ANGMELDGRR	0	Gln->pyro-Glu	1100.5033	0.50329104	1436;1709	sp|P62995|TRA2B_HUMAN;sp|Q13595|TRA2A_HUMAN	no	no	0	1	0	0	1	By MS/MS	By MS/MS	By MS/MS	2.55	1.16	2	4	3	1	1								4	6	1	21.451	21.583	2	0.0025089	6130	SW_20181004_HUNTER_1Mil_HeLa_frac1_pullout_1	170.69	123.61	287820000	225850000	28321000	33657000			1215	1436;1709
ANGMELDGRR	0	Oxidation (M);Gln->pyro-Glu	1116.4982	0.49820566	1436;1709	sp|P62995|TRA2B_HUMAN;sp|Q13595|TRA2A_HUMAN	no	no	0	1	0	1	1		By MS/MS	By matching	1.67	0.471	1	2												2	1	15.889	16.116	2	0.019544	4230	SW_20181007_HUNTER_1Mil_HeLa_frac2_pullout_2	133.98	62.1	16646000	0	14871000	1774800			1216	1436;1709
ANHFFTVTDPR	0	Gln->pyro-Glu	1286.6044	0.60438529	3247	sp|Q9H9B4|SFXN1_HUMAN	yes	yes	0	1	0	0	0	By MS/MS	By matching	By MS/MS	10.6	0.49										2	3		2	1	2	33.396	32.706	2	0.0063764	10696	SW_20181010_HUNTER_1Mil_HeLa_frac10_pullout_3	139.43	74.187	44040000	8216000	678370	35145000			1217	3247
ANIAHGNSSIIADR	0	Unmodified	1437.7324	0.73243935	737	sp|P11586|C1TC_HUMAN	yes	yes	0	0	0	0	0	By MS/MS	By MS/MS	By MS/MS	6.5	0.5						3	3						2	2	2	19.565	19.443	3	1.5533E-13	5740	SW_20181007_HUNTER_1Mil_HeLa_frac6_pullout_2	207.64	138.97	145150000	21207000	25182000	98760000			1218	737
ANKGPSYGMSR	1	Acetyl (N-term)	1208.5608	0.56080592	1520	sp|Q01995|TAGL_HUMAN	yes	yes	1	0	0	0	0	By MS/MS	By MS/MS	By MS/MS	11	0.756										2	3	2	2	3	2	18.775	18.479	2	1.5669E-08	5206	SW_20181007_HUNTER_1Mil_HeLa_frac10_pullout_2	233.54	114.83	608320000	251490000	56075000	300760000			1219	1520
ANKGPSYGMSR	1	Oxidation (M);Acetyl (N-term)	1224.5557	0.55572054	1520	sp|Q01995|TAGL_HUMAN	yes	yes	1	0	0	1	0		By MS/MS	By MS/MS	6	2.38				2	1	2					1			2	4	14.9	14.701	2	0.0037477	3969	SW_20181010_HUNTER_1Mil_HeLa_frac6_pullout_3	147.19	77.911	212730000	0	15453000	197280000			1220	1520
ANLEESFPR	0	Acetyl (N-term)	1103.5247	0.52473799	1785	sp|Q14690|RRP5_HUMAN	yes	yes	1	0	0	0	0	By MS/MS	By MS/MS	By MS/MS	10.9	0.831										4	3	3	3	3	4	35.894	35.479	2	0.006562	10797	SW_20181007_HUNTER_1Mil_HeLa_frac10_pullout_2	169.09	60.631	935180000	354600000	245460000	335120000			1221	1785
ANLERTFIAIKPDGVQR	1	Acetyl (N-term)	1969.0745	0.074508932	877	sp|P22392|NDKB_HUMAN	yes	yes	1	0	0	0	1	By MS/MS	By MS/MS	By MS/MS	5.83	0.898					3	1	2						3	2	1	37.073	37.258	3	1.0595E-17	12308	SW_20181007_HUNTER_1Mil_HeLa_frac5_pullout_2	185.55	140.12	128550000	65215000	30573000	32763000			1222	877
ANLETAIADAEQR	0	Glu->pyro-Glu	1382.679	0.6790068	30	sp|Q86Y46|K2C73_HUMAN;CON__Q32MB2	yes	no	0	0	1	0	0	By MS/MS	By matching	By MS/MS	11.2	0.898										2	1	3	3	1	2	46.409	45.831	2	0.0021415	15467	SW_20181010_HUNTER_1Mil_HeLa_frac10_pullout_3	128.03	51.813	178510000	105510000	2362900	70639000		+	1223	30
ANLGTDAGVAVR	0	Unmodified	1142.6044	0.60438529	2005	sp|Q5JPH6|SYEM_HUMAN	yes	yes	0	0	0	0	0		By MS/MS	By MS/MS	4	0				2										1	1	22.857	22.982	2	7.7506E-05	6979	SW_20181007_HUNTER_1Mil_HeLa_frac4_pullout_2	172.56	102.75	12577000	0	5509900	7067200			1224	2005
ANLIVEEEDLR	0	Glu->pyro-Glu	1281.6565	0.65648044	2599	sp|Q8WZ42|TITIN_HUMAN	yes	yes	0	0	1	0	0	By MS/MS	By MS/MS	By MS/MS	9.67	1.56								3	2	1	1	2	4	3	2	50.668	50.404	2	0.0034532	16869	SW_20181007_HUNTER_1Mil_HeLa_frac8_pullout_2	148.52	115.63	271450000	158360000	58518000	54563000			1225	2599
ANLPNQVHR	0	Unmodified	1047.5574	0.55737552	1812	sp|Q15019|SEPT2_HUMAN	yes	yes	0	0	0	0	0		By MS/MS	By MS/MS	4.17	0.687			1	3	2									4	2	15.479	15.586	2;3	0.0017662	4212	SW_20181010_HUNTER_1Mil_HeLa_frac4_pullout_3	192.11	131.32	121910000	0	92594000	29315000			1226	1812
ANLPNQVYR	0	Unmodified	1073.5618	0.56179219	1896	sp|Q16181|SEPT7_HUMAN	yes	yes	0	0	0	0	0	By MS/MS			7	0							1						1			22.761	23.114	2	0.016548	6346	SW_20181004_HUNTER_1Mil_HeLa_frac7_pullout_1	139.68	35.232	0	0	0	0			1227	1896
ANLQIDQINTDLNLER	0	Unmodified	1868.9592	0.9592044	1036	sp|P35579|MYH9_HUMAN	yes	yes	0	0	0	0	0	By MS/MS			11	0											1		1			37.447	37.846	2	0.0075498	12280	SW_20181004_HUNTER_1Mil_HeLa_frac11_pullout_1	91.936	62.247	757090	757090	0	0			1228	1036
ANMQGLVER	0	Acetyl (N-term)	1058.5179	0.51787847	1074	sp|P40123|CAP2_HUMAN	yes	yes	1	0	0	0	0	By MS/MS	By MS/MS	By MS/MS	5.86	5.33	3	1										3	2	2	3	32.224	31.904	2	0.0015415	10167	SW_20181004_HUNTER_1Mil_HeLa_frac1_pullout_1	194.9	134.1	495340000	76290000	215440000	203600000			1229	1074
ANMQGLVER	0	Oxidation (M);Acetyl (N-term)	1074.5128	0.51279309	1074	sp|P40123|CAP2_HUMAN	yes	yes	1	0	0	1	0	By matching	By MS/MS	By MS/MS	8.33	5.19	3											6	3	3	3	25.811	25.44	2	0.022054	7108	SW_20181010_HUNTER_1Mil_HeLa_frac12_pullout_3	143.45	82.094	348460000	27812000	187140000	133510000			1230	1074
ANNDAVLKR	1	Acetyl (N-term)	1041.5567	0.55670682	1620	sp|Q12904|AIMP1_HUMAN	yes	yes	1	0	0	0	0	By MS/MS	By MS/MS	By MS/MS	6.41	2.43	2		2	2	4	6	6	4	3	1	2		8	14	10	18.735	18.624	2	0.00040779	5444	SW_20181004_HUNTER_1Mil_HeLa_frac6_pullout_1	219.19	141.27	13915000000	2507600000	4901200000	6506100000			1231	1620
ANNLHSGDNFQLNDSEIER	0	Unmodified	2171.9832	0.98318732	3100	sp|Q9BZF1|OSBL8_HUMAN	yes	yes	0	0	0	0	0	By MS/MS	By matching	By matching	12	0												3	1	1	1	27.507	26.898	3	3.83E-14	8334	SW_20181004_HUNTER_1Mil_HeLa_frac12_pullout_1	129.46	110.07	10694000	2409900	4471500	3812700			1232	3100
ANNLHSGDNFQLNDSEIER	0	Glu->pyro-Glu	2153.9726	0.97262264	3100	sp|Q9BZF1|OSBL8_HUMAN	yes	yes	0	0	1	0	0		By MS/MS		4	0				1										1		37.505	37.555	2	0.043895	12370	SW_20181007_HUNTER_1Mil_HeLa_frac4_pullout_2	61.038	23.085	1581800	0	1581800	0			1233	3100
ANNQKVYMPR	1	Gln->pyro-Glu	1202.5866	0.58662674	1505	sp|Q01082|SPTB2_HUMAN	yes	yes	0	1	0	0	0			By MS/MS	1	0	1														1	21.891	21.848	2	0.008248	6341	SW_20181010_HUNTER_1Mil_HeLa_frac1_pullout_3	136.75	86.712	0	0	0	0			1234	1505
ANNQKVYMPR	1	Oxidation (M);Gln->pyro-Glu	1218.5815	0.58154136	1505	sp|Q01082|SPTB2_HUMAN	yes	yes	0	1	0	1	0		By matching	By MS/MS	8	0								2						1	1	17.293	16.814	2	0.026355	4976	SW_20181010_HUNTER_1Mil_HeLa_frac8_pullout_3	127.56	77.752	4759700	0	707700	4052000			1235	1505
ANNSNYKNDVMIR	1	Unmodified	1537.7307	0.73072479	1377;2689	sp|P61326|MGN_HUMAN;sp|Q96A72|MGN2_HUMAN	no	no	0	0	0	0	0	By matching	By MS/MS	By matching	3	0			3										1	1	1	20.668	20.747	3	0.032357	6081	SW_20181007_HUNTER_1Mil_HeLa_frac3_pullout_2	95.264	65.206	6408600	2678600	2856600	873440			1236	1377;2689
ANPCCSHPCQNR	0	Unmodified	1499.5816	0.58163449	1032	sp|P35354|PGH2_HUMAN	yes	yes	0	0	0	0	0		By matching	By MS/MS	8.33	0.471								2	1					1	2	12.128	11.576	3	0.021159	3037	SW_20181010_HUNTER_1Mil_HeLa_frac8_pullout_3	107.18	86.223	6880400	0	920850	5959500			1237	1032
ANPEDALR	0	Unmodified	884.43519	0.4351947	190	sp|O14684|PTGES_HUMAN	yes	yes	0	0	0	0	0		By MS/MS	By MS/MS	4.75	0.829				2	1	1								3	1	20.098	20.237	2	0.017447	6025	SW_20181007_HUNTER_1Mil_HeLa_frac4_pullout_2	159.2	47.918	81984000	0	41320000	40664000			1238	190
ANRGPAYGLSR	0	Acetyl (N-term)	1202.6156	0.61561868	1061	sp|P37802|TAGL2_HUMAN	yes	yes	1	0	0	0	1	By MS/MS	By MS/MS	By MS/MS	5.08	4.23	3	2	3				2					3	5	5	3	22.038	22.025	2	0.00014889	6411	SW_20181004_HUNTER_1Mil_HeLa_frac1_pullout_1	187.41	116.03	972870000	150690000	117740000	704430000			1239	1061
ANSANTNTVPKLYR	1	Acetyl (N-term)	1589.8162	0.81616898	1259	sp|P52655|TF2AA_HUMAN	yes	yes	1	0	0	0	0	By MS/MS	By MS/MS	By MS/MS	7.7	1.49						5	6	3	3	2	1		4	6	10	26.839	26.165	2;3	2.2272E-137	8374	SW_20181007_HUNTER_1Mil_HeLa_frac6_pullout_2	386.59	336.3	646610000	72431000	240520000	333660000			1240	1259
ANSGCKDVTGPDEESFLYFAYGSNLLTER	1	Acetyl (N-term)	3281.4823	0.48228741	392	sp|O75223|GGCT_HUMAN	yes	yes	1	0	0	0	0	By MS/MS	By MS/MS		3.33	0.471			2	1									1	2		50.394	50.375	3	2.8406E-17	16869	SW_20181004_HUNTER_1Mil_HeLa_frac3_pullout_1	129.01	111.48	7871000	3915700	3955300	0			1241	392
ANSTAVVKIPGTPGAGGR	1	Acetyl (N-term)	1693.9111	0.911132	1905	sp|Q16514|TAF12_HUMAN	yes	yes	1	0	0	0	0	By MS/MS	By MS/MS	By MS/MS	11.6	0.49											4	6	4	3	3	30.374	29.828	2;3	3.2945E-31	9730	SW_20181007_HUNTER_1Mil_HeLa_frac12_pullout_2	223.39	172.59	29300000	10511000	15596000	3193000			1242	1905
ANTFVAELKGLDPAR	1	Gln->pyro-Glu	1583.8308	0.83075641	1082	sp|P40926|MDHM_HUMAN	yes	yes	0	1	0	0	0	By MS/MS		By MS/MS	1.33	0.471	2	1											1		2	46.031	46.01	2	0.0025597	15277	SW_20181010_HUNTER_1Mil_HeLa_frac1_pullout_3	109	60.357	4808800	1775300	0	3033500			1243	1082
ANTVLSGGTTMYPGIADR	0	Oxidation (M)	1838.8833	0.88326227	1354;1445	sp|P60709|ACTB_HUMAN;sp|P63261|ACTG_HUMAN	no	no	0	0	0	1	0	By MS/MS	By MS/MS	By MS/MS	6	3.43			12	4	5	2	1				6	3	6	12	15	30.715	30.372	2;3	2.5927E-69	9108	SW_20181004_HUNTER_1Mil_HeLa_frac3_pullout_1	297.51	255.3	395290000	175310000	157330000	62647000			1244	1354;1445
ANTVLSGGTTMYPGIADR	0	Unmodified	1822.8883	0.88834765	1354;1445	sp|P60709|ACTB_HUMAN;sp|P63261|ACTG_HUMAN	no	no	0	0	0	0	0	By MS/MS	By MS/MS	By MS/MS	5.12	2.19			6	2	3	2	1	1	1	1			3	5	9	33.654	33.082	2;3	1.9458E-31	10633	SW_20181007_HUNTER_1Mil_HeLa_frac3_pullout_2	270.06	227.32	378920000	149740000	102030000	127160000			1245	1354;1445
ANVELSSLAR	0	Unmodified	1058.572	0.57202253	2999	sp|Q9BTT0|AN32E_HUMAN	yes	yes	0	0	0	0	0	By MS/MS	By MS/MS	By MS/MS	9	0									3				1	1	1	28.729	27.849	2	0.0091824	9231	SW_20181010_HUNTER_1Mil_HeLa_frac9_pullout_3	148.5	79.302	11528000	0	2880200	8647900			1246	2999
ANVGLQFQASAGDSDPQSR	0	Acetyl (N-term)	1988.9188	0.91879615	2471	sp|Q8NDH3|PEPL1_HUMAN	yes	yes	1	0	0	0	0		By MS/MS	By MS/MS	4.67	0.471				1	2									2	1	34.637	34.536	2	1.8862E-55	11367	SW_20181007_HUNTER_1Mil_HeLa_frac5_pullout_2	260.08	212.78	13693000	0	11465000	2228300			1247	2471
ANYQDTIGR	0	Unmodified	1036.4938	0.49377221	675	sp|P08670|VIME_HUMAN	yes	yes	0	0	0	0	0	By MS/MS	By matching	By MS/MS	10.2	0.433										3	1		1	1	2	19.908	19.298	2	0.018265	5380	SW_20181010_HUNTER_1Mil_HeLa_frac10_pullout_3	147.19	91.744	14424000	2078900	5540900	6804600			1248	675
APAAAPSSLAVR	0	Unmodified	1109.6193	0.61930707	708	sp|P0DMW3|SIML1_HUMAN	yes	yes	0	0	0	0	0	By matching	By MS/MS	By matching	8.25	0.433								3	1				1	1	2	23.879	23.226	2	0.01984	6990	SW_20181007_HUNTER_1Mil_HeLa_frac8_pullout_2	133.13	86.315	47691000	8149300	18010000	21531000			1249	708
APAAASPPEVIR	0	Unmodified	1177.6455	0.64552182	354	sp|O60683|PEX10_HUMAN	yes	yes	0	0	0	0	0	By MS/MS	By MS/MS	By MS/MS	4.6	0.49				2	3								1	2	2	23.952	24.112	2	7.157E-07	7338	SW_20181010_HUNTER_1Mil_HeLa_frac4_pullout_3	196.88	130.19	160690000	30768000	55017000	74909000			1250	354
APAEILNGKEISAQIR	1	Unmodified	1708.9472	0.94718315	737	sp|P11586|C1TC_HUMAN	yes	yes	0	0	0	0	0	By MS/MS	By MS/MS	By MS/MS	3.07	1.12		6	5	1	3								5	4	6	29.515	29.5	2;3	1.1232E-24	9154	SW_20181004_HUNTER_1Mil_HeLa_frac3_pullout_1	230.36	155.52	877550000	350470000	187370000	339710000			1251	737
APAMQPAEIQFAQR	0	Oxidation (M)	1572.7719	0.77186132	1784	sp|Q14684|RRP1B_HUMAN	yes	yes	0	0	0	1	0	By MS/MS	By MS/MS	By MS/MS	9.19	2.58					2	6	2	1		1	10	5	7	10	10	27.729	27.41	2;3	1.5514E-10	8476	SW_20181010_HUNTER_1Mil_HeLa_frac6_pullout_3	200.67	167.72	479070000	75965000	78833000	324270000			1252	1784
APAMQPAEIQFAQR	0	Unmodified	1556.7769	0.7769467	1784	sp|Q14684|RRP1B_HUMAN	yes	yes	0	0	0	0	0	By MS/MS	By MS/MS	By MS/MS	11.4	0.495											4	3	2	3	2	31.266	30.694	2;3	3.7115E-10	10010	SW_20181007_HUNTER_1Mil_HeLa_frac12_pullout_2	155.88	130.56	173620000	157080000	11638000	4897100			1253	1784
APDPGFQER	0	Unmodified	1015.4723	0.47230849	3545	sp|Q9UHL4|DPP2_HUMAN	yes	yes	0	0	0	0	0		By MS/MS	By MS/MS	2.33	1.25	2	2		2										3	3	18.669	18.8	2	0.019749	5280	SW_20181010_HUNTER_1Mil_HeLa_frac1_pullout_3	145.72	90.047	553230000	0	339890000	213340000			1254	3545
APDPVAAETAAQGPTPR	0	Unmodified	1647.8216	0.82164829	337	sp|O60427|FADS1_HUMAN	yes	yes	0	0	0	0	0	By MS/MS	By MS/MS	By MS/MS	10.9	0.742										5	6	3	5	5	4	23.699	23.405	2;3	2.7526E-50	6813	SW_20181004_HUNTER_1Mil_HeLa_frac11_pullout_1	270.21	223.48	434750000	267860000	52473000	114420000			1255	337
APEEDAGGEALGGSFWEAGNYR	0	Unmodified	2281.9876	0.987604	3597	sp|Q9UKS6|PACN3_HUMAN	yes	yes	0	0	0	0	0	By MS/MS			3	0			1										1			38.224	38.425	2	0.018642	12521	SW_20181004_HUNTER_1Mil_HeLa_frac3_pullout_1	85.457	64.6	1795800	1795800	0	0			1256	3597
APEEEDHVLVLR	0	Unmodified	1405.7201	0.72014333	643	sp|P07237|PDIA1_HUMAN	yes	yes	0	0	0	0	0	By MS/MS		By MS/MS	10	0										2			1		1	26.927	26.258	3	0.00077344	8240	SW_20181010_HUNTER_1Mil_HeLa_frac10_pullout_3	128.28	98.739	3898400	990670	0	2907700			1257	643
APEVLPKPR	1	Unmodified	1005.5971	0.59711507	694	sp|P09669|COX6C_HUMAN	yes	yes	0	0	0	0	0	By MS/MS	By matching	By matching	10.8	0.98									1		3	1	2	1	2	19.706	19.186	3	0.078018	4866	SW_20181004_HUNTER_1Mil_HeLa_frac9_pullout_1	110.87	63.674	56061000	45413000	3493700	7154500			1258	694
APGLSQAKPSLPDR	1	Acetyl (N-term)	1477.7889	0.7888916	2356	sp|Q8IX01|SUGP2_HUMAN	yes	yes	1	0	0	0	0	By MS/MS	By MS/MS	By matching	3.25	0.433			3	1									1	1	2	28.447	28.455	2	0.012265	8972	SW_20181004_HUNTER_1Mil_HeLa_frac3_pullout_1	100.48	16.264	32971000	19394000	10166000	3410800			1259	2356
APGPDGSAPDPAHYR	0	Unmodified	1506.6852	0.68515481	3027	sp|Q9BV94|EDEM2_HUMAN	yes	yes	0	0	0	0	0	By MS/MS		By MS/MS	10	0										2			1		1	19.536	19.117	3	5.3091E-05	5312	SW_20181010_HUNTER_1Mil_HeLa_frac10_pullout_3	110.77	84.651	4711400	1424100	0	3287300			1260	3027
APGQLALFSVSDKTGLVEFAR	1	Unmodified	2205.1794	0.17936793	997	sp|P31939|PUR9_HUMAN	yes	yes	0	0	0	0	0	By MS/MS		By MS/MS	2.17	1.07	2	2	1	1									1		5	44.69	44.616	2;3	3.2892E-10	14316	SW_20181010_HUNTER_1Mil_HeLa_frac2_pullout_3	149.33	122	86563000	9168600	0	77394000			1261	997
APIIAVTR	0	Gln->pyro-Glu	822.49634	0.49633839	768	sp|P14618|KPYM_HUMAN	yes	yes	0	1	0	0	0	By MS/MS	By MS/MS	By MS/MS	3.4	0.49			3	2									1	2	2	44.732	44.809	2	0.0091816	14778	SW_20181004_HUNTER_1Mil_HeLa_frac3_pullout_1	195.98	25.042	203950000	162560000	25452000	15936000			1262	768
APIIAVTR	0	Unmodified	839.52289	0.52288749	768	sp|P14618|KPYM_HUMAN	yes	yes	0	0	0	0	0	By matching	By MS/MS	By MS/MS	3.67	0.745			3	2	1								1	2	3	25.711	25.767	2	0.026499	7935	SW_20181007_HUNTER_1Mil_HeLa_frac3_pullout_2	143.56	30.454	208370000	36839000	112860000	58671000			1263	768
APKFPDSVEELR	1	Unmodified	1386.7143	0.71432967	1886	sp|Q15785|TOM34_HUMAN	yes	yes	0	0	0	0	0	By MS/MS	By MS/MS	By MS/MS	6.2	1.75				2	6	6	3	1		1	1		4	6	10	29.303	28.836	2;3	1.4454E-05	9264	SW_20181007_HUNTER_1Mil_HeLa_frac6_pullout_2	185.57	137.46	1118300000	345290000	272810000	500190000			1264	1886
APKGSSKQQSEEDLLLQDFSR	2	Unmodified	2362.1765	0.1764674	3629	sp|Q9UNL2|SSRG_HUMAN	yes	yes	0	0	0	0	0	By MS/MS	By MS/MS	By MS/MS	5	0.877				4	6	2	1						3	4	6	34.56	34.392	3;4	5.4811E-42	10223	SW_20181010_HUNTER_1Mil_HeLa_frac4_pullout_3	215.79	186.65	411840000	189610000	81491000	140740000			1265	3629
APLDLDKYVEIAR	1	Unmodified	1501.814	0.81404372	170	sp|O00743|PPP6_HUMAN	yes	yes	0	0	0	0	0	By MS/MS	By MS/MS	By MS/MS	4.53	1.15			3	5	4	2	1						4	4	7	37.58	37.549	2;3	3.7216E-06	13190	SW_20181007_HUNTER_1Mil_HeLa_frac4_pullout_2	164.04	110.71	530630000	63174000	120670000	346780000			1266	170
APLLLYANR	0	Unmodified	1029.5971	0.59711507	426	sp|O75581|LRP6_HUMAN	yes	yes	0	0	0	0	0	By matching	By MS/MS	By matching	2.25	0.433		3	1										1	1	2	32.898	32.802	2	0.035696	10655	SW_20181007_HUNTER_1Mil_HeLa_frac2_pullout_2	131.3	86.534	44451000	12156000	17895000	14401000			1267	426
APPAAGQQQPPR	0	Unmodified	1216.6313	0.63126874	947	sp|P28300|LYOX_HUMAN	yes	yes	0	0	0	0	0	By MS/MS	By MS/MS	By MS/MS	9.33	0.471									6	3			3	2	4	13.921	13.537	2;3	0.00049794	2929	SW_20181004_HUNTER_1Mil_HeLa_frac9_pullout_1	125.75	60.522	30572000	15051000	1461600	14060000			1268	947
APQVLVLAPTR	0	Gln->pyro-Glu	1146.6761	0.67609367	3317	sp|Q9NR30|DDX21_HUMAN	yes	yes	0	1	0	0	0	By MS/MS		By MS/MS	10	0										2			1		1	50.712	49.893	2	0.0081347	14815	SW_20181004_HUNTER_1Mil_HeLa_frac10_pullout_1	134.25	106.99	2645600	1668000	0	977600			1269	3317
APRPCQAPQQWEGR	0	Unmodified	1679.7951	0.79505638	3615	sp|Q9UM22|EPDR1_HUMAN	yes	yes	0	0	0	0	1	By matching	By MS/MS	By matching	3	0			3										1	1	1	19.08	19.158	3	4.9315E-06	5610	SW_20181007_HUNTER_1Mil_HeLa_frac3_pullout_2	131.08	98.349	13148000	1276200	10198000	1673800			1270	3615
APSTPLLTVR	0	Unmodified	1053.6182	0.61824444	3081	sp|Q9BY44|EIF2A_HUMAN	yes	yes	0	0	0	0	0	By MS/MS	By MS/MS	By MS/MS	4.9	1.7			3	2	1	2	1	1					1	4	5	30.608	30.145	2	0.0014774	9581	SW_20181007_HUNTER_1Mil_HeLa_frac3_pullout_2	177.97	64.084	1569900000	521390000	699090000	349380000			1271	3081
APSVPAAEPEYPKGIR	1	Unmodified	1680.8835	0.88352026	1306	sp|P54819|KAD2_HUMAN	yes	yes	0	0	0	0	0	By MS/MS	By MS/MS	By MS/MS	7.95	1.68						4	7	3	3	2	1	1	6	8	7	25.426	25.047	2;3;4	4.1565E-13	7570	SW_20181007_HUNTER_1Mil_HeLa_frac7_pullout_2	181.58	165.4	1734400000	332220000	881540000	520590000			1272	1306
APTIQTQAQR	0	Unmodified	1112.5938	0.5938206	2435	sp|Q8N7H5|PAF1_HUMAN	yes	yes	0	0	0	0	0	By MS/MS	By MS/MS	By MS/MS	1.5	0.5	3	3											2	2	2	15.904	16.019	2	2.682E-05	4006	SW_20181004_HUNTER_1Mil_HeLa_frac1_pullout_1	223.84	124.84	833570000	190280000	84556000	558720000			1273	2435
APVAGLGSDAELQIER	0	Unmodified	1624.842	0.84204938	511	sp|O95302|FKBP9_HUMAN	yes	yes	0	0	0	0	0	By MS/MS	By MS/MS	By MS/MS	5.11	0.567				1	6	2							3	4	2	32.564	32.62	2;3	6.7273E-25	10443	SW_20181004_HUNTER_1Mil_HeLa_frac5_pullout_1	176.43	132.18	102490000	52187000	43494000	6810300			1274	511
APVEHVVADAGAFLR	0	Unmodified	1550.8205	0.82052608	3613	sp|Q9ULX3|NOB1_HUMAN	yes	yes	0	0	0	0	0	By MS/MS	By MS/MS	By MS/MS	3.14	0.35			6	1									2	3	2	35.26	35.277	2;3	2.0552E-10	11097	SW_20181004_HUNTER_1Mil_HeLa_frac3_pullout_1	175.29	122.74	76349000	57863000	8127400	10358000			1275	3613
AQADLALEKAAR	1	Unmodified	1255.6884	0.68844927	1802	sp|Q14980|NUMA1_HUMAN	yes	yes	0	0	0	0	0	By matching	By MS/MS	By matching	3	0			3										1	1	1	21.235	21.313	3	0.042367	6271	SW_20181007_HUNTER_1Mil_HeLa_frac3_pullout_2	95.183	49.75	10566000	5597100	4154600	814360			1276	1802
AQAEAQQPTFDALR	0	Unmodified	1544.7583	0.75831975	1828	sp|Q15149|PLEC_HUMAN	yes	yes	0	0	0	0	0	By MS/MS	By MS/MS	By MS/MS	3	0			3										1	1	1	28.316	28.294	2	1.2724E-21	8883	SW_20181007_HUNTER_1Mil_HeLa_frac3_pullout_2	242.82	185.22	10655000	4334000	5595600	725430			1277	1828
AQAEAQQPTFDALRDELR	0	Unmodified	2058.013	0.013030887	1828	sp|Q15149|PLEC_HUMAN	yes	yes	0	0	0	0	1		By MS/MS		4	0				1										1		35.353	35.403	3	0.058331	11613	SW_20181007_HUNTER_1Mil_HeLa_frac4_pullout_2	47.09	19.941	846990	0	846990	0			1278	1828
AQAEQAALR	0	Unmodified	956.50394	0.50394296	1828	sp|Q15149|PLEC_HUMAN	yes	yes	0	0	0	0	0		By MS/MS		4	0				1										1		14.562	14.813	2	0.0038354	3998	SW_20181007_HUNTER_1Mil_HeLa_frac4_pullout_2	180.44	45.439	5728000	0	5728000	0			1279	1828
AQAFGGSQGNSNSSSSR	0	Unmodified	1640.7139	0.71388875	2086	sp|Q6BDS2|URFB1_HUMAN	yes	yes	0	0	0	0	0	By MS/MS	By MS/MS	By MS/MS	9.6	0.49									2	3			1	1	3	14.135	13.714	2;3	0.0010496	3757	SW_20181010_HUNTER_1Mil_HeLa_frac9_pullout_3	106.01	80.622	3333100	577670	1041300	1714100			1280	2086
AQAKINAKANEGR	2	Acetyl (N-term)	1411.7532	0.75317479	553	sp|O95816|BAG2_HUMAN	yes	yes	1	0	0	0	0	By MS/MS	By MS/MS	By MS/MS	10	1.06									7	4	3	2	4	5	7	15.132	14.779	2;3	1.3401E-13	3834	SW_20181007_HUNTER_1Mil_HeLa_frac10_pullout_2	218.11	155.77	1099000000	237990000	88285000	772770000			1281	553
AQALQFVPETQVSLLDNGLR	0	Unmodified	2198.1695	0.16953153	995	sp|P31930|QCR1_HUMAN	yes	yes	0	0	0	0	0	By MS/MS			9	0									1				1			45.497	45.807	2	0.0055242	13924	SW_20181004_HUNTER_1Mil_HeLa_frac9_pullout_1	95.651	66.675	529030	529030	0	0			1282	995
AQALSEEEFQR	0	Acetyl (N-term)	1348.6259	0.62590859	1972	sp|Q4V328|GRAP1_HUMAN	yes	yes	1	0	0	0	0	By MS/MS	By MS/MS	By MS/MS	3.18	1.59	2	2	3	1	2	1							3	6	2	33.011	33.045	2	2.8416E-10	10628	SW_20181007_HUNTER_1Mil_HeLa_frac3_pullout_2	243.38	204.08	172900000	84968000	70239000	17695000			1283	1972
AQAQAAAEKLR	1	Unmodified	1155.636	0.63601977	1828	sp|Q15149|PLEC_HUMAN	yes	yes	0	0	0	0	0		By MS/MS		11.5	0.5											1	1		2		14.829	15.028	3	0.082805	3817	SW_20181007_HUNTER_1Mil_HeLa_frac11_pullout_2	88.187	45.792	2921000	0	2921000	0			1284	1828
AQASSIPVGSR	0	Unmodified	1071.5673	0.5672715	2892	sp|Q99426|TBCB_HUMAN	yes	yes	0	0	0	0	0	By matching	By MS/MS	By matching	3	0			3										1	1	1	18.256	18.368	2	0.027932	5313	SW_20181007_HUNTER_1Mil_HeLa_frac3_pullout_2	117.7	49.475	8521800	2214900	5134100	1172900			1285	2892
AQASSTPLSPTR	0	Unmodified	1214.6255	0.62551466	589	sp|P02545|LMNA_HUMAN	yes	yes	0	0	0	0	0	By MS/MS	By MS/MS		3	0			2										1	1		18.157	18.355	2	0.001125	5254	SW_20181007_HUNTER_1Mil_HeLa_frac3_pullout_2	145.89	64.339	7571200	3339400	4231700	0			1286	589
AQASVTHGAHGDGGR	0	Unmodified	1419.6603	0.66033704	1160	sp|P48634|PRC2A_HUMAN	yes	yes	0	0	0	0	0	By matching	By MS/MS		7	0							3						1	2		10.519	10.74	3;4	7.9338E-08	2370	SW_20181007_HUNTER_1Mil_HeLa_frac7_pullout_2	136.63	121.1	12510000	909750	11600000	0			1287	1160
AQDQGEKENPMR	1	Acetyl (N-term)	1443.6412	0.64124108	1431	sp|P62913|RL11_HUMAN	yes	yes	1	0	0	0	0	By matching	By MS/MS	By MS/MS	3.88	2.62	2	1	1	2				2					1	5	2	17.162	17.185	2	0.00046141	5088	SW_20181010_HUNTER_1Mil_HeLa_frac8_pullout_3	156.51	96.965	9879300	903130	4184600	4791600			1288	1431
AQDQGEKENPMRELR	1	Oxidation (M);Acetyl (N-term)	1857.8639	0.86392381	1431	sp|P62913|RL11_HUMAN	yes	yes	1	0	0	1	1	By MS/MS	By matching	By MS/MS	6.12	0.927					2	4	1	1					2	4	2	16.192	16.358	3	0.0013854	4353	SW_20181010_HUNTER_1Mil_HeLa_frac6_pullout_3	114.54	98.357	88591000	28908000	22246000	37437000			1289	1431
AQDQGEKENPMRELR	1	Acetyl (N-term)	1841.869	0.86900919	1431	sp|P62913|RL11_HUMAN	yes	yes	1	0	0	0	1	By MS/MS	By MS/MS	By MS/MS	6.75	1.23					2	4	2	3	1				3	3	6	23.444	23.122	3	3.9617E-12	7209	SW_20181010_HUNTER_1Mil_HeLa_frac6_pullout_3	179.81	179.81	240760000	90337000	70311000	80109000			1290	1431
AQDQGEKENPMRELRIR	1	Acetyl (N-term)	2111.0542	0.054184196	1431	sp|P62913|RL11_HUMAN	yes	yes	1	0	0	0	2	By MS/MS	By matching		5	0					2								1	1		26.769	27.07	4	0.00068188	8301	SW_20181004_HUNTER_1Mil_HeLa_frac5_pullout_1	112.3	97.604	13600000	9483900	4115800	0			1291	1431
AQDSSLHMPER	0	Unmodified	1269.5772	0.57718426	2957	sp|Q9BQG0|MBB1A_HUMAN	yes	yes	0	0	0	0	0	By MS/MS	By matching	By MS/MS	8.75	0.433								1	3				1	1	2	19.715	19.111	3	0.011796	4867	SW_20181004_HUNTER_1Mil_HeLa_frac9_pullout_1	111.79	96.037	16753000	3827600	575320	12350000			1292	2957
AQEDPNAVLGR	0	Unmodified	1168.5836	0.58364985	1739	sp|Q14137|BOP1_HUMAN	yes	yes	0	0	0	0	0		By matching	By MS/MS	7	0							2							1	1	23.014	22.365	2	0.0068353	6559	SW_20181010_HUNTER_1Mil_HeLa_frac7_pullout_3	138.08	84.913	5929800	0	2870300	3059500			1293	1739
AQEKMELDLEPDTSYGGTLR	1	Acetyl (N-term)	2294.0736	0.073641813	2237	sp|Q7Z309|F122B_HUMAN	yes	yes	1	0	0	0	0	By MS/MS	By MS/MS	By MS/MS	2	0		5											2	2	1	37.66	37.696	2;3	2.2669E-07	11993	SW_20181004_HUNTER_1Mil_HeLa_frac2_pullout_1	146.78	118.48	19267000	12655000	5117400	1495000			1294	2237
AQEKMELDLEPDTSYGGTLR	1	Oxidation (M);Acetyl (N-term)	2310.0686	0.068556435	2237	sp|Q7Z309|F122B_HUMAN	yes	yes	1	0	0	1	0	By MS/MS	By MS/MS	By MS/MS	2	0		4											1	2	1	34.726	34.686	3	0.0004647	10855	SW_20181007_HUNTER_1Mil_HeLa_frac2_pullout_2	93.776	78.355	8555300	0	6181800	2373500			1295	2237
AQELYAAGENR	0	Unmodified	1220.5786	0.57856447	1229	sp|P50995|ANX11_HUMAN	yes	yes	0	0	0	0	0		By matching	By MS/MS	9	0									2					1	1	20.243	19.513	2	0.029776	6003	SW_20181010_HUNTER_1Mil_HeLa_frac9_pullout_3	110.38	53.818	1829500	0	510060	1319400			1296	1229
AQEPVTFR	0	Acetyl (N-term)	988.49779	0.49779495	2713	sp|Q96C28|ZN707_HUMAN;sp|Q86Y25|Z354C_HUMAN	yes	no	1	0	0	0	0		By MS/MS	By matching	9	0									2					1	1	30.117	29.237	2	0.072696	8979	SW_20181007_HUNTER_1Mil_HeLa_frac9_pullout_2	121.62	64.06	5830300	0	2894500	2935800			1297	2713
AQESGTIPKKR	2	Unmodified	1213.6779	0.67788459	127	sp|O00116|ADAS_HUMAN	yes	yes	0	0	0	0	0	By MS/MS		By MS/MS	10.5	0.5										1	1		1		1	12.08	11.782	3	0.018561	2676	SW_20181010_HUNTER_1Mil_HeLa_frac10_pullout_3	117.98	58.33	96562000	73989000	0	22573000			1298	127
AQESPKNSAAEIPVTSNGEVDDSR	1	Acetyl (N-term)	2542.1783	0.17831789	1272	sp|P53367|ARFP1_HUMAN	yes	yes	1	0	0	0	0	By MS/MS	By MS/MS	By MS/MS	7.94	1.51						2	7	3	2	1	2		3	7	7	26.487	25.961	2;3	0	7926	SW_20181010_HUNTER_1Mil_HeLa_frac7_pullout_3	518.41	432.87	942030000	125180000	264080000	552760000			1299	1272
AQESPKNSAAEIPVTSNGEVDDSREHSFNR	1	Acetyl (N-term)	3312.5243	0.52430365	1272	sp|P53367|ARFP1_HUMAN	yes	yes	1	0	0	0	1	By matching		By MS/MS	10	0										2			1		1	25.083	24.464	4	0.0061538	7405	SW_20181010_HUNTER_1Mil_HeLa_frac10_pullout_3	44.743	32.397	2561500	345880	0	2215600			1300	1272
AQEVSEYLSQNPR	0	Acetyl (N-term)	1561.7372	0.73724996	3427	sp|Q9NXV6|CARF_HUMAN	yes	yes	1	0	0	0	0	By MS/MS	By MS/MS	By MS/MS	5.47	2.28			4	3	5	3	1		1	1	1		3	7	9	39.711	39.186	2;3	6.1224E-49	13003	SW_20181007_HUNTER_1Mil_HeLa_frac4_pullout_2	300.5	256.99	438270000	73768000	271530000	92972000			1301	3427
AQFAEATQR	0	Unmodified	1020.4989	0.49885759	473	sp|O94874|UFL1_HUMAN	yes	yes	0	0	0	0	0	By matching	By MS/MS	By MS/MS	10.2	0.433										3	1		1	1	2	17.647	17.037	2	0.0067817	4669	SW_20181007_HUNTER_1Mil_HeLa_frac10_pullout_2	168.27	96.032	17387000	1708300	5539700	10139000			1302	473
AQFDTEYQR	0	Acetyl (N-term)	1198.5255	0.52546627	2242	sp|Q7Z3C6|ATG9A_HUMAN	yes	yes	1	0	0	0	0	By MS/MS	By MS/MS	By MS/MS	5.64	1.07				2	3	3	3						3	4	4	28.591	28.469	2	0.0011543	9060	SW_20181007_HUNTER_1Mil_HeLa_frac6_pullout_2	199.7	147.97	583560000	162910000	256220000	164430000			1303	2242
AQFEGIVTDLIR	0	Unmodified	1360.7351	0.73506511	1066	sp|P38646|GRP75_HUMAN	yes	yes	0	0	0	0	0	By MS/MS	By MS/MS	By MS/MS	5	0					3								1	1	1	44.973	45.023	2	0.0019334	14868	SW_20181004_HUNTER_1Mil_HeLa_frac5_pullout_1	160.36	112.7	12814000	6480700	3763200	2570000			1304	1066
AQFGSDLDAATQQLLSR	0	Unmodified	1819.9064	0.90644055	911	sp|P25705|ATPA_HUMAN	yes	yes	0	0	0	0	0		By MS/MS	By MS/MS	4	0				3										2	1	42.06	42.194	2;3	0.0010409	14165	SW_20181007_HUNTER_1Mil_HeLa_frac4_pullout_2	126.63	83.89	4024800	0	2797500	1227300			1305	911
AQGADSVEPMFR	0	Unmodified	1306.5976	0.59758535	3250;3599	sp|Q9H9G7|AGO3_HUMAN;sp|Q9UL18|AGO1_HUMAN;sp|Q9UKV8|AGO2_HUMAN	no	no	0	0	0	0	0	By MS/MS		By matching	2	0		2											1		1	28.723	28.637	2	0.014791	8826	SW_20181004_HUNTER_1Mil_HeLa_frac2_pullout_1	112.83	72.832	3887800	2730200	0	1157600			1306	3250;3599
AQGGSSDSSLALHER	0	Unmodified	1513.7121	0.71209784	1583	sp|Q08378|GOGA3_HUMAN	yes	yes	0	0	0	0	0			By MS/MS	8	0								1							1	18.198	17.085	3	0.00086192	5049	SW_20181010_HUNTER_1Mil_HeLa_frac8_pullout_3	115.29	95.964	0	0	0	0			1307	1583
AQGLIEVER	0	Acetyl (N-term)	1055.5611	0.56112349	3005	sp|Q9BU02|THTPA_HUMAN	yes	yes	1	0	0	0	0	By MS/MS	By MS/MS	By MS/MS	10.7	0.7										3	3	1	2	3	2	35.679	35.243	2	0.0021053	11267	SW_20181004_HUNTER_1Mil_HeLa_frac11_pullout_1	212.58	95.421	275320000	87651000	89023000	98646000			1308	3005
AQGPAASAEEPKPVEAPAANSDQTVTVKE	2	Unmodified	2891.4149	0.41485977	1478	sp|P80723|BASP1_HUMAN	yes	yes	0	0	0	0	0	By MS/MS		By MS/MS	10	0										4			2		2	24.176	23.512	3;4	6.1829E-47	7052	SW_20181010_HUNTER_1Mil_HeLa_frac10_pullout_3	193.11	172.67	33902000	9343500	0	24558000			1309	1478
AQGPKGGSGSGPTIEEVD	1	Unmodified	1684.7904	0.79040774	707	sp|P0DMV9|HS71B_HUMAN;sp|P0DMV8|HS71A_HUMAN	yes	no	0	0	0	0	0		By matching	By MS/MS	3.5	0.5			1	1										1	1	21.909	22.106	2	0.032081	6449	SW_20181010_HUNTER_1Mil_HeLa_frac4_pullout_3	69.03	49.371	2466000	0	1058100	1408000			1310	707
AQGPLYEQR	0	Unmodified	1060.5302	0.53015772	1744	sp|Q14157|UBP2L_HUMAN	yes	yes	0	0	0	0	0	By MS/MS	By matching	By matching	11	0											3		1	1	1	20.359	19.924	2	0.044972	5629	SW_20181004_HUNTER_1Mil_HeLa_frac11_pullout_1	126.24	63.528	21784000	13129000	2427300	6228100			1311	1744
AQGQAAALKEAR	1	Glu->pyro-Glu	1194.6469	0.64691881	62		yes	yes	0	0	1	0	0	By matching	By matching	By MS/MS	9.4	0.49									3	2			1	1	3	22.221	21.373	2	0.036516	6354	SW_20181010_HUNTER_1Mil_HeLa_frac10_pullout_3	98.033	59.011	55283000	13119000	6368000	35796000	+		1312	62
AQGSHQIDFQVLHDLR	0	Acetyl (N-term)	1904.9493	0.94930842	3436	sp|Q9NYJ8|TAB2_HUMAN	yes	yes	1	0	0	0	0	By matching		By MS/MS	1	0	2												1		1	36.619	36.648	3	2.307E-05	11882	SW_20181010_HUNTER_1Mil_HeLa_frac1_pullout_3	107.75	85.311	4241800	1500900	0	2741000			1313	3436
AQGWAGFSEEELR	0	Acetyl (N-term)	1520.6896	0.68957148	2048	sp|Q5T7V8|GORAB_HUMAN	yes	yes	1	0	0	0	0	By MS/MS	By MS/MS	By MS/MS	2	1	3	3	1	1									2	2	4	43.28	43.296	2	1.4568E-09	14264	SW_20181010_HUNTER_1Mil_HeLa_frac1_pullout_3	192.38	157.66	57738000	23765000	11151000	22821000			1314	2048
AQGWAGFSEEELRR	0	Acetyl (N-term)	1676.7907	0.79068251	2048	sp|Q5T7V8|GORAB_HUMAN	yes	yes	1	0	0	0	1	By MS/MS	By MS/MS	By MS/MS	5.25	0.968				2	3	2	1						2	2	4	37.489	37.169	2	5.9088E-74	12374	SW_20181007_HUNTER_1Mil_HeLa_frac5_pullout_2	332.11	289.31	157650000	95534000	32961000	29152000			1315	2048
AQIEDTLR	0	Unmodified	944.49271	0.49270958	2722	sp|Q96CT7|CC124_HUMAN	yes	yes	0	0	0	0	0	By MS/MS	By MS/MS		8.2	1.17							2	1	1	1			2	3		22.15	22.354	2	0.017917	6683	SW_20181007_HUNTER_1Mil_HeLa_frac8_pullout_2	157.8	57.424	29257000	2844800	26412000	0			1316	2722
AQIFANTVDNAR	0	Acetyl (N-term)	1360.6735	0.67352749	626	sp|P05783|K1C18_HUMAN	yes	yes	1	0	0	0	0	By MS/MS	By MS/MS	By MS/MS	8.38	1.41							3	2	1	1	1		1	2	5	43.413	42.08	2	6.8643E-07	14082	SW_20181010_HUNTER_1Mil_HeLa_frac7_pullout_3	197.27	109.65	15268000	900870	3780900	10586000			1317	626
AQIFANTVDNAR	0	Unmodified	1318.663	0.6629628	626	sp|P05783|K1C18_HUMAN	yes	yes	0	0	0	0	0	By matching	By MS/MS	By MS/MS	9.25	0.433									3	1			1	1	2	27.348	26.561	2	0.0010954	8117	SW_20181007_HUNTER_1Mil_HeLa_frac9_pullout_2	146.11	85.134	16023000	789730	4254100	10979000			1318	626
AQISSNSGFKECPSSHPEPTR	1	Acetyl (N-term)	2357.0706	0.070622121	155	sp|O00443|P3C2A_HUMAN	yes	yes	1	0	0	0	0	By MS/MS		By MS/MS	2.67	1.49	2	1	1	1	1								1		5	21.936	21.907	3	1.962E-42	6180	SW_20181010_HUNTER_1Mil_HeLa_frac1_pullout_3	219.22	204.76	130400000	4608800	0	125790000			1319	155
AQKENSYPWPYGR	1	Acetyl (N-term)	1636.7634	0.76340513	2774	sp|Q96GD4|AURKB_HUMAN	yes	yes	1	0	0	0	0	By MS/MS	By MS/MS	By MS/MS	8.57	0.495								3	4				3	2	2	31.883	31.462	2;3	7.3361E-08	10684	SW_20181010_HUNTER_1Mil_HeLa_frac9_pullout_3	178.81	152.14	17622000	4126400	3520800	9974700			1320	2774
AQKPLR	1	Acetyl (N-term)	753.44972	0.44972255	2476	sp|Q8NE62|CHDH_HUMAN;sp|Q69YN2|C19L1_HUMAN	yes	no	1	0	0	0	0	By MS/MS			6	0						1							1			13.569	14.023	2	0.051668	3770	SW_20181004_HUNTER_1Mil_HeLa_frac6_pullout_1	185	30.66	240390000	240390000	0	0			1321	2476
AQKQTPMASSPR	1	Unmodified	1300.6558	0.65576893	2028	sp|Q5SSJ5|HP1B3_HUMAN	yes	yes	0	0	0	0	0	By MS/MS	By matching	By matching	12	0												3	1	1	1	12.54	12.333	3	0.053773	3192	SW_20181004_HUNTER_1Mil_HeLa_frac12_pullout_1	89.629	64.776	5508200	1208600	2400100	1899400			1322	2028
AQKYDEEFQR	1	Unmodified	1312.6048	0.60477922	1313	sp|P55060|XPO2_HUMAN	yes	yes	0	0	0	0	0		By MS/MS	By MS/MS	3.6	1.36		3	2	2	2	1								9	1	17.944	18.152	2;3	0.0031311	5075	SW_20181007_HUNTER_1Mil_HeLa_frac2_pullout_2	166.55	122.74	225400000	0	205050000	20355000			1323	1313
AQLGGPEAAKSDETAAK	2	Unmodified	1642.8162	0.81622856	606	sp|P04792|HSPB1_HUMAN	yes	yes	0	0	0	0	0	By matching	By MS/MS	By matching	8	0								3					1	1	1	16.705	16.469	3	0.021524	4565	SW_20181007_HUNTER_1Mil_HeLa_frac8_pullout_2	78.661	52.226	8353000	1496700	4848800	2007500			1324	606
AQLLLKATPEDNGR	1	Unmodified	1524.826	0.82600539	619	sp|P05362|ICAM1_HUMAN	yes	yes	0	0	0	0	0	By MS/MS	By MS/MS	By MS/MS	2.1	0.831	2	6	1	1									3	2	5	24.668	24.673	2;3	1.156E-21	7307	SW_20181004_HUNTER_1Mil_HeLa_frac2_pullout_1	243.53	181.88	106420000	33934000	19804000	52680000			1325	619
AQLLQPTLEINPR	0	Unmodified	1491.8409	0.84092717	1626	sp|Q12931|TRAP1_HUMAN	yes	yes	0	0	0	0	0	By matching	By MS/MS	By MS/MS	6	0						3							1	1	1	36.185	35.988	2	5.2877E-05	12303	SW_20181010_HUNTER_1Mil_HeLa_frac6_pullout_3	117.52	92.744	5953500	1275800	1496200	3181600			1326	1626
AQLLVVGSPGPVPR	0	Unmodified	1388.814	0.81398414	1003	sp|P32004|L1CAM_HUMAN	yes	yes	0	0	0	0	0	By MS/MS	By matching	By MS/MS	10.2	0.373										5	1		3	1	2	34.836	34.348	2;3	0.00025379	9666	SW_20181004_HUNTER_1Mil_HeLa_frac10_pullout_1	133.89	86.695	33913000	6435900	441430	27035000			1327	1003
AQLMADFQAGR	0	Unmodified	1206.5815	0.58154136	1828	sp|Q15149|PLEC_HUMAN	yes	yes	0	0	0	0	0	By MS/MS			11	0											1		1			29.533	29.932	2	0.010591	9374	SW_20181004_HUNTER_1Mil_HeLa_frac11_pullout_1	129.85	81.057	2936000	2936000	0	0			1328	1828
AQMVQEDLEKTR	1	Unmodified	1446.7137	0.71367774	916	sp|P26038|MOES_HUMAN	yes	yes	0	0	0	0	0	By MS/MS		By MS/MS	9	0									2				1		1	21.709	21.114	3	0.0039952	6680	SW_20181010_HUNTER_1Mil_HeLa_frac9_pullout_3	130.1	103.97	8560300	4339500	0	4220800			1329	916
AQNLKDLAGR	1	Acetyl (N-term)	1126.6095	0.60947067	2911	sp|Q99623|PHB2_HUMAN	yes	yes	1	0	0	0	0	By MS/MS	By MS/MS	By MS/MS	5.69	3.4	4	3	3	5	4	4	2	3	1	1	1	4	7	12	16	28.361	28.051	2	5.937E-43	7410	SW_20181010_HUNTER_1Mil_HeLa_frac1_pullout_3	318.46	173.12	48554000000	12530000000	18511000000	17513000000			1330	2911
AQNLKDLAGRLPAGPR	1	Acetyl (N-term)	1717.9588	0.95875089	2911	sp|Q99623|PHB2_HUMAN	yes	yes	1	0	0	0	1	By MS/MS	By MS/MS		6.67	0.471						1	2						2	1		33.947	34.267	3	8.0248E-11	11001	SW_20181004_HUNTER_1Mil_HeLa_frac6_pullout_1	171.46	139.19	11650000	8543400	3106400	0			1331	2911
AQPGPASQPDVSLQQR	0	Acetyl (N-term)	1719.854	0.85401105	1837	sp|Q15276|RABE1_HUMAN	yes	yes	1	0	0	0	0	By MS/MS	By MS/MS	By MS/MS	8.33	5.19	3											6	3	3	3	27.21	26.817	2;3	2.2203E-19	8721	SW_20181010_HUNTER_1Mil_HeLa_frac12_pullout_3	216.03	171.42	283580000	59305000	129070000	95201000			1332	1837
AQPGTLNLNNEVVKMR	1	Acetyl (N-term)	1824.9516	0.9516166	2478	sp|Q8NEF9|SRFB1_HUMAN	yes	yes	1	0	0	0	0	By MS/MS	By MS/MS	By MS/MS	9.25	4.76	2											6	3	2	3	34.955	34.493	2;3	2.3769E-24	11396	SW_20181007_HUNTER_1Mil_HeLa_frac12_pullout_2	224.24	184.61	25334000	7733800	9944400	7655900			1333	2478
AQPGTLNLNNEVVKMR	1	Oxidation (M);Acetyl (N-term)	1840.9465	0.94653123	2478	sp|Q8NEF9|SRFB1_HUMAN	yes	yes	1	0	0	1	0	By matching	By MS/MS	By matching	12	0												3	1	1	1	30.425	29.75	2	0.0016411	9707	SW_20181007_HUNTER_1Mil_HeLa_frac12_pullout_2	105.65	78.171	9217300	2449600	5422900	1344800			1334	2478
AQPPPDVEGDDCLPAYR	0	Acetyl (N-term)	1940.8574	0.85744145	3361	sp|Q9NUI1|DECR2_HUMAN	yes	yes	1	0	0	0	0	By MS/MS	By MS/MS	By MS/MS	8.4	0.49								3	2				2	1	2	33.846	33.146	2	4.1518E-09	10705	SW_20181007_HUNTER_1Mil_HeLa_frac8_pullout_2	150.68	126.83	17789000	1497400	8587300	7704300			1335	3361
AQPPSSAASR	0	Unmodified	970.48321	0.48320752	1547	sp|Q04637|IF4G1_HUMAN	yes	yes	0	0	0	0	0	By MS/MS	By MS/MS	By matching	5.75	0.433					1	3							1	2	1	11.573	11.726	2	0.012708	3054	SW_20181004_HUNTER_1Mil_HeLa_frac6_pullout_1	143.28	42.834	49738000	12674000	34247000	2817000			1336	1547
AQPSASLGVGYR	0	Unmodified	1204.62	0.62003536	2848	sp|Q96PK6|RBM14_HUMAN	yes	yes	0	0	0	0	0	By matching	By matching	By MS/MS	8	0								3					1	1	1	24.829	24.492	2	0.0093158	7955	SW_20181010_HUNTER_1Mil_HeLa_frac8_pullout_3	117.7	49.475	12730000	1139000	3909700	7681500			1337	2848
AQPSVSLGAAYR	0	Unmodified	1218.6357	0.63568542	2848	sp|Q96PK6|RBM14_HUMAN	yes	yes	0	0	0	0	0	By matching	By MS/MS	By MS/MS	9.25	0.433									3	1			1	1	2	27.194	26.4	2	0.0081609	8713	SW_20181010_HUNTER_1Mil_HeLa_frac9_pullout_3	119.68	51.259	12652000	586200	1254300	10811000			1338	2848
AQQATPGGAAPTIFSR	0	Unmodified	1571.8056	0.80560429	3062	sp|Q9BX68|HINT2_HUMAN	yes	yes	0	0	0	0	0	By MS/MS	By MS/MS		12	0												2	1	1		28.975	29.224	2	2.4004E-08	9422	SW_20181007_HUNTER_1Mil_HeLa_frac12_pullout_2	147.72	84.432	1682800	0	1682800	0			1339	3062
AQQKNLEGYVGFANLPNQVYR	1	Acetyl (N-term)	2450.2343	0.23425705	1896	sp|Q16181|SEPT7_HUMAN	yes	yes	1	0	0	0	0	By MS/MS	By MS/MS	By MS/MS	6.86	0.639						2	4	1					2	4	1	41.317	41.243	2;3	7.5446E-49	13451	SW_20181007_HUNTER_1Mil_HeLa_frac7_pullout_2	225.67	191.98	69515000	15790000	47171000	6554000			1340	1896
AQQVAVQEQEIAR	0	Unmodified	1468.7634	0.76340513	460	sp|O75955|FLOT1_HUMAN	yes	yes	0	0	0	0	0	By MS/MS	By MS/MS	By MS/MS	9.25	0.433									3	1			1	1	2	22.42	21.759	2	4.5541E-13	6307	SW_20181007_HUNTER_1Mil_HeLa_frac9_pullout_2	210.87	126.39	14543000	1573100	4264400	8705300			1341	460
AQSGGEARPGPKTAVQIR	1	Acetyl (N-term)	1863.9915	0.99150758	2974	sp|Q9BRS8|LARP6_HUMAN	yes	yes	1	0	0	0	1	By matching	By matching	By MS/MS	2.25	0.433		3	1										1	1	2	19.317	19.422	3	1.4567E-05	4940	SW_20181010_HUNTER_1Mil_HeLa_frac2_pullout_3	133.45	109.26	16042000	3451600	7687900	4902600			1342	2974
AQSLLSTDR	0	Unmodified	989.51417	0.5141733	142	sp|O00231|PSD11_HUMAN	yes	yes	0	0	0	0	0	By MS/MS	By MS/MS	By MS/MS	5	0					3								1	1	1	21.845	21.995	2	0.0029039	6444	SW_20181004_HUNTER_1Mil_HeLa_frac5_pullout_1	185.6	94.994	89899000	42464000	37923000	9512900			1343	142
AQSNMFTVADVLSQDELR	0	Oxidation (M);Acetyl (N-term)	2080.9735	0.97353384	432	sp|O75665|OFD1_HUMAN	yes	yes	1	0	0	1	0	By MS/MS		By MS/MS	9	2							1				1		1		1	48.938	47.86	2	0.00048929	16225	SW_20181010_HUNTER_1Mil_HeLa_frac7_pullout_3	120.14	96.149	1095800	446880	0	648930			1344	432
AQSNMFTVADVLSQDELR	0	Acetyl (N-term)	2064.9786	0.97861922	432	sp|O75665|OFD1_HUMAN	yes	yes	1	0	0	0	0	By MS/MS			11	0											1		1			51.868	51.967	2	1.2806E-09	17317	SW_20181004_HUNTER_1Mil_HeLa_frac11_pullout_1	193.16	163.35	2532300	2532300	0	0			1345	432
AQSQGWVKR	1	Acetyl (N-term)	1100.5727	0.57269123	2881	sp|Q96T52|IMP2L_HUMAN	yes	yes	1	0	0	0	0	By MS/MS	By MS/MS	By MS/MS	12	0												3	1	1	1	21.9	21.458	2	0.0007793	6582	SW_20181007_HUNTER_1Mil_HeLa_frac12_pullout_2	204.36	134.09	36639000	5128200	20268000	11243000			1346	2881
AQSSPQLDIQVLHDLR	0	Acetyl (N-term)	1860.9694	0.96937516	2418	sp|Q8N5C8|TAB3_HUMAN	yes	yes	1	0	0	0	0	By MS/MS	By MS/MS		8.33	5.19	1											2	2	1		42.111	42.352	2	0.0007141	13731	SW_20181004_HUNTER_1Mil_HeLa_frac12_pullout_1	122.45	87.033	1804100	1286900	517240	0			1347	2418
AQTAAATAPR	0	Unmodified	956.50394	0.50394296	864	sp|P21912|SDHB_HUMAN	yes	yes	0	0	0	0	0	By MS/MS	By MS/MS	By MS/MS	7.55	2.22		1			1	4	5	3	3		2	1	5	7	8	14.933	14.794	2	0.00015121	2689	SW_20181004_HUNTER_1Mil_HeLa_frac7_pullout_1	201.33	110.01	19012000000	5158100000	7791700000	6062000000			1348	864
AQTKNAELEKDAQNR	2	Unmodified	1714.8598	0.85982471	1946	sp|Q2TAL8|QRIC1_HUMAN	yes	yes	0	0	0	0	0	By MS/MS			3	0			1										1			12.734	12.935	2	0.093848	3316	SW_20181004_HUNTER_1Mil_HeLa_frac3_pullout_1	62.924	29.515	0	0	0	0			1349	1946
AQTSPSPKAGAATGR	1	Unmodified	1398.7215	0.72154031	632	sp|P06576|ATPB_HUMAN	yes	yes	0	0	0	0	0	By MS/MS	By MS/MS	By MS/MS	10.3	0.471										4	2		2	1	3	12.379	12.031	2;3	0.00023329	2923	SW_20181004_HUNTER_1Mil_HeLa_frac11_pullout_1	127.75	58.037	105310000	23806000	3101200	78402000			1350	632
AQVADVVVSR	0	Unmodified	1042.5771	0.57710791	1175	sp|P49327|FAS_HUMAN	yes	yes	0	0	0	0	0		By MS/MS	By MS/MS	4.33	0.471				2	1									1	2	23.481	23.514	2	0.0094652	7144	SW_20181007_HUNTER_1Mil_HeLa_frac4_pullout_2	147.78	65.326	16826000	0	5966000	10860000			1351	1175
AQVAMSTLPVEDEESSESR	0	Oxidation (M);Acetyl (N-term)	2121.9372	0.93720791	1467	sp|P78347|GTF2I_HUMAN	yes	yes	1	0	0	1	0	By MS/MS	By MS/MS	By MS/MS	8.7	2.77			3	3	4	6	6	2	2	14	11	9	15	21	24	34.016	33.554	2;3	4.2168E-55	10211	SW_20181010_HUNTER_1Mil_HeLa_frac4_pullout_3	253.69	222.26	894350000	193280000	258700000	442380000			1352	1467
AQVAMSTLPVEDEESSESR	0	Acetyl (N-term)	2105.9423	0.94229329	1467	sp|P78347|GTF2I_HUMAN	yes	yes	1	0	0	0	0	By MS/MS	By MS/MS	By MS/MS	10.9	0.831										8	6	6	7	6	7	38.901	38.277	2;3	4.855E-62	11080	SW_20181004_HUNTER_1Mil_HeLa_frac10_pullout_1	268.35	231.02	1153600000	676060000	82030000	395510000			1353	1467
AQVEQELTTLR	0	Unmodified	1286.683	0.68302954	1828	sp|Q15149|PLEC_HUMAN	yes	yes	0	0	0	0	0	By MS/MS	By matching	By matching	1.6	0.8	3	1	1										1	1	3	29.175	29.1	2	0.02665	9156	SW_20181004_HUNTER_1Mil_HeLa_frac1_pullout_1	132.25	92.205	9091200	3933700	934830	4222600			1354	1828
AQVKENPGSGEYDFR	1	Unmodified	1695.7853	0.78526278	3040	sp|Q9BVV7|TIM21_HUMAN	yes	yes	0	0	0	0	0	By MS/MS	By matching	By matching	11	0											3		1	1	1	22.141	21.672	3	4.6717E-12	6308	SW_20181004_HUNTER_1Mil_HeLa_frac11_pullout_1	177.66	142.71	15196000	13431000	982680	782620			1355	3040
AQVLRGTVTDFPGFDER	0	Acetyl (N-term)	1948.9643	0.96428978	678	sp|P08758|ANXA5_HUMAN	yes	yes	1	0	0	0	1	By MS/MS	By MS/MS	By MS/MS	2.62	0.857		5	1	2									1	3	4	44.476	44.476	2;3	5.1112E-21	14283	SW_20181010_HUNTER_1Mil_HeLa_frac2_pullout_3	196.5	141.72	42025000	3421500	10931000	27673000			1356	678
AQVSINNDYSEWDLSTDAGER	0	Acetyl (N-term)	2411.0513	0.051326467	3375	sp|Q9NVC3|S38A7_HUMAN	yes	yes	1	0	0	0	0	By MS/MS	By MS/MS	By matching	2.44	0.497		5	4										4	4	1	41.404	41.519	2;3	2.0991E-120	13649	SW_20181004_HUNTER_1Mil_HeLa_frac3_pullout_1	332.35	300.08	26096000	23477000	2022200	596920			1357	3375
AQWNQLQQLDTR	0	Acetyl (N-term)	1541.7587	0.7586541	1081	sp|P40763|STAT3_HUMAN	yes	yes	1	0	0	0	0	By MS/MS	By MS/MS	By MS/MS	8.62	1.55							4	3	3	1	1	1	3	4	6	40.095	39.19	2	4.7568E-19	12899	SW_20181007_HUNTER_1Mil_HeLa_frac8_pullout_2	259.1	226.78	653420000	44642000	236850000	371930000			1358	1081
AQYDELAR	0	Unmodified	964.46141	0.46140945	626	sp|P05783|K1C18_HUMAN	yes	yes	0	0	0	0	0			By MS/MS	6.5	0.5						1	1								2	20.897	20.095	2	0.023345	5845	SW_20181010_HUNTER_1Mil_HeLa_frac6_pullout_3	146.03	26.624	90290000	0	0	90290000			1359	626
AQYEDIANR	0	Unmodified	1078.5043	0.5043369	12;3	sp|P05787|K2C8_HUMAN;CON__P05787;sp|O95678|K2C75_HUMAN;CON__O95678;CON__Q8BGZ7;CON__Q5XQN5	no	no	0	0	0	0	0	By MS/MS	By MS/MS	By MS/MS	7.29	0.7						1	3	3					2	3	2	19.696	19.378	2	4.0769E-06	5278	SW_20181010_HUNTER_1Mil_HeLa_frac7_pullout_3	238.03	146.18	119740000	9509200	49139000	61094000		+	1360	12;3
AQYKGAASEAGR	1	Acetyl (N-term)	1249.6051	0.60511357	1762	sp|Q14320|FA50A_HUMAN	yes	yes	1	0	0	0	0	By MS/MS	By MS/MS	By MS/MS	5.42	2.16		1	2	5	3	3	2	1		2			3	7	9	17.356	17.314	2	3.6831E-53	4067	SW_20181010_HUNTER_1Mil_HeLa_frac5_pullout_3	318.59	235.19	5342100000	930030000	2245600000	2166400000			1361	1762
AQYKGTMR	1	Acetyl (N-term)	995.48585	0.48585006	3662	sp|Q9Y247|FA50B_HUMAN	yes	yes	1	0	0	0	0	By MS/MS	By matching	By MS/MS	9.6	0.49									2	3			2	1	2	17.683	17.328	2	0.0072114	5101	SW_20181010_HUNTER_1Mil_HeLa_frac9_pullout_3	217.02	127.87	41752000	4872800	1146100	35733000			1362	3662
AQYNSYGDVSGGVR	0	Unmodified	1471.6692	0.66917039	184	sp|O14639|ABLM1_HUMAN	yes	yes	0	0	0	0	0	By matching	By MS/MS		2	0		2											1	1		22.387	22.537	2	0.00041863	6674	SW_20181007_HUNTER_1Mil_HeLa_frac2_pullout_2	158.05	98.247	4908600	980950	3927600	0			1363	184
AREESWGPPR	0	Unmodified	1183.5734	0.57341951	1742	sp|Q14152|EIF3A_HUMAN	yes	yes	0	0	0	0	1	By MS/MS			11	0											1		1			18.472	18.871	3	0.054167	5278	SW_20181004_HUNTER_1Mil_HeLa_frac11_pullout_1	94.692	48.34	2123000	2123000	0	0			1364	1742
ARFEELNADLFR	0	Unmodified	1479.747	0.74702678	723	sp|P11142|HSP7C_HUMAN	no	no	0	0	0	0	1	By MS/MS	By MS/MS		3	0			2										1	1		36.311	36.458	3	0.0033073	11591	SW_20181004_HUNTER_1Mil_HeLa_frac3_pullout_1	111.79	40.617	3551900	2319500	1232500	0			1365	723
ARPAEVGGMQLR	0	Oxidation (M)	1299.6718	0.67175335	1012	sp|P33316|DUT_HUMAN	yes	yes	0	0	0	1	1	By MS/MS	By MS/MS	By MS/MS	4.9	3.01	3	1					4	2					1	4	5	17.412	17.322	2;3	0.0011322	4581	SW_20181010_HUNTER_1Mil_HeLa_frac1_pullout_3	145.83	104.14	512950000	24015000	111060000	377880000			1366	1012
ARPAEVGGMQLR	0	Unmodified	1283.6768	0.67683873	1012	sp|P33316|DUT_HUMAN	yes	yes	0	0	0	0	1	By MS/MS	By MS/MS	By MS/MS	7.25	0.433							6	2					2	3	3	22.099	21.693	2;3	9.6935E-13	5927	SW_20181004_HUNTER_1Mil_HeLa_frac7_pullout_1	193.49	150.65	224340000	18123000	130270000	75951000			1367	1012
ARPATDSFDDYPPR	0	Unmodified	1606.7376	0.73758431	890	sp|P23588|IF4B_HUMAN	yes	yes	0	0	0	0	1		By MS/MS		12	0												1		1		24.497	24.846	3	0.034827	7818	SW_20181007_HUNTER_1Mil_HeLa_frac12_pullout_2	62.287	13.583	0	0	0	0			1368	890
ARPDDEEGAAVAPGHPLAKGYLPLPR	1	Acetyl (N-term)	2738.414	0.41401233	3777	sp|Q9Y5Y0|FLVC1_HUMAN	yes	yes	1	0	0	0	1	By MS/MS	By matching		5	0					2								1	1		31.266	31.517	4	0.0004169	9889	SW_20181004_HUNTER_1Mil_HeLa_frac5_pullout_1	83.362	69.795	4924300	3094800	1829500	0			1369	3777
ARQEELYSELQAR	0	Unmodified	1591.7954	0.79543354	1828	sp|Q15149|PLEC_HUMAN	yes	yes	0	0	0	0	1	By MS/MS	By MS/MS	By MS/MS	2.92	3.01	5	3	1	1	1							1	2	2	8	25.736	25.724	2;3	2.2362E-74	7392	SW_20181010_HUNTER_1Mil_HeLa_frac1_pullout_3	395.42	264.76	311730000	25196000	7698300	278830000			1370	1828
ARVDPTVENEETFMNR	0	Unmodified	1906.8843	0.8843249	3514	sp|Q9UBU8|MO4L1_HUMAN	yes	yes	0	0	0	0	1	By MS/MS			11.5	0.5											1	1	2			26.578	26.894	3	6.0421E-06	8290	SW_20181004_HUNTER_1Mil_HeLa_frac12_pullout_1	110.38	93.718	4165600	4165600	0	0			1371	3514
ASAAAASAAAASAASGSPGPGEGSAGGEKR	1	Acetyl (N-term)	2513.1742	0.17423557	1667	sp|Q13263|TIF1B_HUMAN	yes	yes	1	0	0	0	0	By MS/MS	By matching	By MS/MS	2	0		3											1	1	1	27.132	27.092	3	7.1871E-25	8040	SW_20181010_HUNTER_1Mil_HeLa_frac2_pullout_3	158.12	138.58	12701000	1728800	6669700	4302200			1372	1667
ASACGAPGPGGALGSQAPSWYHR	0	Acetyl (N-term)	2296.0443	0.044347791	248	sp|O15357|SHIP2_HUMAN	yes	yes	1	0	0	0	0	By MS/MS		By MS/MS	1.57	0.728	4	2	1										2		5	32.593	32.537	2;3	3.6152E-78	10265	SW_20181010_HUNTER_1Mil_HeLa_frac1_pullout_3	258.36	229.55	87917000	15426000	0	72491000			1373	248
ASADELTFHEFEEATNLLADTPDAATTSR	0	Acetyl (N-term)	3164.4422	0.44219673	3058	sp|Q9BWQ6|YIPF2_HUMAN	yes	yes	1	0	0	0	0	By MS/MS	By MS/MS	By MS/MS	7	0							4						1	2	1	51.897	51.574	2;3	4.5646E-71	17110	SW_20181007_HUNTER_1Mil_HeLa_frac7_pullout_2	229.76	219.31	62945000	1407600	58658000	2878800			1374	3058
ASADKNGGSVSSVSSSR	1	Acetyl (N-term)	1636.7653	0.76525562	2148	sp|Q6PJF5|RHDF2_HUMAN	yes	yes	1	0	0	0	0		By MS/MS	By MS/MS	3.75	0.829			4	2	2									6	2	15.42	15.591	2;3	2.455E-140	4104	SW_20181007_HUNTER_1Mil_HeLa_frac3_pullout_2	376.69	273.61	52758000	0	48084000	4673700			1375	2148
ASAGHAVSIAQDDAGADDWETDPDFVNDVSEKEQR	1	Unmodified	3744.6412	0.64118391	1758	sp|Q14247|SRC8_HUMAN	yes	yes	0	0	0	0	0	By MS/MS			11.5	0.5											1	1	2			33.087	33.302	4	0.00049698	10670	SW_20181004_HUNTER_1Mil_HeLa_frac11_pullout_1	55.366	50.361	5513700	5513700	0	0			1376	1758
ASAGLNSSATSTANNSR	0	Unmodified	1607.7499	0.74993991	2402	sp|Q8N3C7|CLIP4_HUMAN	yes	yes	0	0	0	0	0			By MS/MS	11	0											1				1	15.234	13.98	2	0.0051973	3938	SW_20181010_HUNTER_1Mil_HeLa_frac11_pullout_3	117.07	101.18	1149300	0	0	1149300			1377	2402
ASALEQFVNSVR	0	Acetyl (N-term)	1361.6939	0.69392858	3633	sp|Q9UNS2|CSN3_HUMAN	yes	yes	1	0	0	0	0	By MS/MS	By MS/MS	By MS/MS	8.4	1.85						2	4	3	2	2		2	4	5	6	53.272	52.502	2	5.1993E-19	17861	SW_20181010_HUNTER_1Mil_HeLa_frac9_pullout_3	258.52	186.04	962160000	328670000	263560000	369930000			1378	3633
ASALWTVLPSR	0	Unmodified	1199.6663	0.66625727	439	sp|O75752|B3GL1_HUMAN	yes	yes	0	0	0	0	0		By matching	By MS/MS	1.33	0.471	2	1												1	2	39.275	39.237	2	0.0018314	12707	SW_20181010_HUNTER_1Mil_HeLa_frac1_pullout_3	179.8	122.21	6615300	0	366920	6248400			1379	439
ASASGSGAQVGGPISSGSSASSVTVTR	0	Unmodified	2364.1517	0.15170921	589	sp|P02545|LMNA_HUMAN	yes	yes	0	0	0	0	0	By matching	By MS/MS	By MS/MS	7.29	0.452							5	2					1	2	4	25.21	24.485	2;3	1.615E-51	7400	SW_20181010_HUNTER_1Mil_HeLa_frac7_pullout_3	283.49	247.75	55747000	901230	6156100	48690000			1380	589
ASASTSKYNSHSLENESIKR	2	Acetyl (N-term)	2250.0877	0.087652393	1699	sp|Q13496|MTM1_HUMAN	yes	yes	1	0	0	0	0	By MS/MS	By MS/MS	By matching	12	0												3	1	1	1	20.208	19.766	4	0.00018353	5713	SW_20181004_HUNTER_1Mil_HeLa_frac12_pullout_1	105.91	87.849	14943000	7219200	6565000	1158500			1381	1699
ASASVKTSAGTTDPEEATR	1	Unmodified	1877.8967	0.89666373	1757	sp|Q14244|MAP7_HUMAN	yes	yes	0	0	0	0	0	By MS/MS	By MS/MS	By matching	8	0								3					1	1	1	15.866	15.63	3	0.00041644	3705	SW_20181004_HUNTER_1Mil_HeLa_frac8_pullout_1	108.49	87.752	9039300	2028400	4973300	2037600			1382	1757
ASATAPAAAVPTLASPLEQLR	0	Acetyl (N-term)	2076.1215	0.1215187	507	sp|O95273|CCDB1_HUMAN	yes	yes	1	0	0	0	0	By MS/MS	By MS/MS	By MS/MS	6.57	0.495						3	4						4	2	1	48.636	48.496	2;3	4.054E-05	14881	SW_20181004_HUNTER_1Mil_HeLa_frac7_pullout_1	124.08	111.6	29697000	22195000	5078800	2422800			1383	507
ASATSVSSAGEQAAGDPEGR	0	Unmodified	1846.8293	0.82931244	3094	sp|Q9BZ23|PANK2_HUMAN	yes	yes	0	0	0	0	0	By MS/MS			3	0			1										1			19.6	19.701	2	0.0029651	5707	SW_20181004_HUNTER_1Mil_HeLa_frac3_pullout_1	77.527	61.637	0	0	0	0			1384	3094
ASAVLSSVPTTASR	0	Acetyl (N-term)	1387.7307	0.73070802	2059	sp|Q5VSY0|GKAP1_HUMAN	yes	yes	1	0	0	0	0	By MS/MS	By MS/MS	By MS/MS	11.5	0.5											3	3	2	2	2	37.007	36.334	2	4.1535E-07	11684	SW_20181004_HUNTER_1Mil_HeLa_frac11_pullout_1	171.62	118.29	76241000	13484000	15391000	47365000			1385	2059
[truncated: 11,219 more rows]
[truncated: 6 more columns]
