# Supplementary material for: Sensitive Determination of Proteolytic Proteoforms in Limited Microscale Proteome Samples
Source: Mol Cell Proteomics. 2019 Aug 30;18(11):2335–47. doi: 10.1074/mcp.TIR119.001560 (PMC6823850; doi:10.1074/mcp.TIR119.001560)
Supplement: Supplementary Datasets 1-11 [file 152783_1_supp_375372_pvwd5g.zip › Weng_et_al_Dataset_3_MQ_modification_specific_peptides.txt]

Sequence	K Count	Modifications	Mass	Mass Fractional Part	Protein Groups	Proteins	Unique (Groups)	Unique (Proteins)	Acetyl (N-term)	Gln->pyro-Glu	Glu->pyro-Glu	Oxidation (M)	Missed cleavages	Identification type 1	Identification type 2	Identification type 3	Identification type 4	Identification type 5	Identification type 6	Identification type 7	Identification type 8	Experiment 1	Experiment 2	Experiment 3	Experiment 4	Experiment 5	Experiment 6	Experiment 7	Experiment 8	Retention time	Calibrated retention time	Charges	PEP	MS/MS scan number	Raw file	Score	Delta score	Intensity	Intensity 1	Intensity 2	Intensity 3	Intensity 4	Intensity 5	Intensity 6	Intensity 7	Intensity 8	Reverse	Potential contaminant	id
AAAAAAVSGSAAAEAKECDRPCVNGGR	1	Unmodified	2616.2133	0.21328039	39	sp|O75882|ATRN_HUMAN	yes	yes	0	0	0	0	1					By MS/MS	By MS/MS	By matching						2	1	1		23.495	17.992	3;4	3.7604E-34	6806	RobotHUNTER_P1_set2_1	233.26	220.2	655350000	0	0	0	0	355900000	75076000	224380000	0			0
AAATQKKVER	2	Unmodified	1100.6302	0.63020611	77	sp|P02675|FIBB_HUMAN	yes	yes	0	0	0	0	0	By matching	By matching	By MS/MS	By MS/MS					1	1	1	1					9.6555	9.1298	2	0.00033306	2717	RobotHUNTER_P1_set1_4	182.64	82.07	286410000	87159000	55060000	116810000	27387000	0	0	0	0			1
AACLLPKLDELR	1	Glu->pyro-Glu	1379.7595	0.75950572	1	sp|P02768|ALBU_HUMAN;CON__P02768-1	yes	no	0	0	1	0	0	By MS/MS	By MS/MS		By MS/MS				By matching	1	1		1				1	48.302	46.841	2	0.001089	17258	RobotHUNTER_P1_set1_2	154.84	121.84	629460000	192440000	292770000	0	140170000	0	0	0	4071800		+	2
AACLLPKLDELR	1	Unmodified	1397.7701	0.77007041	1	sp|P02768|ALBU_HUMAN;CON__P02768-1	yes	no	0	0	0	0	0					By MS/MS	By MS/MS	By MS/MS	By matching					1	1	1	1	39.327	33.816	3	0.00058266	13055	RobotHUNTER_P1_set2_3	162.49	132.55	342980000	0	0	0	0	90293000	81903000	146710000	24073000		+	3
AAEDWKKGETFSCMVGHEALPLAFTQKTIDR	3	Unmodified	3535.7228	0.72280923	72;116	sp|P01877|IGHA2_HUMAN;sp|P0DOX2|IGA2_HUMAN	no	no	0	0	0	0	0					By matching	By MS/MS							1	1			44.362	38.77	5	0.013978	14976	RobotHUNTER_P1_set2_2	71.623	54.825	178540000	0	0	0	0	76266000	102270000	0	0			4
AAFTECCQAADKAACLLPKLDELR	2	Glu->pyro-Glu	2732.3084	0.30842633	1	sp|P02768|ALBU_HUMAN;CON__P02768-1	yes	no	0	0	1	0	0						By MS/MS								1			51.032	45.613	3	0.0036408	17555	RobotHUNTER_P1_set2_2	114.91	89.762	74844000	0	0	0	0	0	74844000	0	0		+	5
AAFVAAWAVAR	0	Glu->pyro-Glu	1113.6083	0.60834846	131	sp|P49190|PTH2R_HUMAN	yes	yes	0	0	1	0	0	By MS/MS	By MS/MS	By MS/MS	By MS/MS	By MS/MS	By MS/MS	By MS/MS	By MS/MS	1	1	1	1	1	1	1	2	39.342	36.104	2	0.00083587	14121	RobotHUNTER_P1_set2_1	160.91	61.918	962970000	111680000	105150000	165080000	206750000	157690000	96539000	55869000	64219000			6
AATGECTATVGKR	1	Unmodified	1320.6456	0.64559818	56	sp|P01042|KNG1_HUMAN	yes	yes	0	0	0	0	0			By matching		By MS/MS	By MS/MS	By MS/MS				1		1	1	1		14.419	10.975	3	6.9974E-11	3704	RobotHUNTER_P1_set2_3	204.32	159.24	104970000	0	0	9664900	0	0	39288000	56017000	0			7
ADDKETCFAEEGKKLVAASQAALGL	3	Unmodified	2621.3007	0.30068164	1	sp|P02768|ALBU_HUMAN;CON__P02768-1	yes	no	0	0	0	0	0						By MS/MS	By matching							1	1		50.64	45.299	4	0.00021764	17377	RobotHUNTER_P1_set2_2	121.62	95.689	116190000	0	0	0	0	0	69590000	46602000	0		+	8
ADDKETCFAEEGKKLVAASQAALGL	3	Glu->pyro-Glu	2603.2901	0.29011695	1	sp|P02768|ALBU_HUMAN;CON__P02768-1	yes	no	0	0	1	0	0			By matching	By matching		By MS/MS	By matching				1	1		1	1		51.533	48.778	3	0.020948	18559	RobotHUNTER_P1_set2_2	92.886	71.317	686150000	0	0	92286000	17636000	0	490000000	86231000	0		+	9
ADSGEGDFLAEGGGVR	0	Unmodified	1535.6852	0.68521439	76	sp|P02671|FIBA_HUMAN	yes	yes	0	0	0	0	0	By MS/MS	By MS/MS	By MS/MS	By MS/MS	By MS/MS	By MS/MS	By MS/MS	By MS/MS	15	13	8	8	5	6	8	12	36.901	34.661	1;2;3	0	9563	RobotHUNTER_P1_set1_2	517.51	441.41	210550000000	22995000000	18876000000	32278000000	29849000000	25752000000	30527000000	30492000000	19784000000			10
ADSGEGDFLAEGGGVR	0	Glu->pyro-Glu	1517.6746	0.6746497	76	sp|P02671|FIBA_HUMAN	yes	yes	0	0	1	0	0	By matching	By MS/MS	By MS/MS	By MS/MS	By MS/MS	By MS/MS	By MS/MS	By MS/MS	1	1	2	2	1	1	2	2	37.311	34.341	2	2.4468E-75	12061	RobotHUNTER_P1_set1_3	330.93	295.48	1395200000	47882000	48123000	311540000	326230000	85272000	159710000	212060000	204350000			11
ADSGEGDFLAEGGGVRGPR	0	Unmodified	1845.8606	0.86055299	76	sp|P02671|FIBA_HUMAN	yes	yes	0	0	0	0	1	By matching	By matching	By MS/MS	By matching		By matching	By matching		1	1	1	1		1	1		27.134	25.053	3	4.3009E-30	9103	RobotHUNTER_P1_set1_3	237.01	199.92	1008300000	236060000	172510000	143600000	252690000	0	100100000	103300000	0			12
ADYEKHKVYACEVTHQGLSSPVTKSFNR	3	Glu->pyro-Glu	3232.5724	0.57238024	119	sp|P0DOX7|IGK_HUMAN;sp|P01834|IGKC_HUMAN	yes	no	0	0	1	0	0					By matching	By MS/MS							1	1			29.591	24.099	4	0.00013061	9212	RobotHUNTER_P1_set2_2	117.49	101.21	265360000	0	0	0	0	70486000	194880000	0	0			13
AEDTAVYYCAR	0	Unmodified	1317.566	0.56595087	116;20;27;18;65;67	sp|A0A0C4DH42|HV366_HUMAN;sp|A0A0J9YVY3|HV741_HUMAN;sp|P0DOX2|IGA2_HUMAN;sp|A0A0B4J1V1|HV321_HUMAN;sp|A0A0B4J1X5|HV374_HUMAN;sp|P01762|HV311_HUMAN;sp|P0DP02|HVC33_HUMAN;sp|P01772|HV333_HUMAN	no	no	0	0	0	0	0					By MS/MS	By MS/MS	By MS/MS	By matching					1	1	1	1	26.859	21.298	2	1.015E-14	7827	RobotHUNTER_P1_set2_2	237.61	203.22	208610000	0	0	0	0	51513000	66765000	68844000	21491000			14
AEFAEVSKLVTDLTKVHTECCHGDLLECADDR	2	Acetyl (N-term)	3759.7179	0.71785978	1	sp|P02768|ALBU_HUMAN;CON__P02768-1	yes	no	1	0	0	0	0						By MS/MS								1			52.945	47.726	4	1.6647E-48	18310	RobotHUNTER_P1_set2_2	208.82	203.66	93562000	0	0	0	0	0	93562000	0	0		+	15
AEGTTGLAPAGQTSEESRPR	0	Unmodified	2013.9716	0.97156	125	sp|Q16473|TENXA_HUMAN;sp|P22105|TENX_HUMAN	yes	no	0	0	0	0	1	By MS/MS	By MS/MS	By matching	By matching	By MS/MS	By matching	By MS/MS		1	1	1	1	1	1	1		17.987	15.822	3	1.2671E-51	5123	RobotHUNTER_P1_set1_1	269.16	213.61	239790000	35981000	25280000	54761000	41723000	30265000	51785000	0	0			16
AEKNGIDIYSLTVDSR	1	Unmodified	1779.9003	0.90029254	142	sp|Q14624|ITIH4_HUMAN	yes	yes	0	0	0	0	0			By MS/MS	By matching							1	1					32.388	31.719	3	2.7743E-05	11695	RobotHUNTER_P1_set1_3	182.17	146.41	99815000	0	0	51099000	48715000	0	0	0	0			17
AELQEGAR	0	Unmodified	872.43519	0.4351947	73	sp|P02647|APOA1_HUMAN	yes	yes	0	0	0	0	0	By MS/MS		By MS/MS		By MS/MS	By MS/MS	By MS/MS	By MS/MS	1		1		1	1	1	1	15.738	12.457	2	0.0025994	4254	RobotHUNTER_P1_set2_4	205.7	22.271	10826000000	914870000	0	4174100000	0	1581700000	1928300000	1604000000	622990000			18
AFHDNEETFLKKYLYEIAR	2	Unmodified	2386.1957	0.19574628	1	sp|P02768|ALBU_HUMAN;CON__P02768-1	yes	no	0	0	0	0	0				By MS/MS								1					39.322	38.735	4	4.4852E-11	14202	RobotHUNTER_P1_set1_4	189.48	163	58929000	0	0	0	58929000	0	0	0	0		+	19
AFKAWAVAR	1	Unmodified	1018.5712	0.57123467	1	sp|P02768|ALBU_HUMAN;CON__P02768-1	yes	no	0	0	0	0	0	By MS/MS	By MS/MS	By MS/MS	By matching	By MS/MS	By MS/MS	By MS/MS	By MS/MS	1	1	1	1	1	1	1	1	27.404	24.448	2	0.00034084	9420	RobotHUNTER_P1_set2_3	196.98	101.36	4256900000	90295000	120940000	146000000	185310000	1706900000	1191100000	654950000	161380000		+	20
AFKAWAVAR	1	Acetyl (N-term)	1060.5818	0.58179936	1	sp|P02768|ALBU_HUMAN;CON__P02768-1	yes	no	1	0	0	0	0	By MS/MS	By matching	By MS/MS	By MS/MS	By MS/MS	By MS/MS	By MS/MS	By MS/MS	2	2	2	2	1	1	1	1	37.27	35.224	2	0.0023614	13748	RobotHUNTER_P1_set2_4	181.81	29.172	3467800000	366220000	219820000	363480000	1007500000	462900000	601100000	340250000	106530000		+	21
AFKAWAVAR	1	Gln->pyro-Glu	1001.5447	0.54468557	1	sp|P02768|ALBU_HUMAN;CON__P02768-1	yes	no	0	1	0	0	0					By MS/MS	By MS/MS	By matching						1	1	1		43.392	37.843	2	0.026986	14650	RobotHUNTER_P1_set2_2	153.73	56.693	436840000	0	0	0	0	155550000	228570000	52724000	0		+	22
AFVAAWAVAR	0	Acetyl (N-term)	1102.5924	0.59236404	131	sp|P49190|PTH2R_HUMAN	yes	yes	1	0	0	0	0	By matching	By matching	By MS/MS	By MS/MS	By MS/MS	By MS/MS	By MS/MS	By matching	1	1	1	1	2	2	2	1	39.472	35.855	2	0.0064301	14606	RobotHUNTER_P1_set2_3	185.99	80.873	898870000	48310000	52994000	128140000	104390000	249220000	201940000	100240000	13619000			23
AGDFLEANYMNLQR	0	Unmodified	1640.7617	0.76169057	54	sp|P01024|CO3_HUMAN	yes	yes	0	0	0	0	0							By MS/MS								1		42.617	37.153	2	1.7415E-17	14466	RobotHUNTER_P1_set2_3	187.42	130.63	0	0	0	0	0	0	0	0	0			24
AGEVQEPELR	0	Unmodified	1126.5619	0.56185177	127	sp|P25311|ZA2G_HUMAN	yes	yes	0	0	0	0	0	By matching	By MS/MS	By MS/MS	By MS/MS					1	1	1	1					20.573	20.097	2	0.0012951	6826	RobotHUNTER_P1_set1_2	172.98	111.39	166850000	18475000	48525000	56504000	43347000	0	0	0	0			25
AHGNVAEGETKPDPDVTER	1	Unmodified	2020.945	0.9450109	92	sp|P02790|HEMO_HUMAN	yes	yes	0	0	0	0	0	By matching	By matching	By MS/MS	By MS/MS	By MS/MS	By MS/MS	By MS/MS	By matching	2	2	2	2	2	1	1	1	16.303	14.02	3;4	6.5745E-09	4716	RobotHUNTER_P1_set1_4	183.45	146.36	1396800000	138210000	172130000	455560000	304480000	237720000	18969000	46945000	22817000			26
AHKSEVAHR	1	Unmodified	1033.5417	0.54172545	1	sp|P02768|ALBU_HUMAN;CON__P02768-1	yes	no	0	0	0	0	0	By MS/MS	By MS/MS	By matching	By matching	By matching	By matching	By MS/MS		2	2	1	1	2	2	2		11.095	8.4417	2;3	0.00052171	2462	RobotHUNTER_P1_set1_2	153.24	81.743	870280000	29411000	21456000	12434000	104980000	339080000	200720000	162200000	0		+	27
AHKSEVAHR	1	Acetyl (N-term)	1075.5523	0.55229014	1	sp|P02768|ALBU_HUMAN;CON__P02768-1	yes	no	1	0	0	0	0	By MS/MS	By MS/MS	By MS/MS	By MS/MS	By matching	By MS/MS	By MS/MS	By MS/MS	1	2	2	2	1	1	1	1	10.474	8.2658	2;3	2.0322E-27	2608	RobotHUNTER_P1_set1_2	226.55	150.42	4412700000	815340000	875980000	989540000	964510000	286410000	185480000	156550000	138880000		+	28
AHVDALR	0	Acetyl (N-term)	822.4348	0.43480077	73	sp|P02647|APOA1_HUMAN	yes	yes	1	0	0	0	0			By MS/MS	By MS/MS	By matching	By matching	By matching				1	1	1	1	1		23.043	19.305	2	0.0017132	6747	RobotHUNTER_P1_set1_4	227.11	95.109	270630000	0	0	68985000	66406000	34641000	28664000	71933000	0			29
AIGPSQTHTIR	0	Unmodified	1179.636	0.63601977	152	sp|Q92954|PRG4_HUMAN	yes	yes	0	0	0	0	0	By MS/MS	By MS/MS	By MS/MS	By MS/MS	By MS/MS	By MS/MS	By matching	By MS/MS	1	1	1	1	1	1	1	1	17.742	14.811	3	0.00031507	4690	RobotHUNTER_P1_set1_1	166.65	119.36	746250000	66334000	70672000	107880000	102680000	100950000	93120000	129760000	74856000			30
AIQLTQSPSSLSASVGDR	0	Unmodified	1815.9327	0.9326553	23	sp|P0DP09|KV113_HUMAN;sp|A0A0B4J2D9|KVD13_HUMAN	yes	no	0	0	0	0	0	By MS/MS	By MS/MS	By MS/MS	By MS/MS	By MS/MS	By MS/MS	By MS/MS	By MS/MS	2	2	2	2	3	2	2	2	32.693	29.66	2;3	4.0088E-37	10803	RobotHUNTER_P1_set1_4	309.04	256.25	13998000000	1618900000	1553100000	2588000000	1692600000	1847900000	2115300000	1909100000	673040000			31
AIQLTYNPDESSKPNMIDAATLKSR	2	Acetyl (N-term)	2804.4015	0.40145831	78	sp|P02679|FIBG_HUMAN	yes	yes	1	0	0	0	0							By MS/MS								1		42.644	37.18	4	4.6787E-09	14461	RobotHUNTER_P1_set2_3	139.79	104.25	40346000	0	0	0	0	0	0	40346000	0			32
AIQMTQSPSSLSASVGDR	0	Oxidation (M)	1849.884	0.88399055	31	sp|A0A0C4DH72|KV106_HUMAN	yes	yes	0	0	0	1	0	By MS/MS	By MS/MS	By MS/MS	By MS/MS	By MS/MS	By MS/MS	By MS/MS	By MS/MS	5	5	4	4	3	4	5	5	28.106	25.277	2;3	3.9427E-84	9973	RobotHUNTER_P1_set1_3	323.59	280.78	4732000000	473190000	444000000	688810000	727160000	546750000	430610000	574830000	846650000			33
AIQMTQSPSSLSASVGDR	0	Unmodified	1833.8891	0.88907593	31	sp|A0A0C4DH72|KV106_HUMAN	yes	yes	0	0	0	0	0	By MS/MS	By MS/MS	By MS/MS	By MS/MS	By MS/MS	By MS/MS	By MS/MS	By MS/MS	3	2	3	2	2	2	2	2	30.177	27.581	2;3	3.1538E-72	9711	RobotHUNTER_P1_set1_1	313.53	262.44	35864000000	4872100000	4039900000	5113300000	5249000000	4182600000	5488300000	4670400000	2247900000			34
AIQMTQSPSSLSASVGDR	0	Oxidation (M);Acetyl (N-term)	1891.8946	0.89455524	31	sp|A0A0C4DH72|KV106_HUMAN	yes	yes	1	0	0	1	0	By MS/MS	By MS/MS	By MS/MS	By MS/MS	By MS/MS	By MS/MS	By MS/MS	By MS/MS	4	2	2	3	1	3	1	4	30.504	27.756	2;3	8.7427E-19	10505	RobotHUNTER_P1_set1_3	184.21	55.443	1702100000	144010000	144560000	47601000	207960000	256460000	441770000	239450000	220330000			35
AIQMTQSPSSLSASVGDR	0	Acetyl (N-term)	1875.8996	0.89964061	31	sp|A0A0C4DH72|KV106_HUMAN	yes	yes	1	0	0	0	0	By MS/MS	By MS/MS	By MS/MS	By MS/MS	By matching	By matching	By matching	By matching	1	2	1	1	1	1	1	1	32.19	29.31	2;3	0.004569	10414	RobotHUNTER_P1_set1_1	134.21	65.196	385100000	63927000	39048000	41020000	56806000	43347000	60560000	51714000	28682000			36
AKATEHLSTLSEKAKPALEDLR	3	Unmodified	2407.3071	0.30708764	73	sp|P02647|APOA1_HUMAN	yes	yes	0	0	0	0	0			By matching	By matching	By MS/MS	By MS/MS					1	1	1	1			26.167	22.936	4	2.1152E-26	8427	RobotHUNTER_P1_set2_1	221.21	153.08	187330000	0	0	27392000	19106000	67687000	73145000	0	0			37
AKCDSSPDSAEDVR	1	Glu->pyro-Glu	1517.6416	0.64163501	87	sp|P02765|FETUA_HUMAN	yes	yes	0	0	1	0	0	By MS/MS	By MS/MS		By matching	By matching	By matching			1	1		1	1	1			18.225	15.817	2	0.11164	5017	RobotHUNTER_P1_set1_1	108.98	80.78	131660000	24173000	36028000	0	41593000	12735000	17129000	0	0			38
AKKDPEGLFLQDNIVAEFSVDETGQMSATAKGR	3	Acetyl (N-term)	3593.7672	0.76717646	85	sp|P02753|RET4_HUMAN	yes	yes	1	0	0	0	0				By MS/MS								1					44.215	43.728	4	4.3335E-20	16103	RobotHUNTER_P1_set1_4	151.37	149.36	11565000	0	0	0	11565000	0	0	0	0			39
AKLEEQAQQIR	1	Unmodified	1312.7099	0.709913	74	sp|P02649|APOE_HUMAN	yes	yes	0	0	0	0	0	By matching	By matching	By matching	By matching	By MS/MS	By MS/MS	By MS/MS		1	1	2	2	2	2	1		18.538	15.66	2;3	6.2579E-05	5855	RobotHUNTER_P1_set2_1	175.15	101.92	513750000	28886000	51046000	98481000	56353000	126000000	134880000	18108000	0			40
AKPALEDLR	1	Unmodified	1011.5713	0.57129425	73	sp|P02647|APOA1_HUMAN	yes	yes	0	0	0	0	0	By matching	By matching	By MS/MS	By matching	By matching	By matching	By matching	By matching	1	1	1	1	1	1	1	1	23.138	20.119	3	0.12005	7143	RobotHUNTER_P1_set1_3	127.76	54.837	807560000	47489000	92997000	86157000	30296000	116880000	178560000	202230000	52954000			41
AKTCVADESAENCDKSLHTLFGDKLCTVATLR	3	Glu->pyro-Glu	3591.712	0.71198654	1	sp|P02768|ALBU_HUMAN;CON__P02768-1	yes	no	0	0	1	0	0						By MS/MS								1			40.339	34.819	4	6.1903E-09	13364	RobotHUNTER_P1_set2_2	135.6	120.2	76469000	0	0	0	0	0	76469000	0	0		+	42
AKVEQAVETEPEPELR	1	Glu->pyro-Glu	1805.9159	0.9159426	74	sp|P02649|APOE_HUMAN	yes	yes	0	0	1	0	0		By MS/MS	By MS/MS	By MS/MS						1	1	1					28.989	28.522	2	0.036401	10271	RobotHUNTER_P1_set1_2	122.39	88.014	220090000	0	30094000	126670000	63326000	0	0	0	0			43
ALEILQEEDLIDEDDIPVR	0	Unmodified	2224.1111	0.11107318	115	sp|P0C0L5|CO4B_HUMAN;sp|P0C0L4|CO4A_HUMAN	yes	no	0	0	0	0	0	By MS/MS	By MS/MS		By MS/MS		By MS/MS	By MS/MS	By MS/MS	2	2		2		2	1	1	47.93	45.67	2;3	4.2353E-110	16634	RobotHUNTER_P1_set1_1	439.4	360.75	1238200000	279260000	256490000	0	456150000	0	135510000	73277000	37521000			44
ALTDMPQMR	0	Unmodified	1061.4998	0.49978556	76	sp|P02671|FIBA_HUMAN	yes	yes	0	0	0	0	0		By matching	By matching		By matching	By MS/MS	By MS/MS	By matching		1	1		1	1	1	1	30.056	26.296	2	0.016943	10164	RobotHUNTER_P1_set2_3	161.9	104.09	613540000	0	38154000	35273000	0	162090000	83630000	255760000	38626000			45
APEAQVSVQPNFQQDKFLGR	1	Unmodified	2258.1444	0.14437941	130	sp|P41222|PTGDS_HUMAN	yes	yes	0	0	0	0	0	By MS/MS	By MS/MS		By MS/MS	By MS/MS	By matching	By matching		1	1		1	1	1	1		32.921	30.105	3	5.9848E-21	11337	RobotHUNTER_P1_set2_1	172.83	149.73	383510000	50131000	68249000	0	76930000	94150000	58854000	35193000	0			46
APHGPGLIYR	0	Unmodified	1079.5876	0.58761301	87	sp|P02765|FETUA_HUMAN	yes	yes	0	0	0	0	0	By MS/MS	By MS/MS	By MS/MS	By MS/MS	By MS/MS	By MS/MS	By MS/MS	By MS/MS	2	2	2	2	2	2	2	2	23.161	20.143	2;3	0.0014193	7904	RobotHUNTER_P1_set2_4	193.98	120	157020000000	13231000000	17057000000	22058000000	20204000000	21348000000	25142000000	21247000000	16728000000			47
APNHAVVTR	0	Unmodified	963.52501	0.52501276	91	sp|P02787|TRFE_HUMAN	yes	yes	0	0	0	0	0	By matching	By MS/MS							1	1							10.842	10.861	2	0.08547	3331	RobotHUNTER_P1_set1_2	135	70.241	139170000	42337000	96836000	0	0	0	0	0	0			48
ARPAKAAATQKKVER	3	Unmodified	1623.9533	0.95327158	77	sp|P02675|FIBB_HUMAN	yes	yes	0	0	0	0	1			By matching	By matching	By MS/MS	By MS/MS	By MS/MS	By MS/MS			1	1	2	2	1	1	13.014	9.382	3;4	0.0015181	2902	RobotHUNTER_P1_set2_2	163.41	124.19	4657600000	0	0	90494000	32970000	2264700000	1611500000	522290000	135610000			49
ASEGGFTATGQR	0	Unmodified	1180.5473	0.54726434	144	sp|Q16610|ECM1_HUMAN	yes	yes	0	0	0	0	0	By MS/MS	By MS/MS	By MS/MS	By MS/MS	By MS/MS	By MS/MS	By MS/MS	By MS/MS	1	1	1	1	1	1	1	1	18.86	15.854	2	2.1078E-13	5541	RobotHUNTER_P1_set1_3	233.09	168.38	1425800000	127290000	122590000	270130000	209730000	178920000	189070000	201380000	126680000			50
ASGATFTWTPSSGKSAVQGPPER	1	Unmodified	2318.1291	0.12912328	72	sp|P01877|IGHA2_HUMAN	yes	yes	0	0	0	0	0			By matching		By MS/MS	By matching					1		1	1			32.359	28.547	3	5.529E-06	10921	RobotHUNTER_P1_set2_1	148.89	131.03	107350000	0	0	30610000	0	46336000	30404000	0	0			51
ATASRGASQAGAPQGR	0	Unmodified	1484.7444	0.74440102	107	sp|P06396|GELS_HUMAN	yes	yes	0	0	0	0	1	By MS/MS	By MS/MS					By matching		1	1					1		11.559	10.018	3	7.173E-05	2881	RobotHUNTER_P1_set1_1	137.17	95.199	51147000	25855000	11859000	0	0	0	0	13433000	0			52
ATEDEGSEQKIPEATNR	1	Unmodified	1873.8654	0.8653636	49	sp|P01008|ANT3_HUMAN	yes	yes	0	0	0	0	0	By matching	By matching	By MS/MS	By MS/MS	By matching	By MS/MS	By matching	By matching	1	1	1	1	1	1	1	1	18.116	15.185	3	2.4494E-09	5340	RobotHUNTER_P1_set1_3	200.71	168.9	421350000	23260000	48709000	92422000	58357000	64026000	69558000	45822000	19193000			53
ATTVTGTPCQDWAAQEPHR	0	Glu->pyro-Glu	2106.9541	0.9541358	46	sp|P00747|PLMN_HUMAN	yes	yes	0	0	1	0	0			By MS/MS	By MS/MS							1	1					30.643	29.873	2	0.0018448	10981	RobotHUNTER_P1_set1_3	134.21	101.68	117660000	0	0	73567000	44096000	0	0	0	0			54
ATTVTGTPCQDWAAQEPHR	0	Unmodified	2124.9647	0.96470049	46	sp|P00747|PLMN_HUMAN	yes	yes	0	0	0	0	0						By matching	By MS/MS							1	1		28.438	22.947	3	3.8408E-08	8714	RobotHUNTER_P1_set2_3	139.46	121.32	70402000	0	0	0	0	0	29055000	41347000	0			55
AVDSGNDVTDIADDGCPKPPEIAHGYVEHSVR	1	Glu->pyro-Glu	3401.5582	0.55824632	44	sp|P00738|HPT_HUMAN	yes	yes	0	0	1	0	0		By matching	By MS/MS	By MS/MS		By MS/MS	By matching			1	1	2		2	1		34.307	31.68	4	8.9292E-16	11759	RobotHUNTER_P1_set1_3	165.53	147.81	364920000	0	27753000	52795000	141520000	0	113770000	29084000	0			56
CAEENCFIQKSDDKVTLEER	2	Gln->pyro-Glu	2453.0839	0.083888923	54	sp|P01024|CO3_HUMAN	yes	yes	0	1	0	0	0	By matching		By matching	By matching	By MS/MS	By MS/MS	By MS/MS	By MS/MS	1		1	1	2	2	1	1	32.493	28.719	2;3	0	10987	RobotHUNTER_P1_set2_1	502.52	445.95	3576800000	59883000	0	169960000	103310000	1585300000	1317900000	170990000	169360000			57
CAGPEAVKGQTLLAVAKSQ	2	Gln->pyro-Glu	1909.9931	0.99314707	83	sp|P02750|A2GL_HUMAN	yes	yes	0	1	0	0	0					By MS/MS	By MS/MS	By MS/MS						1	1	1		39.616	34.175	2	6.8496E-16	13121	RobotHUNTER_P1_set2_2	210.09	171.31	81882000	0	0	0	0	0	56639000	25243000	0			58
CAKQEPER	1	Gln->pyro-Glu	999.44438	0.44437918	1	sp|P02768|ALBU_HUMAN;CON__P02768-1	yes	no	0	1	0	0	0	By MS/MS	By matching	By MS/MS		By MS/MS	By MS/MS	By matching	By matching	2	1	1		1	1	1	1	14.125	11.36	2	0.0013167	3319	RobotHUNTER_P1_set1_1	161.86	73.506	1760500000	28414000	18041000	765020000	0	302760000	223370000	273680000	149180000		+	59
CALSHHER	0	Gln->pyro-Glu	991.4294	0.42939781	91	sp|P02787|TRFE_HUMAN	yes	yes	0	1	0	0	0		By MS/MS	By matching	By matching	By matching	By MS/MS	By MS/MS	By MS/MS		1	1	1	1	1	1	1	15.538	12.075	2	0.00057792	4313	RobotHUNTER_P1_set2_3	215.79	143.56	912850000	0	0	65904000	19936000	147860000	239910000	352330000	86913000			60
CCAKQEPER	1	Gln->pyro-Glu	1159.475	0.47502738	1	sp|P02768|ALBU_HUMAN;CON__P02768-1	yes	no	0	1	0	0	0			By matching	By matching	By MS/MS	By MS/MS	By matching				1	1	1	1	1		15.224	11.967	2	0.00050241	3974	RobotHUNTER_P1_set2_2	192.6	116.38	177000000	0	0	11303000	14578000	40009000	81018000	30089000	0		+	61
CCHGHGPPPGHLR	0	Gln->pyro-Glu	1463.6299	0.62990531	98	sp|P04196|HRG_HUMAN	yes	yes	0	1	0	0	0					By MS/MS	By MS/MS	By MS/MS	By MS/MS					2	2	2	2	16.138	11.478	3;4	0.0026074	3789	RobotHUNTER_P1_set2_1	130.01	116.87	737160000	0	0	0	0	129930000	214290000	247730000	145200000			62
CCKHPEAKR	2	Gln->pyro-Glu	1167.5277	0.52773165	1	sp|P02768|ALBU_HUMAN;CON__P02768-1	yes	no	0	1	0	0	0		By matching			By MS/MS	By MS/MS	By matching	By MS/MS		1			1	1	1	1	13.174	9.5949	2	0.068217	2995	RobotHUNTER_P1_set2_4	139.78	103.4	10842000000	0	57208000	0	0	2968400000	2286800000	3628500000	1900800000		+	63
CCQDGVTR	0	Gln->pyro-Glu	977.3695	0.36949967	115	sp|P0C0L5|CO4B_HUMAN;sp|P0C0L4|CO4A_HUMAN	yes	no	0	1	0	0	0	By matching	By matching	By matching	By matching	By MS/MS	By MS/MS	By matching	By matching	1	1	1	1	1	2	2	1	19.489	15.986	2	0.099715	6061	RobotHUNTER_P1_set2_1	161.9	90.556	726770000	9800200	12196000	14811000	7230300	125820000	208630000	219510000	128780000			64
CCTESLVNR	0	Gln->pyro-Glu	1120.4641	0.46412834	1;2	sp|P02768|ALBU_HUMAN;CON__P02768-1;CON__P02769	no	no	0	1	0	0	0	By MS/MS	By MS/MS	By matching	By matching	By MS/MS	By MS/MS	By MS/MS	By MS/MS	1	1	1	1	2	1	2	3	28.545	25.105	2	8.8851E-20	9809	RobotHUNTER_P1_set2_4	266.67	139.55	12455000000	42285000	44701000	50335000	42047000	1542200000	667500000	3775900000	6290100000		+	65
CCTESLVNR	0	Unmodified	1137.4907	0.49067744	1;2	sp|P02768|ALBU_HUMAN;CON__P02768-1;CON__P02769	no	no	0	0	0	0	0					By MS/MS	By MS/MS	By matching	By MS/MS					1	1	1	1	22.835	17.324	2	5.6414E-09	6278	RobotHUNTER_P1_set2_4	241.03	180.91	877230000	0	0	0	0	164820000	203730000	223380000	285300000		+	66
CCTESLVNR	0	Glu->pyro-Glu	1119.4801	0.48011275	1;2	sp|P02768|ALBU_HUMAN;CON__P02768-1;CON__P02769	no	no	0	0	1	0	0					By matching	By matching		By MS/MS					1	1		2	24.76	19.266	2	0.0069506	6736	RobotHUNTER_P1_set2_4	171.75	130.32	150210000	0	0	0	0	23838000	22684000	0	103680000		+	67
CCTESLVNRR	0	Gln->pyro-Glu	1276.5652	0.56523937	1;2	sp|P02768|ALBU_HUMAN;CON__P02768-1;CON__P02769	no	no	0	1	0	0	1							By MS/MS								1		26.887	21.323	2	0.048888	8242	RobotHUNTER_P1_set2_3	133.68	103.87	36480000	0	0	0	0	0	0	36480000	0		+	68
CDAESSKCVCR	1	Gln->pyro-Glu	1353.5112	0.51115489	120	sp|P10643|CO7_HUMAN	yes	yes	0	1	0	0	0					By MS/MS	By MS/MS	By MS/MS	By MS/MS					1	2	1	1	19.356	14.186	2	2.2955E-20	5168	RobotHUNTER_P1_set2_3	263.6	212.41	127270000	0	0	0	0	22406000	10928000	57585000	36346000			69
CDSSPDSAEDVR	0	Gln->pyro-Glu	1319.4936	0.49357379	87	sp|P02765|FETUA_HUMAN;CON__P12763	yes	no	0	1	0	0	0						By matching	By matching	By MS/MS						1	1	1	24.539	19.012	2	0.054931	7135	RobotHUNTER_P1_set2_4	119.53	108.04	129160000	0	0	0	0	0	19796000	72331000	37028000			70
CEGPIPDVTFELLR	0	Gln->pyro-Glu	1627.7916	0.79159371	100	sp|P04217|A1BG_HUMAN	yes	yes	0	1	0	0	0	By matching		By MS/MS	By MS/MS		By matching			1		1	1		1			54.367	52.878	2	0.0058204	19972	RobotHUNTER_P1_set1_3	138.99	103.05	118640000	20147000	0	34817000	36656000	0	27018000	0	0			71
CEPLEKQHEKER	2	Gln->pyro-Glu	1564.7304	0.73039044	86	sp|P02763|A1AG1_HUMAN;sp|P19652|A1AG2_HUMAN	yes	no	0	1	0	0	0	By MS/MS	By MS/MS	By MS/MS	By matching	By MS/MS	By MS/MS	By MS/MS	By MS/MS	1	2	1	1	2	2	2	2	16.6	13.389	2;3	1.6864E-16	4861	RobotHUNTER_P1_set2_3	248.6	206.6	2629500000	36994000	119640000	109220000	45834000	645490000	465210000	789560000	417540000			72
CFDHHFLEGSR	0	Gln->pyro-Glu	1386.5775	0.57751861	105	sp|P05160|F13B_HUMAN	yes	yes	0	1	0	0	0							By matching	By MS/MS							1	1	35.93	30.4	3	0.0064198	11686	RobotHUNTER_P1_set2_4	125.97	105.76	84634000	0	0	0	0	0	0	42362000	42271000			73
CFLQHKDDNPNLPR	1	Unmodified	1752.8366	0.83658685	1	sp|P02768|ALBU_HUMAN;CON__P02768-1	yes	no	0	0	0	0	0	By matching	By matching	By matching	By matching	By MS/MS	By matching		By matching	1	1	1	1	2	1		1	22.856	19.837	3;4	0.035528	7469	RobotHUNTER_P1_set2_1	121.99	93.774	287900000	24737000	28627000	51166000	36515000	89259000	45494000	0	12098000		+	74
CGEQTMIYLAPTLAASR	0	Gln->pyro-Glu	1863.8859	0.8859048	115	sp|P0C0L5|CO4B_HUMAN;sp|P0C0L4|CO4A_HUMAN	yes	no	0	1	0	0	0	By MS/MS	By MS/MS	By MS/MS	By MS/MS					1	1	1	1					49.692	49.417	2	2.1492E-08	18605	RobotHUNTER_P1_set1_3	194.12	168.78	151320000	36813000	37639000	40077000	36795000	0	0	0	0			75
CGLSTHVEIGHR	0	Unmodified	1364.6619	0.66191694	137	sp|P80108|PHLD_HUMAN	yes	yes	0	0	0	0	0					By MS/MS	By MS/MS	By matching						1	1	1		23.15	17.635	3	1.7203E-10	6582	RobotHUNTER_P1_set2_2	170.68	137.52	102290000	0	0	0	0	56752000	0	45537000	0			76
CHAANPNGR	0	Gln->pyro-Glu	978.409	0.40899672	77	sp|P02675|FIBB_HUMAN;CON__P02676	yes	no	0	1	0	0	0	By MS/MS	By MS/MS	By MS/MS	By MS/MS	By MS/MS	By MS/MS	By MS/MS	By MS/MS	1	1	1	1	1	1	1	1	12.905	10.35	2	2.9092E-12	3339	RobotHUNTER_P1_set2_4	250.38	191.46	6890800000	541870000	606830000	1338100000	1113800000	393070000	486870000	902810000	1507400000			77
CHEGGQSYKIGDTWR	1	Gln->pyro-Glu	1775.7686	0.76856686	84	sp|P02751|FINC_HUMAN	yes	yes	0	1	0	0	0	By MS/MS	By MS/MS	By MS/MS	By MS/MS	By MS/MS	By MS/MS	By MS/MS	By MS/MS	1	1	1	2	2	2	2	2	27.228	23.629	2;3	1.9734E-184	8907	RobotHUNTER_P1_set2_1	421.85	378.77	4599100000	85573000	56842000	136600000	109420000	1277500000	1327800000	1119500000	485970000			78
CHGDLLECADDR	0	Gln->pyro-Glu	1442.5555	0.55546254	1;2	sp|P02768|ALBU_HUMAN;CON__P02768-1;CON__P02769	no	no	0	1	0	0	0	By MS/MS	By MS/MS	By MS/MS	By matching	By MS/MS	By MS/MS	By MS/MS	By MS/MS	1	1	1	1	1	1	1	1	28.766	25.823	2	1.2743E-123	9943	RobotHUNTER_P1_set2_4	380.62	301.14	5651000000	183520000	191020000	293820000	77757000	958870000	1092400000	1869500000	984040000		+	79
CHGDLLECADDR	0	Unmodified	1459.582	0.58201164	1;2	sp|P02768|ALBU_HUMAN;CON__P02768-1;CON__P02769	no	no	0	0	0	0	0					By MS/MS	By MS/MS		By MS/MS					2	1		1	26.192	20.632	2;3	0.0054657	7559	RobotHUNTER_P1_set2_2	146.57	114.25	180000000	0	0	0	0	71045000	41847000	0	67103000		+	80
CHPGYKPTTDEPTTVICQKNLR	2	Gln->pyro-Glu	2597.2366	0.23664159	94	sp|P04003|C4BPA_HUMAN	yes	yes	0	1	0	0	0				By matching	By MS/MS	By MS/MS	By matching	By matching				1	2	2	1	1	27.32	22.46	3;4	1.2767E-69	8549	RobotHUNTER_P1_set2_2	284.95	249.25	995170000	0	0	0	18579000	464590000	272500000	182610000	56893000			81
CKHPEAKR	2	Gln->pyro-Glu	1007.4971	0.49708345	1	sp|P02768|ALBU_HUMAN;CON__P02768-1	yes	no	0	1	0	0	0			By MS/MS								1						10.381	9.3285	2	0.046933	3002	RobotHUNTER_P1_set1_3	131.22	60.081	0	0	0	0	0	0	0	0	0		+	82
CKIKDCGQPR	2	Gln->pyro-Glu	1243.5802	0.58016115	43	sp|P00736|C1R_HUMAN	yes	yes	0	1	0	0	0					By MS/MS	By matching	By matching	By matching					1	1	1	1	17.989	13.179	3	0.073662	4525	RobotHUNTER_P1_set2_1	127.87	75.378	335940000	0	0	0	0	113260000	114610000	78923000	29144000			83
CLAPLEGAR	0	Gln->pyro-Glu	968.47495	0.47495102	100	sp|P04217|A1BG_HUMAN	yes	yes	0	1	0	0	0					By MS/MS	By matching	By MS/MS	By MS/MS					1	1	1	1	45.223	39.637	2	0.00045164	15333	RobotHUNTER_P1_set2_4	193.98	105.95	131860000	0	0	0	0	33269000	25530000	28819000	44241000			84
CLHPCVISR	0	Gln->pyro-Glu	1123.5267	0.52666902	113	sp|P08603|CFAH_HUMAN;sp|Q03591|FHR1_HUMAN	yes	no	0	1	0	0	0							By matching	By MS/MS							1	1	32.811	27.381	2	0.0053593	10572	RobotHUNTER_P1_set2_4	175.24	113.27	125740000	0	0	0	0	0	0	75207000	50535000			85
CLKDGAGDVAFVKHSTIFENLANKADR	3	Gln->pyro-Glu	2958.4658	0.4657899	91	sp|P02787|TRFE_HUMAN	yes	yes	0	1	0	0	0					By MS/MS	By MS/MS	By matching						1	1	1		41.729	36.18	4	3.0491E-63	13879	RobotHUNTER_P1_set2_1	269.51	228.03	237130000	0	0	0	0	109410000	83507000	44214000	0			86
CLLPKLDELR	1	Gln->pyro-Glu	1238.6693	0.66929373	1	sp|P02768|ALBU_HUMAN;CON__P02768-1	yes	no	0	1	0	0	0	By MS/MS	By MS/MS	By MS/MS			By MS/MS	By MS/MS		1	1	1			1	1		46.714	44.455	2	2.7488E-05	17239	RobotHUNTER_P1_set2_2	195.79	120.41	611990000	43077000	29192000	51181000	0	0	281250000	207290000	0		+	87
CLPVCGKPVNPVEQR	1	Gln->pyro-Glu	1734.8545	0.8545451	43	sp|P00736|C1R_HUMAN	yes	yes	0	1	0	0	0					By MS/MS		By MS/MS						1		2		38.199	32.785	2	2.3448E-34	12551	RobotHUNTER_P1_set2_1	260.22	207.83	105260000	0	0	0	0	63762000	0	41493000	0			88
CLSEDAGLGISSTASLR	0	Gln->pyro-Glu	1718.8145	0.814514	53	sp|P01023|A2MG_HUMAN;sp|P20742|PZP_HUMAN	yes	no	0	1	0	0	0					By MS/MS	By MS/MS	By MS/MS	By MS/MS					1	1	1	1	48.049	42.564	2	2.052E-48	16455	RobotHUNTER_P1_set2_2	279.38	235.87	247670000	0	0	0	0	45921000	58963000	93055000	49726000			89
CLTQLYENAFFR	0	Unmodified	1560.7395	0.73949856	93	sp|P03952|KLKB1_HUMAN	yes	yes	0	0	0	0	0	By MS/MS	By MS/MS	By MS/MS	By MS/MS					1	1	1	1					45.464	45.189	2	1.2515E-20	16368	RobotHUNTER_P1_set1_1	252.68	209.19	106850000	37255000	19958000	29323000	20314000	0	0	0	0			90
CPAPELLGGPSVFLFPPKPKDTLMISR	2	Gln->pyro-Glu	2949.5496	0.54964288	69;118	sp|P01860|IGHG3_HUMAN;sp|P0DOX5|IGG1_HUMAN;sp|P01857|IGHG1_HUMAN	no	no	0	1	0	0	0						By MS/MS	By matching	By MS/MS						1	1	1	54.512	49.788	3	1.4998E-15	18953	RobotHUNTER_P1_set2_2	183.49	158.85	633320000	0	0	0	0	0	428280000	150750000	54289000			91
CPEPKSCDTPPPCPR	1	Gln->pyro-Glu	1779.7379	0.73786036	69	sp|P01860|IGHG3_HUMAN	yes	no	0	1	0	0	0	By MS/MS	By MS/MS	By MS/MS	By MS/MS	By MS/MS	By MS/MS	By MS/MS	By MS/MS	2	2	2	2	2	2	2	2	22.09	19.097	2;3	1.7863E-87	7001	RobotHUNTER_P1_set1_3	336.5	285.23	8643900000	371000000	357500000	795780000	805740000	2190700000	2295100000	1470800000	357320000			92
CPEPKSCDTPPPCPR	1	Unmodified	1796.7644	0.76440946	69	sp|P01860|IGHG3_HUMAN	yes	no	0	0	0	0	0		By matching	By matching	By matching	By MS/MS	By MS/MS	By matching	By matching		1	1	1	1	1	1	1	16.847	13.685	3	0.0035718	4751	RobotHUNTER_P1_set2_1	151.56	130.62	170540000	0	11889000	13791000	12720000	49970000	42712000	25803000	13659000			93
CPNPPVQENFDVNKYLGR	1	Gln->pyro-Glu	2129	2.33601E-05	103	sp|P05090|APOD_HUMAN	yes	yes	0	1	0	0	0					By MS/MS	By MS/MS	By MS/MS						1	1	1		43.505	37.955	2	2.3814E-48	14703	RobotHUNTER_P1_set2_2	273.81	238.28	224320000	0	0	0	0	80964000	64481000	78875000	0			94
CQAADKAACLLPKLDELR	2	Gln->pyro-Glu	2054.0289	0.028880647	1	sp|P02768|ALBU_HUMAN;CON__P02768-1	yes	no	0	1	0	0	0					By MS/MS		By MS/MS						1		1		44.234	38.72	3	9.0898E-05	14905	RobotHUNTER_P1_set2_1	160.77	109.16	134700000	0	0	0	0	81994000	0	52707000	0		+	95
CQCKGPDAHCQR	1	Gln->pyro-Glu	1498.5864	0.58638552	47	sp|P00748|FA12_HUMAN	yes	yes	0	1	0	0	0					By MS/MS	By matching	By MS/MS	By MS/MS					1	1	1	1	15.033	10.449	3	2.632E-05	3352	RobotHUNTER_P1_set2_1	182.49	159.12	531050000	0	0	0	0	167810000	188000000	108870000	66362000			96
CQKVQNTCKDNPCGR	2	Gln->pyro-Glu	1846.7873	0.78727017	141	sp|Q14520|HABP2_HUMAN	yes	yes	0	1	0	0	0					By MS/MS	By MS/MS	By matching						1	1	1		16.826	12.112	3	7.8348E-07	4111	RobotHUNTER_P1_set2_1	191.96	152.28	59235000	0	0	0	0	18291000	21152000	19792000	0			97
CQSWSSMTPHR	0	Gln->pyro-Glu	1358.5496	0.5495893	46	sp|P00747|PLMN_HUMAN;CON__P06868;sp|P08519|APOA_HUMAN	yes	no	0	1	0	0	0					By MS/MS	By matching	By matching	By MS/MS					1	1	1	1	32.543	27.133	2	0.00047824	10321	RobotHUNTER_P1_set2_1	164.85	134.5	257250000	0	0	0	0	39376000	49177000	106350000	62345000			98
CSDEDWNYKCPSGCR	1	Gln->pyro-Glu	1915.6924	0.69236673	76	sp|P02671|FIBA_HUMAN	yes	yes	0	1	0	0	0						By matching	By MS/MS							1	1		30.234	24.792	2	3.0415E-12	9532	RobotHUNTER_P1_set2_3	217.12	211.25	88042000	0	0	0	0	0	44348000	43694000	0			99
CSEPEKVDKDNEDFQESNR	2	Gln->pyro-Glu	2307.955	0.95498324	42	sp|P00450|CERU_HUMAN	yes	yes	0	1	0	0	0	By MS/MS	By MS/MS	By MS/MS	By MS/MS	By MS/MS	By matching			1	1	1	1	1	1			21.075	18.927	3	3.7699E-185	6333	RobotHUNTER_P1_set1_2	406.55	336.81	716910000	56015000	81069000	287360000	59439000	100190000	132840000	0	0			100
CSGEEQSLEQCQHR	0	Gln->pyro-Glu	1729.6784	0.67843122	37	sp|O43866|CD5L_HUMAN	yes	yes	0	1	0	0	0	By MS/MS	By matching			By MS/MS	By MS/MS	By MS/MS	By MS/MS	1	1			1	1	1	1	22.964	19.28	2	1.1663E-95	7501	RobotHUNTER_P1_set2_4	356.2	311.56	1367300000	11506000	27798000	0	0	310260000	429190000	396980000	191520000			101
CSPHLVLSALTSDNHGATYAFSGTHYWR	0	Gln->pyro-Glu	3130.4356	0.43555241	92	sp|P02790|HEMO_HUMAN	yes	yes	0	1	0	0	0					By MS/MS	By MS/MS	By MS/MS	By MS/MS					2	2	2	2	46.205	40.619	3;4	2.8532E-264	15810	RobotHUNTER_P1_set2_3	442.56	412.97	2912200000	0	0	0	0	684760000	658430000	1374900000	194070000			102
CSTSSLLEACTFR	0	Gln->pyro-Glu	1513.6541	0.65411395	91	sp|P02787|TRFE_HUMAN	yes	yes	0	1	0	0	0							By MS/MS	By MS/MS							1	1	46.077	40.497	2	1.4364E-11	15766	RobotHUNTER_P1_set2_3	215.06	184.81	243270000	0	0	0	0	0	0	137730000	105540000			103
CSVFYGAPSKSR	1	Gln->pyro-Glu	1340.6183	0.6183208	115	sp|P0C0L5|CO4B_HUMAN;sp|P0C0L4|CO4A_HUMAN	yes	no	0	1	0	0	0	By MS/MS	By MS/MS	By MS/MS		By MS/MS	By MS/MS	By MS/MS	By MS/MS	1	1	1		1	1	1	1	31.671	27.978	2	7.5902E-13	10695	RobotHUNTER_P1_set2_3	230.41	151.9	1469500000	0	43543000	83392000	0	326190000	504660000	362050000	149640000			104
CTAFHDNEETFLKKYLYEIAR	2	Gln->pyro-Glu	2630.2475	0.24752385	1	sp|P02768|ALBU_HUMAN;CON__P02768-1	yes	no	0	1	0	0	0	By MS/MS	By MS/MS	By MS/MS	By MS/MS		By MS/MS	By MS/MS	By MS/MS	2	2	2	2		2	1	1	47.299	45.313	3;4	3.7714E-110	17293	RobotHUNTER_P1_set2_2	334.43	296.93	5692600000	351960000	285150000	999690000	1028200000	0	2123800000	830120000	73620000		+	105
CTDAVGDRR	0	Gln->pyro-Glu	1031.4454	0.44544181	81	sp|P02748|CO9_HUMAN	yes	yes	0	1	0	0	1					By MS/MS	By MS/MS	By MS/MS	By MS/MS					1	1	1	1	20.785	15.399	2	0.005264	5765	RobotHUNTER_P1_set2_2	175.44	52.669	497940000	0	0	0	0	125890000	120100000	149370000	102580000		+	106
CTDHTVLVQTR	0	Gln->pyro-Glu	1311.6241	0.62413446	84	sp|P02751|FINC_HUMAN	yes	yes	0	1	0	0	0	By MS/MS	By matching	By matching		By MS/MS	By MS/MS	By MS/MS	By MS/MS	1	1	1		1	1	1	1	27.267	23.474	2	1.4976E-26	9053	RobotHUNTER_P1_set2_3	269.59	156.75	1363900000	0	29120000	48432000	0	434720000	279900000	327330000	244380000			107
CTDYTAECKPQVTR	1	Gln->pyro-Glu	1710.7342	0.73415519	95	sp|P04004|VTNC_HUMAN	yes	yes	0	1	0	0	0	By matching					By MS/MS	By matching		1					1	1		25.366	21.651	2	9.2303E-54	8073	RobotHUNTER_P1_set2_2	308.37	262.21	101320000	19689000	0	0	0	0	44024000	37611000	0			108
CTESLVNR	0	Gln->pyro-Glu	960.43348	0.43348014	1;2	sp|P02768|ALBU_HUMAN;CON__P02768-1;CON__P02769	no	no	0	1	0	0	0	By MS/MS	By MS/MS	By MS/MS	By MS/MS	By MS/MS	By MS/MS	By MS/MS	By MS/MS	1	1	1	1	1	1	1	1	29.255	26.349	2	0.012265	9713	RobotHUNTER_P1_set1_3	185.42	101.18	2173400000	198480000	94009000	210960000	56867000	375820000	369000000	421280000	446970000		+	109
CTESLVNR	0	Glu->pyro-Glu	959.44946	0.44946455	1;2	sp|P02768|ALBU_HUMAN;CON__P02768-1;CON__P02769	no	no	0	0	1	0	0		By MS/MS			By matching		By MS/MS	By MS/MS		1			1		1	1	24.325	18.817	2	3.7543E-27	7222	RobotHUNTER_P1_set2_3	292.13	190.92	134980000	0	0	0	0	19668000	0	40450000	74862000		+	110
CTSTGWIPAPR	0	Gln->pyro-Glu	1227.5706	0.57064232	113	sp|P08603|CFAH_HUMAN	yes	yes	0	1	0	0	0			By MS/MS		By MS/MS	By MS/MS	By MS/MS	By MS/MS			1		1	1	1	1	43.11	38.551	2	0.0078561	14919	RobotHUNTER_P1_set2_2	146.27	109.88	232960000	0	0	16155000	0	30277000	27022000	66328000	93182000			111
CVDVDECAPPAEPCGKGHR	1	Gln->pyro-Glu	2135.8823	0.88229276	126	sp|P23142|FBLN1_HUMAN	yes	yes	0	1	0	0	0						By MS/MS	By matching							1	1		29.036	23.544	3	0.073512	8992	RobotHUNTER_P1_set2_2	99.021	82.658	131750000	0	0	0	0	0	58493000	73254000	0			112
CVLHEKTPVSDR	1	Gln->pyro-Glu	1422.6925	0.69254837	1	sp|P02768|ALBU_HUMAN;CON__P02768-1	yes	no	0	1	0	0	0	By MS/MS	By matching	By matching		By MS/MS	By MS/MS	By MS/MS	By MS/MS	1	1	1		2	2	2	2	25.318	21.2	2;3	1.1594E-20	7761	RobotHUNTER_P1_set2_2	253.71	148.19	2535400000	54707000	78849000	143800000	0	717990000	896830000	452150000	191100000		+	113
CVPDQDTAIR	0	Gln->pyro-Glu	1156.5183	0.5182724	70	sp|P01871|IGHM_HUMAN;sp|P0DOX6|IGM_HUMAN	yes	no	0	1	0	0	0		By MS/MS								1							28.464	28.601	2	0.019353	10260	RobotHUNTER_P1_set1_2	146.58	111.23	13078000	0	13078000	0	0	0	0	0	0			114
DAHKSEVAHR	1	Unmodified	1148.5687	0.56866849	1	sp|P02768|ALBU_HUMAN;CON__P02768-1	yes	no	0	0	0	0	0	By MS/MS	By MS/MS	By MS/MS	By MS/MS	By MS/MS	By MS/MS	By MS/MS	By MS/MS	30	35	27	14	5	2	4	2	7.0119	6.2204	1;2;3	7.5958E-22	145	RobotHUNTER_P1_set1_1	213.63	132.96	360920000000	82220000000	49905000000	138270000000	62106000000	11006000000	9302200000	5564300000	2540100000		+	115
DAHKSEVAHR	1	Gln->pyro-Glu	1131.5421	0.54211939	1	sp|P02768|ALBU_HUMAN;CON__P02768-1	yes	no	0	1	0	0	0	By MS/MS	By MS/MS	By MS/MS	By MS/MS	By MS/MS	By MS/MS	By MS/MS	By MS/MS	7	16	14	6	5	6	5	6	10.508	8.602	2;3	8.2211E-07	2739	RobotHUNTER_P1_set1_4	163.86	103.78	164250000000	32994000000	35647000000	29046000000	23204000000	15468000000	10962000000	9700700000	7230600000		+	116
DAHKSEVAHR	1	Acetyl (N-term)	1190.5792	0.57923317	1	sp|P02768|ALBU_HUMAN;CON__P02768-1	yes	no	1	0	0	0	0	By matching	By matching	By MS/MS	By MS/MS	By MS/MS	By MS/MS	By matching	By matching	2	2	2	2	2	1	1	1	12.205	10.128	2;3	4.3385E-05	3030	RobotHUNTER_P1_set2_1	191.79	128.12	2277000000	95568000	234370000	602090000	705930000	342430000	251770000	19498000	25326000		+	117
DAHKSEVAHR	1	Glu->pyro-Glu	1130.5581	0.5581038	1	sp|P02768|ALBU_HUMAN;CON__P02768-1	yes	no	0	0	1	0	0				By MS/MS								2					1.5357	0.59762	3	0.052429	669	RobotHUNTER_P1_set1_4	132.85	99.761	21020000	0	0	0	21020000	0	0	0	0		+	118
DASGVTFTWTPSSGKSAVQGPPER	1	Unmodified	2461.1874	0.18736644	71	sp|P01876|IGHA1_HUMAN	yes	yes	0	0	0	0	0		By MS/MS	By MS/MS		By MS/MS	By MS/MS				1	1		1	1			34.016	31.167	3	6.3448E-45	11704	RobotHUNTER_P1_set2_1	252.01	203.69	232890000	0	45792000	67707000	0	58849000	60538000	0	0			119
DCHLAQVPSHTVVAR	0	Unmodified	1688.8417	0.84167222	91	sp|P02787|TRFE_HUMAN	yes	yes	0	0	0	0	0								By MS/MS								1	25.312	19.716	3	0.00054991	7485	RobotHUNTER_P1_set2_4	138.39	114.2	0	0	0	0	0	0	0	0	0			120
DDDIAALVVDNGSGMCKAGFAGDDAPR	1	Acetyl (N-term)	2778.2225	0.22250767	135	sp|P60709|ACTB_HUMAN	yes	yes	1	0	0	0	0				By MS/MS								1					44.21	43.723	3	1.9232E-33	16088	RobotHUNTER_P1_set1_4	229.76	210.72	43708000	0	0	0	43708000	0	0	0	0			121
DDNPNLPR	0	Unmodified	939.44101	0.44100836	1	sp|P02768|ALBU_HUMAN;CON__P02768-1	yes	no	0	0	0	0	0			By MS/MS	By matching			By matching				1	1			1		19.965	17.363	2	0.11339	6037	RobotHUNTER_P1_set1_3	158.36	74.113	5041600000	0	0	591960000	373300000	0	0	4076400000	0		+	122
DDNPNLPR	0	Acetyl (N-term)	981.45157	0.45157304	1	sp|P02768|ALBU_HUMAN;CON__P02768-1	yes	no	1	0	0	0	0								By MS/MS								1	23.822	18.326	2	0.041121	6901	RobotHUNTER_P1_set2_4	134.12	73.831	0	0	0	0	0	0	0	0	0		+	123
DDPDAPLQPVTPLQLFEGR	0	Unmodified	2107.0586	0.058584096	115	sp|P0C0L5|CO4B_HUMAN;sp|P0C0L4|CO4A_HUMAN	yes	no	0	0	0	0	0	By matching	By MS/MS	By MS/MS	By matching			By matching		1	1	1	1			1		51.66	50.208	2	1.9301E-08	18907	RobotHUNTER_P1_set1_3	225.85	199.84	160740000	20147000	0	63802000	31035000	0	0	45758000	0			124
DDTVCLAKLHDR	1	Unmodified	1441.6984	0.69836203	91	sp|P02787|TRFE_HUMAN	yes	yes	0	0	0	0	0		By matching	By matching	By matching	By MS/MS	By MS/MS	By MS/MS	By matching		1	1	1	2	2	3	2	25.329	20.999	2;3;4	1.7149E-27	7663	RobotHUNTER_P1_set2_2	270.1	215.38	1444900000	0	38188000	47788000	51823000	176720000	752780000	330410000	47170000			125
DDTVCLAKLHDR	1	Glu->pyro-Glu	1423.6878	0.68779734	91	sp|P02787|TRFE_HUMAN	yes	yes	0	0	1	0	0					By MS/MS			By matching					1			1	27.826	22.346	2	7.2052E-11	8440	RobotHUNTER_P1_set2_1	211.84	139.57	90093000	0	0	0	0	64936000	0	0	25157000			126
DEAGSEADHEGTHSTKR	1	Unmodified	1825.7827	0.7826966	76	sp|P02671|FIBA_HUMAN	yes	yes	0	0	0	0	0	By MS/MS	By MS/MS	By MS/MS	By MS/MS		By MS/MS	By MS/MS	By MS/MS	1	1	1	1		2	1	2	12.062	9.5716	3;4	4.1932E-13	2997	RobotHUNTER_P1_set2_2	213.49	157.6	1113300000	140300000	79076000	111660000	117370000	0	491460000	0	173420000			127
DEGKASSAKQR	2	Unmodified	1175.5895	0.58946351	1	sp|P02768|ALBU_HUMAN;CON__P02768-1	yes	no	0	0	0	0	0	By MS/MS	By MS/MS	By MS/MS	By MS/MS	By matching	By MS/MS			1	1	1	1	1	1			10.73	8.8831	2	6.2463E-06	2540	RobotHUNTER_P1_set1_2	184.36	131.49	3943800000	338650000	1978400000	968910000	551280000	38448000	68161000	0	0		+	128
DEGKASSAKQR	2	Glu->pyro-Glu	1157.5789	0.57889882	1	sp|P02768|ALBU_HUMAN;CON__P02768-1	yes	no	0	0	1	0	0	By MS/MS	By MS/MS	By MS/MS	By MS/MS	By MS/MS	By MS/MS	By matching	By matching	2	2	2	2	2	2	1	1	11.225	9.0025	2;3	2.9389E-06	2891	RobotHUNTER_P1_set1_3	184.9	117.49	1805100000	645480000	329300000	190590000	324880000	133560000	120360000	38059000	22881000		+	129
DEGKASSAKQR	2	Acetyl (N-term)	1217.6	0.60002819	1	sp|P02768|ALBU_HUMAN;CON__P02768-1	yes	no	1	0	0	0	0	By MS/MS	By MS/MS	By matching	By matching		By matching			1	2	1	2		1			10.111	9.015	3	0.022051	2623	RobotHUNTER_P1_set1_2	135.1	95.18	270480000	64261000	74280000	104560000	19880000	0	7499800	0	0		+	130
DEGKASSAKQR	2	Gln->pyro-Glu	1158.5629	0.56291441	1	sp|P02768|ALBU_HUMAN;CON__P02768-1	yes	no	0	1	0	0	0	By matching	By matching	By matching	By matching	By MS/MS	By MS/MS	By MS/MS	By MS/MS	1	1	1	1	2	1	2	1	13.071	10.104	2;3	8.499E-05	3207	RobotHUNTER_P1_set2_1	171.49	136.74	2983100000	445140000	102690000	67450000	63504000	1111400000	214590000	732710000	245650000		+	131
DEPPQSPWDR	0	Unmodified	1225.5364	0.53636531	73	sp|P02647|APOA1_HUMAN	yes	yes	0	0	0	0	0	By MS/MS	By MS/MS	By MS/MS	By MS/MS	By MS/MS	By MS/MS	By MS/MS	By MS/MS	3	2	5	6	6	3	5	4	28.427	25.494	1;2;3	2.6343E-15	9964	RobotHUNTER_P1_set2_3	196.79	128.37	192340000000	22492000000	23114000000	37717000000	32824000000	26143000000	19362000000	18607000000	12078000000			132
DEPPQSPWDR	0	Gln->pyro-Glu	1208.5098	0.5098162	73	sp|P02647|APOA1_HUMAN	yes	yes	0	1	0	0	0	By MS/MS	By MS/MS	By MS/MS	By MS/MS	By MS/MS			By matching	1	1	1	1	1			1	33.169	31.108	2	0.0013716	11610	RobotHUNTER_P1_set1_3	172.21	138.42	231750000	53505000	62594000	48343000	32051000	22499000	0	0	12761000			133
DFLAEGGGVR	0	Unmodified	1019.5036	0.50360861	76	sp|P02671|FIBA_HUMAN	yes	yes	0	0	0	0	0			By MS/MS	By matching							1	1					28.519	27.75	2	0.016008	10180	RobotHUNTER_P1_set1_3	178.65	104.21	71915000	0	0	40303000	31612000	0	0	0	0			134
DIQMTQSPSSLSASVGDR	0	Oxidation (M)	1893.8738	0.87381979	58;59	sp|P04432|KVD39_HUMAN;sp|P01597|KV139_HUMAN;sp|P01599|KV117_HUMAN;sp|A0A075B6S5|KV127_HUMAN;sp|P01594|KV133_HUMAN;sp|P01593|KVD33_HUMAN;sp|P04430|KV116_HUMAN;sp|P01601|KVD16_HUMAN	no	no	0	0	0	1	0	By MS/MS	By MS/MS	By MS/MS	By MS/MS	By MS/MS	By MS/MS	By MS/MS	By MS/MS	9	10	6	6	6	4	6	6	28.885	26.468	2;3	1.7951E-49	11077	RobotHUNTER_P1_set2_4	282.24	224.89	23540000000	3180500000	3017700000	3153900000	3315200000	2812500000	2172300000	2367000000	3521000000			135
DIQMTQSPSSLSASVGDR	0	Unmodified	1877.8789	0.87890517	58;59	sp|P04432|KVD39_HUMAN;sp|P01597|KV139_HUMAN;sp|P01599|KV117_HUMAN;sp|A0A075B6S5|KV127_HUMAN;sp|P01594|KV133_HUMAN;sp|P01593|KVD33_HUMAN;sp|P04430|KV116_HUMAN;sp|P01601|KVD16_HUMAN	no	no	0	0	0	0	0	By MS/MS	By MS/MS	By MS/MS	By MS/MS	By MS/MS	By MS/MS	By MS/MS	By MS/MS	12	12	12	14	7	9	10	7	32.159	29.688	2;3	3.7541E-48	11099	RobotHUNTER_P1_set2_4	322.07	264.27	137030000000	17850000000	15838000000	20180000000	22217000000	14935000000	18086000000	17851000000	10078000000			136
DIQMTQSPSSLSASVGDRVTITCR	0	Unmodified	2608.2585	0.25849925	58;59	sp|P04432|KVD39_HUMAN;sp|P01597|KV139_HUMAN;sp|P01599|KV117_HUMAN;sp|A0A075B6S5|KV127_HUMAN;sp|P04430|KV116_HUMAN;sp|P01601|KVD16_HUMAN	no	no	0	0	0	0	1			By MS/MS	By MS/MS							1	1					32.859	32.19	3	5.9878E-35	11693	RobotHUNTER_P1_set1_4	235.76	206.31	205090000	0	0	123990000	81099000	0	0	0	0			137
DIQMTQSPSSVSASVGDR	0	Oxidation (M)	1879.8582	0.85816973	32	sp|P01611|KVD12_HUMAN;sp|A0A0C4DH73|KV112_HUMAN	yes	no	0	0	0	1	0	By MS/MS	By MS/MS	By MS/MS	By MS/MS	By MS/MS	By MS/MS	By MS/MS	By MS/MS	6	6	5	6	3	2	3	6	26.512	24.132	2;3	1.7951E-49	9609	RobotHUNTER_P1_set1_3	282.24	216.74	3766400000	428270000	376940000	580860000	494310000	319750000	241960000	247900000	1076400000			138
DIQMTQSPSSVSASVGDR	0	Unmodified	1863.8633	0.86325511	32	sp|P01611|KVD12_HUMAN;sp|A0A0C4DH73|KV112_HUMAN	yes	no	0	0	0	0	0	By MS/MS	By MS/MS	By MS/MS	By MS/MS	By MS/MS	By MS/MS	By MS/MS	By MS/MS	4	3	2	2	3	2	4	3	29.59	26.48	2;3	4.5975E-61	9853	RobotHUNTER_P1_set1_3	295.3	215.61	22393000000	3026300000	2099400000	4538400000	3215000000	2448400000	3264900000	2664600000	1136400000			139
DIQMTQSPSTLSASVGDR	0	Oxidation (M)	1907.8895	0.88946986	119	sp|P0DOX7|IGK_HUMAN;sp|P01602|KV105_HUMAN	yes	no	0	0	0	1	0	By MS/MS	By MS/MS	By MS/MS	By MS/MS	By MS/MS	By MS/MS	By MS/MS	By MS/MS	8	11	8	9	6	4	5	8	29.712	27.417	2;3	1.4222E-60	8698	RobotHUNTER_P1_set1_1	287.14	222.7	11705000000	1547300000	1357900000	1715400000	1874200000	1079700000	961920000	1118200000	2050200000			140
DIQMTQSPSTLSASVGDR	0	Unmodified	1891.8946	0.89455524	119	sp|P0DOX7|IGK_HUMAN;sp|P01602|KV105_HUMAN	yes	no	0	0	0	0	0	By MS/MS	By MS/MS	By MS/MS	By MS/MS	By MS/MS	By MS/MS	By MS/MS	By MS/MS	8	7	9	10	9	10	9	8	33.418	30.467	2;3	4.0156E-48	10711	RobotHUNTER_P1_set2_3	315.95	229.99	96983000000	12001000000	10614000000	17290000000	14211000000	10677000000	12110000000	11489000000	8590300000			141
DIQMTQSPSTLSASVGDRVTITCR	0	Unmodified	2622.2741	0.27414931	119	sp|P0DOX7|IGK_HUMAN;sp|P01602|KV105_HUMAN	yes	no	0	0	0	0	1			By MS/MS	By MS/MS							1	1					33.036	32.367	3	2.6546E-57	11994	RobotHUNTER_P1_set1_3	279.92	234.67	85659000	0	0	50354000	35305000	0	0	0	0			142
DIVMTQSPDSLAVSLGER	0	Oxidation (M)	1932.9463	0.94625646	106	sp|P06312|KV401_HUMAN	yes	yes	0	0	0	1	0	By MS/MS	By MS/MS	By MS/MS	By MS/MS	By MS/MS	By MS/MS	By MS/MS	By MS/MS	7	7	6	8	5	5	4	4	39.836	37.462	2;3	2.1135E-72	13666	RobotHUNTER_P1_set2_1	314.17	260.61	16717000000	2520200000	2289400000	2706500000	4357800000	1118600000	1361200000	1180200000	1183300000			143
DIVMTQSPDSLAVSLGER	0	Oxidation (M);Acetyl (N-term)	1974.9568	0.95682114	106	sp|P06312|KV401_HUMAN	yes	yes	1	0	0	1	0	By MS/MS	By MS/MS	By MS/MS	By MS/MS	By MS/MS	By MS/MS	By MS/MS	By MS/MS	2	2	2	2	1	1	2	1	40.798	38.52	2;3	7.2965E-20	14119	RobotHUNTER_P1_set1_4	231.26	170.83	780530000	155290000	74475000	206350000	204840000	22945000	24537000	64513000	27588000			144
DIVMTQSPDSLAVSLGER	0	Unmodified	1916.9513	0.95134183	106	sp|P06312|KV401_HUMAN	yes	yes	0	0	0	0	0	By MS/MS	By MS/MS	By MS/MS	By MS/MS	By MS/MS	By MS/MS	By MS/MS	By MS/MS	13	12	8	10	3	3	6	4	44.926	43.151	2;3	3.4345E-114	14600	RobotHUNTER_P1_set1_2	352.98	280.34	98554000000	14260000000	14463000000	18234000000	16200000000	9822800000	9429200000	10368000000	5776100000			145
DIVMTQSPDSLAVSLGER	0	Acetyl (N-term)	1958.9619	0.96190652	106	sp|P06312|KV401_HUMAN	yes	yes	1	0	0	0	0			By MS/MS	By MS/MS			By MS/MS				1	1			1		45.501	44.932	2;3	3.4581E-09	17460	RobotHUNTER_P1_set2_3	159.52	112.93	68406000	0	0	36574000	31832000	0	0	0	0			146
DIVMTQSPDSLAVSLGER	0	Gln->pyro-Glu	1899.9248	0.92479273	106	sp|P06312|KV401_HUMAN	yes	yes	0	1	0	0	0		By matching	By MS/MS	By MS/MS						1	1	1					49.473	49.107	2	8.6548E-06	18137	RobotHUNTER_P1_set1_4	174.39	142.06	58351000	0	9852700	16875000	31624000	0	0	0	0			147
DIVMTQSPLSLPVTPGEPASISCR	0	Oxidation (M)	2570.272	0.27202404	9	sp|P01615|KVD28_HUMAN;sp|A0A075B6P5|KV228_HUMAN	yes	no	0	0	0	1	0	By MS/MS	By MS/MS	By MS/MS	By MS/MS	By MS/MS	By MS/MS	By MS/MS	By MS/MS	6	6	5	6	2	4	2	4	44.475	42.366	2;3;4	5.7508E-140	16561	RobotHUNTER_P1_set1_3	358.67	308.52	6623000000	713340000	443510000	1243500000	1615500000	521120000	845250000	710600000	530200000			148
DIVMTQSPLSLPVTPGEPASISCR	0	Unmodified	2554.2771	0.27710942	9	sp|P01615|KVD28_HUMAN;sp|A0A075B6P5|KV228_HUMAN	yes	no	0	0	0	0	0	By MS/MS	By MS/MS	By MS/MS	By MS/MS		By MS/MS	By MS/MS	By MS/MS	3	3	2	3		3	1	2	46.684	44.492	2;3;4	1.9592E-85	16667	RobotHUNTER_P1_set1_3	371.86	281.13	18937000000	2391100000	2101200000	2984100000	3314400000	0	6297700000	268310000	1579800000			149
DIVMTQTPLSLPVTPGEPASISCR	0	Unmodified	2568.2928	0.29275949	13	sp|P01614|KVD40_HUMAN;sp|A0A087WW87|KV240_HUMAN	yes	no	0	0	0	0	0	By MS/MS	By MS/MS		By MS/MS		By MS/MS	By MS/MS	By MS/MS	2	2		2		2	2	2	45.393	42.545	2;3	1.2197E-07	15654	RobotHUNTER_P1_set1_4	202.33	120.9	3048800000	250130000	177690000	0	354600000	0	915410000	929740000	421260000			150
DIVMTQTPLSLPVTPGEPASISCR	0	Oxidation (M)	2584.2877	0.28767411	13	sp|P01614|KVD40_HUMAN;sp|A0A087WW87|KV240_HUMAN	yes	no	0	0	0	1	0				By MS/MS		By MS/MS		By matching				2		1		1	45.159	42.037	2;3	8.6828E-16	15559	RobotHUNTER_P1_set1_4	195.38	139.26	232660000	0	0	0	139540000	0	74552000	0	18567000			151
DIVMTQTPLSSPVTLGQPASISCR	0	Unmodified	2557.288	0.28800846	30	sp|A0A0C4DH68|KV224_HUMAN	yes	yes	0	0	0	0	0	By MS/MS	By MS/MS	By MS/MS	By MS/MS	By MS/MS	By MS/MS	By MS/MS	By MS/MS	2	3	1	2	2	2	2	3	44.985	41.752	2;3;4	3.2104E-103	16183	RobotHUNTER_P1_set2_3	391.41	320.17	6654000000	359190000	457910000	149740000	1052500000	1429500000	1476600000	1227800000	500700000			152
DIVMTQTPLSSPVTLGQPASISCR	0	Oxidation (M)	2573.2829	0.28292308	30	sp|A0A0C4DH68|KV224_HUMAN	yes	yes	0	0	0	1	0	By matching		By matching	By MS/MS	By MS/MS	By matching	By matching	By MS/MS	1		1	3	2	1	2	2	43.437	39.997	2;3	5.9803E-103	15917	RobotHUNTER_P1_set2_1	329.97	276.58	761840000	20957000	0	39587000	218600000	125050000	152340000	89252000	116050000			153
DKLCTVATLR	1	Unmodified	1175.6332	0.63324258	1	sp|P02768|ALBU_HUMAN;CON__P02768-1	yes	no	0	0	0	0	0	By matching			By matching	By MS/MS	By matching	By matching		1			2	2	2	2		26.418	22.499	2;3	0.054674	8518	RobotHUNTER_P1_set2_1	132.32	77.259	303660000	5362000	0	0	35420000	106400000	101440000	55042000	0		+	154
DLGVLCPTGCQLQEALLQQER	0	Glu->pyro-Glu	2409.1781	0.17806408	77	sp|P02675|FIBB_HUMAN	yes	yes	0	0	1	0	0	By MS/MS								1								47.121	47.121	2	0.15173	17199	RobotHUNTER_P1_set1_1	70.654	52.29	0	0	0	0	0	0	0	0	0			155
DLLECADDR	0	Unmodified	1105.471	0.47098786	1;2	sp|P02768|ALBU_HUMAN;CON__P02768-1;CON__P02769	no	no	0	0	0	0	0			By MS/MS	By MS/MS	By matching	By matching	By matching	By matching			1	1	1	1	1	1	29.717	25.77	2	0.044804	9400	RobotHUNTER_P1_set1_3	147.36	82.11	448450000	0	0	108030000	89078000	77632000	79086000	55613000	39010000		+	156
DNCCILDER	0	Unmodified	1193.4805	0.48050669	78	sp|P02679|FIBG_HUMAN	yes	yes	0	0	0	0	0		By matching			By MS/MS	By MS/MS	By MS/MS	By matching		1			1	1	1	1	27.99	23.609	2	0.014468	8993	RobotHUNTER_P1_set2_1	163.91	126.1	1324600000	0	7808600	0	0	361990000	384300000	462380000	108120000			157
DNCCILDER	0	Gln->pyro-Glu	1176.454	0.45395758	78	sp|P02679|FIBG_HUMAN	yes	yes	0	1	0	0	0					By matching	By matching	By MS/MS	By MS/MS					1	1	1	1	33.859	28.449	2	0.018586	10867	RobotHUNTER_P1_set2_3	160.56	130.39	231320000	0	0	0	0	32045000	51885000	94695000	52693000			158
DNDGWLTSDPR	0	Unmodified	1274.5527	0.55274365	77	sp|P02675|FIBB_HUMAN	yes	yes	0	0	0	0	0	By matching	By MS/MS	By matching	By MS/MS	By matching		By matching	By matching	1	1	1	1	1		1	1	30.643	28.125	2	0.0075659	10145	RobotHUNTER_P1_set1_4	146.57	95.696	588380000	28564000	112220000	137550000	112320000	63997000	0	89208000	44524000			159
DNDGWLTSDPR	0	Gln->pyro-Glu	1257.5262	0.52619455	77	sp|P02675|FIBB_HUMAN	yes	yes	0	1	0	0	0			By MS/MS	By matching	By MS/MS	By MS/MS		By matching			1	1	1	1		1	36.317	32.713	2	0.02142	12589	RobotHUNTER_P1_set2_1	135.28	104.96	443790000	0	0	109630000	103850000	75700000	73542000	0	81074000			160
DNEEGFFSAR	0	Unmodified	1170.4942	0.49416614	77	sp|P02675|FIBB_HUMAN	yes	yes	0	0	0	0	0	By matching	By MS/MS	By MS/MS	By MS/MS	By MS/MS	By MS/MS	By MS/MS	By MS/MS	1	1	2	2	2	1	1	1	32.475	29.762	2	3.436E-05	10429	RobotHUNTER_P1_set1_4	194.06	148.04	2520000000	285610000	235600000	530870000	474210000	273320000	348330000	260220000	111890000			161
DNENVVNEYSSELEKHQLYIDETVNSNIPTNLR	1	Unmodified	3875.845	0.84496909	77	sp|P02675|FIBB_HUMAN	yes	yes	0	0	0	0	0					By matching	By matching	By MS/MS						1	1	1		47.055	41.506	4	1.7569E-16	16174	RobotHUNTER_P1_set2_3	167.58	158.52	194710000	0	0	0	0	62952000	41801000	89955000	0			162
DNENVVNEYSSELEKHQLYIDETVNSNIPTNLR	1	Gln->pyro-Glu	3858.8184	0.81841999	77	sp|P02675|FIBB_HUMAN	yes	yes	0	1	0	0	0							By MS/MS								2		50.234	44.873	3;4	1.9776E-205	17477	RobotHUNTER_P1_set2_3	388.84	369.72	83617000	0	0	0	0	0	0	83617000	0			163
DPSDNVTVYSIVNR	0	Gln->pyro-Glu	1560.742	0.74200098	3		yes	yes	0	1	0	0	0					By matching	By MS/MS	By matching	By matching					1	2	1	1	30.024	24.551	2	0.0055292	9411	RobotHUNTER_P1_set2_2	152.97	41.366	524260000	0	0	0	0	126500000	230360000	94936000	72468000	+		164
DQVPDTESETR	0	Unmodified	1275.5579	0.55788861	54	sp|P01024|CO3_HUMAN	yes	yes	0	0	0	0	0	By MS/MS	By MS/MS	By MS/MS	By MS/MS	By MS/MS	By MS/MS	By matching	By MS/MS	1	1	1	1	1	1	1	1	17.352	14.422	2	6.4342E-05	5151	RobotHUNTER_P1_set1_3	174.86	116.91	304410000	40105000	33126000	55018000	50666000	36926000	28569000	37461000	22540000			165
DQYELLCLDNTR	0	Unmodified	1538.7035	0.70350699	91	sp|P02787|TRFE_HUMAN	yes	yes	0	0	0	0	0			By matching	By matching	By matching	By MS/MS	By matching	By matching			1	1	1	1	1	1	39.816	35.885	2	6.0128E-05	13844	RobotHUNTER_P1_set2_2	178.81	120.85	223010000	0	0	20713000	31514000	37995000	66256000	43573000	22955000			166
DSGEGDFLAEGGGVR	0	Unmodified	1464.6481	0.6481006	76	sp|P02671|FIBA_HUMAN	yes	yes	0	0	0	0	0	By MS/MS	By MS/MS	By MS/MS	By MS/MS	By MS/MS	By MS/MS	By MS/MS	By MS/MS	9	8	8	7	6	8	8	4	34.523	31.923	1;2;3	2.5214E-161	11295	RobotHUNTER_P1_set2_3	401.96	345.55	65354000000	7910900000	6659700000	9345600000	9217900000	7785800000	11082000000	8014800000	5336700000			167
DSGEGDFLAEGGGVRGPR	0	Unmodified	1774.8234	0.8234392	76	sp|P02671|FIBA_HUMAN	yes	yes	0	0	0	0	1				By MS/MS		By matching						1		1			29.365	26.112	3	3.018E-06	9460	RobotHUNTER_P1_set1_4	181.51	147.06	86679000	0	0	0	56436000	0	30243000	0	0			168
DSGFQMNQLR	0	Unmodified	1194.5452	0.54515585	91	sp|P02787|TRFE_HUMAN	yes	yes	0	0	0	0	0						By MS/MS								1			33.089	27.669	2	0.0035504	10515	RobotHUNTER_P1_set2_2	137.88	99.59	0	0	0	0	0	0	0	0	0			169
DTEDQEDQVDPR	0	Unmodified	1445.5906	0.5906453	96	sp|P04070|PROC_HUMAN	yes	yes	0	0	0	0	0	By MS/MS	By MS/MS	By MS/MS	By MS/MS	By MS/MS	By MS/MS	By MS/MS	By MS/MS	2	2	1	1	1	1	1	1	17.093	14.751	2;3	4.222E-72	5047	RobotHUNTER_P1_set1_4	341.44	272.25	1460800000	176540000	176310000	337980000	216740000	141470000	154370000	149100000	108280000			170
DTPPPCPR	0	Unmodified	938.428	0.42800083	69	sp|P01860|IGHG3_HUMAN	yes	no	0	0	0	0	0	By matching	By matching	By matching	By matching	By matching	By matching	By matching	By MS/MS	1	1	1	1	1	1	1	1	15.645	13.002	2	0.32577	4642	RobotHUNTER_P1_set2_4	110.34	27.05	220600000	32266000	34770000	29459000	17546000	34430000	30436000	28574000	13122000			171
DTTHTCPR	0	Unmodified	986.42398	0.42397808	69	sp|P01860|IGHG3_HUMAN	yes	yes	0	0	0	0	0				By MS/MS								1					10.781	9.6925	2	0.041746	2934	RobotHUNTER_P1_set1_4	133.81	96.784	0	0	0	0	0	0	0	0	0			172
DVITIIGVPEPGWFEGELEGR	0	Glu->pyro-Glu	2294.1583	0.15829814	149	sp|Q6XZF7|DNMBP_HUMAN	yes	yes	0	0	1	0	0	By matching		By MS/MS		By MS/MS	By MS/MS	By MS/MS	By MS/MS	1		1		2	2	2	1	36.523	32.196	2;3	0.00067429	12217	RobotHUNTER_P1_set2_1	134.56	47.651	975400000	18348000	0	73219000	0	371580000	223240000	235440000	53569000			173
DVLLEACCADGHR	0	Unmodified	1514.6606	0.66059632	126	sp|P23142|FBLN1_HUMAN	yes	yes	0	0	0	0	0	By MS/MS	By MS/MS	By MS/MS	By MS/MS	By MS/MS	By MS/MS	By MS/MS	By MS/MS	1	1	1	1	2	2	2	2	28.404	24.63	2;3	7.1908E-07	8792	RobotHUNTER_P1_set1_4	193.28	173.27	1854900000	55168000	41558000	83480000	78160000	483120000	440810000	400340000	272230000			174
DVSSALDKLKEFGNTLEDKAR	3	Unmodified	2335.202	0.20195387	75	sp|P02654|APOC1_HUMAN	yes	yes	0	0	0	0	0						By MS/MS	By MS/MS							1	1		47.951	42.459	4	1.9719E-65	16383	RobotHUNTER_P1_set2_3	290.96	251.1	643960000	0	0	0	0	0	445870000	198090000	0			175
DVTDIADDGCPKPPEIAHGYVEHSVR	1	Unmodified	2876.3399	0.33992069	44	sp|P00738|HPT_HUMAN	yes	yes	0	0	0	0	0	By MS/MS			By MS/MS	By MS/MS	By matching	By matching		1			1	1	1	1		29.927	26.46	4	3.6221E-41	9669	RobotHUNTER_P1_set1_4	236.02	199.12	401160000	39650000	0	0	58067000	106040000	146940000	50466000	0			176
DVVMTQSPLSLPVTLGQPASISCR	0	Unmodified	2555.3087	0.3087439	11	sp|P06310|KV230_HUMAN;sp|A0A075B6S6|KVD30_HUMAN	yes	no	0	0	0	0	0	By MS/MS	By MS/MS	By MS/MS	By MS/MS	By matching	By MS/MS	By MS/MS	By MS/MS	2	2	2	2	1	2	2	1	49.897	47.51	2;3;4	4.777E-103	17517	RobotHUNTER_P1_set1_1	399.69	327.2	4930000000	337410000	229560000	413290000	441040000	30368000	2288800000	966490000	222950000			177
DVVMTQSPLSLPVTLGQPASISCR	0	Oxidation (M)	2571.3037	0.30365852	11	sp|P06310|KV230_HUMAN;sp|A0A075B6S6|KVD30_HUMAN	yes	no	0	0	0	1	0	By matching	By matching	By MS/MS	By MS/MS	By matching	By MS/MS	By MS/MS	By MS/MS	1	1	4	3	2	3	3	3	46.038	42.873	2;3	1.1522E-45	17792	RobotHUNTER_P1_set1_3	264	220.18	1072500000	41415000	31424000	118700000	156550000	123650000	278730000	167420000	154560000			178
DYFMPCPGR	0	Unmodified	1141.4685	0.46848544	92	sp|P02790|HEMO_HUMAN	yes	yes	0	0	0	0	0					By MS/MS	By MS/MS	By matching						1	1	1		36.298	30.849	2	0.052616	11814	RobotHUNTER_P1_set2_2	144.83	67.776	117340000	0	0	0	0	37309000	60624000	19406000	0			179
EAEPLVDIR	0	Unmodified	1040.5502	0.55022446	157	sp|Q9H8L6|MMRN2_HUMAN	yes	yes	0	0	0	0	0	By matching	By MS/MS	By MS/MS	By MS/MS			By matching	By MS/MS	1	1	1	1			1	1	30.226	28.183	2	0.0035956	10340	RobotHUNTER_P1_set1_3	201.07	83.675	470330000	71612000	86636000	112940000	89948000	0	0	59794000	49398000			180
EALKENGGAR	1	Glu->pyro-Glu	1025.5254	0.52540669	73	sp|P02647|APOA1_HUMAN	yes	yes	0	0	1	0	0	By MS/MS		By MS/MS						1		1						14.083	13.031	2	0.040925	4489	RobotHUNTER_P1_set1_3	135.55	78.371	45451000	0	0	45451000	0	0	0	0	0			181
EAPKVVEEQESR	1	Unmodified	1399.6943	0.69432251	115	sp|P0C0L5|CO4B_HUMAN;sp|P0C0L4|CO4A_HUMAN	yes	no	0	0	0	0	0	By MS/MS	By MS/MS	By MS/MS	By MS/MS	By MS/MS	By MS/MS	By MS/MS	By MS/MS	2	2	2	2	2	2	2	2	18.049	15.119	2;3	1.2597E-15	5259	RobotHUNTER_P1_set1_3	237.07	179.82	84852000000	10630000000	11282000000	15764000000	12862000000	12536000000	10258000000	7926200000	3594400000			182
EAPKVVEEQESR	1	Glu->pyro-Glu	1381.6838	0.68375782	115	sp|P0C0L5|CO4B_HUMAN;sp|P0C0L4|CO4A_HUMAN	yes	no	0	0	1	0	0	By MS/MS	By MS/MS	By matching	By matching	By MS/MS	By MS/MS	By matching		1	1	1	1	1	1	1		22.09	19.44	2	9.5731E-07	6387	RobotHUNTER_P1_set1_1	185.25	118.98	558380000	87995000	91758000	96517000	121280000	60525000	58782000	41518000	0			183
EASILTHDSSIR	0	Glu->pyro-Glu	1309.6626	0.66262845	78	sp|P02679|FIBG_HUMAN	yes	yes	0	0	1	0	0					By MS/MS								1				32.666	27.302	2	9.5346E-36	10350	RobotHUNTER_P1_set2_1	234.99	151.34	0	0	0	0	0	0	0	0	0			184
ECCHGDLLECADDR	0	Glu->pyro-Glu	1730.6447	0.64468826	1;2	sp|P02768|ALBU_HUMAN;CON__P02768-1;CON__P02769	no	no	0	0	1	0	0					By MS/MS	By matching							1	1			30.374	24.882	2	1.817E-54	9366	RobotHUNTER_P1_set2_1	314.08	268.92	85783000	0	0	0	0	36588000	49195000	0	0		+	185
ECEEIIR	0	Unmodified	947.43823	0.43823117	77	sp|P02675|FIBB_HUMAN;CON__P02676	yes	no	0	0	0	0	0			By matching		By matching		By MS/MS	By matching			1		1		1	1	23.494	19.075	2	0.063976	7333	RobotHUNTER_P1_set2_3	189.88	19.44	289930000	0	0	19729000	0	38708000	0	114630000	116860000			186
ECFLQHKDDNPNLPR	1	Unmodified	1881.8792	0.87917994	1	sp|P02768|ALBU_HUMAN;CON__P02768-1	yes	no	0	0	0	0	0	By MS/MS	By MS/MS	By MS/MS	By MS/MS	By MS/MS	By MS/MS	By MS/MS	By MS/MS	2	2	2	2	2	3	3	2	24.193	20.894	2;3;4	1.1391E-73	7560	RobotHUNTER_P1_set2_2	323.44	265.61	3481000000	106110000	110220000	277400000	153900000	1069600000	1047300000	483760000	232700000		+	187
ECFLQHKDDNPNLPR	1	Glu->pyro-Glu	1863.8686	0.86861526	1	sp|P02768|ALBU_HUMAN;CON__P02768-1	yes	no	0	0	1	0	0		By MS/MS	By matching	By MS/MS	By MS/MS	By MS/MS	By MS/MS	By MS/MS		1	1	1	2	2	1	1	29.013	25.188	2;3	3.2363E-42	9681	RobotHUNTER_P1_set2_3	280.62	255.09	804070000	0	53587000	65199000	59698000	243550000	262090000	90303000	29653000		+	188
ECVGFEAVQEVPVGLVQPASATLYDYYNPER	0	Glu->pyro-Glu	3481.65	0.65002144	115	sp|P0C0L5|CO4B_HUMAN;sp|P0C0L4|CO4A_HUMAN	yes	no	0	0	1	0	0		By MS/MS								1							53.299	53.337	3	3.1564E-05	19784	RobotHUNTER_P1_set1_2	81.697	72.632	0	0	0	0	0	0	0	0	0			189
EDCNELPPR	0	Unmodified	1128.487	0.48697227	113	sp|P08603|CFAH_HUMAN	yes	yes	0	0	0	0	0	By MS/MS	By MS/MS	By MS/MS	By MS/MS	By MS/MS	By MS/MS	By MS/MS	By MS/MS	2	1	4	3	3	4	3	3	21.375	17.82	2	2.0289E-38	6198	RobotHUNTER_P1_set2_3	308.47	141.68	6321400000	484140000	400600000	983000000	469150000	1295100000	1236800000	927360000	525310000			190
EDCNELPPRR	0	Unmodified	1284.5881	0.5880833	113	sp|P08603|CFAH_HUMAN	yes	yes	0	0	0	0	1	By matching	By matching	By MS/MS	By matching	By MS/MS	By MS/MS	By MS/MS	By MS/MS	2	2	2	1	4	4	4	3	17.796	14.141	2;3	0.013314	4609	RobotHUNTER_P1_set2_1	172.59	133.45	1947400000	50869000	41036000	59109000	72211000	597960000	571960000	322180000	232100000			191
EDGGGWWYNR	0	Glu->pyro-Glu	1220.4999	0.49992022	77	sp|P02675|FIBB_HUMAN;CON__P02676	yes	no	0	0	1	0	0								By MS/MS								1	44.419	38.722	2	3.7474E-05	14951	RobotHUNTER_P1_set2_4	193.28	150.03	41285000	0	0	0	0	0	0	0	41285000			192
EDIVMTQTPLSLPVTPGEPASISCR	0	Unmodified	2697.3354	0.33535258	13	sp|P01614|KVD40_HUMAN;sp|A0A087WW87|KV240_HUMAN	yes	no	0	0	0	0	0	By MS/MS								1								43.819	43.819	3	0.014881	15955	RobotHUNTER_P1_set1_1	96.793	74.99	19327000	19327000	0	0	0	0	0	0	0			193
EEAPSLR	0	Unmodified	800.40283	0.40283194	77	sp|P02675|FIBB_HUMAN;CON__P02676	yes	no	0	0	0	0	0		By MS/MS		By matching			By matching	By MS/MS		1		1			1	1	18.862	15.843	2	0.0036461	6005	RobotHUNTER_P1_set2_4	219.18	20.855	2523400000	0	786650000	0	684590000	0	0	602670000	449470000			194
EEAPSLRPAPPPISGGGYR	0	Unmodified	1949.9959	0.99592426	77	sp|P02675|FIBB_HUMAN	yes	yes	0	0	0	0	1	By MS/MS	By MS/MS	By MS/MS	By MS/MS	By MS/MS	By MS/MS	By MS/MS	By MS/MS	1	2	2	2	2	1	1	1	28.609	25.814	2;3	9.9327E-52	9650	RobotHUNTER_P1_set2_1	276.1	208.94	2836000000	160710000	300670000	397340000	443280000	242500000	744870000	321980000	224690000			195
EEAPSLRPAPPPISGGGYR	0	Glu->pyro-Glu	1931.9854	0.98535957	77	sp|P02675|FIBB_HUMAN	yes	yes	0	0	1	0	1	By MS/MS	By MS/MS	By MS/MS	By MS/MS	By MS/MS	By MS/MS	By MS/MS	By MS/MS	1	1	1	1	1	1	1	1	32.372	29.492	2	2.8282E-96	11163	RobotHUNTER_P1_set2_1	330.35	282.35	952620000	58859000	62196000	105240000	111190000	165960000	191270000	186710000	71193000			196
EEEMLENVSLVCPKDATR	1	Oxidation (M)	2134.9875	0.98746934	97	sp|P04114|APOB_HUMAN	yes	yes	0	0	0	1	0	By MS/MS	By MS/MS	By MS/MS	By MS/MS	By MS/MS	By MS/MS	By MS/MS	By MS/MS	3	3	2	2	2	2	2	3	31.593	28.843	3	3.6692E-19	9720	RobotHUNTER_P1_set1_4	219.79	180.65	1524300000	149830000	163270000	238220000	308480000	164980000	153810000	185490000	160200000			197
EEEMLENVSLVCPKDATR	1	Unmodified	2118.9926	0.99255472	97	sp|P04114|APOB_HUMAN	yes	yes	0	0	0	0	0	By MS/MS	By MS/MS	By MS/MS	By MS/MS	By MS/MS	By MS/MS	By MS/MS	By MS/MS	3	2	3	3	3	3	3	2	34.048	31.124	2;3;4	0	11289	RobotHUNTER_P1_set1_2	501.25	426.31	18038000000	1204400000	1142500000	2274300000	2789300000	4210700000	3893700000	1770600000	752590000			198
EEEMLENVSLVCPKDATR	1	Glu->pyro-Glu	2100.982	0.98199003	97	sp|P04114|APOB_HUMAN	yes	yes	0	0	1	0	0	By matching		By MS/MS			By MS/MS			1		1			1			40.071	38.047	2	1.346E-114	14746	RobotHUNTER_P1_set2_2	359.86	307.47	81232000	15186000	0	37330000	0	0	28715000	0	0			199
EEGFFSAR	0	Unmodified	941.4243	0.42429566	77	sp|P02675|FIBB_HUMAN	yes	yes	0	0	0	0	0					By matching	By matching	By MS/MS	By matching					1	1	1	1	32.394	26.983	2	0.00091462	10320	RobotHUNTER_P1_set2_3	214.11	126.08	633480000	0	0	0	0	152610000	169330000	156950000	154580000			200
EEKPCGFPHVENGR	1	Unmodified	1654.7522	0.75218852	105	sp|P05160|F13B_HUMAN	yes	yes	0	0	0	0	0	By MS/MS	By MS/MS		By MS/MS	By MS/MS	By MS/MS	By matching		2	2		2	2	2	1		19.91	17.216	3;4	0.005652	6352	RobotHUNTER_P1_set2_2	149.37	132.11	1155200000	110940000	117190000	0	129610000	422810000	269130000	105500000	0			201
EELVYELNPLDHR	0	Glu->pyro-Glu	1607.7944	0.79437091	115	sp|P0C0L5|CO4B_HUMAN;sp|P0C0L4|CO4A_HUMAN	yes	no	0	0	1	0	0	By MS/MS	By MS/MS	By MS/MS						1	1	1						44.912	44.741	2	0.0064905	16234	RobotHUNTER_P1_set1_1	143.5	80.318	82676000	22725000	19725000	40225000	0	0	0	0	0			202
EELVYELNPLDHR	0	Unmodified	1625.8049	0.80493559	115	sp|P0C0L5|CO4B_HUMAN;sp|P0C0L4|CO4A_HUMAN	yes	no	0	0	0	0	0		By matching	By MS/MS	By MS/MS		By MS/MS				1	1	1		1			38.174	36.494	3	0.00029391	13506	RobotHUNTER_P1_set1_3	175.68	146.88	177510000	0	34282000	52438000	64961000	0	25831000	0	0			203
EESPLLIGQQSTVSDVPR	0	Glu->pyro-Glu	1935.9902	0.99017018	84	sp|P02751|FINC_HUMAN	yes	yes	0	0	1	0	0					By MS/MS								1				44.801	39.237	2	2.2229E-07	15114	RobotHUNTER_P1_set2_1	143.94	102.89	0	0	0	0	0	0	0	0	0			204
EESPLLIGQQSTVSDVPR	0	Unmodified	1954.0007	0.0007348666	84	sp|P02751|FINC_HUMAN	yes	yes	0	0	0	0	0						By MS/MS	By MS/MS							1	1		38.532	33.09	2	1.8341E-36	12800	RobotHUNTER_P1_set2_3	211.94	162.44	0	0	0	0	0	0	0	0	0			205
EFNAETFTFHADICTLSEKER	1	Glu->pyro-Glu	2526.1485	0.14853809	1	sp|P02768|ALBU_HUMAN;CON__P02768-1	yes	no	0	0	1	0	0					By MS/MS	By MS/MS	By MS/MS						1	1	1		46.198	40.648	3	1.5412E-65	15841	RobotHUNTER_P1_set2_3	292.76	253.11	285400000	0	0	0	0	46581000	60765000	178050000	0		+	206
EGDFLAEGGGVR	0	Unmodified	1205.5677	0.56766543	76	sp|P02671|FIBA_HUMAN	yes	yes	0	0	0	0	0	By MS/MS	By MS/MS	By MS/MS	By MS/MS	By matching	By matching	By MS/MS	By MS/MS	1	1	1	1	1	1	1	1	29.424	26.493	2	2.858E-58	9599	RobotHUNTER_P1_set1_4	326.73	210.48	780010000	81376000	67784000	240500000	96346000	84429000	74858000	68683000	66030000			207
EGGFTATGQR	0	Unmodified	1022.4781	0.47812215	144	sp|Q16610|ECM1_HUMAN	yes	yes	0	0	0	0	0					By MS/MS	By MS/MS	By matching						1	1	1		20.927	15.545	2	0.0012187	5708	RobotHUNTER_P1_set2_1	173.75	112.85	364270000	0	0	0	0	151270000	124060000	88938000	0			208
EGGQTAPASTR	0	Unmodified	1073.5102	0.51015055	107	sp|P06396|GELS_HUMAN;CON__Q3SX14	yes	no	0	0	0	0	0		By MS/MS	By MS/MS	By MS/MS		By matching				1	1	1		1			12.901	10.61	2	4.414E-14	3409	RobotHUNTER_P1_set1_3	176.65	78.795	27058000	0	15919000	0	0	0	11139000	0	0			209
EGSTVEKTVAPTECS	1	Unmodified	1593.7192	0.71921663	35	sp|P0DOY2|IGLC2_HUMAN;sp|P0CG04|IGLC1_HUMAN;sp|B9A064|IGLL5_HUMAN;sp|P0DOX8|IGL1_HUMAN;sp|P0DOY3|IGLC3_HUMAN	yes	no	0	0	0	0	0		By MS/MS	By MS/MS			By MS/MS				1	1			1			17.868	17.411	2	2.7496E-60	6493	RobotHUNTER_P1_set2_2	253.42	223.75	58582000	0	21999000	36583000	0	0	0	0	0			210
EGTCPEAPTDECKPVKWCALSHHER	2	Glu->pyro-Glu	2975.3113	0.31127987	91	sp|P02787|TRFE_HUMAN	yes	yes	0	0	1	0	0					By MS/MS		By matching						1		1		26.563	20.999	4	1.3502E-11	8027	RobotHUNTER_P1_set2_1	172.49	160.43	165810000	0	0	0	0	129040000	0	36767000	0			211
EGTCPEAPTDECKPVKWCALSHHER	2	Unmodified	2993.3218	0.32184456	91	sp|P02787|TRFE_HUMAN	yes	yes	0	0	0	0	0						By MS/MS								1			24.205	18.685	4	2.0411E-16	6989	RobotHUNTER_P1_set2_2	195.24	176.13	94386000	0	0	0	0	0	94386000	0	0			212
EGVQKEDIPPADLSDQVPDTESETR	1	Unmodified	2754.2832	0.2831769	54	sp|P01024|CO3_HUMAN	yes	yes	0	0	0	0	0	By MS/MS	By MS/MS	By MS/MS	By MS/MS	By MS/MS	By MS/MS	By matching		1	2	2	2	2	1	1		29.401	26.916	3	2.2067E-46	9712	RobotHUNTER_P1_set1_2	264.44	227.21	1010900000	77351000	118630000	284630000	212570000	163830000	86274000	67630000	0			213
EHEATKCQSFR	1	Glu->pyro-Glu	1373.6146	0.6146324	91	sp|P02787|TRFE_HUMAN	yes	yes	0	0	1	0	0			By matching		By MS/MS	By MS/MS	By matching				1		2	1	1		15.934	12.135	2;3	1.4524E-09	4137	RobotHUNTER_P1_set2_1	164.65	98.382	221960000	0	0	10832000	0	68199000	129320000	13608000	0			214
EIGELYLPKFSISR	1	Glu->pyro-Glu	1632.8875	0.88754301	51	sp|P01011|AACT_HUMAN	yes	yes	0	0	1	0	0	By matching					By MS/MS	By MS/MS	By MS/MS	1					1	1	1	51.023	47.079	2	8.8479E-35	18034	RobotHUNTER_P1_set2_2	278.38	226.94	194290000	11186000	0	0	0	0	98614000	47699000	36793000			215
EIVLTQSPATLSLSPGER	0	Unmodified	1897.0157	0.015656649	14	sp|P04433|KV311_HUMAN;sp|A0A0A0MRZ8|KVD11_HUMAN	no	no	0	0	0	0	0	By MS/MS	By MS/MS	By MS/MS	By MS/MS	By MS/MS	By MS/MS	By MS/MS	By MS/MS	3	3	4	4	3	5	4	4	39.555	36.606	2;3	5.2057E-132	14029	RobotHUNTER_P1_set2_3	368.83	271.37	76933000000	13325000000	12101000000	10342000000	10114000000	4426500000	11271000000	9906700000	5446200000			216
EIVLTQSPATLSLSPGER	0	Glu->pyro-Glu	1879.0051	0.005091963	14	sp|P04433|KV311_HUMAN;sp|A0A0A0MRZ8|KVD11_HUMAN	no	no	0	0	1	0	0	By MS/MS	By MS/MS	By MS/MS	By MS/MS		By MS/MS	By matching	By MS/MS	2	2	2	2		2	1	2	46.824	44.547	2;3	8.2132E-09	17162	RobotHUNTER_P1_set2_2	235.25	173.81	2290200000	363580000	369110000	491180000	401220000	0	265920000	33239000	365960000			217
EIVLTQSPDFQSVTPKEKVTITCR	2	Unmodified	2775.4477	0.44768022	16	sp|A0A0C4DH24|KV621_HUMAN;sp|A0A0A0MT36|KVD21_HUMAN	yes	no	0	0	0	0	0	By matching	By MS/MS	By MS/MS	By MS/MS		By matching			1	1	1	1		1			32.363	30.979	4	6.7694E-45	11217	RobotHUNTER_P1_set1_4	251.02	220.1	308380000	58382000	42196000	81384000	63978000	0	62440000	0	0			218
EIVLTQSPGTLSLSPGER	0	Unmodified	1883	6.5851002E-06	60	sp|P01619|KV320_HUMAN	yes	yes	0	0	0	0	0	By MS/MS	By MS/MS	By MS/MS	By MS/MS	By MS/MS	By MS/MS	By MS/MS	By MS/MS	13	12	14	13	10	11	11	12	38.559	35.907	2;3	1.2271E-151	12838	RobotHUNTER_P1_set1_2	386.88	319.54	171740000000	24404000000	21641000000	27466000000	23874000000	15325000000	20824000000	22405000000	15798000000			219
EIVLTQSPGTLSLSPGER	0	Glu->pyro-Glu	1864.9894	0.9894419	60	sp|P01619|KV320_HUMAN	yes	yes	0	0	1	0	0	By MS/MS	By MS/MS	By MS/MS	By MS/MS	By MS/MS	By MS/MS	By MS/MS	By MS/MS	2	2	3	3	1	3	2	1	45.408	43.401	2;3	3.342E-27	15517	RobotHUNTER_P1_set1_1	239.39	174.84	5743700000	837810000	1034600000	1339500000	1336600000	0	530410000	82979000	581640000			220
EIVLTQSPGTLSLSPGERATLSCR	0	Unmodified	2571.3327	0.33265047	60	sp|P01619|KV320_HUMAN	yes	yes	0	0	0	0	1					By matching	By matching	By MS/MS						1	1	1		38.658	33.209	3	6.3072E-35	12841	RobotHUNTER_P1_set2_3	234.98	196.56	256690000	0	0	0	0	83460000	100160000	73068000	0			221
EIVMTQSPATLSLSPGER	0	Unmodified	1914.9721	0.97207728	29	sp|A0A0C4DH55|KVD07_HUMAN	yes	yes	0	0	0	0	0	By MS/MS	By MS/MS	By MS/MS	By MS/MS	By MS/MS		By MS/MS	By MS/MS	2	2	2	2	2		3	2	36.917	34.209	2;3	4.2354E-48	12479	RobotHUNTER_P1_set1_2	319.39	229.28	3791800000	506560000	649790000	811950000	769210000	315890000	0	610900000	127500000			222
EIVMTQSPATLSLSPGER	0	Oxidation (M)	1930.967	0.9669919	29	sp|A0A0C4DH55|KVD07_HUMAN	yes	yes	0	0	0	1	0			By MS/MS								1						30.456	29.805	2	1.6921E-48	10989	RobotHUNTER_P1_set1_3	276.45	213.36	52348000	0	0	52348000	0	0	0	0	0			223
EIVMTQSPATLSVSPGER	0	Oxidation (M)	1916.9513	0.95134183	12	sp|P01624|KV315_HUMAN;sp|A0A087WSY6|KVD15_HUMAN	yes	no	0	0	0	1	0	By MS/MS	By MS/MS	By MS/MS	By MS/MS	By MS/MS	By MS/MS	By MS/MS	By MS/MS	6	6	4	4	4	4	4	5	31.599	28.939	2;3	1.2774E-84	11279	RobotHUNTER_P1_set1_4	329.11	287.08	8519200000	1088600000	901900000	1472900000	1701300000	843880000	593600000	587400000	1329700000			224
EIVMTQSPATLSVSPGER	0	Unmodified	1900.9564	0.95642721	12	sp|P01624|KV315_HUMAN;sp|A0A087WSY6|KVD15_HUMAN	yes	no	0	0	0	0	0	By MS/MS	By MS/MS	By MS/MS	By MS/MS	By MS/MS	By MS/MS	By MS/MS	By MS/MS	5	5	6	6	4	5	4	4	35.72	33.303	2;3	4.0839E-132	11696	RobotHUNTER_P1_set2_1	371.36	288.18	44214000000	6205400000	6593000000	7397300000	7823800000	5309300000	3229200000	3728200000	3927700000			225
EIVMTQSPATLSVSPGER	0	Glu->pyro-Glu	1882.9459	0.94586252	12	sp|P01624|KV315_HUMAN;sp|A0A087WSY6|KVD15_HUMAN	yes	no	0	0	1	0	0	By MS/MS	By MS/MS	By MS/MS	By MS/MS	By MS/MS	By MS/MS	By MS/MS	By MS/MS	2	1	1	1	1	1	1	1	41.668	38.762	2;3	9.1992E-37	14118	RobotHUNTER_P1_set1_2	252.04	204.03	640980000	75576000	108830000	134670000	83581000	50350000	61319000	77061000	49601000			226
EIVMTQSPATLSVSPGER	0	Oxidation (M);Glu->pyro-Glu	1898.9408	0.94077715	12	sp|P01624|KV315_HUMAN;sp|A0A087WSY6|KVD15_HUMAN	yes	no	0	0	1	1	0				By MS/MS				By matching				1				1	41.526	38.384	2	0.00015046	14145	RobotHUNTER_P1_set1_4	154.47	113.07	42866000	0	0	0	31767000	0	0	0	11099000			227
EIVMTQSPATLSVSPGER	0	Oxidation (M);Acetyl (N-term)	1958.9619	0.96190652	12	sp|P01624|KV315_HUMAN;sp|A0A087WSY6|KVD15_HUMAN	yes	no	1	0	0	1	0			By matching			By MS/MS	By MS/MS				1			2	1		33.702	29.89	2	0.00015314	11374	RobotHUNTER_P1_set2_2	130.61	86.246	96356000	0	0	39115000	0	0	31636000	25606000	0			228
EKNGIDIYSLTVDSR	1	Unmodified	1708.8632	0.86317875	142	sp|Q14624|ITIH4_HUMAN	yes	yes	0	0	0	0	0	By MS/MS	By MS/MS	By MS/MS	By MS/MS	By MS/MS	By MS/MS	By MS/MS	By MS/MS	2	2	2	2	2	2	2	2	34.944	32.038	2;3	5.4909E-88	11804	RobotHUNTER_P1_set1_3	344.48	278.77	9293700000	1372600000	1207100000	1941500000	3107400000	442520000	537100000	473330000	212300000			229
EKNGIDIYSLTVDSR	1	Gln->pyro-Glu	1691.8366	0.83662965	142	sp|Q14624|ITIH4_HUMAN	yes	yes	0	1	0	0	0			By MS/MS	By MS/MS							1	1					38.998	38.48	2	2.8589E-11	14083	RobotHUNTER_P1_set1_4	211.15	144.09	65470000	0	0	37284000	28186000	0	0	0	0			230
EKTPVSDR	1	Glu->pyro-Glu	912.46649	0.46649483	1	sp|P02768|ALBU_HUMAN;CON__P02768-1	yes	no	0	0	1	0	0	By MS/MS	By MS/MS	By MS/MS	By matching	By MS/MS	By matching	By matching	By matching	1	1	1	1	1	1	1	1	15.134	12.53	2	0.060324	3930	RobotHUNTER_P1_set1_2	172.25	49.507	5604000000	756710000	746770000	1134300000	497660000	761670000	1065000000	480050000	161790000		+	231
EKVTSGSTTTTR	1	Unmodified	1266.6416	0.64155866	76	sp|P02671|FIBA_HUMAN	yes	yes	0	0	0	0	0	By MS/MS	By MS/MS	By MS/MS	By matching	By MS/MS	By MS/MS	By MS/MS	By MS/MS	2	2	2	1	2	2	2	2	12.633	9.9801	2;3	2.3348E-12	3329	RobotHUNTER_P1_set2_3	222.72	151.34	1339900000	49417000	130000000	204050000	42540000	253840000	222180000	252210000	185680000			232
EKVTSGSTTTTR	1	Glu->pyro-Glu	1248.631	0.63099397	76	sp|P02671|FIBA_HUMAN	yes	yes	0	0	1	0	0	By MS/MS	By MS/MS	By matching	By MS/MS	By MS/MS	By MS/MS	By MS/MS	By MS/MS	1	1	1	1	1	1	1	1	13.987	11.432	2	2.7615E-21	3376	RobotHUNTER_P1_set1_1	263.57	173.87	677550000	24225000	40239000	60065000	70346000	74534000	103240000	127290000	177610000			233
EKVTSGSTTTTR	1	Acetyl (N-term)	1308.6521	0.65212334	76	sp|P02671|FIBA_HUMAN	yes	yes	1	0	0	0	0							By MS/MS	By MS/MS							2	2	17.417	12.689	2	1.7263E-27	4598	RobotHUNTER_P1_set2_3	270.02	206.2	72534000	0	0	0	0	0	0	56741000	15793000			234
EKYLTWASR	1	Unmodified	1152.5928	0.59275797	71;72;116	sp|P01876|IGHA1_HUMAN;sp|P01877|IGHA2_HUMAN;sp|P0DOX2|IGA2_HUMAN	no	no	0	0	0	0	0	By MS/MS	By matching	By matching	By matching	By MS/MS	By matching			1	1	1	1	1	1			25.481	24.017	3	0.0010131	9125	RobotHUNTER_P1_set2_1	146.11	95.753	338310000	39235000	81197000	126730000	37703000	0	53449000	0	0			235
EKYLTWASR	1	Glu->pyro-Glu	1134.5822	0.58219329	71;72;116	sp|P01876|IGHA1_HUMAN;sp|P01877|IGHA2_HUMAN;sp|P0DOX2|IGA2_HUMAN	no	no	0	0	1	0	0	By MS/MS	By MS/MS	By MS/MS	By MS/MS	By MS/MS	By MS/MS	By MS/MS	By MS/MS	1	1	1	1	1	1	1	1	32.992	30.061	2	7.2646E-06	11602	RobotHUNTER_P1_set2_2	219.7	118.16	1231600000	124130000	101580000	207210000	166940000	203470000	217310000	125810000	85160000			236
ELQEKLSPLGEEMR	1	Glu->pyro-Glu	1639.824	0.82395647	73	sp|P02647|APOA1_HUMAN	yes	yes	0	0	1	0	0			By MS/MS	By matching							1	1					35.138	34.519	2	0.003347	12799	RobotHUNTER_P1_set1_3	160.48	107.75	56366000	0	0	36013000	20353000	0	0	0	0			237
ELTQDPAVSVALGQTVR	0	Unmodified	1782.9476	0.94757708	63	sp|P01714|LV319_HUMAN	yes	yes	0	0	0	0	0	By MS/MS	By MS/MS	By MS/MS	By MS/MS	By MS/MS	By MS/MS	By matching	By MS/MS	1	1	1	1	1	1	1	1	36.911	34.005	2	1.0196E-60	12409	RobotHUNTER_P1_set1_4	295.3	223.1	316420000	44592000	35604000	74091000	32496000	34692000	39568000	33838000	21534000			238
ELTQPSSVSVSPGQTAR	0	Unmodified	1742.8799	0.87989145	64	sp|P01718|LV327_HUMAN	yes	yes	0	0	0	0	0	By MS/MS	By MS/MS	By MS/MS	By MS/MS	By matching	By MS/MS	By MS/MS	By matching	2	2	2	1	1	1	1	1	24.593	22.361	2;3	1.5373E-27	8198	RobotHUNTER_P1_set2_2	305.51	229.37	561470000	92914000	61761000	106500000	79800000	66136000	61734000	54856000	37770000			239
EMADCCAKQEPER	1	Unmodified	1622.6487	0.648711	1	sp|P02768|ALBU_HUMAN;CON__P02768-1	yes	no	0	0	0	0	0	By MS/MS	By MS/MS	By MS/MS	By MS/MS	By MS/MS	By MS/MS	By MS/MS	By matching	1	1	1	1	2	1	1	1	14.555	11.95	2;3	3.4398E-32	4040	RobotHUNTER_P1_set2_1	208.72	171.38	589760000	43424000	52010000	93400000	56047000	109190000	170270000	51728000	13691000		+	240
EMADCCAKQEPER	1	Glu->pyro-Glu	1604.6381	0.63814631	1	sp|P02768|ALBU_HUMAN;CON__P02768-1	yes	no	0	0	1	0	0	By MS/MS	By MS/MS		By matching	By MS/MS	By MS/MS	By MS/MS		1	1		1	1	1	1		18.347	15.481	2	3.685E-33	5726	RobotHUNTER_P1_set2_1	272.1	148.99	328750000	18251000	15374000	0	17423000	84558000	175350000	17794000	0		+	241
EMADCCAKQEPER	1	Oxidation (M);Glu->pyro-Glu	1620.6331	0.63306094	1	sp|P02768|ALBU_HUMAN;CON__P02768-1	yes	no	0	0	1	1	0					By MS/MS	By MS/MS							2	2			18.777	13.736	2	0.00027871	5606	RobotHUNTER_P1_set2_1	176.18	104.66	108230000	0	0	0	0	48979000	59255000	0	0		+	242
ENADSLQASLR	0	Unmodified	1202.5891	0.58912916	108	sp|P06727|APOA4_HUMAN	yes	yes	0	0	0	0	0				By MS/MS								1					24.091	23.003	2	0.05971	8195	RobotHUNTER_P1_set1_4	115.15	63.157	0	0	0	0	0	0	0	0	0			243
EPQVYTLPPSR	0	Unmodified	1285.6667	0.6666512	69;68;118	sp|P01859|IGHG2_HUMAN;sp|P01860|IGHG3_HUMAN;sp|P0DOX5|IGG1_HUMAN;sp|P01857|IGHG1_HUMAN	no	no	0	0	0	0	0	By matching	By MS/MS	By matching	By MS/MS	By MS/MS	By MS/MS	By MS/MS	By MS/MS	1	1	1	1	1	1	1	1	28.073	25.142	2	1.4142E-05	9434	RobotHUNTER_P1_set2_1	183.07	132.27	633590000	31825000	113380000	73648000	71892000	93736000	125170000	69819000	54118000			244
EQLGEYKFQNALLVR	1	Glu->pyro-Glu	1788.9523	0.95226853	1	sp|P02768|ALBU_HUMAN;CON__P02768-1	yes	no	0	0	1	0	0				By matching	By MS/MS	By MS/MS						1	1	1			42.695	39.591	2	2.132E-61	15310	RobotHUNTER_P1_set2_2	309.68	229.64	69240000	0	0	0	25235000	0	44005000	0	0		+	245
EQLGPVTQEFWDNLEKETEGLR	1	Unmodified	2617.266	0.26601069	73	sp|P02647|APOA1_HUMAN	yes	yes	0	0	0	0	0	By MS/MS	By MS/MS	By MS/MS	By MS/MS		By MS/MS			1	1	1	1		1			50.608	49.405	3	3.8298E-57	18260	RobotHUNTER_P1_set1_4	281.29	244.39	2635300000	239920000	429760000	1117200000	615860000	0	232540000	0	0			246
EQLGPVTQEFWDNLEKETEGLR	1	Glu->pyro-Glu	2599.2554	0.255446	73	sp|P02647|APOA1_HUMAN	yes	yes	0	0	1	0	0	By MS/MS	By MS/MS	By MS/MS	By MS/MS					2	1	2	2					52.642	52.265	2;3	6.3774E-199	19641	RobotHUNTER_P1_set1_3	406.71	340.43	1521600000	327570000	229340000	456790000	507920000	0	0	0	0			247
EQLGPVTQEFWDNLEKETEGLR	1	Acetyl (N-term)	2659.2766	0.27657538	73	sp|P02647|APOA1_HUMAN	yes	yes	1	0	0	0	0		By MS/MS		By matching						1		1					53.263	52.938	2	2.492E-56	19729	RobotHUNTER_P1_set1_2	272.24	228.11	16751000	0	6083300	0	10668000	0	0	0	0			248
ESQDQSSLCKQPPAWSIR	1	Unmodified	2116.0008	0.0007516416	132	sp|P49908|SEPP1_HUMAN	yes	yes	0	0	0	0	0	By MS/MS	By MS/MS	By MS/MS	By MS/MS	By MS/MS	By MS/MS	By MS/MS		2	1	2	1	2	2	1		28.829	26.131	2;3	4.9017E-196	9808	RobotHUNTER_P1_set2_1	419.17	363.81	1714700000	145930000	126880000	256720000	144790000	410120000	480080000	150200000	0			249
ESRSGGSGAEETSTMEEDR	0	Oxidation (M)	2029.8131	0.81307003	156	sp|Q9H063|MAF1_HUMAN	yes	yes	0	0	0	1	1		By matching	By MS/MS	By matching		By MS/MS				1	1	1		1			21.008	20.374	2	0.009859	8721	RobotHUNTER_P1_set2_2	94.122	30.497	315850000	0	41546000	147740000	126570000	0	0	0	0			250
ESSSHHPGIAEFPSR	0	Unmodified	1636.7594	0.75938238	76	sp|P02671|FIBA_HUMAN	yes	yes	0	0	0	0	0			By matching		By MS/MS	By MS/MS	By MS/MS	By MS/MS			1		1	1	2	1	22.666	17.889	3;4	6.7574E-07	6948	RobotHUNTER_P1_set2_3	156.57	115.48	818190000	0	0	60543000	0	126880000	135980000	394300000	100480000			251
ESSSHHPGIAEFPSR	0	Glu->pyro-Glu	1618.7488	0.7488177	76	sp|P02671|FIBA_HUMAN	yes	yes	0	0	1	0	0					By matching	By MS/MS	By MS/MS	By MS/MS					1	1	2	2	26.562	20.995	2;3	6.6015E-07	8032	RobotHUNTER_P1_set2_3	229.97	176.28	918340000	0	0	0	0	26485000	90404000	462890000	338560000			252
ESSSHHPGIAEFPSR	0	Acetyl (N-term)	1678.7699	0.76994707	76	sp|P02671|FIBA_HUMAN	yes	yes	1	0	0	0	0							By matching	By MS/MS							1	1	27.253	21.723	3	0.03755	8318	RobotHUNTER_P1_set2_4	121.39	89.565	55375000	0	0	0	0	0	0	24951000	30425000			253
ETYGEMADCCAKQEPER	1	Oxidation (M)	2088.8187	0.81868945	1	sp|P02768|ALBU_HUMAN;CON__P02768-1	yes	no	0	0	0	1	0	By MS/MS	By MS/MS	By MS/MS	By MS/MS	By MS/MS	By MS/MS	By MS/MS	By MS/MS	1	2	2	2	3	3	2	3	20.219	16.679	2;3	9.2013E-72	5609	RobotHUNTER_P1_set2_1	312.92	293.18	2477000000	20605000	82460000	182240000	115860000	728330000	762590000	226760000	358160000		+	254
ETYGEMADCCAKQEPER	1	Unmodified	2072.8238	0.82377483	1	sp|P02768|ALBU_HUMAN;CON__P02768-1	yes	no	0	0	0	0	0	By MS/MS	By MS/MS	By MS/MS	By MS/MS	By MS/MS	By MS/MS	By MS/MS	By MS/MS	2	3	2	2	2	3	2	2	22.516	19.534	2;3;4	0	7118	RobotHUNTER_P1_set1_3	523.97	464.4	22320000000	429570000	1145600000	1386600000	1249500000	6530600000	8371800000	1913900000	1292800000		+	255
ETYGEMADCCAKQEPER	1	Gln->pyro-Glu	2055.7972	0.79722573	1	sp|P02768|ALBU_HUMAN;CON__P02768-1	yes	no	0	1	0	0	0	By MS/MS	By matching	By MS/MS	By MS/MS	By MS/MS	By MS/MS	By matching	By matching	3	2	2	3	3	2	3	1	25.601	22.747	2	0.0011902	8065	RobotHUNTER_P1_set1_3	148.89	103.01	1681700000	137310000	87669000	124330000	418420000	432880000	219850000	157290000	103940000		+	256
ETYGEMADCCAKQEPER	1	Glu->pyro-Glu	2054.8132	0.81321015	1	sp|P02768|ALBU_HUMAN;CON__P02768-1	yes	no	0	0	1	0	0	By MS/MS	By MS/MS	By MS/MS	By MS/MS	By MS/MS	By MS/MS	By MS/MS	By MS/MS	2	1	3	2	2	2	2	3	25.085	21.886	2;3	1.1756E-172	7901	RobotHUNTER_P1_set1_3	403.16	355.45	19155000000	467270000	235420000	596520000	435430000	8337300000	4236600000	3483100000	1362900000		+	257
ETYGEMADCCAKQEPER	1	Oxidation (M);Gln->pyro-Glu	2071.7921	0.79214035	1	sp|P02768|ALBU_HUMAN;CON__P02768-1	yes	no	0	1	0	1	0	By MS/MS		By MS/MS	By matching		By MS/MS	By matching		1		1	1		2	1		27.826	24.197	2	0.066	9453	RobotHUNTER_P1_set1_3	109.72	55.524	391020000	0	0	85984000	113210000	0	167740000	24084000	0		+	258
ETYGEMADCCAKQEPER	1	Oxidation (M);Glu->pyro-Glu	2070.8081	0.80812477	1	sp|P02768|ALBU_HUMAN;CON__P02768-1	yes	no	0	0	1	1	0	By matching		By MS/MS		By MS/MS	By MS/MS	By MS/MS	By MS/MS	2		1		4	4	5	3	23.848	19.129	2;3	2.454E-84	6087	RobotHUNTER_P1_set2_4	329.46	278.21	2030800000	18066000	0	17618000	0	847660000	505850000	421790000	219830000		+	259
ETYGEMADCCAKQEPER	1	Acetyl (N-term)	2114.8343	0.83433952	1	sp|P02768|ALBU_HUMAN;CON__P02768-1	yes	no	1	0	0	0	0					By MS/MS	By MS/MS	By MS/MS						2	2	2		26.933	21.433	2	5.1179E-132	9009	RobotHUNTER_P1_set2_1	375.37	334.03	416490000	0	0	0	0	163500000	208960000	44033000	0		+	260
ETYGEMADCCAKQEPER	1	Oxidation (M);Acetyl (N-term)	2130.8293	0.82925414	1	sp|P02768|ALBU_HUMAN;CON__P02768-1	yes	no	1	0	0	1	0			By matching		By MS/MS	By MS/MS	By MS/MS				1		1	1	1		27.203	22.853	2	4.3041E-19	8706	RobotHUNTER_P1_set2_3	226.53	204.76	331870000	0	0	20912000	0	97865000	120360000	92734000	0		+	261
ETYGEMADCCAKQEPERNECFLQHKDDNPNLPR	2	Glu->pyro-Glu	4032.7248	0.72475285	1	sp|P02768|ALBU_HUMAN;CON__P02768-1	yes	no	0	0	1	0	1					By MS/MS	By matching							1	1			29.894	24.402	4	7.322E-102	9206	RobotHUNTER_P1_set2_1	302.3	288.07	285610000	0	0	0	0	132530000	153080000	0	0		+	262
EVDLKDYEDQQKQLEQVIAKDLLPSR	3	Glu->pyro-Glu	3081.5982	0.59824387	76	sp|P02671|FIBA_HUMAN	yes	yes	0	0	1	0	0	By MS/MS	By MS/MS	By MS/MS	By MS/MS		By MS/MS			1	1	1	2		1			49.238	48.087	3;4	1.5843E-148	17958	RobotHUNTER_P1_set1_3	352.67	316.68	1133900000	162700000	177700000	156940000	573940000	0	62668000	0	0			263
EVDLKDYEDQQKQLEQVIAKDLLPSR	3	Unmodified	3099.6088	0.60880855	76	sp|P02671|FIBA_HUMAN	yes	yes	0	0	0	0	0			By MS/MS	By MS/MS		By matching					1	1		1			47.013	44.794	4	2.7993E-92	16871	RobotHUNTER_P1_set1_3	303.02	280.71	453200000	0	0	255850000	97780000	0	99568000	0	0			264
EVNQDFTNR	0	Unmodified	1121.5102	0.51015055	76	sp|P02671|FIBA_HUMAN	yes	yes	0	0	0	0	0		By matching		By MS/MS						1		1					17.167	16.642	2	0.079688	5777	RobotHUNTER_P1_set1_4	136.21	62.081	27721000	0	12788000	0	14932000	0	0	0	0			265
EVQIVDYKYR	1	Glu->pyro-Glu	1293.6717	0.67173657	147	sp|Q5NDL2|EOGT_HUMAN	yes	yes	0	0	1	0	0	By matching	By matching	By matching	By MS/MS	By matching	By matching		By matching	1	1	1	1	1	1		1	34.356	31.801	2	0.0024057	11703	RobotHUNTER_P1_set1_4	167.33	81.599	2454000000	469430000	386440000	490310000	465160000	210170000	210950000	0	221520000			266
EVQLVESGEGLVQPGGSLR	0	Unmodified	1953.0167	0.016719282	10	sp|A0A075B6Q5|HV364_HUMAN	yes	yes	0	0	0	0	0	By MS/MS	By MS/MS	By MS/MS	By MS/MS	By MS/MS	By MS/MS	By MS/MS	By MS/MS	8	9	9	8	8	7	8	5	37.579	34.925	2;3	2.5148E-65	13506	RobotHUNTER_P1_set2_2	296.22	225.05	15481000000	2120600000	2196000000	3504900000	2913300000	1385400000	1208700000	1647000000	505170000			267
EVQLVESGEGLVQPGGSLR	0	Glu->pyro-Glu	1935.0062	0.0061545955	10	sp|A0A075B6Q5|HV364_HUMAN	yes	yes	0	0	1	0	0	By MS/MS	By MS/MS	By MS/MS	By MS/MS	By MS/MS	By MS/MS	By MS/MS	By MS/MS	1	1	3	2	1	1	1	1	44.89	42.632	2	0.0071265	17155	RobotHUNTER_P1_set1_4	148.48	88.934	881400000	97035000	110450000	250680000	199490000	66252000	64131000	69640000	23723000			268
EVQLVESGGGLIQPGGSLR	0	Unmodified	1895.0112	0.011239973	27	sp|A0A0C4DH42|HV366_HUMAN	yes	yes	0	0	0	0	0	By MS/MS	By MS/MS	By MS/MS	By MS/MS	By MS/MS	By MS/MS	By MS/MS	By MS/MS	20	19	14	13	9	9	7	6	42.081	40.028	2;3	1.6024E-163	13547	RobotHUNTER_P1_set2_4	388.69	331.69	67352000000	5750200000	5330600000	13068000000	12371000000	11095000000	8542500000	8036000000	3158000000			269
EVQLVESGGGLIQPGGSLR	0	Glu->pyro-Glu	1877.0007	0.0006752871	27	sp|A0A0C4DH42|HV366_HUMAN	yes	yes	0	0	1	0	0	By MS/MS	By MS/MS	By MS/MS	By MS/MS	By MS/MS	By MS/MS	By MS/MS	By MS/MS	5	8	5	4	2	5	3	3	46.671	44.888	2;3	2.0774E-40	15834	RobotHUNTER_P1_set1_1	262.42	215.26	8721600000	1510300000	1413200000	2414900000	1806800000	70832000	949040000	198590000	357920000			270
EVQLVESGGGLVKPGGSLR	1	Unmodified	1881.032	0.031975415	18	sp|A0A0B4J1V1|HV321_HUMAN	no	no	0	0	0	0	0	By MS/MS	By MS/MS	By MS/MS	By MS/MS	By MS/MS	By MS/MS	By MS/MS	By MS/MS	7	9	6	7	6	4	5	2	36.082	33.811	2;3;4	5.5274E-288	10899	RobotHUNTER_P1_set2_3	462.36	394.98	100260000000	11401000000	11856000000	20795000000	19915000000	13334000000	10253000000	6582800000	6118000000			271
EVQLVESGGGLVKPGGSLR	1	Gln->pyro-Glu	1864.0054	0.005426314	18	sp|A0A0B4J1V1|HV321_HUMAN	no	no	0	1	0	0	0				By MS/MS	By MS/MS	By matching	By matching	By MS/MS				1	1	1	1	1	41.178	36.572	2	4.7117E-22	13449	RobotHUNTER_P1_set1_4	220.97	158.19	439900000	0	0	0	105060000	106740000	102890000	68631000	56582000			272
EVQLVESGGGLVQPGGSLR	0	Unmodified	1880.9956	0.99558991	66;20;22	sp|P01764|HV323_HUMAN;sp|A0A0J9YX35|HV64D_HUMAN;sp|A0A0B4J1Y9|HV372_HUMAN;sp|A0A0B4J1X5|HV374_HUMAN	no	no	0	0	0	0	0	By MS/MS	By MS/MS	By MS/MS	By MS/MS	By MS/MS	By MS/MS	By MS/MS	By MS/MS	27	39	22	20	11	6	9	10	43.026	41.344	2;3;4	1.2435E-126	11982	RobotHUNTER_P1_set1_2	362.51	247.34	152280000000	20517000000	18762000000	23392000000	22166000000	19150000000	16680000000	20989000000	10620000000			273
EVQLVESGGGLVQPGGSLR	0	Glu->pyro-Glu	1862.985	0.98502522	66;20;22	sp|P01764|HV323_HUMAN;sp|A0A0J9YX35|HV64D_HUMAN;sp|A0A0B4J1Y9|HV372_HUMAN;sp|A0A0B4J1X5|HV374_HUMAN	no	no	0	0	1	0	0	By MS/MS	By MS/MS	By MS/MS	By MS/MS	By MS/MS	By MS/MS	By MS/MS	By MS/MS	6	6	4	5	4	5	6	4	44.94	42.642	2;3	2.4108E-95	16078	RobotHUNTER_P1_set2_3	319.81	238.83	23618000000	3432900000	3411800000	4787800000	3857000000	1823700000	2142300000	2368400000	1794300000			274
EVQLVESGGGLVQPGGSLR	0	Gln->pyro-Glu	1863.969	0.96904081	66;20;22	sp|P01764|HV323_HUMAN;sp|A0A0J9YX35|HV64D_HUMAN;sp|A0A0B4J1Y9|HV372_HUMAN;sp|A0A0B4J1X5|HV374_HUMAN	no	no	0	1	0	0	0	By MS/MS	By MS/MS	By MS/MS	By MS/MS	By MS/MS	By MS/MS	By MS/MS	By MS/MS	1	1	1	1	1	1	1	2	45.016	42.123	2	3.0775E-09	15524	RobotHUNTER_P1_set1_4	184.44	112.43	846020000	118630000	110230000	145620000	168750000	52755000	77088000	97127000	75820000			275
EVQLVESGGGLVQPGR	0	Unmodified	1623.858	0.8580338	15	sp|A0A0A0MS15|HV349_HUMAN;sp|P01782|HV309_HUMAN	yes	no	0	0	0	0	0	By MS/MS	By MS/MS	By MS/MS	By MS/MS	By MS/MS	By MS/MS	By MS/MS	By MS/MS	5	7	6	3	2	2	3	2	37.975	35.997	2;3	5.2463E-35	11335	RobotHUNTER_P1_set2_4	336.87	273.79	43565000000	4712800000	3997600000	8552700000	5614600000	5562100000	5379700000	6571800000	3173400000			276
EVQLVESGGGLVQPGR	0	Glu->pyro-Glu	1605.8475	0.84746911	15	sp|A0A0A0MS15|HV349_HUMAN;sp|P01782|HV309_HUMAN	yes	no	0	0	1	0	0	By MS/MS	By MS/MS	By MS/MS	By MS/MS	By MS/MS	By MS/MS	By MS/MS	By MS/MS	3	2	1	3	1	1	2	3	40.221	37.521	2	2.6312E-12	14348	RobotHUNTER_P1_set1_3	174.72	116.35	2799000000	510740000	473680000	0	582100000	227360000	266370000	422760000	315980000			277
EVQLVESGGGVVR	0	Unmodified	1327.7096	0.70957864	24	sp|A0A0C4DH32|HV320_HUMAN	yes	yes	0	0	0	0	0	By MS/MS	By matching	By MS/MS	By matching	By MS/MS	By MS/MS	By MS/MS		2	2	2	1	1	2	2		30.987	28.575	2	7.431E-21	10164	RobotHUNTER_P1_set2_1	236.35	84.906	941230000	137050000	168680000	168380000	24369000	130870000	182320000	129550000	0			278
EVQLVESGGGVVR	0	Glu->pyro-Glu	1309.699	0.69901396	24	sp|A0A0C4DH32|HV320_HUMAN	yes	yes	0	0	1	0	0	By MS/MS	By MS/MS	By matching						1	1	1						34.413	34.275	2	0.020392	12296	RobotHUNTER_P1_set1_1	131.09	45.357	476310000	249900000	210830000	15579000	0	0	0	0	0			279
EVQLVESGGGVVRPGGSLR	0	Unmodified	1895.0225	0.022473362	24	sp|A0A0C4DH32|HV320_HUMAN	yes	yes	0	0	0	0	1	By MS/MS	By MS/MS	By MS/MS	By MS/MS	By MS/MS	By MS/MS	By matching	By MS/MS	1	1	1	2	1	1	1	1	29.563	26.632	2;3	4.7142E-30	10176	RobotHUNTER_P1_set2_4	186.75	137.84	2671800000	100580000	100780000	264430000	330610000	668750000	579720000	495350000	131550000			280
EVQLVESGGGVVRPGGSLR	0	Glu->pyro-Glu	1877.0119	0.011908675	24	sp|A0A0C4DH32|HV320_HUMAN	yes	yes	0	0	1	0	1		By matching	By MS/MS	By matching	By MS/MS	By MS/MS	By MS/MS	By MS/MS		1	1	1	2	1	1	1	38.414	34.825	2	3.6305E-32	12862	RobotHUNTER_P1_set2_3	250.27	195.49	533100000	0	26726000	89176000	67540000	123290000	88231000	98256000	39874000			281
EVQLVESGGVVVQPGGSLR	0	Unmodified	1909.0269	0.026890038	21	sp|P0DP04|HV43D_HUMAN;sp|A0A0B4J1X8|HV343_HUMAN	yes	no	0	0	0	0	0	By MS/MS	By MS/MS	By MS/MS	By MS/MS	By MS/MS	By MS/MS	By MS/MS	By MS/MS	9	6	5	2	2	4	3	2	41.021	39.093	2;3	2.3318E-65	11968	RobotHUNTER_P1_set1_4	296.44	109.5	3623300000	1021800000	1002400000	256790000	260960000	302510000	323860000	370450000	84472000			282
EVQLVETGGGLIQPGGSLR	0	Unmodified	1909.0269	0.026890038	116	sp|P0DOX2|IGA2_HUMAN	no	no	0	0	0	0	0	By MS/MS	By MS/MS	By MS/MS	By MS/MS	By MS/MS	By MS/MS	By MS/MS	By MS/MS	8	11	8	8	9	7	7	6	41.195	38.47	2;3	9.1083E-126	13067	RobotHUNTER_P1_set1_1	351.2	114.13	16616000000	2439100000	2144200000	2164300000	3330900000	1169900000	1288700000	2930800000	1148200000			283
EVQLVETGGGLIQPGGSLR	0	Glu->pyro-Glu	1891.0163	0.016325351	116	sp|P0DOX2|IGA2_HUMAN	no	no	0	0	1	0	0	By MS/MS	By MS/MS		By MS/MS		By MS/MS		By MS/MS	3	2		2		1		2	46.669	44.908	2;3	1.3376E-64	16600	RobotHUNTER_P1_set1_4	283.34	139.37	843560000	242630000	179880000	0	260660000	0	81753000	0	78644000			284
EVQLVQSGAEVKKPGESLR	2	Unmodified	2053.1168	0.11676768	34	sp|A0A0J9YXX1|HV5X1_HUMAN	yes	yes	0	0	0	0	0	By MS/MS	By MS/MS	By MS/MS	By MS/MS	By MS/MS	By MS/MS	By MS/MS	By MS/MS	3	3	3	3	3	3	3	3	24.834	21.803	2;3;4	3.5184E-208	7841	RobotHUNTER_P1_set1_3	420.34	334.5	41611000000	4690900000	3916700000	10270000000	6894800000	6727800000	5250700000	2635200000	1225100000			285
EVQLVQSGAEVKKPGESLR	2	Glu->pyro-Glu	2035.1062	0.10620299	34	sp|A0A0J9YXX1|HV5X1_HUMAN	yes	yes	0	0	1	0	0	By MS/MS	By MS/MS	By MS/MS	By MS/MS	By MS/MS	By MS/MS	By MS/MS	By MS/MS	1	1	1	1	1	1	1	1	29.444	26.501	3	4.6458E-08	9751	RobotHUNTER_P1_set1_3	172.23	122.77	2412400000	252120000	282150000	643360000	432410000	320040000	288790000	143230000	50286000			286
EWFWDLATGTMKER	1	Glu->pyro-Glu	1750.8137	0.81372614	92	sp|P02790|HEMO_HUMAN	yes	yes	0	0	1	0	0						By MS/MS								1			55.359	50.54	2	5.6938E-28	19272	RobotHUNTER_P1_set2_2	263.29	165.55	98377000	0	0	0	0	0	98377000	0	0			287
EYHFGQAVR	0	Unmodified	1105.5305	0.53049207	113	sp|P08603|CFAH_HUMAN	yes	yes	0	0	0	0	0	By matching	By MS/MS		By matching			By matching		1	1		1			1		21.364	19.735	3	0.14042	6682	RobotHUNTER_P1_set1_2	123.5	83.957	74994000	12858000	21273000	0	9182900	0	0	31680000	0			288
EYHTEKLVTSKGDKELR	3	Glu->pyro-Glu	2014.0484	0.048353761	76	sp|P02671|FIBA_HUMAN	yes	yes	0	0	1	0	0	By MS/MS	By MS/MS	By MS/MS	By MS/MS	By MS/MS	By MS/MS	By MS/MS	By MS/MS	1	1	2	2	4	2	2	1	20.195	16.738	2;3;4	1.4592E-144	6105	RobotHUNTER_P1_set2_1	336.37	261.4	8128500000	428720000	396480000	1147800000	641260000	2410200000	2360800000	582670000	160520000			289
EYHTEKLVTSKGDKELR	3	Unmodified	2032.0589	0.058918447	76	sp|P02671|FIBA_HUMAN	yes	yes	0	0	0	0	0	By matching	By MS/MS	By MS/MS	By matching	By MS/MS	By matching	By MS/MS	By matching	1	2	3	2	2	2	2	1	17.998	15.155	3;4;5	7.776E-48	5461	RobotHUNTER_P1_set2_1	269.49	234.58	3047900000	32931000	101610000	941960000	524690000	358870000	647440000	380370000	59994000			290
EYHTEKLVTSKGDKELR	3	Acetyl (N-term)	2074.0695	0.069483134	76	sp|P02671|FIBA_HUMAN	yes	yes	1	0	0	0	0					By MS/MS	By MS/MS	By matching						1	1	1		22.937	17.42	4	0.045178	6464	RobotHUNTER_P1_set2_2	116.09	90.68	208840000	0	0	0	0	64436000	73605000	70801000	0			291
EYKFQNALLVR	1	Glu->pyro-Glu	1361.7456	0.74557022	1	sp|P02768|ALBU_HUMAN;CON__P02768-1	yes	no	0	0	1	0	0				By MS/MS	By matching	By matching						1	1	1			39.456	35.499	2	7.0042E-10	12945	RobotHUNTER_P1_set1_4	208.63	106.99	177530000	0	0	0	46942000	68795000	61796000	0	0		+	292
EYTDASFTNR	0	Unmodified	1202.5204	0.52038089	42	sp|P00450|CERU_HUMAN	yes	yes	0	0	0	0	0	By matching	By MS/MS	By MS/MS	By matching				By matching	1	1	1	1				1	22.46	20.96	2	2.3607E-06	7611	RobotHUNTER_P1_set1_3	209.58	160.83	148440000	16749000	48096000	43091000	21448000	0	0	0	19059000			293
FAHTDLSGKVFVFPR	1	Unmodified	1719.9097	0.90967544	79	sp|P02743|SAMP_HUMAN	yes	yes	0	0	0	0	0					By MS/MS	By matching	By matching						1	1	1		37.101	31.652	4	0.00026683	11992	RobotHUNTER_P1_set2_1	176.89	151.84	86629000	0	0	0	0	33816000	31735000	21079000	0			294
FGTQTYTCNVDHKPSNTKVDKTVER	3	Unmodified	2924.4087	0.40866896	68	sp|P01859|IGHG2_HUMAN	yes	yes	0	0	0	0	0	By MS/MS	By MS/MS	By MS/MS	By MS/MS	By MS/MS	By MS/MS	By MS/MS		1	1	1	1	1	1	1		19.069	16.405	4	3.3451E-140	5425	RobotHUNTER_P1_set1_4	350.06	325.99	1968700000	121750000	67517000	269220000	89532000	742610000	538390000	139720000	0			295
FHDNEETFLKKYLYEIAR	2	Unmodified	2315.1586	0.15863249	1	sp|P02768|ALBU_HUMAN;CON__P02768-1	yes	no	0	0	0	0	0				By MS/MS								1					38.84	38.253	4	0.040537	14018	RobotHUNTER_P1_set1_4	110.77	93.049	46606000	0	0	0	46606000	0	0	0	0		+	296
FIYEIAR	0	Acetyl (N-term)	952.50182	0.5018177	89	sp|P02771|FETA_HUMAN	yes	yes	1	0	0	0	0	By MS/MS	By matching	By MS/MS	By MS/MS		By MS/MS	By matching		1	1	1	1		1	1		50.759	48.76	2	0.0078099	15630	RobotHUNTER_P1_set1_4	164.1	39.759	154230000	14511000	22141000	17129000	0	0	35437000	65013000	0			297
FKAWAVAR	1	Acetyl (N-term)	989.54469	0.54468557	1	sp|P02768|ALBU_HUMAN;CON__P02768-1;sp|Q92985|IRF7_HUMAN	yes	no	1	0	0	0	0						By MS/MS								1			40.009	34.489	2	0.022888	13259	RobotHUNTER_P1_set2_2	143.23	17.072	0	0	0	0	0	0	0	0	0		+	298
FLQHKDDNPNLPR	1	Unmodified	1592.8059	0.80593865	1	sp|P02768|ALBU_HUMAN;CON__P02768-1	yes	no	0	0	0	0	0	By MS/MS	By matching	By matching	By MS/MS	By matching	By matching		By matching	1	1	1	1	1	1		1	19.158	16.503	3	0.026	5487	RobotHUNTER_P1_set1_1	128.46	98.391	273250000	32058000	48151000	77779000	29436000	42014000	32208000	0	11598000		+	299
FNGNTLDNDIMLIKLSSPATLNSR	1	Gln->pyro-Glu	2616.3218	0.32175143	0	CON__P00761	yes	yes	0	1	0	0	0				By MS/MS								1					50.534	49.947	3	1.1438E-08	18545	RobotHUNTER_P1_set1_4	167.72	150.35	28392000	0	0	0	28392000	0	0	0	0		+	300
FQSGQVLAALPR	0	Unmodified	1285.7143	0.71427009	153	sp|Q96IY4|CBPB2_HUMAN	yes	yes	0	0	0	0	0	By MS/MS	By MS/MS	By MS/MS	By MS/MS	By MS/MS	By MS/MS	By MS/MS	By MS/MS	2	2	1	2	2	1	1	1	36.798	34.126	2;3	3.1019E-05	12571	RobotHUNTER_P1_set1_3	214.82	131.62	2137400000	266820000	157700000	357100000	252350000	330910000	324990000	216480000	231040000			301
FSAICQGDGTWSPR	0	Glu->pyro-Glu	1562.6936	0.693611	94	sp|P04003|C4BPA_HUMAN	yes	yes	0	0	1	0	0			By MS/MS	By matching							1	1					46.393	45.823	2	0.054455	17200	RobotHUNTER_P1_set1_3	117.83	67.724	45173000	0	0	26571000	18602000	0	0	0	0			302
FTCTVTHTDLPSPLKQTISR	1	Glu->pyro-Glu	2283.1682	0.16815132	70	sp|P01871|IGHM_HUMAN;sp|P0DOX6|IGM_HUMAN	yes	no	0	0	1	0	0	By MS/MS	By MS/MS	By MS/MS	By MS/MS	By MS/MS	By MS/MS	By MS/MS		1	1	1	1	1	1	1		41.49	38.983	3	9.0889E-16	14413	RobotHUNTER_P1_set1_3	201.61	187.35	752870000	101180000	99246000	108340000	97972000	97241000	166210000	82677000	0			303
GASQAGAPQGR	0	Unmodified	998.48936	0.48935553	107	sp|P06396|GELS_HUMAN	yes	yes	0	0	0	0	0	By MS/MS	By MS/MS	By MS/MS	By MS/MS					1	1	1	1					10.609	10.083	2	1.1527E-26	3293	RobotHUNTER_P1_set1_3	272.66	156.96	319100000	53365000	69181000	115010000	81541000	0	0	0	0			304
GCLTQLYENAFFR	0	Unmodified	1617.761	0.76096229	93	sp|P03952|KLKB1_HUMAN	yes	yes	0	0	0	0	0	By MS/MS			By matching		By MS/MS	By MS/MS	By MS/MS	1			1		1	1	1	48.465	44.248	2	2.7446E-131	17170	RobotHUNTER_P1_set2_3	389.21	319.79	595650000	0	0	0	13790000	0	264800000	227700000	89356000			305
GDFSSANNR	0	Glu->pyro-Glu	948.40496	0.4049572	76	sp|P02671|FIBA_HUMAN	yes	yes	0	0	1	0	0	By MS/MS	By MS/MS							1	1							15.226	15.295	2	0.0038224	5012	RobotHUNTER_P1_set1_2	178.6	63.883	41029000	15907000	25122000	0	0	0	0	0	0			306
GDFSSANNR	0	Unmodified	966.41552	0.41552189	76	sp|P02671|FIBA_HUMAN	yes	yes	0	0	0	0	0	By MS/MS	By matching			By matching	By MS/MS	By MS/MS	By MS/MS	1	1			1	2	2	2	16.125	12.473	2	5.7014E-20	4139	RobotHUNTER_P1_set2_2	272.5	122.48	407650000	85620000	8296800	0	0	21589000	122240000	133000000	36900000			307
GDFSSANNR	0	Acetyl (N-term)	1008.4261	0.42608657	76	sp|P02671|FIBA_HUMAN	yes	yes	1	0	0	0	0		By matching	By matching	By matching	By MS/MS	By MS/MS	By matching	By matching		1	1	1	2	2	2	2	16.869	13.125	2	0.33192	4463	RobotHUNTER_P1_set2_2	117.18	58.49	471430000	0	33236000	74213000	72781000	53565000	47994000	106920000	82725000			308
GDIVMTQSPDSLAVSLGER	0	Glu->pyro-Glu	1955.9622	0.96224087	106	sp|P06312|KV401_HUMAN	yes	yes	0	0	1	0	0	By MS/MS	By MS/MS	By MS/MS	By MS/MS			By MS/MS		1	2	1	1			1		49.402	48.209	2;3	3.3465E-11	17867	RobotHUNTER_P1_set1_4	235.25	177.9	274720000	33605000	31781000	82840000	50209000	0	0	76282000	0			309
GDIVMTQSPLSLPVTPGEPASISCR	0	Glu->pyro-Glu	2593.288	0.28800846	9	sp|P01615|KVD28_HUMAN;sp|A0A075B6P5|KV228_HUMAN	yes	no	0	0	1	0	0			By MS/MS	By MS/MS		By matching	By matching	By MS/MS			1	1		2	1	1	54.173	50.237	2;3	1.5051E-35	19052	RobotHUNTER_P1_set2_4	288.96	255.76	177350000	0	0	0	15831000	0	76062000	34985000	50475000			310
GDLLECADDR	0	Unmodified	1162.4925	0.49245158	1;2	sp|P02768|ALBU_HUMAN;CON__P02768-1;CON__P02769	no	no	0	0	0	0	0	By MS/MS	By MS/MS	By matching	By matching	By MS/MS	By MS/MS	By MS/MS	By MS/MS	1	1	1	1	1	1	1	1	27.082	24.127	2	1.5518E-11	9123	RobotHUNTER_P1_set2_4	247.58	192.07	627380000	67167000	52353000	63069000	59854000	113610000	97484000	82568000	91272000		+	311
GDSTFESKSYKMADEAGSEADHEGTHSTKR	3	Unmodified	3257.4167	0.41672704	76	sp|P02671|FIBA_HUMAN	yes	yes	0	0	0	0	0						By MS/MS								1			24.442	18.922	6	0.068718	7074	RobotHUNTER_P1_set2_2	68.942	54.349	110220000	0	0	0	0	0	110220000	0	0			312
GECQAEGVLFFQGDR	0	Unmodified	1711.7624	0.76241885	92	sp|P02790|HEMO_HUMAN	yes	yes	0	0	0	0	0						By MS/MS								1			41.948	36.328	2	2.4278E-11	14018	RobotHUNTER_P1_set2_2	171.95	141.16	0	0	0	0	0	0	0	0	0			313
GEGDFLAEGGGVR	0	Unmodified	1262.5891	0.58912916	76	sp|P02671|FIBA_HUMAN	yes	yes	0	0	0	0	0	By MS/MS	By MS/MS	By MS/MS	By MS/MS	By MS/MS		By MS/MS	By MS/MS	1	1	1	1	1		1	1	29.649	27.132	2	5.6038E-131	9971	RobotHUNTER_P1_set1_3	381.25	316.01	2101300000	246670000	257540000	498660000	243890000	306290000	0	366290000	181940000			314
GEMADCCAKQEPER	1	Unmodified	1679.6702	0.67017472	1	sp|P02768|ALBU_HUMAN;CON__P02768-1	yes	no	0	0	0	0	0	By MS/MS	By MS/MS	By MS/MS	By MS/MS	By MS/MS	By MS/MS	By MS/MS		1	1	1	1	1	1	1		14.502	12.181	3	0.00012389	4003	RobotHUNTER_P1_set2_2	183	139.61	352590000	22882000	40872000	38876000	25693000	60407000	125150000	38711000	0		+	315
GEMADCCAKQEPER	1	Oxidation (M)	1695.6651	0.66508935	1	sp|P02768|ALBU_HUMAN;CON__P02768-1	yes	no	0	0	0	1	0					By matching	By MS/MS							1	1			15.002	10.412	3	0.10738	3435	RobotHUNTER_P1_set2_2	109.64	83.926	52419000	0	0	0	0	30311000	22108000	0	0		+	316
GFQNALIVR	0	Glu->pyro-Glu	998.56615	0.56614929	2	CON__P02769	yes	yes	0	0	1	0	0	By MS/MS	By MS/MS	By MS/MS	By matching		By MS/MS	By matching		1	1	1	1		1	1		46.464	44.5	2	0.043782	16033	RobotHUNTER_P1_set1_2	147.69	89.882	10942000000	233020000	262810000	333630000	328230000	0	924310000	8860200000	0		+	317
GFSPKDVLVR	1	Unmodified	1116.6291	0.62914348	71;72;116	sp|P01876|IGHA1_HUMAN;sp|P01877|IGHA2_HUMAN;sp|P0DOX2|IGA2_HUMAN	no	no	0	0	0	0	0	By MS/MS	By MS/MS	By MS/MS	By MS/MS	By matching	By matching	By matching		1	1	1	1	1	1	1		29.669	27.148	3	0.024734	9927	RobotHUNTER_P1_set1_3	143.5	100.21	363260000	42364000	26822000	60415000	55496000	67844000	81983000	28340000	0			318
GFSPKDVLVR	1	Acetyl (N-term)	1158.6397	0.63970816	71;72;116	sp|P01876|IGHA1_HUMAN;sp|P01877|IGHA2_HUMAN;sp|P0DOX2|IGA2_HUMAN	no	no	1	0	0	0	0	By matching			By matching	By MS/MS	By matching			1			1	1	1			36.748	33.805	2	0.036724	13077	RobotHUNTER_P1_set2_1	136.63	77.39	95832000	17486000	0	0	24741000	23256000	30348000	0	0			319
GGSTSYGTGSETESPR	0	Unmodified	1571.67	0.66995825	76	sp|P02671|FIBA_HUMAN	yes	yes	0	0	0	0	0	By MS/MS	By MS/MS	By MS/MS	By MS/MS	By MS/MS	By MS/MS	By MS/MS	By MS/MS	1	1	3	1	2	3	2	2	17.301	13.804	2;3	7.7761E-163	5132	RobotHUNTER_P1_set2_4	411.53	360.09	2522400000	108530000	277390000	504300000	52565000	583460000	314900000	416690000	264560000			320
GGSTSYGTGSETESPR	0	Acetyl (N-term)	1613.6805	0.68052294	76	sp|P02671|FIBA_HUMAN	yes	yes	1	0	0	0	0			By matching	By MS/MS	By matching	By matching	By matching				1	1	1	1	1		21.48	17.722	2	1.8357E-12	6259	RobotHUNTER_P1_set1_4	216.06	161.45	103960000	0	0	12083000	33686000	22248000	19074000	16873000	0			321
GGWTVIQNR	0	Unmodified	1029.5356	0.53557744	77	sp|P02675|FIBB_HUMAN;CON__P02676	yes	no	0	0	0	0	0	By MS/MS	By matching	By MS/MS	By MS/MS	By MS/MS	By matching	By matching		1	1	1	1	1	1	1		28.65	26.086	2	4.8851E-06	9498	RobotHUNTER_P1_set1_3	224.43	149.12	348910000	42558000	24573000	39726000	44773000	123240000	44931000	29109000	0			322
GKSSSYSKQFTSSTSYNR	2	Unmodified	2013.9392	0.93919724	76	sp|P02671|FIBA_HUMAN	yes	yes	0	0	0	0	0					By MS/MS	By MS/MS							1	1			20.926	15.534	3	1.7157E-60	5651	RobotHUNTER_P1_set2_1	284.65	247.65	70837000	0	0	0	0	36384000	34452000	0	0			323
GKYLYEIAR	1	Glu->pyro-Glu	1093.592	0.59202969	2	CON__P02769	yes	yes	0	0	1	0	0	By MS/MS	By MS/MS	By MS/MS	By matching	By MS/MS	By MS/MS	By MS/MS	By MS/MS	1	1	1	1	1	1	1	1	36.008	33.103	2	0.035541	12934	RobotHUNTER_P1_set2_3	150.36	88.254	47005000000	740490000	1235300000	2385500000	1393700000	3020700000	6164000000	14139000000	17926000000		+	324
GLIDEVNQDFTNR	0	Unmodified	1519.7267	0.72668527	76	sp|P02671|FIBA_HUMAN	yes	yes	0	0	0	0	0							By MS/MS	By MS/MS							1	1	39.384	33.855	2	4.8813E-33	13126	RobotHUNTER_P1_set2_3	268.58	228.58	82242000	0	0	0	0	0	0	58621000	23621000			325
GLILYEGQSR	0	Glu->pyro-Glu	1116.5928	0.59275797	148	sp|Q5SZK8|FREM2_HUMAN	yes	yes	0	0	1	0	0						By MS/MS	By matching							1	1		54.645	49.905	2	0.0074289	19026	RobotHUNTER_P1_set2_2	155.51	83.371	109620000	0	0	0	0	0	60354000	49270000	0			326
GLTQPPSVSKGLR	1	Unmodified	1338.7619	0.76194857	4	sp|A0A075B6I4|LVX54_HUMAN	yes	yes	0	0	0	0	0	By MS/MS	By MS/MS	By MS/MS	By MS/MS	By MS/MS	By MS/MS	By MS/MS	By MS/MS	1	2	2	2	2	1	2	1	23.868	21.009	2;3	1.1528E-06	7993	RobotHUNTER_P1_set2_1	188.29	104.89	4462900000	299720000	343650000	636270000	461920000	784190000	1019900000	514360000	402880000			327
GNDVTDIADDGCPKPPEIAHGYVEHSVR	1	Unmodified	3047.4043	0.40431186	44	sp|P00738|HPT_HUMAN	yes	yes	0	0	0	0	0	By MS/MS	By MS/MS	By MS/MS	By MS/MS	By MS/MS	By MS/MS	By MS/MS	By MS/MS	2	1	2	2	2	2	2	1	28.519	25.545	3;4	1.8182E-128	9494	RobotHUNTER_P1_set2_2	332.07	286.46	3882500000	238890000	150910000	641890000	584600000	804380000	955080000	432350000	74399000			328
GNTEGLQKSLAELGGHLDQQVEEFR	1	Gln->pyro-Glu	2737.3307	0.33073621	108	sp|P06727|APOA4_HUMAN	yes	yes	0	1	0	0	0	By MS/MS	By MS/MS	By MS/MS	By matching					1	1	1	1					46.923	46.648	3	1.8205E-141	17602	RobotHUNTER_P1_set1_3	363.53	330.82	162180000	35832000	27631000	60186000	38526000	0	0	0	0			329
GNVAEGETKPDPDVTER	1	Unmodified	1812.849	0.84898525	92	sp|P02790|HEMO_HUMAN	yes	yes	0	0	0	0	0	By MS/MS	By MS/MS	By MS/MS	By MS/MS	By MS/MS	By MS/MS	By matching		1	1	1	1	1	1	1		18.679	16.029	3	8.451E-06	5931	RobotHUNTER_P1_set2_1	180.49	150.01	731790000	123070000	132720000	111050000	81987000	97639000	134190000	51137000	0			330
GPTGTGESKCPLMVKVLDAVR	2	Unmodified	2214.1501	0.15005842	88	sp|P02766|TTHY_HUMAN	yes	yes	0	0	0	0	0	By MS/MS	By matching	By MS/MS	By MS/MS	By MS/MS	By MS/MS	By MS/MS	By matching	1	1	1	2	3	2	1	2	39.727	36.144	3;4	7.1222E-41	13863	RobotHUNTER_P1_set2_1	261.54	232.89	2255100000	58062000	47969000	57059000	305540000	970390000	548600000	59017000	208490000			331
GQPENNYKTTPPVLDSDGSFFLYSKLTVDKSR	3	Unmodified	3602.7893	0.78929211	118	sp|P0DOX5|IGG1_HUMAN;sp|P01857|IGHG1_HUMAN	yes	no	0	0	0	0	0				By MS/MS								1					37.865	37.234	4	1.0138E-32	13650	RobotHUNTER_P1_set1_4	203.52	174.38	40490000	0	0	0	40490000	0	0	0	0			332
GQPLSPEKYVTSAPMPEPQAPGR	1	Unmodified	2436.2107	0.21074442	70	sp|P01871|IGHM_HUMAN	yes	yes	0	0	0	0	0			By matching	By matching	By MS/MS	By MS/MS					1	1	1	1			31.826	28.745	3	1.7648E-11	10998	RobotHUNTER_P1_set2_1	183.15	151.69	237140000	0	0	38529000	57504000	69276000	71833000	0	0			333
GSESGIFTNTKESSSHHPGIAEFPSR	1	Unmodified	2758.2947	0.29468506	76	sp|P02671|FIBA_HUMAN	yes	yes	0	0	0	0	0			By matching	By MS/MS	By MS/MS	By MS/MS	By MS/MS				1	1	1	1	1		27.206	23.528	4	3.3288E-51	8456	RobotHUNTER_P1_set1_4	253.41	234.68	549400000	0	0	75078000	115420000	88447000	201910000	68545000	0			334
GSPAINVAVHVFR	0	Unmodified	1365.7517	0.75171823	88	sp|P02766|TTHY_HUMAN	yes	yes	0	0	0	0	0					By MS/MS		By matching						1		1		36.357	30.943	3	0.024059	11744	RobotHUNTER_P1_set2_1	129.37	102.58	128740000	0	0	0	0	51309000	0	77429000	0			335
GSTYYADSVKGR	1	Unmodified	1302.6204	0.62042929	66;27;10;21	sp|A0A075B6Q5|HV364_HUMAN;sp|P0DP04|HV43D_HUMAN;sp|A0A0B4J1X8|HV343_HUMAN;sp|A0A0C4DH42|HV366_HUMAN;sp|P01764|HV323_HUMAN;sp|A0A0J9YX35|HV64D_HUMAN	no	no	0	0	0	0	0	By MS/MS	By MS/MS	By matching	By MS/MS	By matching	By matching	By matching		1	1	1	1	1	1	1		17.888	15.281	3	0.002247	5097	RobotHUNTER_P1_set1_4	151.26	112.68	335150000	31409000	22625000	72557000	70266000	63957000	54037000	20300000	0			336
GTDFTLKISR	1	Unmodified	1136.619	0.61897272	9;13;11;30	sp|P01615|KVD28_HUMAN;sp|A0A075B6P5|KV228_HUMAN;sp|A2NJV5|KV229_HUMAN;sp|A0A0A0MRZ7|KVD26_HUMAN;sp|A0A075B6S2|KVD29_HUMAN;sp|A0A0C4DH68|KV224_HUMAN;sp|P01614|KVD40_HUMAN;sp|A0A087WW87|KV240_HUMAN;sp|P06310|KV230_HUMAN;sp|A0A075B6S6|KVD30_HUMAN	no	no	0	0	0	0	0			By MS/MS	By matching		By matching					1	1		1			28.597	26.177	3	0.033905	9576	RobotHUNTER_P1_set1_3	138.25	89.456	74631000	0	0	29814000	29644000	0	15174000	0	0			337
GTEVPSVPEHGR	0	Unmodified	1263.6208	0.62076364	53	sp|P01023|A2MG_HUMAN	yes	yes	0	0	0	0	0	By matching	By matching	By MS/MS	By MS/MS	By MS/MS	By MS/MS	By MS/MS	By MS/MS	1	1	1	1	1	1	1	1	19.46	16.441	3	0.00070267	5689	RobotHUNTER_P1_set1_3	160.67	129.8	1119400000	99747000	154750000	243930000	122540000	157050000	132460000	90988000	117970000			338
GTTTFAVTSILR	0	Unmodified	1265.698	0.69795133	71	sp|P01876|IGHA1_HUMAN	yes	yes	0	0	0	0	0	By matching		By matching	By matching	By MS/MS	By matching	By MS/MS		1		1	1	1	1	1		41.209	38.262	2	0.0030662	14769	RobotHUNTER_P1_set2_1	150.06	99.26	268270000	37728000	0	26610000	43803000	44059000	68079000	47988000	0			339
GTTYYADSVKGR	1	Acetyl (N-term)	1358.6466	0.64664404	116	sp|P0DOX2|IGA2_HUMAN	yes	yes	1	0	0	0	0	By MS/MS	By MS/MS	By matching	By MS/MS		By matching			1	1	1	1		1			17.714	16.189	3	0.0043596	5488	RobotHUNTER_P1_set1_4	148.18	111	120930000	20283000	18598000	28765000	24263000	0	29017000	0	0			340
GVEVHNAKTKPR	2	Unmodified	1334.7419	0.74188183	69;68;118	sp|P01859|IGHG2_HUMAN;sp|P01860|IGHG3_HUMAN;sp|P01861|IGHG4_HUMAN;sp|P0DOX5|IGG1_HUMAN;sp|P01857|IGHG1_HUMAN	no	no	0	0	0	0	0	By matching	By matching			By MS/MS	By MS/MS	By matching	By matching	1	1			1	2	2	1	12.899	9.4889	3;4	0.042604	3043	RobotHUNTER_P1_set2_1	123.64	84.374	220490000	10832000	23639000	0	0	37528000	89365000	49774000	9349100			341
GVNDNEEGFFSAR	0	Unmodified	1440.627	0.62697123	77	sp|P02675|FIBB_HUMAN	yes	yes	0	0	0	0	0	By MS/MS	By MS/MS	By matching	By matching	By MS/MS	By MS/MS	By MS/MS		1	1	1	1	1	1	1		31.186	28.694	2	1.2702E-52	11119	RobotHUNTER_P1_set2_1	309.89	248.98	480390000	53298000	55242000	105120000	86836000	47175000	58313000	74408000	0			342
GVNDNEEGFFSAR	0	Glu->pyro-Glu	1422.6164	0.61640654	77	sp|P02675|FIBB_HUMAN	yes	yes	0	0	1	0	0	By MS/MS	By MS/MS	By MS/MS		By matching		By matching		1	1	1		1		1		40.012	37.743	2	0.0079401	13137	RobotHUNTER_P1_set1_1	139.31	101.5	216660000	30150000	30197000	36969000	0	22391000	0	96952000	0			343
GYTLVSGYPKR	1	Unmodified	1239.6612	0.66117189	92	sp|P02790|HEMO_HUMAN	yes	yes	0	0	0	0	0	By MS/MS	By matching	By MS/MS	By MS/MS	By matching	By matching	By matching	By matching	1	1	1	1	1	1	1	1	25.761	22.781	3	0.00078158	8082	RobotHUNTER_P1_set1_4	161.51	77.65	357850000	59174000	64737000	34474000	34758000	61876000	36850000	41525000	24452000			344
HADICTLSEKER	1	Unmodified	1457.6933	0.69327665	1	sp|P02768|ALBU_HUMAN;CON__P02768-1	yes	no	0	0	0	0	0	By matching	By matching	By MS/MS	By matching	By MS/MS	By MS/MS	By MS/MS	By MS/MS	1	1	2	1	2	2	2	1	18.97	15.566	2;3	9.8376E-28	5854	RobotHUNTER_P1_set2_2	275.57	198.38	2783000000	41151000	70433000	229720000	38333000	786050000	968750000	410050000	238520000		+	345
HADPDFTR	0	Unmodified	957.43044	0.43044367	123	sp|P19823|ITIH2_HUMAN	yes	yes	0	0	0	0	0		By matching	By matching			By matching	By MS/MS	By matching		1	1			1	1	1	16.698	13.479	2	0.063503	4956	RobotHUNTER_P1_set2_3	171.38	18.914	74658000	0	9140300	13148000	0	0	8572800	19946000	23851000			346
HDNEETFLKKYLYEIAR	2	Unmodified	2168.0902	0.090218576	1	sp|P02768|ALBU_HUMAN;CON__P02768-1	yes	no	0	0	0	0	0			By MS/MS	By MS/MS		By MS/MS					1	1		1			39.647	37.395	4	1.178E-12	13648	RobotHUNTER_P1_set1_4	205.62	184.97	141930000	0	0	59928000	48135000	0	33869000	0	0		+	347
HEHAEVVFTANDSGPR	0	Unmodified	1764.818	0.81795989	88	sp|P02766|TTHY_HUMAN	yes	yes	0	0	0	0	0			By MS/MS			By matching					1			1			21.413	18.127	3	1.411E-11	6479	RobotHUNTER_P1_set1_3	204.17	187.95	68592000	0	0	45785000	0	0	22807000	0	0			348
HGDLLECADDR	0	Unmodified	1299.5514	0.55136344	1;2	sp|P02768|ALBU_HUMAN;CON__P02768-1;CON__P02769	no	no	0	0	0	0	0	By MS/MS	By MS/MS	By matching	By matching	By matching	By matching	By MS/MS	By matching	2	2	2	2	1	2	1	1	21.979	19.55	2;3	4.8486E-07	7550	RobotHUNTER_P1_set2_3	187.99	143.24	743020000	101720000	114300000	130710000	149940000	36979000	107320000	62115000	39937000		+	349
HGNVAEGETKPDPDVTER	1	Unmodified	1949.9079	0.90789711	92	sp|P02790|HEMO_HUMAN	yes	yes	0	0	0	0	0	By MS/MS	By MS/MS	By MS/MS	By MS/MS	By MS/MS	By MS/MS	By MS/MS	By MS/MS	2	2	2	2	2	2	2	1	16.409	13.778	3;4	1.4739E-06	4814	RobotHUNTER_P1_set2_1	183.45	163.54	3614400000	436790000	583240000	861640000	680280000	399440000	355670000	205730000	91600000			350
HGPGLIYR	0	Unmodified	911.49774	0.49773538	87	sp|P02765|FETUA_HUMAN	yes	yes	0	0	0	0	0	By MS/MS	By MS/MS	By MS/MS	By matching	By MS/MS	By MS/MS	By matching	By matching	1	1	1	1	1	1	1	1	21.672	18.653	2	0.10801	6169	RobotHUNTER_P1_set1_1	159.75	74.444	23902000000	1955200000	1910000000	4835400000	2570400000	4413900000	3911400000	2493700000	1812400000			351
HGSPVDICTAKPR	1	Unmodified	1436.7194	0.71943182	49	sp|P01008|ANT3_HUMAN	yes	yes	0	0	0	0	0	By MS/MS	By MS/MS	By MS/MS	By MS/MS	By MS/MS	By MS/MS	By MS/MS	By MS/MS	3	3	3	3	3	3	4	2	18.754	15.779	2;3;4	2.5682E-52	5848	RobotHUNTER_P1_set2_2	304.18	264.13	76080000000	4113100000	4895100000	9443700000	7470800000	19572000000	16789000000	12669000000	1127200000			352
HKDDNPNLPR	1	Unmodified	1204.5949	0.59488324	1	sp|P02768|ALBU_HUMAN;CON__P02768-1	yes	no	0	0	0	0	0	By MS/MS	By MS/MS	By MS/MS	By MS/MS	By MS/MS	By MS/MS	By matching	By MS/MS	2	2	2	1	2	2	1	1	13.328	11.618	2;3	9.0393E-06	3837	RobotHUNTER_P1_set2_2	158.08	106.22	2953600000	412150000	745520000	908530000	234200000	0	334740000	201380000	117090000		+	353
HKPSNTKVDKR	3	Unmodified	1308.7262	0.72623176	69	sp|P01860|IGHG3_HUMAN;sp|P01861|IGHG4_HUMAN	yes	no	0	0	0	0	0			By MS/MS								1						9.8133	8.7613	2	2.3111E-05	2797	RobotHUNTER_P1_set1_3	145.46	70.616	0	0	0	0	0	0	0	0	0			354
HKSEVAHR	1	Acetyl (N-term)	1004.5152	0.51517635	1	sp|P02768|ALBU_HUMAN;CON__P02768-1	yes	no	1	0	0	0	0			By MS/MS								1						2.3119	1.36	2	0.0074071	683	RobotHUNTER_P1_set1_3	194.29	86.999	14270000	0	0	14270000	0	0	0	0	0		+	355
HPDEAAFFDTASTGKTFPGFFSPMLGEFVSETESR	1	Unmodified	3838.7461	0.74610667	76	sp|P02671|FIBA_HUMAN	yes	yes	0	0	0	0	0		By MS/MS	By MS/MS	By MS/MS						1	1	1					51.125	50.712	4	1.6747E-26	18934	RobotHUNTER_P1_set1_3	177.03	164.07	93465000	0	18870000	36727000	37867000	0	0	0	0			356
HPDYSVVLLLR	0	Unmodified	1310.7347	0.73467118	1	sp|P02768|ALBU_HUMAN;CON__P02768-1	yes	no	0	0	0	0	0	By MS/MS	By MS/MS	By MS/MS	By MS/MS	By MS/MS	By MS/MS	By MS/MS		2	2	2	2	2	2	2		39.984	37.448	2;3	0.0011571	14511	RobotHUNTER_P1_set2_3	157.38	94.095	3476300000	509430000	666180000	422960000	143910000	586690000	645060000	502050000	0		+	357
HPDYSVVLLLR	0	Acetyl (N-term)	1352.7452	0.74523587	1	sp|P02768|ALBU_HUMAN;CON__P02768-1	yes	no	1	0	0	0	0	By MS/MS	By MS/MS		By matching		By matching	By matching		2	2		1		1	1		45.265	43.665	2	0.040739	16411	RobotHUNTER_P1_set1_2	129.63	83.168	168910000	34146000	33464000	0	57066000	0	24309000	19927000	0		+	358
HPDYSVVLLLR	0	Glu->pyro-Glu	1292.7241	0.7241065	1	sp|P02768|ALBU_HUMAN;CON__P02768-1	yes	no	0	0	1	0	0	By matching		By matching	By matching	By MS/MS	By matching	By MS/MS	By MS/MS	1		1	1	1	1	2	3	42.531	38.693	2;3	2.1197E-34	14812	RobotHUNTER_P1_set2_4	224.86	98.583	252460000	22175000	0	10128000	18093000	25574000	28108000	86254000	62133000		+	359
HPNSPLDEENLTQENQDR	0	Unmodified	2134.9516	0.95155284	51	sp|P01011|AACT_HUMAN	yes	yes	0	0	0	0	0	By MS/MS	By MS/MS	By MS/MS	By MS/MS	By MS/MS	By MS/MS	By MS/MS	By MS/MS	3	3	3	3	4	3	3	3	24.557	21.357	2;3	3.4414E-84	7823	RobotHUNTER_P1_set2_2	387.81	347.09	62226000000	7497900000	7211800000	12876000000	10447000000	7151200000	6218500000	6618100000	4205400000			360
HPYFYAPELLFFAKR	1	Unmodified	1897.9879	0.98792576	1	sp|P02768|ALBU_HUMAN;CON__P02768-1	yes	no	0	0	0	0	0						By MS/MS								2			50.132	44.612	3;4	3.5688E-07	17166	RobotHUNTER_P1_set2_2	197.19	169.42	760780000	0	0	0	0	0	760780000	0	0		+	361
HQSACKDSDWPFCSDEDWNYKCPSGCR	2	Unmodified	3391.3176	0.31756382	76	sp|P02671|FIBA_HUMAN	yes	yes	0	0	0	0	0						By MS/MS								1			33.476	28.057	4	0.30188	10654	RobotHUNTER_P1_set2_2	64.423	62.896	71370000	0	0	0	0	0	71370000	0	0			362
HTDLSGKVFVFPR	1	Unmodified	1501.8041	0.80414773	79	sp|P02743|SAMP_HUMAN	yes	yes	0	0	0	0	0	By MS/MS	By MS/MS	By MS/MS	By MS/MS	By MS/MS	By MS/MS	By MS/MS	By MS/MS	2	2	2	3	3	3	3	3	32.486	29.218	2;3;4	4.8163E-33	10419	RobotHUNTER_P1_set1_4	268.77	222.31	12990000000	755670000	831750000	1815000000	2048700000	2376000000	2634700000	1517500000	1010500000			363
HTFMGVVSLGSPSGEVSHPR	0	Acetyl (N-term)	2122.0266	0.026572462	87	sp|P02765|FETUA_HUMAN	yes	yes	1	0	0	0	0					By MS/MS	By matching	By matching						1	1	1		37.573	32.124	3	0.00058928	12222	RobotHUNTER_P1_set2_1	136.68	113.86	116420000	0	0	0	0	40095000	19423000	56900000	0			364
HTFMGVVSLGSPSGEVSHPR	0	Oxidation (M);Acetyl (N-term)	2138.0215	0.021487084	87	sp|P02765|FETUA_HUMAN	yes	yes	1	0	0	1	0								By MS/MS								1	39.964	34.368	3	0.094951	13244	RobotHUNTER_P1_set2_4	92.31	66.991	13279000	0	0	0	0	0	0	0	13279000			365
IEGSNKVPVDPATYGQFYGGDSYIILYNYR	1	Acetyl (N-term)	3440.6565	0.65648703	107	sp|P06396|GELS_HUMAN	yes	yes	1	0	0	0	0				By MS/MS								1					49.8	49.213	3	1.1145E-05	18233	RobotHUNTER_P1_set1_4	90.37	78.847	43499000	0	0	0	43499000	0	0	0	0			366
IHWESASLLR	0	Unmodified	1210.6459	0.64585618	54	sp|P01024|CO3_HUMAN	yes	yes	0	0	0	0	0	By matching	By matching		By MS/MS	By MS/MS	By MS/MS	By MS/MS	By matching	1	1		1	1	1	1	1	33.006	29.801	3	0.0022595	11334	RobotHUNTER_P1_set2_1	167.67	118.93	498780000	21730000	30788000	0	57495000	129750000	102070000	127100000	29845000			367
ILLQGTPVAQMTEDAVDAER	0	Unmodified	2156.0783	0.078333261	54	sp|P01024|CO3_HUMAN	yes	yes	0	0	0	0	0	By MS/MS	By MS/MS	By MS/MS	By MS/MS	By MS/MS	By MS/MS	By MS/MS		2	2	3	2	2	2	2		44.407	42.064	2;3	3.6844E-89	16317	RobotHUNTER_P1_set2_2	275.83	14.435	993290000	82543000	114260000	147010000	202620000	100690000	142860000	203310000	0			368
ILLQGTPVAQMTEDAVDAER	0	Acetyl (N-term)	2198.0889	0.088897947	54	sp|P01024|CO3_HUMAN	yes	yes	1	0	0	0	0						By MS/MS								1			58.682	54.265	2	1.434E-14	20617	RobotHUNTER_P1_set2_2	166.38	10.965	20820000	0	0	0	0	0	20820000	0	0			369
IPIEDGSGEVVLSR	0	Unmodified	1469.7726	0.77257283	54	sp|P01024|CO3_HUMAN	yes	yes	0	0	0	0	0	By MS/MS	By matching		By MS/MS	By matching	By matching			1	1		2	1	1			31.346	29.275	2;3	0.02787	10402	RobotHUNTER_P1_set1_1	125.72	80.355	1062800000	116420000	157040000	0	330160000	259120000	200040000	0	0			370
IQMTQSPSSLSASVGDR	0	Unmodified	1762.852	0.85196214	58;59;31	sp|A0A0C4DH72|KV106_HUMAN;sp|P04432|KVD39_HUMAN;sp|P01597|KV139_HUMAN;sp|P01599|KV117_HUMAN;sp|A0A075B6S5|KV127_HUMAN;sp|P01594|KV133_HUMAN;sp|P01593|KVD33_HUMAN;sp|P04430|KV116_HUMAN;sp|P01601|KVD16_HUMAN	no	no	0	0	0	0	0		By MS/MS	By MS/MS	By MS/MS	By MS/MS	By matching	By matching			1	1	1	1	1	1		29.669	26.678	2	4.4788E-71	9912	RobotHUNTER_P1_set1_3	303.02	223.05	359000000	0	32863000	95595000	81510000	51156000	43919000	53959000	0			371
IQMTQSPSTLSASVGDR	0	Unmodified	1776.8676	0.8676122	119	sp|P0DOX7|IGK_HUMAN;sp|P01602|KV105_HUMAN	yes	no	0	0	0	0	0	By MS/MS	By matching	By MS/MS			By matching	By matching		1	1	1			1	1		29.247	27.008	2	7.1409E-28	9482	RobotHUNTER_P1_set1_1	249.32	186.5	222230000	35822000	24548000	99752000	0	0	22899000	39207000	0			372
ISGAYGDIVMTQSPDSLAVSLGER	0	Oxidation (M);Glu->pyro-Glu	2463.1952	0.19515393	106	sp|P06312|KV401_HUMAN	yes	yes	0	0	1	1	0			By MS/MS								1						40.278	39.827	2	0.034037	14831	RobotHUNTER_P1_set1_3	76.82	49.851	0	0	0	0	0	0	0	0	0			373
ISLPESLKR	1	Unmodified	1041.6182	0.61824444	54	sp|P01024|CO3_HUMAN	yes	yes	0	0	0	0	0			By matching	By matching	By matching	By MS/MS	By matching	By matching			1	1	1	1	1	1	29.104	25.173	3	0.10408	9612	RobotHUNTER_P1_set2_2	131.11	69.944	583810000	0	0	75178000	95794000	149420000	65651000	176330000	21444000			374
IVLTQSPATLSLSPGER	0	Unmodified	1767.9731	0.97306355	14	sp|P04433|KV311_HUMAN;sp|A0A0A0MRZ8|KVD11_HUMAN	no	no	0	0	0	0	0	By MS/MS	By MS/MS	By MS/MS	By MS/MS	By MS/MS	By MS/MS	By MS/MS	By MS/MS	2	1	2	2	2	2	2	2	37.969	34.887	2;3	4.6613E-28	12600	RobotHUNTER_P1_set1_1	292.51	205.2	1439700000	127860000	78747000	268840000	217660000	217630000	250260000	185650000	93075000			375
IVLTQSPGTLSLSPGER	0	Unmodified	1753.9574	0.95741349	60	sp|P01619|KV320_HUMAN	yes	yes	0	0	0	0	0	By MS/MS	By MS/MS	By MS/MS	By MS/MS	By MS/MS	By MS/MS	By MS/MS	By MS/MS	2	2	2	2	1	2	2	2	36.122	33.599	2;3	4.2464E-27	12033	RobotHUNTER_P1_set1_1	287.9	193.2	2794800000	318380000	359830000	413820000	386380000	218580000	512800000	442960000	142010000			376
IVMTQSPATLSVSPGER	0	Unmodified	1771.9138	0.91383411	12	sp|P01624|KV315_HUMAN;sp|A0A087WSY6|KVD15_HUMAN	yes	no	0	0	0	0	0	By MS/MS	By MS/MS	By MS/MS	By MS/MS	By MS/MS	By matching	By MS/MS	By matching	2	2	1	2	1	1	2	1	32.363	29.722	2;3	1.6044E-36	10858	RobotHUNTER_P1_set1_3	255.16	212.82	740170000	77332000	93046000	135040000	124190000	60705000	53647000	154310000	41903000			377
IVMTQSPDSLAVSLGER	0	Unmodified	1801.9244	0.9243988	106	sp|P06312|KV401_HUMAN	yes	yes	0	0	0	0	0		By matching	By MS/MS							1	1						36.334	36.127	2	3.2009E-26	13384	RobotHUNTER_P1_set1_3	232.5	187.34	56459000	0	16612000	39847000	0	0	0	0	0			378
KAAISGENAGLVR	1	Unmodified	1284.715	0.71499837	124	sp|P19827|ITIH1_HUMAN;CON__Q0VCM5	yes	no	0	0	0	0	0					By MS/MS	By MS/MS	By matching						1	1	1		23.099	17.583	3	0.029073	6566	RobotHUNTER_P1_set2_2	127.02	82.42	130460000	0	0	0	0	52666000	56776000	21017000	0			379
KAPDAGGCLHADPDLGVLCPTGCQLQEALLQQER	1	Glu->pyro-Glu	3698.7603	0.76033372	77	sp|P02675|FIBB_HUMAN	yes	yes	0	0	1	0	0	By MS/MS	By MS/MS	By MS/MS	By MS/MS	By MS/MS	By MS/MS	By MS/MS		1	3	2	2	1	4	3		46.608	43.771	3;4	1.3777E-26	16939	RobotHUNTER_P1_set2_2	179.85	159.2	2520100000	71974000	265590000	366930000	216550000	67240000	1078400000	453460000	0			380
KAPDAGGCLHADPDLGVLCPTGCQLQEALLQQER	1	Unmodified	3716.7709	0.77089841	77	sp|P02675|FIBB_HUMAN	yes	yes	0	0	0	0	0					By MS/MS	By MS/MS	By MS/MS						1	1	1		43.932	38.383	4	3.358E-70	14842	RobotHUNTER_P1_set2_2	262.14	232.77	346430000	0	0	0	0	185840000	87669000	72917000	0			381
KCCVECPPCPAPPVAGPSVFLFPPKPKDTLMISR	3	Glu->pyro-Glu	3833.8952	0.8951764	68	sp|P01859|IGHG2_HUMAN	yes	yes	0	0	1	0	0						By MS/MS								1			48.216	42.696	4	5.7512E-06	16552	RobotHUNTER_P1_set2_2	96.042	82.988	114140000	0	0	0	0	0	114140000	0	0			382
KCCVECPPCPAPPVAGPSVFLFPPKPKDTLMISR	3	Acetyl (N-term)	3893.9163	0.91630578	68	sp|P01859|IGHG2_HUMAN	yes	yes	1	0	0	0	0						By MS/MS								1			47.147	41.527	3	9.1517E-12	16042	RobotHUNTER_P1_set2_2	107.63	98.788	0	0	0	0	0	0	0	0	0			383
KDDNPNLPR	1	Unmodified	1067.536	0.53597137	1	sp|P02768|ALBU_HUMAN;CON__P02768-1	yes	no	0	0	0	0	0	By MS/MS	By matching		By MS/MS	By MS/MS	By MS/MS	By MS/MS		1	1		1	1	1	1		15.906	13.274	2	0.0091261	4344	RobotHUNTER_P1_set1_4	168.26	101.83	444700000	51595000	152040000	0	107840000	45453000	45755000	42019000	0		+	384
KDDNPNLPR	1	Glu->pyro-Glu	1049.5254	0.52540669	1	sp|P02768|ALBU_HUMAN;CON__P02768-1	yes	no	0	0	1	0	0	By matching	By matching	By MS/MS	By matching	By MS/MS	By matching			1	1	1	1	1	1			17.951	15.77	2	0.021284	5521	RobotHUNTER_P1_set1_3	158.37	64.805	184470000	28342000	32618000	33853000	25188000	36182000	28288000	0	0		+	385
KGDTFSCMVGHEALPLAFTQKTIDR	2	Glu->pyro-Glu	2803.3786	0.3785548	71	sp|P01876|IGHA1_HUMAN	yes	yes	0	0	1	0	0			By matching	By MS/MS							1	1					40.735	40.216	4	0.017337	14770	RobotHUNTER_P1_set1_4	95.212	73.921	64171000	0	0	36385000	27787000	0	0	0	0			386
KGGETSEMYLIQPDSSVKPYR	2	Unmodified	2384.1682	0.1682109	77	sp|P02675|FIBB_HUMAN	yes	yes	0	0	0	0	0	By MS/MS	By MS/MS	By MS/MS	By MS/MS	By MS/MS	By MS/MS	By MS/MS		2	2	2	2	2	2	2		29.411	26.847	3;4	3.3983E-23	9848	RobotHUNTER_P1_set1_3	230.77	230.77	2309600000	119180000	191300000	493510000	339050000	308070000	477160000	381310000	0			387
KMLEEIMKYEASILTHDSSIR	2	Unmodified	2493.2607	0.26073108	78	sp|P02679|FIBG_HUMAN	yes	yes	0	0	0	0	0					By MS/MS	By MS/MS							1	1			45.954	40.362	4	1.3136E-30	15605	RobotHUNTER_P1_set2_1	235.99	165.54	149910000	0	0	0	0	84393000	65520000	0	0			388
KPKMCPQLQQYEMHGPEGLR	2	Glu->pyro-Glu	2408.1552	0.15516057	53	sp|P01023|A2MG_HUMAN	yes	yes	0	0	1	0	0	By MS/MS	By MS/MS	By MS/MS	By MS/MS		By matching	By matching		1	1	1	1		1	1		30.702	28.688	4	0.0027213	10583	RobotHUNTER_P1_set1_2	129.46	107.79	1351600000	238200000	173320000	398360000	369480000	0	129060000	43181000	0			389
KPVDEYKDCHLAQVPSHTVVAR	2	Glu->pyro-Glu	2530.2751	0.27507601	91	sp|P02787|TRFE_HUMAN	yes	yes	0	0	1	0	0	By matching	By MS/MS							1	1							25.354	25.423	4	0.13812	8948	RobotHUNTER_P1_set1_2	86.625	71.681	1685000000	793910000	891120000	0	0	0	0	0	0			390
KPVDEYKDCHLAQVPSHTVVAR	2	Unmodified	2548.2856	0.28564069	91	sp|P02787|TRFE_HUMAN	yes	yes	0	0	0	0	0				By matching	By MS/MS							1	2				23.395	19.323	3;4	2.4981E-26	7221	RobotHUNTER_P1_set2_1	218.87	190.22	596160000	0	0	0	70606000	525550000	0	0	0			391
KPVEEYANCHLAR	1	Unmodified	1585.7671	0.7671103	91	sp|P02787|TRFE_HUMAN	yes	yes	0	0	0	0	0	By matching	By MS/MS	By matching	By MS/MS	By MS/MS	By MS/MS	By MS/MS	By MS/MS	2	3	2	2	3	3	3	2	19.126	15.91	2;3;4	1.2153E-06	5881	RobotHUNTER_P1_set2_1	187.57	167.46	5872700000	43679000	101240000	195750000	134320000	2428500000	2072800000	593010000	303310000			392
KREEAPSLR	1	Unmodified	1084.5989	0.59890598	77	sp|P02675|FIBB_HUMAN	yes	yes	0	0	0	0	1	By matching		By MS/MS	By matching	By MS/MS		By matching	By matching	1		1	1	2		1	1	13.637	10.994	2;3	0.00060319	3558	RobotHUNTER_P1_set2_1	152.06	69.82	2255100000	137710000	0	963370000	400100000	367310000	0	229090000	157490000			393
KREEAPSLRPAPPPISGGGYR	1	Unmodified	2234.192	0.19199831	77	sp|P02675|FIBB_HUMAN	yes	yes	0	0	0	0	2	By MS/MS	By MS/MS	By MS/MS	By MS/MS	By MS/MS	By MS/MS	By MS/MS		1	1	1	1	1	1	1		23.621	20.971	4	1.0826E-31	7439	RobotHUNTER_P1_set2_2	249.2	222.23	1181000000	57013000	63853000	125590000	162110000	239530000	426270000	106690000	0			394
KVDYESQSTDTQNFSSESKR	2	Unmodified	2335.0564	0.056411845	122	sp|P17936|IBP3_HUMAN	yes	yes	0	0	0	0	0	By MS/MS	By MS/MS	By matching	By matching			By matching		1	1	1	1			1		18.014	16.481	4	0.0040649	5619	RobotHUNTER_P1_set1_2	125.03	101.37	184170000	27899000	36406000	71951000	24235000	0	0	23682000	0			395
KVEQAVETEPEPELR	1	Unmodified	1752.8894	0.8893935	74	sp|P02649|APOE_HUMAN	yes	yes	0	0	0	0	0	By MS/MS	By MS/MS	By MS/MS	By MS/MS	By MS/MS	By MS/MS	By MS/MS	By MS/MS	3	3	3	3	2	2	2	3	23.29	20.634	2;3;4	1.3452E-50	7406	RobotHUNTER_P1_set1_3	291.2	244.79	58742000000	7668000000	7093400000	13132000000	9690500000	6094900000	8476600000	4068400000	2517800000			396
KVLLDGVQNPR	1	Unmodified	1237.7143	0.71427009	54	sp|P01024|CO3_HUMAN	yes	yes	0	0	0	0	0		By matching	By matching		By MS/MS	By MS/MS	By MS/MS			1	1		1	1	1		24.462	20.969	3	0.015653	7709	RobotHUNTER_P1_set2_2	138.25	94.735	196950000	0	21354000	21126000	0	54099000	59399000	40969000	0			397
KVPQVSTPTLVEVSR	1	Unmodified	1638.9305	0.93047046	1;2	sp|P02768|ALBU_HUMAN;CON__P02768-1;CON__P02769	no	no	0	0	0	0	0	By MS/MS	By MS/MS	By MS/MS	By MS/MS	By MS/MS	By MS/MS	By MS/MS	By MS/MS	2	2	2	2	2	2	2	1	30.736	28.037	2;3	1.9218E-34	10434	RobotHUNTER_P1_set2_2	261.38	215.5	4441500000	126990000	228750000	545200000	199540000	878370000	1043400000	1326600000	92648000		+	398
LAEYHAKATEHLSTLSEKAKPALEDLR	3	Unmodified	3020.5931	0.59309891	73	sp|P02647|APOA1_HUMAN	yes	yes	0	0	0	0	0					By MS/MS	By MS/MS	By matching						1	1	1		29.446	23.997	4	6.5992E-77	9179	RobotHUNTER_P1_set2_2	285.75	250.09	537360000	0	0	0	0	223070000	262320000	51971000	0			399
LAPLAEDVR	0	Unmodified	982.54475	0.54474515	108	sp|P06727|APOA4_HUMAN	yes	yes	0	0	0	0	0	By matching	By matching	By matching	By matching	By matching	By MS/MS	By matching	By matching	1	1	1	1	1	1	1	1	29.247	26.304	2	0.26355	10016	RobotHUNTER_P1_set2_2	121.85	61.09	413780000	23726000	36240000	55142000	72827000	54395000	42723000	106920000	21812000			400
LAQVPSHTVVAR	0	Unmodified	1276.7252	0.72516913	91	sp|P02787|TRFE_HUMAN	yes	yes	0	0	0	0	0	By MS/MS	By matching	By MS/MS	By matching	By MS/MS	By MS/MS	By MS/MS		1	1	1	1	1	1	1		20.693	18.028	3	0.00059116	6657	RobotHUNTER_P1_set2_2	136.38	104.39	522240000	29139000	47794000	97504000	27941000	97074000	71325000	151460000	0			401
LCFPGARCDIQMTQSPSSLSASVGDR	0	Oxidation (M);Glu->pyro-Glu	2837.2895	0.2894818	59	sp|P04430|KV116_HUMAN;sp|P01601|KVD16_HUMAN	yes	no	0	0	1	1	1		By MS/MS								1							29.161	29.298	2	0.0019223	10511	RobotHUNTER_P1_set1_2	89.866	42.092	0	0	0	0	0	0	0	0	0			402
LCQDLGPGAFR	0	Glu->pyro-Glu	1214.5866	0.58662674	114	sp|P08697|A2AP_HUMAN;CON__P28800	yes	no	0	0	1	0	0	By MS/MS	By MS/MS		By MS/MS					1	1		1					46.211	46.028	2	2.4317E-05	17317	RobotHUNTER_P1_set1_4	181.41	125.4	100700000	30872000	24268000	0	45558000	0	0	0	0		+	403
LCTVATLR	0	Glu->pyro-Glu	914.50077	0.50077184	1	sp|P02768|ALBU_HUMAN;CON__P02768-1	yes	no	0	0	1	0	0	By matching	By MS/MS		By matching					1	1		1					43.172	43.055	2	0.1219	15802	RobotHUNTER_P1_set1_2	156.16	38.996	373750000	123460000	238560000	0	11732000	0	0	0	0		+	404
LDDFQKKWQEEMELYR	2	Unmodified	2157.0201	0.0200901	73	sp|P02647|APOA1_HUMAN	yes	yes	0	0	0	0	0	By matching	By MS/MS	By matching						1	1	1						35.957	35.819	4	0.013798	13090	RobotHUNTER_P1_set1_2	132.59	107.08	93925000	20343000	29560000	44021000	0	0	0	0	0			405
LDEENLTQENQDR	0	Unmodified	1602.7122	0.71215742	51	sp|P01011|AACT_HUMAN	yes	yes	0	0	0	0	0	By MS/MS	By MS/MS	By MS/MS	By MS/MS	By MS/MS	By matching	By MS/MS	By matching	1	1	2	1	1	1	1	1	23.576	20.558	2	6.0457E-152	6942	RobotHUNTER_P1_set1_2	407.26	313.61	497770000	44690000	51684000	100250000	69960000	60765000	72763000	62394000	35264000			406
LDELRDEGKASSAKQR	2	Unmodified	1801.9282	0.92823863	1	sp|P02768|ALBU_HUMAN;CON__P02768-1	yes	no	0	0	0	0	1	By matching	By matching	By MS/MS	By matching	By MS/MS	By MS/MS	By MS/MS	By matching	1	1	2	2	4	3	2	2	15.132	11.938	2;3;4	0.000343	3958	RobotHUNTER_P1_set2_2	165.66	108.52	8570300000	12817000	43798000	386090000	474380000	3388200000	3681600000	328540000	254850000		+	407
LDELRDEGKASSAKQR	2	Glu->pyro-Glu	1783.9177	0.91767394	1	sp|P02768|ALBU_HUMAN;CON__P02768-1	yes	no	0	0	1	0	1				By matching	By MS/MS	By MS/MS	By matching					1	1	1	1		20.449	16.014	4	0.042952	5997	RobotHUNTER_P1_set2_1	119.8	80.657	234970000	0	0	0	16111000	98073000	88635000	32151000	0		+	408
LDELRDEGKASSAKQR	2	Acetyl (N-term)	1843.9388	0.93880331	1	sp|P02768|ALBU_HUMAN;CON__P02768-1	yes	no	1	0	0	0	1						By matching	By MS/MS							1	1		21.527	16.035	4	0.0018694	5972	RobotHUNTER_P1_set2_3	149.73	105.94	91782000	0	0	0	0	0	58890000	32893000	0		+	409
LEALKENGGAR	1	Unmodified	1156.62	0.62003536	73	sp|P02647|APOA1_HUMAN	yes	yes	0	0	0	0	0	By matching	By MS/MS	By MS/MS	By MS/MS	By MS/MS	By MS/MS	By MS/MS	By matching	2	2	2	2	2	2	2	1	17.222	14.483	2;3	9.6219E-05	5056	RobotHUNTER_P1_set1_3	169.65	89.489	4290400000	344290000	647710000	772860000	791890000	1439400000	105530000	165380000	23322000			410
LEDCAQEQMR	0	Unmodified	1278.5333	0.53327054	140	sp|Q08830|FGL1_HUMAN	yes	yes	0	0	0	0	0		By matching			By matching	By MS/MS	By MS/MS			1			1	1	1		20.26	16.157	2	0.0009619	6089	RobotHUNTER_P1_set2_2	176.33	121.21	143700000	0	15573000	0	0	51806000	49046000	27273000	0			411
LEDSVTYHCSR	0	Unmodified	1365.5983	0.59831364	48	sp|P00751|CFAB_HUMAN	yes	yes	0	0	0	0	0		By matching		By matching	By MS/MS	By matching	By matching			1		1	1	1	1		19.166	15.666	3	0.00036099	5867	RobotHUNTER_P1_set2_1	166.14	141.89	212740000	0	5512800	0	8830400	71531000	73012000	53857000	0			412
LELELRPTGEIEQYSVSATYELQR	0	Acetyl (N-term)	2865.4396	0.43961796	97	sp|P04114|APOB_HUMAN	yes	yes	1	0	0	0	1				By MS/MS								1					48.833	48.246	3	0.037514	17866	RobotHUNTER_P1_set1_4	100.19	80.863	17181000	0	0	0	17181000	0	0	0	0			413
LFPPKPKDTLMISR	2	Unmodified	1641.9276	0.92763369	69;68;118	sp|P01859|IGHG2_HUMAN;sp|P01860|IGHG3_HUMAN;sp|P01861|IGHG4_HUMAN;sp|P0DOX5|IGG1_HUMAN;sp|P01857|IGHG1_HUMAN	no	no	0	0	0	0	0					By matching	By MS/MS							1	1			31.719	26.228	4	0.034829	9982	RobotHUNTER_P1_set2_2	122.33	92.972	112370000	0	0	0	0	40591000	71778000	0	0			414
LGEFVSETESR	0	Unmodified	1252.5935	0.59354583	76	sp|P02671|FIBA_HUMAN	yes	yes	0	0	0	0	0	By MS/MS	By MS/MS	By MS/MS	By matching	By matching	By MS/MS	By MS/MS	By matching	1	1	1	1	1	1	1	1	27.918	24.988	2	1.0626E-07	9074	RobotHUNTER_P1_set1_3	198.61	138.14	747610000	44472000	80885000	104600000	66059000	98715000	119790000	165020000	68073000			415
LGMFLYEYAR	0	Unmodified	1261.6165	0.61652988	1	sp|P02768|ALBU_HUMAN;CON__P02768-1	yes	no	0	0	0	0	0	By MS/MS	By MS/MS	By MS/MS			By MS/MS	By MS/MS		1	1	1			1	1		44.542	42.303	2	0.0015625	15200	RobotHUNTER_P1_set1_1	170.3	136.92	383680000	24953000	24469000	30288000	0	0	218300000	85672000	0		+	416
LHELQEKLSPLGEEMR	1	Unmodified	1907.9775	0.977497	73	sp|P02647|APOA1_HUMAN	yes	yes	0	0	0	0	0							By MS/MS								1		31.676	26.312	3	0.05904	10144	RobotHUNTER_P1_set2_3	116.04	91.482	134480000	0	0	0	0	0	0	134480000	0			417
LHTEAQIQEEGTVVELTGR	0	Unmodified	2109.0702	0.070211415	53	sp|P01023|A2MG_HUMAN	yes	yes	0	0	0	0	0						By matching	By MS/MS							1	1		33.038	27.697	3	1.8009E-05	10608	RobotHUNTER_P1_set2_3	155.53	125.39	113330000	0	0	0	0	0	28437000	84896000	0			418
LKCASLQKFGER	2	Unmodified	1435.7606	0.76056836	1	sp|P02768|ALBU_HUMAN;CON__P02768-1	yes	no	0	0	0	0	0	By MS/MS	By MS/MS	By MS/MS	By matching	By MS/MS	By MS/MS	By MS/MS	By matching	3	4	4	5	5	5	4	3	22.017	18.897	2;3;4	0.00077545	6993	RobotHUNTER_P1_set2_2	159.58	105.55	19842000000	411230000	498530000	945870000	1318500000	6172400000	5556500000	4536900000	402070000		+	419
LKCASLQKFGER	2	Gln->pyro-Glu	1418.734	0.73401926	1	sp|P02768|ALBU_HUMAN;CON__P02768-1	yes	no	0	1	0	0	0	By MS/MS								1								28.279	28.279	3	0.070402	9929	RobotHUNTER_P1_set1_1	108.71	54.242	0	0	0	0	0	0	0	0	0		+	420
LKCASLQKFGER	2	Acetyl (N-term)	1477.7711	0.77113304	1	sp|P02768|ALBU_HUMAN;CON__P02768-1	yes	no	1	0	0	0	0			By MS/MS	By MS/MS	By MS/MS	By MS/MS	By MS/MS	By matching			1	1	1	1	1	1	30.079	26.132	3	1.0249E-10	9597	RobotHUNTER_P1_set1_3	209.19	151.39	2163800000	0	0	170450000	145090000	433550000	526390000	630630000	257660000		+	421
LKCASLQKFGER	2	Glu->pyro-Glu	1417.75	0.75000367	1	sp|P02768|ALBU_HUMAN;CON__P02768-1	yes	no	0	0	1	0	0						By MS/MS								1			35.696	30.176	3	0.12744	11556	RobotHUNTER_P1_set2_2	101.62	59.229	0	0	0	0	0	0	0	0	0		+	422
LKLLDNWDSVTSTFSKLR	2	Unmodified	2122.1423	0.14225415	73	sp|P02647|APOA1_HUMAN	yes	yes	0	0	0	0	0						By MS/MS								1			48.907	43.388	4	1.6777E-08	16734	RobotHUNTER_P1_set2_2	188.71	165.38	82322000	0	0	0	0	0	82322000	0	0			423
LLDNWDSVTSTFSKLR	1	Unmodified	1880.9632	0.96322715	73	sp|P02647|APOA1_HUMAN	yes	yes	0	0	0	0	0					By MS/MS	By matching	By matching						1	1	1		47.265	41.716	3	0.13292	16129	RobotHUNTER_P1_set2_1	102.08	75.303	110090000	0	0	0	0	33139000	30038000	46916000	0			424
LLPKLDELR	1	Unmodified	1095.6652	0.66519463	1	sp|P02768|ALBU_HUMAN;CON__P02768-1	yes	no	0	0	0	0	0			By matching		By MS/MS	By MS/MS	By MS/MS				1		1	1	1		34.209	29.959	2	0.0067298	11450	RobotHUNTER_P1_set2_1	172.23	50.105	466820000	0	0	26499000	0	157430000	175980000	106910000	0		+	425
LLPKLDELR	1	Gln->pyro-Glu	1078.6386	0.63864553	1	sp|P02768|ALBU_HUMAN;CON__P02768-1	yes	no	0	1	0	0	0						By MS/MS								1			54.149	49.23	2	0.10218	18794	RobotHUNTER_P1_set2_2	131.5	44.671	33203000	0	0	0	0	0	33203000	0	0		+	426
LLPKLDELRDEGKASSAKQR	3	Unmodified	2253.2441	0.24409346	1	sp|P02768|ALBU_HUMAN;CON__P02768-1	yes	no	0	0	0	0	1					By MS/MS								1				27.924	22.42	4	0.0013261	8467	RobotHUNTER_P1_set2_1	134.06	86.971	45854000	0	0	0	0	45854000	0	0	0		+	427
LLQDEFPGIPSPLDAAVECHR	0	Unmodified	2363.158	0.15798057	92	sp|P02790|HEMO_HUMAN	yes	yes	0	0	0	0	0					By matching		By MS/MS						1		1		47.829	42.365	3	0.00019074	16394	RobotHUNTER_P1_set2_3	142.04	118.87	184180000	0	0	0	0	51062000	0	133120000	0			428
LLQEGQALEYVCPSGFYPYPVQTR	0	Glu->pyro-Glu	2796.3581	0.35813694	48	sp|P00751|CFAB_HUMAN	yes	yes	0	0	1	0	0	By matching	By matching	By MS/MS						1	1	1						53.737	53.532	2	0.056893	20206	RobotHUNTER_P1_set1_3	88.768	52.323	95523000	17132000	24328000	54063000	0	0	0	0	0			429
LNGALDGVILGDYLSR	0	Gln->pyro-Glu	1657.8675	0.86753585	154	sp|Q96PD5|PGRP2_HUMAN	yes	yes	0	1	0	0	0	By matching	By matching	By MS/MS	By matching				By matching	1	1	1	1				1	54.323	53.184	2	9.5262E-35	20104	RobotHUNTER_P1_set1_3	254.82	208.85	42812000	1264300	1028700	24324000	11148000	0	0	0	5045900			430
LNNGEITQHR	0	Gln->pyro-Glu	1163.5683	0.56833414	94	sp|P04003|C4BPA_HUMAN	yes	yes	0	1	0	0	0	By matching	By matching	By matching		By MS/MS	By matching	By matching	By MS/MS	1	1	1		1	1	1	1	22.153	19.254	2	6.5791E-22	7129	RobotHUNTER_P1_set2_1	215.14	139.92	140270000	12749000	28401000	21125000	0	0	14789000	38289000	24917000			431
LNNGEITQHR	0	Unmodified	1180.5949	0.59488324	94	sp|P04003|C4BPA_HUMAN	yes	yes	0	0	0	0	0			By matching		By matching	By matching	By MS/MS	By matching			1		1	1	1	1	17.01	12.972	3	0.028638	4633	RobotHUNTER_P1_set2_3	141.27	102.26	105670000	0	0	18278000	0	22257000	10518000	47182000	7433400			432
LPPTSAHGNVAEGETKPDPDVTER	1	Unmodified	2516.2143	0.21430947	92	sp|P02790|HEMO_HUMAN	yes	yes	0	0	0	0	0	By MS/MS	By MS/MS	By MS/MS	By MS/MS	By MS/MS	By MS/MS	By MS/MS	By MS/MS	4	3	4	2	5	2	2	4	21.269	18.282	3;4	6.0908E-08	5980	RobotHUNTER_P1_set1_1	162.11	138.19	46306000000	5542100000	4150300000	6884600000	6776400000	7582300000	8264100000	4394400000	2711600000			433
LQAADTCPEVKMVGLEGSDKLTILR	2	Unmodified	2743.4248	0.42483629	143	sp|Q15485|FCN2_HUMAN	yes	yes	0	0	0	0	0			By MS/MS	By MS/MS	By MS/MS	By MS/MS					1	1	1	1			38.227	35.146	4	3.3156E-21	13108	RobotHUNTER_P1_set1_3	210.91	168.74	274770000	0	0	59098000	57622000	77547000	80501000	0	0			434
LQHKDDNPNLPR	1	Unmodified	1445.7375	0.73752473	1	sp|P02768|ALBU_HUMAN;CON__P02768-1	yes	no	0	0	0	0	0	By MS/MS	By MS/MS	By MS/MS	By matching	By MS/MS	By matching	By matching		2	2	2	2	2	2	2		15.043	12.708	3;4	0.036769	3880	RobotHUNTER_P1_set1_1	126.12	101.84	1138900000	113200000	163140000	335210000	203790000	116340000	133990000	73250000	0		+	435
LRETYGEMADCCAKQEPER	1	Unmodified	2342.0089	0.0089498414	1	sp|P02768|ALBU_HUMAN;CON__P02768-1	yes	no	0	0	0	0	1						By MS/MS	By matching							1	1		23.644	18.102	4	0.018847	6711	RobotHUNTER_P1_set2_2	109.65	97.862	82225000	0	0	0	0	0	54917000	27307000	0		+	436
LSNENHGIAQR	0	Unmodified	1237.6163	0.61634696	123	sp|P19823|ITIH2_HUMAN	yes	yes	0	0	0	0	0	By matching	By matching	By matching	By MS/MS		By matching	By MS/MS		1	1	1	1		1	2		14.006	11.671	2;3	0.0020273	4047	RobotHUNTER_P1_set2_3	133.07	105.74	629190000	35795000	71301000	85589000	130200000	0	135920000	170390000	0			437
LSPLGEEMR	0	Unmodified	1030.5117	0.51173046	73	sp|P02647|APOA1_HUMAN	yes	yes	0	0	0	0	0	By matching	By matching	By MS/MS	By MS/MS	By matching	By MS/MS	By MS/MS	By matching	1	1	1	1	1	1	1	1	29.92	27.014	2	0.0093457	10374	RobotHUNTER_P1_set2_3	168.08	101.09	1654700000	34401000	65441000	124560000	55202000	200270000	176320000	841670000	156840000			438
LSSPATLNSR	0	Unmodified	1044.5564	0.55637247	0	CON__P00761	yes	yes	0	0	0	0	0	By matching	By matching		By matching		By matching	By MS/MS		1	1		1		1	1		22.017	19.61	2	0.038114	7544	RobotHUNTER_P1_set2_3	136.21	57.885	225620000	26709000	30661000	0	9722700	0	66135000	92394000	0		+	439
LTGAFMSAVIKDLR	1	Oxidation (M);Acetyl (N-term)	1578.844	0.84396364	161	sp|Q9Y4A5|TRRAP_HUMAN	yes	yes	1	0	0	1	0				By MS/MS								1					46.538	45.951	2	0.064325	17002	RobotHUNTER_P1_set1_4	116.3	12.083	188970000	0	0	0	188970000	0	0	0	0			440
LTISEQNIQR	0	Unmodified	1200.6463	0.64625011	97	sp|P04114|APOB_HUMAN	yes	yes	0	0	0	0	0							By MS/MS								1		29.329	23.965	2	0.054432	9204	RobotHUNTER_P1_set2_3	132.38	88.61	46440000	0	0	0	0	0	0	46440000	0			441
LTQLRAEDLNIAPR	0	Acetyl (N-term)	1650.9053	0.90531834	155	sp|Q96SZ5|AEDO_HUMAN	yes	yes	1	0	0	0	1	By MS/MS		By matching	By matching	By MS/MS				1		1	1	1				30.538	28.813	2	0.0056652	10280	RobotHUNTER_P1_set1_1	148.56	76.461	181600000	40515000	0	56610000	45320000	39156000	0	0	0			442
LVAASQAALGL	0	Unmodified	1012.5917	0.59169534	1	sp|P02768|ALBU_HUMAN;CON__P02768-1	yes	no	0	0	0	0	0	By MS/MS	By matching	By MS/MS	By MS/MS	By MS/MS	By MS/MS	By MS/MS	By MS/MS	1	1	1	1	1	2	2	1	41.453	38.02	2	0.00017087	14716	RobotHUNTER_P1_set2_1	168.23	148.45	5456600000	45763000	76604000	73396000	119450000	498920000	422420000	3469400000	750680000		+	443
LVGGDNLCSGR	0	Unmodified	1146.5452	0.54515585	37	sp|O43866|CD5L_HUMAN	yes	yes	0	0	0	0	0					By MS/MS		By matching						1		1		24.119	18.605	2	0.1007	6908	RobotHUNTER_P1_set2_1	116.12	70.721	67588000	0	0	0	0	37068000	0	30520000	0			444
LVHVEEPHTETVR	0	Unmodified	1544.7947	0.79470526	53	sp|P01023|A2MG_HUMAN	yes	yes	0	0	0	0	0	By MS/MS	By MS/MS	By MS/MS	By MS/MS	By MS/MS	By MS/MS	By MS/MS	By MS/MS	2	2	2	2	2	2	1	2	19.289	16.44	3;4	0.00015977	5678	RobotHUNTER_P1_set1_3	180.09	156.21	4188600000	211650000	329140000	455630000	237470000	1292000000	749150000	554540000	359010000			445
LVTDLTKVHTECCHGDLLECADDR	1	Unmodified	2856.2841	0.28406207	1	sp|P02768|ALBU_HUMAN;CON__P02768-1	yes	no	0	0	0	0	0					By MS/MS	By MS/MS	By MS/MS	By MS/MS					2	1	2	1	31.265	25.803	3;4	1.0187E-222	9743	RobotHUNTER_P1_set2_1	425.3	389.36	2711400000	0	0	0	0	759980000	463950000	1240800000	246640000		+	446
LVTDLTKVHTECCHGDLLECADDR	1	Glu->pyro-Glu	2838.2735	0.27349738	1	sp|P02768|ALBU_HUMAN;CON__P02768-1	yes	no	0	0	1	0	0					By MS/MS	By MS/MS	By MS/MS	By matching					2	1	1	1	42.812	37.231	3;4	0.014938	14614	RobotHUNTER_P1_set2_3	102.21	81.184	3161900000	0	0	0	0	483010000	1732600000	814260000	132010000		+	447
LWLRGARCDIQMTQSPSSLSASVGDR	0	Acetyl (N-term)	2932.4284	0.42835854	58	sp|P04432|KVD39_HUMAN;sp|P01597|KV139_HUMAN	yes	no	1	0	0	0	2			By MS/MS								1						29.157	28.505	3	0.0011892	10461	RobotHUNTER_P1_set1_3	91.767	43.43	0	0	0	0	0	0	0	0	0			448
MAALKHQPQEFPTYVEPTNDEICEAFR	1	Acetyl (N-term)	3262.5063	0.50633409	90	sp|P02774|VTDB_HUMAN;CON__Q3MHN5;CON__ENSEMBL:ENSBTAP00000018229	yes	no	1	0	0	0	0			By MS/MS								1						41.146	40.695	3	0.036258	15167	RobotHUNTER_P1_set1_3	68.587	53.459	0	0	0	0	0	0	0	0	0		+	449
MADCCAKQEPER	1	Unmodified	1493.6061	0.6061179	1	sp|P02768|ALBU_HUMAN;CON__P02768-1	yes	no	0	0	0	0	0	By matching	By matching		By matching	By MS/MS	By matching	By matching		1	1		1	1	1	1		13.485	11.003	3	0.054976	3496	RobotHUNTER_P1_set2_1	119.52	98.276	317700000	39741000	45517000	0	73610000	55775000	56836000	46221000	0		+	450
MADEAGSEADHEGTHSTKR	1	Unmodified	2027.8603	0.86029499	76	sp|P02671|FIBA_HUMAN	yes	yes	0	0	0	0	0	By matching	By MS/MS	By MS/MS		By MS/MS		By MS/MS	By matching	1	1	1		1		1	1	12.658	10.203	4	1.7488E-40	3412	RobotHUNTER_P1_set2_3	263.09	242.72	553410000	29837000	22634000	62357000	0	160240000	0	223590000	54755000			451
MCPQLQQYEMHGPEGLR	0	Glu->pyro-Glu	2054.9125	0.91247068	53	sp|P01023|A2MG_HUMAN	yes	yes	0	0	1	0	0	By matching	By MS/MS	By matching	By MS/MS					1	2	1	1					41.508	41.355	2;3	5.0668E-07	15272	RobotHUNTER_P1_set1_4	230.06	185.76	145870000	24060000	70535000	22046000	29227000	0	0	0	0			452
MDAKMYLGYEYVTAIR	1	Glu->pyro-Glu	1904.9165	0.91647665	91	sp|P02787|TRFE_HUMAN	yes	yes	0	0	1	0	0		By matching	By MS/MS	By MS/MS			By MS/MS	By matching		1	1	1			1	1	47.095	44.723	2	4.5711E-08	16732	RobotHUNTER_P1_set1_3	199.37	135.83	140560000	0	11926000	23937000	30148000	0	0	54358000	20193000			453
MELERPGGNEITR	0	Unmodified	1500.7355	0.73547582	76	sp|P02671|FIBA_HUMAN	yes	yes	0	0	0	0	1	By matching	By matching	By MS/MS	By matching	By MS/MS	By MS/MS	By MS/MS		1	1	1	1	1	2	2		24.346	21.053	2;3	6.0955E-17	7689	RobotHUNTER_P1_set2_2	225.79	166.36	2451800000	53886000	180470000	162100000	155770000	609950000	728220000	561440000	0			454
MKGLIDEVNQDFTNR	1	Unmodified	1778.8621	0.8621329	76	sp|P02671|FIBA_HUMAN	yes	yes	0	0	0	0	0	By matching	By matching	By MS/MS	By MS/MS	By MS/MS	By MS/MS	By MS/MS		1	2	2	2	2	2	2		34.86	32.16	2;3	5.6666E-61	12302	RobotHUNTER_P1_set2_1	300.07	246.83	1032700000	42801000	94100000	181380000	80280000	262580000	188490000	183070000	0			455
MPCAEDYLSVVLNQLCVLHEKTPVSDR	1	Unmodified	3172.5355	0.53552573	1	sp|P02768|ALBU_HUMAN;CON__P02768-1	yes	no	0	0	0	0	0						By MS/MS	By matching							1	1		54.451	49.711	4	1.0986E-77	18955	RobotHUNTER_P1_set2_2	296.97	282.91	219580000	0	0	0	0	0	184060000	35525000	0		+	456
MVTGNPASDEIKR	1	Unmodified	1416.7031	0.70311306	101	sp|P04275|VWF_HUMAN	yes	yes	0	0	0	0	0	By matching				By matching	By MS/MS	By matching		1				1	1	1		21.504	17.367	3	0.038667	6472	RobotHUNTER_P1_set2_2	122.52	94.994	316120000	17983000	0	0	0	110030000	135990000	52119000	0			457
MYLGYEYVTAIR	0	Unmodified	1477.7275	0.72753689	91	sp|P02787|TRFE_HUMAN	yes	yes	0	0	0	0	0					By MS/MS	By MS/MS	By MS/MS	By MS/MS					1	1	1	1	46.011	40.385	2	4.5945E-06	15742	RobotHUNTER_P1_set2_3	154.04	110.52	137350000	0	0	0	0	55313000	50675000	0	31364000			458
NCGPPPTLSFAAPMDITLTETR	0	Oxidation (M)	2404.1403	0.14028159	94	sp|P04003|C4BPA_HUMAN	yes	yes	0	0	0	1	0	By MS/MS	By MS/MS	By MS/MS	By MS/MS			By matching		2	2	2	2			1		46.761	45.823	2;3	3.7073E-35	16852	RobotHUNTER_P1_set1_4	246.95	215.96	260440000	36183000	12066000	75032000	116350000	0	0	20807000	0			459
NCGPPPTLSFAAPMDITLTETR	0	Unmodified	2388.1454	0.14536697	94	sp|P04003|C4BPA_HUMAN	yes	yes	0	0	0	0	0	By MS/MS	By MS/MS	By MS/MS	By MS/MS		By MS/MS	By MS/MS	By MS/MS	2	2	2	2		2	1	1	48.145	46.17	2;3	3.4493E-56	17111	RobotHUNTER_P1_set1_2	333.77	305.8	2949100000	372110000	338720000	571070000	822510000	0	510770000	224720000	109190000			460
NDNEEGFFSAR	0	Unmodified	1284.5371	0.53709359	77	sp|P02675|FIBB_HUMAN	yes	yes	0	0	0	0	0	By MS/MS	By MS/MS	By MS/MS	By MS/MS	By MS/MS	By MS/MS	By MS/MS	By MS/MS	2	2	1	1	1	1	1	1	29.469	27.178	2	2.4362E-07	9949	RobotHUNTER_P1_set1_3	194.76	171.71	3034900000	306400000	301300000	616900000	430820000	422350000	357160000	357110000	242800000			461
NDVTDIADDGCPKPPEIAHGYVEHSVR	1	Unmodified	2990.3828	0.38284814	44	sp|P00738|HPT_HUMAN	yes	yes	0	0	0	0	0	By matching	By matching	By MS/MS	By matching					1	1	1	1					28.224	27.874	4	0.065544	10045	RobotHUNTER_P1_set1_3	74.769	58.544	1038900000	159550000	132010000	346940000	400440000	0	0	0	0			462
NECFLQHKDDNPNLPR	1	Unmodified	1995.9221	0.92210739	1	sp|P02768|ALBU_HUMAN;CON__P02768-1	yes	no	0	0	0	0	0	By MS/MS	By MS/MS	By MS/MS	By MS/MS	By MS/MS	By MS/MS	By MS/MS	By MS/MS	2	3	3	2	3	3	3	3	24.328	21.085	2;3;4	3.7311E-104	7580	RobotHUNTER_P1_set2_2	357.66	310.86	23559000000	451530000	852750000	2276700000	834840000	5942000000	8247100000	3665400000	1288400000		+	463
NECFLQHKDDNPNLPR	1	Gln->pyro-Glu	1978.8956	0.89555829	1	sp|P02768|ALBU_HUMAN;CON__P02768-1	yes	no	0	1	0	0	0	By MS/MS	By MS/MS	By matching	By MS/MS	By MS/MS	By MS/MS	By MS/MS	By matching	1	1	2	1	2	3	3	1	29.522	25.856	2;3	1.2695E-209	9653	RobotHUNTER_P1_set2_2	435.72	362.22	4152100000	298090000	159300000	295530000	303820000	1000400000	1101700000	660160000	333080000		+	464
NECFLQHKDDNPNLPR	1	Glu->pyro-Glu	1977.9115	0.9115427	1	sp|P02768|ALBU_HUMAN;CON__P02768-1	yes	no	0	0	1	0	0	By MS/MS	By MS/MS	By MS/MS	By MS/MS	By matching	By MS/MS	By matching		3	3	2	3	2	3	2		29.429	27.148	2;3;4	3.1463E-42	9689	RobotHUNTER_P1_set1_2	272.54	235.18	46937000000	7936100000	9219900000	13942000000	13636000000	411530000	1608300000	183240000	0		+	465
NECFLQHKDDNPNLPR	1	Acetyl (N-term)	2037.9327	0.93267208	1	sp|P02768|ALBU_HUMAN;CON__P02768-1	yes	no	1	0	0	0	0			By matching	By matching	By MS/MS	By MS/MS	By MS/MS	By MS/MS			1	1	1	1	1	1	27.461	23.48	3	1.188E-25	8843	RobotHUNTER_P1_set2_1	239.51	221.94	554970000	0	0	45933000	26746000	164860000	163740000	104230000	49472000		+	466
NEDKDPAFTALLTTQTQVQR	1	Unmodified	2275.1444	0.14443899	134	sp|P54108|CRIS3_HUMAN	yes	yes	0	0	0	0	0	By matching	By matching	By MS/MS	By MS/MS	By MS/MS	By MS/MS		By matching	1	1	1	1	1	1		1	36.92	34.38	3	7.1868E-16	12460	RobotHUNTER_P1_set1_4	205	176.53	748300000	97513000	124450000	180310000	155510000	87076000	87229000	0	16200000			467
NEETFLKKYLYEIAR	2	Unmodified	1916.0044	0.0043636815	1	sp|P02768|ALBU_HUMAN;CON__P02768-1	yes	no	0	0	0	0	0				By MS/MS								1					39.503	38.916	4	0.03772	14283	RobotHUNTER_P1_set1_4	121.31	94.163	40250000	0	0	0	40250000	0	0	0	0		+	468
NLGKVGSKCCKHPEAKR	4	Gln->pyro-Glu	1950.988	0.98801889	1	sp|P02768|ALBU_HUMAN;CON__P02768-1	yes	no	0	1	0	0	0					By matching	By MS/MS							1	1			16.111	11.471	4	0.0010865	3778	RobotHUNTER_P1_set2_2	149.36	101.25	220990000	0	0	0	0	56636000	164350000	0	0		+	469
NNQRPSGVPDR	0	Gln->pyro-Glu	1221.585	0.58504683	61	sp|P01700|LV147_HUMAN;sp|P01699|LV144_HUMAN	yes	no	0	1	0	0	1	By matching		By MS/MS	By matching	By matching		By matching	By matching	1		1	1	1		1	1	16.216	13.339	2	0.092754	4656	RobotHUNTER_P1_set1_3	117.28	8.126	95371000	3613100	0	19672000	10338000	17858000	0	21866000	22024000			470
NPSSAGSWNSGSSGPGSTGNR	0	Unmodified	1962.8416	0.84160846	76	sp|P02671|FIBA_HUMAN	yes	yes	0	0	0	0	0	By MS/MS	By MS/MS		By MS/MS	By MS/MS	By MS/MS	By MS/MS	By matching	1	1		1	1	1	1	1	19.659	16.73	2	2.422E-149	6332	RobotHUNTER_P1_set2_2	325.68	274.39	244230000	16687000	30204000	0	16921000	35155000	0	77478000	67783000			471
NPSSAGSWNSGSSGPGSTGNR	0	Acetyl (N-term)	2004.8522	0.85217315	76	sp|P02671|FIBA_HUMAN	yes	yes	1	0	0	0	0		By matching	By MS/MS	By MS/MS		By matching	By matching	By matching		1	1	2		2	2	1	21.527	18.088	2	4.7304E-52	6757	RobotHUNTER_P1_set1_3	271.46	234.48	193950000	0	10888000	24480000	54114000	0	35803000	54520000	14145000			472
NPSSAGSWNSGSSGPGSTGNR	0	Glu->pyro-Glu	1944.831	0.83104378	76	sp|P02671|FIBA_HUMAN	yes	yes	0	0	1	0	0	By matching	By matching	By matching	By matching		By MS/MS	By MS/MS		1	1	1	1		1	1		18.629	16.432	2	7.1449E-96	6255	RobotHUNTER_P1_set2_2	319.28	293.24	98446000	6984300	10178000	17270000	11839000	0	22377000	29797000	0			473
NQEQVSPLTLLKLGNQEPGGQTALKSPPGVCSR	2	Unmodified	3502.8202	0.82021509	114	sp|P08697|A2AP_HUMAN	yes	yes	0	0	0	0	0	By MS/MS	By MS/MS	By MS/MS	By MS/MS	By MS/MS	By MS/MS	By MS/MS	By MS/MS	1	1	1	2	2	2	1	1	40.694	37.511	3;4	5.3813E-138	14387	RobotHUNTER_P1_set2_2	331.98	310.04	3427100000	220120000	124810000	300910000	431510000	969200000	972900000	313960000	93678000		+	474
NSPLDEENLTQENQDR	0	Unmodified	1900.8399	0.83987713	51	sp|P01011|AACT_HUMAN	yes	yes	0	0	0	0	0	By MS/MS	By MS/MS	By MS/MS	By MS/MS	By MS/MS	By MS/MS	By MS/MS	By MS/MS	4	4	3	3	2	3	3	3	26.205	23.709	2;3	4.4365E-74	9121	RobotHUNTER_P1_set2_1	387.96	328.89	25893000000	3527200000	3549900000	5799300000	5186500000	2795600000	1841400000	1525700000	1667100000			475
NSSDEDDPKRR	1	Glu->pyro-Glu	1299.5804	0.58035539	146	sp|Q5JV73|FRPD3_HUMAN	yes	yes	0	0	1	0	1			By matching		By matching	By matching	By MS/MS	By MS/MS			1		1	1	1	1	23.1	18.48	2	0.0019651	7088	RobotHUNTER_P1_set2_3	152.34	114.61	1017800000	0	0	42053000	0	59024000	110260000	274120000	532300000			476
NTYEKYLGEEYVKAVGNLR	2	Unmodified	2245.1379	0.13789705	91	sp|P02787|TRFE_HUMAN	yes	yes	0	0	0	0	0		By MS/MS	By matching	By matching	By matching	By MS/MS				1	1	1	1	1			36.51	34.073	4	0.0039247	12997	RobotHUNTER_P1_set2_2	129.11	110.49	251340000	0	35438000	74153000	16727000	40939000	84081000	0	0			477
NTYEKYLGEEYVKAVGNLR	2	Gln->pyro-Glu	2228.1113	0.11134795	91	sp|P02787|TRFE_HUMAN	yes	yes	0	1	0	0	0			By matching	By MS/MS							1	1					41.506	40.987	3	4.1193E-16	15048	RobotHUNTER_P1_set1_4	213.18	178.8	66797000	0	0	34686000	32111000	0	0	0	0			478
NVAEGETKPDPDVTER	1	Unmodified	1755.8275	0.82752153	92	sp|P02790|HEMO_HUMAN	yes	yes	0	0	0	0	0	By MS/MS	By matching	By matching	By matching			By matching		1	1	1	1			1		17.769	16.235	3	0.10947	5284	RobotHUNTER_P1_set1_1	104.26	80.801	396650000	93513000	74962000	103290000	104010000	0	0	20883000	0			479
NVNFQKAINEKLGQYASPTAKR	3	Unmodified	2476.3187	0.31865538	115	sp|P0C0L5|CO4B_HUMAN;sp|P0C0L4|CO4A_HUMAN	yes	no	0	0	0	0	0	By MS/MS	By MS/MS	By MS/MS	By MS/MS	By MS/MS	By MS/MS	By MS/MS	By MS/MS	1	1	2	1	2	2	2	1	31.141	27.829	3;4	2.5615E-56	10491	RobotHUNTER_P1_set2_1	271.94	247.89	7296500000	192340000	165020000	769970000	741590000	2410300000	2015000000	775410000	226790000			480
PANHCVYFYGDEISFSCHETSR	0	Glu->pyro-Glu	2657.1064	0.1063557	94	sp|P04003|C4BPA_HUMAN	yes	yes	0	0	1	0	0	By MS/MS	By MS/MS	By MS/MS	By MS/MS	By MS/MS	By MS/MS			1	1	2	2	2	1			40.827	38.751	3	2.4859E-07	14492	RobotHUNTER_P1_set1_3	158.33	146.03	479120000	46106000	41168000	92181000	145580000	65736000	88354000	0	0			481
PEVDVMCTAFHDNEETFLKKYLYEIAR	2	Glu->pyro-Glu	3299.5631	0.56312069	1	sp|P02768|ALBU_HUMAN;CON__P02768-1	yes	no	0	0	1	0	0				By MS/MS								1					51.92	51.232	4	2.4533E-05	19067	RobotHUNTER_P1_set1_4	127.14	111.37	98732000	0	0	0	98732000	0	0	0	0		+	482
PEVDVMCTAFHDNEETFLKKYLYEIAR	2	Acetyl (N-term)	3359.5843	0.58425006	1	sp|P02768|ALBU_HUMAN;CON__P02768-1	yes	no	1	0	0	0	0				By MS/MS								1					50.92	50.232	3	8.7864E-57	18683	RobotHUNTER_P1_set1_4	222.72	211.71	59347000	0	0	0	59347000	0	0	0	0		+	483
PGSSGPGSTGSWNSGSSGTGSTGNQNPGSPR	0	Glu->pyro-Glu	2800.2033	0.20330387	76	sp|P02671|FIBA_HUMAN	yes	yes	0	0	1	0	0							By matching	By MS/MS							1	1	23.61	18.08	3	1.4678E-32	6699	RobotHUNTER_P1_set2_4	204.35	191.03	69534000	0	0	0	0	0	0	37935000	31599000			484
PGSTGTWNPGSSER	0	Acetyl (N-term)	1473.6484	0.64843495	76	sp|P02671|FIBA_HUMAN	yes	yes	1	0	0	0	0	By MS/MS	By MS/MS	By MS/MS	By MS/MS	By matching				2	1	1	1	1				19.915	18.402	2	0.0056757	5866	RobotHUNTER_P1_set1_1	147.91	98.608	196520000	24406000	28458000	76537000	46209000	20911000	0	0	0			485
PICLPCTEGTTR	0	Glu->pyro-Glu	1385.6432	0.64315534	48	sp|P00751|CFAB_HUMAN	yes	yes	0	0	1	0	0			By MS/MS	By matching							1	1					49.289	48.72	2	0.060392	18298	RobotHUNTER_P1_set1_3	118.67	71.675	122050000	0	0	57123000	64930000	0	0	0	0			486
PLPSCEEKSCDNPYIPNGDYSPLR	1	Glu->pyro-Glu	2789.2425	0.24251483	113	sp|P08603|CFAH_HUMAN	yes	yes	0	0	1	0	0	By MS/MS	By matching	By MS/MS	By MS/MS					1	1	4	3					43.712	43.365	2;3	1.1129E-15	16297	RobotHUNTER_P1_set1_3	193.64	172.91	361810000	36164000	54528000	124770000	146350000	0	0	0	0			487
PNNPDWGTFEEVSGNVSPGTR	0	Acetyl (N-term)	2301.0298	0.029803164	76	sp|P02671|FIBA_HUMAN	yes	yes	1	0	0	0	0		By MS/MS								1							43.656	43.694	3	0.19267	16170	RobotHUNTER_P1_set1_2	78.708	73.498	26964000	0	26964000	0	0	0	0	0	0			488
PNWFQQKPGQAPR	1	Unmodified	1552.7899	0.78989465	99	sp|P04211|LV743_HUMAN	yes	yes	0	0	0	0	0		By MS/MS	By matching	By matching						1	1	1					33.982	33.581	2	0.099335	12170	RobotHUNTER_P1_set1_2	111.46	69.915	106720000	0	41790000	44506000	20426000	0	0	0	0			489
PQGSCSLEGVEIKGGSFR	1	Glu->pyro-Glu	1888.9101	0.91014572	48	sp|P00751|CFAB_HUMAN	yes	yes	0	0	1	0	0	By MS/MS	By matching	By MS/MS	By MS/MS	By matching	By matching			1	1	2	1	1	1			37.538	35.704	2	0.00012183	13110	RobotHUNTER_P1_set1_4	157.5	124.41	2130300000	326390000	430870000	618470000	677830000	35843000	40896000	0	0			490
PSLVEVSR	0	Unmodified	885.49198	0.4919813	145	sp|Q1X8D7|LRC36_HUMAN	yes	yes	0	0	0	0	0	By MS/MS	By MS/MS	By matching	By MS/MS	By matching	By matching	By MS/MS	By matching	1	1	1	1	1	1	1	1	24.405	21.386	2	0.0031027	7451	RobotHUNTER_P1_set1_4	203.19	62.202	1701800000	193100000	272900000	483770000	331640000	81889000	114350000	137450000	86744000			491
PTGTGESKCPLMVKVLDAVR	2	Unmodified	2157.1286	0.12859469	88	sp|P02766|TTHY_HUMAN	yes	yes	0	0	0	0	0	By MS/MS	By matching	By matching	By MS/MS	By matching	By MS/MS			2	1	1	2	1	2			40.108	38.076	3;4	0.0005908	13716	RobotHUNTER_P1_set1_4	136.64	99.402	1093600000	178300000	105050000	119220000	363480000	99826000	227740000	0	0			492
QAADKAACLLPKLDELR	2	Gln->pyro-Glu	1893.9982	0.99823245	1	sp|P02768|ALBU_HUMAN;CON__P02768-1	yes	no	0	1	0	0	0	By MS/MS	By matching			By MS/MS	By MS/MS	By matching	By MS/MS	1	1			1	1	1	1	40.889	37.188	3	0.0020371	14280	RobotHUNTER_P1_set2_2	145.05	90.813	741660000	56785000	38412000	0	0	277390000	227610000	97977000	43484000		+	493
QAFHLGKCPNPPVQENFDVNKYLGR	2	Gln->pyro-Glu	2910.4235	0.42353116	103	sp|P05090|APOD_HUMAN	yes	yes	0	1	0	0	0	By MS/MS	By MS/MS	By MS/MS	By MS/MS	By MS/MS	By MS/MS	By MS/MS	By MS/MS	2	2	2	2	2	2	2	1	37.83	35.13	3;4	3.117E-223	12951	RobotHUNTER_P1_set1_3	423.95	387.37	13594000000	775650000	539320000	1385900000	1278600000	3898200000	3777400000	1604900000	334450000			494
QALAQYQKDAPDHQELNLDVSLQLPSR	1	Gln->pyro-Glu	3059.5312	0.53122693	54	sp|P01024|CO3_HUMAN	yes	yes	0	1	0	0	0		By MS/MS		By MS/MS						1		1					39.76	39.535	3	3.9393E-215	14385	RobotHUNTER_P1_set1_4	406.64	347.72	134110000	0	42628000	0	91479000	0	0	0	0			495
QANDYLNSFNWER	0	Gln->pyro-Glu	1638.7063	0.70628418	97	sp|P04114|APOB_HUMAN	yes	yes	0	1	0	0	0			By MS/MS								1						44.529	44.078	2	2.6448E-26	16475	RobotHUNTER_P1_set1_3	257.72	200.54	38341000	0	0	38341000	0	0	0	0	0			496
QAPGKGLEWMGGFDPEDGETIYAQKFQGR	2	Gln->pyro-Glu	3194.4767	0.47674852	25	sp|A0A0C4DH33|HV124_HUMAN	yes	yes	0	1	0	0	0	By MS/MS	By MS/MS	By MS/MS	By MS/MS		By MS/MS			1	1	2	2		1			44.113	43.062	3;4	1.3353E-110	15894	RobotHUNTER_P1_set1_2	324.91	307.04	1057900000	132050000	156480000	359930000	288040000	0	121440000	0	0			497
QAPGKGLEWMGGFDPEDGETIYAQKFQGR	2	Oxidation (M);Gln->pyro-Glu	3210.4717	0.47166314	25	sp|A0A0C4DH33|HV124_HUMAN	yes	yes	0	1	0	1	0				By MS/MS								1					43.193	42.706	3	0.033861	15712	RobotHUNTER_P1_set1_4	74.28	63.176	29914000	0	0	0	29914000	0	0	0	0			498
QAPGKGLEWMGGFDPEDGETIYAQKFQGR	2	Glu->pyro-Glu	3193.4927	0.49273294	25	sp|A0A0C4DH33|HV124_HUMAN	yes	yes	0	0	1	0	0					By MS/MS								1				48.462	42.998	4	0.027409	16527	RobotHUNTER_P1_set2_1	77.065	64.043	69874000	0	0	0	0	69874000	0	0	0			499
QAPGKGLEWVGFIR	1	Gln->pyro-Glu	1539.8198	0.8197978	15	sp|A0A0A0MS15|HV349_HUMAN	yes	yes	0	1	0	0	0			By MS/MS	By MS/MS		By MS/MS	By MS/MS				1	1		1	1		47.141	44.186	2	2.7995E-22	16234	RobotHUNTER_P1_set1_4	241.15	177.87	457570000	0	0	98277000	59979000	0	183330000	115990000	0			500
QAPGKGLEWVGR	1	Gln->pyro-Glu	1279.6673	0.6673199	22	sp|A0A0B4J1Y9|HV372_HUMAN	no	no	0	1	0	0	0	By MS/MS	By MS/MS	By MS/MS	By MS/MS	By MS/MS	By MS/MS	By MS/MS	By MS/MS	1	1	1	1	1	1	1	1	32.717	29.799	2	3.4352E-12	10750	RobotHUNTER_P1_set1_2	217.83	148.4	12358000000	1333500000	1050800000	3330300000	1089200000	1272100000	2453000000	1175600000	653330000			501
QAPGKGLEWVSAISGSGGSTYYADSVKGR	2	Gln->pyro-Glu	2910.4148	0.41480019	66	sp|P01764|HV323_HUMAN	yes	yes	0	1	0	0	0			By matching			By MS/MS					1			1			41.68	38.645	3	2.7217E-21	14916	RobotHUNTER_P1_set2_2	196.06	151.35	102710000	0	0	56905000	0	0	45805000	0	0			502
QAPGKGLVWVSR	1	Gln->pyro-Glu	1279.7037	0.70370541	20	sp|A0A0B4J1X5|HV374_HUMAN	yes	yes	0	1	0	0	0	By MS/MS	By MS/MS	By MS/MS	By MS/MS	By MS/MS	By MS/MS	By MS/MS	By matching	1	1	1	1	1	1	1	1	34.898	31.992	2	2.7049E-07	11567	RobotHUNTER_P1_set1_2	194.5	98.17	2718900000	329450000	334260000	345990000	331140000	411080000	398240000	326480000	242290000			503
QAQCGQDFQCKETGR	1	Gln->pyro-Glu	1794.7414	0.74136583	110	sp|P07357|CO8A_HUMAN	yes	yes	0	1	0	0	0					By MS/MS	By MS/MS	By MS/MS	By MS/MS					1	1	1	1	22.505	16.994	2	1.9166E-63	6399	RobotHUNTER_P1_set2_2	315.43	261.16	273640000	0	0	0	0	66387000	96184000	49771000	61300000			504
QASGKGLEWVGR	1	Gln->pyro-Glu	1269.6466	0.64658446	19	sp|A0A0B4J1V6|HV373_HUMAN	yes	yes	0	1	0	0	0	By MS/MS	By MS/MS	By MS/MS	By MS/MS	By MS/MS	By MS/MS	By MS/MS	By MS/MS	1	1	1	1	1	1	1	1	30.843	27.962	2	2.7458E-07	10055	RobotHUNTER_P1_set1_4	194.39	124.97	1039800000	75465000	83368000	165700000	88721000	197860000	216130000	126650000	85855000			505
QAVDTAVDGVFIR	0	Gln->pyro-Glu	1372.6987	0.69867961	124	sp|P19827|ITIH1_HUMAN	yes	yes	0	1	0	0	0	By MS/MS	By MS/MS	By MS/MS	By MS/MS		By MS/MS	By MS/MS	By MS/MS	2	2	1	1		1	1	1	47.265	45.305	2	2.5994E-11	15206	RobotHUNTER_P1_set1_2	212.82	152.8	4034500000	568760000	511270000	837830000	951330000	0	421870000	403670000	339760000			506
QCGHQISACHR	0	Gln->pyro-Glu	1335.5561	0.55607166	93	sp|P03952|KLKB1_HUMAN	yes	yes	0	1	0	0	0						By matching	By MS/MS	By MS/MS						1	1	1	15.67	11.079	3	4.1922E-05	3832	RobotHUNTER_P1_set2_3	178.53	167.62	93321000	0	0	0	0	0	13917000	27997000	51407000			507
QCSKEDGGGWWYNR	1	Gln->pyro-Glu	1724.7002	0.70015294	77	sp|P02675|FIBB_HUMAN;CON__P02676	yes	no	0	1	0	0	0						By MS/MS	By MS/MS	By MS/MS						1	1	1	36.443	30.913	2	8.8479E-35	11866	RobotHUNTER_P1_set2_4	278.38	244.51	583180000	0	0	0	0	0	0	269300000	313880000			508
QDGSVDFGR	0	Glu->pyro-Glu	961.42536	0.42535829	77	sp|P02675|FIBB_HUMAN;CON__P02676	yes	no	0	0	1	0	0	By MS/MS	By MS/MS	By MS/MS	By MS/MS	By MS/MS	By MS/MS	By MS/MS	By MS/MS	1	1	2	1	2	2	3	3	25.703	21.972	2	1.4947E-27	7407	RobotHUNTER_P1_set2_3	230.41	136.42	3406800000	368090000	326800000	413540000	358850000	341200000	426320000	605700000	566330000			509
QDGSVDFGR	0	Gln->pyro-Glu	962.40937	0.40937388	77	sp|P02675|FIBB_HUMAN;CON__P02676	yes	no	0	1	0	0	0	By MS/MS	By MS/MS	By MS/MS	By MS/MS	By MS/MS	By MS/MS	By MS/MS	By MS/MS	1	1	2	2	2	2	2	1	28.334	25.131	1;2	0.00055529	9740	RobotHUNTER_P1_set2_3	191.17	127.61	17218000000	769830000	673790000	4087700000	2268900000	2792300000	1944600000	3487600000	1193000000			510
QDGSVDFGR	0	Unmodified	979.43592	0.43592298	77	sp|P02675|FIBB_HUMAN;CON__P02676	yes	no	0	0	0	0	0	By matching	By MS/MS	By MS/MS	By MS/MS	By MS/MS	By MS/MS	By MS/MS	By MS/MS	1	1	1	1	1	1	1	1	22.189	18.894	2	5.5622E-06	7149	RobotHUNTER_P1_set2_2	223.08	122.69	2093800000	75068000	238860000	466660000	0	364010000	455570000	245970000	247630000			511
QEDACQGDSGGPHVTR	0	Gln->pyro-Glu	1695.6907	0.69071047	45	sp|P00742|FA10_HUMAN	yes	yes	0	1	0	0	0							By MS/MS	By MS/MS							1	1	19.885	14.556	2	8.8325E-104	5337	RobotHUNTER_P1_set2_3	348.58	305.06	268890000	0	0	0	0	0	0	153050000	115840000			512
QEELCLAR	0	Gln->pyro-Glu	1000.4648	0.46478027	85	sp|P02753|RET4_HUMAN	yes	yes	0	1	0	0	0						By MS/MS								1			35.391	29.871	2	0.13402	11436	RobotHUNTER_P1_set2_2	121.62	49.385	0	0	0	0	0	0	0	0	0			513
QEHPSCPGPR	0	Gln->pyro-Glu	1146.4876	0.48764097	38	sp|O75636|FCN3_HUMAN	yes	yes	0	1	0	0	0	By MS/MS	By MS/MS	By MS/MS	By MS/MS	By MS/MS	By MS/MS	By MS/MS	By MS/MS	1	1	1	1	1	1	1	1	14.908	12.316	2	4.6997E-05	4061	RobotHUNTER_P1_set2_2	190.88	158.41	10571000000	910560000	1048300000	1583900000	987130000	1426000000	2161900000	1782300000	670510000			514
QELSEAEQATR	0	Gln->pyro-Glu	1243.5681	0.56805936	54	sp|P01024|CO3_HUMAN	yes	yes	0	1	0	0	0	By MS/MS	By MS/MS					By MS/MS	By MS/MS	1	1					1	1	26.209	23.503	2	1.5309E-11	8885	RobotHUNTER_P1_set2_4	225.22	168.41	646440000	34845000	29236000	0	0	0	0	319570000	262800000			515
QELSEAEQATR	0	Unmodified	1260.5946	0.59460847	54	sp|P01024|CO3_HUMAN	yes	yes	0	0	0	0	0		By matching					By MS/MS	By matching		1					1	1	19.285	15.711	2	6.3078E-15	5918	RobotHUNTER_P1_set2_3	242.45	164.11	176300000	0	14749000	0	0	0	0	81706000	79850000			516
QEPERNECFLQHKDDNPNLPR	1	Unmodified	2635.2197	0.21974597	1	sp|P02768|ALBU_HUMAN;CON__P02768-1	yes	no	0	0	0	0	1					By MS/MS	By MS/MS							1	1			25.097	19.555	4	1.3705E-08	7470	RobotHUNTER_P1_set2_1	171.84	146.82	123770000	0	0	0	0	47964000	75810000	0	0		+	517
QEPERNECFLQHKDDNPNLPR	1	Gln->pyro-Glu	2618.1932	0.19319687	1	sp|P02768|ALBU_HUMAN;CON__P02768-1	yes	no	0	1	0	0	1					By MS/MS	By MS/MS	By MS/MS	By MS/MS					2	2	2	2	27.711	22.225	3;4	4.0667E-110	8387	RobotHUNTER_P1_set2_4	333.36	288.12	8934700000	0	0	0	0	3047200000	1206500000	2664000000	2017000000		+	518
QEPSQGTTTFAVTSILR	0	Gln->pyro-Glu	1817.9159	0.9159426	71	sp|P01876|IGHA1_HUMAN	yes	yes	0	1	0	0	0	By MS/MS	By MS/MS	By MS/MS	By MS/MS		By MS/MS	By MS/MS	By MS/MS	4	5	2	2		6	4	4	50.214	48.411	2;3	1.0432E-26	21115	RobotHUNTER_P1_set1_1	234.9	208.11	8501400000	919110000	794900000	1278300000	1137800000	0	1869600000	1370500000	1131200000			519
QEPSQGTTTFAVTSILR	0	Unmodified	1834.9425	0.94249171	71	sp|P01876|IGHA1_HUMAN	yes	yes	0	0	0	0	0			By MS/MS	By MS/MS	By MS/MS	By MS/MS		By MS/MS			1	1	1	1		1	42.33	38.746	2	3.593E-71	14335	RobotHUNTER_P1_set1_3	305.48	242.85	261450000	0	0	53853000	33357000	57431000	86490000	0	30316000			520
QEQTYVISAPKIFR	1	Gln->pyro-Glu	1661.8777	0.8777066	55	sp|P01031|CO5_HUMAN	yes	yes	0	1	0	0	0	By MS/MS	By MS/MS	By MS/MS	By MS/MS	By MS/MS	By MS/MS	By MS/MS	By MS/MS	1	1	1	1	1	1	1	1	40.75	37.845	2	1.5788E-43	13813	RobotHUNTER_P1_set1_2	294.49	209.28	5979200000	881760000	668000000	1329200000	1470300000	586950000	519180000	370300000	153570000			521
QEVKPCDFPEIQHGGLYYKSLR	2	Gln->pyro-Glu	2646.2901	0.29005737	151	sp|Q92496|FHR4_HUMAN	yes	yes	0	1	0	0	0					By MS/MS								1				36.781	31.317	4	1.9E-10	11968	RobotHUNTER_P1_set2_1	169.6	154.28	55852000	0	0	0	0	55852000	0	0	0			522
QFTSSTSYNR	0	Gln->pyro-Glu	1172.5098	0.5098162	76	sp|P02671|FIBA_HUMAN	yes	yes	0	1	0	0	0	By MS/MS	By MS/MS	By MS/MS		By MS/MS	By MS/MS	By MS/MS	By MS/MS	1	1	1		1	1	1	1	27.719	24.511	2	3.436E-05	9408	RobotHUNTER_P1_set2_4	223.83	171.43	1433600000	79384000	119040000	37737000	0	88156000	65956000	287810000	755530000			523
QGALELIKKGYTQQLAFR	2	Gln->pyro-Glu	2046.1262	0.12621015	54	sp|P01024|CO3_HUMAN	yes	yes	0	1	0	0	0	By MS/MS	By MS/MS	By MS/MS	By MS/MS	By MS/MS	By MS/MS	By MS/MS		2	1	2	1	2	2	2		43.223	40.336	2;3	1.4243E-71	15454	RobotHUNTER_P1_set2_1	306.69	254.35	9680100000	304350000	217550000	480140000	559250000	3076700000	3348700000	1693500000	0			524
QGDREWFWDLATGTMKER	1	Gln->pyro-Glu	2208.0058	0.0058370195	92	sp|P02790|HEMO_HUMAN	yes	yes	0	1	0	0	1						By MS/MS								1			51.072	45.652	3	0.019549	17570	RobotHUNTER_P1_set2_2	102.48	77.274	0	0	0	0	0	0	0	0	0			525
QGFGNVATNTDGKNYCGLPGEYWLGNDKISQLTR	2	Gln->pyro-Glu	3755.7638	0.76382242	77	sp|P02675|FIBB_HUMAN	yes	yes	0	1	0	0	0						By matching	By MS/MS							1	1		47.477	41.935	3	2.9673E-242	16280	RobotHUNTER_P1_set2_3	409.35	378.43	197250000	0	0	0	0	0	51567000	145680000	0			526
QGIPFFGQVR	0	Gln->pyro-Glu	1130.5873	0.58727866	53	sp|P01023|A2MG_HUMAN	yes	yes	0	1	0	0	0	By MS/MS	By MS/MS	By MS/MS	By matching		By matching			1	1	1	1		1			49.959	48.755	2	0.10525	17659	RobotHUNTER_P1_set1_1	120.46	60.099	767830000	86237000	68539000	70583000	61163000	0	481310000	0	0			527
QGLSSPVTKSFNR	1	Gln->pyro-Glu	1402.7205	0.72047768	119	sp|P0DOX7|IGK_HUMAN;sp|P01834|IGKC_HUMAN	yes	no	0	1	0	0	0	By MS/MS	By MS/MS	By MS/MS	By MS/MS	By MS/MS	By matching	By MS/MS	By MS/MS	1	1	1	1	1	1	1	1	29.737	26.832	2	3.9924E-26	9742	RobotHUNTER_P1_set1_4	253.16	195.2	901870000	48777000	25363000	61951000	106420000	169430000	179620000	158950000	151360000			528
QGPVNLLSDPEQGVEVTGQYER	0	Gln->pyro-Glu	2397.1448	0.14483292	142	sp|Q14624|ITIH4_HUMAN	yes	yes	0	1	0	0	0	By MS/MS	By MS/MS	By MS/MS	By MS/MS		By MS/MS	By MS/MS	By MS/MS	2	2	2	2		2	2	3	45.924	43.441	2;3	1.7944E-56	16098	RobotHUNTER_P1_set1_4	335.1	290.48	1977200000	294570000	264940000	510130000	370590000	0	189360000	223430000	124140000			529
QGSFQGGFR	0	Gln->pyro-Glu	965.43553	0.43552905	115	sp|P0C0L5|CO4B_HUMAN;sp|P0C0L4|CO4A_HUMAN;CON__P01030;CON__ENSEMBL:ENSBTAP00000007350	yes	no	0	1	0	0	0	By MS/MS	By matching	By MS/MS	By MS/MS	By MS/MS	By MS/MS	By MS/MS	By MS/MS	1	1	1	1	2	2	2	2	31.257	27.533	2	0.013408	9327	RobotHUNTER_P1_set1_1	164.77	98.877	1523200000	107940000	15440000	124650000	42330000	267660000	290830000	384390000	289920000			530
QGSYKVVVQKKSGGR	3	Gln->pyro-Glu	1602.8842	0.88418897	53	sp|P01023|A2MG_HUMAN	yes	yes	0	1	0	0	0					By MS/MS	By MS/MS		By matching					1	1		1	20.011	14.718	4	0.018376	5228	RobotHUNTER_P1_set2_1	130.39	98.325	203480000	0	0	0	0	90530000	86936000	0	26016000			531
QGVNDNEEGFFSAR	0	Gln->pyro-Glu	1551.659	0.65899964	77	sp|P02675|FIBB_HUMAN	yes	yes	0	1	0	0	0	By MS/MS	By MS/MS	By MS/MS	By MS/MS	By MS/MS	By MS/MS	By MS/MS	By MS/MS	19	21	10	15	4	6	3	5	46.485	45.265	1;2	2.0902E-199	13716	RobotHUNTER_P1_set2_4	433.07	386.68	35527000000	5896100000	5086500000	3393800000	3956200000	3007000000	4604400000	4760600000	4822100000			532
QGYFVEAQPKIVLGQEQDSYGGKFDR	2	Gln->pyro-Glu	2941.4246	0.4246366	79	sp|P02743|SAMP_HUMAN	yes	yes	0	1	0	0	0	By MS/MS	By MS/MS	By MS/MS	By MS/MS	By MS/MS	By MS/MS	By MS/MS		2	2	1	2	1	1	1		38.808	36.978	3;4	4.1121E-110	13623	RobotHUNTER_P1_set1_2	329.88	297.8	2121900000	363430000	314800000	350040000	401790000	296970000	220470000	174440000	0			533
QHIEAIDVR	0	Gln->pyro-Glu	1062.5458	0.54580778	97	sp|P04114|APOB_HUMAN	yes	yes	0	1	0	0	0	By matching	By matching			By MS/MS	By MS/MS	By MS/MS	By matching	1	1			1	1	1	1	29.397	25.763	2	0.0062008	9834	RobotHUNTER_P1_set2_2	173.39	95.058	1587700000	68437000	91094000	0	0	112990000	128690000	374080000	812380000			534
QHKDDNPNLPR	1	Gln->pyro-Glu	1315.6269	0.62691165	1	sp|P02768|ALBU_HUMAN;CON__P02768-1	yes	no	0	1	0	0	0	By MS/MS	By MS/MS	By MS/MS	By MS/MS	By MS/MS	By MS/MS	By MS/MS	By MS/MS	2	2	2	2	2	2	2	2	16.477	13.697	2;3	5.7541E-35	4324	RobotHUNTER_P1_set1_2	287.65	205.86	3416700000	465380000	636060000	794460000	405270000	341440000	308810000	287330000	177910000		+	535
QHKDDNPNLPR	1	Unmodified	1332.6535	0.65346075	1	sp|P02768|ALBU_HUMAN;CON__P02768-1	yes	no	0	0	0	0	0		By MS/MS	By MS/MS	By MS/MS	By matching		By matching			1	1	1	1		1		13.663	11.398	3	0.00022881	3598	RobotHUNTER_P1_set1_4	167.6	127.53	310150000	0	50204000	135300000	96978000	21881000	0	5787200	0		+	536
QHVHPEETGGSDR	0	Gln->pyro-Glu	1430.6175	0.61746917	128	sp|P34096|RNAS4_HUMAN	yes	yes	0	1	0	0	0	By MS/MS	By matching			By MS/MS	By MS/MS	By MS/MS	By matching	1	1			1	1	1	1	13.04	10.785	3	0.0017442	3631	RobotHUNTER_P1_set2_3	133.48	101.64	128730000	22790000	16880000	0	0	43306000	0	0	45751000			537
QIKTLIEKTNEER	2	Gln->pyro-Glu	1583.8519	0.85188578	121	sp|P10909|CLUS_HUMAN	yes	yes	0	1	0	0	0	By MS/MS	By MS/MS	By MS/MS		By MS/MS	By MS/MS	By MS/MS	By MS/MS	1	1	1		1	1	1	1	30.422	27.257	3	7.1846E-11	10230	RobotHUNTER_P1_set2_2	203.96	139.84	937130000	65362000	52922000	133870000	0	250970000	186900000	158930000	88181000			538
QINDYVEKGTQGKIVDLVKELDR	3	Gln->pyro-Glu	2642.3915	0.39154555	50	sp|P01009|A1AT_HUMAN	yes	yes	0	1	0	0	0					By MS/MS		By MS/MS						1		1		49.137	43.723	4	3.3379E-15	16996	RobotHUNTER_P1_set2_3	188.39	145.27	56993000	0	0	0	0	19604000	0	37390000	0			539
QIQVSWLR	0	Gln->pyro-Glu	1011.5502	0.55016488	70	sp|P01871|IGHM_HUMAN	yes	yes	0	1	0	0	0	By MS/MS	By MS/MS		By MS/MS		By MS/MS			1	1		1		1			46.512	45.02	2	0.00053407	16162	RobotHUNTER_P1_set1_1	216.01	104.73	721440000	217500000	158220000	0	173840000	0	171870000	0	0			540
QISVNKYR	1	Gln->pyro-Glu	989.52943	0.52942943	77	sp|P02675|FIBB_HUMAN	yes	yes	0	1	0	0	0	By MS/MS	By matching	By MS/MS	By matching	By matching	By MS/MS	By matching		1	1	1	1	1	1	1		24.431	21.781	2	0.060703	8131	RobotHUNTER_P1_set2_2	172.15	64.829	974600000	75616000	70077000	174660000	54440000	158790000	222170000	218840000	0			541
QKAHVSFKPTVAQQR	2	Gln->pyro-Glu	1706.9216	0.92163711	123	sp|P19823|ITIH2_HUMAN	yes	yes	0	1	0	0	0	By MS/MS	By matching		By MS/MS	By MS/MS	By MS/MS	By MS/MS	By matching	1	1		1	2	2	2	1	21.181	17.216	3;4	2.6944E-05	6245	RobotHUNTER_P1_set2_1	184.48	148.88	786190000	34953000	34281000	0	76255000	272110000	235200000	80430000	52949000			542
QKDAPDHQELNLDVSLQLPSR	1	Gln->pyro-Glu	2385.1925	0.19245182	54	sp|P01024|CO3_HUMAN	yes	yes	0	1	0	0	0	By MS/MS								1								36.589	36.589	3	7.004E-05	13163	RobotHUNTER_P1_set1_1	117.46	80.782	0	0	0	0	0	0	0	0	0			543
QKDNGCFR	1	Gln->pyro-Glu	1006.4291	0.42906346	53	sp|P01023|A2MG_HUMAN;sp|P20742|PZP_HUMAN	yes	no	0	1	0	0	0	By MS/MS	By MS/MS	By MS/MS	By MS/MS	By MS/MS	By MS/MS	By matching	By matching	1	1	1	1	2	1	1	1	16.883	13.797	2	0.00013251	4792	RobotHUNTER_P1_set2_2	221.36	164.47	8583500000	296350000	346290000	961470000	518940000	2412200000	1654600000	1437700000	955880000			544
QKDVDKEFYLFPTVFDENESLLLEDNIR	2	Gln->pyro-Glu	3398.6558	0.65581832	42	sp|P00450|CERU_HUMAN	yes	yes	0	1	0	0	0	By MS/MS	By MS/MS	By MS/MS	By MS/MS					2	1	2	2					51.47	51.093	3;4	1.8032E-128	19165	RobotHUNTER_P1_set1_3	332.2	303.27	2380800000	335260000	281730000	658640000	1105200000	0	0	0	0			545
QKLGPHAGDVEGHLSFLEKDLR	2	Gln->pyro-Glu	2428.2499	0.24990712	108	sp|P06727|APOA4_HUMAN	yes	yes	0	1	0	0	0	By MS/MS	By MS/MS	By MS/MS	By MS/MS	By MS/MS	By MS/MS	By MS/MS	By MS/MS	1	1	3	3	2	2	1	1	34.875	32.239	3;4;5	3.7341E-70	12357	RobotHUNTER_P1_set2_3	295.04	238.51	4490500000	161000000	169570000	1614400000	1217200000	287370000	707440000	281900000	51653000			546
QKLHELQEKLSPLGEEMR	2	Unmodified	2164.131	0.13103753	73	sp|P02647|APOA1_HUMAN	yes	yes	0	0	0	0	0	By MS/MS	By MS/MS	By MS/MS	By MS/MS	By matching	By MS/MS	By matching	By MS/MS	1	1	2	2	1	2	2	1	28.427	25.413	3;4	4.8326E-13	9501	RobotHUNTER_P1_set2_2	206.74	176.16	2109500000	78263000	107440000	425910000	259640000	381700000	638900000	178180000	39507000			547
QKLHELQEKLSPLGEEMR	2	Glu->pyro-Glu	2146.1205	0.12047285	73	sp|P02647|APOA1_HUMAN	yes	yes	0	0	1	0	0	By MS/MS	By matching	By MS/MS	By MS/MS	By MS/MS	By MS/MS	By matching		1	1	1	1	1	1	1		29.07	26.506	4	4.2168E-48	9833	RobotHUNTER_P1_set2_1	266.78	213.99	614520000	33108000	27913000	121770000	93574000	124050000	157440000	56667000	0			548
QKLHELQEKLSPLGEEMR	2	Oxidation (M);Gln->pyro-Glu	2163.0994	0.099403054	73	sp|P02647|APOA1_HUMAN	yes	yes	0	1	0	1	0	By MS/MS	By MS/MS	By MS/MS	By MS/MS	By MS/MS	By MS/MS	By MS/MS	By MS/MS	8	10	5	6	6	5	5	7	31.75	29.139	2;3;4	9.1567E-37	10003	RobotHUNTER_P1_set1_4	252.1	210.7	24739000000	3037300000	2285200000	3915100000	3154600000	4167200000	4625400000	1611300000	1942600000			549
QKLHELQEKLSPLGEEMR	2	Gln->pyro-Glu	2147.1045	0.10448843	73	sp|P02647|APOA1_HUMAN	yes	yes	0	1	0	0	0	By MS/MS	By MS/MS	By MS/MS	By MS/MS	By MS/MS	By MS/MS	By MS/MS	By MS/MS	3	3	3	3	6	3	4	4	34.091	30.882	2;3;4	4.41E-222	11902	RobotHUNTER_P1_set2_3	445.09	365.43	135380000000	12431000000	9716800000	13153000000	19706000000	32132000000	26835000000	18217000000	3185400000			550
QKPDGVFQEDAPVIHQEMIGGLR	1	Gln->pyro-Glu	2546.2588	0.25875724	54	sp|P01024|CO3_HUMAN	yes	yes	0	1	0	0	0			By matching		By matching	By matching	By matching	By MS/MS			1		1	1	1	1	40.773	36.194	3	1.3165E-45	13936	RobotHUNTER_P1_set2_4	264.97	231.95	438930000	0	0	56228000	0	79395000	66788000	171750000	64770000			551
QKPGQAPR	1	Gln->pyro-Glu	863.46135	0.46134987	60;14;12;29;99	sp|P01624|KV315_HUMAN;sp|A0A087WSY6|KVD15_HUMAN;sp|A0A075B6I9|LV746_HUMAN;sp|P04433|KV311_HUMAN;sp|A0A0A0MRZ8|KVD11_HUMAN;sp|A0A0C4DH55|KVD07_HUMAN;sp|P01619|KV320_HUMAN;sp|P04211|LV743_HUMAN	no	no	0	1	0	0	0	By MS/MS	By MS/MS	By MS/MS	By matching	By matching	By matching	By matching	By matching	1	1	1	1	1	1	1	1	13.435	10.88	2	0.06593	3234	RobotHUNTER_P1_set1_1	170.73	69.984	2270900000	276200000	299680000	892730000	338220000	97266000	74541000	120140000	172170000			552
QKQVPAHAR	1	Gln->pyro-Glu	1016.5516	0.55156186	48	sp|P00751|CFAB_HUMAN	yes	yes	0	1	0	0	0	By MS/MS	By MS/MS			By MS/MS	By MS/MS	By MS/MS	By MS/MS	1	1			1	1	1	1	13.57	10.521	2	0.00027081	3379	RobotHUNTER_P1_set2_4	198.87	126.64	1854100000	142580000	185510000	0	0	497180000	425700000	277070000	326050000			553
QKSEPLIGR	1	Gln->pyro-Glu	1009.5556	0.55564418	84	sp|P02751|FINC_HUMAN	yes	yes	0	1	0	0	0	By matching	By matching			By MS/MS	By MS/MS	By MS/MS	By matching	1	1			1	1	1	1	24.277	20.969	2	3.1171E-05	8068	RobotHUNTER_P1_set2_3	169.09	81.447	266110000	21964000	19524000	0	0	99508000	103390000	0	21726000			554
QKSLAELGGHLDQQVEEFR	1	Gln->pyro-Glu	2166.0705	0.070545766	108	sp|P06727|APOA4_HUMAN	yes	yes	0	1	0	0	0	By MS/MS	By MS/MS	By MS/MS						1	1	1						35.947	35.809	3	4.3845E-40	13022	RobotHUNTER_P1_set1_2	257.71	221.07	183990000	45297000	36200000	102490000	0	0	0	0	0			555
QKVEPLRAELQEGAR	1	Gln->pyro-Glu	1705.9111	0.911132	73	sp|P02647|APOA1_HUMAN	yes	yes	0	1	0	0	1			By matching	By MS/MS	By matching	By matching	By matching				1	1	1	1	1		28.002	24.365	3	3.9004E-34	8780	RobotHUNTER_P1_set1_4	255.96	201.45	171740000	0	0	29287000	46613000	30512000	40676000	24647000	0			556
QKVPPEWKALTDMPQMR	2	Oxidation (M);Gln->pyro-Glu	2053.0125	0.012502302	76	sp|P02671|FIBA_HUMAN	yes	yes	0	1	0	1	0	By MS/MS	By MS/MS	By MS/MS	By MS/MS	By MS/MS	By MS/MS		By matching	3	3	3	2	3	3		1	36.985	34.676	3	0.00031433	13839	RobotHUNTER_P1_set1_3	154.19	132.18	1678100000	257770000	258440000	429170000	251820000	210150000	233880000	0	36874000			557
QKVPPEWKALTDMPQMR	2	Gln->pyro-Glu	2037.0176	0.01758768	76	sp|P02671|FIBA_HUMAN	yes	yes	0	1	0	0	0	By MS/MS	By MS/MS	By MS/MS	By MS/MS	By MS/MS	By MS/MS	By MS/MS	By MS/MS	2	2	2	1	3	2	1	1	40.558	37.885	2;3	2.9283E-60	13975	RobotHUNTER_P1_set1_3	288	237.86	9037700000	1332600000	1208600000	1664100000	799030000	1615100000	1478800000	817790000	121720000			558
QKVSVNER	1	Gln->pyro-Glu	941.49304	0.49304393	44	sp|P00738|HPT_HUMAN	yes	yes	0	1	0	0	0	By MS/MS	By MS/MS	By MS/MS	By MS/MS	By MS/MS	By MS/MS	By MS/MS	By MS/MS	1	1	1	1	2	2	2	2	17.725	14.101	2	0.00087953	4965	RobotHUNTER_P1_set1_3	214.29	57.078	60797000000	3594900000	4142200000	10503000000	4219600000	10141000000	6769000000	11567000000	9861300000			559
QKWEAEPVYVQR	1	Gln->pyro-Glu	1514.7518	0.75177781	127	sp|P25311|ZA2G_HUMAN	yes	yes	0	1	0	0	0	By MS/MS	By MS/MS	By MS/MS	By MS/MS	By MS/MS	By MS/MS	By MS/MS	By MS/MS	1	1	1	1	1	1	1	1	31.508	28.627	2	6.1168E-46	10494	RobotHUNTER_P1_set1_3	301.11	217.11	1243400000	85556000	108970000	134880000	88561000	242650000	236080000	196960000	149750000			560
QKWSSTSPHRPR	1	Gln->pyro-Glu	1448.7273	0.72729439	46	sp|P00747|PLMN_HUMAN	yes	yes	0	1	0	0	1					By MS/MS	By MS/MS	By MS/MS	By MS/MS					2	2	2	2	17.751	12.966	3;4	1.1671E-07	4600	RobotHUNTER_P1_set2_3	198.52	135.11	375100000	0	0	0	0	94267000	100480000	112650000	67708000			561
QKYTVNQCR	1	Gln->pyro-Glu	1178.5502	0.55024123	42	sp|P00450|CERU_HUMAN	yes	yes	0	1	0	0	0	By MS/MS	By MS/MS			By MS/MS	By MS/MS	By MS/MS	By MS/MS	1	1			1	1	1	1	18.193	14.965	2	1.4501E-37	5536	RobotHUNTER_P1_set2_1	246.37	157.23	1194200000	14268000	18040000	0	0	0	238010000	485830000	438090000			562
QLCVLHEKTPVSDR	1	Gln->pyro-Glu	1663.8352	0.83518986	1	sp|P02768|ALBU_HUMAN;CON__P02768-1	yes	no	0	1	0	0	0			By MS/MS	By matching	By MS/MS	By MS/MS	By MS/MS	By matching			1	1	2	2	1	1	30.773	26.452	2;3	3.8973E-22	9988	RobotHUNTER_P1_set2_1	237.53	177.47	1278600000	0	0	77858000	22651000	524930000	473270000	110770000	69086000		+	563
QLEQVIAKDLLPSR	1	Gln->pyro-Glu	1591.8934	0.89335667	76	sp|P02671|FIBA_HUMAN	yes	yes	0	1	0	0	0	By MS/MS	By MS/MS		By matching				By MS/MS	1	1		1				2	48.94	47.504	2;3	5.6058E-35	17407	RobotHUNTER_P1_set1_1	280.05	228.52	2099800000	109380000	114080000	0	33155000	0	0	0	1843100000			564
QLGCGKSLSPSFR	1	Gln->pyro-Glu	1418.6976	0.69763375	37	sp|O43866|CD5L_HUMAN	yes	yes	0	1	0	0	0					By matching	By matching	By MS/MS	By matching					1	1	1	1	34.488	29.077	2	0.00024131	11188	RobotHUNTER_P1_set2_3	177.41	90.104	172350000	0	0	0	0	26863000	38403000	75730000	31355000			565
QLGLPGPPDVPDHAAYHPFR	0	Gln->pyro-Glu	2166.0647	0.064672527	142	sp|Q14624|ITIH4_HUMAN	yes	yes	0	1	0	0	0	By MS/MS	By MS/MS	By MS/MS	By MS/MS	By MS/MS	By MS/MS	By MS/MS	By MS/MS	2	2	2	2	2	2	1	2	39.131	36.43	2;3	3.7549E-16	13481	RobotHUNTER_P1_set1_3	270.07	214.62	5551000000	654460000	689090000	921620000	534360000	794890000	648630000	821700000	486240000			566
QLIKAIQLTYNPDESSKPNMIDAATLKSR	3	Gln->pyro-Glu	3227.686	0.68601302	78	sp|P02679|FIBG_HUMAN	yes	yes	0	1	0	0	0					By MS/MS	By MS/MS	By MS/MS	By MS/MS					1	1	1	1	44.91	39.324	4	1.3353E-110	15135	RobotHUNTER_P1_set2_2	324.91	302.57	785130000	0	0	0	0	294190000	288570000	146630000	55741000			567
QLNYKHYDGSYSTFGER	1	Gln->pyro-Glu	2046.9072	0.90716883	53	sp|P01023|A2MG_HUMAN	yes	yes	0	1	0	0	0	By MS/MS	By MS/MS	By MS/MS	By MS/MS	By MS/MS	By MS/MS	By MS/MS	By MS/MS	2	2	2	2	2	2	2	2	29.971	27.09	2;3	1.5036E-195	10515	RobotHUNTER_P1_set2_4	415.25	354.61	19499000000	1297200000	848350000	2928100000	2672600000	4568100000	3545600000	2522800000	1116100000			568
QLQEALLQQER	0	Gln->pyro-Glu	1337.6939	0.69392858	77	sp|P02675|FIBB_HUMAN	yes	yes	0	1	0	0	0	By MS/MS	By MS/MS	By MS/MS	By MS/MS	By MS/MS	By matching	By MS/MS	By MS/MS	1	1	1	1	1	1	1	1	40.198	37.292	2	7.1407E-17	14459	RobotHUNTER_P1_set2_1	121.35	90.753	1554500000	145700000	184760000	254210000	52991000	152760000	207300000	331820000	225000000			569
QLQEALLQQERPIR	0	Gln->pyro-Glu	1703.9319	0.93186744	77	sp|P02675|FIBB_HUMAN	yes	yes	0	1	0	0	1	By matching	By matching	By matching	By MS/MS	By MS/MS	By MS/MS	By MS/MS	By MS/MS	1	1	1	1	1	1	1	1	38.331	35.401	2	3.4211E-17	13604	RobotHUNTER_P1_set2_1	228.73	187.45	2091900000	40797000	32877000	45419000	57444000	449160000	413120000	636970000	416090000			570
QLQKVPPEWKALTDMPQMR	2	Gln->pyro-Glu	2278.1602	0.16022917	76	sp|P02671|FIBA_HUMAN	yes	yes	0	1	0	0	0	By MS/MS	By MS/MS	By MS/MS	By matching		By MS/MS			1	1	1	1		1			42.126	40.821	3	3.9453E-08	15134	RobotHUNTER_P1_set1_2	174.2	146	190090000	37364000	40687000	58555000	12514000	0	40966000	0	0			571
QLTYEEVLKR	1	Gln->pyro-Glu	1260.6714	0.67140222	124	sp|P19827|ITIH1_HUMAN	yes	yes	0	1	0	0	0	By matching	By matching	By MS/MS	By matching	By matching	By matching	By matching		1	1	1	1	1	1	1		35.792	33.285	2	0.17872	12308	RobotHUNTER_P1_set1_3	78.377	36.302	340460000	27400000	53733000	133050000	41001000	24004000	32298000	28972000	0			572
QLVESGGGLVKPGGSLR	1	Gln->pyro-Glu	1635.8944	0.8944193	18;65	sp|A0A0B4J1V1|HV321_HUMAN;sp|P01762|HV311_HUMAN	no	no	0	1	0	0	0	By MS/MS	By MS/MS	By matching	By MS/MS					1	1	1	1					31.69	31.39	2	2.8705E-60	11346	RobotHUNTER_P1_set1_2	288.22	224.94	167020000	36433000	31086000	56579000	42919000	0	0	0	0			573
QLVESGGGLVQPGGSLR	0	Gln->pyro-Glu	1635.858	0.8580338	66;20;22	sp|P01764|HV323_HUMAN;sp|A0A0J9YX35|HV64D_HUMAN;sp|A0A0B4J1Y9|HV372_HUMAN;sp|A0A0B4J1X5|HV374_HUMAN	no	no	0	1	0	0	0	By MS/MS	By MS/MS	By MS/MS	By MS/MS	By MS/MS	By MS/MS	By MS/MS	By MS/MS	1	1	1	1	1	1	1	1	39.701	36.771	2	3.0574E-19	14319	RobotHUNTER_P1_set2_3	228.73	182.12	524560000	66921000	61770000	99605000	83680000	32533000	48901000	79502000	51647000			574
QLVESGGGVVQPGR	0	Gln->pyro-Glu	1364.7048	0.70482762	67	sp|P0DP02|HVC33_HUMAN;sp|P01772|HV333_HUMAN;sp|P0DP03|HV335_HUMAN;sp|P01768|HV330_HUMAN	yes	no	0	1	0	0	0	By matching	By MS/MS	By matching	By matching		By matching		By matching	1	1	1	1		1		1	31.206	29.136	2	0.016821	10431	RobotHUNTER_P1_set1_2	131.12	84.225	210730000	44698000	28107000	46463000	16894000	0	40670000	0	33900000			575
QLYGDTGVLGR	0	Gln->pyro-Glu	1160.5826	0.58258722	111	sp|P07360|CO8G_HUMAN	yes	yes	0	1	0	0	0	By MS/MS	By MS/MS			By matching	By MS/MS	By matching	By MS/MS	1	1			1	1	1	1	40.87	36.401	2	0.0040669	12654	RobotHUNTER_P1_set1_1	150.18	78.675	109000000	21650000	0	0	0	13567000	24039000	26470000	23273000			576
QLYIDETVNSNIPTNLR	0	Gln->pyro-Glu	1971.9902	0.99017018	77	sp|P02675|FIBB_HUMAN	yes	yes	0	1	0	0	0	By MS/MS	By MS/MS	By matching	By matching		By MS/MS	By matching		1	1	1	1		1	1		45.887	43.923	2	3.0744E-19	16040	RobotHUNTER_P1_set1_2	228.7	180.8	380350000	64434000	62609000	130740000	41397000	0	33909000	47264000	0			577
QMDSSATAYGSTVSKR	1	Gln->pyro-Glu	1670.757	0.75699912	97	sp|P04114|APOB_HUMAN	yes	yes	0	1	0	0	0	By MS/MS	By MS/MS	By MS/MS	By MS/MS	By MS/MS	By MS/MS	By MS/MS	By matching	1	1	1	1	1	1	1	1	24.87	21.889	2	1.5779E-104	8309	RobotHUNTER_P1_set2_1	361.49	310.05	1047000000	164210000	122340000	280120000	98949000	77125000	166790000	88217000	49233000			578
QMIMKDKNWHDKGQQYR	3	Gln->pyro-Glu	2188.0306	0.030611982	36	sp|O14791|APOL1_HUMAN	yes	yes	0	1	0	0	0				By matching	By MS/MS	By MS/MS						1	1	1			23.82	19.762	4	4.4834E-08	7252	RobotHUNTER_P1_set2_2	186.05	157.84	230630000	0	0	0	67073000	88962000	74598000	0	0			579
QMKKNAEELKAR	3	Gln->pyro-Glu	1427.7555	0.75548298	108	sp|P06727|APOA4_HUMAN	yes	yes	0	1	0	0	0	By matching	By MS/MS	By MS/MS	By matching		By matching	By matching		1	1	1	1		1	1		14.997	13.05	4	0.012861	4498	RobotHUNTER_P1_set1_3	136.27	107.21	603100000	38163000	47593000	399810000	54531000	0	44827000	18177000	0			580
QMPGKGLEWMGIIYPGDSDTR	1	Gln->pyro-Glu	2333.082	0.08203843	26	sp|A0A0C4DH38|HV551_HUMAN	yes	yes	0	1	0	0	0	By MS/MS		By MS/MS			By MS/MS			1		1			2			51.265	48.618	2;3	2.823E-126	18535	RobotHUNTER_P1_set2_2	350	308.44	185700000	40636000	0	41168000	0	0	103900000	0	0			581
QMPGKGLEWMGR	1	Gln->pyro-Glu	1371.6428	0.64276141	34	sp|A0A0J9YXX1|HV5X1_HUMAN	yes	yes	0	1	0	0	0	By MS/MS	By MS/MS	By MS/MS		By MS/MS	By MS/MS	By MS/MS		1	1	1		1	1	1		38.01	35.166	2	1.3854E-12	13734	RobotHUNTER_P1_set2_3	227.36	158.62	571270000	67526000	75642000	94804000	0	85219000	141320000	106760000	0			582
QMSKYPSGER	1	Oxidation (M);Gln->pyro-Glu	1180.5183	0.5182724	113	sp|P08603|CFAH_HUMAN;sp|Q03591|FHR1_HUMAN	yes	no	0	1	0	1	0	By MS/MS	By MS/MS	By MS/MS	By MS/MS	By MS/MS	By MS/MS	By MS/MS	By MS/MS	2	2	2	2	2	2	2	2	17.03	14.224	2	0.0010509	4056	RobotHUNTER_P1_set1_4	175.43	108.16	2008300000	155090000	176870000	299720000	185890000	370810000	364300000	271660000	183980000			583
QMSKYPSGER	1	Gln->pyro-Glu	1164.5234	0.52335778	113	sp|P08603|CFAH_HUMAN;sp|Q03591|FHR1_HUMAN	yes	no	0	1	0	0	0	By MS/MS	By MS/MS	By MS/MS	By MS/MS	By MS/MS	By MS/MS	By MS/MS	By MS/MS	1	1	1	1	1	1	1	1	19.421	16.403	2	8.4561E-09	5670	RobotHUNTER_P1_set1_3	233.14	117.64	5463200000	639530000	759220000	1149200000	524690000	732590000	762290000	525000000	370640000			584
QNCELFEQLGEYKFQNALLVR	1	Gln->pyro-Glu	2581.2635	0.26350827	1	sp|P02768|ALBU_HUMAN;CON__P02768-1	yes	no	0	1	0	0	0	By MS/MS	By MS/MS	By MS/MS	By MS/MS	By matching	By MS/MS	By MS/MS	By MS/MS	1	2	1	2	1	2	2	2	52.042	49.314	2;3	0	18710	RobotHUNTER_P1_set2_2	588.24	545.21	6604900000	42721000	104410000	126110000	293420000	11885000	3188700000	2041000000	796680000		+	585
QNCELFEQLGEYKFQNALLVR	1	Unmodified	2598.2901	0.29005737	1	sp|P02768|ALBU_HUMAN;CON__P02768-1	yes	no	0	0	0	0	0						By MS/MS	By MS/MS							1	1		50.11	44.669	3	4.9427E-52	17360	RobotHUNTER_P1_set2_3	270.95	245.28	114400000	0	0	0	0	0	73751000	40648000	0		+	586
QNMIGMTPTVIAVHYLDETEQWEKFGLEKR	2	2 Oxidation (M);Gln->pyro-Glu	3577.7221	0.72214053	54	sp|P01024|CO3_HUMAN	yes	yes	0	1	0	2	0	By MS/MS		By MS/MS	By MS/MS					1		2	2					49.486	49.03	4	4.2073E-72	17640	RobotHUNTER_P1_set1_4	273.56	258.74	411240000	38475000	0	207950000	164810000	0	0	0	0			587
QNMIGMTPTVIAVHYLDETEQWEKFGLEKR	2	Oxidation (M);Gln->pyro-Glu	3561.7272	0.7272259	54	sp|P01024|CO3_HUMAN	yes	yes	0	1	0	1	0	By MS/MS	By MS/MS	By MS/MS	By MS/MS		By MS/MS	By matching		3	2	5	6		2	2		51.319	50.026	3;4	1.7358E-86	18359	RobotHUNTER_P1_set1_4	297.26	279.66	3952000000	178210000	202910000	1237800000	2047200000	0	218710000	67150000	0			588
QNMIGMTPTVIAVHYLDETEQWEKFGLEKR	2	Gln->pyro-Glu	3545.7323	0.73231128	54	sp|P01024|CO3_HUMAN	yes	yes	0	1	0	0	0	By MS/MS	By MS/MS	By MS/MS	By MS/MS		By MS/MS			1	2	2	3		1			52.287	51.386	3;4	3.0932E-138	18769	RobotHUNTER_P1_set1_4	345.91	324.09	8687800000	337360000	533740000	3324900000	4075800000	0	416040000	0	0			589
QNQELKVR	1	Gln->pyro-Glu	996.53524	0.53524309	54	sp|P01024|CO3_HUMAN	yes	yes	0	1	0	0	0	By MS/MS	By MS/MS	By MS/MS	By MS/MS	By MS/MS	By MS/MS	By MS/MS	By MS/MS	2	2	2	2	2	3	2	2	19.949	16.931	2	6.0419E-12	6335	RobotHUNTER_P1_set2_2	204.65	82.153	15995000000	1619300000	1949600000	1861400000	2224200000	2685300000	2620400000	1399900000	1634500000			590
QPPGKALEWLAR	1	Gln->pyro-Glu	1347.7299	0.72992016	28	sp|A0A0C4DH43|HV70D_HUMAN	yes	yes	0	1	0	0	0	By MS/MS	By MS/MS	By MS/MS	By MS/MS	By MS/MS	By MS/MS	By MS/MS	By MS/MS	1	1	1	1	1	1	1	1	41.822	38.917	2	3.0092E-11	14107	RobotHUNTER_P1_set1_4	215.5	144.28	1244300000	153730000	180490000	153540000	118010000	172640000	255690000	143480000	66750000			591
QPSSAFAAFVKR	1	Gln->pyro-Glu	1290.6721	0.67207093	54	sp|P01024|CO3_HUMAN	yes	yes	0	1	0	0	0	By MS/MS	By MS/MS		By MS/MS	By MS/MS	By MS/MS	By MS/MS		1	1		1	1	1	1		40.306	37.44	2	3.1715E-07	13605	RobotHUNTER_P1_set1_4	193.28	148.97	255630000	52839000	32774000	0	50540000	38860000	37531000	43085000	0			592
QPVLTQPTSLSASPGASAR	0	Gln->pyro-Glu	1849.9534	0.95339074	33	sp|A0A0G2JS06|LV539_HUMAN	yes	yes	0	1	0	0	0	By MS/MS	By MS/MS	By MS/MS	By MS/MS	By MS/MS	By MS/MS	By MS/MS	By MS/MS	1	1	1	1	1	1	1	1	36.122	33.216	2	2.1786E-22	12032	RobotHUNTER_P1_set1_2	228.03	176.77	828920000	98124000	111810000	136290000	137710000	79183000	73494000	107210000	85105000			593
QPVPGQQMTLKIEGDHGAR	1	Gln->pyro-Glu	2044.016	0.016007775	54	sp|P01024|CO3_HUMAN	yes	yes	0	1	0	0	0	By MS/MS	By MS/MS	By MS/MS	By MS/MS	By MS/MS	By MS/MS	By MS/MS	By MS/MS	3	2	2	2	2	2	2	2	30.866	27.985	2;3	4.6614E-233	10272	RobotHUNTER_P1_set1_3	435.61	365.75	12271000000	978050000	922400000	1919000000	1944800000	2118100000	2000600000	1610000000	778290000			594
QPVPGQQMTLKIEGDHGAR	1	Oxidation (M);Gln->pyro-Glu	2060.0109	0.010922397	54	sp|P01024|CO3_HUMAN	yes	yes	0	1	0	1	0	By matching	By matching	By MS/MS	By MS/MS	By MS/MS	By MS/MS	By matching	By matching	1	1	2	2	1	1	1	1	27.943	25.435	3	0.0033344	9916	RobotHUNTER_P1_set1_4	130.56	110.51	859410000	50367000	52366000	209150000	207480000	139670000	96048000	38026000	66302000			595
QQKPGQAPR	1	Gln->pyro-Glu	991.51993	0.51992738	60;14;12;29;99	sp|P01624|KV315_HUMAN;sp|A0A087WSY6|KVD15_HUMAN;sp|A0A075B6I9|LV746_HUMAN;sp|P04433|KV311_HUMAN;sp|A0A0A0MRZ8|KVD11_HUMAN;sp|A0A0C4DH55|KVD07_HUMAN;sp|P01619|KV320_HUMAN;sp|P04211|LV743_HUMAN	no	no	0	1	0	0	0	By MS/MS	By MS/MS	By MS/MS	By MS/MS			By matching	By MS/MS	1	1	1	1			1	1	13.058	10.806	2	0.022251	3398	RobotHUNTER_P1_set1_4	157.58	72.314	589770000	0	93473000	225680000	39152000	0	0	100610000	130860000			596
QQTEWQSGQR	0	Gln->pyro-Glu	1229.5425	0.54251332	74	sp|P02649|APOE_HUMAN	yes	yes	0	1	0	0	0	By MS/MS	By MS/MS	By MS/MS	By MS/MS	By MS/MS	By MS/MS	By MS/MS	By MS/MS	1	1	1	1	1	1	1	1	23.287	20.269	2	1.5226E-16	7389	RobotHUNTER_P1_set1_3	264.64	212.69	788570000	82558000	85633000	92681000	56583000	67814000	167070000	168610000	67625000			597
QQTEWQSGQR	0	Unmodified	1246.5691	0.56906242	74	sp|P02649|APOE_HUMAN	yes	yes	0	0	0	0	0		By MS/MS								1							13.797	13.834	2	0.012326	4501	RobotHUNTER_P1_set1_2	150.61	92.648	12906000	0	12906000	0	0	0	0	0	0			598
QQTHMLDVMQDHFSR	0	Gln->pyro-Glu	1854.8141	0.81413685	121	sp|P10909|CLUS_HUMAN	yes	yes	0	1	0	0	0	By matching			By MS/MS	By MS/MS	By MS/MS	By MS/MS	By MS/MS	1			1	1	1	1	1	35.484	31.679	3	2.9961E-25	11573	RobotHUNTER_P1_set1_4	244.01	220.18	619550000	17851000	0	0	99357000	136630000	221280000	90923000	53504000			599
QRPSGVPDR	0	Gln->pyro-Glu	993.49919	0.49919194	61	sp|P01700|LV147_HUMAN;sp|P01699|LV144_HUMAN;sp|P01721|LV657_HUMAN	yes	no	0	1	0	0	1	By MS/MS	By matching	By matching	By matching	By matching	By matching	By matching	By matching	1	1	1	1	1	1	1	1	17.188	14.257	2	0.076843	4404	RobotHUNTER_P1_set1_1	136.99	65.693	1284600000	77279000	81795000	150340000	72054000	153050000	93380000	295150000	361510000			600
QRQEELCLAR	0	Gln->pyro-Glu	1284.6245	0.62446881	85	sp|P02753|RET4_HUMAN	yes	yes	0	1	0	0	1		By matching	By matching	By matching	By MS/MS	By MS/MS	By MS/MS	By MS/MS		1	1	1	1	1	1	1	26.652	23.246	2	6.7962E-41	8989	RobotHUNTER_P1_set2_3	304.05	214.35	1204400000	0	11189000	25092000	29141000	312740000	205970000	321170000	299060000			601
QSEDSTFYLGER	0	Gln->pyro-Glu	1413.6048	0.6048388	42	sp|P00450|CERU_HUMAN	yes	yes	0	1	0	0	0	By MS/MS	By MS/MS	By MS/MS	By MS/MS	By MS/MS	By MS/MS	By MS/MS	By MS/MS	1	1	1	1	1	1	1	1	36.5	33.594	2	5.8854E-16	12508	RobotHUNTER_P1_set1_3	244.16	215.21	1017100000	115460000	117350000	148590000	118060000	91549000	112370000	151110000	162580000			602
QSNNKYAASSYLSLTPEQWKSHR	2	Gln->pyro-Glu	2677.2885	0.28847747	35	sp|P0DOY2|IGLC2_HUMAN;sp|P0CG04|IGLC1_HUMAN;sp|B9A064|IGLL5_HUMAN;sp|P0DOX8|IGL1_HUMAN;sp|P0CF74|IGLC6_HUMAN;sp|A0M8Q6|IGLC7_HUMAN	yes	no	0	1	0	0	0			By matching		By MS/MS	By MS/MS	By MS/MS				1		2	2	2		35.402	30.639	3;4	1.6466E-120	11920	RobotHUNTER_P1_set2_3	336.34	298.89	1072400000	0	0	18380000	0	425270000	331210000	297500000	0			603
QSTNAYPDLR	0	Gln->pyro-Glu	1146.5306	0.53055165	109	sp|P07225|PROS_HUMAN	yes	yes	0	1	0	0	0	By MS/MS	By MS/MS	By MS/MS	By matching	By matching	By matching	By matching	By MS/MS	1	1	1	1	1	1	1	1	29.081	26.138	2	0.0036743	10062	RobotHUNTER_P1_set2_4	164.34	118.96	754850000	186470000	102550000	61224000	46986000	108170000	53848000	97676000	97933000			604
QSVLTQPPSASGTPGQR	0	Gln->pyro-Glu	1692.8431	0.84311201	61	sp|P01700|LV147_HUMAN;sp|P01699|LV144_HUMAN	yes	no	0	1	0	0	0	By MS/MS	By MS/MS	By MS/MS	By MS/MS	By MS/MS	By MS/MS	By MS/MS	By MS/MS	3	3	1	1	2	3	2	2	28.633	25.864	2;3	2.2546E-19	10200	RobotHUNTER_P1_set2_1	230.14	176.46	15077000000	2927700000	2552100000	1929900000	1727800000	1484600000	1386700000	1940400000	1127800000			605
QSVLTQPPSVSEAPR	0	Gln->pyro-Glu	1577.8049	0.80493559	17	sp|A0A0B4J1U3|LV136_HUMAN	yes	yes	0	1	0	0	0	By MS/MS	By MS/MS	By MS/MS	By MS/MS		By MS/MS	By MS/MS	By MS/MS	1	1	1	1		1	1	1	33.886	31.346	2	0.003544	11949	RobotHUNTER_P1_set2_4	151.78	106.62	669790000	85279000	114030000	117110000	115340000	0	61066000	66037000	110920000			606
QSVLTQPPSVSGAPGQR	0	Gln->pyro-Glu	1690.8638	0.86384745	62	sp|P01703|LV140_HUMAN	yes	yes	0	1	0	0	0	By MS/MS	By MS/MS	By MS/MS	By MS/MS	By MS/MS	By MS/MS	By MS/MS	By MS/MS	2	2	2	2	1	2	1	1	32.565	30.229	2;3	7.6423E-19	11481	RobotHUNTER_P1_set2_2	220.66	171.3	11026000000	2020400000	1853900000	1724700000	1178600000	775450000	878490000	1488700000	1106000000			607
QTHQPPAPNSLIR	0	Gln->pyro-Glu	1440.7474	0.74736113	80	sp|P02747|C1QC_HUMAN	yes	yes	0	1	0	0	0	By MS/MS	By MS/MS	By MS/MS	By MS/MS	By MS/MS	By MS/MS	By MS/MS	By MS/MS	1	1	1	1	1	1	1	1	27.63	24.699	2	2.7173E-17	9372	RobotHUNTER_P1_set2_2	230.4	175.16	1523900000	76709000	65379000	97605000	152350000	323620000	263690000	229780000	314780000			608
QTIIVVLENVQR	0	Gln->pyro-Glu	1393.7929	0.79291434	97	sp|P04114|APOB_HUMAN	yes	yes	0	1	0	0	0	By MS/MS	By MS/MS	By MS/MS	By MS/MS					1	1	1	1					51.777	51.452	2	8.8469E-16	19361	RobotHUNTER_P1_set1_3	241.03	155.3	1075300000	110190000	125610000	459630000	379890000	0	0	0	0			609
QTMIYLAPTLAASR	0	Oxidation (M);Gln->pyro-Glu	1533.7861	0.78611441	115	sp|P0C0L5|CO4B_HUMAN;sp|P0C0L4|CO4A_HUMAN	yes	no	0	1	0	1	0	By MS/MS	By matching	By MS/MS	By MS/MS	By MS/MS	By matching	By MS/MS	By MS/MS	2	2	2	2	1	1	1	1	45.573	43.578	2	0.0056334	15845	RobotHUNTER_P1_set2_4	150.51	103.91	591750000	59940000	36809000	95844000	209020000	30451000	36655000	68812000	54215000			610
QTMIYLAPTLAASR	0	Gln->pyro-Glu	1517.7912	0.79119978	115	sp|P0C0L5|CO4B_HUMAN;sp|P0C0L4|CO4A_HUMAN	yes	no	0	1	0	0	0	By MS/MS	By MS/MS	By MS/MS	By MS/MS		By MS/MS	By MS/MS	By MS/MS	1	1	1	1		1	1	1	49.959	47.591	2	0.00031723	17618	RobotHUNTER_P1_set1_4	179.35	135.04	2813600000	340270000	256340000	407150000	757630000	0	392600000	389080000	270530000			611
QTPDFIVPLTDLR	0	Gln->pyro-Glu	1496.7875	0.78749461	97	sp|P04114|APOB_HUMAN	yes	yes	0	1	0	0	0	By MS/MS	By MS/MS	By MS/MS	By MS/MS					1	1	1	1					51.971	51.645	2	1.1986E-06	18906	RobotHUNTER_P1_set1_1	187.76	139.8	805780000	173940000	142210000	331130000	158510000	0	0	0	0			612
QTVEAMKTILDDLR	1	Gln->pyro-Glu	1614.8287	0.8287075	123	sp|P19823|ITIH2_HUMAN;CON__Q9TRI1	yes	no	0	1	0	0	0								By MS/MS								1	54.387	49.693	2	0.00078427	18848	RobotHUNTER_P1_set2_4	170.56	95.614	16364000	0	0	0	0	0	0	0	16364000			613
QVEGMEDWKQDSQLQKAR	2	Gln->pyro-Glu	2158.0113	0.011316328	127	sp|P25311|ZA2G_HUMAN	yes	yes	0	1	0	0	0	By MS/MS	By MS/MS	By MS/MS	By MS/MS	By MS/MS	By MS/MS	By MS/MS	By matching	1	2	2	2	2	2	1	1	30.593	27.883	2;3	1.3224E-71	10598	RobotHUNTER_P1_set2_1	307.32	243.1	3885000000	450340000	470820000	900490000	610830000	643150000	590710000	151520000	67151000			614
QVLSYKEAVLR	1	Gln->pyro-Glu	1287.7187	0.71868677	133	sp|P49913|CAMP_HUMAN	yes	yes	0	1	0	0	0	By MS/MS	By MS/MS	By MS/MS	By MS/MS	By MS/MS	By MS/MS	By MS/MS	By MS/MS	1	1	1	1	1	1	1	1	35.364	32.458	2	6.1936E-15	11999	RobotHUNTER_P1_set1_3	242.59	140.87	1177700000	140550000	150980000	202330000	196290000	199420000	110710000	136370000	41022000			615
QVPSHTVVAR	0	Gln->pyro-Glu	1075.5774	0.57744226	91	sp|P02787|TRFE_HUMAN	yes	yes	0	1	0	0	0	By MS/MS	By MS/MS	By MS/MS	By matching	By MS/MS		By matching	By MS/MS	1	1	1	1	1		1	1	21.736	19.104	2	3.8947E-05	6341	RobotHUNTER_P1_set1_1	192.91	114.14	274510000	36595000	38405000	90785000	22525000	24319000	0	32022000	29858000			616
QVQLVESGGGLVKPGGSLR	1	Glu->pyro-Glu	1862.0374	0.037395144	65	sp|P01762|HV311_HUMAN	yes	yes	0	0	1	0	0	By MS/MS	By MS/MS	By MS/MS	By MS/MS		By MS/MS	By MS/MS		1	1	1	1		1	1		36.613	34.353	2	1.6875E-16	12596	RobotHUNTER_P1_set1_2	215.93	151.89	438580000	95387000	81099000	148550000	0	0	64500000	49044000	0			617
QVQLVESGGGLVKPGGSLR	1	Gln->pyro-Glu	1863.0214	0.021410729	65	sp|P01762|HV311_HUMAN	yes	yes	0	1	0	0	0	By MS/MS	By MS/MS	By MS/MS	By MS/MS	By MS/MS	By MS/MS	By MS/MS	By MS/MS	2	1	2	1	1	1	1	1	38.058	35.658	2	6.4073E-233	13880	RobotHUNTER_P1_set2_3	431.85	12.473	34710000000	4835500000	4443900000	7503700000	5960000000	2314200000	2812400000	4779900000	2060700000			618
QVQLVESGGGLVKPGGSLR	1	Unmodified	1880.048	0.047959831	65	sp|P01762|HV311_HUMAN	yes	yes	0	0	0	0	0			By MS/MS	By MS/MS		By matching					1	1		1			30.092	27.772	2	0.030092	10053	RobotHUNTER_P1_set1_4	105.53	50.827	169460000	0	0	59104000	52474000	0	57885000	0	0			619
QVQLVESGGGLVKPGGSLR	1	Acetyl (N-term)	1922.0585	0.058524517	65	sp|P01762|HV311_HUMAN	yes	yes	1	0	0	0	0			By MS/MS	By matching			By matching	By MS/MS			1	1			1	1	31.567	28.468	3	0.0052261	10999	RobotHUNTER_P1_set2_4	125.92	95.589	242330000	0	0	98257000	35298000	0	0	42846000	65930000			620
QVQLVESGGGVVQPGR	0	Gln->pyro-Glu	1591.8318	0.83181904	67	sp|P0DP02|HVC33_HUMAN;sp|P01772|HV333_HUMAN;sp|P0DP03|HV335_HUMAN;sp|P01768|HV330_HUMAN	yes	no	0	1	0	0	0	By MS/MS	By MS/MS	By MS/MS	By MS/MS	By MS/MS	By MS/MS	By MS/MS	By MS/MS	17	15	6	12	6	5	4	6	44.902	43.608	1;2;3	6.2594E-162	13470	RobotHUNTER_P1_set2_3	400.32	298.25	40911000000	6563800000	5407300000	5800800000	5679200000	3954400000	4338400000	5103900000	4063100000			621
QVQLVQSGAEVR	0	Gln->pyro-Glu	1295.6834	0.68336389	117	sp|P0DOX4|IGE_HUMAN	yes	yes	0	1	0	0	0	By MS/MS	By MS/MS	By MS/MS	By MS/MS	By matching	By MS/MS	By MS/MS	By MS/MS	1	1	1	1	1	1	1	1	34.419	31.177	2	4.4451E-27	11671	RobotHUNTER_P1_set1_3	210.27	124.26	6384000000	764550000	958430000	0	1215600000	550210000	552290000	669920000	1673000000			622
QVQLVQSGGGVVQPGR	0	Gln->pyro-Glu	1590.8478	0.84780346	118	sp|P0DOX5|IGG1_HUMAN	yes	yes	0	1	0	0	0	By MS/MS	By MS/MS	By MS/MS	By MS/MS	By MS/MS	By MS/MS	By MS/MS	By MS/MS	1	1	1	1	1	1	1	1	35.683	32.778	2	5.3366E-43	12040	RobotHUNTER_P1_set1_4	281.17	125.83	1271000000	183470000	169300000	147820000	197780000	126640000	149770000	186410000	109800000			623
QVSGPLTSKR	1	Gln->pyro-Glu	1054.5771	0.57710791	102	sp|P04278|SHBG_HUMAN	yes	yes	0	1	0	0	0	By matching	By MS/MS	By MS/MS						1	1	1						21.097	21.166	2	2.718E-08	7498	RobotHUNTER_P1_set1_3	175.65	92.895	1592400000	795610000	796840000	0	0	0	0	0	0			624
QVSHAKEKLTALTKKYR	4	Gln->pyro-Glu	1983.1265	0.1265445	97	sp|P04114|APOB_HUMAN	yes	yes	0	1	0	0	0						By MS/MS								1			25.866	20.346	4	0.0063576	7630	RobotHUNTER_P1_set2_2	135.04	92.707	596590000	0	0	0	0	0	596590000	0	0			625
QVTHEGSTVEKTVAPTECS	1	Gln->pyro-Glu	2041.9262	0.92624929	35	sp|P0DOY2|IGLC2_HUMAN;sp|P0CG04|IGLC1_HUMAN;sp|B9A064|IGLL5_HUMAN;sp|P0DOX8|IGL1_HUMAN;sp|P0DOY3|IGLC3_HUMAN	yes	no	0	1	0	0	0	By MS/MS	By MS/MS	By MS/MS	By MS/MS	By MS/MS	By MS/MS	By MS/MS	By MS/MS	2	2	1	1	2	1	1	2	24.583	21.652	2;3	3.0723E-95	7906	RobotHUNTER_P1_set1_3	316.54	292.28	1031400000	120620000	127250000	108960000	58304000	200780000	122920000	157530000	135040000			626
QVVAGLNFR	0	Gln->pyro-Glu	985.53451	0.53451481	56	sp|P01042|KNG1_HUMAN	yes	yes	0	1	0	0	0	By MS/MS	By MS/MS	By MS/MS	By MS/MS	By MS/MS	By MS/MS	By MS/MS		1	1	1	1	1	1	1		42.251	39.744	2	0.0007679	14567	RobotHUNTER_P1_set1_4	185.42	64.13	1071100000	122850000	119980000	102220000	78569000	178040000	196990000	272440000	0			627
QWAGLVEKVQAAVGTSAAPVPSDNH	1	Gln->pyro-Glu	2514.2503	0.25030105	74	sp|P02649|APOE_HUMAN	yes	yes	0	1	0	0	0						By MS/MS	By MS/MS	By MS/MS						2	1	1	54.163	49.286	2;3	0	18960	RobotHUNTER_P1_set2_3	517.98	461.84	229840000	0	0	0	0	0	191100000	0	38742000			628
QYNVGPSVSKYPLR	1	Gln->pyro-Glu	1589.8202	0.82019173	84	sp|P02751|FINC_HUMAN	yes	yes	0	1	0	0	0	By MS/MS	By MS/MS	By MS/MS	By MS/MS	By MS/MS	By MS/MS	By MS/MS	By MS/MS	1	1	1	1	1	1	1	1	31.971	29.091	2	1.7881E-66	10536	RobotHUNTER_P1_set1_2	328.7	265.01	4835700000	230980000	182750000	371650000	338020000	1046400000	1123100000	783410000	759380000			629
QYYEGSEIVVAGR	0	Gln->pyro-Glu	1452.6885	0.68850885	124	sp|P19827|ITIH1_HUMAN	yes	yes	0	1	0	0	0							By MS/MS	By MS/MS							1	1	39.635	34.146	2	4.0871E-08	13143	RobotHUNTER_P1_set2_4	201.09	147.12	120240000	0	0	0	0	0	0	36511000	83726000			630
RCLDSNEQLERLNLSGNQICSFKELTNLTR	1	Acetyl (N-term)	3649.7941	0.79407669	150	sp|Q6ZRR7|LRRC9_HUMAN	yes	yes	1	0	0	0	2			By MS/MS	By MS/MS							2	1					41.384	40.887	3;4	0.00049621	15269	RobotHUNTER_P1_set1_3	98	54.709	1179500000	0	0	806240000	373240000	0	0	0	0			631
REYHTEKLVTSKGDKELR	3	Unmodified	2188.16	0.16002948	76	sp|P02671|FIBA_HUMAN	yes	yes	0	0	0	0	1					By MS/MS	By matching							1	1			17.093	12.452	4	0.10019	4302	RobotHUNTER_P1_set2_1	99.409	78.851	128930000	0	0	0	0	51624000	77303000	0	0			632
RGGSTSYGTGSETESPR	0	Unmodified	1727.7711	0.77106928	76	sp|P02671|FIBA_HUMAN	yes	yes	0	0	0	0	1				By matching			By MS/MS					1			1		14.653	11.728	3	0.0027113	4099	RobotHUNTER_P1_set2_3	141.99	118.53	25387000	0	0	0	13116000	0	0	12271000	0			633
RHFWQQDEPPQSPWDR	0	Unmodified	2107.9613	0.96127009	73	sp|P02647|APOA1_HUMAN	yes	yes	0	0	0	0	1	By MS/MS	By MS/MS	By MS/MS	By MS/MS	By MS/MS	By MS/MS	By MS/MS	By MS/MS	3	3	3	3	5	3	3	1	29.124	26.2	2;3;4	1.3726E-121	9239	RobotHUNTER_P1_set1_2	442.83	382.57	7709700000	943200000	1129100000	1546300000	847720000	921190000	1029600000	1012100000	280540000			634
RHPDYSVVLLLR	0	Unmodified	1466.8358	0.83578221	1	sp|P02768|ALBU_HUMAN;CON__P02768-1	yes	no	0	0	0	0	1	By MS/MS	By MS/MS	By MS/MS	By MS/MS	By MS/MS	By MS/MS	By MS/MS	By MS/MS	1	1	3	1	2	2	2	2	35.569	32.256	2;3	4.6862E-07	12363	RobotHUNTER_P1_set2_1	189.33	130.96	5123400000	243340000	227480000	395210000	155420000	1248000000	1009600000	1268800000	575490000		+	635
RHPDYSVVLLLR	0	Acetyl (N-term)	1508.8463	0.8463469	1	sp|P02768|ALBU_HUMAN;CON__P02768-1	yes	no	1	0	0	0	1	By MS/MS	By MS/MS	By MS/MS	By MS/MS	By MS/MS	By MS/MS	By MS/MS		1	1	2	2	1	1	1		39.443	37.333	2;3	8.5059E-13	14497	RobotHUNTER_P1_set2_2	229.97	153.82	862170000	63853000	69547000	94746000	193710000	119720000	122550000	198040000	0		+	636
RHPYFYAPELLFFAKR	1	Unmodified	2054.089	0.089036784	1	sp|P02768|ALBU_HUMAN;CON__P02768-1	yes	no	0	0	0	0	1					By MS/MS	By MS/MS	By MS/MS	By MS/MS					1	1	1	1	44.732	39.146	4	0.00019743	15194	RobotHUNTER_P1_set2_3	168.1	133.91	858740000	0	0	0	0	278920000	372860000	162120000	44842000		+	637
RHPYFYAPELLFFAKR	1	Acetyl (N-term)	2096.0996	0.099601471	1	sp|P02768|ALBU_HUMAN;CON__P02768-1	yes	no	1	0	0	0	1						By MS/MS								1			49.823	44.304	4	0.00072921	17096	RobotHUNTER_P1_set2_2	159.18	127.76	45365000	0	0	0	0	0	45365000	0	0		+	638
RPGGEPSPEGTTGQSYNQYSQR	0	Unmodified	2395.0789	0.078878621	84	sp|P02751|FINC_HUMAN	yes	yes	0	0	0	0	1					By matching	By matching	By MS/MS						1	1	1		22.112	16.596	3	3.2284E-56	6434	RobotHUNTER_P1_set2_3	269.08	243.88	408830000	0	0	0	0	110360000	83691000	214770000	0			639
RPQGSCSLEGVEIKGGSFR	1	Unmodified	2063.0218	0.021821435	48	sp|P00751|CFAB_HUMAN	yes	yes	0	0	0	0	1						By MS/MS	By MS/MS							1	1		28.799	23.308	4	0.000917	8942	RobotHUNTER_P1_set2_2	136.58	105.62	197800000	0	0	0	0	0	106880000	90920000	0			640
SAGSWNSGSSGPGSTGNR	0	Unmodified	1664.7139	0.71388875	76	sp|P02671|FIBA_HUMAN	yes	yes	0	0	0	0	0	By MS/MS	By matching	By matching	By MS/MS					1	1	1	1					15.967	15.441	2	4.8263E-84	4911	RobotHUNTER_P1_set1_1	410.43	373.24	78667000	15923000	18766000	22626000	21352000	0	0	0	0			641
SAHGNVAEGETKPDPDVTER	1	Unmodified	2107.977	0.97703931	92	sp|P02790|HEMO_HUMAN	yes	yes	0	0	0	0	0	By MS/MS	By MS/MS	By MS/MS	By matching	By MS/MS	By MS/MS	By matching	By matching	2	2	2	2	2	2	2	2	17.309	14.247	3;4	6.0541E-11	4506	RobotHUNTER_P1_set1_2	159.46	135.16	1352700000	155340000	105990000	354720000	278410000	144550000	144210000	123960000	45539000			642
SAVQGPPER	0	Unmodified	939.47739	0.47739386	71;72	sp|P01876|IGHA1_HUMAN;sp|P01877|IGHA2_HUMAN	no	no	0	0	0	0	0	By MS/MS	By MS/MS	By MS/MS	By MS/MS	By matching	By matching	By matching	By MS/MS	1	1	1	1	1	1	1	1	15.498	12.868	2	0.011703	3850	RobotHUNTER_P1_set1_1	166.16	98.181	1194000000	68467000	107040000	236830000	110730000	139430000	158410000	287260000	85779000			643
SCDTPPPCPR	0	Unmodified	1185.4907	0.49067744	69	sp|P01860|IGHG3_HUMAN	yes	no	0	0	0	0	0	By MS/MS	By MS/MS	By MS/MS	By MS/MS	By MS/MS	By MS/MS	By MS/MS	By MS/MS	1	1	1	1	1	1	1	1	16.098	13.355	2	7.3457E-08	4104	RobotHUNTER_P1_set1_1	225.57	185.47	418400000	9280800	26142000	51348000	23105000	89674000	65662000	98634000	54558000			644
SDEVQVGQQR	0	Unmodified	1144.5473	0.54726434	54	sp|P01024|CO3_HUMAN	yes	yes	0	0	0	0	0	By MS/MS	By matching	By MS/MS	By matching		By matching		By matching	1	1	1	1		1		1	15.892	13.823	2	8.8054E-08	4899	RobotHUNTER_P1_set1_3	223.87	107.33	67472000	8957400	11604000	18340000	18978000	0	5474300	0	4117900			645
SDTVPSPR	0	Unmodified	857.4243	0.42429566	84	sp|P02751|FINC_HUMAN	yes	yes	0	0	0	0	0					By MS/MS	By MS/MS							1	2			18.841	13.84	2	7.3582E-07	4892	RobotHUNTER_P1_set2_2	181.81	49.712	0	0	0	0	0	0	0	0	0			646
SEGGFTATGQR	0	Unmodified	1109.5102	0.51015055	144	sp|Q16610|ECM1_HUMAN	yes	yes	0	0	0	0	0	By MS/MS	By matching	By MS/MS	By MS/MS	By MS/MS	By MS/MS	By MS/MS	By MS/MS	1	1	1	1	1	2	1	1	18.796	15.545	2	1.7985E-26	5188	RobotHUNTER_P1_set1_4	266.91	196	1441400000	106010000	84605000	191620000	130480000	239260000	293480000	206130000	189780000			647
SELTQDPAVSVALGQTVR	0	Unmodified	1869.9796	0.97960549	63	sp|P01714|LV319_HUMAN	yes	yes	0	0	0	0	0	By MS/MS	By MS/MS	By MS/MS	By MS/MS	By MS/MS	By MS/MS	By MS/MS	By MS/MS	2	3	3	2	3	2	2	2	37.227	34.492	2;3	1.192E-71	12789	RobotHUNTER_P1_set1_3	363.83	291.19	13696000000	1893000000	2024600000	2282900000	2406300000	1381500000	1654800000	1356400000	696070000			648
SEPLAATGTGDFNR	0	Unmodified	1434.6739	0.67392142	129	sp|P35443|TSP4_HUMAN	yes	yes	0	0	0	0	0	By MS/MS	By MS/MS	By MS/MS	By matching		By matching			1	1	1	1		1			26.089	23.92	2	4.8609E-25	8365	RobotHUNTER_P1_set1_2	193.28	132.31	87693000	27724000	0	0	34735000	0	25234000	0	0			649
SESGSFRPDSPGSGNAR	0	Unmodified	1706.7608	0.76083895	76	sp|P02671|FIBA_HUMAN	yes	yes	0	0	0	0	1	By MS/MS	By MS/MS	By MS/MS	By MS/MS	By matching	By matching	By matching	By MS/MS	1	1	1	1	1	1	1	1	16.823	14.248	3	0.00088577	4787	RobotHUNTER_P1_set1_4	150.27	105.85	277170000	21554000	46151000	88761000	46918000	20893000	23947000	28941000	0			650
SETKDLLFR	1	Acetyl (N-term)	1149.603	0.60298831	91	sp|P02787|TRFE_HUMAN	yes	yes	1	0	0	0	0	By MS/MS	By matching	By MS/MS	By matching	By matching	By matching	By matching		2	1	2	2	2	1	2		28.657	26.115	2;3	7.3453E-06	9467	RobotHUNTER_P1_set1_3	219.54	104.94	415190000	61804000	28650000	94149000	111990000	53197000	19716000	45692000	0			651
SETKDLLFR	1	Unmodified	1107.5924	0.59242362	91	sp|P02787|TRFE_HUMAN	yes	yes	0	0	0	0	0	By matching	By MS/MS	By MS/MS	By matching	By MS/MS	By MS/MS	By MS/MS	By MS/MS	1	1	1	1	1	1	1	1	27.826	25.229	2	1.6149E-27	9748	RobotHUNTER_P1_set2_3	229.55	137.64	594040000	36274000	111450000	123440000	87094000	102330000	92565000	0	40879000			652
SFRPDSPGSGNAR	0	Unmodified	1346.6327	0.63272531	76	sp|P02671|FIBA_HUMAN	yes	yes	0	0	0	0	1		By MS/MS	By MS/MS	By MS/MS	By matching		By matching	By matching		1	1	1	1		1	1	16.442	13.571	3	0.010259	4673	RobotHUNTER_P1_set1_3	135.84	108.87	305610000	0	58822000	110280000	81292000	22510000	0	19784000	12920000			653
SGEGDFLAEGGGVR	0	Unmodified	1349.6212	0.62115757	76	sp|P02671|FIBA_HUMAN	yes	yes	0	0	0	0	0	By MS/MS	By MS/MS	By MS/MS	By MS/MS	By MS/MS	By MS/MS	By matching	By MS/MS	1	1	1	1	1	1	1	1	29.836	26.931	2	3.0513E-43	10278	RobotHUNTER_P1_set2_1	363.35	326.9	11456000000	1187400000	1091700000	2388200000	1287000000	1600900000	1806700000	1319100000	774570000			654
SGNDVTDIADDGCPKPPEIAHGYVEHSVR	1	Unmodified	3134.4363	0.43634027	44	sp|P00738|HPT_HUMAN	yes	yes	0	0	0	0	0	By MS/MS		By MS/MS	By MS/MS	By MS/MS	By MS/MS			1		1	1	1	1			28.073	25.528	4	1.5146E-110	9471	RobotHUNTER_P1_set2_2	323.99	300.78	531310000	62469000	0	83382000	93692000	162610000	129160000	0	0			655
SGNFCLFR	0	Unmodified	999.45964	0.45963531	91	sp|P02787|TRFE_HUMAN	yes	yes	0	0	0	0	0					By MS/MS								1				39.1	33.636	2	0.039747	12889	RobotHUNTER_P1_set2_1	134.81	76.999	0	0	0	0	0	0	0	0	0			656
SGNTATLTISR	0	Unmodified	1119.5884	0.58840088	138;8	sp|P80748|LV321_HUMAN;sp|A0A075B6K5|LV39_HUMAN	no	no	0	0	0	0	0			By MS/MS			By MS/MS	By MS/MS				1			1	1		25.857	20.315	2	1.5537E-09	7384	RobotHUNTER_P1_set1_3	163.86	106.68	79169000	0	0	0	0	0	41965000	37203000	0			657
SGSDEVQVGQQR	0	Unmodified	1288.6008	0.60075648	54	sp|P01024|CO3_HUMAN	yes	yes	0	0	0	0	0	By matching	By matching	By MS/MS	By matching	By MS/MS	By MS/MS	By MS/MS	By MS/MS	1	1	1	1	1	1	1	1	16.709	13.879	2	8.6309E-72	4825	RobotHUNTER_P1_set2_2	334.57	258.35	357320000	4592800	23325000	36029000	19480000	36530000	46111000	114670000	76580000			658
SGSSGTGSTGNQNPGSPR	0	Unmodified	1646.7245	0.72445344	76	sp|P02671|FIBA_HUMAN	yes	yes	0	0	0	0	0	By MS/MS	By MS/MS	By MS/MS	By MS/MS	By matching	By MS/MS	By MS/MS		1	1	1	1	1	1	1		12.661	10.383	2	1.2766E-275	3334	RobotHUNTER_P1_set2_2	552.74	493.32	495830000	34426000	35287000	172580000	90426000	53363000	66425000	43319000	0			659
SGTDFTLKISR	1	Unmodified	1223.651	0.65100113	9;13;11	sp|P01615|KVD28_HUMAN;sp|A0A075B6P5|KV228_HUMAN;sp|A2NJV5|KV229_HUMAN;sp|A0A0A0MRZ7|KVD26_HUMAN;sp|A0A075B6S2|KVD29_HUMAN;sp|P01614|KVD40_HUMAN;sp|A0A087WW87|KV240_HUMAN;sp|P06310|KV230_HUMAN;sp|A0A075B6S6|KVD30_HUMAN	no	no	0	0	0	0	0		By matching	By matching	By MS/MS	By matching	By matching	By matching			1	1	1	1	1	1		29.069	26.078	3	0.068228	9366	RobotHUNTER_P1_set1_4	121.58	93.371	235050000	0	33154000	55455000	49628000	27375000	44858000	24578000	0			660
SGTDFTLTISR	0	Unmodified	1196.6037	0.60371659	60	sp|P01619|KV320_HUMAN	no	no	0	0	0	0	0	By matching		By MS/MS	By matching				By matching	1		1	1				1	32.853	31.069	2	4.3883E-10	11417	RobotHUNTER_P1_set1_3	212.21	145.86	103370000	16369000	0	32760000	40930000	0	0	0	13308000			661
SGTGSTGNQNPGSPR	0	Unmodified	1415.6389	0.6389329	76	sp|P02671|FIBA_HUMAN	yes	yes	0	0	0	0	0		By MS/MS	By MS/MS							1	1						10.954	10.446	2	3.664E-62	3179	RobotHUNTER_P1_set1_2	314.48	272.37	64184000	0	22335000	41850000	0	0	0	0	0			662
SHHPGIAEFPSR	0	Unmodified	1333.6527	0.65273247	76	sp|P02671|FIBA_HUMAN	yes	yes	0	0	0	0	0				By MS/MS		By matching						1		1			20.852	17.498	3	0.033818	6021	RobotHUNTER_P1_set1_4	101.39	81.628	35287000	0	0	0	18550000	0	16737000	0	0			663
SILENLR	0	Unmodified	843.48142	0.48141661	77	sp|P02675|FIBB_HUMAN;CON__P02676	yes	no	0	0	0	0	0								By MS/MS								1	33.729	28.133	2	0.075482	10814	RobotHUNTER_P1_set2_4	152.31	0	0	0	0	0	0	0	0	0	0			664
SKEDGGGWWYNR	1	Unmodified	1453.6375	0.63747633	77	sp|P02675|FIBB_HUMAN;CON__P02676	yes	no	0	0	0	0	0	By matching	By matching	By MS/MS	By matching	By matching				1	1	1	1	1				27.225	25.812	3	0.055838	9432	RobotHUNTER_P1_set1_3	119.39	85.425	282830000	32782000	67646000	87274000	42743000	52384000	0	0	0			665
SKLTVDKSR	2	Acetyl (N-term)	1074.6033	0.60332266	69;68;118	sp|P01859|IGHG2_HUMAN;sp|P01860|IGHG3_HUMAN;sp|P0DOX5|IGG1_HUMAN;sp|P01857|IGHG1_HUMAN	no	no	1	0	0	0	0	By matching	By matching	By MS/MS		By matching	By matching	By matching		1	1	1		1	1	1		16.463	13.77	3	0.11956	4786	RobotHUNTER_P1_set1_3	127.87	70.952	345130000	26536000	47659000	69766000	0	80358000	74446000	46361000	0			666
SKQFTSSTSYNR	1	Unmodified	1404.6634	0.66335673	76	sp|P02671|FIBA_HUMAN	yes	yes	0	0	0	0	0			By matching	By matching	By MS/MS	By matching					1	1	1	1			16.298	13.342	3	0.06245	4702	RobotHUNTER_P1_set2_1	118.35	102.21	85129000	0	0	23350000	8354900	32496000	20929000	0	0			667
SLDFTELDVAAEKIDR	1	Acetyl (N-term)	1862.9262	0.92617294	52	sp|P01019|ANGT_HUMAN	yes	yes	1	0	0	0	0			By matching	By MS/MS							1	1					46.991	46.422	2	7.8736E-08	17179	RobotHUNTER_P1_set1_4	197.79	124.29	50652000	0	0	28627000	22025000	0	0	0	0			668
SLHTLFGDKLCTVATLR	1	Unmodified	1931.0299	0.029866925	1	sp|P02768|ALBU_HUMAN;CON__P02768-1	yes	no	0	0	0	0	0					By MS/MS	By MS/MS	By matching						1	2	1		39.851	34.384	3;4	2.7072E-06	13314	RobotHUNTER_P1_set2_1	183.77	146.11	209600000	0	0	0	0	79338000	71738000	58523000	0		+	669
SLHTLFGDKLCTVATLR	1	Acetyl (N-term)	1973.0404	0.040431612	1	sp|P02768|ALBU_HUMAN;CON__P02768-1	yes	no	1	0	0	0	0					By MS/MS	By matching	By MS/MS	By MS/MS					1	1	3	1	45.308	39.779	2;3;4	1.4868E-151	15974	RobotHUNTER_P1_set2_3	391.4	314.34	763460000	0	0	0	0	21577000	25144000	591700000	125040000		+	670
SLPEGVANGIEVYSTKINSKVTSR	2	Unmodified	2548.3497	0.34968074	139	sp|Q06033|ITIH3_HUMAN	yes	yes	0	0	0	0	0	By MS/MS	By matching	By matching	By MS/MS	By MS/MS	By MS/MS			1	1	1	1	1	1			36.077	34.046	4	3.5747E-35	12311	RobotHUNTER_P1_set1_1	241.65	207.82	482370000	59885000	68207000	61591000	132960000	59591000	100130000	0	0			671
SLPGESEEMMEEVDQVTLYSYKVQSTITSR	1	Unmodified	3435.6062	0.60616729	123	sp|P19823|ITIH2_HUMAN	yes	yes	0	0	0	0	0	By MS/MS	By MS/MS	By MS/MS	By MS/MS					2	2	2	2					50.132	49.857	3;4	2.3182E-137	18645	RobotHUNTER_P1_set1_3	332.2	312.51	1050600000	120610000	126630000	307810000	495570000	0	0	0	0			672
SLSASVGDR	0	Unmodified	890.44576	0.44575938	58;59;31;23	sp|A0A0C4DH72|KV106_HUMAN;sp|A0A0B4J1Z2|KVD43_HUMAN;sp|P04432|KVD39_HUMAN;sp|P01597|KV139_HUMAN;sp|P01599|KV117_HUMAN;sp|A0A075B6S5|KV127_HUMAN;sp|P01594|KV133_HUMAN;sp|P01593|KVD33_HUMAN;sp|P04430|KV116_HUMAN;sp|P01601|KVD16_HUMAN;sp|P0DP09|KV113_HUMAN;sp|A0A0B4J2D9|KVD13_HUMAN	no	no	0	0	0	0	0		By matching		By MS/MS	By matching	By matching	By matching	By matching		1		1	1	1	1	1	20.122	16.273	2	0.032039	5525	RobotHUNTER_P1_set1_4	151.5	64.983	179560000	0	34561000	0	24862000	32316000	57112000	17685000	13021000			673
SLSCRPPMVKLVCPADNLR	1	Unmodified	2212.1279	0.12788319	101	sp|P04275|VWF_HUMAN	yes	yes	0	0	0	0	1					By MS/MS	By matching	By matching						1	1	1		33.492	28.143	4	9.9009E-16	10847	RobotHUNTER_P1_set2_1	206.64	153.46	239280000	0	0	0	0	88632000	87974000	62680000	0			674
SLTVLEGDGR	0	Acetyl (N-term)	1087.551	0.55095274	41	sp|O95425|SVIL_HUMAN	yes	yes	1	0	0	0	0				By MS/MS								1					48.212	47.625	2	0.0065027	17636	RobotHUNTER_P1_set1_4	133.12	9.037	0	0	0	0	0	0	0	0	0			675
SNDFDEYIMAIEQTIKSGSDEVQVGQQR	1	Gln->pyro-Glu	3169.451	0.45098728	54	sp|P01024|CO3_HUMAN	yes	yes	0	1	0	0	0	By matching	By MS/MS							1	1							53.367	53.386	3	7.3582E-06	19860	RobotHUNTER_P1_set1_2	131.5	118.57	9389900	5566900	3823000	0	0	0	0	0	0			676
SNIPTNLR	0	Unmodified	913.49813	0.49812931	77	sp|P02675|FIBB_HUMAN	yes	yes	0	0	0	0	0	By matching	By matching	By matching	By matching	By MS/MS	By matching	By matching		1	1	1	1	1	1	1		23.046	20.396	2	0.089558	7764	RobotHUNTER_P1_set2_1	164.53	39.023	460430000	45386000	42049000	91197000	49373000	89922000	57844000	84662000	0			677
SNLDEDIIAEENIVSR	0	Unmodified	1815.885	0.88503641	54	sp|P01024|CO3_HUMAN	yes	yes	0	0	0	0	0	By MS/MS	By MS/MS	By MS/MS	By MS/MS	By MS/MS	By MS/MS	By MS/MS	By MS/MS	2	2	2	2	2	2	2	2	40.841	37.935	2;3	2.5915E-88	13916	RobotHUNTER_P1_set1_4	409.75	294.92	1660500000	183070000	208980000	371240000	262550000	184210000	200740000	176900000	72842000			678
SNLDEDIIAEENIVSR	0	Gln->pyro-Glu	1798.8585	0.85848731	54	sp|P01024|CO3_HUMAN	yes	yes	0	1	0	0	0	By matching	By MS/MS		By MS/MS					1	1		1					46.407	46.224	2	7.7018E-12	17422	RobotHUNTER_P1_set1_4	210.38	151.7	80678000	25167000	27041000	0	28470000	0	0	0	0			679
SPEKKATEDEGSEQKIPEATNR	3	Acetyl (N-term)	2485.1932	0.19323968	49	sp|P01008|ANT3_HUMAN	yes	yes	1	0	0	0	0	By MS/MS	By matching	By MS/MS	By MS/MS	By MS/MS	By MS/MS	By MS/MS		1	1	1	1	1	1	1		15.316	12.981	4	6.5372E-70	4481	RobotHUNTER_P1_set2_1	291.91	241.02	526510000	32919000	28946000	152290000	135970000	64364000	69192000	42832000	0			680
SPEKKATEDEGSEQKIPEATNR	3	Unmodified	2443.1827	0.18267499	49	sp|P01008|ANT3_HUMAN	yes	yes	0	0	0	0	0		By MS/MS	By MS/MS	By MS/MS	By MS/MS	By MS/MS	By matching			1	1	1	1	1	1		15.602	12.877	4	1.1128E-10	4246	RobotHUNTER_P1_set1_4	176.1	146.46	395380000	0	42930000	116780000	68820000	65907000	78101000	22841000	0			681
SPGTLSLSPGER	0	Unmodified	1199.6146	0.61461563	60	sp|P01619|KV320_HUMAN	yes	yes	0	0	0	0	0	By MS/MS	By matching	By matching			By matching			1	1	1			1			25.412	23.878	2	0.096773	8169	RobotHUNTER_P1_set1_1	112.95	36.882	129410000	35973000	21790000	48415000	0	0	23229000	0	0			682
SPLDEENLTQENQDR	0	Unmodified	1786.7969	0.79694968	51	sp|P01011|AACT_HUMAN	yes	yes	0	0	0	0	0	By MS/MS	By MS/MS	By MS/MS	By MS/MS	By MS/MS	By MS/MS	By MS/MS	By MS/MS	2	2	2	2	2	2	2	2	25.771	22.79	2;3	8.1805E-209	7654	RobotHUNTER_P1_set1_1	431.79	384.08	6209000000	798520000	752530000	1377200000	1141000000	712670000	462390000	556320000	408320000			683
SPMYSIITPNILR	0	Unmodified	1503.8119	0.81193523	54	sp|P01024|CO3_HUMAN	yes	yes	0	0	0	0	0	By MS/MS	By MS/MS	By MS/MS	By MS/MS		By matching	By MS/MS	By matching	2	2	2	2		1	1	1	44.756	43.094	2;3	4.7028E-26	16007	RobotHUNTER_P1_set1_3	208.27	167.69	825630000	155550000	155730000	264630000	117440000	0	52676000	60711000	18891000			684
SPMYSIITPNILR	0	Oxidation (M)	1519.8068	0.80684985	54	sp|P01024|CO3_HUMAN	yes	yes	0	0	0	1	0			By MS/MS	By matching							1	1					42.975	42.456	2	0.031189	15856	RobotHUNTER_P1_set1_3	126.03	93.991	84940000	0	0	35118000	49822000	0	0	0	0			685
SPSSLSASVGDR	0	Unmodified	1161.5626	0.56258006	58;59;31;23	sp|A0A0C4DH72|KV106_HUMAN;sp|P04432|KVD39_HUMAN;sp|P01597|KV139_HUMAN;sp|P01599|KV117_HUMAN;sp|A0A075B6S5|KV127_HUMAN;sp|P01594|KV133_HUMAN;sp|P01593|KVD33_HUMAN;sp|P04430|KV116_HUMAN;sp|P01601|KVD16_HUMAN;sp|P0DP09|KV113_HUMAN;sp|A0A0B4J2D9|KVD13_HUMAN	no	no	0	0	0	0	0	By matching	By matching	By MS/MS	By matching					1	1	1	1					19.187	18.676	2	0.02792	6792	RobotHUNTER_P1_set1_3	129.88	80.35	114110000	21126000	24420000	25089000	43480000	0	0	0	0			686
SPVDICTAKPR	1	Unmodified	1242.6391	0.63905624	49	sp|P01008|ANT3_HUMAN	yes	yes	0	0	0	0	0	By matching	By matching	By MS/MS	By MS/MS	By MS/MS	By MS/MS	By MS/MS	By MS/MS	1	1	2	1	2	2	2	1	21.147	17.668	2;3	5.6984E-07	6617	RobotHUNTER_P1_set2_2	185.61	128.56	3730500000	142080000	232430000	309130000	121410000	1158500000	921310000	480070000	365580000			687
SQDASDGLQR	0	Unmodified	1075.4894	0.48941511	159	sp|Q9UNN8|EPCR_HUMAN	yes	yes	0	0	0	0	0	By MS/MS	By matching		By MS/MS			By MS/MS		1	1		1			1		13.887	12.409	2	1.2708E-06	4069	RobotHUNTER_P1_set1_4	213.63	130.37	123080000	36547000	29575000	0	36025000	0	0	20937000	0			688
SQLQKVPPEWKALTDMPQMR	2	Unmodified	2382.2188	0.21880668	76	sp|P02671|FIBA_HUMAN	yes	yes	0	0	0	0	0			By MS/MS	By MS/MS	By MS/MS	By MS/MS	By MS/MS				1	1	1	1	1		37.473	33.936	4	3.7311E-16	12975	RobotHUNTER_P1_set2_2	211.17	165.01	502750000	0	0	34022000	28587000	162240000	204730000	73180000	0			689
SSEDPNEDIVER	0	Unmodified	1388.6056	0.60556708	57	sp|P01591|IGJ_HUMAN	yes	yes	0	0	0	0	0			By matching	By MS/MS				By matching			1	1				1	21.33	18.751	2	2.6996E-12	6619	RobotHUNTER_P1_set1_4	220.94	150.02	75428000	0	0	37388000	25828000	0	0	0	12212000			690
SSGTGSTGNQNPGSPR	0	Unmodified	1502.671	0.67096131	76	sp|P02671|FIBA_HUMAN	yes	yes	0	0	0	0	0	By MS/MS	By MS/MS	By MS/MS	By MS/MS		By matching			1	1	1	2		1			11.78	10.436	2	7.4445E-264	3464	RobotHUNTER_P1_set1_3	462.33	364.7	184930000	19769000	25549000	66896000	60794000	0	11926000	0	0			691
SSSYSKQFTSSTSYNR	1	Unmodified	1828.8228	0.8227705	76	sp|P02671|FIBA_HUMAN	yes	yes	0	0	0	0	0					By matching	By MS/MS	By MS/MS						1	1	1		23.238	17.722	3	0.00038652	6594	RobotHUNTER_P1_set2_2	166.96	137.23	156500000	0	0	0	0	38805000	56811000	60879000	0			692
STGNQNPGSPR	0	Unmodified	1113.5163	0.51629857	76	sp|P02671|FIBA_HUMAN	yes	yes	0	0	0	0	0	By matching		By matching	By MS/MS					1		1	1					10.829	10.115	2	5.5038E-20	3102	RobotHUNTER_P1_set1_4	259.34	211.74	87312000	10675000	0	41179000	35458000	0	0	0	0			693
STGTWNPGSSER	0	Unmodified	1277.5636	0.56364269	76	sp|P02671|FIBA_HUMAN	yes	yes	0	0	0	0	0			By MS/MS	By matching	By matching	By matching					1	1	1	1			21.354	18.048	2	0.0033961	6292	RobotHUNTER_P1_set1_3	187.33	129.73	99005000	0	0	22058000	22491000	28932000	25524000	0	0			694
STHHGPEYMR	0	Unmodified	1213.5298	0.52984014	92	sp|P02790|HEMO_HUMAN	yes	yes	0	0	0	0	0	By matching	By matching	By matching	By matching	By MS/MS	By MS/MS	By matching	By matching	1	1	1	1	1	1	1	1	13.38	10.825	3	0.048565	3556	RobotHUNTER_P1_set2_2	133.76	65.099	838900000	45035000	69000000	153160000	145020000	121850000	136590000	98542000	69697000			695
STSYGTGSETESPR	0	Unmodified	1457.627	0.62703081	76	sp|P02671|FIBA_HUMAN	yes	yes	0	0	0	0	0	By MS/MS	By MS/MS	By MS/MS	By MS/MS	By MS/MS	By matching	By matching		1	1	1	1	1	1	1		16.109	13.645	2	4.0526E-113	4164	RobotHUNTER_P1_set1_2	369.58	326.86	473560000	53407000	60659000	149850000	118850000	47407000	22151000	21227000	0			696
STSYGTGSETESPR	0	Acetyl (N-term)	1499.6376	0.63759549	76	sp|P02671|FIBA_HUMAN	yes	yes	1	0	0	0	0					By MS/MS	By MS/MS	By MS/MS	By matching					1	1	1	1	19.669	14.408	2	0.0039041	5243	RobotHUNTER_P1_set2_3	158.56	130.55	179980000	0	0	0	0	51050000	43694000	61946000	23293000			697
STTAVVTNPKE	1	Unmodified	1145.5928	0.59281755	88	sp|P02766|TTHY_HUMAN	yes	yes	0	0	0	0	0	By matching	By MS/MS	By matching	By MS/MS					1	1	1	1					16.337	15.811	2	0.0036476	5330	RobotHUNTER_P1_set1_2	150.61	93.887	60585000	6396600	19218000	23982000	10988000	0	0	0	0			698
STVEKTVAPTECS	1	Unmodified	1407.6552	0.65515981	35	sp|P0DOY2|IGLC2_HUMAN;sp|P0CG04|IGLC1_HUMAN;sp|B9A064|IGLL5_HUMAN;sp|P0DOX8|IGL1_HUMAN;sp|P0DOY3|IGLC3_HUMAN	yes	no	0	0	0	0	0	By MS/MS	By matching	By MS/MS	By MS/MS	By matching				1	1	1	1	1				17.668	16.155	2	4.4438E-07	5491	RobotHUNTER_P1_set1_4	196.44	173.86	106750000	20282000	21738000	38744000	11486000	14497000	0	0	0			699
STYYADSVKGR	1	Unmodified	1245.599	0.59896556	66;27;10;21	sp|A0A075B6Q5|HV364_HUMAN;sp|P0DP04|HV43D_HUMAN;sp|A0A0B4J1X8|HV343_HUMAN;sp|A0A0C4DH42|HV366_HUMAN;sp|P01764|HV323_HUMAN;sp|A0A0J9YX35|HV64D_HUMAN	no	no	0	0	0	0	0	By matching	By matching	By MS/MS	By MS/MS	By MS/MS	By matching	By matching	By matching	1	1	1	1	1	1	1	1	18.43	15.207	3	0.010343	5065	RobotHUNTER_P1_set1_4	126.33	96.27	323580000	26891000	53813000	72174000	0	66117000	56430000	27655000	20503000			700
SVAGVLDQSR	0	Acetyl (N-term)	1072.5513	0.55128709	160	sp|Q9Y462|ZN711_HUMAN	yes	yes	1	0	0	0	0	By MS/MS	By MS/MS	By MS/MS	By MS/MS	By matching	By MS/MS	By matching	By MS/MS	1	1	1	1	1	1	1	1	18.747	15.741	2	0.0059289	5977	RobotHUNTER_P1_set2_2	159.04	28.761	997940000	101730000	112590000	193220000	170640000	111950000	95465000	118630000	93718000			701
SVLTQPPSASGTPGQR	0	Unmodified	1581.8111	0.8110836	61	sp|P01700|LV147_HUMAN;sp|P01699|LV144_HUMAN	yes	no	0	0	0	0	0	By MS/MS	By MS/MS	By MS/MS	By MS/MS	By MS/MS	By MS/MS	By MS/MS		2	2	2	2	2	2	2		23.833	21.183	2;3	3.1792E-62	7414	RobotHUNTER_P1_set1_2	311.49	243.26	1157700000	107190000	99516000	250680000	154730000	154700000	194760000	196140000	0			702
SVLTQPPSVSGAPGQR	0	Unmodified	1579.8318	0.83181904	62	sp|P01703|LV140_HUMAN	yes	yes	0	0	0	0	0	By MS/MS	By MS/MS	By MS/MS	By MS/MS	By MS/MS	By MS/MS	By MS/MS		1	1	1	1	1	1	1		26.905	24.808	2	1.2863E-18	9416	RobotHUNTER_P1_set2_3	190.46	111.8	385180000	70290000	54424000	65595000	69770000	54958000	70142000	0	0			703
SVQLTEKR	1	Unmodified	959.53999	0.53999412	54	sp|P01024|CO3_HUMAN	yes	yes	0	0	0	0	0	By MS/MS	By MS/MS	By MS/MS	By MS/MS	By MS/MS	By MS/MS	By MS/MS	By MS/MS	1	1	1	1	2	2	2	2	16.727	13.262	2	1.2057E-05	4569	RobotHUNTER_P1_set2_2	232.97	107.47	48687000000	5032700000	6550400000	6844200000	4556500000	9917900000	7982000000	5224700000	2578500000			704
SVQLTEKR	1	Acetyl (N-term)	1001.5506	0.55055881	54	sp|P01024|CO3_HUMAN	yes	yes	1	0	0	0	0	By MS/MS	By matching	By matching		By matching	By matching	By MS/MS	By matching	1	1	1		1	1	1	1	16.777	13.302	2	0.02175	4864	RobotHUNTER_P1_set2_3	182.73	26.853	389200000	0	59227000	100170000	0	54930000	65834000	79524000	29512000			705
SWNSGSSGPGSTGNR	0	Unmodified	1449.6233	0.62328283	76	sp|P02671|FIBA_HUMAN	yes	yes	0	0	0	0	0	By MS/MS	By matching		By matching					1	1		1					14.921	14.538	2	5.1227E-11	4592	RobotHUNTER_P1_set1_1	205.86	173.92	49046000	15297000	9401000	0	24349000	0	0	0	0			706
SYELTQPPSVSVSLGQMAR	0	Unmodified	2049.0201	0.0200901	6	sp|A0A075B6K0|LV316_HUMAN	yes	yes	0	0	0	0	0				By MS/MS			By matching					1			1		40.515	37.49	2	1.279E-64	13779	RobotHUNTER_P1_set1_4	284.04	203.27	77697000	0	0	0	41269000	0	0	36427000	0			707
SYELTQPPSVSVSPGQTAR	0	Unmodified	2002.996	0.99598384	7	sp|P01717|LV325_HUMAN;sp|A0A075B6K4|LV310_HUMAN	yes	no	0	0	0	0	0	By MS/MS	By MS/MS	By MS/MS	By MS/MS	By MS/MS	By MS/MS	By MS/MS	By MS/MS	2	2	2	2	2	2	2	2	31.696	28.816	2;3	1.5601E-109	10539	RobotHUNTER_P1_set1_2	332.06	286.15	26192000000	3067300000	2755500000	5146600000	5782800000	2871200000	2673800000	1776200000	2118800000			708
SYELTQPSSVSVSPGQTAR	0	Unmodified	1992.9752	0.9752484	64	sp|P01718|LV327_HUMAN	yes	yes	0	0	0	0	0			By MS/MS	By matching	By matching	By matching	By matching				2	1	1	1	1		30.086	26.997	2	2.4427E-22	9911	RobotHUNTER_P1_set1_3	227.3	165.86	225460000	0	0	92406000	37340000	30255000	45215000	20244000	0			709
SYGTGSETESPR	0	Unmodified	1269.5473	0.54732392	76	sp|P02671|FIBA_HUMAN	yes	yes	0	0	0	0	0	By MS/MS	By matching	By MS/MS	By MS/MS	By MS/MS	By matching	By MS/MS	By MS/MS	1	1	1	1	1	1	1	1	16.381	13.368	2	2.7866E-27	4698	RobotHUNTER_P1_set1_3	215.72	152.23	155200000	20462000	14717000	0	47228000	22206000	13737000	25681000	11172000			710
SYSCQVTHEGSTVEKTVAPTECS	1	Glu->pyro-Glu	2538.1003	0.10026727	35	sp|P0DOY2|IGLC2_HUMAN;sp|P0CG04|IGLC1_HUMAN;sp|B9A064|IGLL5_HUMAN;sp|P0DOX8|IGL1_HUMAN;sp|P0DOY3|IGLC3_HUMAN	yes	no	0	0	1	0	0		By matching	By MS/MS		By matching	By MS/MS				1	1		1	1			29.907	27.083	2	9.78E-102	10068	RobotHUNTER_P1_set1_3	315.58	285.01	235070000	0	35433000	82654000	0	22352000	94632000	0	0			711
SYSCQVTHEGSTVEKTVAPTECS	1	Unmodified	2556.1108	0.11083196	35	sp|P0DOY2|IGLC2_HUMAN;sp|P0CG04|IGLC1_HUMAN;sp|B9A064|IGLL5_HUMAN;sp|P0DOX8|IGL1_HUMAN;sp|P0DOY3|IGLC3_HUMAN	yes	no	0	0	0	0	0					By MS/MS		By matching						1		1		27.006	21.442	3	7.6437E-45	8145	RobotHUNTER_P1_set2_1	256.87	239.12	122420000	0	0	0	0	76632000	0	45789000	0			712
SYVLTQPPSVSVAPGQTAR	0	Unmodified	1957.0269	0.026890038	138	sp|P80748|LV321_HUMAN	yes	yes	0	0	0	0	0	By MS/MS	By MS/MS	By MS/MS	By MS/MS	By MS/MS	By MS/MS	By MS/MS	By MS/MS	2	2	2	2	2	2	1	2	33.696	30.938	2;3	4.0904E-22	11599	RobotHUNTER_P1_set2_1	269.36	196.87	1534800000	189320000	179330000	298520000	177010000	259900000	198030000	96173000	136530000			713
TAFHDNEETFLKKYLYEIAR	2	Unmodified	2487.2434	0.24342475	1	sp|P02768|ALBU_HUMAN;CON__P02768-1	yes	no	0	0	0	0	0				By MS/MS	By MS/MS	By matching						2	1	1			42.098	39.009	3;4	1.0609E-40	14329	RobotHUNTER_P1_set1_4	263.24	221.98	305610000	0	0	0	185080000	65327000	55204000	0	0		+	714
TAGWNIPMGLLYNKINHCR	1	Unmodified	2257.1248	0.12484672	91	sp|P02787|TRFE_HUMAN	yes	yes	0	0	0	0	0					By MS/MS	By matching							1	1			45.608	40.015	4	0.0014843	15463	RobotHUNTER_P1_set2_1	135.09	122.6	78450000	0	0	0	0	43485000	34964000	0	0			715
TCNVDHKPSNTKVDKTVER	3	Glu->pyro-Glu	2209.091	0.090963632	68	sp|P01859|IGHG2_HUMAN	yes	yes	0	0	1	0	0	By matching	By matching		By MS/MS					1	1		1					13.981	13.631	4	0.05886	4504	RobotHUNTER_P1_set1_4	100.77	82.235	130630000	26503000	33137000	0	70993000	0	0	0	0			716
TECCHGDLLECADDR	0	Unmodified	1849.7029	0.70293142	1	sp|P02768|ALBU_HUMAN;CON__P02768-1	yes	no	0	0	0	0	0	By matching	By matching	By matching	By matching	By MS/MS	By MS/MS	By MS/MS	By MS/MS	1	1	1	1	2	2	2	2	24.83	20.964	2;3	2.3965E-61	7693	RobotHUNTER_P1_set2_2	383.69	361.64	1272300000	23938000	40508000	61535000	32288000	483310000	318400000	226310000	85996000		+	717
TECCQAADKAACLLPKLDELR	2	Glu->pyro-Glu	2443.1658	0.16578483	1	sp|P02768|ALBU_HUMAN;CON__P02768-1	yes	no	0	0	1	0	0		By matching			By MS/MS	By MS/MS	By matching			1			2	2	1		44.719	40.104	3	1.7917E-05	15600	RobotHUNTER_P1_set2_1	152.07	131.26	464760000	0	33747000	0	0	125630000	253110000	52275000	0		+	718
TEDAVDAER	0	Unmodified	1004.4411	0.44106794	54	sp|P01024|CO3_HUMAN	yes	yes	0	0	0	0	0				By MS/MS	By matching							1	1				15.824	12.898	2	0.00024098	4190	RobotHUNTER_P1_set1_4	199.68	71.07	31461000	0	0	0	25687000	5773600	0	0	0			719
TESLVNR	0	Unmodified	817.42938	0.42938104	1;2	sp|P02768|ALBU_HUMAN;CON__P02768-1;CON__P02769	no	no	0	0	0	0	0	By MS/MS	By MS/MS	By MS/MS	By MS/MS	By MS/MS				1	1	1	1	1				16.663	15.149	2	0.022899	5359	RobotHUNTER_P1_set1_3	210.37	92.807	1609200000	216740000	260350000	436320000	527710000	168090000	0	0	0		+	720
TEVPSVPEHGR	0	Unmodified	1206.5993	0.59929991	53	sp|P01023|A2MG_HUMAN	yes	yes	0	0	0	0	0	By MS/MS	By MS/MS		By MS/MS					1	1		1					17.637	17.286	3	0.0019651	5945	RobotHUNTER_P1_set1_4	129.89	97.881	125230000	44351000	45639000	0	35242000	0	0	0	0			721
TFEEVSGNVSPGTR	0	Unmodified	1478.7001	0.70013617	76	sp|P02671|FIBA_HUMAN	yes	yes	0	0	0	0	0	By matching		By MS/MS		By MS/MS				1		1		1				24.916	22.777	2	0.0058001	8610	RobotHUNTER_P1_set2_1	140.24	90.743	133670000	37194000	0	69693000	0	26781000	0	0	0			722
TFHADICTLSEKER	1	Unmodified	1705.8094	0.80936904	1	sp|P02768|ALBU_HUMAN;CON__P02768-1	yes	no	0	0	0	0	0					By MS/MS		By matching	By matching					1		1	1	27.951	22.467	4	0.001357	8462	RobotHUNTER_P1_set2_1	167.32	109.65	253900000	0	0	0	0	135930000	0	74628000	43346000		+	723
TGEIVLTQSPGTLSLSPGER	0	Unmodified	2041.0691	0.069148783	60	sp|P01619|KV320_HUMAN	yes	yes	0	0	0	0	0	By MS/MS	By MS/MS	By MS/MS	By MS/MS					2	2	1	2					35.502	35.227	2;3	2.8884E-21	12825	RobotHUNTER_P1_set1_4	178.6	158.01	297710000	46424000	86555000	82329000	82401000	0	0	0	0			724
TGKEKVTSGSTTTTR	2	Unmodified	1552.8057	0.80566387	76	sp|P02671|FIBA_HUMAN	yes	yes	0	0	0	0	0	By MS/MS	By MS/MS	By MS/MS	By matching	By MS/MS	By MS/MS		By MS/MS	2	2	2	1	2	2		1	11.711	9.7652	2;3	1.9635E-41	3097	RobotHUNTER_P1_set2_2	268.9	197.44	1870400000	83011000	151920000	160730000	123430000	669050000	585380000	0	96859000			725
TGKEKVTSGSTTTTR	2	Acetyl (N-term)	1594.8162	0.81622856	76	sp|P02671|FIBA_HUMAN	yes	yes	1	0	0	0	0	By MS/MS	By MS/MS							1	1							10.098	10.117	2	1.3032E-06	2896	RobotHUNTER_P1_set1_1	185.59	141.97	29873000	13439000	16435000	0	0	0	0	0	0			726
TGNQNPGSPR	0	Unmodified	1026.4843	0.48427016	76	sp|P02671|FIBA_HUMAN	yes	yes	0	0	0	0	0	By matching	By MS/MS	By matching	By matching					1	1	1	1					10.592	10.066	2	0.031934	2994	RobotHUNTER_P1_set1_2	139.38	100.41	96931000	16783000	19177000	39378000	21592000	0	0	0	0			727
TGQWHSESGSFRPDSPGSGNAR	0	Unmodified	2316.0268	0.026783471	76	sp|P02671|FIBA_HUMAN	yes	yes	0	0	0	0	1				By MS/MS								1					19.197	18.009	4	0.033268	6267	RobotHUNTER_P1_set1_4	102.16	88.289	30893000	0	0	0	30893000	0	0	0	0			728
TGSTGNQNPGSPR	0	Unmodified	1271.5854	0.58544076	76	sp|P02671|FIBA_HUMAN	yes	yes	0	0	0	0	0	By MS/MS	By MS/MS	By MS/MS	By MS/MS					1	1	1	1					10.97	10.444	2	1.1265E-78	3232	RobotHUNTER_P1_set1_4	336.34	269.64	168420000	21832000	40759000	50120000	55707000	0	0	0	0			729
TGTWNPGSSER	0	Unmodified	1190.5316	0.53161428	76	sp|P02671|FIBA_HUMAN	yes	yes	0	0	0	0	0			By MS/MS	By MS/MS		By matching					1	1		1			20.807	18.22	2	0.00026495	6379	RobotHUNTER_P1_set1_4	195.36	121.69	63407000	0	0	28849000	20436000	0	14122000	0	0			730
THLAPYSDELR	0	Unmodified	1300.6412	0.64116473	73	sp|P02647|APOA1_HUMAN	yes	yes	0	0	0	0	0	By MS/MS	By MS/MS	By MS/MS	By MS/MS	By MS/MS	By MS/MS	By MS/MS	By MS/MS	1	2	2	2	2	2	2	2	25.629	22.227	2;3	1.0297E-14	7764	RobotHUNTER_P1_set1_2	162.38	96.879	6868700000	101980000	218750000	1705200000	379490000	1596200000	1062500000	1116000000	688560000			731
THLAPYSDELR	0	Acetyl (N-term)	1342.6517	0.65172941	73	sp|P02647|APOA1_HUMAN	yes	yes	1	0	0	0	0	By MS/MS	By MS/MS	By MS/MS	By MS/MS	By MS/MS	By MS/MS	By MS/MS	By MS/MS	2	1	2	2	1	2	2	1	28.73	26.215	2;3	0.00027498	8596	RobotHUNTER_P1_set1_4	167.09	125.92	1543600000	184060000	103660000	266660000	276910000	186120000	227820000	298390000	0			732
TIAIQVSAQAR	0	Acetyl (N-term)	1198.667	0.66698555	161	sp|Q9Y4A5|TRRAP_HUMAN	yes	yes	1	0	0	0	0	By matching	By matching	By matching	By matching		By matching	By MS/MS	By matching	1	1	1	1		1	1	1	16.171	13.703	2	0.066316	5019	RobotHUNTER_P1_set2_3	122.13	13.392	1884000000	150520000	235230000	395450000	355960000	0	472760000	223440000	50666000			733
TKDSPVLIDFFEDTER	1	Unmodified	1910.9262	0.92617294	98	sp|P04196|HRG_HUMAN	yes	yes	0	0	0	0	0			By MS/MS								1						43.14	42.689	3	0.010755	15951	RobotHUNTER_P1_set1_3	133.96	115.82	32475000	0	0	32475000	0	0	0	0	0			734
TKESSSHHPGIAEFPSR	1	Unmodified	1865.902	0.90202388	76	sp|P02671|FIBA_HUMAN	yes	yes	0	0	0	0	0			By MS/MS	By matching	By MS/MS	By MS/MS	By matching	By matching			1	1	1	1	1	1	19.473	15.492	4	0.01367	5789	RobotHUNTER_P1_set2_1	130.77	92.61	646770000	0	0	283610000	121850000	95509000	82599000	47261000	15944000			735
TKKQELSEAEQATR	2	Unmodified	1617.8322	0.83221298	54	sp|P01024|CO3_HUMAN	yes	yes	0	0	0	0	0	By MS/MS	By MS/MS	By MS/MS	By MS/MS	By MS/MS	By MS/MS	By MS/MS	By matching	3	3	3	3	3	3	2	2	14.435	12.019	2;3;4	2.473E-34	4090	RobotHUNTER_P1_set1_3	270.21	186.59	1975900000	84493000	192680000	610350000	143100000	335690000	490480000	106250000	12826000			736
TKKQELSEAEQATR	2	Acetyl (N-term)	1659.8428	0.84277766	54	sp|P01024|CO3_HUMAN	yes	yes	1	0	0	0	0	By MS/MS	By MS/MS		By MS/MS	By MS/MS	By MS/MS	By MS/MS	By MS/MS	1	1		2	3	3	3	2	19.133	15.247	2;3	1.7775E-33	6049	RobotHUNTER_P1_set2_1	210.67	132.35	693940000	24353000	43335000	0	64739000	63989000	202100000	228710000	66714000			737
TKKVPQVSTPTLVEVSR	2	Unmodified	1868.0731	0.073111949	1	sp|P02768|ALBU_HUMAN;CON__P02768-1	yes	no	0	0	0	0	0	By MS/MS	By matching	By matching	By matching	By MS/MS	By matching			2	1	1	1	2	1			26.493	24.199	3;4	0.0059697	8852	RobotHUNTER_P1_set2_1	135.27	106.69	620120000	133670000	53359000	137940000	75892000	154790000	64472000	0	0		+	738
TKKVPQVSTPTLVEVSR	2	Acetyl (N-term)	1910.0837	0.083676635	1	sp|P02768|ALBU_HUMAN;CON__P02768-1	yes	no	1	0	0	0	0				By matching	By MS/MS	By MS/MS	By MS/MS	By matching				1	1	2	2	1	30.357	25.54	3	1.1274E-05	10358	RobotHUNTER_P1_set2_2	178.88	149.19	982190000	0	0	0	117960000	226960000	361560000	217680000	58030000		+	739
TLEIPGNSDPNMIPDGDFNSYVR	0	Oxidation (M)	2566.1646	0.16458209	115	sp|P0C0L5|CO4B_HUMAN;sp|P0C0L4|CO4A_HUMAN	yes	no	0	0	0	1	0	By MS/MS	By MS/MS	By MS/MS	By MS/MS	By matching				4	1	4	4	2				40.205	39.123	2;3	1.8103E-120	15081	RobotHUNTER_P1_set1_4	335.18	275.95	611370000	87903000	45957000	182250000	249970000	45292000	0	0	0			740
TLEIPGNSDPNMIPDGDFNSYVR	0	Unmodified	2550.1697	0.16966746	115	sp|P0C0L5|CO4B_HUMAN;sp|P0C0L4|CO4A_HUMAN	yes	no	0	0	0	0	0	By MS/MS	By MS/MS	By MS/MS	By MS/MS	By MS/MS	By MS/MS	By MS/MS	By MS/MS	4	4	4	3	2	3	2	2	43.417	41.092	2;3	7.6272E-140	15775	RobotHUNTER_P1_set2_2	444.73	367.55	6467600000	1002300000	849180000	1414400000	1257800000	343700000	732170000	630350000	237760000			741
TLFGDKLCTVATLR	1	Unmodified	1593.8549	0.85486267	1	sp|P02768|ALBU_HUMAN;CON__P02768-1	yes	no	0	0	0	0	0	By matching	By matching	By MS/MS	By matching	By MS/MS	By MS/MS	By matching		1	1	1	1	1	2	1		36.345	33.461	2;3	0.00053019	12828	RobotHUNTER_P1_set2_1	175.34	124.37	570320000	35168000	39417000	58539000	44134000	136390000	136950000	119730000	0		+	742
TLFGDKLCTVATLR	1	Acetyl (N-term)	1635.8654	0.86542736	1	sp|P02768|ALBU_HUMAN;CON__P02768-1	yes	no	1	0	0	0	0				By MS/MS								1					43.583	43.096	2	1.4984E-25	15851	RobotHUNTER_P1_set1_4	203.87	105.71	0	0	0	0	0	0	0	0	0		+	743
TLSLSPGER	0	Unmodified	958.50836	0.50835964	60;14;29	sp|P04433|KV311_HUMAN;sp|A0A0A0MRZ8|KVD11_HUMAN;sp|A0A0C4DH55|KVD07_HUMAN;sp|P01619|KV320_HUMAN	no	no	0	0	0	0	0	By matching	By matching	By matching	By MS/MS		By matching			1	1	1	1		1			24.298	22.833	2	0.065995	8058	RobotHUNTER_P1_set1_4	140.5	51.559	206780000	41950000	39316000	53530000	58493000	0	13494000	0	0			744
TLVEVSR	0	Unmodified	802.45487	0.45486751	1;2	sp|P02768|ALBU_HUMAN;CON__P02768-1;CON__P02769	no	no	0	0	0	0	0	By matching	By matching	By matching	By matching	By MS/MS	By matching	By matching		1	1	1	1	1	1	1		23.053	20.402	2	0.12097	7829	RobotHUNTER_P1_set2_1	179.97	41.725	384570000	49401000	46592000	72498000	89420000	38695000	49775000	38192000	0		+	745
TMTIHNGMFFSTYDR	0	Unmodified	1819.8022	0.80217518	77	sp|P02675|FIBB_HUMAN	yes	yes	0	0	0	0	0					By matching		By MS/MS	By matching					1		1	1	38.798	33.291	3	0.0032541	12879	RobotHUNTER_P1_set2_3	113.01	82.881	86515000	0	0	0	0	43375000	0	26665000	16476000			746
TPCTVSCNIPVVSGKECEEIIR	1	Glu->pyro-Glu	2529.2026	0.20256427	77	sp|P02675|FIBB_HUMAN	yes	yes	0	0	1	0	0	By MS/MS	By MS/MS	By MS/MS	By MS/MS	By MS/MS	By MS/MS	By matching		2	2	3	3	1	2	1		39.805	38.012	2;3	5.864E-70	13936	RobotHUNTER_P1_set1_3	292.66	260.09	848970000	130230000	139040000	159480000	168790000	55687000	151170000	44578000	0			747
TPDVSSALDKLKEFGNTLEDKAR	3	Unmodified	2533.3024	0.3023962	75	sp|P02654|APOC1_HUMAN	yes	yes	0	0	0	0	0	By MS/MS	By MS/MS	By MS/MS	By MS/MS	By MS/MS	By MS/MS	By MS/MS		1	2	1	1	1	1	1		44.995	42.794	4	5.4446E-21	16145	RobotHUNTER_P1_set1_1	216.38	186.54	1771300000	139370000	139180000	209100000	86270000	418860000	394950000	383530000	0			748
TPGAAANLELIFVGPQHAGNYR	0	Acetyl (N-term)	2337.1866	0.18657858	100	sp|P04217|A1BG_HUMAN	yes	yes	1	0	0	0	0					By MS/MS								1				53.789	48.926	3	2.2145E-21	18588	RobotHUNTER_P1_set2_1	175.21	156.45	29176000	0	0	0	0	29176000	0	0	0			749
TPLGDTTHTCPR	0	Unmodified	1354.6299	0.62994811	69	sp|P01860|IGHG3_HUMAN	yes	yes	0	0	0	0	0	By matching	By matching	By matching	By matching	By MS/MS	By matching	By MS/MS	By matching	1	1	1	1	1	1	1	1	16.497	13.709	3	0.011642	4989	RobotHUNTER_P1_set2_3	137.59	103.2	353410000	15052000	16838000	46791000	16239000	33105000	28697000	104600000	92087000			750
TPLPPTSAHGNVAEGETKPDPDVTER	1	Unmodified	2714.3148	0.3147518	92	sp|P02790|HEMO_HUMAN	yes	yes	0	0	0	0	0	By MS/MS	By MS/MS	By MS/MS	By MS/MS	By MS/MS	By MS/MS	By MS/MS	By MS/MS	2	2	2	2	4	2	2	2	23.734	20.433	3;4	1.1213E-51	7296	RobotHUNTER_P1_set2_2	262.19	233.78	22786000000	2695900000	2361600000	4774500000	4052800000	3422500000	3309000000	1226100000	943250000			751
TPTLVEVSR	0	Unmodified	1000.5553	0.55530983	1;2	sp|P02768|ALBU_HUMAN;CON__P02768-1;CON__P02769	no	no	0	0	0	0	0	By MS/MS	By MS/MS	By MS/MS	By MS/MS	By matching	By matching	By matching	By matching	1	1	1	1	1	1	1	1	26.968	24.012	2	0.05547	8452	RobotHUNTER_P1_set1_2	143.91	36.969	8964300000	1089100000	1664700000	2558000000	2332400000	367030000	564530000	231120000	157420000		+	752
TQTYTCNVDHKPSNTKVDKTVER	3	Unmodified	2720.3188	0.31879132	68	sp|P01859|IGHG2_HUMAN	yes	yes	0	0	0	0	0	By matching	By matching	By matching	By MS/MS	By MS/MS	By matching	By matching	By matching	1	1	1	1	2	1	1	1	16.041	13.152	4;5	2.3367E-56	4464	RobotHUNTER_P1_set2_1	268.25	244.95	716090000	24502000	30780000	122180000	147240000	250570000	57802000	53743000	29278000			753
TQVNTQAEQLR	0	Unmodified	1286.6579	0.65787742	108	sp|P06727|APOA4_HUMAN	yes	yes	0	0	0	0	0			By matching		By MS/MS	By matching					1		1	1			21.534	17.521	2	0.00042675	6493	RobotHUNTER_P1_set2_1	202.34	87.845	87410000	0	0	31949000	0	31425000	24036000	0	0			754
TSAHGNVAEGETKPDPDVTER	1	Unmodified	2209.0247	0.024717786	92	sp|P02790|HEMO_HUMAN	yes	yes	0	0	0	0	0	By MS/MS	By MS/MS	By MS/MS	By MS/MS	By MS/MS	By MS/MS	By MS/MS	By MS/MS	2	3	3	2	2	4	3	2	17.507	14.493	2;3;4	1.9551E-185	5406	RobotHUNTER_P1_set2_2	401.1	361.68	21285000000	1947300000	2007900000	3894000000	2954200000	3737500000	3685300000	2267600000	791100000			755
TSSSSQDPESLQDR	0	Unmodified	1535.67	0.66995825	104	sp|P05155|IC1_HUMAN	yes	yes	0	0	0	0	0	By MS/MS	By MS/MS	By MS/MS	By MS/MS	By MS/MS	By MS/MS	By MS/MS	By MS/MS	1	1	1	1	1	1	1	1	17.89	14.947	2	1.9136E-96	5297	RobotHUNTER_P1_set1_3	422.68	367.62	671340000	93647000	77031000	126770000	105280000	66259000	62786000	77938000	61638000			756
TSTADYAMFKVGPEADKYR	2	Unmodified	2149.015	0.015004722	78	sp|P02679|FIBG_HUMAN	yes	yes	0	0	0	0	0					By MS/MS	By matching							1	1			33.016	27.624	4	0.0009219	10574	RobotHUNTER_P1_set2_1	136.49	105.95	92688000	0	0	0	0	48626000	44062000	0	0			757
TSYGTGSETESPR	0	Unmodified	1370.595	0.5950024	76	sp|P02671|FIBA_HUMAN	yes	yes	0	0	0	0	0	By MS/MS	By MS/MS	By MS/MS	By MS/MS	By MS/MS	By MS/MS	By matching		1	1	1	1	1	1	1		16.669	14.119	2	8.4757E-112	4773	RobotHUNTER_P1_set1_4	367.44	273.13	500120000	58558000	60977000	151140000	131200000	36110000	40745000	21395000	0			758
TTPEPCELDDEDFR	0	Unmodified	1722.7043	0.70429485	112	sp|P08571|CD14_HUMAN	yes	yes	0	0	0	0	0	By MS/MS	By MS/MS	By MS/MS	By MS/MS	By MS/MS	By MS/MS	By MS/MS	By MS/MS	1	1	1	1	1	1	1	1	31.222	28.342	2	4.5207E-22	10444	RobotHUNTER_P1_set1_3	235.47	196.91	517630000	54375000	52940000	97771000	73906000	66396000	77461000	53276000	41500000			759
TTPPVLDSDGSFFLYSKLTVDKSR	2	Unmodified	2672.3697	0.36974748	118	sp|P0DOX5|IGG1_HUMAN;sp|P01857|IGHG1_HUMAN	yes	no	0	0	0	0	0					By MS/MS								1				46.442	40.878	4	9.1178E-05	15800	RobotHUNTER_P1_set2_1	129.23	114.82	25880000	0	0	0	0	25880000	0	0	0			760
TTPWSLAR	0	Unmodified	930.49232	0.49231565	48	sp|P00751|CFAB_HUMAN	yes	yes	0	0	0	0	0					By MS/MS	By MS/MS							1	1			35.513	30.021	2	0.016166	11493	RobotHUNTER_P1_set2_1	148.33	96.096	0	0	0	0	0	0	0	0	0			761
TTTFAVTSILR	0	Unmodified	1208.6765	0.6764876	71	sp|P01876|IGHA1_HUMAN	yes	yes	0	0	0	0	0	By matching	By MS/MS	By matching	By matching	By matching	By MS/MS		By matching	1	1	1	1	1	1		1	41.02	38.479	2	0.0011046	14959	RobotHUNTER_P1_set2_2	157.96	128.48	154630000	21045000	19172000	16045000	22723000	27362000	36322000	0	11958000			762
TVEKTVAPTECS	1	Unmodified	1320.6231	0.6231314	35	sp|P0DOY2|IGLC2_HUMAN;sp|P0CG04|IGLC1_HUMAN;sp|B9A064|IGLL5_HUMAN;sp|P0DOX8|IGL1_HUMAN;sp|P0DOY3|IGLC3_HUMAN	yes	no	0	0	0	0	0	By MS/MS	By MS/MS			By matching				1	1			1				17.758	15.982	2	0.00092979	5340	RobotHUNTER_P1_set1_2	157.25	138.47	73447000	23088000	32560000	0	0	17799000	0	0	0			763
TVQNEANKYQISVNKYR	2	Unmodified	2054.0545	0.054501772	77	sp|P02675|FIBB_HUMAN	yes	yes	0	0	0	0	0			By MS/MS		By matching	By MS/MS					1		1	1			24.378	20.366	4	0.00081627	7379	RobotHUNTER_P1_set1_3	150.59	114.39	206210000	0	0	54088000	0	40845000	111280000	0	0			764
TVVQPSVGAAAGPVVPPCPGR	0	Unmodified	2015.0622	0.062229686	87	sp|P02765|FETUA_HUMAN	yes	yes	0	0	0	0	0	By matching	By MS/MS	By MS/MS	By matching	By MS/MS	By MS/MS	By MS/MS	By MS/MS	1	1	2	1	2	2	2	2	33.105	29.618	2;3	1.8727E-110	11222	RobotHUNTER_P1_set2_1	341.27	297.28	1126600000	39822000	40319000	89404000	28467000	171800000	164700000	212220000	379890000			765
TWTPSSGKSAVQGPPER	1	Unmodified	1783.8853	0.88531118	71;72	sp|P01876|IGHA1_HUMAN;sp|P01877|IGHA2_HUMAN	no	no	0	0	0	0	0			By MS/MS	By matching							1	1					21.166	20.146	3	0.0024022	7262	RobotHUNTER_P1_set1_3	143.39	110.57	76247000	0	0	50968000	25279000	0	0	0	0			766
TYGDMADCCEKQEPER	1	Unmodified	1987.771	0.77101098	2	CON__P02769	yes	yes	0	0	0	0	0	By MS/MS	By MS/MS	By MS/MS	By MS/MS			By matching		1	2	1	2			1		22.04	20.838	2	0.0045734	7341	RobotHUNTER_P1_set1_3	138.99	80.717	541450000	16989000	92800000	118430000	291840000	0	0	21393000	0		+	767
TYGEMADCCAKQEPER	1	Unmodified	1943.7812	0.78118174	1	sp|P02768|ALBU_HUMAN;CON__P02768-1	yes	no	0	0	0	0	0	By MS/MS	By MS/MS	By MS/MS	By MS/MS	By matching	By matching	By MS/MS	By matching	1	1	1	1	1	1	1	1	19.527	16.509	3	7.9167E-18	6478	RobotHUNTER_P1_set2_3	224.64	202.49	757680000	67595000	45550000	123390000	54848000	177230000	176950000	79261000	32860000		+	768
TYGEMADCCAKQEPER	1	Oxidation (M);Acetyl (N-term)	2001.7867	0.78666105	1	sp|P02768|ALBU_HUMAN;CON__P02768-1	yes	no	1	0	0	1	0					By MS/MS	By matching	By matching	By matching					1	1	1	1	19.469	14.258	3	0.087663	5045	RobotHUNTER_P1_set2_1	109.35	92.686	151760000	0	0	0	0	41240000	60793000	29234000	20498000		+	769
VAAEDWKKGDTFSCMVGHEALPLAFTQKTIDR	3	Glu->pyro-Glu	3602.765	0.76500839	71	sp|P01876|IGHA1_HUMAN	yes	yes	0	0	1	0	0			By MS/MS	By MS/MS		By MS/MS	By MS/MS				1	1		1	1		45.12	42.089	4	9.4454E-08	16241	RobotHUNTER_P1_set2_2	123.09	103.58	698790000	0	0	307810000	179820000	0	131070000	80088000	0			770
VAEGETKPDPDVTER	1	Unmodified	1641.7846	0.78459408	92	sp|P02790|HEMO_HUMAN	yes	yes	0	0	0	0	0	By MS/MS	By MS/MS	By MS/MS	By matching	By MS/MS	By MS/MS	By matching		2	2	2	2	2	1	2		17.477	15.101	2;3	1.6405E-50	5683	RobotHUNTER_P1_set2_2	289.44	249.66	10352000000	1180700000	1610700000	3572200000	2060400000	1151000000	43960000	733160000	0			771
VATNTDGKNYCGLPGEYWLGNDKISQLTR	2	Glu->pyro-Glu	3251.567	0.56696051	77	sp|P02675|FIBB_HUMAN	yes	yes	0	0	1	0	0	By MS/MS	By MS/MS	By MS/MS	By MS/MS		By MS/MS			2	2	3	2		1			43.725	43.475	3;4	1.5504E-09	16662	RobotHUNTER_P1_set2_2	119.42	102.98	967760000	168130000	185960000	480960000	132710000	0	0	0	0			772
VCPFAGILENGAVR	0	Glu->pyro-Glu	1483.7606	0.76056836	82	sp|P02749|APOH_HUMAN	yes	yes	0	0	1	0	0	By MS/MS	By MS/MS	By MS/MS	By MS/MS					1	1	1	1					54.833	54.508	2	1.0548E-28	20572	RobotHUNTER_P1_set1_3	266.03	189.09	66045000	7061300	2892100	25261000	30830000	0	0	0	0			773
VCSQYAAYGEKKSR	2	Glu->pyro-Glu	1627.7777	0.77767498	90	sp|P02774|VTDB_HUMAN	yes	yes	0	0	1	0	0	By MS/MS	By MS/MS	By MS/MS	By MS/MS					1	2	2	2					24.089	23.574	2;3	2.0593E-06	8158	RobotHUNTER_P1_set1_1	186.76	162.67	793340000	24788000	172790000	269530000	326230000	0	0	0	0		+	774
VDGVEVHNAKTKPR	2	Glu->pyro-Glu	1530.8267	0.82667409	69;68;118	sp|P01859|IGHG2_HUMAN;sp|P01860|IGHG3_HUMAN;sp|P01861|IGHG4_HUMAN;sp|P0DOX5|IGG1_HUMAN;sp|P01857|IGHG1_HUMAN	no	no	0	0	1	0	0	By MS/MS	By MS/MS	By MS/MS	By MS/MS	By MS/MS	By matching	By matching	By matching	2	2	2	2	2	2	2	1	15.197	12.724	3;4	0.015964	3962	RobotHUNTER_P1_set1_1	131.53	108.68	1248000000	91160000	144150000	347830000	133390000	162250000	240700000	123340000	5155500			775
VDSGNDVTDIADDGCPKPPEIAHGYVEHSVR	1	Unmodified	3348.5317	0.53169722	44	sp|P00738|HPT_HUMAN	yes	yes	0	0	0	0	0	By MS/MS	By MS/MS	By MS/MS	By MS/MS	By MS/MS	By MS/MS	By MS/MS	By MS/MS	3	3	3	3	4	3	2	3	28.952	26.009	3;4;5	4.8296E-256	9615	RobotHUNTER_P1_set2_1	418.22	389.06	128760000000	14650000000	14550000000	27321000000	27848000000	15079000000	14042000000	7802600000	7470300000			776
VDSGNDVTDIADDGCPKPPEIAHGYVEHSVR	1	Glu->pyro-Glu	3330.5211	0.52113253	44	sp|P00738|HPT_HUMAN	yes	yes	0	0	1	0	0	By MS/MS	By matching	By MS/MS	By MS/MS	By MS/MS	By MS/MS			2	1	2	1	1	2			32.032	30.026	3;4	9.2386E-159	10555	RobotHUNTER_P1_set2_2	361.82	335.19	865660000	102500000	92809000	231650000	62332000	174010000	202360000	0	0			777
VDVIPVNLPGEHGQR	0	Unmodified	1628.8635	0.86345352	84	sp|P02751|FINC_HUMAN	yes	yes	0	0	0	0	0			By matching	By MS/MS	By MS/MS		By MS/MS	By MS/MS			1	1	1		1	1	35.336	31.068	3	0.0041218	12097	RobotHUNTER_P1_set2_3	147.12	115.06	190490000	0	0	26917000	0	82081000	0	42825000	38662000			778
VEAIKEQDGR	1	Unmodified	1143.5884	0.58840088	40	sp|O76075|DFFB_HUMAN	yes	yes	0	0	0	0	0	By MS/MS	By MS/MS	By MS/MS	By matching	By MS/MS	By MS/MS	By MS/MS	By MS/MS	3	3	2	3	3	2	1	1	21.326	19.148	2	0.0013336	5292	RobotHUNTER_P1_set1_3	172.59	58.888	990610000	83683000	97269000	193580000	136960000	237290000	87511000	133700000	20611000			779
VELEDWNGR	0	Unmodified	1116.52	0.51998696	78	sp|P02679|FIBG_HUMAN	yes	yes	0	0	0	0	0	By MS/MS	By MS/MS	By MS/MS	By MS/MS	By MS/MS	By MS/MS	By MS/MS	By matching	1	1	1	1	1	1	1	1	30.384	27.503	2	0.00013115	9908	RobotHUNTER_P1_set1_4	205.57	134.66	2628600000	189140000	317540000	461970000	513000000	304820000	349170000	387230000	105710000			780
VELKTPLGDTTHTCPR	1	Unmodified	1823.92	0.91998213	69	sp|P01860|IGHG3_HUMAN	yes	yes	0	0	0	0	0			By matching	By MS/MS	By MS/MS	By MS/MS	By MS/MS				1	1	2	2	2		26.332	21.952	3;4	2.4934E-05	8148	RobotHUNTER_P1_set2_2	182.49	163.42	1141100000	0	0	67346000	47740000	483790000	362020000	180160000	0			781
VEPYGENFNKALVQQMEQLR	1	Unmodified	2392.1845	0.18452967	108	sp|P06727|APOA4_HUMAN	yes	yes	0	0	0	0	0			By MS/MS	By MS/MS		By MS/MS					1	1		2			42.078	39.859	3	1.1179E-05	14666	RobotHUNTER_P1_set1_4	155.93	122.52	146630000	0	0	37311000	55167000	0	54152000	0	0			782
VGFYESDVMGR	0	Unmodified	1258.5652	0.56522259	53	sp|P01023|A2MG_HUMAN	yes	yes	0	0	0	0	0	By MS/MS	By MS/MS	By matching	By MS/MS	By MS/MS	By matching	By matching	By matching	1	1	1	1	1	1	1	1	33.23	30.3	2	2.4068E-07	10987	RobotHUNTER_P1_set1_4	194.84	194.84	1238800000	58757000	80335000	192460000	295690000	233840000	142290000	168560000	66832000			783
VGSKCCKHPEAKR	3	Unmodified	1555.7711	0.77114982	1	sp|P02768|ALBU_HUMAN;CON__P02768-1	yes	no	0	0	0	0	0					By matching	By matching	By MS/MS	By matching					1	1	1	1	13.528	9.0443	3	0.025423	2944	RobotHUNTER_P1_set2_3	128.73	97.767	131470000	0	0	0	0	45896000	45577000	34966000	5027800		+	784
VGYVSGWGR	0	Unmodified	979.48756	0.48756462	44	sp|P00738|HPT_HUMAN	yes	yes	0	0	0	0	0	By MS/MS	By MS/MS	By matching	By MS/MS	By MS/MS	By MS/MS	By MS/MS	By MS/MS	1	1	1	1	1	1	1	1	29.37	26.44	2	0.032739	10280	RobotHUNTER_P1_set2_4	151.27	72.153	2363000000	210010000	262110000	306010000	590720000	300950000	271260000	301670000	120230000			785
VGYVSGWGR	0	Acetyl (N-term)	1021.4981	0.49812931	44	sp|P00738|HPT_HUMAN	yes	yes	1	0	0	0	0	By matching	By MS/MS	By MS/MS	By MS/MS		By MS/MS	By MS/MS		1	1	1	1		1	1		40.106	39.881	2	6.4662E-05	15938	RobotHUNTER_P1_set2_2	161.6	80.308	80632000	11403000	17521000	21921000	29786000	0	0	0	0			786
VHLTPEEKSAVTALWGKVNVDEVGGEALGR	2	Unmodified	3160.6517	0.65167642	136	sp|P68871|HBB_HUMAN	yes	yes	0	0	0	0	0	By MS/MS	By MS/MS	By MS/MS	By MS/MS	By MS/MS	By MS/MS	By MS/MS		1	1	1	2	1	1	1		41.28	39.013	3;4	1.3548E-25	14285	RobotHUNTER_P1_set1_4	193.94	169.1	1002700000	103140000	77280000	273120000	275980000	84037000	119020000	70085000	0			787
VHTECCHGDLLECADDR	0	Unmodified	2085.8303	0.83025719	1	sp|P02768|ALBU_HUMAN;CON__P02768-1	yes	no	0	0	0	0	0	By matching	By matching	By MS/MS	By matching	By MS/MS	By MS/MS	By MS/MS	By MS/MS	1	1	1	2	4	4	5	7	23.439	18.933	2;3;4	1.794E-276	7034	RobotHUNTER_P1_set2_2	477.34	437.32	40951000000	19083000	51809000	115660000	88737000	5012100000	6179000000	25052000000	4432700000		+	788
VHTECCHGDLLECADDR	0	Acetyl (N-term)	2127.8408	0.84082188	1	sp|P02768|ALBU_HUMAN;CON__P02768-1	yes	no	1	0	0	0	0					By matching	By MS/MS	By MS/MS	By MS/MS					1	1	3	2	29.111	23.645	2;3	1.2789E-114	8684	RobotHUNTER_P1_set2_4	431.35	407.42	1814900000	0	0	0	0	153850000	60845000	959930000	640250000		+	789
VKDLATVYVDVLKDSGR	2	Unmodified	1877.0258	0.025827405	73	sp|P02647|APOA1_HUMAN	yes	yes	0	0	0	0	0	By MS/MS	By MS/MS	By MS/MS	By MS/MS	By MS/MS	By MS/MS	By MS/MS	By MS/MS	1	1	1	1	1	1	1	1	38.677	35.747	4	4.5803E-06	12997	RobotHUNTER_P1_set1_4	182.7	158.59	997420000	40461000	39131000	77218000	213140000	251280000	198120000	130610000	47472000			790
VKDLATVYVDVLKDSGR	2	Acetyl (N-term)	1919.0364	0.036392091	73	sp|P02647|APOA1_HUMAN	yes	yes	1	0	0	0	0	By MS/MS	By MS/MS	By MS/MS	By MS/MS		By MS/MS		By MS/MS	1	1	1	1		1		1	48.632	46.646	3	1.7862E-37	16998	RobotHUNTER_P1_set1_4	265.38	233.6	276820000	37063000	30711000	29835000	84156000	0	64128000	0	30925000			791
VKHSTIFENLANKADR	2	Unmodified	1841.9748	0.97479489	91	sp|P02787|TRFE_HUMAN	yes	yes	0	0	0	0	0					By MS/MS	By MS/MS	By matching						1	1	1		27.463	21.947	4	0.0043151	8214	RobotHUNTER_P1_set2_2	140.02	111.81	129070000	0	0	0	0	31945000	68734000	28390000	0			792
VLHEKTPVSDR	1	Unmodified	1279.6884	0.68844927	1	sp|P02768|ALBU_HUMAN;CON__P02768-1	yes	no	0	0	0	0	0					By matching	By MS/MS							1	1			16.297	11.607	2	4.0011E-05	3911	RobotHUNTER_P1_set2_2	178.84	80.384	26950000	0	0	0	0	7712000	19238000	0	0		+	793
VLLDGVQNPR	0	Unmodified	1109.6193	0.61930707	54	sp|P01024|CO3_HUMAN	yes	yes	0	0	0	0	0							By MS/MS	By matching							1	1	30.023	24.594	2	0.0084803	9540	RobotHUNTER_P1_set2_3	153.04	94.431	83393000	0	0	0	0	0	0	64623000	18770000			794
VMPICLPSKDYAEVGR	1	Unmodified	1833.9117	0.91172562	44	sp|P00738|HPT_HUMAN	yes	yes	0	0	0	0	0			By matching	By matching	By MS/MS	By MS/MS	By MS/MS	By matching			1	1	1	1	1	1	36.251	32.354	3	0.061349	12523	RobotHUNTER_P1_set2_3	115.5	86.921	1360600000	0	0	47052000	102850000	517860000	315600000	340530000	36678000			795
VNDESTEGKTSYR	1	Unmodified	1484.6743	0.67431535	97	sp|P04114|APOB_HUMAN	yes	yes	0	0	0	0	0	By matching	By matching	By MS/MS	By MS/MS	By MS/MS	By matching			1	1	1	1	1	1			13.457	11.543	3	0.027586	3947	RobotHUNTER_P1_set1_3	127.71	108.14	451610000	17506000	46893000	111020000	117780000	69436000	88975000	0	0			796
VNDESTEGKTSYR	1	Gln->pyro-Glu	1467.6478	0.64776625	97	sp|P04114|APOB_HUMAN	yes	yes	0	1	0	0	0	By matching	By matching	By MS/MS	By MS/MS	By matching	By MS/MS	By MS/MS	By matching	1	1	1	1	1	1	1	1	18.692	15.698	2	1.8018E-52	5292	RobotHUNTER_P1_set1_4	307.55	208.42	387620000	36338000	28449000	98866000	53735000	66916000	57811000	28988000	16514000			797
VNDNEEGFFSAR	0	Unmodified	1383.6055	0.6055075	77	sp|P02675|FIBB_HUMAN	yes	yes	0	0	0	0	0	By MS/MS	By MS/MS	By MS/MS	By MS/MS	By MS/MS	By MS/MS	By MS/MS	By MS/MS	2	1	1	2	1	1	1	2	30.544	27.859	2;3	1.8927E-27	10677	RobotHUNTER_P1_set2_2	268.77	224.96	28421000000	2717100000	2109100000	3407300000	3043600000	5003800000	4786200000	4282700000	3071000000			798
VNDNEEGFFSAR	0	Gln->pyro-Glu	1366.579	0.5789584	77	sp|P02675|FIBB_HUMAN	yes	yes	0	1	0	0	0	By MS/MS	By MS/MS	By MS/MS	By MS/MS	By MS/MS	By MS/MS	By MS/MS	By MS/MS	1	2	1	1	1	1	1	1	38.658	36.068	2	3.5547E-16	14151	RobotHUNTER_P1_set2_4	246.63	207.37	557630000	61097000	72545000	94980000	86729000	39420000	54865000	76269000	71729000			799
VPPRMDAKMYLGYEYVTAIR	1	Acetyl (N-term)	2414.2127	0.21265867	91	sp|P02787|TRFE_HUMAN	yes	yes	1	0	0	0	1					By MS/MS								1				52.965	47.702	2	0.0032276	18288	RobotHUNTER_P1_set2_1	127.79	97.986	130480000	0	0	0	0	130480000	0	0	0			800
VPQVSTPTLVEVSR	0	Unmodified	1510.8355	0.83550744	1;2	sp|P02768|ALBU_HUMAN;CON__P02768-1;CON__P02769	no	no	0	0	0	0	0	By matching	By matching	By MS/MS	By MS/MS	By MS/MS	By MS/MS	By MS/MS	By MS/MS	2	1	2	2	2	2	2	2	33.924	30.789	2;3	5.9155E-17	11266	RobotHUNTER_P1_set1_4	193.16	155.56	4937200000	116060000	198650000	195160000	373310000	683890000	526150000	1764000000	1080000000		+	801
VQLVESGGGLVQPGGSLR	0	Unmodified	1751.953	0.95299681	66;20;22	sp|P01764|HV323_HUMAN;sp|A0A0J9YX35|HV64D_HUMAN;sp|A0A0B4J1Y9|HV372_HUMAN;sp|A0A0B4J1X5|HV374_HUMAN	no	no	0	0	0	0	0					By MS/MS		By matching						1		1		36.843	31.429	2	6.6568E-06	11920	RobotHUNTER_P1_set2_1	226.15	158.42	66284000	0	0	0	0	37379000	0	28905000	0			802
VQPYLDDFQKKWQEEMELYR	2	Unmodified	2644.2632	0.26317392	73	sp|P02647|APOA1_HUMAN	yes	yes	0	0	0	0	0			By MS/MS	By MS/MS	By MS/MS	By MS/MS					1	1	1	1			45.989	43.009	4	4.771E-06	16530	RobotHUNTER_P1_set2_1	163.45	141.59	260690000	0	0	53564000	48545000	73872000	84713000	0	0			803
VSPTDCSAVEPEAEKALDLINKR	2	Unmodified	2541.2745	0.27446689	98	sp|P04196|HRG_HUMAN	yes	yes	0	0	0	0	0	By MS/MS	By MS/MS	By MS/MS	By MS/MS	By MS/MS	By MS/MS	By MS/MS	By MS/MS	2	2	2	2	2	2	2	2	38.813	35.882	3;4	5.0305E-70	13037	RobotHUNTER_P1_set1_4	290.98	259.86	21830000000	2927700000	2444800000	4394000000	4227400000	2966400000	3047500000	1361900000	460500000			804
VSTPTLVEVSR	0	Unmodified	1186.6558	0.65575216	1;2	sp|P02768|ALBU_HUMAN;CON__P02768-1;CON__P02769	no	no	0	0	0	0	0	By MS/MS	By MS/MS	By MS/MS	By MS/MS	By matching	By MS/MS	By matching	By matching	1	1	1	1	1	1	1	1	30.55	27.669	2	4.7114E-07	9962	RobotHUNTER_P1_set1_4	188.38	103.9	1556900000	207650000	250890000	239530000	187900000	173520000	184110000	270110000	43128000		+	805
VSVQLEASPAFLAVPVEKEQAPHCICANGR	1	Acetyl (N-term)	3318.6489	0.648916	53	sp|P01023|A2MG_HUMAN	yes	yes	1	0	0	0	0						By MS/MS								1			49.073	43.553	3	6.0432E-24	16789	RobotHUNTER_P1_set2_2	144.49	122.39	0	0	0	0	0	0	0	0	0			806
VTAAPQSVCALR	0	Unmodified	1271.6656	0.66560534	53	sp|P01023|A2MG_HUMAN	yes	yes	0	0	0	0	0	By matching		By matching	By matching	By MS/MS				1		1	1	1				25.015	23.139	2	0.00051787	8674	RobotHUNTER_P1_set2_1	204.79	114.42	281970000	10278000	0	38518000	40644000	192530000	0	0	0			807
VTASDPLDTLGSEGALSPGGVASLLR	0	Unmodified	2482.2915	0.29149716	115	sp|P0C0L5|CO4B_HUMAN;sp|P0C0L4|CO4A_HUMAN	yes	no	0	0	0	0	0		By MS/MS	By MS/MS	By matching						1	1	1					50.06	49.491	2	1.1443E-214	18611	RobotHUNTER_P1_set1_3	400.22	349.32	53408000	0	0	30473000	22934000	0	0	0	0			808
VTKCCTESLVNR	1	Glu->pyro-Glu	1447.6912	0.69116816	1;2	sp|P02768|ALBU_HUMAN;CON__P02768-1;CON__P02769	no	no	0	0	1	0	0	By MS/MS	By MS/MS	By MS/MS	By MS/MS	By MS/MS	By MS/MS	By MS/MS	By matching	4	4	4	4	4	4	4	2	29.289	26.474	2;3	0.018423	9581	RobotHUNTER_P1_set1_3	133.91	102.07	81182000000	4809400000	6235200000	6694800000	7644200000	12153000000	26041000000	17248000000	357120000		+	809
VTKCCTESLVNR	1	Unmodified	1465.7017	0.70173285	1;2	sp|P02768|ALBU_HUMAN;CON__P02768-1;CON__P02769	no	no	0	0	0	0	0					By MS/MS	By MS/MS	By MS/MS	By MS/MS					2	2	2	2	21.112	15.702	2;3	5.4158E-36	5871	RobotHUNTER_P1_set2_2	290.07	215.15	17708000000	0	0	0	0	7130100000	5024800000	4383000000	1170300000		+	810
VTKCCTESLVNR	1	Acetyl (N-term)	1507.7123	0.71229754	1;2	sp|P02768|ALBU_HUMAN;CON__P02768-1;CON__P02769	no	no	1	0	0	0	0					By MS/MS	By MS/MS	By MS/MS	By MS/MS					1	1	1	1	28.663	23.122	2	8.9859E-18	8861	RobotHUNTER_P1_set2_4	104.42	64.365	122390000	0	0	0	0	45232000	0	21863000	55293000		+	811
VTSGSTTTTR	0	Unmodified	1009.504	0.50400254	76	sp|P02671|FIBA_HUMAN	yes	yes	0	0	0	0	0	By matching	By matching	By MS/MS	By matching			By matching		1	1	1	1			1		11.37	10.017	2	0.019001	3295	RobotHUNTER_P1_set1_3	146.79	94.383	272340000	20416000	54376000	60886000	37629000	0	0	99037000	0			812
VTSIQDWVQKTIAEN	1	Unmodified	1730.8839	0.88391419	44	sp|P00738|HPT_HUMAN	yes	yes	0	0	0	0	0							By MS/MS								1		49.805	44.441	2	5.1865E-25	17292	RobotHUNTER_P1_set2_3	239.35	176.88	45675000	0	0	0	0	0	0	45675000	0			813
VVEESELAR	0	Unmodified	1030.5295	0.52948901	81	sp|P02748|CO9_HUMAN;CON__Q3MHN2	yes	no	0	0	0	0	0		By matching	By matching	By matching	By MS/MS	By matching	By matching	By matching		1	1	1	1	1	1	1	21.834	18.385	2	0.025425	6859	RobotHUNTER_P1_set2_1	155	92.338	340920000	0	25893000	34907000	33448000	93981000	68143000	67385000	17160000		+	814
VYACEVTHQGLSSPVTKSFNR	1	Glu->pyro-Glu	2361.1536	0.15356389	119	sp|P0DOX7|IGK_HUMAN;sp|P01834|IGKC_HUMAN	yes	no	0	0	1	0	0	By matching	By matching	By matching	By MS/MS	By MS/MS	By MS/MS	By MS/MS		1	1	1	1	1	1	1		36.02	33.514	3	9.3993E-12	12913	RobotHUNTER_P1_set2_3	192.64	155.79	1862800000	95009000	82235000	149910000	317540000	131530000	579030000	507510000	0			815
VYCDMNTENGGWTVIQNR	0	Glu->pyro-Glu	2137.931	0.93095752	77	sp|P02675|FIBB_HUMAN	yes	yes	0	0	1	0	0	By MS/MS	By MS/MS	By MS/MS	By MS/MS		By MS/MS			6	4	3	2		2			50.075	49.187	2;3	7.2243E-84	16822	RobotHUNTER_P1_set1_2	400.32	347.08	3015700000	513600000	356250000	1024100000	843000000	0	278770000	0	0			816
VYCDMNTENGGWTVIQNR	0	Gln->pyro-Glu	2138.915	0.9149731	77	sp|P02675|FIBB_HUMAN	yes	yes	0	1	0	0	0	By MS/MS	By MS/MS	By MS/MS	By MS/MS		By MS/MS	By matching		2	2	2	2		1	1		48.132	46.884	2;3	4.1076E-05	16930	RobotHUNTER_P1_set1_2	216.03	196.66	1200100000	211650000	174020000	421170000	278880000	0	72567000	41787000	0			817
VYCDMNTENGGWTVIQNR	0	Oxidation (M);Glu->pyro-Glu	2153.9259	0.92587214	77	sp|P02675|FIBB_HUMAN	yes	yes	0	0	1	1	0		By MS/MS	By MS/MS	By MS/MS						1	2	2					45.482	45.055	2;3	7.7518E-84	17050	RobotHUNTER_P1_set1_4	315.7	298.76	201840000	0	29010000	90643000	82184000	0	0	0	0			818
VYCDMNTENGGWTVIQNR	0	Unmodified	2155.9415	0.9415222	77	sp|P02675|FIBB_HUMAN	yes	yes	0	0	0	0	0				By matching	By MS/MS	By MS/MS	By MS/MS					1	1	1	2		36.431	31.931	2;3	7.1549E-72	12100	RobotHUNTER_P1_set2_1	404.41	359.15	232590000	0	0	0	24753000	31191000	57302000	119350000	0			819
WKNFPSPVDAAFR	1	Acetyl (N-term)	1575.7834	0.78341229	92	sp|P02790|HEMO_HUMAN	yes	yes	1	0	0	0	0	By MS/MS	By MS/MS		By MS/MS	By MS/MS		By MS/MS		1	1		1	1		1		44.328	42.9	2	2.1671E-17	16654	RobotHUNTER_P1_set2_1	189.56	143.62	130170000	28592000	22749000	0	43420000	0	0	35408000	0			820
WNGHTDMIDQDGLYEKLKTEL	2	Gln->pyro-Glu	2488.158	0.15804014	158	sp|Q9UHG3|PCYOX_HUMAN	yes	yes	0	1	0	0	0	By MS/MS	By matching	By matching		By MS/MS				1	1	1		1				43.905	43.767	3	1.4525E-16	15942	RobotHUNTER_P1_set1_1	212.05	180.59	82073000	22672000	22312000	37089000	0	0	0	0	0			821
YELTQLPSVSVSPGQTAR	0	Unmodified	1931.9953	0.99525556	5	sp|A0A075B6J6|LV322_HUMAN	yes	yes	0	0	0	0	0				By MS/MS								1					35.49	34.803	2	0.00018907	12710	RobotHUNTER_P1_set1_4	152.88	108.45	0	0	0	0	0	0	0	0	0			822
YELTQPLSVSVALGQTAR	0	Unmodified	1932.0316	0.031641065	8	sp|A0A075B6K5|LV39_HUMAN	yes	yes	0	0	0	0	0	By MS/MS	By MS/MS	By MS/MS	By MS/MS	By MS/MS	By MS/MS	By MS/MS	By MS/MS	3	2	2	2	1	1	1	1	42.751	40.739	2;3	3.4078E-48	15622	RobotHUNTER_P1_set2_2	269.87	240.07	1329800000	203220000	182880000	283720000	253630000	98428000	125830000	132890000	49216000			823
YELTQPPSVSVSPGQTAR	0	Unmodified	1915.964	0.96395543	7	sp|P01717|LV325_HUMAN;sp|A0A075B6K4|LV310_HUMAN	yes	no	0	0	0	0	0	By MS/MS	By MS/MS	By MS/MS	By MS/MS	By MS/MS	By MS/MS	By MS/MS	By MS/MS	2	2	2	2	2	2	2	2	31.422	28.7	2;3	2.4202E-48	10538	RobotHUNTER_P1_set1_3	273.66	230.92	2568000000	492750000	419090000	566140000	304910000	271570000	194830000	145490000	173210000			824
YELTQPSSVSVSPGQTAR	0	Unmodified	1905.9432	0.94321999	64	sp|P01718|LV327_HUMAN	yes	yes	0	0	0	0	0	By MS/MS	By MS/MS	By MS/MS	By MS/MS	By MS/MS	By MS/MS	By MS/MS	By MS/MS	2	2	2	2	2	2	2	2	29.139	26.196	2;3	1.1309E-60	9520	RobotHUNTER_P1_set1_4	349.57	302.01	8620600000	926210000	793970000	1653100000	1423500000	961880000	1266300000	1025600000	570070000			825
YGEMADCCAKQEPER	1	Unmodified	1842.7335	0.73350326	1	sp|P02768|ALBU_HUMAN;CON__P02768-1	yes	no	0	0	0	0	0	By matching	By matching			By matching	By MS/MS			1	1			1	1			18.179	15.517	3	0.0038619	5796	RobotHUNTER_P1_set2_2	149.22	134.02	101270000	10185000	13264000	0	0	37290000	40528000	0	0		+	826
YKAAFTECCQAADKAACLLPKLDELR	3	Glu->pyro-Glu	3023.4667	0.46671788	1	sp|P02768|ALBU_HUMAN;CON__P02768-1	yes	no	0	0	1	0	0		By matching				By MS/MS	By matching	By matching		1				2	2	1	49.107	44.654	4	0.045671	18197	RobotHUNTER_P1_set2_2	81.974	63.414	1138900000	0	29050000	0	0	0	893890000	191200000	24721000		+	827
YKHYDGSYSTFGER	1	Unmodified	1708.7481	0.74814899	53	sp|P01023|A2MG_HUMAN	yes	yes	0	0	0	0	0			By MS/MS	By MS/MS	By MS/MS		By matching				1	1	1		1		21.886	18.569	3	0.0033033	6966	RobotHUNTER_P1_set2_1	160.63	146.68	130320000	0	0	40181000	23809000	37783000	0	28552000	0			828
YLYEIAR	0	Unmodified	926.48617	0.48616764	1;2	sp|P02768|ALBU_HUMAN;CON__P02768-1;CON__P02769	no	no	0	0	0	0	0						By matching	By MS/MS	By matching						1	1	1	32.83	27.404	2	0.06711	10540	RobotHUNTER_P1_set2_3	187.93	0	739790000	0	0	0	0	0	34445000	87606000	617740000		+	829
YPNWFQQKPGQAPR	1	Unmodified	1715.8532	0.85322319	99	sp|P04211|LV743_HUMAN	yes	yes	0	0	0	0	0	By matching	By MS/MS	By matching	By matching	By MS/MS	By MS/MS	By matching	By matching	1	1	1	1	1	1	1	1	41.647	38.742	2	0.001723	13956	RobotHUNTER_P1_set1_2	166.07	118.17	318930000	13307000	25460000	45266000	33530000	61303000	71714000	44056000	24297000			830
YTKKVPQVSTPTLVEVSR	2	Unmodified	2031.1364	0.13644049	1	sp|P02768|ALBU_HUMAN;CON__P02768-1	yes	no	0	0	0	0	0	By MS/MS	By MS/MS	By MS/MS	By MS/MS	By MS/MS	By MS/MS	By MS/MS	By MS/MS	2	2	2	2	3	3	3	2	27.994	24.656	2;3;4	1.5632E-60	9380	RobotHUNTER_P1_set2_3	285.94	239.88	9116900000	635240000	951420000	718990000	423360000	1328800000	2976500000	1449400000	633180000		+	831
YTKKVPQVSTPTLVEVSR	2	Acetyl (N-term)	2073.147	0.14700517	1	sp|P02768|ALBU_HUMAN;CON__P02768-1	yes	no	1	0	0	0	0				By MS/MS								1					30.947	30.06	3	1.4066E-06	10876	RobotHUNTER_P1_set1_4	183.54	150.54	426970000	0	0	0	426970000	0	0	0	0		+	832
YTKKVPQVSTPTLVEVSR	2	Gln->pyro-Glu	2014.1099	0.10989139	1	sp|P02768|ALBU_HUMAN;CON__P02768-1	yes	no	0	1	0	0	0					By MS/MS	By MS/MS	By MS/MS						1	1	1		37.341	31.892	3	1.4682E-08	11994	RobotHUNTER_P1_set2_1	190.31	139.7	594650000	0	0	0	0	237500000	298580000	58573000	0		+	833
YTRKVPQVSTPTLVEVSR	1	Unmodified	2059.1426	0.1425885	2	CON__P02769	yes	yes	0	0	0	0	1		By MS/MS								1							30.768	30.905	3	0.1303	11112	RobotHUNTER_P1_set1_2	92.671	73.281	72830000	0	72830000	0	0	0	0	0	0		+	834
YVATRDNCCILDER	0	Unmodified	1783.7982	0.79815243	78	sp|P02679|FIBG_HUMAN	yes	yes	0	0	0	0	1					By MS/MS	By MS/MS	By MS/MS	By MS/MS					1	1	1	1	27.457	21.946	3	0.005462	8446	RobotHUNTER_P1_set2_3	153.2	120.21	414240000	0	0	0	0	107460000	152730000	98294000	55767000			835
YVGGQEHFAHLLILR	0	Unmodified	1751.9471	0.94712357	86	sp|P02763|A1AG1_HUMAN	yes	yes	0	0	0	0	0					By MS/MS	By matching							1	1			37.474	31.982	4	8.4107E-07	12113	RobotHUNTER_P1_set2_1	161.84	133.56	75282000	0	0	0	0	50574000	24708000	0	0			836
YVLTQPPSVSVAPGQTAR	0	Unmodified	1869.9949	0.99486163	138	sp|P80748|LV321_HUMAN	yes	yes	0	0	0	0	0	By MS/MS	By MS/MS	By MS/MS	By MS/MS	By MS/MS	By MS/MS	By MS/MS	By MS/MS	2	2	2	2	2	2	2	2	33.139	30.22	2;3	3.0539E-49	11013	RobotHUNTER_P1_set1_4	281.76	181.28	64533000000	7759600000	8097700000	8161500000	9014300000	7058600000	8357600000	10056000000	6027900000			837
YYCFQGNQFLR	0	Glu->pyro-Glu	1476.6609	0.66085431	92	sp|P02790|HEMO_HUMAN	yes	yes	0	0	1	0	0	By MS/MS			By MS/MS		By matching	By matching		1			1		1	1		51.582	49.016	2	0.0011616	18192	RobotHUNTER_P1_set1_4	157.33	124.58	280880000	60182000	0	0	87254000	0	91117000	42323000	0			838
[truncated: 7 more columns]
