# Supplementary material for: Sensitive Determination of Proteolytic Proteoforms in Limited Microscale Proteome Samples
Source: Mol Cell Proteomics. 2019 Aug 30;18(11):2335–47. doi: 10.1074/mcp.TIR119.001560 (PMC6823850; doi:10.1074/mcp.TIR119.001560)
Supplement: Supplementary Datasets 1-11 [file 152783_1_supp_375372_pvwd5g.zip › Weng_et_al_Dataset_10_singleVPE0_MQ_modification_specific_peptides.txt]

Sequence	K Count	Modifications	Mass	Mass Fractional Part	Protein Groups	Proteins	Gene Names	Protein Names	Unique (Groups)	Unique (Proteins)	Acetyl (Pept. N-term)	Gln->pyro-Glu	Glu->pyro-Glu	Oxidation (M)	Missed cleavages	Identification type SP3-V HUNTER A	Identification type SP3-V HUNTER B	Identification type SP3-V HUNTER C	Identification type SP3-V HUNTER D	Fraction Average	Fraction Std. Dev.	Fraction 1	Experiment SP3-V HUNTER A	Experiment SP3-V HUNTER B	Experiment SP3-V HUNTER C	Experiment SP3-V HUNTER D	Retention time	Calibrated retention time	Charges	PEP	MS/MS scan number	Raw file	Score	Delta score	Ratio H/L	Ratio H/L normalized	Ratio H/L variability [%]	Ratio H/L count	Ratio H/L iso-count	Ratio H/L type	Ratio H/L SP3-V HUNTER A	Ratio H/L normalized SP3-V HUNTER A	Ratio H/L variability [%] SP3-V HUNTER A	Ratio H/L count SP3-V HUNTER A	Ratio H/L iso-count SP3-V HUNTER A	Ratio H/L type SP3-V HUNTER A	Ratio H/L SP3-V HUNTER B	Ratio H/L normalized SP3-V HUNTER B	Ratio H/L variability [%] SP3-V HUNTER B
AAATTEPLTVLVTGAGGR	0	Unmodified	1683.9155	0.91554867	230	O80934		Uncharacterized protein At2g37660, chloroplastic	yes	yes	0	0	0	0	0	By MS/MS	By MS/MS	By MS/MS	By MS/MS	1	0	8	2	2	2	2	58.701	58.552	2;3	1.5011E-17	19874	181123 FD SP3-V HUNTER A_GB6_01_5995	102.78	60.5	0.80131	1.0715	26.813	8	1	Median	0.43476	0.6894	13.837	2	0	Median	1.0887	1.2525	4.7276
AAAVETVEPTTDSSIVDKSVNSIR	1	Unmodified	2488.2657	0.26567634	152	F4JBY2;Q8RWV0	At3g60750;TKL-1	Transketolase-1, chloroplastic	yes	no	0	0	0	0	0	By MS/MS		By MS/MS	By MS/MS	1	0	4	1		2	1	47.355	47.193	3	0.0024873	16042	181123 FD SP3-V HUNTER C_GB8_01_6000	71.174	40.407	0.8266	1.1442	13.706	4	4	Median	0.56158	0.88703	NaN	1	1	Median	NaN	NaN	NaN
AAAVETVEPTTDSSIVDKSVNSIR	1	Glu->pyro-Glu	2470.2551	0.25511165	152	F4JBY2;Q8RWV0	At3g60750;TKL-1	Transketolase-1, chloroplastic	yes	no	0	0	1	0	0			By MS/MS		1	0	1			1		62.209	62.197	3	0.08274	21511	181123 FD SP3-V HUNTER C_GB8_01_6000	42.325	17.777	0.66462	0.89945	NaN	1	1	Median	NaN	NaN	NaN	0	0	Median	NaN	NaN	NaN
AAAVSTVGAINR	0	Acetyl (Pept. N-term)	1170.6357	0.63568542	136	F4IVZ7;P10896-2;P10896	RCA	Ribulose bisphosphate carboxylase/oxygenase activase, chloroplastic	yes	no	1	0	0	0	0			By MS/MS		1	0	1			1		51.308	51.196	2	0.0079333	17532	181123 FD SP3-V HUNTER C_GB8_01_6000	81.972	29.49	NaN	NaN	NaN	0	0	Median	NaN	NaN	NaN	0	0	Median	NaN	NaN	NaN
AADDIHDLLPR	0	Unmodified	1234.6306	0.63060004	390	Q8LEJ7	At1g55265		yes	yes	0	0	0	0	0	By MS/MS	By MS/MS	By MS/MS	By MS/MS	1	0	4	1	1	1	1	43.764	43.564	3	1.5609E-05	14742	181123 FD SP3-V HUNTER C_GB8_01_6000	84.479	67.043	0.62034	0.83005	5.9847	4	0	Median	0.58528	0.85336	NaN	1	0	Median	0.73601	0.83128	NaN
AADLASNQNQLDR	0	Unmodified	1414.6801	0.68006943	248	P15456	CRB	12S seed storage protein CRB;12S seed storage protein CRB alpha chain;12S seed storage protein CRB beta chain	yes	yes	0	0	0	0	0	By MS/MS	By MS/MS	By MS/MS	By MS/MS	1	0	8	2	2	2	2	27.183	27.108	2;3	1.1959E-06	8211	181123 FD SP3-V HUNTER B_GB7_01_5994	98.942	85.538	0.62831	0.91538	122.95	8	1	Median	0.42465	0.67705	3.1671	2	0	Median	2.0819	2.6646	24.364
AADSTSSSPSVASGDR	0	Acetyl (Pept. N-term)	1535.67	0.66995825	72	Q2HIR7;A0A219HZL6	APE1		yes	no	1	0	0	0	0	By MS/MS	By MS/MS	By MS/MS	By MS/MS	1	0	5	1	1	1	2	29.238	29.137	2	1.1532E-12	9058	181123 FD SP3-V HUNTER B_GB7_01_5994	122.33	84.022	NaN	NaN	NaN	0	0	Median	NaN	NaN	NaN	0	0	Median	NaN	NaN	NaN
AAEAVAVATTETPKPKSQVTPSPDR	2	Unmodified	2550.3289	0.3289453	598	Q9SMN1	GAMMACAL2	Gamma carbonic anhydrase-like 2, mitochondrial	yes	yes	0	0	0	0	0	By MS/MS	By MS/MS	By MS/MS	By MS/MS	1	0	4	1	1	1	1	30.948	30.822	4	1.2629E-11	9607	181123 FD SP3-V HUNTER A_GB6_01_5995	88.222	68.324	0.88693	1.2444	23.655	4	0	Median	0.61164	0.99661	NaN	1	0	Median	1.3139	1.7568	NaN
AAEEATEFYLR	0	Acetyl (Pept. N-term)	1340.6248	0.62484596	205	O23676		Protein mago nashi homolog	yes	yes	1	0	0	0	0	By MS/MS	By MS/MS	By MS/MS	By MS/MS	1	0	4	1	1	1	1	65.333	65.233	2	4.1302E-137	22642	181123 FD SP3-V HUNTER C_GB8_01_6000	223.08	173.36	NaN	NaN	NaN	0	0	Median	NaN	NaN	NaN	0	0	Median	NaN	NaN	NaN
AAENSSNAINVDTSLDSDSKPNR	1	Acetyl (Pept. N-term)	2446.1208	0.12080302	353	Q6NKU9	TIM22-3	Mitochondrial import inner membrane translocase subunit TIM22-3	yes	yes	1	0	0	0	0	By MS/MS		By MS/MS	By MS/MS	1	0	3	1		1	1	43.278	43.098	3	3.6106E-13	14295	181123 FD SP3-V HUNTER A_GB6_01_5995	69.947	61.859	0.84338	1.1124	11.448	3	0	Median	0.59384	0.93799	NaN	1	0	Median	NaN	NaN	NaN
AAEQYESSTIEEIDEPR	0	Unmodified	1965.8803	0.88034496	32	A0A1P8AU36;Q9FZ42;Q9FZ42-2		Glucose and ribitol dehydrogenase homolog 1	yes	no	0	0	0	0	0		By MS/MS	By MS/MS	By MS/MS	1	0	4		2	1	1	42.669	42.56	2;3	0.0015312	14458	181123 FD SP3-V HUNTER B_GB7_01_5994	90.654	63.846	0.38144	0.41646	41.42	4	4	Median	NaN	NaN	NaN	0	0	Median	0.28089	0.2896	39.735
AAEVLELAGNAAR	0	Unmodified	1283.6834	0.68336389	485	Q9FJE8;Q9LD28;O81826;Q9LHQ5;Q9C681;Q9S9K7;O04848;Q94F49;Q9LZ46	RAT5	Probable histone H2A.7;Histone H2A.6;Probable histone H2A.3;Probable histone H2A.2;Probable histone H2A.1;Probable histone H2AXb;Probable histone H2AXa;Probable histone H2A.5;Probable histone H2A.4	yes	no	0	0	0	0	0		By MS/MS			1	0	1		1			45.403	45.141	2	0.050666	15385	181123 FD SP3-V HUNTER B_GB7_01_5994	57.836	29.109	NaN	NaN	NaN	0	0	Median	NaN	NaN	NaN	0	0	Median	NaN	NaN	NaN
AAFAGSDSETTSSTSR	0	Acetyl (Pept. N-term)	1615.6962	0.696173	350	Q682E0	At2g35450		yes	yes	1	0	0	0	0	By MS/MS	By MS/MS	By MS/MS	By MS/MS	1	0	4	1	1	1	1	39.806	39.656	2	5.2613E-13	13047	181123 FD SP3-V HUNTER A_GB6_01_5995	127.17	83.662	NaN	NaN	NaN	0	0	Median	NaN	NaN	NaN	0	0	Median	NaN	NaN	NaN
AAFATAEACDSNAELISNGDLR	0	Acetyl (Pept. N-term)	2337.0543	0.054303355	62	A0A1P8BCQ5;Q9FH13		Putative 4-hydroxy-4-methyl-2-oxoglutarate aldolase 3	yes	no	1	0	0	0	0			By MS/MS		1	0	1			1		71.26	71.148	3	0.0056321	24730	181123 FD SP3-V HUNTER C_GB8_01_6000	62.19	44.821	NaN	NaN	NaN	0	0	Median	NaN	NaN	NaN	0	0	Median	NaN	NaN	NaN
AAGTAWPDGIVAER	0	Acetyl (Pept. N-term)	1454.7154	0.7153923	66	A0A1P8BEG1;Q9FIH8	At5g42390		yes	no	1	0	0	0	0	By MS/MS		By MS/MS	By MS/MS	1	0	3	1		1	1	65.638	65.558	2	0.0071793	22276	181123 FD SP3-V HUNTER A_GB6_01_5995	76.143	39.809	NaN	NaN	NaN	0	0	Median	NaN	NaN	NaN	0	0	Median	NaN	NaN	NaN
AAHWMPGEPR	0	Unmodified	1150.5342	0.53419724	89	F4JE46;F4JE43;A8MS75;Q01667	LHCA1	Chlorophyll a-b binding protein 6, chloroplastic	yes	no	0	0	0	0	0	By matching	By matching	By MS/MS	By MS/MS	1	0	4	1	1	1	1	27.175	27.099	3	0.037328	8105	181123 FD SP3-V HUNTER D_GB9_01_5999	51.445	40.688	0.8854	1.1249	55.164	4	0	Median	0.37292	0.58201	NaN	1	0	Median	0.9295	1.1011	NaN
AAHWMPGEPR	0	Oxidation (M)	1166.5291	0.52911186	89	F4JE46;F4JE43;A8MS75;Q01667	LHCA1	Chlorophyll a-b binding protein 6, chloroplastic	yes	no	0	0	0	1	0	By MS/MS	By MS/MS	By MS/MS		1	0	3	1	1	1		22.713	22.646	3	3.0452E-05	6223	181123 FD SP3-V HUNTER C_GB8_01_6000	82.417	56.374	0.80876	1.1604	54.34	3	0	Median	0.28108	0.46084	NaN	1	0	Median	0.88325	1.2011	NaN
AAKDISFGIGAR	1	Unmodified	1204.6564	0.65642086	421	Q93ZM7		Chaperonin CPN60-like 2, mitochondrial	yes	yes	0	0	0	0	0	By MS/MS	By MS/MS	By MS/MS	By MS/MS	1	0	4	1	1	1	1	34.801	34.651	3	1.7956E-05	11382	181123 FD SP3-V HUNTER B_GB7_01_5994	101.39	63.097	0.75718	1.0173	28.062	4	0	Median	0.61049	0.97101	NaN	1	0	Median	1.3067	1.7517	NaN
AAKEIKFGVEAR	2	Unmodified	1317.7405	0.74048484	266	P29197	CPN60	Chaperonin CPN60, mitochondrial	yes	yes	0	0	0	0	0		By matching	By MS/MS	By MS/MS	1	0	3		1	1	1	26.254	26.229	4	0.0006892	7758	181123 FD SP3-V HUNTER D_GB9_01_5999	76.262	62.004	0.84383	1.2113	43.957	3	0	Median	NaN	NaN	NaN	0	0	Median	1.7219	2.4765	NaN
AAKELHFNKDGTTIR	2	Unmodified	1699.9006	0.90056731	259	Q9LJE4;P21240	CPN60B2;CPN60B1	Chaperonin 60 subunit beta 2, chloroplastic;Chaperonin 60 subunit beta 1, chloroplastic	yes	no	0	0	0	0	0	By MS/MS	By MS/MS	By matching	By matching	1	0	6	2	2	1	1	25.104	25.006	4;5	3.2008E-05	7076	181123 FD SP3-V HUNTER B_GB7_01_5994	86.455	50.646	1.0779	1.475	47.878	6	0	Median	0.40671	0.6636	5.3925	2	0	Median	1.306	1.8192	2.5323
AAKSSTTTISDGSSDASVSDGKKTVR	3	Unmodified	2555.2675	0.26746725	17	A0A1I9LT30;F4IY75;Q93W03	At3g56130		yes	no	0	0	0	0	0	By MS/MS	By MS/MS	By MS/MS	By MS/MS	1	0	4	1	1	1	1	20.786	20.71	5	8.3692E-12	5432	181123 FD SP3-V HUNTER C_GB8_01_6000	84.674	62.265	0.68455	0.93729	24.012	4	0	Median	0.43964	0.70603	NaN	1	0	Median	0.89632	1.1399	NaN
AALESPLPGTPTAMR	0	Oxidation (M)	1526.7763	0.776278	423	Q93ZY3	STT3A	Dolichyl-diphosphooligosaccharide--protein glycosyltransferase subunit STT3A	yes	yes	0	0	0	1	0	By MS/MS	By MS/MS	By MS/MS	By MS/MS	1	0	4	1	1	1	1	43.521	43.321	2	0.00054242	14580	181123 FD SP3-V HUNTER D_GB9_01_5999	79.82	44.309	0.57973	0.74696	22.874	4	0	Median	0.32664	0.49891	NaN	1	0	Median	0.81776	0.83744	NaN
AALESPLPGTPTAMR	0	Oxidation (M);Acetyl (Pept. N-term)	1568.7868	0.78684269	423	Q93ZY3	STT3A	Dolichyl-diphosphooligosaccharide--protein glycosyltransferase subunit STT3A	yes	yes	1	0	0	1	0			By MS/MS		1	0	1			1		61.844	61.831	2	0.065112	21355	181123 FD SP3-V HUNTER C_GB8_01_6000	56.094	7.4546	NaN	NaN	NaN	0	0	Median	NaN	NaN	NaN	0	0	Median	NaN	NaN	NaN
AALPETKDWR	1	Unmodified	1185.6142	0.6142217	79	F4JYX9;A8MQZ1;Q8H166	ALP;ALEU	Thiol protease aleurain	yes	no	0	0	0	0	0	By matching	By MS/MS	By MS/MS	By matching	1	0	4	1	1	1	1	30.535	30.434	3	0.026725	9485	181123 FD SP3-V HUNTER C_GB8_01_6000	48.981	28.677	0.9404	1.2339	21.698	4	0	Median	0.62357	0.97427	NaN	1	0	Median	1.4602	1.6266	NaN
AANEEFTGNLKR	1	Acetyl (Pept. N-term)	1390.6841	0.68409218	58	Q7DLG4;A0A1P8B7W2;A0A1P8B7W5;O23247;A0A1P8B7W8	T25K17.110		yes	no	1	0	0	0	0	By matching	By matching	By MS/MS	By matching	1	0	4	1	1	1	1	36.197	36.046	2	0.0070836	11841	181123 FD SP3-V HUNTER C_GB8_01_6000	44.318	26.453	0.73292	1.0065	41.487	4	0	Median	0.51625	0.8311	NaN	1	0	Median	1.6813	2.1223	NaN
AAPETLTAETVTGIDTSDNTPQQTIKVVKPDEKSR	3	Unmodified	3739.9116	0.91159209	617	Q9SX22		30S ribosomal protein 3-1, chloroplastic	yes	yes	0	0	0	0	0	By MS/MS	By MS/MS			1	0	2	1	1			45.875	45.53	5	6.2768E-34	15458	181123 FD SP3-V HUNTER B_GB7_01_5994	109.77	104.82	0.83074	1.1243	42.197	2	1	Median	0.55222	0.83426	NaN	1	1	Median	1.2498	1.5152	NaN
AAPETLTAETVTGIDTSDNTPQQTIKVVKPDEKSR	3	Acetyl (Pept. N-term)	3781.9222	0.92215678	617	Q9SX22		30S ribosomal protein 3-1, chloroplastic	yes	yes	1	0	0	0	0		By MS/MS	By MS/MS		1	0	3		1	2		53.78	53.618	4	1.8018E-05	18531	181123 FD SP3-V HUNTER B_GB7_01_5994	64.914	44.322	NaN	NaN	NaN	0	0	Median	NaN	NaN	NaN	0	0	Median	NaN	NaN	NaN
AAPGSVQKGDEEWR	1	Acetyl (Pept. N-term)	1570.7376	0.73758431	555	Q9M0Z6	MSRB3	Peptide methionine sulfoxide reductase B3	yes	yes	1	0	0	0	0	By MS/MS	By MS/MS		By MS/MS	1	0	3	1	1		1	34.246	34.083	2	0.0042924	10871	181123 FD SP3-V HUNTER A_GB6_01_5995	44.299	33.148	1.0877	1.6564	66.577	3	1	Plateau	0.73467	1.15	NaN	1	0	Median	1.6105	2.1427	NaN
AAPGVDLTQLLNNMR	0	Oxidation (M)	1627.8352	0.83518986	105	CON__P13645;CON__P02535-1			yes	no	0	0	0	1	0			By MS/MS		1	0	1			1		63.169	63.157	3	0.06277	21873	181123 FD SP3-V HUNTER C_GB8_01_6000	56.599	24.324	0.6508	0.85626	NaN	1	1	Median	NaN	NaN	NaN	0	0	Median	NaN	NaN	NaN
AAQTTAPAESTASVDADRLEPR	0	Unmodified	2256.0982	0.09821708	330	Q39161	NIR1	Ferredoxin--nitrite reductase, chloroplastic	yes	yes	0	0	0	0	1	By MS/MS	By MS/MS	By MS/MS		1	0	3	1	1	1		34.186	33.985	3	1.4567E-08	10828	181123 FD SP3-V HUNTER A_GB6_01_5995	84.919	74.998	1.0302	1.4794	34.597	3	0	Median	0.74708	1.2124	NaN	1	0	Median	1.7769	2.3775	NaN
AASEASINGSNR	0	Acetyl (Pept. N-term)	1217.5636	0.56364269	562	Q9M336-2;Q9M336	UPP	Uracil phosphoribosyltransferase, chloroplastic	yes	no	1	0	0	0	0	By MS/MS	By MS/MS			1	0	2	1	1			29.137	28.91	2	0.00094408	8778	181123 FD SP3-V HUNTER A_GB6_01_5995	100.48	62.184	NaN	NaN	NaN	0	0	Median	NaN	NaN	NaN	0	0	Median	NaN	NaN	NaN
AASFSVPSMIMEEEGR	0	2 Oxidation (M);Acetyl (Pept. N-term)	1813.7863	0.78625034	264	P28297	ICL	Isocitrate lyase	yes	yes	1	0	0	2	0	By MS/MS	By MS/MS	By MS/MS	By MS/MS	1	0	4	1	1	1	1	62.414	62.314	2	1.1815E-23	21661	181123 FD SP3-V HUNTER C_GB8_01_6000	148.18	118.12	NaN	NaN	NaN	0	0	Median	NaN	NaN	NaN	0	0	Median	NaN	NaN	NaN
AASFSVPSMIMEEEGR	0	Oxidation (M);Acetyl (Pept. N-term)	1797.7913	0.79133572	264	P28297	ICL	Isocitrate lyase	yes	yes	1	0	0	1	0				By MS/MS	1	0	1				1	73.948	73.948	2	0.046798	25604	181123 FD SP3-V HUNTER D_GB9_01_5999	57.019	30.233	NaN	NaN	NaN	0	0	Median	NaN	NaN	NaN	0	0	Median	NaN	NaN	NaN
AASSKTIDTSVISPPQSQILTTR	1	Unmodified	2400.286	0.28601785	515	Q9LI77	GATA	Glutamyl-tRNA(Gln) amidotransferase subunit A, chloroplastic/mitochondrial	yes	yes	0	0	0	0	0	By MS/MS	By matching	By MS/MS	By matching	1	0	5	2	1	1	1	48.135	47.89	3;4	0.010054	16089	181123 FD SP3-V HUNTER A_GB6_01_5995	56.247	32.236	0.7966	1.1031	27.361	5	0	Median	0.54493	0.83904	3.0086	2	0	Median	1.2604	1.2692	NaN
AASSSSAASFFGVR	0	Acetyl (Pept. N-term)	1385.6575	0.65754307	633	Q9ZUL3	IDD5	Protein indeterminate-domain 5, chloroplastic	yes	yes	1	0	0	0	0	By MS/MS	By MS/MS		By MS/MS	1	0	3	1	1		1	64.881	64.751	2	5.0701E-15	22398	181123 FD SP3-V HUNTER D_GB9_01_5999	134.98	106.28	NaN	NaN	NaN	0	0	Median	NaN	NaN	NaN	0	0	Median	NaN	NaN	NaN
AASVDPLVVGR	0	Acetyl (Pept. N-term)	1124.619	0.61897272	628	Q9XFK7	MFT	Protein MOTHER of FT and TF 1	yes	yes	1	0	0	0	0	By MS/MS	By MS/MS		By MS/MS	1	0	3	1	1		1	63.665	63.536	2	1.9407E-19	22069	181123 FD SP3-V HUNTER B_GB7_01_5994	143.03	91.688	NaN	NaN	NaN	0	0	Median	NaN	NaN	NaN	0	0	Median	NaN	NaN	NaN
AASVVAPKYTSIKPLGDR	2	Unmodified	1872.0469	0.046897198	222	O65282	CPN21	20 kDa chaperonin, chloroplastic	yes	yes	0	0	0	0	0	By matching		By MS/MS	By MS/MS	1	0	3	1		1	1	36.153	36.007	4	0.03042	11811	181123 FD SP3-V HUNTER C_GB8_01_6000	48.288	8.7791	0.6679	0.86567	7.8188	3	0	Plateau	0.5519	0.86567	NaN	1	0	Median	NaN	NaN	NaN
AATASSEASEGPVMGLINKR	1	Oxidation (M);Acetyl (Pept. N-term)	2046.0052	0.0051683175	511	Q9LFX8	At1g27090		yes	yes	1	0	0	1	0	By MS/MS	By MS/MS		By MS/MS	1	0	5	2	1		2	47.529	47.306	3	9.9698E-05	15810	181123 FD SP3-V HUNTER A_GB6_01_5995	77.39	38.187	1.9822	2.3762	9.4928	3	3	Median	1.8502	2.6426	NaN	1	1	Median	1.9822	2.1867	NaN
AATAVVWQPR	0	Acetyl (Pept. N-term)	1139.6087	0.60874239	369	Q8H0U4;Q8H0U4-2	TRN1	Transportin-1	yes	no	1	0	0	0	0	By MS/MS	By MS/MS		By MS/MS	1	0	3	1	1		1	60.388	60.225	2	1.8672E-28	20760	181123 FD SP3-V HUNTER D_GB9_01_5999	155.1	104.5	NaN	NaN	NaN	0	0	Median	NaN	NaN	NaN	0	0	Median	NaN	NaN	NaN
AATIEGNTAADAPVTDAAVEKKPAAKGR	3	Unmodified	2722.425	0.42497095	263	P26568		Histone H1.1	yes	yes	0	0	0	0	0		By MS/MS			1	0	1		1			28.508	28.447	5	0.017358	8800	181123 FD SP3-V HUNTER B_GB7_01_5994	44.596	11.89	0.8338	0.9901	NaN	1	1	Median	NaN	NaN	NaN	0	0	Median	0.8338	0.9901	NaN
AATTEPLTVLVTGAGGR	0	Unmodified	1612.8784	0.87843489	230	O80934		Uncharacterized protein At2g37660, chloroplastic	yes	yes	0	0	0	0	0	By MS/MS	By MS/MS	By matching	By MS/MS	1	0	6	1	2	1	2	57.843	57.699	2;3	7.7229E-54	19877	181123 FD SP3-V HUNTER D_GB9_01_5999	210.41	158.48	0.85998	1.1599	31.229	6	0	Median	0.36935	0.60678	NaN	1	0	Median	0.97742	1.4029	2.5407
AATTEPLTVLVTGAGGR	0	Acetyl (Pept. N-term)	1654.889	0.88899957	230	O80934		Uncharacterized protein At2g37660, chloroplastic	yes	yes	1	0	0	0	0	By MS/MS	By MS/MS	By MS/MS	By MS/MS	1	0	4	1	1	1	1	79.111	79.01	2	2.8915E-16	27476	181123 FD SP3-V HUNTER B_GB7_01_5994	131.13	89.848	NaN	NaN	NaN	0	0	Median	NaN	NaN	NaN	0	0	Median	NaN	NaN	NaN
AAVETVEPTTDSSIVDKSVNSIR	1	Unmodified	2417.2286	0.22856255	152	F4JBY2;Q8RWV0	At3g60750;TKL-1	Transketolase-1, chloroplastic	yes	no	0	0	0	0	0	By MS/MS		By MS/MS	By MS/MS	1	0	6	2		2	2	47.815	47.635	3	7.0581E-41	15528	181123 FD SP3-V HUNTER A_GB6_01_5995	175.61	132.5	0.74209	1.0215	32.859	6	3	Median	0.47058	0.76298	7.0732	2	1	Median	NaN	NaN	NaN
ADDIHDLLPR	0	Unmodified	1163.5935	0.59348625	390	Q8LEJ7	At1g55265		yes	yes	0	0	0	0	0	By MS/MS	By MS/MS	By MS/MS	By MS/MS	1	0	4	1	1	1	1	43.09	42.89	3	2.1311E-05	14416	181123 FD SP3-V HUNTER D_GB9_01_5999	85.958	61.928	0.85239	1.0362	10.377	4	0	Median	0.62856	0.99275	NaN	1	0	Median	0.88464	0.9267	NaN
ADEHKHEESSPNLDPAVEVVER	1	Acetyl (Pept. N-term)	2528.1779	0.17792396	615	Q9SUT9	RTNLB2	Reticulon-like protein B2	yes	yes	1	0	0	0	0	By MS/MS	By MS/MS	By MS/MS	By MS/MS	1	0	5	1	2	1	1	38.654	38.501	4	7.2994E-25	12801	181123 FD SP3-V HUNTER D_GB9_01_5999	48.656	28.664	0.75931	1.0294	146.07	5	2	Median	0.52783	0.85069	NaN	1	0	Median	1.5892	2.2295	277.42
ADEIVPPATQLAAVSLENDGSTVQR	0	Acetyl (Pept. N-term)	2622.3137	0.31368916	616	Q9SW96	SYNC1	Asparagine--tRNA ligase, cytoplasmic 1	yes	yes	1	0	0	0	0	By MS/MS		By MS/MS		1	0	2	1		1		82.631	82.511	3	0.00031178	28541	181123 FD SP3-V HUNTER C_GB8_01_6000	78.717	50.514	NaN	NaN	NaN	0	0	Median	NaN	NaN	NaN	0	0	Median	NaN	NaN	NaN
ADESQYSSDTYSNKR	1	Acetyl (Pept. N-term)	1791.7548	0.75475052	239	O82762	At2g25970		yes	yes	1	0	0	0	0	By MS/MS	By MS/MS	By MS/MS	By MS/MS	1	0	8	2	2	2	2	26.042	25.966	2;3	1.2751E-11	7725	181123 FD SP3-V HUNTER B_GB7_01_5994	58.071	26.96	0.78511	1.0932	34.072	8	0	Median	0.57164	0.91582	10.399	2	0	Median	1.5535	1.9739	2.6699
ADGEDIQPLVCDNGTGMVKAGFAGDDAPR	1	Oxidation (M);Acetyl (Pept. N-term)	3033.3444	0.34441372	242	P53497;P53496;P53494;P53492;P0CJ47;P0CJ46	ACT12;ACT11;ACT4;ACT7;ACT3;ACT1	Actin-12;Actin-11;Actin-4;Actin-7;Actin-3;Actin-1	yes	no	1	0	0	1	0	By MS/MS		By MS/MS		1	0	2	1		1		58.433	58.264	4	0.0026868	20076	181123 FD SP3-V HUNTER C_GB8_01_6000	68.516	7.4039	0.18604	0.26757	NaN	1	1	Median	0.18604	0.26757	NaN	1	1	Median	NaN	NaN	NaN
ADGHSFNNISLSGR	0	Acetyl (Pept. N-term)	1515.7066	0.70661853	316	Q05153-2;Q05153	SSRP1	FACT complex subunit SSRP1	yes	no	1	0	0	0	0		By matching	By MS/MS	By MS/MS	1	0	3		1	1	1	43.551	43.426	2	0.0012976	14701	181123 FD SP3-V HUNTER C_GB8_01_6000	91.858	57.479	2.153	2.5278	26.744	2	0	Median	NaN	NaN	NaN	0	0	Median	1.8859	2.0922	NaN
ADHQQHQQQQQPIMR	0	Oxidation (M);Acetyl (Pept. N-term)	1929.8864	0.88639059	234	Q494N8;O82308	At2g25890	Oleosin	yes	no	1	0	0	1	0	By MS/MS	By MS/MS		By MS/MS	1	0	5	2	2		1	17.862	17.747	3;4	2.3866E-21	4387	181123 FD SP3-V HUNTER B_GB7_01_5994	144.12	124.07	NaN	NaN	NaN	0	0	Median	NaN	NaN	NaN	0	0	Median	NaN	NaN	NaN
ADHQQHQQQQQPIMR	0	Acetyl (Pept. N-term)	1913.8915	0.89147596	234	Q494N8;O82308	At2g25890	Oleosin	yes	no	1	0	0	0	0		By MS/MS		By MS/MS	1	0	2		1		1	21.23	21.249	3	0.0055731	5583	181123 FD SP3-V HUNTER D_GB9_01_5999	79.652	60.576	NaN	NaN	NaN	0	0	Median	NaN	NaN	NaN	0	0	Median	NaN	NaN	NaN
ADLDPEIAKTQEER	1	Acetyl (Pept. N-term)	1655.8002	0.80024414	493	Q9FMF9	At5g64270		yes	yes	1	0	0	0	0		By matching	By MS/MS	By MS/MS	1	0	3		1	1	1	44.072	43.948	2	0.0034109	14786	181123 FD SP3-V HUNTER D_GB9_01_5999	52.693	37.549	0.40985	0.54531	18.549	3	0	Median	NaN	NaN	NaN	0	0	Median	0.72009	0.7291	NaN
ADLQGDEDNAYR	0	Unmodified	1365.5797	0.57968668	472	Q9CAV0	RPS3AA	40S ribosomal protein S3a-1	yes	yes	0	0	0	0	0		By MS/MS			1	0	1		1			26.317	26.256	2	0.0113	7856	181123 FD SP3-V HUNTER B_GB7_01_5994	78.653	50.91	NaN	NaN	NaN	0	0	Median	NaN	NaN	NaN	0	0	Median	NaN	NaN	NaN
ADLQNDEDNAYR	0	Unmodified	1422.6012	0.60115041	339	Q42262	RPS3AB	40S ribosomal protein S3a-2	yes	yes	0	0	0	0	0		By MS/MS			1	0	1		1			25.646	25.584	2	5.6288E-05	7534	181123 FD SP3-V HUNTER B_GB7_01_5994	80.763	54.249	0.9874	1.0151	NaN	1	0	Median	NaN	NaN	NaN	0	0	Median	0.9874	1.0151	NaN
ADPATSSPLLDDHVGGEDER	0	Acetyl (Pept. N-term)	2121.9451	0.94507048	15	A0A1I9LSV7;Q9LUH2	ALF5	MATE efflux family protein ALF5	yes	no	1	0	0	0	0	By MS/MS	By MS/MS	By MS/MS	By MS/MS	1	0	4	1	1	1	1	51.793	51.592	2	1.1267E-10	17422	181123 FD SP3-V HUNTER A_GB6_01_5995	116.96	94.241	NaN	NaN	NaN	0	0	Median	NaN	NaN	NaN	0	0	Median	NaN	NaN	NaN
ADPELEAIR	0	Acetyl (Pept. N-term)	1054.5295	0.52948901	127	Q9FXG0;F4I355	F1N18.11;At1g29850		yes	no	1	0	0	0	0			By MS/MS	By MS/MS	1	0	2			1	1	53.782	53.726	2	0.0049252	18448	181123 FD SP3-V HUNTER C_GB8_01_6000	114.89	52.932	NaN	NaN	NaN	0	0	Median	NaN	NaN	NaN	0	0	Median	NaN	NaN	NaN
ADQQAGTIVGGVR	0	Acetyl (Pept. N-term)	1312.6735	0.67352749	429	Q945Q1	CYS1	Cysteine proteinase inhibitor 1	yes	yes	1	0	0	0	0	By MS/MS	By MS/MS	By MS/MS	By MS/MS	1	0	6	1	2	1	2	46.474	46.297	2;3	3.6418E-50	15693	181123 FD SP3-V HUNTER C_GB8_01_6000	208.56	171.49	NaN	NaN	NaN	0	0	Median	NaN	NaN	NaN	0	0	Median	NaN	NaN	NaN
ADSSAAEPTTGASSPPVASDENSTQIQPIR	0	Acetyl (Pept. N-term)	3025.4112	0.41123096	9	A0A1I9LRE5;A0A1I9LRE4;A2RVP7	TIM22-1	Mitochondrial import inner membrane translocase subunit TIM22-1	yes	no	1	0	0	0	0	By MS/MS	By MS/MS	By MS/MS	By MS/MS	1	0	4	1	1	1	1	54.75	54.575	3	3.9906E-26	18876	181123 FD SP3-V HUNTER B_GB7_01_5994	126.25	100.45	NaN	NaN	NaN	0	0	Median	NaN	NaN	NaN	0	0	Median	NaN	NaN	NaN
ADVEPEVAAAGVPKKR	2	Acetyl (Pept. N-term)	1677.905	0.90498399	129	F4I472;Q9FY64;Q08112	RPS15;RPS15D;RPS15A	40S ribosomal protein S15-4;40S ribosomal protein S15-1	yes	no	1	0	0	0	0	By MS/MS	By MS/MS	By MS/MS	By MS/MS	1	0	5	1	1	2	1	36.87	36.727	2;3	5.2287E-31	12092	181123 FD SP3-V HUNTER C_GB8_01_6000	125.53	102.39	0.63629	0.90904	27.85	5	0	Median	0.47205	0.74564	NaN	1	0	Median	1.2154	1.5379	NaN
ADVYKPSLGR	1	Glu->pyro-Glu	1086.5822	0.58219329	448	Q96318;Q96318-4;Q96318-3;A0A1P8B543	CRC	12S seed storage protein CRC;12S seed storage protein CRC alpha chain;12S seed storage protein CRC beta chain	yes	no	0	0	1	0	0				By MS/MS	1	0	1				1	34.799	34.799	2	0.020362	11322	181123 FD SP3-V HUNTER D_GB9_01_5999	88.681	25.201	NaN	NaN	NaN	0	0	Median	NaN	NaN	NaN	0	0	Median	NaN	NaN	NaN
ADVYKPSLGR	1	Acetyl (Pept. N-term)	1146.6033	0.60332266	448	Q96318;Q96318-4;Q96318-3;A0A1P8B543	CRC	12S seed storage protein CRC;12S seed storage protein CRC alpha chain;12S seed storage protein CRC beta chain	yes	no	1	0	0	0	0	By MS/MS				1	0	1	1				39.486	39.159	3	0.058575	12866	181123 FD SP3-V HUNTER A_GB6_01_5995	73.841	44.174	NaN	NaN	NaN	0	0	Median	NaN	NaN	NaN	0	0	Median	NaN	NaN	NaN
AEASDLLEWPKKDNR	2	Acetyl (Pept. N-term)	1812.9006	0.90062689	224	O65398-3;O65398;O65398-2	F12F1.32	Lactoylglutathione lyase	yes	no	1	0	0	0	0		By MS/MS	By MS/MS	By MS/MS	1	0	4		1	1	2	52.755	52.661	3;4	0.002595	18079	181123 FD SP3-V HUNTER D_GB9_01_5999	45.33	28.836	1.3371	1.6014	54.389	3	2	Median	NaN	NaN	NaN	0	0	Median	NaN	NaN	NaN
AEASDLLEWPKKDNRR	2	Acetyl (Pept. N-term)	1969.0017	0.0017379196	224	O65398-3;O65398;O65398-2	F12F1.32	Lactoylglutathione lyase	yes	no	1	0	0	0	1	By MS/MS	By MS/MS	By MS/MS	By MS/MS	1	0	5	2	1	1	1	45.817	45.571	4	3.3589E-12	15376	181123 FD SP3-V HUNTER D_GB9_01_5999	97.417	77.369	0.74056	0.99355	72.314	4	1	Median	2.5114	3.953	NaN	1	1	Median	0.81544	1.0453	NaN
AEATSALR	0	Acetyl (Pept. N-term)	859.43995	0.43994572	417	Q93W05;Q9XIJ0	At1g10590		yes	no	1	0	0	0	0	By MS/MS	By MS/MS	By MS/MS	By MS/MS	1	0	4	1	1	1	1	36.227	36.077	2	1.4379E-09	11810	181123 FD SP3-V HUNTER D_GB9_01_5999	127.12	43.02	NaN	NaN	NaN	0	0	Median	NaN	NaN	NaN	0	0	Median	NaN	NaN	NaN
AEDMAADEVTAPPR	0	Oxidation (M);Acetyl (Pept. N-term)	1529.6668	0.66678713	496	Q9FN03	UVR8	Ultraviolet-B receptor UVR8	yes	yes	1	0	0	1	0	By MS/MS	By MS/MS	By MS/MS	By MS/MS	1	0	4	1	1	1	1	42.026	41.875	2	1.3472E-50	14012	181123 FD SP3-V HUNTER D_GB9_01_5999	174.42	149.04	NaN	NaN	NaN	0	0	Median	NaN	NaN	NaN	0	0	Median	NaN	NaN	NaN
AEDMAADEVTAPPR	0	Acetyl (Pept. N-term)	1513.6719	0.67187251	496	Q9FN03	UVR8	Ultraviolet-B receptor UVR8	yes	yes	1	0	0	0	0	By MS/MS	By MS/MS			1	0	2	1	1			50.912	50.568	2	0.020755	17443	181123 FD SP3-V HUNTER B_GB7_01_5994	69.451	53.226	NaN	NaN	NaN	0	0	Median	NaN	NaN	NaN	0	0	Median	NaN	NaN	NaN
AEEEFIYR	0	Acetyl (Pept. N-term)	1097.5029	0.50293991	387	Q8LC12	At4g01897		yes	yes	1	0	0	0	0	By MS/MS		By MS/MS		1	0	3	2		1		55.779	55.766	2	0.00014754	18874	181123 FD SP3-V HUNTER A_GB6_01_5995	111.01	60.042	2.117	2.8259	NaN	1	0	Median	NaN	NaN	NaN	0	0	Median	NaN	NaN	NaN
AEEEVIAIPVQPSDHKR	1	Acetyl (Pept. N-term)	1959.0062	0.0061545955	317	Q0WLY0	At1g33680		yes	yes	1	0	0	0	0		By MS/MS	By MS/MS	By MS/MS	1	0	3		1	1	1	48.51	48.385	3	8.6302E-07	16595	181123 FD SP3-V HUNTER B_GB7_01_5994	40.515	15.977	0.85633	1.1378	36.894	3	0	Median	NaN	NaN	NaN	0	0	Median	1.5149	1.9272	NaN
AEEHFDVLTKSGEKTGVSKPR	3	Acetyl (Pept. N-term)	2356.2023	0.20228822	380	Q8L831-2;Q8L831	NUDT3	Nudix hydrolase 3	yes	no	1	0	0	0	0	By MS/MS	By matching	By MS/MS	By matching	1	0	4	1	1	1	1	32.776	32.651	5	0.0017226	10382	181123 FD SP3-V HUNTER C_GB8_01_6000	42.309	34.776	0.73096	1.1214	25.218	4	0	Median	0.80035	1.3127	NaN	1	0	Median	0.90924	1.3197	NaN
AEEHKHDESVIAPEPAVEVVER	1	Acetyl (Pept. N-term)	2511.2241	0.22414587	614	Q9SUR3	RTNLB1	Reticulon-like protein B1	yes	yes	1	0	0	0	0	By MS/MS	By MS/MS	By matching	By matching	1	0	4	1	1	1	1	41.826	41.676	4	5.2689E-33	13747	181123 FD SP3-V HUNTER A_GB6_01_5995	55.127	48.99	0.69251	0.97674	33.059	4	0	Median	0.50533	0.83294	NaN	1	0	Median	1.2009	1.7564	NaN
AEEIKNVPEQEVPKVATEESSAEVTDR	2	Acetyl (Pept. N-term)	3025.4728	0.47276858	279	P42763	ERD14	Dehydrin ERD14	yes	yes	1	0	0	0	0	By MS/MS	By MS/MS	By MS/MS	By MS/MS	1	0	5	2	1	1	1	48.151	47.905	3;4	1.9809E-87	16341	181123 FD SP3-V HUNTER C_GB8_01_6000	97.057	89.446	1.0594	1.4594	40.542	5	0	Median	0.59821	0.9721	2.6386	2	0	Median	2.0341	2.5978	NaN
AEEQAATAMETSAVEKQPETTTEAEAPSLTTKR	2	Oxidation (M);Acetyl (Pept. N-term)	3563.6785	0.67848061	97	F4J8J7;Q9SF06;F4J7I5;B9DG73	At3g11930;F26K24.22		yes	no	1	0	0	1	0	By MS/MS	By MS/MS	By MS/MS	By MS/MS	1	0	4	1	1	1	1	41.24	41.09	4	3.3225E-05	13756	181123 FD SP3-V HUNTER C_GB8_01_6000	63.805	33.203	0.13824	0.19333	5.5488	2	2	Median	0.13509	0.20106	NaN	1	1	Median	NaN	NaN	NaN
AEEQAATAMETSAVEKQPETTTEAEAPSLTTKR	2	Acetyl (Pept. N-term)	3547.6836	0.68356599	97	F4J8J7;Q9SF06;F4J7I5;B9DG73	At3g11930;F26K24.22		yes	no	1	0	0	0	0	By MS/MS	By MS/MS	By MS/MS	By MS/MS	1	0	6	2	1	1	2	47.654	47.45	4	1.2101E-05	16146	181123 FD SP3-V HUNTER C_GB8_01_6000	72.533	49.973	3.5561	3.5409	31.37	3	3	Plateau	3.634	5.7415	NaN	1	1	Median	3.1997	3.1888	NaN
AEEVAENVNAVPVSEDELYGFKR	1	Acetyl (Pept. N-term)	2606.25	0.25002627	137	Q93Z74;F4IWK4	At3g27570		yes	no	1	0	0	0	0			By MS/MS		1	0	1			1		66.602	66.59	3	0.00074486	23082	181123 FD SP3-V HUNTER C_GB8_01_6000	72.443	43.308	NaN	NaN	NaN	0	0	Median	NaN	NaN	NaN	0	0	Median	NaN	NaN	NaN
AEEVGLDLEELR	0	Acetyl (Pept. N-term)	1413.6987	0.69873919	130	Q9C8R4;F4I4Q9	T1P2.12;At1g30070		yes	no	1	0	0	0	0	By MS/MS	By MS/MS	By MS/MS	By MS/MS	1	0	4	1	1	1	1	76.282	76.182	2	0.00088794	26443	181123 FD SP3-V HUNTER C_GB8_01_6000	112.13	41.148	NaN	NaN	NaN	0	0	Median	NaN	NaN	NaN	0	0	Median	NaN	NaN	NaN
AEEYKNNVPEHETPTVATEESPATTTEVTDR	1	Acetyl (Pept. N-term)	3486.591	0.59104582	269	P31168	COR47	Dehydrin COR47	yes	yes	1	0	0	0	0	By MS/MS	By MS/MS	By MS/MS	By MS/MS	1	0	6	1	1	2	2	41.046	40.927	3;4	3.9038E-62	13766	181123 FD SP3-V HUNTER C_GB8_01_6000	42.536	36.875	1.2649	1.7409	26.923	6	0	Median	0.73262	1.1696	NaN	1	0	Median	1.9454	2.4922	NaN
AEEYKNTVPEQETPKVATEESSAPEIKER	3	Acetyl (Pept. N-term)	3330.6103	0.61032469	118	F4HST2;P42759	ERD10	Dehydrin ERD10	yes	no	1	0	0	0	0			By MS/MS	By MS/MS	1	0	3			2	1	37.708	37.633	4;5	0.0052195	12460	181123 FD SP3-V HUNTER C_GB8_01_6000	61.101	27.087	0.078325	0.10604	NaN	1	1	Median	NaN	NaN	NaN	0	0	Median	NaN	NaN	NaN
AEGLVLKGTMR	1	Acetyl (Pept. N-term)	1215.6645	0.66454271	206	O24456-2;O24456	RACK1A	Receptor for activated C kinase 1A	yes	no	1	0	0	0	0	By MS/MS		By MS/MS		1	0	2	1		1		48.961	48.692	2	0.00034036	16374	181123 FD SP3-V HUNTER A_GB6_01_5995	44.318	22.17	0.6786	1.0374	8.4088	2	0	Median	0.67647	1.1009	NaN	1	0	Median	NaN	NaN	NaN
AEKAVTIR	1	Acetyl (Pept. N-term)	928.53418	0.53418046	5	A0A1I9LMY7;Q9SS17;Q8LC83	RPS24A;RPS24B	40S ribosomal protein S24-1;40S ribosomal protein S24-2	yes	no	1	0	0	0	0	By MS/MS	By MS/MS			1	0	2	1	1			28.795	28.651	2	0.0033575	8628	181123 FD SP3-V HUNTER A_GB6_01_5995	49.097	21.967	0.66514	1.0505	62.786	2	0	Median	0.40386	0.67391	NaN	1	0	Median	1.0955	1.6377	NaN
AEPEVIHSWSAPR	0	Acetyl (Pept. N-term)	1519.7419	0.74194141	410	Q8W0Z7		Branched-chain-amino-acid aminotransferase-like protein 1	yes	yes	1	0	0	0	0	By MS/MS	By MS/MS	By MS/MS	By MS/MS	1	0	4	1	1	1	1	49.296	49.096	2	1.2461E-06	16845	181123 FD SP3-V HUNTER B_GB7_01_5994	94.616	68.678	0.24094	0.29862	NaN	1	0	Median	NaN	NaN	NaN	0	0	Median	0.24094	0.29862	NaN
AEPTTTTSLVPANQR	0	Unmodified	1584.8107	0.81074925	620	Q9SYL9	RPL13	50S ribosomal protein L13, chloroplastic	yes	yes	0	0	0	0	0	By matching		By MS/MS		1	0	2	1		1		34.462	34.243	3	0.0043349	11109	181123 FD SP3-V HUNTER C_GB8_01_6000	67.079	58.903	0.53334	0.7861	18.693	2	0	Median	0.43847	0.68877	NaN	1	0	Median	NaN	NaN	NaN
AESSKVVHVR	1	Acetyl (Pept. N-term)	1152.6251	0.62512073	81	A8MR27;Q6ICX4	PTB3	Polypyrimidine tract-binding protein homolog 3	yes	no	1	0	0	0	0	By MS/MS	By MS/MS	By MS/MS		1	0	3	1	1	1		22.978	22.911	3	2.1311E-05	6376	181123 FD SP3-V HUNTER B_GB7_01_5994	70.1	50.338	0.75467	1.084	40.493	3	0	Median	0.54582	0.88825	NaN	1	0	Median	1.5245	1.9365	NaN
AESSSPSPTEEIVR	0	Acetyl (Pept. N-term)	1529.7209	0.72093119	529	Q9LSX7	PEX22	Peroxisome biogenesis protein 22	yes	yes	1	0	0	0	0	By MS/MS	By MS/MS	By MS/MS	By MS/MS	1	0	4	1	1	1	1	46.204	46.004	2	1.5161E-10	15592	181123 FD SP3-V HUNTER C_GB8_01_6000	124.42	97.094	NaN	NaN	NaN	0	0	Median	NaN	NaN	NaN	0	0	Median	NaN	NaN	NaN
AETANTDLEGIDGVR	0	Acetyl (Pept. N-term)	1601.7533	0.75329395	142	Q9LUG1;F4J462	At3g23660		yes	no	1	0	0	0	0	By MS/MS	By MS/MS	By MS/MS	By MS/MS	1	0	4	1	1	1	1	56.844	56.693	2	3.7543E-40	19492	181123 FD SP3-V HUNTER C_GB8_01_6000	193.81	161.48	NaN	NaN	NaN	0	0	Median	NaN	NaN	NaN	0	0	Median	NaN	NaN	NaN
AETFMDSQPMQGQQQGQPWQGR	0	2 Oxidation (M)	2566.0965	0.096519295	448	Q96318;Q96318-4;Q96318-3;A0A1P8B543;F4JLA9;Q96318-2	CRC;CRU3	12S seed storage protein CRC;12S seed storage protein CRC alpha chain;12S seed storage protein CRC beta chain	yes	no	0	0	0	2	0				By MS/MS	1	0	1				1	36.164	36.164	3	0.023165	11856	181123 FD SP3-V HUNTER D_GB9_01_5999	53.454	38.685	0.36131	0.42838	NaN	1	1	Median	NaN	NaN	NaN	0	0	Median	NaN	NaN	NaN
AETFMESPVFGEGQGQGQSQGFR	0	Oxidation (M)	2489.0918	0.091751493	248	P15456	CRB	12S seed storage protein CRB;12S seed storage protein CRB alpha chain;12S seed storage protein CRB beta chain	yes	yes	0	0	0	1	0				By MS/MS	1	0	1				1	48.974	48.974	3	5.0863E-07	16706	181123 FD SP3-V HUNTER D_GB9_01_5999	84.181	61.544	NaN	NaN	NaN	0	0	Median	NaN	NaN	NaN	0	0	Median	NaN	NaN	NaN
AETFQDSSEFQPR	0	Unmodified	1540.6794	0.67940073	247	P15455;P15455-2	CRA1	12S seed storage protein CRA1;12S seed storage protein CRA1 alpha chain;12S seed storage protein CRA1 beta chain	yes	no	0	0	0	0	0	By MS/MS			By MS/MS	1	0	2	1			1	37.234	37.071	3	2.1513E-05	12205	181123 FD SP3-V HUNTER D_GB9_01_5999	109.44	70.437	0.58446	0.88478	NaN	1	1	Median	0.58446	0.88478	NaN	1	1	Median	NaN	NaN	NaN
AETSKQVNGDDAQDLHSLLSSPAR	1	Acetyl (Pept. N-term)	2580.2416	0.24158685	227	O80763		Probable nucleoredoxin 1	yes	yes	1	0	0	0	0				By MS/MS	1	0	1				1	46.802	46.802	3	0.0081174	15883	181123 FD SP3-V HUNTER D_GB9_01_5999	65.901	28.277	NaN	NaN	NaN	0	0	Median	NaN	NaN	NaN	0	0	Median	NaN	NaN	NaN
AEVEEIAHEEQNIEKR	1	Acetyl (Pept. N-term)	1964.9439	0.94394827	501	Q9FT93	F8L15_150	KRR1 small subunit processome component	yes	yes	1	0	0	0	0			By MS/MS		1	0	1			1		45.341	45.229	3	0.00013402	15348	181123 FD SP3-V HUNTER C_GB8_01_6000	53.328	29.287	0.66797	0.91439	NaN	1	0	Median	NaN	NaN	NaN	0	0	Median	NaN	NaN	NaN
AFAGSDSETTSSTSR	0	Acetyl (Pept. N-term)	1544.6591	0.65905922	350	Q682E0	At2g35450		yes	yes	1	0	0	0	0	By MS/MS		By MS/MS		1	0	2	1		1		36.518	36.298	2	0.002624	11786	181123 FD SP3-V HUNTER A_GB6_01_5995	89.43	62.101	NaN	NaN	NaN	0	0	Median	NaN	NaN	NaN	0	0	Median	NaN	NaN	NaN
AFPKVYFDMTIDGQPAGR	1	Oxidation (M);Acetyl (Pept. N-term)	2069.9881	0.98806169	274	P34790	CYP18-3	Peptidyl-prolyl cis-trans isomerase CYP18-3	yes	yes	1	0	0	1	0			By MS/MS	By matching	1	0	2			1	1	65.9	65.894	3	0.008256	22824	181123 FD SP3-V HUNTER C_GB8_01_6000	41.912	38.251	0.67787	0.86969	6.1668	2	0	Median	NaN	NaN	NaN	0	0	Median	NaN	NaN	NaN
AGEAEALATTAPLAPVTSQR	0	Acetyl (Pept. N-term)	1995.0273	0.027283968	198	O22788-2;O22788	PXG3	Probable peroxygenase 3	yes	no	1	0	0	0	0	By MS/MS	By MS/MS	By MS/MS	By MS/MS	1	0	4	1	1	1	1	71.407	71.307	2	8.713E-06	24241	181123 FD SP3-V HUNTER A_GB6_01_5995	128.96	98.135	NaN	NaN	NaN	0	0	Median	NaN	NaN	NaN	0	0	Median	NaN	NaN	NaN
AGIGPITQDWEPVVIR	0	Acetyl (Pept. N-term)	1791.9519	0.95193418	544	Q9SJI8;Q9LXT3	MBF1A;MBF1B	Multiprotein-bridging factor 1a;Multiprotein-bridging factor 1b	yes	no	1	0	0	0	0			By MS/MS		1	0	1			1		86.327	86.314	2	0.0052691	29798	181123 FD SP3-V HUNTER C_GB8_01_6000	95.401	61.992	NaN	NaN	NaN	0	0	Median	NaN	NaN	NaN	0	0	Median	NaN	NaN	NaN
AGIKVFGHPASIATR	1	Unmodified	1523.8572	0.85724593	285	P46422	GSTF2	Glutathione S-transferase F2	yes	yes	0	0	0	0	0		By MS/MS	By matching	By MS/MS	1	0	3		1	1	1	33.121	33.063	4	0.0032641	10730	181123 FD SP3-V HUNTER B_GB7_01_5994	69.729	43.294	0.38809	0.51041	2.3843	3	0	Median	NaN	NaN	NaN	0	0	Median	0.38943	0.49013	NaN
AGIKVFGHPASTATR	1	Unmodified	1511.8209	0.82086043	278	P42760;Q9SRY5	GSTF6;GSTF7	Glutathione S-transferase F6;Glutathione S-transferase F7	yes	no	0	0	0	0	0	By MS/MS	By MS/MS	By matching	By MS/MS	1	0	4	1	1	1	1	26.343	26.268	4	0.0023477	7759	181123 FD SP3-V HUNTER D_GB9_01_5999	72.417	43.118	0.49636	0.72033	26.7	4	0	Median	0.4361	0.71149	NaN	1	0	Median	0.92171	1.1772	NaN
AGIKVFGHPASTATR	1	Acetyl (Pept. N-term)	1553.8314	0.83142511	278	P42760;Q9SRY5	GSTF6;GSTF7	Glutathione S-transferase F6;Glutathione S-transferase F7	yes	no	1	0	0	0	0	By matching				1	0	1	1				35.233	34.906	3	1			NaN	NaN	0.44076	0.72275	NaN	1	0	Median	0.44076	0.72275	NaN	1	0	Median	NaN	NaN	NaN
AGMASDGTQYDPR	0	Oxidation (M);Acetyl (Pept. N-term)	1425.5831	0.5830575	471	Q9CAI7	TIF4A-3	Eukaryotic initiation factor 4A-3	yes	yes	1	0	0	1	0	By MS/MS	By MS/MS	By MS/MS	By MS/MS	1	0	4	1	1	1	1	32.048	31.922	2	0.00254	10085	181123 FD SP3-V HUNTER C_GB8_01_6000	89.403	55.537	NaN	NaN	NaN	0	0	Median	NaN	NaN	NaN	0	0	Median	NaN	NaN	NaN
AGMASDGTQYDPR	0	Acetyl (Pept. N-term)	1409.5881	0.58814288	471	Q9CAI7	TIF4A-3	Eukaryotic initiation factor 4A-3	yes	yes	1	0	0	0	0			By MS/MS		1	0	1			1		41.133	41.021	2	0.010145	13757	181123 FD SP3-V HUNTER C_GB8_01_6000	89.548	67.698	NaN	NaN	NaN	0	0	Median	NaN	NaN	NaN	0	0	Median	NaN	NaN	NaN
AGNNPQGQEWLQGR	0	Unmodified	1553.7335	0.73350198	248	P15456	CRB	12S seed storage protein CRB;12S seed storage protein CRB alpha chain;12S seed storage protein CRB beta chain	yes	yes	0	0	0	0	0	By MS/MS			By MS/MS	1	0	2	1			1	32.952	32.788	2	0.023032	10484	181123 FD SP3-V HUNTER D_GB9_01_5999	85.958	58.843	NaN	NaN	NaN	0	0	Median	NaN	NaN	NaN	0	0	Median	NaN	NaN	NaN
AGNNPQGQVWLQGR	0	Unmodified	1523.7593	0.7593228	247	P15455;P15455-2;F4K8S2	CRA1	12S seed storage protein CRA1;12S seed storage protein CRA1 alpha chain;12S seed storage protein CRA1 beta chain	yes	no	0	0	0	0	0	By MS/MS				1	0	1	1				35.94	35.613	2	0.068182	11490	181123 FD SP3-V HUNTER A_GB6_01_5995	72.006	46.347	0.23861	0.36099	NaN	1	1	Median	0.23861	0.36099	NaN	1	1	Median	NaN	NaN	NaN
AGSAPEGTQFDAR	0	Unmodified	1305.5949	0.59494282	16	F4JEL5;F4JEL4;A0A1I9LSZ7;P41376	EIF4A1;TIF4A-1	Eukaryotic initiation factor 4A-1	yes	no	0	0	0	0	0	By MS/MS	By MS/MS	By MS/MS	By MS/MS	1	0	4	1	1	1	1	26.422	26.347	2	5.2275E-07	7886	181123 FD SP3-V HUNTER B_GB7_01_5994	93.345	63.091	0.72744	1.0181	36.648	4	0	Median	0.50518	0.82566	NaN	1	0	Median	1.4787	1.9231	NaN
AGSAPEGTQFDAR	0	Acetyl (Pept. N-term)	1347.6055	0.6055075	16	F4JEL5;F4JEL4;A0A1I9LSZ7;P41376	EIF4A1;TIF4A-1	Eukaryotic initiation factor 4A-1	yes	no	1	0	0	0	0	By MS/MS	By MS/MS	By MS/MS	By MS/MS	1	0	4	1	1	1	1	39.922	39.772	2	1.9285E-50	13315	181123 FD SP3-V HUNTER C_GB8_01_6000	207.29	207.29	NaN	NaN	NaN	0	0	Median	NaN	NaN	NaN	0	0	Median	NaN	NaN	NaN
AGSAPEGTQFDTR	0	Unmodified	1335.6055	0.6055075	120	F4HV96;P41377	EIF4A-2;TIF4A-2	Eukaryotic initiation factor 4A-2	yes	no	0	0	0	0	0	By MS/MS	By MS/MS	By MS/MS	By MS/MS	1	0	4	1	1	1	1	26.337	26.262	2	0.0002936	7855	181123 FD SP3-V HUNTER B_GB7_01_5994	78.342	46.92	0.81883	1.0908	35.827	4	0	Median	0.53176	0.8523	NaN	1	0	Median	1.4007	1.9764	NaN
AGSAPEGTQFDTR	0	Acetyl (Pept. N-term)	1377.6161	0.61607219	120	F4HV96;P41377	EIF4A-2;TIF4A-2	Eukaryotic initiation factor 4A-2	yes	no	1	0	0	0	0	By MS/MS	By MS/MS	By MS/MS	By MS/MS	1	0	4	1	1	1	1	39.85	39.7	2	2.2535E-28	13303	181123 FD SP3-V HUNTER D_GB9_01_5999	186.87	151.36	54.739	78.536	NaN	1	0	Median	NaN	NaN	NaN	0	0	Median	NaN	NaN	NaN
AHASLTTPETESESTLDSDIASKGR	1	Unmodified	2602.2358	0.23583277	370	Q8H0V1		CDK5RAP1-like protein	yes	yes	0	0	0	0	0	By MS/MS		By MS/MS		1	0	2	1		1		35.293	35.074	4	0.0003998	11309	181123 FD SP3-V HUNTER A_GB6_01_5995	51.577	48.891	0.69652	0.95241	1.7329	2	1	Median	0.66599	0.96415	NaN	1	0	Median	NaN	NaN	NaN
AHATFTSEGQNMESFR	0	Oxidation (M);Acetyl (Pept. N-term)	1869.7952	0.79517554	178	Q8GXW0;F4K9G7	At5g01670		yes	no	1	0	0	1	0	By MS/MS	By MS/MS	By MS/MS	By MS/MS	1	0	8	2	2	2	2	35.321	35.17	2;3	9.1872E-53	11462	181123 FD SP3-V HUNTER C_GB8_01_6000	177.58	135.96	NaN	NaN	NaN	0	0	Median	NaN	NaN	NaN	0	0	Median	NaN	NaN	NaN
AHATFTSEGQNMESFR	0	Acetyl (Pept. N-term)	1853.8003	0.80026092	178	Q8GXW0;F4K9G7	At5g01670		yes	no	1	0	0	0	0	By MS/MS	By MS/MS	By MS/MS	By MS/MS	1	0	8	2	2	2	2	42.61	42.46	2;3	1.0989E-65	14236	181123 FD SP3-V HUNTER D_GB9_01_5999	142.19	113.65	NaN	NaN	NaN	0	0	Median	NaN	NaN	NaN	0	0	Median	NaN	NaN	NaN
AHQTNNSEEANSKQQADVKTLIR	2	Unmodified	2581.2845	0.28445472	466	Q9C8X4	F7F23.11	GrpE protein homolog	yes	yes	0	0	0	0	0	By MS/MS	By MS/MS	By MS/MS	By MS/MS	1	0	4	1	1	1	1	23.957	23.881	5	0.0012226	6698	181123 FD SP3-V HUNTER D_GB9_01_5999	53.998	37.662	0.79305	1.0794	41.011	4	3	Median	0.42272	0.67806	NaN	1	1	Median	1.2554	1.7784	NaN
AIHLYKTSTPSTR	1	Unmodified	1473.794	0.79397698	300	P56791	rpl2-A	50S ribosomal protein L2, chloroplastic	yes	yes	0	0	0	0	0	By MS/MS			By MS/MS	1	0	2	1			1	24.685	24.572	4	0.0007568	6956	181123 FD SP3-V HUNTER A_GB6_01_5995	95.401	57.72	0.069736	0.10493	49.566	2	2	Median	0.044938	0.073906	NaN	1	1	Median	NaN	NaN	NaN
AILEADDDEELLEKVKQDR	2	Unmodified	2228.1172	0.11722119	51	A0A1P8B5G9;A0A1P8B5H3;O22773		Thylakoid lumenal 16.5 kDa protein, chloroplastic	yes	no	0	0	0	0	0			By MS/MS		1	0	1			1		49.86	49.748	4	2.3252E-05	17013	181123 FD SP3-V HUNTER C_GB8_01_6000	81.723	59.07	0.78805	1.0629	NaN	1	0	Median	NaN	NaN	NaN	0	0	Median	NaN	NaN	NaN
AILWLRNKM	1	Oxidation (M);Acetyl (Pept. N-term)	1201.6641	0.66414878	644				yes	yes	1	0	0	1	1		By MS/MS			1	0	2		2			43.483	43.221	2	0.011614	14702	181123 FD SP3-V HUNTER B_GB7_01_5994	41.502	9.1474	1.6679	2.4747	0	2	0	Median	NaN	NaN	NaN	0	0	Median	1.6679	2.4747	0
AKDVEAVPGEGFQTR	1	Unmodified	1602.8002	0.80018457	281	P43286	PIP2-1	Aquaporin PIP2-1;Aquaporin PIP2-1, N-terminally processed	yes	yes	0	0	0	0	0	By matching	By matching	By MS/MS	By MS/MS	1	0	4	1	1	1	1	30.921	30.796	3	0.0018139	9644	181123 FD SP3-V HUNTER C_GB8_01_6000	73.983	54.772	0.67162	0.94498	64.874	4	0	Median	0.22811	0.37544	NaN	1	0	Median	1.273	1.8066	NaN
AKDVEAVPGEGFQTR	1	Acetyl (Pept. N-term)	1644.8107	0.81074925	281	P43286	PIP2-1	Aquaporin PIP2-1;Aquaporin PIP2-1, N-terminally processed	yes	yes	1	0	0	0	0				By matching	1	0	1				1	42.265	42.265	3	1			NaN	NaN	0.3891	0.51489	NaN	1	0	Median	NaN	NaN	NaN	0	0	Median	NaN	NaN	NaN
AKDVEGPEGFQTR	1	Unmodified	1432.6947	0.69465686	37	A0A1P8AYA1;P43287	PIP2-2	Aquaporin PIP2-2;Aquaporin PIP2-2, N-terminally processed	yes	no	0	0	0	0	0	By MS/MS	By MS/MS		By MS/MS	1	0	4	2	1		1	25.44	25.344	3	3.2306E-05	7503	181123 FD SP3-V HUNTER B_GB7_01_5994	85.909	70.878	1.0688	1.4281	78.872	3	1	Median	0.23658	0.37961	NaN	1	1	Median	1.2203	1.5453	NaN
AKENGFIGSIDQGTTSTR	1	Acetyl (Pept. N-term)	1922.9334	0.93338358	117	F4HS76;Q9M8L4	NHO1;GLPK	Glycerol kinase	yes	no	1	0	0	0	0	By MS/MS	By MS/MS	By MS/MS	By MS/MS	1	0	5	1	1	1	2	44.96	44.799	2;3	4.0617E-17	15088	181123 FD SP3-V HUNTER D_GB9_01_5999	48.907	41.957	0.95351	1.2993	32.534	4	0	Median	0.71998	1.1553	NaN	1	0	Median	1.7871	2.3513	NaN
AKPLGTTGEFFR	1	Unmodified	1322.6983	0.69828568	30	A0A1P8ATJ4;O64725;Q9M9R9		NADH dehydrogenase [ubiquinone] 1 beta subcomplex subunit 3-A;NADH dehydrogenase [ubiquinone] 1 beta subcomplex subunit 3-B	yes	no	0	0	0	0	0	By MS/MS	By MS/MS	By MS/MS	By MS/MS	1	0	4	1	1	1	1	36.825	36.675	3	4.8646E-06	12007	181123 FD SP3-V HUNTER D_GB9_01_5999	91.858	45.152	0.54771	0.76501	40.89	4	0	Median	0.25707	0.414	NaN	1	0	Median	0.86698	1.0973	NaN
AKPVSIEVYNPNGKYR	2	Acetyl (Pept. N-term)	1875.9843	0.98429694	22	A0A1P8ANC0;Q9C9W5;Q9C9W5-2	HPR	Glycerate dehydrogenase HPR, peroxisomal	yes	no	1	0	0	0	0	By MS/MS		By MS/MS	By MS/MS	1	0	4	2		1	1	39.806	39.615	3;4	0.00074388	13306	181123 FD SP3-V HUNTER C_GB8_01_6000	55.841	18.749	0.5189	0.79068	32.413	3	0	Median	0.41132	0.64781	28.185	2	0	Median	NaN	NaN	NaN
AKSSTTTISDGSSDASVSDGKKTVR	3	Unmodified	2484.2304	0.23035346	17	A0A1I9LT30;F4IY75;Q93W03	At3g56130		yes	no	0	0	0	0	0	By MS/MS	By MS/MS	By MS/MS	By MS/MS	1	0	4	1	1	1	1	20.631	20.556	5	6.9593E-16	5408	181123 FD SP3-V HUNTER A_GB6_01_5995	113.54	61.239	0.68596	0.92466	28.282	4	3	Median	0.42215	0.67684	NaN	1	1	Median	0.97314	1.3298	NaN
AKSVSTAASSLVQNLR	1	Acetyl (Pept. N-term)	1672.9108	0.91079765	576	Q9SD78	F13G24.260		yes	yes	1	0	0	0	0	By MS/MS		By MS/MS		1	0	2	1		1		55.776	55.606	3	2.2821E-06	19080	181123 FD SP3-V HUNTER C_GB8_01_6000	45.33	14.892	0.84885	1.1411	NaN	1	0	Median	NaN	NaN	NaN	0	0	Median	NaN	NaN	NaN
AKTALTPPASGSEVPR	1	Unmodified	1580.8522	0.85222014	337	Q3ECU3;Q94AD1	At1g48610	Putative DNA-binding protein At1g48610	yes	no	0	0	0	0	0	By MS/MS	By MS/MS	By MS/MS	By MS/MS	1	0	4	1	1	1	1	29.017	28.941	3	0.00032792	8877	181123 FD SP3-V HUNTER D_GB9_01_5999	83.418	70.281	0.65131	0.89317	19.257	4	0	Median	0.40647	0.65421	NaN	1	0	Median	0.80699	1.0134	NaN
AKVKQTTGIVGLDVVPNAR	2	Unmodified	1965.1371	0.13710919	63	A0A1P8BD41;Q9FLX7		Probable NADH dehydrogenase [ubiquinone] 1 alpha subcomplex subunit 5, mitochondrial	yes	no	0	0	0	0	0	By MS/MS	By MS/MS	By MS/MS	By MS/MS	1	0	4	1	1	1	1	39.279	39.129	4	6.829E-11	12920	181123 FD SP3-V HUNTER A_GB6_01_5995	101.74	77.701	0.97084	1.3199	9.8769	4	0	Median	0.73954	1.1849	NaN	1	0	Median	1.1789	1.4957	NaN
ALDPEQQQPISSVSR	0	Acetyl (Pept. N-term)	1695.8428	0.84277766	186	F4KFK7;Q6AWX0	At5g17010	D-xylose-proton symporter-like 2	yes	no	1	0	0	0	0	By MS/MS	By MS/MS	By MS/MS	By MS/MS	1	0	4	1	1	1	1	54.007	53.832	2	4.9263E-08	18475	181123 FD SP3-V HUNTER D_GB9_01_5999	111.79	77.101	NaN	NaN	NaN	0	0	Median	NaN	NaN	NaN	0	0	Median	NaN	NaN	NaN
ALDTYASSNPNDVHEDVLLKAR	1	Acetyl (Pept. N-term)	2469.2136	0.21358119	396	Q8RXH9	At5g58005		yes	yes	1	0	0	0	0			By MS/MS		1	0	1			1		52.056	51.944	3	0.00013965	17830	181123 FD SP3-V HUNTER C_GB8_01_6000	74.776	53.647	NaN	NaN	NaN	0	0	Median	NaN	NaN	NaN	0	0	Median	NaN	NaN	NaN
ALEPSHVLKSEAGR	1	Unmodified	1492.7998	0.79979063	247	P15455	CRA1	12S seed storage protein CRA1;12S seed storage protein CRA1 alpha chain;12S seed storage protein CRA1 beta chain	yes	yes	0	0	0	0	0		By MS/MS	By MS/MS	By MS/MS	1	0	3		1	1	1	26.296	26.271	4	0.0029519	7790	181123 FD SP3-V HUNTER C_GB8_01_6000	69.92	43.796	0.18922	0.25801	80.738	3	1	Median	NaN	NaN	NaN	0	0	Median	0.080398	0.10127	NaN
ALLVEKTSSGR	1	Acetyl (Pept. N-term)	1201.6667	0.6666512	78	A8MQP1;F4JTV4;Q9LK36;O23255	MEE58;SAHH2;SAHH1	Adenosylhomocysteinase;Adenosylhomocysteinase 2;Adenosylhomocysteinase 1	yes	no	1	0	0	0	0	By MS/MS		By matching	By matching	1	0	3	1		1	1	44.522	44.343	2	2.1589E-05	14378	181123 FD SP3-V HUNTER A_GB6_01_5995	81.338	48.497	0.71465	0.93025	11.712	3	0	Median	0.67442	1.1293	NaN	1	0	Median	NaN	NaN	NaN
ALLVEKTSSGR	1	Unmodified	1159.6561	0.65608651	78	A8MQP1;F4JTV4;Q9LK36;O23255	MEE58;SAHH2;SAHH1	Adenosylhomocysteinase;Adenosylhomocysteinase 2;Adenosylhomocysteinase 1	yes	no	0	0	0	0	0		By matching	By MS/MS	By matching	1	0	3		1	1	1	24.915	24.89	3	0.025597	7179	181123 FD SP3-V HUNTER C_GB8_01_6000	53.967	25.568	0.88078	1.1267	20.336	3	0	Median	NaN	NaN	NaN	0	0	Median	1.257	1.3672	NaN
ALNDDDSPTETTPGVGSAVEDRPPDSSEDR	0	Unmodified	3128.3654	0.36540298	590	Q9SJV5	TATC	Sec-independent protein translocase protein TATC, chloroplastic	yes	yes	0	0	0	0	1	By MS/MS	By MS/MS	By MS/MS	By MS/MS	1	0	5	2	1	1	1	39.121	38.936	3	3.6864E-33	13153	181123 FD SP3-V HUNTER B_GB7_01_5994	117.03	109.17	0.65022	0.90402	51.461	5	2	Median	0.37499	0.59144	0.31754	2	2	Median	1.3343	1.8103	NaN
ALQNIGASNRDDAFYR	0	Acetyl (Pept. N-term)	1851.8864	0.88637381	465	Q9C8F1		Probable eukaryotic translation initiation factor 5-1	yes	yes	1	0	0	0	1	By MS/MS	By MS/MS	By MS/MS	By MS/MS	1	0	4	1	1	1	1	50.811	50.61	3	4.4176E-11	17431	181123 FD SP3-V HUNTER B_GB7_01_5994	121.31	90.769	NaN	NaN	NaN	0	0	Median	NaN	NaN	NaN	0	0	Median	NaN	NaN	NaN
ALSGGDDQVPPGGPMTVSTR	0	Oxidation (M);Acetyl (Pept. N-term)	1998.9317	0.93166902	462	Q9C7N3	F15D2.23		yes	yes	1	0	0	1	0	By MS/MS		By MS/MS	By MS/MS	1	0	4	2		1	1	51.825	51.584	2;3	6.5719E-07	17707	181123 FD SP3-V HUNTER D_GB9_01_5999	105.99	69.545	NaN	NaN	NaN	0	0	Median	NaN	NaN	NaN	0	0	Median	NaN	NaN	NaN
ALVGGVGDVPANQNSGEVESLAR	0	Acetyl (Pept. N-term)	2280.1346	0.13460259	372	Q8H0X6-2;Q8H0X6	CYS6	Cysteine proteinase inhibitor 6	yes	no	1	0	0	0	0	By MS/MS	By MS/MS	By MS/MS	By MS/MS	1	0	4	1	1	1	1	67.874	67.773	2	4.4024E-163	23639	181123 FD SP3-V HUNTER B_GB7_01_5994	285.6	230.9	NaN	NaN	NaN	0	0	Median	NaN	NaN	NaN	0	0	Median	NaN	NaN	NaN
AMLSTASVSGSVDLPR	0	Oxidation (M);Acetyl (Pept. N-term)	1647.8138	0.81378572	25	A0A1P8AQ01;A0A1P8AQ22;F4HVW5	VAD1	Protein VASCULAR ASSOCIATED DEATH 1, chloroplastic	yes	no	1	0	0	1	0			By MS/MS		1	0	1			1		62.002	61.989	2	0.0056601	21459	181123 FD SP3-V HUNTER C_GB8_01_6000	73.466	46.717	NaN	NaN	NaN	0	0	Median	NaN	NaN	NaN	0	0	Median	NaN	NaN	NaN
AMSGKYVAEVPLKGSAEKHYR	3	Acetyl (Pept. N-term)	2362.2104	0.21035049	447	Q96274	MLP2		yes	yes	1	0	0	0	0	By MS/MS	By MS/MS		By matching	1	0	3	1	1		1	36.502	36.339	5	0.0011527	11853	181123 FD SP3-V HUNTER B_GB7_01_5994	45.413	31.104	0.99779	1.3108	112.7	3	1	Median	0.13844	0.21967	NaN	1	1	Median	1.3316	1.7647	NaN
ANFAKPENALKR	2	Acetyl (Pept. N-term)	1399.7572	0.75719754	507	Q9LD55	TIF3A1	Eukaryotic translation initiation factor 3 subunit A	yes	yes	1	0	0	0	0	By MS/MS	By matching	By MS/MS	By MS/MS	1	0	4	1	1	1	1	32.841	32.716	3	1.3584E-06	10377	181123 FD SP3-V HUNTER A_GB6_01_5995	61.435	58.239	0.75163	1.0577	39.629	4	0	Median	0.43825	0.71911	NaN	1	0	Median	1.3598	1.874	NaN
ANGHIFNVGNPNNEVTVR	0	Gln->pyro-Glu	1933.9395	0.93947201	580	Q9ZUY6;Q9SGE0	AXS1;AXS2	UDP-D-apiose/UDP-D-xylose synthase 1;UDP-D-apiose/UDP-D-xylose synthase 2	yes	no	0	1	0	0	0		By MS/MS	By MS/MS	By MS/MS	1	0	4		1	2	1	47.797	47.675	2;3	0.0036026	16235	181123 FD SP3-V HUNTER C_GB8_01_6000	83.047	41.995	NaN	NaN	NaN	0	0	Median	NaN	NaN	NaN	0	0	Median	NaN	NaN	NaN
ANGPLHFVIPPPR	0	Gln->pyro-Glu	1396.7616	0.76155464	641	Q9ZWA9	CRD	12S seed storage protein CRD;12S seed storage protein CRD alpha chain;12S seed storage protein CRD beta chain	yes	yes	0	1	0	0	0		By MS/MS	By MS/MS		1	0	2		1	1		62.161	62	2;3	0.0005912	21445	181123 FD SP3-V HUNTER C_GB8_01_6000	65.563	36.264	NaN	NaN	NaN	0	0	Median	NaN	NaN	NaN	0	0	Median	NaN	NaN	NaN
ANLPTVLVTGASGR	0	Acetyl (Pept. N-term)	1396.7674	0.76742787	437	Q94EG6		Uncharacterized protein At5g02240	yes	yes	1	0	0	0	0	By MS/MS				1	0	1	1				73	72.774	2	0.0065004	24779	181123 FD SP3-V HUNTER A_GB6_01_5995	96.745	61.203	NaN	NaN	NaN	0	0	Median	NaN	NaN	NaN	0	0	Median	NaN	NaN	NaN
ANNEDSNSNGLDSFDAVKQR	1	Acetyl (Pept. N-term)	2221.9836	0.98358125	483	Q9FJB4	At5g35460		yes	yes	1	0	0	0	0	By MS/MS		By MS/MS	By MS/MS	1	0	3	1		1	1	43.813	43.633	3	0.00014076	14716	181123 FD SP3-V HUNTER D_GB9_01_5999	64.2	55.886	0.77083	0.95946	12.446	3	2	Median	0.52463	0.78766	NaN	1	1	Median	NaN	NaN	NaN
ANNPSQLLPSELIDR	0	Acetyl (Pept. N-term)	1707.8792	0.87916317	487	Q9FKB0	LSM5	Sm-like protein LSM5	yes	yes	1	0	0	0	0	By MS/MS	By MS/MS	By MS/MS	By MS/MS	1	0	4	1	1	1	1	75.107	75.007	2	5.3352E-22	25508	181123 FD SP3-V HUNTER A_GB6_01_5995	173.19	127.19	NaN	NaN	NaN	0	0	Median	NaN	NaN	NaN	0	0	Median	NaN	NaN	NaN
ANPTENLDANPQIR	0	Acetyl (Pept. N-term)	1593.7747	0.7746981	604	Q9SRL6	F9F8.12		yes	yes	1	0	0	0	0	By MS/MS	By MS/MS	By MS/MS	By MS/MS	1	0	4	1	1	1	1	49.034	48.834	2	9.0524E-09	16649	181123 FD SP3-V HUNTER C_GB8_01_6000	143.79	95.349	NaN	NaN	NaN	0	0	Median	NaN	NaN	NaN	0	0	Median	NaN	NaN	NaN
ANSESSSSPVNEEENSQR	0	Acetyl (Pept. N-term)	1991.8304	0.83043465	409	Q8VZS8	PYL1	Abscisic acid receptor PYL1	yes	yes	1	0	0	0	0	By MS/MS	By MS/MS	By MS/MS	By MS/MS	1	0	5	2	1	1	1	28.112	28.006	2;3	4.0422E-42	8590	181123 FD SP3-V HUNTER B_GB7_01_5994	197.19	173.44	NaN	NaN	NaN	0	0	Median	NaN	NaN	NaN	0	0	Median	NaN	NaN	NaN
ANVKEIAFDQHSR	1	Unmodified	1513.7637	0.76373948	258	P21238	CPN60A1	Chaperonin 60 subunit alpha 1, chloroplastic	yes	yes	0	0	0	0	0	By MS/MS			By MS/MS	1	0	2	1			1	26.049	25.936	4	0.033366	7616	181123 FD SP3-V HUNTER D_GB9_01_5999	48.625	28.519	0.5334	0.76692	5.9915	2	0	Median	0.50878	0.80011	NaN	1	0	Median	NaN	NaN	NaN
APIAPPPSVESKENVTLEEEER	1	Unmodified	2420.2071	0.20709883	378	Q8L606;Q9LFG3	At3g53560;F4P12_260		yes	no	0	0	0	0	0	By MS/MS	By MS/MS	By MS/MS		1	0	3	1	1	1		41.102	40.902	3	0.00021728	13716	181123 FD SP3-V HUNTER C_GB8_01_6000	63.69	55.978	0.74527	0.98939	49.502	3	0	Median	0.53326	0.83361	NaN	1	0	Median	1.493	2.113	NaN
APPAGQTAAVAEAAGADGAPPQQQR	0	Unmodified	2329.1411	0.14108495	408	Q8VZJ5	At5g23575		yes	yes	0	0	0	0	0	By MS/MS	By MS/MS	By MS/MS	By MS/MS	1	0	4	1	1	1	1	35.902	35.751	3	3.375E-11	11685	181123 FD SP3-V HUNTER C_GB8_01_6000	80.664	73.566	0.88452	1.1231	27.703	4	2	Median	0.54305	0.80893	NaN	1	1	Median	1.5467	1.5378	NaN
APPPGLYSGTSTLALVAR	0	Unmodified	1769.9676	0.96758424	7	A0A1I9LP56;A0A1I9LP53;F4J2A7;Q9MAC4;A0A1I9LP52	At3g01130;T4P13.18		yes	no	0	0	0	0	0	By MS/MS	By MS/MS	By MS/MS	By MS/MS	1	0	7	1	2	2	2	59.999	59.902	3	6.5243E-11	20305	181123 FD SP3-V HUNTER A_GB6_01_5995	98.507	89.576	0.66045	0.86977	34.855	7	6	Median	0.32043	0.50417	NaN	1	0	Median	1.0203	1.3873	0.41979
AQEGQNIDEPVVIGEEKGSVR	1	Acetyl (Pept. N-term)	2295.1343	0.13426824	583	Q9SHJ8		3-hydroxyisobutyryl-CoA hydrolase-like protein 5	yes	yes	1	0	0	0	0	By MS/MS		By MS/MS		1	0	3	2		1		48.102	47.78	3	1.8186E-12	16254	181123 FD SP3-V HUNTER C_GB8_01_6000	55.007	46.076	1.2649	1.7717	67.563	2	1	Median	1.9573	2.8568	NaN	1	1	Median	NaN	NaN	NaN
AQKLEAKGGEMGDVWDDGVYENVR	2	Oxidation (M);Acetyl (Pept. N-term)	2723.2497	0.2497087	577	Q9SDM9	NSP1	Nitrile-specifier protein 1	yes	yes	1	0	0	1	0			By MS/MS		1	0	2			2		46.979	46.867	4	0.00040123	15917	181123 FD SP3-V HUNTER C_GB8_01_6000	76.421	42.996	0.63385	0.82825	NaN	1	1	Median	NaN	NaN	NaN	0	0	Median	NaN	NaN	NaN
AQKVEAGGGAGGASWDDGVHDGVR	1	Acetyl (Pept. N-term)	2337.0734	0.073399313	189	O04311	JAL33	Jacalin-related lectin 33	yes	yes	1	0	0	0	0	By MS/MS	By MS/MS	By MS/MS	By MS/MS	1	0	7	1	2	2	2	36.713	36.588	3	5.3457E-34	11972	181123 FD SP3-V HUNTER B_GB7_01_5994	66.138	62.851	0.8464	1.2143	39.46	7	0	Median	0.59536	0.97852	NaN	1	0	Median	1.6737	2.2421	36.308
AQQEASPSPGAEVVGR	0	Acetyl (Pept. N-term)	1623.7853	0.78526278	172	F4K1Y4;Q9FME2	At5g60980		yes	no	1	0	0	0	0	By MS/MS	By MS/MS	By MS/MS	By MS/MS	1	0	4	1	1	1	1	41.106	40.956	2	3.7135E-158	13721	181123 FD SP3-V HUNTER C_GB8_01_6000	229.63	176.84	NaN	NaN	NaN	0	0	Median	NaN	NaN	NaN	0	0	Median	NaN	NaN	NaN
AQQGQGSMDPAALDDIIR	0	Oxidation (M);Acetyl (Pept. N-term)	1942.9055	0.90545427	287	P48482	TOPP2	Serine/threonine-protein phosphatase PP1 isozyme 2	yes	yes	1	0	0	1	0	By MS/MS		By MS/MS		1	0	2	1		1		65.036	64.916	3	1.2538E-06	22038	181123 FD SP3-V HUNTER A_GB6_01_5995	51.819	40.965	3.5035	5.1343	NaN	1	0	Median	3.5035	5.1343	NaN	1	0	Median	NaN	NaN	NaN
AQQSLIYSFVAR	0	Acetyl (Pept. N-term)	1423.746	0.74596415	101	B9DH97;Q9ZTW3;P47192	SAR1;VAMP721;VAMP722	Vesicle-associated membrane protein 721;Vesicle-associated membrane protein 722	yes	no	1	0	0	0	0	By MS/MS	By MS/MS	By MS/MS		1	0	3	1	1	1		78.103	77.969	2	2.049E-19	27040	181123 FD SP3-V HUNTER C_GB8_01_6000	143.79	78.483	NaN	NaN	NaN	0	0	Median	NaN	NaN	NaN	0	0	Median	NaN	NaN	NaN
ARGSSQSQQSTSTGSSTARPGLAAPR	0	Unmodified	2545.2593	0.2593026	488	Q9FKK1			yes	yes	0	0	0	0	2	By MS/MS	By MS/MS		By MS/MS	1	0	3	1	1		1	20.86	20.764	4	0.00013195	5458	181123 FD SP3-V HUNTER A_GB6_01_5995	55.526	49.643	0.3192	0.42267	19.537	3	0	Median	0.26763	0.42267	NaN	1	0	Median	0.55232	0.56991	NaN
ARVETEVIPVSPEDVPNREEQLER	0	Unmodified	2790.4148	0.41480019	491	Q9FLW9	PKP2	Plastidial pyruvate kinase 2	yes	yes	0	0	0	0	2	By MS/MS	By MS/MS		By MS/MS	1	0	3	1	1		1	43.857	43.627	4	1.5681E-08	14862	181123 FD SP3-V HUNTER B_GB7_01_5994	78.489	69.639	0.76564	0.98999	30.949	3	0	Median	0.44635	0.7117	NaN	1	0	Median	1.0786	1.3211	NaN
ASANATVESPNGVPASTSDTDTETDTTSYGR	0	Unmodified	3101.3545	0.35450394	589	Q9SJE1	CHLD	Magnesium-chelatase subunit ChlD, chloroplastic	yes	yes	0	0	0	0	0	By MS/MS	By MS/MS	By MS/MS	By MS/MS	1	0	4	1	1	1	1	38.465	38.315	3	7.8223E-20	12742	181123 FD SP3-V HUNTER D_GB9_01_5999	92.231	89.26	0.99888	1.1641	35.49	4	0	Median	0.45039	0.70364	NaN	1	0	Median	1.2297	1.246	NaN
ASATSNNPASSSMSPR	0	Oxidation (M);Acetyl (Pept. N-term)	1621.7002	0.70021252	50	A0A1P8B569;Q94K80	LARP1C	La-related protein 1C	yes	no	1	0	0	1	0	By MS/MS	By MS/MS	By MS/MS	By MS/MS	1	0	4	1	1	1	1	25.8	25.725	2	3.9191E-52	7585	181123 FD SP3-V HUNTER B_GB7_01_5994	170.18	133.9	22.007	29.73	NaN	1	0	Median	NaN	NaN	NaN	0	0	Median	NaN	NaN	NaN
ASATSNNPASSSMSPR	0	Acetyl (Pept. N-term)	1605.7053	0.7052979	50	A0A1P8B569;Q94K80	LARP1C	La-related protein 1C	yes	no	1	0	0	0	0	By MS/MS	By MS/MS		By MS/MS	1	0	3	1	1		1	33.693	33.449	2	3.2258E-13	10701	181123 FD SP3-V HUNTER D_GB9_01_5999	120.96	79.56	NaN	NaN	NaN	0	0	Median	NaN	NaN	NaN	0	0	Median	NaN	NaN	NaN
ASDAGVGSGSYSGGEEDGSQSSSLDQSPATSSESLKPR	1	Unmodified	3673.6099	0.60994336	164	F4JT38;Q9T0H9	At4g13590	GDT1-like protein 2, chloroplastic	yes	no	0	0	0	0	0		By MS/MS	By MS/MS	By MS/MS	1	0	3		1	1	1	36.713	36.622	4	2.1601E-31	12104	181123 FD SP3-V HUNTER C_GB8_01_6000	103.41	98.505	1.0913	1.3499	19.292	3	0	Median	NaN	NaN	NaN	0	0	Median	1.5129	1.5825	NaN
ASDPHPPAAVFVDKNTR	1	Unmodified	1820.9169	0.91694566	309	P68209		Succinyl-CoA ligase [ADP-forming] subunit alpha-1, mitochondrial	yes	yes	0	0	0	0	0	By MS/MS	By MS/MS	By MS/MS		1	0	3	1	1	1		29.853	29.72	4	1.0497E-09	9212	181123 FD SP3-V HUNTER C_GB8_01_6000	112.3	80.91	0.75505	1.1102	26.057	3	2	Median	0.68038	1.1102	NaN	1	0	Median	1.3344	1.7223	NaN
ASEDESIEQKAAAR	1	Acetyl (Pept. N-term)	1545.7271	0.7270792	565	Q9MAB2	T12H1.3		yes	yes	1	0	0	0	0	By matching	By MS/MS	By MS/MS	By MS/MS	1	0	4	1	1	1	1	29.428	29.353	2	2.4715E-10	9138	181123 FD SP3-V HUNTER B_GB7_01_5994	87.298	59.969	0.79509	1.0961	29.065	4	0	Median	0.69102	1.0847	NaN	1	0	Median	1.5275	1.8759	NaN
ASEPVNGGEGIDGAR	0	Acetyl (Pept. N-term)	1469.6746	0.6746497	521	Q9LNC4	GTE4	Transcription factor GTE4	yes	yes	1	0	0	0	0	By MS/MS		By MS/MS	By MS/MS	1	0	3	1		1	1	39.039	38.892	2	0.0030609	12745	181123 FD SP3-V HUNTER A_GB6_01_5995	88.187	34.859	NaN	NaN	NaN	0	0	Median	NaN	NaN	NaN	0	0	Median	NaN	NaN	NaN
ASESDASSIATLSCAR	0	Acetyl (Pept. N-term)	1666.7468	0.74682837	46	A0A1P8B297;Q9SLN5	MAP1A	Methionine aminopeptidase 1A	yes	no	1	0	0	0	0			By MS/MS		1	0	1			1		52.34	52.228	2	5.4628E-10	18046	181123 FD SP3-V HUNTER C_GB8_01_6000	45.79	28.423	1.6479	2.1365	NaN	1	0	Median	NaN	NaN	NaN	0	0	Median	NaN	NaN	NaN
ASESGLNGDPNILEEVSETKR	1	Acetyl (Pept. N-term)	2286.0975	0.097548378	38	A0A1P8AYG2;A0A1P8AYF4;A0A1P8AYL3;O80725	ABCB4	ABC transporter B family member 4	yes	no	1	0	0	0	0	By MS/MS	By MS/MS	By MS/MS	By MS/MS	1	0	6	1	2	1	2	60.637	60.527	3	8.2946E-17	20897	181123 FD SP3-V HUNTER C_GB8_01_6000	42.309	21.109	0.86101	1.1418	128.47	3	1	Median	0.47872	0.75612	NaN	1	0	Median	NaN	NaN	NaN
ASFDEAPPGNPKAGEKIFR	2	Acetyl (Pept. N-term)	2072.0327	0.032703697	627	Q9T0G2	CYTC-2	Cytochrome c-2	yes	yes	1	0	0	0	0		By MS/MS			1	0	1		1			43.619	43.357	3	1.762E-23	14738	181123 FD SP3-V HUNTER B_GB7_01_5994	53.278	32.91	1.1102	1.5446	NaN	1	0	Median	NaN	NaN	NaN	0	0	Median	1.1102	1.5446	NaN
ASFTASASTVSAAR	0	Acetyl (Pept. N-term)	1367.6681	0.66810776	332	Q39194	PSBW	Photosystem II reaction center W protein, chloroplastic	yes	yes	1	0	0	0	0	By MS/MS				1	0	1	1				49.172	48.745	2	5.4499E-05	16379	181123 FD SP3-V HUNTER A_GB6_01_5995	89.171	48.82	NaN	NaN	NaN	0	0	Median	NaN	NaN	NaN	0	0	Median	NaN	NaN	NaN
ASGKTPGLTQEANGVAIDR	1	Acetyl (Pept. N-term)	1925.9807	0.98066813	436	Q94CE3;Q94CE3-2	BCA5	Beta carbonic anhydrase 5, chloroplastic	yes	no	1	0	0	0	0	By MS/MS	By MS/MS			1	0	2	1	1			41.871	41.544	3	3.7601E-14	14087	181123 FD SP3-V HUNTER B_GB7_01_5994	95.5	53.185	NaN	NaN	NaN	0	0	Median	NaN	NaN	NaN	0	0	Median	NaN	NaN	NaN
ASGWGITGNKGR	1	Acetyl (Pept. N-term)	1244.6262	0.62618337	35	A0A1P8AX87;B3H4P7;Q9LZI6;O82238	At2g47690	NADH dehydrogenase [ubiquinone] iron-sulfur protein 5-B;NADH dehydrogenase [ubiquinone] iron-sulfur protein 5-A	yes	no	1	0	0	0	0	By MS/MS			By MS/MS	1	0	2	1			1	36.624	36.461	2	0.0007745	11834	181123 FD SP3-V HUNTER A_GB6_01_5995	50.353	31.082	0.72461	1.0844	7.7814	2	0	Median	0.62754	1.0263	NaN	1	0	Median	NaN	NaN	NaN
ASHIVGYPR	0	Acetyl (Pept. N-term)	1040.5403	0.54032847	217	Q9SRV5;O50008	MS2;MS1	5-methyltetrahydropteroyltriglutamate--homocysteine methyltransferase 2;5-methyltetrahydropteroyltriglutamate--homocysteine methyltransferase 1	yes	no	1	0	0	0	0	By MS/MS	By MS/MS	By MS/MS	By MS/MS	1	0	4	1	1	1	1	34.971	34.821	2	7.0713E-21	11232	181123 FD SP3-V HUNTER D_GB9_01_5999	141.39	93.54	NaN	NaN	NaN	0	0	Median	NaN	NaN	NaN	0	0	Median	NaN	NaN	NaN
ASIKVHGVPMSTATMR	1	Acetyl (Pept. N-term)	1726.8858	0.88584523	446	Q96266-2;Q96266	GSTF8	Glutathione S-transferase F8, chloroplastic	yes	no	1	0	0	0	0	By MS/MS	By MS/MS	By MS/MS		1	0	3	1	1	1		40.27	40.069	3	0.011192	13572	181123 FD SP3-V HUNTER B_GB7_01_5994	61.87	40.337	NaN	NaN	NaN	0	0	Median	NaN	NaN	NaN	0	0	Median	NaN	NaN	NaN
ASIKVHGVPMSTATMR	1	Oxidation (M);Acetyl (Pept. N-term)	1742.8808	0.88075985	446	Q96266-2;Q96266	GSTF8	Glutathione S-transferase F8, chloroplastic	yes	no	1	0	0	1	0	By matching			By matching	1	0	4	2			2	35.43	35.266	3	1			NaN	NaN	1.0134	1.52	23.463	4	0	Median	0.75311	1.2347	2.023	2	0	Median	NaN	NaN	NaN
ASIKVHGVPMSTATMR	1	2 Oxidation (M);Acetyl (Pept. N-term)	1758.8757	0.87567447	446	Q96266-2;Q96266	GSTF8	Glutathione S-transferase F8, chloroplastic	yes	no	1	0	0	2	0	By matching				1	0	1	1				30.682	30.456	3	1			NaN	NaN	0.71434	1.1737	NaN	1	0	Median	0.71434	1.1737	NaN	1	0	Median	NaN	NaN	NaN
ASISNEPER	0	Acetyl (Pept. N-term)	1043.4884	0.48835248	393	Q8RWG8	RANBP1B	Ran-binding protein 1 homolog b	yes	yes	1	0	0	0	0	By MS/MS	By MS/MS		By MS/MS	1	0	3	1	1		1	30.497	30.367	2	0.00060724	9565	181123 FD SP3-V HUNTER B_GB7_01_5994	94.302	47.235	0.10013	0.14579	62.545	2	0	Median	0.14193	0.22687	NaN	1	0	Median	NaN	NaN	NaN
ASISNEPERENRDEEETGANEDEDTGAQVAPIVR	0	Acetyl (Pept. N-term)	3768.6947	0.69467604	393	Q8RWG8	RANBP1B	Ran-binding protein 1 homolog b	yes	yes	1	0	0	0	2	By MS/MS	By MS/MS	By MS/MS	By MS/MS	1	0	4	1	1	1	1	43.24	43.04	4	2.8917E-163	14578	181123 FD SP3-V HUNTER C_GB8_01_6000	222.92	208.97	NaN	NaN	NaN	0	0	Median	NaN	NaN	NaN	0	0	Median	NaN	NaN	NaN
ASLDENQSPTSGGER	0	Unmodified	1546.6859	0.68594267	362	Q8GWP4	At2g21530		yes	yes	0	0	0	0	0	By MS/MS	By MS/MS	By MS/MS	By MS/MS	1	0	4	1	1	1	1	22.897	22.847	2	8.4918E-11	6237	181123 FD SP3-V HUNTER D_GB9_01_5999	114.82	97.381	0.96222	1.1042	29.444	4	0	Median	0.52334	0.76799	NaN	1	0	Median	1.1347	1.1508	NaN
ASLGHIAR	0	Acetyl (Pept. N-term)	865.477	0.47699993	594	Q9SKZ0	At2g32090		yes	yes	1	0	0	0	0	By MS/MS	By MS/MS	By MS/MS	By MS/MS	1	0	4	1	1	1	1	31.304	31.178	2	8.5589E-15	9956	181123 FD SP3-V HUNTER B_GB7_01_5994	133.81	81.13	NaN	NaN	NaN	0	0	Median	NaN	NaN	NaN	0	0	Median	NaN	NaN	NaN
ASLSVAADSAATESLGR	0	Unmodified	1604.8006	0.8005785	451	Q96529	PURA	Adenylosuccinate synthetase, chloroplastic	yes	yes	0	0	0	0	0	By MS/MS	By MS/MS	By MS/MS		1	0	5	2	2	1		44.052	43.786	2	0.00052806	14524	181123 FD SP3-V HUNTER A_GB6_01_5995	89.43	39.147	0.78411	0.91724	16.568	4	4	Median	0.49198	0.74274	NaN	1	1	Median	0.97126	1.0146	13.215
ASMAGPDHLFNLR	0	Oxidation (M);Acetyl (Pept. N-term)	1485.7034	0.70344741	573	Q9SA78		Coatomer subunit epsilon-1	yes	yes	1	0	0	1	0	By MS/MS	By MS/MS	By MS/MS	By MS/MS	1	0	4	1	1	1	1	53.462	53.287	2;3	0.00019037	18346	181123 FD SP3-V HUNTER B_GB7_01_5994	107.83	78.873	NaN	NaN	NaN	0	0	Median	NaN	NaN	NaN	0	0	Median	NaN	NaN	NaN
ASNSKRPNISNESPSELSDTELDR	1	Unmodified	2645.2529	0.25287982	54	A0A1P8B6U8;Q6NPM8	HISN7	Bifunctional phosphatase IMPL2, chloroplastic	yes	no	0	0	0	0	1	By MS/MS	By MS/MS	By MS/MS	By MS/MS	1	0	4	1	1	1	1	31.657	31.532	4	3.8886E-19	9884	181123 FD SP3-V HUNTER D_GB9_01_5999	114.04	98.72	0.87455	1.06	11.161	4	0	Median	0.61708	0.93036	NaN	1	0	Median	1.0051	1.0136	NaN
ASNTSNDNFQHRPR	0	Acetyl (Pept. N-term)	1684.7666	0.76659303	398	Q8RYC3	At2g33845		yes	yes	1	0	0	0	1	By MS/MS	By MS/MS		By MS/MS	1	0	3	1	1		1	20.022	19.926	3	2.198E-50	5186	181123 FD SP3-V HUNTER B_GB7_01_5994	153.38	120.18	NaN	NaN	NaN	0	0	Median	NaN	NaN	NaN	0	0	Median	NaN	NaN	NaN
ASPAGETAAVVEGGDGQQQR	0	Acetyl (Pept. N-term)	1968.9137	0.91371077	500	Q9FNN8	At5g08500		yes	yes	1	0	0	0	0		By MS/MS	By MS/MS	By MS/MS	1	0	3		1	1	1	46.246	46.121	2	1.7734E-12	15781	181123 FD SP3-V HUNTER B_GB7_01_5994	121.45	92.15	NaN	NaN	NaN	0	0	Median	NaN	NaN	NaN	0	0	Median	NaN	NaN	NaN
ASPPTEEAVVATEPLTR	0	Unmodified	1766.905	0.90504357	158	F4JMS5;P46309	GSH1	Glutamate--cysteine ligase, chloroplastic	yes	no	0	0	0	0	0	By MS/MS	By MS/MS	By MS/MS	By MS/MS	1	0	9	3	2	2	2	46.852	46.627	2;3	2.2332E-10	15822	181123 FD SP3-V HUNTER C_GB8_01_6000	101.32	78.085	0.81102	1.0789	23.755	9	2	Median	0.59544	0.96344	4.7393	3	2	Median	1.2193	1.5986	21.723
ASQQEKKQLDER	2	Acetyl (Pept. N-term)	1500.7532	0.75323437	314	Q02973	EM6	Em-like protein GEA6	yes	yes	1	0	0	0	0		By MS/MS		By MS/MS	1	0	2		1		1	19.021	18.99	3	5.8528E-05	4863	181123 FD SP3-V HUNTER B_GB7_01_5994	43.382	28.181	0.07332	0.10496	NaN	1	0	Median	NaN	NaN	NaN	0	0	Median	0.07332	0.10496	NaN
ASSAAGSTLMTNSSSPR	0	Oxidation (M)	1639.7472	0.74716272	202	O23193	CBSX1	CBS domain-containing protein CBSX1, chloroplastic	yes	yes	0	0	0	1	0	By MS/MS	By MS/MS	By MS/MS	By MS/MS	1	0	4	1	1	1	1	22.561	22.511	2	2.2166E-16	6096	181123 FD SP3-V HUNTER D_GB9_01_5999	134.98	114.77	1.0351	1.3728	29.136	4	0	Median	0.74801	1.1751	NaN	1	0	Median	2.1268	2.2774	NaN
ASSDERPGAYPAR	0	Acetyl (Pept. N-term)	1417.6586	0.65860571	425	Q941A4	At5g45690		yes	yes	1	0	0	0	1	By MS/MS	By MS/MS	By MS/MS	By MS/MS	1	0	8	2	2	2	2	25.138	25.063	2;3	4.3194E-10	7297	181123 FD SP3-V HUNTER D_GB9_01_5999	147.74	97.703	183.07	283.12	28.509	2	0	Median	207.01	346.36	NaN	1	0	Median	NaN	NaN	NaN
ASSDGDEEEAIPLR	0	Unmodified	1487.674	0.673981	346	Q56ZZ7		Plastidic glucose transporter 4	yes	yes	0	0	0	0	0	By MS/MS	By MS/MS	By MS/MS	By MS/MS	1	0	4	1	1	1	1	38.762	38.611	2	3.9756E-11	12853	181123 FD SP3-V HUNTER D_GB9_01_5999	124.42	97.308	0.74129	1.0102	31.037	4	0	Median	0.38449	0.61797	NaN	1	0	Median	0.96691	1.2504	NaN
ASSDGDEEEAIPLR	0	Acetyl (Pept. N-term)	1529.6845	0.68454569	346	Q56ZZ7		Plastidic glucose transporter 4	yes	yes	1	0	0	0	0	By MS/MS				1	0	1	1				54.021	53.695	2	0.068237	18174	181123 FD SP3-V HUNTER A_GB6_01_5995	58.476	42.905	NaN	NaN	NaN	0	0	Median	NaN	NaN	NaN	0	0	Median	NaN	NaN	NaN
ASSLSPPEEASYHHR	0	Acetyl (Pept. N-term)	1708.7805	0.78051176	334	Q3E6S9	CpNIFS3	Probable L-cysteine desulfhydrase, chloroplastic	yes	yes	1	0	0	0	0	By MS/MS				1	0	1	1				30.364	30.138	3	5.5136E-06	9285	181123 FD SP3-V HUNTER A_GB6_01_5995	106.13	45.502	NaN	NaN	NaN	0	0	Median	NaN	NaN	NaN	0	0	Median	NaN	NaN	NaN
ASSNEYEEGPGER	0	Acetyl (Pept. N-term)	1465.5957	0.59573068	168	F4JY76		Eukaryotic translation initiation factor 3 subunit L	yes	yes	1	0	0	0	0		By MS/MS	By MS/MS	By MS/MS	1	0	3		1	1	1	30.13	30.072	2	2.8192E-115	9337	181123 FD SP3-V HUNTER C_GB8_01_6000	246.26	221.79	NaN	NaN	NaN	0	0	Median	NaN	NaN	NaN	0	0	Median	NaN	NaN	NaN
ASSNTTTGVDNTFR	0	Acetyl (Pept. N-term)	1511.6852	0.68521439	150	F4J8I3;Q93W87	At3g05760		yes	no	1	0	0	0	0	By MS/MS				1	0	1	1				41.159	40.833	2	8.3287E-08	13482	181123 FD SP3-V HUNTER A_GB6_01_5995	134.99	101.9	NaN	NaN	NaN	0	0	Median	NaN	NaN	NaN	0	0	Median	NaN	NaN	NaN
ASSSAVAETSSSTPAYLSWLSGGSR	0	Unmodified	2458.1612	0.16121127	75	A8MQE5;Q9ZU25	At1g51980	Probable mitochondrial-processing peptidase subunit alpha-1	yes	no	0	0	0	0	0	By MS/MS	By matching	By MS/MS	By MS/MS	1	0	4	1	1	1	1	64.329	64.229	3	7.9763E-12	22267	181123 FD SP3-V HUNTER C_GB8_01_6000	85.376	77.384	0.94205	1.2264	11.047	4	0	Median	0.72814	1.1451	NaN	1	0	Median	1.4227	1.4806	NaN
ASSSDHTAKIIDGKAIAHTIR	2	Acetyl (Pept. N-term)	2233.1815	0.1814932	514	Q9LHH7	FOLD2	Bifunctional protein FolD 2;Methylenetetrahydrofolate dehydrogenase;Methenyltetrahydrofolate cyclohydrolase	yes	yes	1	0	0	0	0		By MS/MS	By MS/MS	By MS/MS	1	0	3		1	1	1	34.074	33.982	5	0.0074943	10991	181123 FD SP3-V HUNTER D_GB9_01_5999	52.509	43.462	1.478	1.8645	34.85	3	0	Median	NaN	NaN	NaN	0	0	Median	1.478	1.8645	NaN
ASSSSSPSPDLDSSSSSSSSQVLLSPNGTGAVKSDER	1	Unmodified	3596.6562	0.65616527	516	Q9LIK0	PKP1	Plastidial pyruvate kinase 1, chloroplastic	yes	yes	0	0	0	0	0	By MS/MS	By MS/MS	By MS/MS	By MS/MS	1	0	4	1	1	1	1	42.293	42.143	4	8.5789E-09	14179	181123 FD SP3-V HUNTER C_GB8_01_6000	86.194	59.701	1.1758	1.4663	21.231	4	4	Median	0.84451	1.2621	NaN	1	1	Median	1.7433	2.0815	NaN
ASSSSSSPIQAVSTPAKPETATKR	2	Unmodified	2387.2292	0.22923125	550	Q9LZ66	SIR	Sulfite reductase [ferredoxin], chloroplastic	yes	yes	0	0	0	0	0	By MS/MS		By MS/MS	By MS/MS	1	0	3	1		1	1	27.47	27.391	4	0.0010983	8266	181123 FD SP3-V HUNTER C_GB8_01_6000	50.827	37.097	0.76957	1.0675	11.465	3	0	Median	0.60681	0.95844	NaN	1	0	Median	NaN	NaN	NaN
ASSVSSAVDSDSLVEDR	0	Unmodified	1722.7908	0.79080167	470	Q9CAF5	ABCI6	ABC transporter I family member 6, chloroplastic	yes	yes	0	0	0	0	0	By MS/MS		By MS/MS	By MS/MS	1	0	3	1		1	1	39.157	39.011	2	9.5327E-16	13000	181123 FD SP3-V HUNTER D_GB9_01_5999	107.17	93.26	0.95696	1.3137	15.7	3	1	Median	0.6988	1.104	NaN	1	1	Median	NaN	NaN	NaN
ASSVSSAVDSDSLVEDR	0	Acetyl (Pept. N-term)	1764.8014	0.80136636	470	Q9CAF5	ABCI6	ABC transporter I family member 6, chloroplastic	yes	yes	1	0	0	0	0			By MS/MS	By MS/MS	1	0	2			1	1	56.147	56.134	2	3.6339E-07	19333	181123 FD SP3-V HUNTER D_GB9_01_5999	82.543	50.946	NaN	NaN	NaN	0	0	Median	NaN	NaN	NaN	0	0	Median	NaN	NaN	NaN
ASSVSSAVDSDSLVEDRDDVGR	0	Unmodified	2265.0357	0.035676403	470	Q9CAF5	ABCI6	ABC transporter I family member 6, chloroplastic	yes	yes	0	0	0	0	1		By matching	By MS/MS	By MS/MS	1	0	3		1	1	1	37.819	37.727	3	0.00033711	12483	181123 FD SP3-V HUNTER D_GB9_01_5999	61.524	61.524	1.4059	1.8389	9.6501	3	0	Median	NaN	NaN	NaN	0	0	Median	1.7155	1.8715	NaN
ASSYADELVKTAKTIASPGR	2	Unmodified	2064.0851	0.085133198	166	F4JUJ5;Q944G9	FBA2	Fructose-bisphosphate aldolase;Probable fructose-bisphosphate aldolase 2, chloroplastic	yes	no	0	0	0	0	0	By matching	By matching	By MS/MS	By matching	1	0	4	1	1	1	1	50.252	50.052	4	0.0086248	17098	181123 FD SP3-V HUNTER C_GB8_01_6000	54.008	45.077	0.81428	1.1026	34.686	4	0	Median	0.39241	0.62272	NaN	1	0	Median	0.97881	1.2496	NaN
ASTEPERENREDETEVNEDEDTGAQVAPIVR	0	Acetyl (Pept. N-term)	3526.5932	0.59317108	312	P92985	RANBP1C	Ran-binding protein 1 homolog c	yes	yes	1	0	0	0	2	By MS/MS		By MS/MS	By MS/MS	1	0	3	1		1	1	41.695	41.548	4	1.1166E-17	13950	181123 FD SP3-V HUNTER C_GB8_01_6000	106.17	95.417	NaN	NaN	NaN	0	0	Median	NaN	NaN	NaN	0	0	Median	NaN	NaN	NaN
ASTSAMSLVTPLNQTR	0	Oxidation (M);Acetyl (Pept. N-term)	1733.8618	0.86179854	593	Q9SKI3	PSBX		yes	yes	1	0	0	1	0			By MS/MS		1	0	1			1		58.489	58.477	2	0.0031644	20131	181123 FD SP3-V HUNTER C_GB8_01_6000	88.187	65.653	NaN	NaN	NaN	0	0	Median	NaN	NaN	NaN	0	0	Median	NaN	NaN	NaN
ASTSSLALSQALLAR	0	Acetyl (Pept. N-term)	1529.8413	0.8413211	152	F4JBY2;Q8RWV0	At3g60750;TKL-1	Transketolase-1, chloroplastic	yes	no	1	0	0	0	0	By MS/MS	By MS/MS	By MS/MS	By MS/MS	1	0	4	1	1	1	1	74.909	74.796	2	9.1691E-07	26018	181123 FD SP3-V HUNTER B_GB7_01_5994	95.417	62.188	NaN	NaN	NaN	0	0	Median	NaN	NaN	NaN	0	0	Median	NaN	NaN	NaN
ASVFQPISDSHR	0	Unmodified	1342.663	0.6629628	156	F4JIM7;Q93Z16	HAP6;RPN2	Dolichyl-diphosphooligosaccharide--protein glycosyltransferase subunit 2	yes	no	0	0	0	0	0	By MS/MS	By MS/MS	By MS/MS	By MS/MS	1	0	4	1	1	1	1	32.119	31.994	3	2.6586E-06	10148	181123 FD SP3-V HUNTER C_GB8_01_6000	77.912	67.767	0.66234	0.92392	42.337	4	1	Median	0.38404	0.6239	NaN	1	0	Median	1.3529	1.7319	NaN
ASVVAPKYTSIKPLGDR	2	Unmodified	1801.0098	0.0097834104	222	O65282	CPN21	20 kDa chaperonin, chloroplastic	yes	yes	0	0	0	0	0	By MS/MS	By matching		By matching	1	0	3	1	1		1	35.676	35.513	4	1.6256E-17	11503	181123 FD SP3-V HUNTER A_GB6_01_5995	126.19	102.71	1.1128	1.5581	46.729	3	0	Median	0.52798	0.87929	NaN	1	0	Median	1.48	2.2198	NaN
ATAGDTHLGGEDFDNR	0	Unmodified	1674.7234	0.72339081	182;512	F4KCE5;O65719;P22953;Q9C7X7;Q9S9N1;P22954;Q9LHA8	HSC70-1;HSP70-3;MED37E;HSP70-18;HSP70-5;MED37D;MED37C	Heat shock 70 kDa protein 3;Probable mediator of RNA polymerase II transcription subunit 37e;Heat shock 70 kDa protein 18;Heat shock 70 kDa protein 5;Probable mediator of RNA polymerase II transcription subunit 37c	no	no	0	0	0	0	0		By MS/MS			1	0	1		1			27.765	27.703	3	0.0042042	8473	181123 FD SP3-V HUNTER B_GB7_01_5994	66.335	46.62	0.74411	0.94347	NaN	1	1	Median	NaN	NaN	NaN	0	0	Median	0.74411	0.94347	NaN
ATAPSGTASPETKSSEVDR	1	Unmodified	1889.8967	0.89666373	505	Q9FYR6	OVA6		yes	yes	0	0	0	0	0	By matching	By MS/MS	By MS/MS	By MS/MS	1	0	4	1	1	1	1	21.1	21.024	3	4.4715E-05	5579	181123 FD SP3-V HUNTER C_GB8_01_6000	60.034	44.642	0.87124	1.2226	38.763	4	0	Median	0.43062	0.7037	NaN	1	0	Median	1.2394	1.6125	NaN
ATATEQSPGEVVQKVESPVVVITGASR	1	Unmodified	2738.445	0.44503769	272	P33207		3-oxoacyl-[acyl-carrier-protein] reductase, chloroplastic	yes	yes	0	0	0	0	0		By MS/MS	By MS/MS		1	0	2		1	1		56.064	55.927	4	1.8787E-08	19189	181123 FD SP3-V HUNTER C_GB8_01_6000	70.107	26.61	0.66225	0.81841	16.942	2	1	Median	NaN	NaN	NaN	0	0	Median	0.63059	0.72602	NaN
ATDAVVESDYKR	1	Unmodified	1352.6572	0.65720872	486	Q9FJW4	FRO1	NADH dehydrogenase [ubiquinone] iron-sulfur protein 4, mitochondrial	yes	yes	0	0	0	0	0	By MS/MS	By MS/MS	By MS/MS	By MS/MS	1	0	4	1	1	1	1	23.266	23.215	3	1.8302E-06	6403	181123 FD SP3-V HUNTER C_GB8_01_6000	74.46	51.084	0.9557	1.3456	38.857	4	0	Median	0.65093	1.0689	NaN	1	0	Median	1.8317	2.6264	NaN
ATDDFFSLQR	0	Acetyl (Pept. N-term)	1240.5724	0.57241646	397	Q8RXM6		UPF0725 protein At1g23960	yes	yes	1	0	0	0	0	By MS/MS		By MS/MS		1	0	2	1		1		71.056	70.886	2	8.3152E-13	24640	181123 FD SP3-V HUNTER C_GB8_01_6000	134.26	94.258	NaN	NaN	NaN	0	0	Median	NaN	NaN	NaN	0	0	Median	NaN	NaN	NaN
ATDDVNEPLPAAAELPATEAEKQPHKLER	2	Acetyl (Pept. N-term)	3181.5891	0.58913574	193	O04663-2;O04663	EIF(ISO)4E	Eukaryotic translation initiation factor isoform 4E	yes	no	1	0	0	0	0	By MS/MS	By MS/MS	By MS/MS	By MS/MS	1	0	6	1	2	1	2	48.106	47.929	4;5	6.0983E-15	16323	181123 FD SP3-V HUNTER C_GB8_01_6000	60.481	44.467	0.97303	1.1895	30.645	4	1	Median	0.62143	0.99697	NaN	1	0	Median	1.3751	1.5966	31.971
ATDFKSLPVIDISR	1	Acetyl (Pept. N-term)	1602.8617	0.86172219	357	Q84MB6		Probable 2-oxoglutarate-dependent dioxygenase At3g49630	yes	yes	1	0	0	0	0			By MS/MS		1	0	1			1		68.614	68.502	2	0.0076634	23849	181123 FD SP3-V HUNTER C_GB8_01_6000	74.326	37.801	NaN	NaN	NaN	0	0	Median	NaN	NaN	NaN	0	0	Median	NaN	NaN	NaN
ATDIDDEWGQDGVER	0	Unmodified	1704.7227	0.72272211	232	O81439	PAP1	Probable plastid-lipid-associated protein 1, chloroplastic	yes	yes	0	0	0	0	0	By MS/MS	By MS/MS	By MS/MS	By MS/MS	1	0	6	1	1	2	2	42.121	42.003	2;3	0.0023209	14074	181123 FD SP3-V HUNTER D_GB9_01_5999	72.496	41.946	0.77608	0.9598	7.2416	6	0	Median	0.64236	0.946	NaN	1	0	Median	1.0137	1.0414	NaN
ATDVESTEDTQPDPETTQSESGTDPDQFESR	0	Unmodified	3398.403	0.40297027	513	Q9LHH3	At3g12345		yes	yes	0	0	0	0	0	By MS/MS	By MS/MS	By MS/MS	By MS/MS	1	0	7	2	2	1	2	40.901	40.745	3;4	4.1114E-75	13623	181123 FD SP3-V HUNTER D_GB9_01_5999	177.78	159.26	0.80528	0.94185	35.438	6	3	Median	0.42949	0.61487	9.3216	2	0	Median	1.0068	1.028	0.042374
ATEDVQDPR	0	Acetyl (Pept. N-term)	1071.4833	0.4832671	119	F4HSX1;P31166-2;P31166	APT1	Adenine phosphoribosyltransferase 1, chloroplastic	yes	no	1	0	0	0	0	By MS/MS				1	0	1	1				29.86	29.633	2	0.0090839	9048	181123 FD SP3-V HUNTER A_GB6_01_5995	109.71	55.165	NaN	NaN	NaN	0	0	Median	NaN	NaN	NaN	0	0	Median	NaN	NaN	NaN
ATEVSSSSSVSTPGR	0	Unmodified	1450.69	0.68996541	467	Q9C9I7	F26A9.12		yes	yes	0	0	0	0	0	By MS/MS	By matching	By MS/MS	By MS/MS	1	0	4	1	1	1	1	23.4	23.35	2	0.0094392	6480	181123 FD SP3-V HUNTER C_GB8_01_6000	61.419	25.46	0.83424	0.9846	27.21	4	0	Median	0.45684	0.7216	NaN	1	0	Median	0.93603	0.94027	NaN
ATGAATENQWLKGR	1	Acetyl (Pept. N-term)	1543.7743	0.77430417	490	Q9FLT0	Tudor2		yes	yes	1	0	0	0	0	By MS/MS	By MS/MS	By MS/MS	By MS/MS	1	0	4	1	1	1	1	41.157	41.007	2	1.2153E-29	13801	181123 FD SP3-V HUNTER B_GB7_01_5994	106.29	93.335	0.67551	0.91195	33.09	4	0	Median	0.52358	0.83621	NaN	1	0	Median	1.3114	1.7084	NaN
ATGAENQWLKGR	1	Acetyl (Pept. N-term)	1371.6895	0.6895119	407	Q8VZG7;Q8VZG7-2	Tudor1		yes	no	1	0	0	0	0	By matching	By MS/MS			1	0	2	1	1			40.112	39.868	2	2.752E-05	13508	181123 FD SP3-V HUNTER B_GB7_01_5994	62.463	33.736	0.73921	0.95839	31.126	2	0	Median	0.47612	0.76906	NaN	1	0	Median	1.1477	1.1943	NaN
ATGQLFSR	0	Acetyl (Pept. N-term)	920.47158	0.4715802	455	Q9FGX1;Q9C522	ACLB-2;ACLB-1	ATP-citrate synthase beta chain protein 2;ATP-citrate synthase beta chain protein 1	yes	no	1	0	0	0	0	By MS/MS	By MS/MS	By MS/MS	By MS/MS	1	0	4	1	1	1	1	50.119	49.919	2	4.7273E-31	17166	181123 FD SP3-V HUNTER B_GB7_01_5994	153.04	51.345	NaN	NaN	NaN	0	0	Median	NaN	NaN	NaN	0	0	Median	NaN	NaN	NaN
ATGTATEKPKIVWNEGR	2	Acetyl (Pept. N-term)	1898.985	0.98502522	373	Q8H0Y9	At1g21770		yes	yes	1	0	0	0	0	By matching	By matching	By MS/MS		1	0	3	1	1	1		36.658	36.458	3	0.01104	12052	181123 FD SP3-V HUNTER C_GB8_01_6000	59.502	49.362	0.76464	1.0827	27.362	3	0	Median	0.54312	0.87302	NaN	1	0	Median	1.1954	1.5031	NaN
ATGTDVVAAVEEQDSTPVVAEDKETVASEKSDAPAPTSQSR	2	Unmodified	4171.9881	0.98806409	159	F4JMU5;Q9SZD6	emb2726;F19B15.90	Elongation factor Ts	yes	no	0	0	0	0	0	By MS/MS	By MS/MS	By MS/MS	By MS/MS	1	0	6	1	2	2	1	46.646	46.45	4;5	3.3128E-86	15551	181123 FD SP3-V HUNTER A_GB6_01_5995	171.93	163.24	0.82996	1.1117	40.535	6	3	Median	0.45076	0.73764	NaN	1	0	Median	1.379	1.8604	1.5124
ATITVVKAR	1	Acetyl (Pept. N-term)	999.60768	0.60767976	260	P25696	ENO2	Bifunctional enolase 2/transcriptional activator	yes	yes	1	0	0	0	0	By MS/MS	By matching	By MS/MS	By MS/MS	1	0	4	1	1	1	1	36.814	36.664	2	5.2584E-05	11870	181123 FD SP3-V HUNTER A_GB6_01_5995	61.999	31.814	0.81483	1.1535	42.318	4	0	Median	0.55786	0.93237	NaN	1	0	Median	1.6238	2.4449	NaN
ATIVASKEFTGNPR	1	Acetyl (Pept. N-term)	1531.7995	0.79945628	460	Q9C713	F28G11.14		yes	yes	1	0	0	0	0	By MS/MS	By matching	By MS/MS	By matching	1	0	5	2	1	1	1	45.783	45.538	2;3	0.0072915	15428	181123 FD SP3-V HUNTER C_GB8_01_6000	43.502	27.613	0.71711	0.95964	24.166	5	1	Median	0.53341	0.80949	7.3105	2	1	Median	1.4243	1.4521	NaN
ATKSSSSDPDQLKNAR	2	Unmodified	1703.8438	0.84384029	155	F4JFY4;F4JFY5;Q42592	SAPX;APXS	L-ascorbate peroxidase S, chloroplastic/mitochondrial	yes	no	0	0	0	0	0	By matching		By MS/MS		1	0	2	1		1		18.206	18.087	4	0.15112	4456	181123 FD SP3-V HUNTER C_GB8_01_6000	45.864	16.536	0.52367	0.75291	7.2127	2	0	Median	0.50157	0.79231	NaN	1	0	Median	NaN	NaN	NaN
ATLGPDEPHAAGTAWPDGIVAER	0	Unmodified	2330.1291	0.12912328	66	A0A1P8BEG1;Q9FIH8	At5g42390		yes	no	0	0	0	0	0	By MS/MS	By MS/MS	By MS/MS	By MS/MS	1	0	4	1	1	1	1	49.915	49.715	3	1.641E-08	16994	181123 FD SP3-V HUNTER C_GB8_01_6000	83.245	75.885	0.87548	1.14	22.499	4	0	Median	0.54677	0.83757	NaN	1	0	Median	1.3894	1.3907	NaN
ATLKVSDSVPAPSDDAEQLR	1	Acetyl (Pept. N-term)	2140.0648	0.064791686	621	Q9SYT0	ANN1	Annexin D1	yes	yes	1	0	0	0	0			By MS/MS		1	0	1			1		52.196	52.084	2	1.693E-16	17849	181123 FD SP3-V HUNTER C_GB8_01_6000	57.159	35.601	0.67736	0.97289	NaN	1	0	Median	NaN	NaN	NaN	0	0	Median	NaN	NaN	NaN
ATNEPEHEHRDEEEAGANEDEDTGAQVAPIVR	0	Unmodified	3514.5469	0.54688959	520	Q9LMK7	RANBP1A	Ran-binding protein 1 homolog a	yes	yes	0	0	0	0	1	By MS/MS	By MS/MS	By MS/MS	By MS/MS	1	0	6	1	2	1	2	29.005	28.945	4;5	8.9454E-16	8842	181123 FD SP3-V HUNTER D_GB9_01_5999	83.557	73.135	1.2553	1.5792	31.209	6	1	Median	0.7154	1.1462	NaN	1	0	Median	1.9155	2.3736	26.509
ATNEPEHEHRDEEEAGANEDEDTGAQVAPIVR	0	Acetyl (Pept. N-term)	3556.5575	0.55745428	520	Q9LMK7	RANBP1A	Ran-binding protein 1 homolog a	yes	yes	1	0	0	0	1	By MS/MS	By MS/MS	By MS/MS	By MS/MS	1	0	8	2	2	2	2	34.487	34.337	4;5	0	11115	181123 FD SP3-V HUNTER C_GB8_01_6000	289.76	277.7	NaN	NaN	NaN	0	0	Median	NaN	NaN	NaN	0	0	Median	NaN	NaN	NaN
ATNGSASSAQLSQKEADVR	1	Acetyl (Pept. N-term)	1960.945	0.9450109	96	B9DG17;Q08682	P40;RPSaA	40S ribosomal protein SA;40S ribosomal protein Sa-1	yes	no	1	0	0	0	0		By MS/MS	By MS/MS	By MS/MS	1	0	4		1	1	2	29.943	29.9	2;3	9.9868E-40	9277	181123 FD SP3-V HUNTER D_GB9_01_5999	125.53	106.9	0.95979	1.3367	28.503	4	0	Median	NaN	NaN	NaN	0	0	Median	1.5044	2.1714	NaN
ATNSDNNVNLSR	0	Acetyl (Pept. N-term)	1345.6222	0.6222202	71	A0A1P8BG39;F4K836	At5g07630		yes	no	1	0	0	0	0			By MS/MS		1	0	1			1		32.003	31.99	2	0.0018247	10179	181123 FD SP3-V HUNTER C_GB8_01_6000	89.9	51.597	NaN	NaN	NaN	0	0	Median	NaN	NaN	NaN	0	0	Median	NaN	NaN	NaN
ATPPTLPVTNQQAVQSQPPINTPAFR	0	Acetyl (Pept. N-term)	2814.4664	0.46644183	548	Q9LYN0	PRA1B1	PRA1 family protein B1	yes	yes	1	0	0	0	0	By MS/MS	By MS/MS	By MS/MS	By MS/MS	1	0	4	1	1	1	1	72.136	72.036	3	3.9398E-27	25064	181123 FD SP3-V HUNTER C_GB8_01_6000	138.54	115.41	NaN	NaN	NaN	0	0	Median	NaN	NaN	NaN	0	0	Median	NaN	NaN	NaN
ATQPATESVQCFGR	0	Acetyl (Pept. N-term)	1592.7253	0.72530506	88	F4JWM1;A8MRX2;Q9SK22;Q42340	At5g18380;RPS16A;RPS16C	40S ribosomal protein S16-1;40S ribosomal protein S16-3	yes	no	1	0	0	0	0	By MS/MS	By MS/MS	By MS/MS	By MS/MS	1	0	5	2	1	1	1	48.684	48.439	2	2.3156E-50	16301	181123 FD SP3-V HUNTER B_GB7_01_5994	170.52	124.17	NaN	NaN	NaN	0	0	Median	NaN	NaN	NaN	0	0	Median	NaN	NaN	NaN
ATSAGEQEDKMNTEVSVSEKKSPR	3	Oxidation (M)	2623.2395	0.23953794	609	Q9SSQ8-2;Q9SSQ8	HSP26.5	26.5 kDa heat shock protein, mitochondrial	yes	no	0	0	0	1	0				By MS/MS	1	0	1				1	19.678	19.678	5	0.0019914	4994	181123 FD SP3-V HUNTER D_GB9_01_5999	47.728	33.567	0.41052	0.5075	NaN	1	0	Median	NaN	NaN	NaN	0	0	Median	NaN	NaN	NaN
ATSDSEFNSDLLLAHKLPETR	1	Acetyl (Pept. N-term)	2385.1812	0.18121843	405	Q8VYI3	ECH2	Enoyl-CoA hydratase 2, peroxisomal	yes	yes	1	0	0	0	0	By matching		By MS/MS	By matching	1	0	3	1		1	1	56.886	56.773	3	6.5997E-05	19584	181123 FD SP3-V HUNTER C_GB8_01_6000	42.041	22.831	0.74706	1.0224	17.526	3	0	Median	0.65364	0.97679	NaN	1	0	Median	NaN	NaN	NaN
ATSEAEYESDPEELNR	0	Acetyl (Pept. N-term)	1880.7912	0.7911956	123	F4HZK3;Q8H1F3	At1g15280		yes	no	1	0	0	0	0	By MS/MS	By MS/MS			1	0	2	1	1			45.991	45.647	2	2.5191E-06	15610	181123 FD SP3-V HUNTER B_GB7_01_5994	110.08	78.892	NaN	NaN	NaN	0	0	Median	NaN	NaN	NaN	0	0	Median	NaN	NaN	NaN
ATSGTYVTEVPLKGSAEKYYKR	3	Acetyl (Pept. N-term)	2489.2802	0.28020419	613	Q9SUQ9	F9D16.150		yes	yes	1	0	0	0	0	By MS/MS	By MS/MS	By MS/MS	By MS/MS	1	0	9	3	2	2	2	41.05	40.88	3;4	8.7675E-48	13526	181123 FD SP3-V HUNTER A_GB6_01_5995	89.483	69.037	1.8085	2.6127	84.727	7	3	Median	1.3897	2.1206	128.97	2	1	Median	2.9098	3.6722	48.142
ATSGTYVTEVPLKGSAKNHYKR	3	Acetyl (Pept. N-term)	2448.2761	0.27612187	329	Q39132	MLP1		yes	yes	1	0	0	0	0	By MS/MS	By MS/MS	By MS/MS	By MS/MS	1	0	8	2	3	1	2	34.297	34.141	4;5	1.1247E-09	11627	181123 FD SP3-V HUNTER A_GB6_01_5995	109.66	84.577	1.2685	1.5905	317.86	6	5	Median	0.02555	0.041221	NaN	1	1	Median	0.73514	0.97878	379.66
ATSVSQNEGRDPLDNAR	0	Unmodified	1828.8664	0.86636665	612	Q9SUB2	T13K14.180		yes	yes	0	0	0	0	1	By MS/MS	By MS/MS	By MS/MS	By MS/MS	1	0	6	2	2	1	1	25.108	25.01	3;4	0.0011855	7183	181123 FD SP3-V HUNTER A_GB6_01_5995	73.597	41.769	0.71998	1.0492	66.477	6	1	Median	0.3585	0.57761	78.302	2	0	Median	1.1819	1.6241	69.661
ATTEDTPASAGPR	0	Acetyl (Pept. N-term)	1314.6052	0.60517315	18	A0A1I9LT69;Q9SQV1	RH40	DEAD-box ATP-dependent RNA helicase 40	yes	no	1	0	0	0	0	By MS/MS		By MS/MS	By MS/MS	1	0	3	1		1	1	31.073	30.91	2	3.9779E-06	9673	181123 FD SP3-V HUNTER D_GB9_01_5999	64.73	44.953	0.44487	0.56056	NaN	1	0	Median	NaN	NaN	NaN	0	0	Median	NaN	NaN	NaN
ATTGTAAVATGTSTVKR	1	Acetyl (Pept. N-term)	1633.8635	0.8635131	214	O49453		Uncharacterized protein At4g28440	yes	yes	1	0	0	0	0	By MS/MS	By MS/MS	By MS/MS	By MS/MS	1	0	4	1	1	1	1	32.364	32.239	2	7.957E-43	10409	181123 FD SP3-V HUNTER B_GB7_01_5994	76.262	69.968	0.74331	1.0472	39.734	4	0	Median	0.50184	0.82633	NaN	1	0	Median	1.4334	2.0745	NaN
ATTTLNDSVTTTLASEPQR	0	Acetyl (Pept. N-term)	2047.0069	0.0069424565	41	A0A1P8B0M1;Q05762	THY-1	Bifunctional dihydrofolate reductase-thymidylate synthase 1;Dihydrofolate reductase;Thymidylate synthase	yes	no	1	0	0	0	0	By MS/MS	By MS/MS	By MS/MS	By MS/MS	1	0	4	1	1	1	1	60.3	60.174	2	9.3856E-05	20893	181123 FD SP3-V HUNTER B_GB7_01_5994	121.24	82.565	NaN	NaN	NaN	0	0	Median	NaN	NaN	NaN	0	0	Median	NaN	NaN	NaN
ATTTTEATKTSSTNGEDQKQSQNLR	2	Acetyl (Pept. N-term)	2738.2955	0.29547292	47	Q3E6Z1;A0A1P8B3H0;O49499	CCoAOMT1;CCOAOMT1	Caffeoyl-CoA O-methyltransferase 1	yes	no	1	0	0	0	0	By MS/MS	By MS/MS	By MS/MS	By MS/MS	1	0	5	1	1	2	1	22.941	22.898	3;4	3.754E-74	6274	181123 FD SP3-V HUNTER A_GB6_01_5995	76.02	63.94	0.99652	1.4298	36.972	5	0	Median	0.68371	1.1291	NaN	1	0	Median	1.6973	2.4758	NaN
ATVPDTKDWR	1	Unmodified	1187.5935	0.59348625	144	F4J5J9;Q8RWQ9	At3g45310	Thiol protease aleurain-like	yes	no	0	0	0	0	0	By matching	By MS/MS	By MS/MS	By MS/MS	1	0	4	1	1	1	1	28.358	28.283	3	0.0030373	8619	181123 FD SP3-V HUNTER C_GB8_01_6000	70.977	45.591	1.3902	1.8896	34.239	4	0	Median	1.0528	1.6903	NaN	1	0	Median	2.8094	3.5776	NaN
ATVSSSSWPNPNPNPDSTSASDSDSTFPSHR	0	Acetyl (Pept. N-term)	3273.4083	0.40827084	139	F4IZI7;Q93VB2	AtATG18a;ATG18A	Autophagy-related protein 18a	yes	no	1	0	0	0	0				By MS/MS	1	0	1				1	53.399	53.399	3	0.0025236	18284	181123 FD SP3-V HUNTER D_GB9_01_5999	61.112	45.098	NaN	NaN	NaN	0	0	Median	NaN	NaN	NaN	0	0	Median	NaN	NaN	NaN
AVAADAAETKTAAR	1	Unmodified	1344.6997	0.69974224	261	P25851	FBP	Fructose-1,6-bisphosphatase, chloroplastic	yes	yes	0	0	0	0	0	By MS/MS	By MS/MS	By MS/MS	By MS/MS	1	0	4	1	1	1	1	20.349	20.273	3	0.00017563	5220	181123 FD SP3-V HUNTER D_GB9_01_5999	83.823	55.856	0.80552	1.1608	57.616	4	0	Median	0.30306	0.50032	NaN	1	0	Median	0.88884	1.2881	NaN
AVAGTAVSDQTEGGGDVLLNPEEEKR	1	Acetyl (Pept. N-term)	2683.2937	0.293682	592	Q9SK50	TIC55	Protein TIC 55, chloroplastic	yes	yes	1	0	0	0	0	By MS/MS				1	0	1	1				56.005	55.678	3	3.6202E-18	18849	181123 FD SP3-V HUNTER A_GB6_01_5995	46.307	32.411	0.36352	0.57255	NaN	1	0	Median	0.36352	0.57255	NaN	1	0	Median	NaN	NaN	NaN
AVAGTAVSDQTEGGGDVLLNPEEEKR	1	Unmodified	2641.2831	0.28311732	592	Q9SK50	TIC55	Protein TIC 55, chloroplastic	yes	yes	0	0	0	0	0			By MS/MS	By matching	1	0	2			1	1	42.527	42.471	4	0.0057074	14306	181123 FD SP3-V HUNTER C_GB8_01_6000	45.862	40.069	1.0992	1.4065	12.566	2	0	Median	NaN	NaN	NaN	0	0	Median	NaN	NaN	NaN
AVDIGGVAIAR	0	Unmodified	1040.5978	0.59784335	441	Q94K73		Phenylalanine--tRNA ligase, chloroplastic/mitochondrial	yes	yes	0	0	0	0	0	By MS/MS	By matching		By MS/MS	1	0	3	1	1		1	46.836	46.606	2	0.0054483	15810	181123 FD SP3-V HUNTER D_GB9_01_5999	67.897	42.974	1.1556	1.4923	42.693	3	0	Median	0.47741	0.75167	NaN	1	0	Median	1.3022	1.6454	NaN
AVEEQDSTPVVAEDKETVASEKSDAPAPTSQSR	2	Unmodified	3457.6332	0.63324498	159	F4JMU5;Q9SZD6	emb2726;F19B15.90	Elongation factor Ts	yes	no	0	0	0	0	0	By matching	By MS/MS	By MS/MS	By MS/MS	1	0	4	1	1	1	1	32.033	31.908	4	5.7532E-07	10277	181123 FD SP3-V HUNTER B_GB7_01_5994	63.23	47.711	0.96099	1.2666	39.309	4	0	Median	0.51628	0.81496	NaN	1	0	Median	1.3884	1.9448	NaN
AVETVEPTTDSSIVDKSVNSIR	1	Unmodified	2346.1914	0.19144876	152	F4JBY2;Q8RWV0	At3g60750;TKL-1	Transketolase-1, chloroplastic	yes	no	0	0	0	0	0	By MS/MS	By MS/MS	By MS/MS	By MS/MS	1	0	5	1	2	1	1	45.93	45.718	3	2.0807E-13	15442	181123 FD SP3-V HUNTER C_GB8_01_6000	103.9	65.631	0.57844	0.78292	17.798	5	2	Median	0.34457	0.54781	NaN	1	0	Median	0.74508	0.83863	0.23723
AVPLLTKKVVKKR	4	Unmodified	1479.0025	0.0024536085	288	Q9FHG2;P49211	RPL32B;RPL32A	60S ribosomal protein L32-2;60S ribosomal protein L32-1	yes	no	0	0	0	0	0		By MS/MS			1	0	1		1			30.626	30.464	5	0.010619	9657	181123 FD SP3-V HUNTER B_GB7_01_5994	75.479	67.934	0.62277	0.87642	NaN	1	1	Median	NaN	NaN	NaN	0	0	Median	0.62277	0.87642	NaN
AVQGTKDAVIGKSHDTAESTR	2	Unmodified	2170.0978	0.097823149	510	Q9LF88	F8J2_210		yes	yes	0	0	0	0	0	By matching	By MS/MS	By matching		1	0	3	1	1	1		21.08	20.98	5	6.3665E-05	5565	181123 FD SP3-V HUNTER B_GB7_01_5994	70.352	62.64	0.34968	0.48192	128.66	3	0	Median	0.60018	0.8704	NaN	1	0	Median	0.05398	0.074039	NaN
AVSGNGLFTQTNPEVR	0	Unmodified	1688.8482	0.84819739	80	A8MR05;Q9FNB0	GUN5;CHLH	Magnesium-chelatase subunit ChlH, chloroplastic	yes	no	0	0	0	0	0	By MS/MS	By MS/MS	By matching	By MS/MS	1	0	5	1	1	1	2	42.974	42.814	2;3	9.8936E-05	14419	181123 FD SP3-V HUNTER D_GB9_01_5999	85.837	55.01	0.91216	1.1365	15.261	5	1	Median	0.71949	1.1365	NaN	1	1	Median	1.4998	1.4902	NaN
AVSGNGLFTQTNPEVR	0	Acetyl (Pept. N-term)	1730.8588	0.85876208	80	A8MR05;Q9FNB0	GUN5;CHLH	Magnesium-chelatase subunit ChlH, chloroplastic	yes	no	1	0	0	0	0	By MS/MS	By MS/MS	By MS/MS	By MS/MS	1	0	6	2	2	1	1	61.056	60.891	2;3	1.0887E-235	20993	181123 FD SP3-V HUNTER D_GB9_01_5999	258.23	206.7	NaN	NaN	NaN	0	0	Median	NaN	NaN	NaN	0	0	Median	NaN	NaN	NaN
AVSGNGLFTQTNPEVRR	0	Acetyl (Pept. N-term)	1886.9599	0.9598731	80	A8MR05;Q9FNB0	GUN5;CHLH	Magnesium-chelatase subunit ChlH, chloroplastic	yes	no	1	0	0	0	1	By MS/MS	By MS/MS	By MS/MS	By MS/MS	1	0	4	1	1	1	1	48.561	48.361	3	0.001651	16582	181123 FD SP3-V HUNTER B_GB7_01_5994	89.866	39.711	NaN	NaN	NaN	0	0	Median	NaN	NaN	NaN	0	0	Median	NaN	NaN	NaN
AVTETEEKPAALDPSSEAAR	1	Unmodified	2071.0069	0.0069424565	406	Q8VYM4	At3g52150		yes	yes	0	0	0	0	0	By MS/MS	By MS/MS	By MS/MS	By MS/MS	1	0	4	1	1	1	1	31.184	31.059	3	0.0047534	9769	181123 FD SP3-V HUNTER C_GB8_01_6000	57.009	57.009	1.0732	1.5109	37.447	4	0	Median	0.59782	0.98285	NaN	1	0	Median	1.5935	2.2898	NaN
AVTETEEKPAALDPSSEAARR	1	Unmodified	2227.1081	0.10805348	406	Q8VYM4	At3g52150		yes	yes	0	0	0	0	1	By MS/MS	By MS/MS	By matching	By MS/MS	1	0	4	1	1	1	1	27.459	27.383	4	0.0041035	8320	181123 FD SP3-V HUNTER B_GB7_01_5994	53.909	45.415	1.0501	1.4696	39.003	4	0	Median	0.55974	0.91855	NaN	1	0	Median	1.6375	2.3183	NaN
AVTFSDLHTER	0	Acetyl (Pept. N-term)	1316.6361	0.63607935	361	Q84WM9		Elongation factor 1-beta 1	yes	yes	1	0	0	0	0	By MS/MS		By MS/MS	By MS/MS	1	0	3	1		1	1	46.457	46.277	2	0.0025037	15668	181123 FD SP3-V HUNTER D_GB9_01_5999	109.79	44.752	NaN	NaN	NaN	0	0	Median	NaN	NaN	NaN	0	0	Median	NaN	NaN	NaN
AVTFSDLHTER	0	Unmodified	1274.6255	0.62551466	361	Q84WM9		Elongation factor 1-beta 1	yes	yes	0	0	0	0	0	By matching	By MS/MS		By matching	1	0	3	1	1		1	31.719	31.557	3	0.0099252	10142	181123 FD SP3-V HUNTER B_GB7_01_5994	63.727	35.714	0.76165	1.0357	9.3297	3	0	Median	0.65681	1.0357	NaN	1	0	Median	1.0102	1.174	NaN
AVTNNSGTTEISDNETAPR	0	Unmodified	1975.9083	0.90829104	363	Q8GXR9	NDC1	Alternative NAD(P)H-ubiquinone oxidoreductase C1, chloroplastic/mitochondrial	yes	yes	0	0	0	0	0	By MS/MS		By MS/MS	By MS/MS	1	0	4	1		2	1	28.128	28.065	3	6.3937E-06	8520	181123 FD SP3-V HUNTER D_GB9_01_5999	85.51	60.592	0.6846	1.0524	14.484	4	3	Linear	0.46688	0.72375	NaN	1	1	Median	NaN	NaN	NaN
AVTSATESSEPTATNKR	1	Unmodified	1748.8541	0.85407063	40	A0A1P8AZN6;O82326			yes	no	0	0	0	0	0	By MS/MS	By MS/MS	By MS/MS	By MS/MS	1	0	4	1	1	1	1	19.5	19.425	3	4.4756E-27	4909	181123 FD SP3-V HUNTER D_GB9_01_5999	159.69	121.67	0.78298	1.1017	48.978	4	0	Median	0.50837	0.83513	NaN	1	0	Median	1.7911	2.5779	NaN
AYGSSSDSSADSSTPPNGTR	0	Unmodified	1942.8141	0.81405631	24	A0A1P8ANV0;F4I3N6;Q9CAC8	At1g63610;F24D7.19		yes	no	0	0	0	0	0	By MS/MS	By MS/MS	By MS/MS	By MS/MS	1	0	4	1	1	1	1	21.329	21.279	2	1.1674E-24	5617	181123 FD SP3-V HUNTER C_GB8_01_6000	127.76	115.2	1.2412	1.6203	37.505	4	0	Median	0.64233	1.0062	NaN	1	0	Median	1.7455	2.3782	NaN
CQKEFQQSQHLR	1	Unmodified	1587.7576	0.75760824	251;250	P15458;P15459	AT2S2;AT2S3	2S seed storage protein 2;2S seed storage protein 2 small subunit;2S seed storage protein 2 large subunit;2S seed storage protein 3;2S seed storage protein 3 small subunit;2S seed storage protein 3 large subunit	no	no	0	0	0	0	0				By MS/MS	1	0	1				1	19.764	19.764	4	0.012912	5048	181123 FD SP3-V HUNTER D_GB9_01_5999	77.062	48.735	NaN	NaN	NaN	0	0	Median	NaN	NaN	NaN	0	0	Median	NaN	NaN	NaN
CQKEFQQSQHLR	1	Gln->pyro-Glu	1570.7311	0.73105914	251;250	P15458;P15459	AT2S2;AT2S3	2S seed storage protein 2;2S seed storage protein 2 small subunit;2S seed storage protein 2 large subunit;2S seed storage protein 3;2S seed storage protein 3 small subunit;2S seed storage protein 3 large subunit	no	no	0	1	0	0	0				By MS/MS	1	0	2				2	25.032	25.032	3	1.4827E-50	7722	181123 FD SP3-V HUNTER D_GB9_01_5999	178.15	127.25	NaN	NaN	NaN	0	0	Median	NaN	NaN	NaN	0	0	Median	NaN	NaN	NaN
CTDNLDDPSR	0	Gln->pyro-Glu	1174.4561	0.45606607	247	P15455;P15455-2;F4K8S2	CRA1	12S seed storage protein CRA1;12S seed storage protein CRA1 alpha chain;12S seed storage protein CRA1 beta chain	yes	no	0	1	0	0	0			By MS/MS		1	0	1			1		38.506	38.393	2	2.5221E-28	12776	181123 FD SP3-V HUNTER C_GB8_01_6000	153.24	114.45	NaN	NaN	NaN	0	0	Median	NaN	NaN	NaN	0	0	Median	NaN	NaN	NaN
CYESYSEDYR	0	Gln->pyro-Glu	1353.4819	0.48194647	70	Q8W112;A0A1P8BG25	At5g20950		yes	no	0	1	0	0	0				By MS/MS	1	0	1				1	46.459	46.459	2	0.043526	15747	181123 FD SP3-V HUNTER D_GB9_01_5999	78.334	73.132	NaN	NaN	NaN	0	0	Median	NaN	NaN	NaN	0	0	Median	NaN	NaN	NaN
DAAAAIDDDYLGAIR	0	Unmodified	1548.742	0.74200098	175	F4K4X9;Q9FM77	At5g55610		yes	no	0	0	0	0	0	By MS/MS	By MS/MS	By MS/MS	By MS/MS	1	0	8	2	2	2	2	61.978	61.878	2;3	2.1721E-11	21499	181123 FD SP3-V HUNTER B_GB7_01_5994	103.21	72.73	0.86289	1.1321	36.599	8	0	Median	0.50252	0.78688	2.4951	2	0	Median	1.6437	1.9654	24.39
DAAVAEKETTEEGSGEKFEYQAEVSR	2	Unmodified	2859.3046	0.30464062	584	Q9SIF2-2;Q9SIF2	CR88		yes	no	0	0	0	0	0		By MS/MS	By MS/MS	By MS/MS	1	0	3		1	1	1	35.266	35.175	4	1.5331E-11	11481	181123 FD SP3-V HUNTER C_GB8_01_6000	82.878	65.94	1.0439	1.3873	25.01	3	0	Median	NaN	NaN	NaN	0	0	Median	1.2964	1.6518	NaN
DADEPEVSEAAGSDGSSKIHLDQLNAKIR	2	Unmodified	3051.4745	0.47449992	163	F4JRY9;Q8GUN1	At4g31340		yes	no	0	0	0	0	0	By MS/MS		By MS/MS		1	0	2	1		1		42.524	42.305	5	6.8511E-15	14243	181123 FD SP3-V HUNTER C_GB8_01_6000	80.664	49.782	0.39826	0.58381	36.086	2	1	Median	0.28989	0.45233	NaN	1	1	Median	NaN	NaN	NaN
DAISIKVGPPPAPSGGLPGTDNSDQAR	1	Unmodified	2616.3144	0.31435787	629	Q9XFT3-2			yes	yes	0	0	0	0	0		By MS/MS	By MS/MS	By MS/MS	1	0	3		1	1	1	54.537	54.413	3	6.9736E-47	18713	181123 FD SP3-V HUNTER C_GB8_01_6000	171.05	163.43	1.1454	1.6499	26.434	3	0	Median	NaN	NaN	NaN	0	0	Median	1.1454	1.6499	NaN
DALPDSVDWR	0	Unmodified	1172.5462	0.54620171	494	Q9FMH8			yes	yes	0	0	0	0	0	By MS/MS	By MS/MS	By MS/MS	By MS/MS	1	0	4	1	1	1	1	52.397	52.273	2	4.0988E-05	18066	181123 FD SP3-V HUNTER B_GB7_01_5994	93.649	70.125	1.7037	2.3574	25.481	3	1	Median	NaN	NaN	NaN	0	0	Median	2.0103	2.9011	NaN
DDEYGISTESLKTSR	1	Glu->pyro-Glu	1681.7795	0.7795087	425	Q941A4	At5g45690		yes	yes	0	0	1	0	0				By MS/MS	1	0	1				1	41.261	41.261	2	0.064505	13820	181123 FD SP3-V HUNTER D_GB9_01_5999	56.225	33.692	0.49649	0.58812	NaN	1	1	Median	NaN	NaN	NaN	0	0	Median	NaN	NaN	NaN
DDQTILYESFDEPFDGR	0	Unmodified	2045.8854	0.88543034	325	Q38798		Calnexin homolog 2	yes	yes	0	0	0	0	0			By MS/MS		1	0	1			1		73.522	73.41	2	2.7656E-06	25536	181123 FD SP3-V HUNTER C_GB8_01_6000	89.629	82.085	0.74332	0.92153	NaN	1	0	Median	NaN	NaN	NaN	0	0	Median	NaN	NaN	NaN
DDQTVLYESFDEPFDGR	0	Unmodified	2031.8698	0.86978027	267	P29402	CNX1	Calnexin homolog 1	yes	yes	0	0	0	0	0	By MS/MS	By MS/MS	By MS/MS	By MS/MS	1	0	10	2	3	3	2	70.847	70.746	2;3	5.3229E-22	24413	181123 FD SP3-V HUNTER D_GB9_01_5999	172.57	167.08	0.71851	1.0141	24.938	8	2	Median	0.53743	0.82493	4.1246	2	0	Median	1.1967	1.5152	4.5998
DDQTVLYESFDEPFDGR	0	Glu->pyro-Glu	2013.8592	0.85921559	267	P29402	CNX1	Calnexin homolog 1	yes	yes	0	0	1	0	0			By MS/MS		1	0	1			1		77.88	77.767	2	0.01196	27015	181123 FD SP3-V HUNTER C_GB8_01_6000	57.679	36.822	NaN	NaN	NaN	0	0	Median	NaN	NaN	NaN	0	0	Median	NaN	NaN	NaN
DEDDASNPIGPIQKCQKEFQQDQHLR	2	Unmodified	3095.4367	0.43667462	252	P15460	AT2S4	2S seed storage protein 4;2S seed storage protein 4 small subunit;2S seed storage protein 4 large subunit	yes	yes	0	0	0	0	0		By MS/MS			1	0	1		1			38.976	38.814	5	0.02379	13053	181123 FD SP3-V HUNTER B_GB7_01_5994	48.771	32.757	NaN	NaN	NaN	0	0	Median	NaN	NaN	NaN	0	0	Median	NaN	NaN	NaN
DEDDASNPMGPR	0	Oxidation (M)	1318.5096	0.50955821	250	P15458	AT2S2	2S seed storage protein 2;2S seed storage protein 2 small subunit;2S seed storage protein 2 large subunit	yes	yes	0	0	0	1	0	By MS/MS	By MS/MS			1	0	2	1	1			18.613	18.469	2	1.714E-08	4923	181123 FD SP3-V HUNTER A_GB6_01_5995	128.01	91.681	NaN	NaN	NaN	0	0	Median	NaN	NaN	NaN	0	0	Median	NaN	NaN	NaN
DEDDASNPMGPR	0	Oxidation (M);Gln->pyro-Glu	1301.483	0.48300911	250	P15458	AT2S2	2S seed storage protein 2;2S seed storage protein 2 small subunit;2S seed storage protein 2 large subunit	yes	yes	0	1	0	1	0		By MS/MS			1	0	1		1			27.059	26.997	2	3.0164E-08	8060	181123 FD SP3-V HUNTER B_GB7_01_5994	125.56	110.79	NaN	NaN	NaN	0	0	Median	NaN	NaN	NaN	0	0	Median	NaN	NaN	NaN
DEDDASNPMGPR	0	Unmodified	1302.5146	0.51464359	250	P15458	AT2S2	2S seed storage protein 2;2S seed storage protein 2 small subunit;2S seed storage protein 2 large subunit	yes	yes	0	0	0	0	0		By MS/MS			1	0	1		1			27.558	27.496	2	0.0022856	8350	181123 FD SP3-V HUNTER B_GB7_01_5994	90.108	61.021	2.4509	2.6115	NaN	1	1	Median	NaN	NaN	NaN	0	0	Median	2.4509	2.6115	NaN
DEFDMEDDIENPQR	0	Oxidation (M)	1767.6894	0.68937307	252	P15460	AT2S4	2S seed storage protein 4;2S seed storage protein 4 small subunit;2S seed storage protein 4 large subunit	yes	yes	0	0	0	1	0		By MS/MS	By MS/MS		1	0	3		2	1		41.327	41.182	2;3	8.3708E-08	13808	181123 FD SP3-V HUNTER B_GB7_01_5994	112.13	91.348	10.324	10.759	24.157	3	3	Plateau	NaN	NaN	NaN	0	0	Median	10.156	10.629	11.353
DEFDMEDDIENPQRR	0	Unmodified	1907.7956	0.79556947	252	P15460	AT2S4	2S seed storage protein 4;2S seed storage protein 4 small subunit;2S seed storage protein 4 large subunit	yes	yes	0	0	0	0	1	By MS/MS	By MS/MS	By MS/MS		1	0	4	1	1	2		43.824	43.595	3;4	0.0063777	14843	181123 FD SP3-V HUNTER B_GB7_01_5994	75.383	50.825	51.024	66.305	13.241	2	2	Median	NaN	NaN	NaN	0	0	Median	47.552	60.378	NaN
DEFDMEDDIENPQRR	0	Oxidation (M)	1923.7905	0.79048409	252	P15460	AT2S4	2S seed storage protein 4;2S seed storage protein 4 small subunit;2S seed storage protein 4 large subunit	yes	yes	0	0	0	1	1		By MS/MS	By MS/MS		1	0	2		1	1		33.861	33.724	3	3.5028E-08	11049	181123 FD SP3-V HUNTER B_GB7_01_5994	113.59	96.707	39.257	56.517	25.876	2	2	Median	NaN	NaN	NaN	0	0	Median	47.03	67.865	NaN
DELPESIDWR	0	Unmodified	1258.583	0.58298115	282	P43297	RD21A	Cysteine proteinase RD21a	yes	yes	0	0	0	0	0	By matching	By MS/MS	By MS/MS	By MS/MS	1	0	4	1	1	1	1	56.176	56.026	2	3.944E-05	19393	181123 FD SP3-V HUNTER B_GB7_01_5994	90.629	41.833	1.1204	1.5798	35.335	4	0	Median	0.59544	0.98369	NaN	1	0	Median	1.5154	2.2269	NaN
DENVNSQPFMR	0	Unmodified	1335.5877	0.58774895	188	O03042;F4INE2;P93292	rbcL;At2g07732;AtMg00280	Ribulose bisphosphate carboxylase large chain;Putative uncharacterized mitochondrial protein AtMg00280	yes	no	0	0	0	0	0		By matching	By MS/MS		1	0	2		1	1		38.934	38.797	2	0.0092733	12940	181123 FD SP3-V HUNTER C_GB8_01_6000	64.297	27.106	0.90513	1.0554	7.725	2	0	Median	NaN	NaN	NaN	0	0	Median	0.98261	0.99934	NaN
DENVNSQPFMR	0	Oxidation (M)	1351.5827	0.58266357	188	O03042;F4INE2;P93292	rbcL;At2g07732;AtMg00280	Ribulose bisphosphate carboxylase large chain;Putative uncharacterized mitochondrial protein AtMg00280	yes	no	0	0	0	1	0			By MS/MS		1	0	3			3		31.223	31.211	2	0.0057243	9830	181123 FD SP3-V HUNTER C_GB8_01_6000	90.108	38.841	0.72629	0.98009	NaN	1	1	Median	NaN	NaN	NaN	0	0	Median	NaN	NaN	NaN
DGPVCPPSNKLSR	1	Unmodified	1425.7034	0.70344741	602	Q9SR37	BGLU23	Beta-glucosidase 23	yes	yes	0	0	0	0	0	By MS/MS	By MS/MS	By MS/MS	By matching	1	0	4	1	1	1	1	27.35	27.274	3	1.8395E-05	8352	181123 FD SP3-V HUNTER B_GB7_01_5994	75.462	35.545	0.99851	1.4051	39.045	4	0	Median	0.67149	1.1036	NaN	1	0	Median	1.8763	2.6934	NaN
DIEDTFDVPFR	0	Unmodified	1352.6248	0.62484596	443	Q94KD8	BXL2	Probable beta-D-xylosidase 2	yes	yes	0	0	0	0	0			By MS/MS		1	0	1			1		69.688	69.576	2	0.00082835	24195	181123 FD SP3-V HUNTER C_GB8_01_6000	98.048	59.962	0.87467	1.1465	NaN	1	0	Median	NaN	NaN	NaN	0	0	Median	NaN	NaN	NaN
DKDSDPSVYLDGTR	1	Unmodified	1566.7162	0.71618016	355	Q75W54	EBM	Mannosylglycoprotein endo-beta-mannosidase;Mannosylglycoprotein endo-beta-mannosidase 31 kDa subunit;Mannosylglycoprotein endo-beta-mannosidase 28 kDa subunit;Mannosylglycoprotein endo-beta-mannosidase 42 kDa subunit	yes	yes	0	0	0	0	0			By MS/MS	By MS/MS	1	0	3			2	1	36.586	36.511	3	4.7134E-05	12005	181123 FD SP3-V HUNTER C_GB8_01_6000	60.937	35.972	0.88083	1.5343	19.093	3	2	Plateau	NaN	NaN	NaN	0	0	Median	NaN	NaN	NaN
DLLAPVLR	0	Unmodified	895.5491	0.54910224	344	Q56WD9	PED1	3-ketoacyl-CoA thiolase 2, peroxisomal	yes	yes	0	0	0	0	0	By MS/MS		By matching	By matching	1	0	3	1		1	1	62.259	62.179	2	0.064906	21139	181123 FD SP3-V HUNTER A_GB6_01_5995	50.966	35.527	0.66311	0.84383	6.9779	3	0	Median	0.60024	0.84383	NaN	1	0	Median	NaN	NaN	NaN
DLTTPVVSGASQGSGEYFSR	0	Unmodified	2056.9702	0.97016302	526	Q9LS40	ASPG1	Protein ASPARTIC PROTEASE IN GUARD CELL 1	yes	yes	0	0	0	0	0	By MS/MS	By MS/MS	By MS/MS	By MS/MS	1	0	9	3	2	2	2	56.315	56.145	2;3	4.3541E-25	19312	181123 FD SP3-V HUNTER C_GB8_01_6000	132.14	116.26	0.52738	0.70378	19.208	9	2	Median	0.36521	0.58567	6.8771	3	2	Median	0.64338	0.85802	1.3038
DMEDDIENPQR	0	Oxidation (M)	1376.5514	0.55142302	252	P15460	AT2S4	2S seed storage protein 4;2S seed storage protein 4 small subunit;2S seed storage protein 4 large subunit	yes	yes	0	0	0	1	0	By MS/MS	By MS/MS	By MS/MS		1	0	7	2	3	2		25.879	25.784	2;3	4.7834E-64	7670	181123 FD SP3-V HUNTER B_GB7_01_5994	182.16	147.95	3.7726	5.4882	0.53643	2	2	Median	3.3974	5.4674	NaN	1	1	Median	4.1893	5.5091	NaN
DMEDDIENPQR	0	Unmodified	1360.5565	0.5565084	252	P15460	AT2S4	2S seed storage protein 4;2S seed storage protein 4 small subunit;2S seed storage protein 4 large subunit	yes	yes	0	0	0	0	0	By MS/MS	By MS/MS	By MS/MS		1	0	6	2	3	1		35.268	35.05	2;3	1.1469E-19	11558	181123 FD SP3-V HUNTER B_GB7_01_5994	163.77	125.47	20.706	29.519	41.041	2	2	Median	13.751	22.084	NaN	1	1	Median	31.178	39.458	NaN
DMEDDIENPQRR	0	Oxidation (M)	1532.6525	0.65253405	252	P15460	AT2S4	2S seed storage protein 4;2S seed storage protein 4 small subunit;2S seed storage protein 4 large subunit	yes	yes	0	0	0	1	1	By MS/MS	By MS/MS	By MS/MS	By MS/MS	1	0	8	2	2	2	2	22.428	22.378	2;3;4	7.2786E-38	5880	181123 FD SP3-V HUNTER A_GB6_01_5995	160.52	139.22	809.31	236.13	205.08	7	6	Linear	412.6	690.94	NaN	1	1	Median	266.14	396.37	73.255
DMEDDIENPQRR	0	Unmodified	1516.6576	0.65761943	252	P15460	AT2S4	2S seed storage protein 4;2S seed storage protein 4 small subunit;2S seed storage protein 4 large subunit	yes	yes	0	0	0	0	1	By MS/MS	By MS/MS	By MS/MS	By MS/MS	1	0	5	1	1	2	1	28.616	28.553	2;3	1.1967E-79	8941	181123 FD SP3-V HUNTER B_GB7_01_5994	196.16	167.83	400.52	592.19	194.77	4	4	Linear	NaN	NaN	NaN	0	0	Median	476	719.72	NaN
DNGLLLHIHR	0	Gln->pyro-Glu	1169.6305	0.63054046	188	O03042	rbcL	Ribulose bisphosphate carboxylase large chain	yes	yes	0	1	0	0	0	By MS/MS	By MS/MS	By MS/MS	By MS/MS	1	0	5	1	1	1	2	41.192	41.071	3	5.8173E-08	13810	181123 FD SP3-V HUNTER D_GB9_01_5999	127.4	90.206	NaN	NaN	NaN	0	0	Median	NaN	NaN	NaN	0	0	Median	NaN	NaN	NaN
DSLPDAIDWR	0	Unmodified	1186.5619	0.56185177	530	Q9LT78			yes	yes	0	0	0	0	0	By MS/MS	By MS/MS	By MS/MS	By MS/MS	1	0	4	1	1	1	1	59.2	59.074	2	2.9593E-05	20345	181123 FD SP3-V HUNTER D_GB9_01_5999	87.308	36.701	0.94115	1.2336	29.769	4	1	Median	0.60181	0.94815	NaN	1	1	Median	1.5309	1.9298	NaN
DSQPMQGQQQGQPWQGR	0	Oxidation (M)	1970.8653	0.86532079	448	Q96318;Q96318-4;Q96318-3;A0A1P8B543;F4JLA9;Q96318-2	CRC;CRU3	12S seed storage protein CRC;12S seed storage protein CRC alpha chain;12S seed storage protein CRC beta chain	yes	no	0	0	0	1	0	By MS/MS			By MS/MS	1	0	2	1			1	27.87	27.756	3	1.1722E-10	8330	181123 FD SP3-V HUNTER D_GB9_01_5999	103.67	94.138	0.19165	0.27074	81.092	2	1	Median	0.30728	0.48037	NaN	1	1	Median	NaN	NaN	NaN
DSVLQFGGGTLGHPWGNAPGAVANR	0	Unmodified	2477.22	0.22000397	188	O03042	rbcL	Ribulose bisphosphate carboxylase large chain	yes	yes	0	0	0	0	0			By MS/MS		1	0	1			1		59.245	59.232	4	0.00028977	20436	181123 FD SP3-V HUNTER C_GB8_01_6000	53.266	38.652	0.97417	1.269	NaN	1	0	Median	NaN	NaN	NaN	0	0	Median	NaN	NaN	NaN
DSVPAPSDDAEQLR	0	Unmodified	1498.69	0.68996541	621	Q9SYT0	ANN1	Annexin D1	yes	yes	0	0	0	0	0			By MS/MS	By MS/MS	1	0	2			1	1	37.614	37.558	2	0.00017338	12476	181123 FD SP3-V HUNTER C_GB8_01_6000	79.693	35.384	NaN	NaN	NaN	0	0	Median	NaN	NaN	NaN	0	0	Median	NaN	NaN	NaN
DTADEEDVLLTGINSYR	0	Unmodified	1909.8905	0.89051572	308	P59833		Uncharacterized GPI-anchored protein At5g19250	yes	yes	0	0	0	0	0	By MS/MS	By MS/MS	By MS/MS	By MS/MS	1	0	8	2	2	2	2	67.322	67.24	2;3	3.4003E-17	23347	181123 FD SP3-V HUNTER C_GB8_01_6000	153.38	129.04	0.9488	1.2876	32.506	8	0	Median	0.48448	0.76958	4.8639	2	0	Median	1.3597	1.6907	12.317
DTAGLSADPETFAR	0	Unmodified	1449.6736	0.67358707	241	Q39141;Q39142;Q8VZ87;P0CJ48;P04778	Lhb1B2;Lhb1B1;LHCB1.2;LHCB1.1;LHCB1.3	Chlorophyll a-b binding protein 3, chloroplastic;Chlorophyll a-b binding protein 2, chloroplastic;Chlorophyll a-b binding protein 1, chloroplastic	yes	no	0	0	0	0	0	By MS/MS		By MS/MS		1	0	3	2		1		48.973	48.704	2	0.0077633	16614	181123 FD SP3-V HUNTER C_GB8_01_6000	73.951	34.033	1.2226	1.6773	11.884	2	2	Median	1.2596	1.8244	NaN	1	1	Median	NaN	NaN	NaN
DTDEEDILLTGINSYR	0	Unmodified	1852.8691	0.86905199	358	Q84MC0		Uncharacterized GPI-anchored protein At3g06035	yes	yes	0	0	0	0	0	By MS/MS	By MS/MS	By MS/MS	By MS/MS	1	0	9	3	2	2	2	70.345	70.263	2;3	7.5025E-13	24453	181123 FD SP3-V HUNTER B_GB7_01_5994	124.86	100	0.71762	0.95507	9.3191	7	0	Median	0.61057	0.95507	NaN	1	0	Median	0.88965	0.98481	15.708
DTLESIDNCAVGCPTGGSSNVSIVR	0	Unmodified	2607.1905	0.19047926	107	CON__P13717			yes	yes	0	0	0	0	0	By MS/MS	By MS/MS	By MS/MS	By MS/MS	1	0	4	1	1	1	1	56.639	56.489	3	2.7497E-06	19562	181123 FD SP3-V HUNTER B_GB7_01_5994	59.957	57.077	0.78407	1.058	14.951	4	0	Median	0.80441	1.2564	NaN	1	0	Median	0.76425	0.99379	NaN
DVDLFGEETEEEKKAAEER	2	Unmodified	2223.0179	0.017901073	83	A8MRC4;P48006;Q9SI20	At1g30230	Elongation factor 1-delta 1;Elongation factor 1-delta 2	yes	no	0	0	0	0	0			By MS/MS		1	0	1			1		42.33	42.218	4	0.021311	14247	181123 FD SP3-V HUNTER C_GB8_01_6000	49.973	35.663	0.53335	0.70292	NaN	1	0	Median	NaN	NaN	NaN	0	0	Median	NaN	NaN	NaN
DVGFGGYGGYGAGSDYKSR	1	Unmodified	1911.8388	0.83875492	341	Q42431	OL2	Oleosin 20.3 kDa	yes	yes	0	0	0	0	0		By MS/MS		By MS/MS	1	0	2		1		1	41.666	41.585	3	0.012902	14075	181123 FD SP3-V HUNTER B_GB7_01_5994	54.288	45.287	0.28944	0.33174	34.577	2	1	Median	NaN	NaN	NaN	0	0	Median	0.40639	0.42362	NaN
DVVIVAAHR	0	Unmodified	978.56106	0.56106391	344	Q56WD9	PED1	3-ketoacyl-CoA thiolase 2, peroxisomal	yes	yes	0	0	0	0	0			By MS/MS	By matching	1	0	2			1	1	31.708	31.702	3	0.040137	10083	181123 FD SP3-V HUNTER C_GB8_01_6000	54.982	31.553	0.64644	0.83294	1.6952	2	0	Median	NaN	NaN	NaN	0	0	Median	NaN	NaN	NaN
DVVSTDFVGDNR	0	Unmodified	1322.6103	0.61025853	115	F4HQT1;Q9FX54;P25858	GAPC2;GAPC1	Glyceraldehyde-3-phosphate dehydrogenase GAPC2, cytosolic;Glyceraldehyde-3-phosphate dehydrogenase GAPC1, cytosolic	yes	no	0	0	0	0	0			By MS/MS		1	0	1			1		46.936	46.824	3	0.049041	15904	181123 FD SP3-V HUNTER C_GB8_01_6000	63.473	40.588	0.69027	0.85711	NaN	1	1	Median	NaN	NaN	NaN	0	0	Median	NaN	NaN	NaN
EAALPETKDWR	1	Unmodified	1314.6568	0.65681479	79	F4JYX9;A8MQZ1;Q8H166	ALP;ALEU	Thiol protease aleurain	yes	no	0	0	0	0	0	By MS/MS		By MS/MS	By MS/MS	1	0	4	1		2	1	32.569	32.456	3	0.00043302	10298	181123 FD SP3-V HUNTER D_GB9_01_5999	77.64	69.336	1.0036	1.3504	20.844	3	0	Plateau	0.55925	0.89764	NaN	1	0	Median	NaN	NaN	NaN
EAEPTTTTSLVPANQR	0	Unmodified	1713.8533	0.85334235	620	Q9SYL9	RPL13	50S ribosomal protein L13, chloroplastic	yes	yes	0	0	0	0	0	By MS/MS	By MS/MS	By MS/MS	By MS/MS	1	0	8	2	2	2	2	36.05	35.9	2;3	1.2049E-23	11723	181123 FD SP3-V HUNTER D_GB9_01_5999	174.42	116.2	0.94338	1.2771	47.174	8	0	Median	0.38716	0.63147	8.059	2	0	Median	1.2596	1.7105	12.838
EAEPTTTTSLVPANQR	0	Glu->pyro-Glu	1695.8428	0.84277766	620	Q9SYL9	RPL13	50S ribosomal protein L13, chloroplastic	yes	yes	0	0	1	0	0		By MS/MS	By MS/MS	By MS/MS	1	0	3		1	1	1	48.168	48.043	2	0.0012602	16298	181123 FD SP3-V HUNTER D_GB9_01_5999	96.229	66.024	NaN	NaN	NaN	0	0	Median	NaN	NaN	NaN	0	0	Median	NaN	NaN	NaN
EAGQIEYWDHNHPQLR	0	Glu->pyro-Glu	1973.9133	0.91325726	448	Q96318;Q96318-4;Q96318-3;A0A1P8B543;F4JLA9;Q96318-2	CRC;CRU3	12S seed storage protein CRC;12S seed storage protein CRC alpha chain;12S seed storage protein CRC beta chain	yes	no	0	0	1	0	0		By MS/MS			1	0	1		1			43.226	42.964	3	0.0053499	14617	181123 FD SP3-V HUNTER B_GB7_01_5994	76.151	57.076	NaN	NaN	NaN	0	0	Median	NaN	NaN	NaN	0	0	Median	NaN	NaN	NaN
EAIPIKVGGPPLPSGGLPGTDNSDQAR	1	Unmodified	2642.3664	0.36639344	338	Q41932	PSBQ2	Oxygen-evolving enhancer protein 3-2, chloroplastic	yes	yes	0	0	0	0	0	By MS/MS	By MS/MS	By MS/MS	By MS/MS	1	0	8	2	2	2	2	57.223	57.073	3;4	1.1689E-11	19773	181123 FD SP3-V HUNTER B_GB7_01_5994	81.839	60.833	0.79914	1.0817	49.863	8	0	Median	0.31221	0.50693	2.6534	2	0	Median	0.84922	1.0817	0.68735
EAQIQIVNDNGNR	0	Glu->pyro-Glu	1451.7117	0.71170391	247	P15455;P15455-2;F4K8S2	CRA1	12S seed storage protein CRA1;12S seed storage protein CRA1 alpha chain;12S seed storage protein CRA1 beta chain	yes	no	0	0	1	0	0	By MS/MS				1	0	1	1				47.911	47.485	2	0.032238	15932	181123 FD SP3-V HUNTER A_GB6_01_5995	67.385	29.082	NaN	NaN	NaN	0	0	Median	NaN	NaN	NaN	0	0	Median	NaN	NaN	NaN
EATEVSSSSSVSTPGR	0	Unmodified	1579.7326	0.73255851	467	Q9C9I7	F26A9.12		yes	yes	0	0	0	0	0		By MS/MS	By MS/MS	By MS/MS	1	0	3		1	1	1	24.889	24.864	2	4.998E-40	7110	181123 FD SP3-V HUNTER D_GB9_01_5999	240.6	205.19	1.2933	1.717	23.672	3	0	Median	NaN	NaN	NaN	0	0	Median	1.2933	1.717	NaN
EATEVSSSSSVSTPGR	0	Acetyl (Pept. N-term)	1621.7431	0.7431232	467	Q9C9I7	F26A9.12		yes	yes	1	0	0	0	0	By MS/MS	By MS/MS	By MS/MS	By MS/MS	1	0	4	1	1	1	1	36.46	36.31	2	7.4266E-13	11900	181123 FD SP3-V HUNTER D_GB9_01_5999	156.14	120.6	NaN	NaN	NaN	0	0	Median	NaN	NaN	NaN	0	0	Median	NaN	NaN	NaN
EATEVSSSSSVSTPGR	0	Glu->pyro-Glu	1561.722	0.72199382	467	Q9C9I7	F26A9.12		yes	yes	0	0	1	0	0	By MS/MS				1	0	1	1				34.733	34.406	2	0.0084168	11035	181123 FD SP3-V HUNTER A_GB6_01_5995	71.241	45.302	NaN	NaN	NaN	0	0	Median	NaN	NaN	NaN	0	0	Median	NaN	NaN	NaN
EATVDMPLDSDVFR	0	Oxidation (M)	1609.7294	0.72938739	587	Q9SIV9	PAP10	Purple acid phosphatase 10	yes	yes	0	0	0	1	0	By MS/MS	By MS/MS	By MS/MS	By MS/MS	1	0	4	1	1	1	1	52.744	52.569	2	1.2045E-10	17998	181123 FD SP3-V HUNTER C_GB8_01_6000	96.745	61.857	0.90703	1.2304	14.433	4	0	Median	0.77696	1.2272	NaN	1	0	Median	1.5332	1.5849	NaN
EATVDMPLDSDVFR	0	Unmodified	1593.7345	0.73447277	587	Q9SIV9	PAP10	Purple acid phosphatase 10	yes	yes	0	0	0	0	0	By MS/MS	By MS/MS	By MS/MS	By MS/MS	1	0	6	2	1	2	1	61.908	61.802	2	8.3513E-08	21384	181123 FD SP3-V HUNTER C_GB8_01_6000	112.15	75.036	0.72164	0.97035	13.756	6	5	Median	0.6572	0.98489	1.2656	2	2	Median	1.3312	1.3507	NaN
EATVPDTKDWR	1	Unmodified	1316.6361	0.63607935	144	F4J5J9;Q8RWQ9	At3g45310	Thiol protease aleurain-like	yes	no	0	0	0	0	0	By MS/MS	By MS/MS	By MS/MS	By MS/MS	1	0	4	1	1	1	1	30.004	29.903	3	0.00011858	9188	181123 FD SP3-V HUNTER A_GB6_01_5995	89.548	72.38	0.96714	1.4385	52.736	4	0	Median	0.91203	1.4746	NaN	1	0	Median	3.1246	3.9838	NaN
EDAAAITEEDLLQIPR	0	Glu->pyro-Glu	1764.8894	0.8893935	552	Q9LZC3	MLS	Malate synthase	yes	yes	0	0	1	0	0	By MS/MS		By MS/MS		1	0	2	1		1		80.207	80.088	2	0.01642	27130	181123 FD SP3-V HUNTER A_GB6_01_5995	66.262	31.375	NaN	NaN	NaN	0	0	Median	NaN	NaN	NaN	0	0	Median	NaN	NaN	NaN
EDDASNPVGPR	0	Glu->pyro-Glu	1137.5051	0.50506518	251	P15459	AT2S3	2S seed storage protein 3;2S seed storage protein 3 small subunit;2S seed storage protein 3 large subunit	yes	yes	0	0	1	0	0	By MS/MS	By MS/MS			1	0	2	1	1			31.451	31.207	2	0.00025461	9957	181123 FD SP3-V HUNTER B_GB7_01_5994	113.62	81.688	NaN	NaN	NaN	0	0	Median	NaN	NaN	NaN	0	0	Median	NaN	NaN	NaN
EDDATNPIGPKMR	1	Oxidation (M)	1458.6773	0.67729224	249	P15457	AT2S1	2S seed storage protein 1;2S seed storage protein 1 small subunit;2S seed storage protein 1 large subunit	yes	yes	0	0	0	1	0			By MS/MS		1	0	1			1		23.062	23.049	3	0.021161	6367	181123 FD SP3-V HUNTER C_GB8_01_6000	70.438	36.052	NaN	NaN	NaN	0	0	Median	NaN	NaN	NaN	0	0	Median	NaN	NaN	NaN
EDGTLLNPAITSR	0	Glu->pyro-Glu	1367.7045	0.70449327	427	Q943Z6	SRP19	Signal recognition particle 19 kDa protein	yes	yes	0	0	1	0	0			By MS/MS		1	0	1			1		59.5	59.487	2	0.010942	20536	181123 FD SP3-V HUNTER C_GB8_01_6000	74.944	44.69	NaN	NaN	NaN	0	0	Median	NaN	NaN	NaN	0	0	Median	NaN	NaN	NaN
EDMSENVHKVVSR	1	Oxidation (M)	1544.7253	0.72530506	535	Q9LUJ7	PAP85		yes	yes	0	0	0	1	0	By matching	By MS/MS	By MS/MS		1	0	3	1	1	1		19.565	19.464	4	0.048544	4862	181123 FD SP3-V HUNTER C_GB8_01_6000	46.481	32.301	0.7172	0.96619	30.205	3	0	Median	0.84938	1.3416	NaN	1	0	Median	0.69813	0.73383	NaN
EEDDASNPVGPR	0	Unmodified	1284.5582	0.55822296	251	P15459	AT2S3	2S seed storage protein 3;2S seed storage protein 3 small subunit;2S seed storage protein 3 large subunit	yes	yes	0	0	0	0	0		By MS/MS	By MS/MS		1	0	2		1	1		23.535	23.548	2	4.9994E-08	6627	181123 FD SP3-V HUNTER B_GB7_01_5994	121.83	80.843	NaN	NaN	NaN	0	0	Median	NaN	NaN	NaN	0	0	Median	NaN	NaN	NaN
EEDDASNPVGPR	0	Glu->pyro-Glu	1266.5477	0.54765827	251	P15459	AT2S3	2S seed storage protein 3;2S seed storage protein 3 small subunit;2S seed storage protein 3 large subunit	yes	yes	0	0	1	0	0		By MS/MS	By MS/MS		1	0	2		1	1		32.767	32.679	2	1.3396E-159	10399	181123 FD SP3-V HUNTER C_GB8_01_6000	228.98	202.88	NaN	NaN	NaN	0	0	Median	NaN	NaN	NaN	0	0	Median	NaN	NaN	NaN
EEDDASNPVGPR	0	Gln->pyro-Glu	1267.5317	0.53167386	251	P15459	AT2S3	2S seed storage protein 3;2S seed storage protein 3 small subunit;2S seed storage protein 3 large subunit	yes	yes	0	1	0	0	0		By MS/MS			1	0	1		1			35.56	35.398	2	0.0094034	11694	181123 FD SP3-V HUNTER B_GB7_01_5994	93.058	62.488	NaN	NaN	NaN	0	0	Median	NaN	NaN	NaN	0	0	Median	NaN	NaN	NaN
EEDDATNPIGPKMR	1	Oxidation (M)	1587.7199	0.71988533	249	P15457	AT2S1	2S seed storage protein 1;2S seed storage protein 1 small subunit;2S seed storage protein 1 large subunit	yes	yes	0	0	0	1	0		By MS/MS	By MS/MS		1	0	2		1	1		23.613	23.626	3	6.0047E-11	6662	181123 FD SP3-V HUNTER B_GB7_01_5994	128.54	99.238	39.511	57.108	74.131	2	2	Median	NaN	NaN	NaN	0	0	Median	23.233	33.81	NaN
EEDDATNPIGPKMR	1	Oxidation (M);Glu->pyro-Glu	1569.7093	0.70932065	249	P15457	AT2S1	2S seed storage protein 1;2S seed storage protein 1 small subunit;2S seed storage protein 1 large subunit	yes	yes	0	0	1	1	0			By MS/MS		1	0	1			1		30.213	30.2	2	0.0065096	9399	181123 FD SP3-V HUNTER C_GB8_01_6000	78.655	62.402	6.8093	9.3537	NaN	1	1	Median	NaN	NaN	NaN	0	0	Median	NaN	NaN	NaN
EEDDATNPIGPKMR	1	Glu->pyro-Glu	1553.7144	0.71440603	249	P15457	AT2S1	2S seed storage protein 1;2S seed storage protein 1 small subunit;2S seed storage protein 1 large subunit	yes	yes	0	0	1	0	0			By MS/MS		1	0	1			1		37.266	37.153	2	0.01138	12273	181123 FD SP3-V HUNTER C_GB8_01_6000	72.006	48.019	NaN	NaN	NaN	0	0	Median	NaN	NaN	NaN	0	0	Median	NaN	NaN	NaN
EEDDDVSNPQQGKCQR	1	Glu->pyro-Glu	1885.7861	0.78606742	479	Q9FH31	SESA5	2S seed storage protein 5;2S seed storage protein 5 small subunit;2S seed storage protein 5 large subunit	yes	yes	0	0	1	0	0	By MS/MS	By MS/MS	By MS/MS		1	0	3	1	1	1		21.009	20.909	3	4.5533E-10	5572	181123 FD SP3-V HUNTER B_GB7_01_5994	119.32	72.39	NaN	NaN	NaN	0	0	Median	NaN	NaN	NaN	0	0	Median	NaN	NaN	NaN
EEDMSENVHKVVSR	1	Unmodified	1657.773	0.77298354	535	Q9LUJ7	PAP85		yes	yes	0	0	0	0	0	By MS/MS		By MS/MS	By MS/MS	1	0	3	1		1	1	25.631	25.552	4	0.00049685	7394	181123 FD SP3-V HUNTER A_GB6_01_5995	78.285	50.95	1.0729	1.72	16.528	3	0	Median	1.0729	1.72	NaN	1	0	Median	NaN	NaN	NaN
EEDMSENVHKVVSR	1	Oxidation (M)	1673.7679	0.76789816	535	Q9LUJ7	PAP85		yes	yes	0	0	0	1	0	By MS/MS	By MS/MS	By MS/MS	By MS/MS	1	0	4	1	1	1	1	19.933	19.857	4	1.2637E-06	5224	181123 FD SP3-V HUNTER A_GB6_01_5995	89.648	65.457	1.2421	1.8306	61.913	4	0	Median	1.065	1.7176	NaN	1	0	Median	4.5013	5.7548	NaN
EEEDMSENVHKVVSR	1	Oxidation (M)	1802.8105	0.81049126	535	Q9LUJ7	PAP85		yes	yes	0	0	0	1	0	By matching	By MS/MS	By MS/MS	By MS/MS	1	0	4	1	1	1	1	20.49	20.415	4	0.0033101	5384	181123 FD SP3-V HUNTER B_GB7_01_5994	69.594	52.375	0.88976	1.3261	73.951	4	0	Median	0.87921	1.4311	NaN	1	0	Median	3.9439	5.0065	NaN
EEEDMSENVHKVVSR	1	Unmodified	1786.8156	0.81557663	535	Q9LUJ7	PAP85		yes	yes	0	0	0	0	0	By MS/MS		By MS/MS	By MS/MS	1	0	3	1		1	1	26.442	26.363	4	0.0023477	7826	181123 FD SP3-V HUNTER C_GB8_01_6000	72.417	60.943	0.9179	1.2346	22.055	3	0	Median	0.93738	1.51	NaN	1	0	Median	NaN	NaN	NaN
EEEEDMSENVHKVVSR	1	Oxidation (M)	1931.8531	0.85308435	535	Q9LUJ7	PAP85		yes	yes	0	0	0	1	0	By MS/MS	By MS/MS	By MS/MS	By MS/MS	1	0	4	1	1	1	1	21.167	21.091	4	1.8495E-06	5557	181123 FD SP3-V HUNTER C_GB8_01_6000	93.51	90.366	0.53333	0.8024	94.237	4	0	Median	0.55389	0.90935	NaN	1	0	Median	3.6641	4.8834	NaN
EEEEDMSENVHKVVSR	1	Unmodified	1915.8582	0.85816973	535	Q9LUJ7	PAP85		yes	yes	0	0	0	0	0	By MS/MS	By MS/MS	By MS/MS	By MS/MS	1	0	5	1	1	2	1	27.767	27.704	4	5.0616E-06	8449	181123 FD SP3-V HUNTER B_GB7_01_5994	108.34	86.803	0.59897	0.81985	66.235	5	4	Median	0.70471	1.1546	NaN	1	0	Median	2.725	3.5985	NaN
EEESTNHPYHFR	0	Unmodified	1544.6644	0.66441937	535	Q9LUJ7	PAP85		yes	yes	0	0	0	0	0	By matching		By MS/MS	By matching	1	0	3	1		1	1	20.839	20.759	4	0.0014601	5445	181123 FD SP3-V HUNTER C_GB8_01_6000	66.262	66.262	0.33257	0.44894	33.498	3	0	Median	0.49324	0.79596	NaN	1	0	Median	NaN	NaN	NaN
EESTNHPYHFR	0	Unmodified	1415.6218	0.62182627	535	Q9LUJ7	PAP85		yes	yes	0	0	0	0	0	By MS/MS	By MS/MS	By MS/MS	By MS/MS	1	0	5	2	1	1	1	20.485	20.38	3;4	4.2102E-05	5307	181123 FD SP3-V HUNTER C_GB8_01_6000	69.01	45.784	0.73287	1.013	81.226	5	0	Median	0.44518	0.72035	20.571	2	0	Median	3.7768	5.0004	NaN
EFEPPQQGEQEGPR	0	Unmodified	1626.7274	0.72741355	535	Q9LUJ7	PAP85		yes	yes	0	0	0	0	0		By MS/MS	By MS/MS	By MS/MS	1	0	5		1	3	1	31.031	30.991	2;3	4.1031E-63	9830	181123 FD SP3-V HUNTER B_GB7_01_5994	218.62	179.35	0.055156	0.079173	233.26	5	3	Median	NaN	NaN	NaN	0	0	Median	0.041651	0.062653	NaN
EFEPPQQGEQEGPR	0	Glu->pyro-Glu	1608.7168	0.71684887	535	Q9LUJ7	PAP85		yes	yes	0	0	1	0	0	By MS/MS	By MS/MS	By MS/MS	By MS/MS	1	0	4	1	1	1	1	45.016	44.816	2	2.358E-30	15221	181123 FD SP3-V HUNTER B_GB7_01_5994	192.6	166.66	NaN	NaN	NaN	0	0	Median	NaN	NaN	NaN	0	0	Median	NaN	NaN	NaN
EFEPPQQGEQEGPRR	0	Unmodified	1782.8285	0.82852458	535	Q9LUJ7	PAP85		yes	yes	0	0	0	0	1	By MS/MS	By MS/MS			1	0	2	1	1			25.64	25.496	3;4	0.0092441	7630	181123 FD SP3-V HUNTER B_GB7_01_5994	67.136	34.402	0.16507	0.24543	126.63	2	1	Median	0.38167	0.60091	NaN	1	1	Median	0.071393	0.10024	NaN
EFEPPQQGEQEGPRR	0	Glu->pyro-Glu	1764.818	0.81795989	535	Q9LUJ7	PAP85		yes	yes	0	0	1	0	1				By matching	1	0	1				1	34.048	34.048	3	1			NaN	NaN	0.34013	0.4331	NaN	1	0	Median	NaN	NaN	NaN	0	0	Median	NaN	NaN	NaN
EFQQSQHLR	0	Glu->pyro-Glu	1153.5629	0.56285483	251;250	P15458;P15459	AT2S2;AT2S3	2S seed storage protein 2;2S seed storage protein 2 small subunit;2S seed storage protein 2 large subunit;2S seed storage protein 3;2S seed storage protein 3 small subunit;2S seed storage protein 3 large subunit	no	no	0	0	1	0	0		By MS/MS		By MS/MS	1	0	2		1		1	28.565	28.534	2	4.8258E-05	8787	181123 FD SP3-V HUNTER B_GB7_01_5994	116.37	79.671	NaN	NaN	NaN	0	0	Median	NaN	NaN	NaN	0	0	Median	NaN	NaN	NaN
EGNQTYKIYYGTAASAANYGGYGGNSDR	1	Unmodified	2947.3009	0.30089265	310	P82658		Thylakoid lumenal 19 kDa protein, chloroplastic	yes	yes	0	0	0	0	0	By MS/MS	By MS/MS	By MS/MS	By MS/MS	1	0	6	1	1	3	1	42.589	42.452	3;4	2.7083E-51	14313	181123 FD SP3-V HUNTER C_GB8_01_6000	175.76	161.87	1.0555	1.384	27.38	6	5	Median	0.65812	0.96307	NaN	1	1	Median	1.4928	1.7067	NaN
EGTLKYKDPKQPLGAR	3	Unmodified	1799.9894	0.98938232	70	Q8W112;A0A1P8BG25	At5g20950		yes	no	0	0	0	0	0	By matching	By matching	By MS/MS	By matching	1	0	4	1	1	1	1	24.42	24.345	5	0.15911	6892	181123 FD SP3-V HUNTER C_GB8_01_6000	45.014	25.175	0.87524	1.1628	29.547	4	0	Median	0.68522	1.0878	NaN	1	0	Median	1.45	2.0462	NaN
EGWEEESTNHPYHFR	0	Unmodified	1916.8078	0.80778914	535	Q9LUJ7	PAP85		yes	yes	0	0	0	0	0	By MS/MS	By MS/MS	By MS/MS	By MS/MS	1	0	4	1	1	1	1	30.167	30.066	4	3.1146E-11	9303	181123 FD SP3-V HUNTER C_GB8_01_6000	122.64	116.63	0.75346	1.1473	110	4	0	Median	1.1894	1.9199	NaN	1	0	Median	4.0018	5.3295	NaN
EHGNTPGYYDGR	0	Glu->pyro-Glu	1346.564	0.56397704	245	P10798;P10797;P10796;F4KA76;B3H5S2	RBCS-3B;RBCS-2B;RBCS-1B;At5g38410	Ribulose bisphosphate carboxylase small chain 3B, chloroplastic;Ribulose bisphosphate carboxylase small chain 2B, chloroplastic;Ribulose bisphosphate carboxylase small chain 1B, chloroplastic;Ribulose bisphosphate carboxylase small chain	yes	no	0	0	1	0	0			By MS/MS		1	0	1			1		23.962	23.949	2	0.0017499	6747	181123 FD SP3-V HUNTER C_GB8_01_6000	90.913	54.579	NaN	NaN	NaN	0	0	Median	NaN	NaN	NaN	0	0	Median	NaN	NaN	NaN
EHRGHHSSSEEGPYR	0	Unmodified	1763.7724	0.77240669	643				yes	no	0	0	0	0	1				By MS/MS	1	0	1				1	37.227	37.227	2	0.003549	12279	181123 FD SP3-V HUNTER D_GB9_01_5999	68.893	28.975	0.028691	0.039554	NaN	1	0	Median	NaN	NaN	NaN	0	0	Median	NaN	NaN	NaN
EKVVGIDLGTTNSAVAAMEGGKPTIVTNAEGQR	2	Oxidation (M)	3328.6933	0.69328324	533	Q9LTX9-2;Q9STW6;Q9LTX9	HSP70-7;HSP70-6	Heat shock 70 kDa protein 7, chloroplastic;Heat shock 70 kDa protein 6, chloroplastic	yes	no	0	0	0	1	0			By MS/MS		1	0	3			3		46.724	46.612	4;5	6.7196E-26	15826	181123 FD SP3-V HUNTER C_GB8_01_6000	115.67	96.224	0.70775	0.93968	5.5095	3	2	Plateau	NaN	NaN	NaN	0	0	Median	NaN	NaN	NaN
ELEHGFVYR	0	Unmodified	1148.5615	0.56145784	245	P10798;P10797;P10796;P10795	RBCS-3B;RBCS-2B;RBCS-1B;RBCS-1A	Ribulose bisphosphate carboxylase small chain 3B, chloroplastic;Ribulose bisphosphate carboxylase small chain 2B, chloroplastic;Ribulose bisphosphate carboxylase small chain 1B, chloroplastic;Ribulose bisphosphate carboxylase small chain 1A, chloroplastic	yes	no	0	0	0	0	0	By MS/MS	By MS/MS	By MS/MS	By MS/MS	1	0	4	1	1	1	1	31.246	31.12	3	5.2172E-05	9770	181123 FD SP3-V HUNTER C_GB8_01_6000	73.985	30.177	1.3961	1.9641	36.464	4	0	Median	1.6241	2.654	NaN	1	0	Median	0.7673	1.1127	NaN
ELKTGSSSSGETNNSPAADDFVTR	1	Unmodified	2469.1256	0.12555404	201	O22993	T19F6.22		yes	yes	0	0	0	0	0	By matching	By MS/MS	By MS/MS	By MS/MS	1	0	4	1	1	1	1	33.162	33.037	3	5.9707E-05	10606	181123 FD SP3-V HUNTER C_GB8_01_6000	63.573	55.486	0.67681	0.89507	36.135	4	0	Median	0.32641	0.51409	NaN	1	0	Median	1.2022	1.2047	NaN
ELSASSDSASNAASISALEQLKNSAADR	1	Unmodified	2792.3424	0.34242311	280	P42804	HEMA1	Glutamyl-tRNA reductase 1, chloroplastic	yes	yes	0	0	0	0	0		By matching	By MS/MS		1	0	2		1	1		52.543	52.356	3	0.00031759	17936	181123 FD SP3-V HUNTER C_GB8_01_6000	51.586	31.119	0.99198	1.2465	13.994	2	0	Median	NaN	NaN	NaN	0	0	Median	1.1844	1.3762	NaN
ENGVDAQIASGGGR	0	Gln->pyro-Glu	1312.6008	0.60075648	191	O04499	PGM1	2,3-bisphosphoglycerate-independent phosphoglycerate mutase 1	yes	yes	0	1	0	0	0				By MS/MS	1	0	1				1	37.574	37.574	2	0.0044557	12390	181123 FD SP3-V HUNTER D_GB9_01_5999	101.39	46.974	NaN	NaN	NaN	0	0	Median	NaN	NaN	NaN	0	0	Median	NaN	NaN	NaN
ENGYGEELGASDSVAVGTADHNR	0	Glu->pyro-Glu	2329.0207	0.02069504	602	Q9SR37	BGLU23	Beta-glucosidase 23	yes	yes	0	0	1	0	0	By MS/MS	By MS/MS	By MS/MS	By MS/MS	1	0	4	1	1	1	1	44.28	44.08	3	8.9751E-09	14843	181123 FD SP3-V HUNTER D_GB9_01_5999	48.641	35.013	0.41481	0.51708	NaN	1	0	Median	NaN	NaN	NaN	0	0	Median	NaN	NaN	NaN
ENIPLFGIR	0	Unmodified	1057.592	0.59202969	219	O64835	YCF37		yes	yes	0	0	0	0	0	By MS/MS	By MS/MS	By matching	By MS/MS	1	0	4	1	1	1	1	59.811	59.686	2	5.4793E-05	20690	181123 FD SP3-V HUNTER B_GB7_01_5994	81.548	26.998	0.83736	1.1242	42.857	4	0	Median	0.37216	0.58805	NaN	1	0	Median	0.98314	1.2475	NaN
ENVNSQPFMR	0	Oxidation (M)	1236.5557	0.55572054	188	O03042;F4INE2;P93292	rbcL;At2g07732;AtMg00280	Ribulose bisphosphate carboxylase large chain;Putative uncharacterized mitochondrial protein AtMg00280	yes	no	0	0	0	1	0	By matching		By MS/MS		1	0	2	1		1		26.911	26.792	2	0.036089	7998	181123 FD SP3-V HUNTER C_GB8_01_6000	51.927	26.541	0.66425	0.98286	11.21	2	0	Median	0.57483	0.90796	NaN	1	0	Median	NaN	NaN	NaN
ESSAAASDSSSQAPPPAEKFEYQAEVSR	1	Unmodified	2925.3264	0.32643869	154	F4JFN3	Hsp89.1		yes	yes	0	0	0	0	0	By MS/MS	By MS/MS	By MS/MS	By MS/MS	1	0	8	2	2	2	2	37.958	37.807	3;4	6.4106E-44	12646	181123 FD SP3-V HUNTER B_GB7_01_5994	150.91	125.51	0.8408	1.1767	35.431	8	0	Median	0.6875	1.1057	11.357	2	0	Median	1.9243	2.432	6.333
ESTTAAAAASTIR	0	Unmodified	1248.631	0.63099397	440	Q94JQ7	At1g07830		yes	yes	0	0	0	0	0	By MS/MS		By MS/MS	By matching	1	0	3	1		1	1	27.487	27.407	2	6.4823E-07	8278	181123 FD SP3-V HUNTER C_GB8_01_6000	90.827	56.44	0.91386	1.132	7.0116	3	0	Plateau	0.71864	1.132	NaN	1	0	Median	NaN	NaN	NaN
ETFQDSSEFQPR	0	Glu->pyro-Glu	1451.6317	0.63172225	247	P15455;P15455-2	CRA1	12S seed storage protein CRA1;12S seed storage protein CRA1 alpha chain;12S seed storage protein CRA1 beta chain	yes	no	0	0	1	0	0	By MS/MS	By MS/MS	By MS/MS	By MS/MS	1	0	4	1	1	1	1	50.646	50.445	2	2.3103E-19	17280	181123 FD SP3-V HUNTER C_GB8_01_6000	166.97	133.75	NaN	NaN	NaN	0	0	Median	NaN	NaN	NaN	0	0	Median	NaN	NaN	NaN
EVLDGEEEEESKNNQGGIGR	1	Unmodified	2187.988	0.98799793	595	Q9SL09	At2g05580		yes	yes	0	0	0	0	0		By MS/MS		By MS/MS	1	0	2		1		1	27.575	27.544	4	1.2043E-10	8396	181123 FD SP3-V HUNTER B_GB7_01_5994	116.65	68.333	0.32255	0.43121	71.993	2	2	Median	NaN	NaN	NaN	0	0	Median	0.18263	0.25918	NaN
EVLDGEEEEESKNNQGGIGR	1	Glu->pyro-Glu	2169.9774	0.97743324	595	Q9SL09	At2g05580		yes	yes	0	0	1	0	0		By MS/MS			1	0	1		1			37.736	37.574	3	0.0006934	12556	181123 FD SP3-V HUNTER B_GB7_01_5994	70.555	49.157	NaN	NaN	NaN	0	0	Median	NaN	NaN	NaN	0	0	Median	NaN	NaN	NaN
EWDPKGVLGPAQTGHIAR	1	Acetyl (Pept. N-term)	1973.0119	0.011908675	402	Q8VY70	At1g62780		yes	yes	1	0	0	0	0	By MS/MS	By MS/MS	By MS/MS		1	0	4	1	2	1		49.361	49.094	3	1.4527E-06	16737	181123 FD SP3-V HUNTER C_GB8_01_6000	108.75	85.682	NaN	NaN	NaN	0	0	Median	NaN	NaN	NaN	0	0	Median	NaN	NaN	NaN
EYVNGSQEVVGDER	0	Unmodified	1579.7114	0.71142914	213	O49326;O49326-2	NSP2	Nitrile-specifier protein 2	yes	no	0	0	0	0	0	By MS/MS	By MS/MS	By MS/MS	By MS/MS	1	0	4	1	1	1	1	30.603	30.503	2	9.3553E-07	9490	181123 FD SP3-V HUNTER D_GB9_01_5999	109.84	83.172	0.1372	0.19742	117.61	2	2	Median	0.3086	0.45348	NaN	1	1	Median	0.060994	0.085946	NaN
FADTTPNTAENFR	0	Unmodified	1482.6739	0.67392142	340	Q42406	CYP18-4	Peptidyl-prolyl cis-trans isomerase CYP18-4	yes	yes	0	0	0	0	0		By MS/MS	By MS/MS	By MS/MS	1	0	3		1	1	1	35.847	35.755	2	5.1451E-05	11814	181123 FD SP3-V HUNTER B_GB7_01_5994	85.355	61.368	0.75988	0.91829	20.05	3	1	Median	NaN	NaN	NaN	0	0	Median	0.858	0.91829	NaN
FDEDDASNPMGPR	0	Oxidation (M)	1465.578	0.57797212	250	P15458	AT2S2	2S seed storage protein 2;2S seed storage protein 2 small subunit;2S seed storage protein 2 large subunit	yes	yes	0	0	0	1	0	By MS/MS	By MS/MS	By MS/MS	By MS/MS	1	0	6	2	1	2	1	27.081	26.991	2;3	4.9482E-09	8042	181123 FD SP3-V HUNTER C_GB8_01_6000	129.16	100.46	25.218	34.756	161.41	6	5	Median	19.097	30.611	179.52	2	2	Median	90.965	133.92	NaN
FDEDDASNPMGPR	0	Oxidation (M);Glu->pyro-Glu	1447.5674	0.56740744	250	P15458	AT2S2	2S seed storage protein 2;2S seed storage protein 2 small subunit;2S seed storage protein 2 large subunit	yes	yes	0	0	1	1	0		By MS/MS			1	0	1		1			38.083	37.921	2	0.00079096	12690	181123 FD SP3-V HUNTER B_GB7_01_5994	94.692	55.388	NaN	NaN	NaN	0	0	Median	NaN	NaN	NaN	0	0	Median	NaN	NaN	NaN
FDSLEQLDEFSR	0	Glu->pyro-Glu	1466.6678	0.66777341	299	P56779	psbE	Cytochrome b559 subunit alpha	yes	yes	0	0	1	0	0	By MS/MS	By MS/MS	By MS/MS	By MS/MS	1	0	4	1	1	1	1	77.582	77.482	2	2.9329E-08	26848	181123 FD SP3-V HUNTER C_GB8_01_6000	125.72	89.339	NaN	NaN	NaN	0	0	Median	NaN	NaN	NaN	0	0	Median	NaN	NaN	NaN
FEEDDASNPVGPR	0	Unmodified	1431.6266	0.62663688	251	P15459	AT2S3	2S seed storage protein 3;2S seed storage protein 3 small subunit;2S seed storage protein 3 large subunit	yes	yes	0	0	0	0	0	By MS/MS	By MS/MS	By MS/MS	By MS/MS	1	0	9	2	2	3	2	35.215	35.102	2;3	2.9206E-96	10125	181123 FD SP3-V HUNTER A_GB6_01_5995	174.42	174.42	56.674	87.097	197.24	9	5	Median	103.41	171.49	41.749	2	1	Median	45.121	67.786	35.449
FEPPQQGEQEGPR	0	Unmodified	1497.6848	0.68482046	535	Q9LUJ7	PAP85		yes	yes	0	0	0	0	0	By MS/MS	By MS/MS	By matching		1	0	3	1	1	1		28.003	27.903	2	6.1224E-07	8535	181123 FD SP3-V HUNTER B_GB7_01_5994	91.549	62.25	0.084327	0.11391	20.343	3	0	Median	0.090741	0.14564	NaN	1	0	Median	0.067704	0.097264	NaN
FHIEPGTR	0	Unmodified	955.48756	0.48756462	335	Q3E870-2;Q3E870	SDH7B	Succinate dehydrogenase subunit 7B, mitochondrial	yes	no	0	0	0	0	0	By matching	By MS/MS	By MS/MS	By matching	1	0	4	1	1	1	1	25.895	25.82	3	2.8632E-05	7657	181123 FD SP3-V HUNTER B_GB7_01_5994	80.165	48.936	0.87014	1.1776	32.005	4	0	Median	0.59791	0.95949	NaN	1	0	Median	1.4351	2.0247	NaN
FHVELGAR	0	Unmodified	927.49265	0.49265	458	Q9C5E8	SDH7A	Succinate dehydrogenase subunit 7A, mitochondrial	yes	yes	0	0	0	0	0	By MS/MS	By MS/MS	By MS/MS	By MS/MS	1	0	4	1	1	1	1	31.664	31.539	3	1.1592E-05	9920	181123 FD SP3-V HUNTER D_GB9_01_5999	77.282	53.128	0.96228	1.3255	34.072	4	0	Median	0.58866	0.94553	NaN	1	0	Median	1.6775	2.1272	NaN
FKGGGPYGQGVTR	1	Unmodified	1322.6731	0.67313356	195	O22160-2;O22160		Thylakoid lumenal 15 kDa protein 1, chloroplastic	yes	no	0	0	0	0	0	By MS/MS	By MS/MS	By MS/MS	By matching	1	0	4	1	1	1	1	23.743	23.685	3	0.00022558	6637	181123 FD SP3-V HUNTER C_GB8_01_6000	80.312	68.393	1.0282	1.376	34.544	4	0	Median	0.48942	0.78593	NaN	1	0	Median	1.2018	1.5244	NaN
FNDGLLPNGDFELGPR	0	Unmodified	1759.8529	0.85294842	386	Q8LAR0	At4g32460		yes	yes	0	0	0	0	0	By MS/MS	By MS/MS	By MS/MS	By MS/MS	1	0	8	2	3	2	1	66.038	65.917	2;3	5.8288E-10	22878	181123 FD SP3-V HUNTER C_GB8_01_6000	73.168	68.064	1.0642	1.55	90.285	8	2	Median	0.98423	1.55	17.77	2	1	Median	5.4666	7.7339	83.471
FNIAENEGEEED	0	Unmodified	1394.5474	0.5473835	564	Q9M9W1	RPL22B	60S ribosomal protein L22-2	yes	yes	0	0	0	0	0	By MS/MS	By MS/MS	By MS/MS	By MS/MS	1	0	4	1	1	1	1	46.624	46.424	2	6.0612E-06	15788	181123 FD SP3-V HUNTER D_GB9_01_5999	93.111	79.341	1.1028	1.3582	21.143	4	1	Median	1.0997	1.6297	NaN	1	1	Median	1.1059	1.1348	NaN
FQGPPHGIQVER	0	Unmodified	1363.6997	0.69968266	188	O03042	rbcL	Ribulose bisphosphate carboxylase large chain	yes	yes	0	0	0	0	0		By MS/MS			1	0	1		1			30.385	30.223	3	0.00010531	9528	181123 FD SP3-V HUNTER B_GB7_01_5994	77.078	14.938	0.099535	0.1262	NaN	1	0	Median	NaN	NaN	NaN	0	0	Median	0.099535	0.1262	NaN
FQGQQHQPEQVR	0	Gln->pyro-Glu	1463.6906	0.69057454	252	P15460	AT2S4	2S seed storage protein 4;2S seed storage protein 4 small subunit;2S seed storage protein 4 large subunit	yes	yes	0	1	0	0	0	By MS/MS	By MS/MS	By MS/MS	By MS/MS	1	0	6	2	1	1	2	25.519	25.431	2;3	4.1483E-05	7358	181123 FD SP3-V HUNTER A_GB6_01_5995	113.22	83.417	NaN	NaN	NaN	0	0	Median	NaN	NaN	NaN	0	0	Median	NaN	NaN	NaN
FQGQQHQPEQVR	0	Unmodified	1480.7171	0.71712364	252	P15460	AT2S4	2S seed storage protein 4;2S seed storage protein 4 small subunit;2S seed storage protein 4 large subunit	yes	yes	0	0	0	0	0			By MS/MS		1	0	1			1		19.037	19.024	3	0.0042809	4785	181123 FD SP3-V HUNTER C_GB8_01_6000	71.241	42.435	0.63448	0.88059	NaN	1	0	Median	NaN	NaN	NaN	0	0	Median	NaN	NaN	NaN
FQSDELLVDDDEFGLEGAKPR	1	Unmodified	2379.123	0.12303485	228	O80798	T8F5.4		yes	yes	0	0	0	0	0	By matching	By MS/MS	By MS/MS	By matching	1	0	4	1	1	1	1	59.655	59.53	3	0.0038637	20638	181123 FD SP3-V HUNTER B_GB7_01_5994	54.271	31.836	0.86654	1.128	30.158	4	0	Median	0.64945	0.97474	NaN	1	0	Median	1.5688	1.9318	NaN
FRVEIDEFEPPQQGEQEGPR	0	Unmodified	2386.119	0.11895252	535	Q9LUJ7	PAP85		yes	yes	0	0	0	0	1		By MS/MS			1	0	1		1			52.705	52.443	3	0.0010649	18104	181123 FD SP3-V HUNTER B_GB7_01_5994	65.25	41.239	0.21426	0.21904	NaN	1	0	Median	NaN	NaN	NaN	0	0	Median	0.21426	0.21904	NaN
FSKLAEGTDITSAAPGVSLQKAR	2	Unmodified	2346.2543	0.25432379	10	A0A1I9LRF4;Q9M7T0	PRXIIF	Peroxiredoxin-2F, mitochondrial	yes	no	0	0	0	0	0	By matching	By MS/MS	By matching	By matching	1	0	4	1	1	1	1	42.016	41.866	4	0.0032754	14200	181123 FD SP3-V HUNTER B_GB7_01_5994	47.728	19.781	0.85317	1.112	25.776	4	0	Median	0.61114	0.95666	NaN	1	0	Median	1.2894	1.7238	NaN
FSSGYNVQVFVEDNESEER	0	Unmodified	2233.9764	0.97637061	11	Q9LI88;A0A1I9LRJ3	GHS1		yes	no	0	0	0	0	0		By MS/MS			1	0	2		2			55.516	55.254	3	0.00010831	19120	181123 FD SP3-V HUNTER B_GB7_01_5994	85.974	64.306	1.1715	1.2802	NaN	1	1	Median	NaN	NaN	NaN	0	0	Median	1.1715	1.2802	NaN
FSVDNPTDRR	0	Unmodified	1205.5789	0.57889882	428	Q944K2	OST48	Dolichyl-diphosphooligosaccharide--protein glycosyltransferase 48 kDa subunit	yes	yes	0	0	0	0	1	By MS/MS	By MS/MS	By MS/MS		1	0	3	1	1	1		27.313	27.212	3	2.8946E-05	8092	181123 FD SP3-V HUNTER A_GB6_01_5995	83	50.394	0.75163	1.0796	39.648	3	0	Median	0.63364	1.0297	NaN	1	0	Median	1.6176	2.0927	NaN
FVIGGPHGDAGLTGR	0	Unmodified	1452.7474	0.74736113	254	P23686;P17562;Q9SJL8;Q9LUT2	SAM1;SAM2;METK3;METK4	S-adenosylmethionine synthase 1;S-adenosylmethionine synthase 2;S-adenosylmethionine synthase 3;S-adenosylmethionine synthase 4	yes	no	0	0	0	0	0			By MS/MS		1	0	1			1		60.39	60.377	3	0.0092802	20832	181123 FD SP3-V HUNTER C_GB8_01_6000	71.98	45.615	5.5585	7.1321	NaN	1	1	Median	NaN	NaN	NaN	0	0	Median	NaN	NaN	NaN
GATANSGGAISSTSSNSDPR	0	Unmodified	1835.8246	0.82456142	371	Q8H0W0	LPA3	Protein LOW PSII ACCUMULATION 3, chloroplastic	yes	yes	0	0	0	0	0	By MS/MS	By MS/MS	By MS/MS	By MS/MS	1	0	8	2	2	2	2	21.391	21.341	2;3	6.1069E-25	5687	181123 FD SP3-V HUNTER A_GB6_01_5995	125.53	91.152	1.0051	1.1744	32.882	8	1	Median	0.50221	0.76891	0.14314	2	0	Median	1.306	1.3697	8.974
GATANSGGAISSTSSNSDPRR	0	Unmodified	1991.9257	0.92567244	371	Q8H0W0	LPA3	Protein LOW PSII ACCUMULATION 3, chloroplastic	yes	yes	0	0	0	0	1	By matching	By MS/MS	By matching		1	0	3	1	1	1		18.817	18.716	3	0.011902	4831	181123 FD SP3-V HUNTER B_GB7_01_5994	47.047	16.363	0.77062	1.0639	41.418	3	0	Median	0.47921	0.76894	NaN	1	0	Median	1.2364	1.7499	NaN
GAYKYVSELWR	1	Unmodified	1370.6983	0.69828568	203	Q8VYF1;O23515	RPL15B;RPL15A	60S ribosomal protein L15-2;60S ribosomal protein L15-1	yes	no	0	0	0	0	0	By MS/MS	By MS/MS	By MS/MS	By MS/MS	1	0	4	1	1	1	1	44.255	44.055	3	3.16E-05	14915	181123 FD SP3-V HUNTER B_GB7_01_5994	78.903	53.466	0.44281	0.58422	37.987	4	0	Median	0.32698	0.5117	NaN	1	0	Median	0.83705	1.1817	NaN
GDNGGNYNNGGGYQGGGGNYQGGGGNYQGGGGNYQGGGGR	0	Unmodified	3669.4623	0.46226553	596	Q9SL15	GRP3	Glycine-rich protein 3	yes	yes	0	0	0	0	0	By MS/MS	By MS/MS	By MS/MS	By MS/MS	1	0	6	1	1	2	2	27.959	27.907	4;5	1.9454E-55	8446	181123 FD SP3-V HUNTER D_GB9_01_5999	132.28	76.073	0.59895	0.7843	37.823	6	0	Median	0.28983	0.46496	NaN	1	0	Median	1.157	1.5048	NaN
GDSDNAIPFSR	0	Acetyl (Pept. N-term)	1219.5469	0.54692999	539	Q9LW88	NUP50B	Nuclear pore complex protein NUP50B	yes	yes	1	0	0	0	0			By MS/MS		1	0	1			1		52.987	52.875	2	0.010904	18210	181123 FD SP3-V HUNTER C_GB8_01_6000	102.06	64.87	NaN	NaN	NaN	0	0	Median	NaN	NaN	NaN	0	0	Median	NaN	NaN	NaN
GEAQIQIVNDNGNR	0	Unmodified	1526.7437	0.74373232	247	P15455;P15455-2;F4K8S2	CRA1	12S seed storage protein CRA1;12S seed storage protein CRA1 alpha chain;12S seed storage protein CRA1 beta chain	yes	no	0	0	0	0	0	By MS/MS	By MS/MS	By MS/MS	By MS/MS	1	0	8	2	2	2	2	33.128	33.003	2;3	1.8478E-10	10582	181123 FD SP3-V HUNTER C_GB8_01_6000	144.47	81.189	0.09621	0.1382	60.423	7	5	Median	0.069293	0.11143	36.287	2	1	Median	0.11194	0.15233	17.602
GEGEGGGEWGGGGEGGGGGR	0	Unmodified	1674.6619	0.66185318	591	Q9SK09	At2g28490		yes	yes	0	0	0	0	0	By MS/MS	By MS/MS	By matching	By MS/MS	1	0	4	1	1	1	1	22.924	22.873	2	7.3636E-11	6282	181123 FD SP3-V HUNTER A_GB6_01_5995	97.797	82.595	0.68192	0.93207	77.056	4	0	Median	0.73235	1.1261	NaN	1	0	Median	2.1511	2.3269	NaN
GEGWEEESTNHPYHFR	0	Unmodified	1973.8293	0.82925286	535	Q9LUJ7	PAP85		yes	yes	0	0	0	0	0	By MS/MS	By MS/MS	By MS/MS	By MS/MS	1	0	4	1	1	1	1	29.929	29.829	4	4.2702E-06	9332	181123 FD SP3-V HUNTER B_GB7_01_5994	89.541	55.043	0.45346	0.68186	108.05	4	2	Median	0.68074	1.0839	NaN	1	1	Median	2.6895	3.4023	NaN
GEKPVTVFGIR	1	Unmodified	1201.6819	0.68190733	115	F4HQT1;Q9FX54;P25858	GAPC2;GAPC1	Glyceraldehyde-3-phosphate dehydrogenase GAPC2, cytosolic;Glyceraldehyde-3-phosphate dehydrogenase GAPC1, cytosolic	yes	no	0	0	0	0	0	By MS/MS	By MS/MS	By MS/MS	By MS/MS	1	0	4	1	1	1	1	37.509	37.358	3	1.0554E-05	12455	181123 FD SP3-V HUNTER B_GB7_01_5994	85.288	51.422	0.82685	1.1901	35.935	4	0	Median	0.82873	1.3064	NaN	1	0	Median	1.5287	2.057	NaN
GFTKDQLLDR	1	Unmodified	1191.6248	0.62478638	112	Q8GXG9;F4HPK3	At1g44835		yes	no	0	0	0	0	0	By matching	By matching	By MS/MS	By matching	1	0	4	1	1	1	1	32.39	32.264	3	0.010379	10361	181123 FD SP3-V HUNTER C_GB8_01_6000	69.721	37.197	0.83509	1.1194	36.199	4	0	Median	0.61432	0.97775	NaN	1	0	Median	1.5382	2.1803	NaN
GGEGDSSQPQSGEGEAVAVNIR	0	Unmodified	2142.9778	0.97776759	585	Q9SII8	DSK2B	Ubiquitin domain-containing protein DSK2b	yes	yes	0	0	0	0	0	By MS/MS	By MS/MS	By MS/MS	By MS/MS	1	0	10	1	3	3	3	36.761	36.646	2;3	3.3406E-33	11857	181123 FD SP3-V HUNTER A_GB6_01_5995	127.28	118.46	0.9029	1.2579	22.342	10	6	Median	0.7658	1.2274	NaN	1	0	Median	1.592	2.1835	27.933
GGGFSSGGFSGGSFSR	0	Unmodified	1449.6273	0.62730558	105	CON__P13645			yes	yes	0	0	0	0	0	By MS/MS	By MS/MS	By MS/MS	By MS/MS	1	0	4	1	1	1	1	39.646	39.495	2	1.6825E-79	12968	181123 FD SP3-V HUNTER A_GB6_01_5995	228.61	144.41	0.51148	0.72326	79.676	4	0	Median	1.744	2.8776	NaN	1	0	Median	0.4878	0.70772	NaN
GGGGGFGAAGGFGGR	0	Unmodified	1180.5374	0.53736836	109	CON__P35908v2;CON__P35908			yes	no	0	0	0	0	0	By MS/MS	By MS/MS	By MS/MS	By MS/MS	1	0	4	1	1	1	1	33.122	32.954	2	1.8876E-06	10415	181123 FD SP3-V HUNTER A_GB6_01_5995	91.867	56.571	0.48587	0.65667	72.963	3	0	Median	1.3615	2.1851	NaN	1	0	Median	0.46083	0.58526	NaN
GGGGGGAWGGEGEGGGEWGGGGEGGGGGR	0	Unmodified	2330.9285	0.92852599	591	Q9SK09	At2g28490		yes	yes	0	0	0	0	0			By MS/MS	By MS/MS	1	0	3			1	2	35.006	34.969	2;3	5.6689E-40	11369	181123 FD SP3-V HUNTER D_GB9_01_5999	111.4	95.813	0.21698	0.27425	59.892	2	2	Median	NaN	NaN	NaN	0	0	Median	NaN	NaN	NaN
GGGGGGGAWGGEGEGGGEWGGGGEGGGGGR	0	Unmodified	2387.95	0.94998971	591	Q9SK09	At2g28490		yes	yes	0	0	0	0	0	By MS/MS	By MS/MS	By MS/MS	By MS/MS	1	0	4	1	1	1	1	35.013	34.863	3	5.1108E-51	11338	181123 FD SP3-V HUNTER C_GB8_01_6000	140.57	137.33	0.45866	0.67312	111.24	4	1	Median	0.44051	0.68981	NaN	1	0	Median	1.6996	1.9426	NaN
GGGGGGGAWGGEGEGGGEWGGGGEGGGGGRR	0	Unmodified	2544.0511	0.051100741	591	Q9SK09	At2g28490		yes	yes	0	0	0	0	1	By MS/MS	By MS/MS	By MS/MS	By MS/MS	1	0	4	1	1	1	1	28.567	28.492	3	1.57E-11	8715	181123 FD SP3-V HUNTER C_GB8_01_6000	70.451	42.732	0.4544	0.66457	124.3	4	1	Median	0.43773	0.69134	NaN	1	0	Median	1.7676	1.8864	NaN
GGGGGGGGAWGGEGEGGGEWGGGGEGGGGGR	0	Unmodified	2444.9715	0.97145344	591	Q9SK09	At2g28490		yes	yes	0	0	0	0	0				By MS/MS	1	0	1				1	34.7	34.7	3	1.2378E-07	11273	181123 FD SP3-V HUNTER D_GB9_01_5999	90.946	76.002	0.15169	0.17844	NaN	1	1	Median	NaN	NaN	NaN	0	0	Median	NaN	NaN	NaN
GGGGGYSGGGGGGYSGGGGGGYER	0	Unmodified	1935.7732	0.77319455	315	Q03251	RBG8	Glycine-rich RNA-binding protein 8	yes	yes	0	0	0	0	0	By MS/MS	By MS/MS			1	0	2	1	1			23.069	22.975	2	0.00012313	6424	181123 FD SP3-V HUNTER B_GB7_01_5994	80.738	64.798	0.30029	0.37609	9.1799	2	2	Median	0.28285	0.40131	NaN	1	1	Median	0.3188	0.35245	NaN
GGGGNYQGGGGNYQGGGGNYQGGGGR	0	Unmodified	2301.9496	0.94959578	596	Q9SL15	GRP3	Glycine-rich protein 3	yes	yes	0	0	0	0	0	By MS/MS	By MS/MS	By MS/MS	By MS/MS	1	0	4	1	1	1	1	21.534	21.484	3	1.4352E-21	5705	181123 FD SP3-V HUNTER C_GB8_01_6000	107.08	83.358	0.71967	0.92833	40.111	4	2	Median	0.45939	0.66526	NaN	1	1	Median	1.5975	1.728	NaN
GGGSGEGWEEESTNHPYHFR	0	Unmodified	2231.9257	0.92567244	535	Q9LUJ7	PAP85		yes	yes	0	0	0	0	0	By MS/MS	By MS/MS	By MS/MS	By MS/MS	1	0	5	1	2	1	1	29.481	29.409	3;4;5	1.2648E-24	9019	181123 FD SP3-V HUNTER D_GB9_01_5999	127.97	119.81	0.45028	0.6147	108.97	5	1	Median	0.37512	0.6147	NaN	1	0	Median	1.9485	2.3823	44.821
GGGSGGGFSASSLGGGFGGGSR	0	Unmodified	1771.7874	0.78738805	108	CON__P35527			yes	yes	0	0	0	0	0		By MS/MS		By MS/MS	1	0	2		1		1	42.754	42.673	2	1.7414E-07	14499	181123 FD SP3-V HUNTER B_GB7_01_5994	74.772	50.39	NaN	NaN	NaN	0	0	Median	NaN	NaN	NaN	0	0	Median	NaN	NaN	NaN
GGGYQGGGGNYQGGGGNYQGGGGNYQGGGGR	0	Unmodified	2764.1359	0.135893	596	Q9SL15	GRP3	Glycine-rich protein 3	yes	yes	0	0	0	0	0	By MS/MS	By MS/MS	By MS/MS	By MS/MS	1	0	4	1	1	1	1	24.905	24.83	3	1.186E-55	7122	181123 FD SP3-V HUNTER D_GB9_01_5999	151.47	139.15	0.43277	0.54892	34.432	4	1	Median	0.29633	0.44785	NaN	1	1	Median	0.84049	0.9934	NaN
GGLPQSNSKSPPSSSQR	1	Unmodified	1712.8442	0.84417465	499	Q9FNK4	DELTA-OAT	Ornithine aminotransferase, mitochondrial	yes	yes	0	0	0	0	0		By matching	By MS/MS	By matching	1	0	3		1	1	1	19.395	19.371	4	0.0047875	4881	181123 FD SP3-V HUNTER C_GB8_01_6000	65.107	35.752	0.72803	0.94595	13.464	3	0	Median	NaN	NaN	NaN	0	0	Median	1.0313	1.1521	NaN
GGNYNNGGGYQGGGGNYQGGGGNYQGGGGNYQGGGGR	0	Unmodified	3383.3709	0.37093133	596	Q9SL15	GRP3	Glycine-rich protein 3	yes	yes	0	0	0	0	0	By MS/MS		By MS/MS	By MS/MS	1	0	3	1		1	1	27.009	26.929	4	3.2751E-30	8052	181123 FD SP3-V HUNTER C_GB8_01_6000	99.866	98.162	0.49749	0.66804	18.954	3	0	Median	0.30965	0.48922	NaN	1	0	Median	NaN	NaN	NaN
GGSGEGWEEESTNHPYHFR	0	Unmodified	2174.9042	0.90420872	535	Q9LUJ7	PAP85		yes	yes	0	0	0	0	0	By MS/MS	By MS/MS	By MS/MS	By matching	1	0	4	1	1	1	1	29.528	29.452	4	4.3039E-24	9147	181123 FD SP3-V HUNTER B_GB7_01_5994	130.56	127.11	0.59153	0.9032	113.87	4	0	Median	0.80635	1.3094	NaN	1	0	Median	3.6465	5.2413	NaN
GGSKSISISVAR	1	Unmodified	1160.6513	0.65133548	104	CON__P04264			yes	yes	0	0	0	0	0	By MS/MS	By MS/MS	By MS/MS	By MS/MS	1	0	4	1	1	1	1	26.636	26.561	3	3.1384E-06	7940	181123 FD SP3-V HUNTER B_GB7_01_5994	117.07	92.219	0.48354	0.68771	73.834	4	0	Median	1.3567	2.2408	NaN	1	0	Median	0.39447	0.57657	NaN
GGSSGGYGGLGGFGGGSFR	0	Unmodified	1632.7281	0.72808225	105	CON__P13645			yes	yes	0	0	0	0	0	By MS/MS	By matching	By matching	By matching	1	0	4	1	1	1	1	46.902	46.702	2	0.0031225	15625	181123 FD SP3-V HUNTER A_GB6_01_5995	75.764	42.535	0.66305	0.77451	44.411	4	0	Median	1.1518	1.664	NaN	1	0	Median	0.61226	0.63642	NaN
GHLIPQTGDEETELGLAAVR	0	Unmodified	2105.0753	0.075296793	603	Q9SRD4	F28O16.16		yes	yes	0	0	0	0	0	By MS/MS	By MS/MS	By MS/MS	By MS/MS	1	0	5	1	2	1	1	51.349	51.136	3	1.5871E-36	17620	181123 FD SP3-V HUNTER B_GB7_01_5994	151.95	109.69	1.6659	2.101	19.762	5	3	Median	1.2948	1.9096	NaN	1	0	Median	2.4969	2.5914	1.4526
GHLIPQTGDEETELGLAAVR	0	Acetyl (Pept. N-term)	2147.0859	0.08586148	603	Q9SRD4	F28O16.16		yes	yes	1	0	0	0	0	By MS/MS		By MS/MS		1	0	2	1		1		63.035	62.915	3	0.0068243	21798	181123 FD SP3-V HUNTER C_GB8_01_6000	61.767	40.762	NaN	NaN	NaN	0	0	Median	NaN	NaN	NaN	0	0	Median	NaN	NaN	NaN
GIEETYCTAKIHENIDDPER	1	Unmodified	2389.0856	0.085603483	641	Q9ZWA9	CRD	12S seed storage protein CRD;12S seed storage protein CRD alpha chain;12S seed storage protein CRD beta chain	yes	yes	0	0	0	0	0	By MS/MS	By MS/MS	By MS/MS		1	0	4	1	2	1		34.234	34.044	3;4	3.3742E-29	10993	181123 FD SP3-V HUNTER C_GB8_01_6000	141.74	113.27	0.053187	0.08715	78.226	3	3	Median	0.053187	0.08715	NaN	1	1	Median	0.09792	0.11914	107.64
GKAHIQMVNDNGER	1	Oxidation (M)	1583.7474	0.74743749	248	P15456	CRB	12S seed storage protein CRB;12S seed storage protein CRB alpha chain;12S seed storage protein CRB beta chain	yes	yes	0	0	0	1	0				By MS/MS	1	0	1				1	17.818	17.818	4	0.0065548	4419	181123 FD SP3-V HUNTER D_GB9_01_5999	78.486	43.801	0.63098	0.77398	NaN	1	1	Median	NaN	NaN	NaN	0	0	Median	NaN	NaN	NaN
GKEVPETVDWR	1	Unmodified	1314.6568	0.65681479	434	Q94B08	GCP1	Germination-specific cysteine protease 1	yes	yes	0	0	0	0	0	By MS/MS	By MS/MS	By MS/MS	By MS/MS	1	0	4	1	1	1	1	31.518	31.393	3	2.209E-06	9783	181123 FD SP3-V HUNTER A_GB6_01_5995	75.695	42.471	2.3125	3.3416	57.116	4	0	Median	2.1053	3.416	NaN	1	0	Median	7.5262	10.324	NaN
GKKQSEISAMEIDDPKSESSDQILPR	3	Unmodified	2887.4233	0.42331597	480	Q9FH46	At5g61970	Signal recognition particle subunit SRP68	yes	yes	0	0	0	0	0				By MS/MS	1	0	1				1	38.876	38.876	5	0.014823	12972	181123 FD SP3-V HUNTER D_GB9_01_5999	54.152	21.661	0.5633	0.69716	NaN	1	1	Median	NaN	NaN	NaN	0	0	Median	NaN	NaN	NaN
GKKQSEISAMEIDDPKSESSDQILPR	3	Oxidation (M)	2903.4182	0.41823059	480	Q9FH46	At5g61970	Signal recognition particle subunit SRP68	yes	yes	0	0	0	1	0			By MS/MS		1	0	1			1		34.976	34.864	5	0.0087957	11364	181123 FD SP3-V HUNTER C_GB8_01_6000	65.071	46.976	1.0033	1.3212	NaN	1	1	Median	NaN	NaN	NaN	0	0	Median	NaN	NaN	NaN
GKSYYDVLQVPKGASDEQIKR	3	Unmodified	2380.2387	0.23867373	553	Q9LZK5	ERDJ3B	DnaJ protein ERDJ3B	yes	yes	0	0	0	0	0	By MS/MS		By MS/MS		1	0	2	1		1		36.956	36.736	5	3.1488E-05	12059	181123 FD SP3-V HUNTER C_GB8_01_6000	74.207	59.118	0.83213	1.2154	16.049	2	1	Median	0.69328	1.085	NaN	1	1	Median	NaN	NaN	NaN
GLEDAGPMASR	0	Unmodified	1102.5077	0.50770771	379	Q8L733	At4g12130		yes	yes	0	0	0	0	0	By MS/MS				1	0	1	1				38.701	38.375	2	0.055141	12518	181123 FD SP3-V HUNTER A_GB6_01_5995	69.423	35.171	NaN	NaN	NaN	0	0	Median	NaN	NaN	NaN	0	0	Median	NaN	NaN	NaN
GLEETICSAR	0	Unmodified	1134.5339	0.53392246	247	P15455;P15455-2;F4K8S2	CRA1	12S seed storage protein CRA1;12S seed storage protein CRA1 alpha chain;12S seed storage protein CRA1 beta chain	yes	no	0	0	0	0	0		By MS/MS	By MS/MS		1	0	2		1	1		31.839	31.751	2	4.1179E-81	10021	181123 FD SP3-V HUNTER C_GB8_01_6000	191.85	98.475	0.0042176	0.0062321	3.2281	2	2	Median	NaN	NaN	NaN	0	0	Median	0.0039877	0.0060914	NaN
GLEETICSMR	0	Oxidation (M)	1210.5322	0.5322079	448	Q96318;Q96318-4;Q96318-3;A0A1P8B543	CRC	12S seed storage protein CRC;12S seed storage protein CRC alpha chain;12S seed storage protein CRC beta chain	yes	no	0	0	0	1	0	By MS/MS	By MS/MS	By MS/MS	By MS/MS	1	0	9	1	2	3	3	33.323	33.235	2;3	2.2563E-51	9643	181123 FD SP3-V HUNTER C_GB8_01_6000	174.02	126.17	0.050475	0.074607	169.07	8	7	Median	0.017294	0.028567	NaN	1	1	Median	0.085916	0.10688	233.98
GLEETICSMR	0	Unmodified	1194.5373	0.53729328	448	Q96318;Q96318-4;Q96318-3;A0A1P8B543	CRC	12S seed storage protein CRC;12S seed storage protein CRC alpha chain;12S seed storage protein CRC beta chain	yes	no	0	0	0	0	0	By MS/MS	By MS/MS	By MS/MS	By MS/MS	1	0	6	2	2	1	1	41.395	41.18	2	3.8072E-99	13284	181123 FD SP3-V HUNTER D_GB9_01_5999	207.29	151.74	0.031005	0.047697	76.078	6	6	Median	0.058092	0.093766	63.081	2	2	Median	0.032357	0.045305	98.009
GLEETLCTMR	0	Oxidation (M)	1224.5479	0.54785797	248	P15456	CRB	12S seed storage protein CRB;12S seed storage protein CRB alpha chain;12S seed storage protein CRB beta chain	yes	yes	0	0	0	1	0	By MS/MS	By MS/MS	By MS/MS	By MS/MS	1	0	8	2	2	2	2	36.208	36.07	2	5.312E-20	10712	181123 FD SP3-V HUNTER B_GB7_01_5994	147.51	88.591	0.01194	0.017106	29.638	5	5	Median	0.014334	0.023705	NaN	1	1	Median	0.010235	0.015067	NaN
GLEETLCTMR	0	Unmodified	1208.5529	0.55294335	248	P15456	CRB	12S seed storage protein CRB;12S seed storage protein CRB alpha chain;12S seed storage protein CRB beta chain	yes	yes	0	0	0	0	0	By MS/MS	By MS/MS	By MS/MS	By MS/MS	1	0	9	3	3	2	1	44.74	44.508	2	1.7052E-51	13738	181123 FD SP3-V HUNTER D_GB9_01_5999	175.44	75.643	0.012411	0.017788	26.756	3	3	Median	0.012717	0.021004	NaN	1	1	Median	0.008434	0.012443	NaN
GLPLEVITNGFQISPEEAR	0	Unmodified	2069.0793	0.079319539	247	P15455;P15455-2;F4K8S2	CRA1	12S seed storage protein CRA1;12S seed storage protein CRA1 alpha chain;12S seed storage protein CRA1 beta chain	yes	no	0	0	0	0	0			By MS/MS		1	0	1			1		74.581	74.468	3	0.023239	25896	181123 FD SP3-V HUNTER C_GB8_01_6000	57.745	0.40738	NaN	NaN	NaN	0	0	Median	NaN	NaN	NaN	0	0	Median	NaN	NaN	NaN
GLVTDEVR	0	Unmodified	887.47125	0.47124585	502	Q9FXB0	F25P12.97		yes	yes	0	0	0	0	0	By MS/MS	By MS/MS	By MS/MS	By MS/MS	1	0	4	1	1	1	1	30.341	30.241	2	2.9008E-05	9660	181123 FD SP3-V HUNTER B_GB7_01_5994	89.752	30.771	1.0302	1.452	55.421	4	0	Median	0.80337	1.3273	NaN	1	0	Median	2.8908	4.221	NaN
GLVTEEVR	0	Unmodified	901.4869	0.48689592	631	Q9ZPZ4	T31J12.3		yes	yes	0	0	0	0	0	By MS/MS		By MS/MS	By MS/MS	1	0	3	1		1	1	29.589	29.509	2	9.5486E-27	9158	181123 FD SP3-V HUNTER C_GB8_01_6000	192.31	84.992	1.0047	1.4377	41.554	3	0	Median	0.57148	0.95216	NaN	1	0	Median	NaN	NaN	NaN
GMATEEEDKEHYPGSTTTTTATTR	1	Oxidation (M)	2629.145	0.14496886	537	Q9LW12	At3g15670		yes	yes	0	0	0	1	0	By matching	By MS/MS	By matching		1	0	3	1	1	1		21.838	21.771	4	3.008E-06	5937	181123 FD SP3-V HUNTER B_GB7_01_5994	68.762	66.479	0.43357	0.64604	34.225	3	0	Median	0.43357	0.64604	NaN	1	0	Median	0.39354	0.39709	NaN
GNDLWYGPDR	0	Unmodified	1191.5309	0.530886	569	Q9S7M0	LHCB3*1		yes	yes	0	0	0	0	0	By MS/MS	By MS/MS	By MS/MS	By MS/MS	1	0	4	1	1	1	1	41.739	41.589	2	2.17E-05	14053	181123 FD SP3-V HUNTER B_GB7_01_5994	125.75	112.17	0.80256	1.1622	68.737	4	0	Median	0.29432	0.48631	NaN	1	0	Median	0.88237	1.292	NaN
GNETKTNGGPASMAGGGGFR	1	Oxidation (M)	1880.8435	0.84352272	313	P93048	GAG1At		yes	yes	0	0	0	1	0	By MS/MS	By MS/MS		By MS/MS	1	0	3	1	1		1	21.437	21.374	3	2.281E-05	5648	181123 FD SP3-V HUNTER D_GB9_01_5999	78.012	45.017	1.0211	1.4289	35.959	3	0	Median	0.89427	1.4289	NaN	1	0	Median	1.9605	2.59	NaN
GNNPQGQEWLQGR	0	Unmodified	1482.6964	0.6963882	248	P15456	CRB	12S seed storage protein CRB;12S seed storage protein CRB alpha chain;12S seed storage protein CRB beta chain	yes	yes	0	0	0	0	0	By MS/MS			By MS/MS	1	0	2	1			1	32.558	32.394	2	0.00075313	10204	181123 FD SP3-V HUNTER A_GB6_01_5995	95.477	59.03	0.29066	0.39684	18.462	2	2	Median	0.23512	0.34827	NaN	1	1	Median	NaN	NaN	NaN
GNNPQGQVWLQGR	0	Unmodified	1452.7222	0.72220902	247	P15455;P15455-2;F4K8S2	CRA1	12S seed storage protein CRA1;12S seed storage protein CRA1 alpha chain;12S seed storage protein CRA1 beta chain	yes	no	0	0	0	0	0	By MS/MS			By MS/MS	1	0	2	1			1	35.326	35.163	3	0.010731	11337	181123 FD SP3-V HUNTER A_GB6_01_5995	62.14	30.078	0.69083	0.85539	NaN	1	1	Median	NaN	NaN	NaN	0	0	Median	NaN	NaN	NaN
GQDGSPAHKRPSGSGGGLPTTTLTNGGGR	1	Unmodified	2719.3386	0.33861556	469	Q9CA75	GT5	Putative glycosyltransferase 5	yes	yes	0	0	0	0	1			By MS/MS	By MS/MS	1	0	2			1	1	25.559	25.553	5	1.7885E-19	7457	181123 FD SP3-V HUNTER C_GB8_01_6000	91.722	84.189	0.90599	1.1869	18.336	2	0	Median	NaN	NaN	NaN	0	0	Median	NaN	NaN	NaN
GQEEEEDMSENVHKVVSR	1	Oxidation (M)	2116.9331	0.93312559	535	Q9LUJ7	PAP85		yes	yes	0	0	0	1	0	By matching	By MS/MS	By MS/MS	By MS/MS	1	0	4	1	1	1	1	21.627	21.577	4	1.056E-16	5683	181123 FD SP3-V HUNTER C_GB8_01_6000	145.91	130.52	0.43401	0.66392	88.25	4	0	Median	0.44406	0.72369	NaN	1	0	Median	2.8249	3.5792	NaN
GQEEEEDMSENVHKVVSR	1	Unmodified	2100.9382	0.93821096	535	Q9LUJ7	PAP85		yes	yes	0	0	0	0	0	By MS/MS	By MS/MS	By MS/MS	By MS/MS	1	0	4	1	1	1	1	29.089	29.014	4	1.2951E-15	8925	181123 FD SP3-V HUNTER C_GB8_01_6000	130.01	95.262	0.50517	0.77391	83.5	4	1	Median	0.56264	0.91962	NaN	1	0	Median	2.656	3.5948	NaN
GQGQEEEEDMSENVHKVVSR	1	Oxidation (M)	2302.0132	0.013166821	535	Q9LUJ7	PAP85		yes	yes	0	0	0	1	0	By MS/MS	By matching	By MS/MS	By MS/MS	1	0	6	1	1	2	2	21.983	21.947	4	8.986E-54	5962	181123 FD SP3-V HUNTER C_GB8_01_6000	137.89	133.53	0.22025	0.2918	64.488	6	2	Median	0.15476	0.24616	NaN	1	1	Median	1.1306	1.1737	NaN
GQGQEEEEDMSENVHKVVSR	1	Unmodified	2286.0183	0.018252199	535	Q9LUJ7	PAP85		yes	yes	0	0	0	0	0	By MS/MS	By matching	By MS/MS	By matching	1	0	4	1	1	1	1	29.997	29.897	4	3.3894E-11	9190	181123 FD SP3-V HUNTER A_GB6_01_5995	102.37	70.274	0.19802	0.27051	80.362	4	0	Median	0.14449	0.23235	NaN	1	0	Median	0.94963	1.257	NaN
GQKINPLGFR	1	Unmodified	1128.6404	0.64037687	302	P56798	rps3	30S ribosomal protein S3, chloroplastic	yes	yes	0	0	0	0	0	By MS/MS	By MS/MS	By MS/MS		1	0	3	1	1	1		33.929	33.729	3	0.0022027	10983	181123 FD SP3-V HUNTER B_GB7_01_5994	118.67	118.67	0.75087	1.0763	49.328	3	0	Median	0.41565	0.68557	NaN	1	0	Median	1.2627	1.8366	NaN
GQPWEGQGQQGQQGFR	0	Unmodified	1786.8135	0.81354322	448	Q96318;Q96318-4;Q96318-3;A0A1P8B543;F4JLA9;Q96318-2	CRC;CRU3	12S seed storage protein CRC;12S seed storage protein CRC alpha chain;12S seed storage protein CRC beta chain	yes	no	0	0	0	0	0	By MS/MS	By MS/MS	By MS/MS	By MS/MS	1	0	7	1	2	2	2	32.557	32.46	2;3	1.7139E-208	10278	181123 FD SP3-V HUNTER D_GB9_01_5999	253.46	208.65	0.023596	0.033881	83.662	7	5	Median	0.023596	0.037862	NaN	1	1	Median	0.073879	0.10016	3.9842
GQPWEGQGQQGQQGR	0	Unmodified	1639.7451	0.7451293	448	Q96318;Q96318-4;Q96318-3;A0A1P8B543;F4JLA9;Q96318-2	CRC;CRU3	12S seed storage protein CRC;12S seed storage protein CRC alpha chain;12S seed storage protein CRC beta chain	yes	no	0	0	0	0	0	By MS/MS	By MS/MS	By MS/MS	By MS/MS	1	0	10	2	2	3	3	23.53	23.468	2;3	1.102E-79	6625	181123 FD SP3-V HUNTER D_GB9_01_5999	160.8	66.982	0.10141	0.14051	137.18	10	2	Median	0.038485	0.062608	7.8109	2	0	Median	0.2649	0.35266	7.4247
GQQGQPWEGQGQQGQQGFR	0	Unmodified	2099.9522	0.95216197	448	Q96318;Q96318-4;Q96318-3;A0A1P8B543;F4JLA9;Q96318-2	CRC;CRU3	12S seed storage protein CRC;12S seed storage protein CRC alpha chain;12S seed storage protein CRC beta chain	yes	no	0	0	0	0	0	By MS/MS	By MS/MS	By MS/MS	By MS/MS	1	0	7	1	3	2	1	32.079	31.959	2;3;4	7.8717E-87	10316	181123 FD SP3-V HUNTER B_GB7_01_5994	232.54	223.14	0.023708	0.0334	204.58	7	5	Median	0.019347	0.031054	NaN	1	1	Median	0.10047	0.15109	212.56
GQQGQPWEGQGQQGQQGR	0	Unmodified	1952.8837	0.88374805	448	Q96318;Q96318-4;Q96318-3;A0A1P8B543;F4JLA9;Q96318-2	CRC;CRU3	12S seed storage protein CRC;12S seed storage protein CRC alpha chain;12S seed storage protein CRC beta chain	yes	no	0	0	0	0	0	By MS/MS	By MS/MS	By MS/MS	By MS/MS	1	0	12	3	3	3	3	23.803	23.728	2;3;4	0	6637	181123 FD SP3-V HUNTER D_GB9_01_5999	245.96	162.55	0.082464	0.12654	110.64	12	3	Median	0.035819	0.057581	39.184	3	0	Median	0.22796	0.34162	24.504
GQQGRQGQPWEGQGQQGQQGR	0	Unmodified	2294.0649	0.064900312	448	Q96318;Q96318-4;Q96318-3;F4JLA9;Q96318-2	CRC;CRU3	12S seed storage protein CRC;12S seed storage protein CRC alpha chain;12S seed storage protein CRC beta chain	yes	no	0	0	0	0	1	By MS/MS	By MS/MS	By MS/MS		1	0	4	1	1	2		20.482	20.403	3;4	4.9486E-34	5349	181123 FD SP3-V HUNTER B_GB7_01_5994	159.01	0	0.21684	0.29832	65.077	4	0	Median	0.061155	0.099291	NaN	1	0	Median	0.321	0.4536	NaN
GQVSQGQLIAVPQGFSVVKR	1	Unmodified	2097.1695	0.16947195	247	P15455;P15455-2;F4K8S2	CRA1	12S seed storage protein CRA1;12S seed storage protein CRA1 alpha chain;12S seed storage protein CRA1 beta chain	yes	no	0	0	0	0	0	By MS/MS	By MS/MS	By MS/MS		1	0	3	1	1	1		52.456	52.189	4	0.0086207	18037	181123 FD SP3-V HUNTER B_GB7_01_5994	61.181	25.424	0.11873	0.1581	35.966	3	3	Median	0.14866	0.23484	NaN	1	1	Median	0.10992	0.11453	NaN
GRGRNTLR	0	Unmodified	928.5315	0.53149512	542	Q9LXC5	APUM21	Putative pumilio homolog 21	yes	yes	0	0	0	0	2				By MS/MS	1	0	1				1	28.734	28.734	2	3.7316E-05	8766	181123 FD SP3-V HUNTER D_GB9_01_5999	81.635	81.635	0.72582	1.0172	NaN	1	0	Median	NaN	NaN	NaN	0	0	Median	NaN	NaN	NaN
GRQGQPWEGQGQQGQQGR	0	Unmodified	1980.9263	0.92628157	448	Q96318;Q96318-4;Q96318-3;F4JLA9;Q96318-2	CRC;CRU3	12S seed storage protein CRC;12S seed storage protein CRC alpha chain;12S seed storage protein CRC beta chain	yes	no	0	0	0	0	1	By MS/MS	By MS/MS	By MS/MS	By MS/MS	1	0	7	2	3	1	1	20.275	20.182	3;4	3.0153E-43	5294	181123 FD SP3-V HUNTER B_GB7_01_5994	194.05	166.34	0.10157	0.14669	21.052	7	4	Median	0.079054	0.12798	5.5581	2	1	Median	0.11247	0.15048	4.6679
GRQGQQGQPWEGQGQQGQQGFR	0	Unmodified	2441.1333	0.13331423	448	Q96318;Q96318-4;Q96318-3;A0A1P8B543;F4JLA9;Q96318-2	CRC;CRU3	12S seed storage protein CRC;12S seed storage protein CRC alpha chain;12S seed storage protein CRC beta chain	yes	no	0	0	0	0	1	By MS/MS	By MS/MS	By MS/MS	By MS/MS	1	0	7	1	3	2	1	26.33	26.268	3;4	5.9876E-51	7851	181123 FD SP3-V HUNTER B_GB7_01_5994	161.51	123.24	0.11716	0.14714	72.433	7	5	Median	0.044937	0.071297	NaN	1	1	Median	0.12824	0.16233	18.208
GRQGQQGQPWEGQGQQGQQGR	0	Unmodified	2294.0649	0.064900312	448	Q96318;Q96318-4;Q96318-3;A0A1P8B543;F4JLA9;Q96318-2	CRC;CRU3	12S seed storage protein CRC;12S seed storage protein CRC alpha chain;12S seed storage protein CRC beta chain	yes	no	0	0	0	0	1	By MS/MS	By MS/MS	By MS/MS	By MS/MS	1	0	4	1	1	1	1	20.466	20.39	3;4	2.2018E-34	5302	181123 FD SP3-V HUNTER A_GB6_01_5995	170.06	17.005	0.11456	0.17366	114.08	4	1	Median	0.061155	0.099291	NaN	1	0	Median	0.321	0.4536	NaN
GRSNEQDLLSTEIVNR	0	Unmodified	1829.9232	0.92315325	347	Q570B4	FDH	3-ketoacyl-CoA synthase 10	yes	yes	0	0	0	0	1	By MS/MS	By MS/MS	By MS/MS	By MS/MS	1	0	6	2	1	2	1	39.175	39.002	3;4	2.4194E-06	13033	181123 FD SP3-V HUNTER C_GB8_01_6000	92.575	56.684	0.9154	1.2365	27.466	6	2	Median	0.68671	1.0339	23.852	2	1	Median	1.8683	1.9893	NaN
GSAGVASSSSDVAISALR	0	Acetyl (Pept. N-term)	1675.8377	0.83769228	349	Q5XF36	KMS1	Vacuole membrane protein KMS1	yes	yes	1	0	0	0	0	By MS/MS	By MS/MS	By MS/MS	By MS/MS	1	0	4	1	1	1	1	58.08	57.93	2	1.529E-06	19967	181123 FD SP3-V HUNTER C_GB8_01_6000	108.59	66.259	NaN	NaN	NaN	0	0	Median	NaN	NaN	NaN	0	0	Median	NaN	NaN	NaN
GSAPAQIPTSFGHELR	0	Acetyl (Pept. N-term)	1708.8533	0.85328277	179	F4KAT2;Q94C60	SPT42	Transcription elongation factor SPT4 homolog 2	yes	no	1	0	0	0	0	By MS/MS		By MS/MS	By MS/MS	1	0	3	1		1	1	51.738	51.559	2	0.0040622	17652	181123 FD SP3-V HUNTER D_GB9_01_5999	84.718	51.493	NaN	NaN	NaN	0	0	Median	NaN	NaN	NaN	0	0	Median	NaN	NaN	NaN
GSGEGWEEESTNHPYHFR	0	Unmodified	2117.8827	0.882745	535	Q9LUJ7	PAP85		yes	yes	0	0	0	0	0	By matching	By MS/MS	By MS/MS		1	0	4	1	1	2		29.596	29.517	4	6.6422E-15	9127	181123 FD SP3-V HUNTER C_GB8_01_6000	124.92	76.87	0.57715	0.87874	92.51	4	2	Median	0.78447	1.2661	NaN	1	0	Median	3.3771	4.2921	NaN
GSGGGSYGSGGGGGGHGSYGSGSSSGGYR	0	Unmodified	2408.9602	0.96022005	104	CON__P04264			yes	yes	0	0	0	0	0	By MS/MS	By MS/MS			1	0	2	1	1			19.251	19.107	3	8.0375E-23	4824	181123 FD SP3-V HUNTER B_GB7_01_5994	102.95	94.658	0.91692	1.3097	82.089	2	0	Median	1.4493	2.3403	NaN	1	0	Median	0.5801	0.73298	NaN
GSGGSSYGSGGGSYGSGGGGGGHGSYGSGSSSGGYR	0	Unmodified	3004.184	0.18402499	104	CON__P04264			yes	yes	0	0	0	0	0	By MS/MS	By MS/MS	By MS/MS	By MS/MS	1	0	4	1	1	1	1	21.834	21.783	3	4.7541E-07	5853	181123 FD SP3-V HUNTER A_GB6_01_5995	61.941	27.786	0.58596	2.0356	67.9	4	0	Linear	1.4539	2.2966	NaN	1	0	Median	0.51884	0.51994	NaN
GSLGGGFSSGGFSGGSFSR	0	Unmodified	1706.7649	0.76486169	105	CON__P13645			yes	yes	0	0	0	0	0	By MS/MS	By MS/MS	By MS/MS	By MS/MS	1	0	4	1	1	1	1	48.023	47.823	2	5.6834E-28	16391	181123 FD SP3-V HUNTER B_GB7_01_5994	170.49	137.43	0.55821	0.76073	62.854	4	0	Median	1.4892	2.4256	NaN	1	0	Median	0.52719	0.72082	NaN
GSSAPESVNKPEEEWR	1	Acetyl (Pept. N-term)	1842.8384	0.83842057	457	Q9C5C8-2;Q9C5C8	MSRB2	Peptide methionine sulfoxide reductase B2, chloroplastic	yes	no	1	0	0	0	0				By MS/MS	1	0	1				1	35.73	35.73	2	0.0024724	11674	181123 FD SP3-V HUNTER D_GB9_01_5999	90.861	66.479	0.13748	0.17355	NaN	1	1	Median	NaN	NaN	NaN	0	0	Median	NaN	NaN	NaN
GSSAPESVNKPEEEWR	1	Unmodified	1800.8279	0.82785588	457	Q9C5C8-2;Q9C5C8	MSRB2	Peptide methionine sulfoxide reductase B2, chloroplastic	yes	no	0	0	0	0	0	By MS/MS	By MS/MS	By MS/MS	By MS/MS	1	0	4	1	1	1	1	27.551	27.476	3	1.0722E-38	8286	181123 FD SP3-V HUNTER D_GB9_01_5999	123.36	100.19	0.83658	1.1762	32.966	4	0	Median	0.48444	0.79526	NaN	1	0	Median	1.2363	1.7707	NaN
GSSFETIDIATSAR	0	Acetyl (Pept. N-term)	1495.7155	0.71545188	404	Q8VYB5	AMSH1	AMSH-like ubiquitin thioesterase 1	yes	yes	1	0	0	0	0		By MS/MS	By MS/MS	By MS/MS	1	0	3		1	1	1	64.599	64.54	2	0.0001534	22360	181123 FD SP3-V HUNTER C_GB8_01_6000	100.72	73.607	NaN	NaN	NaN	0	0	Median	NaN	NaN	NaN	0	0	Median	NaN	NaN	NaN
GSSSSFSSSSSKLLFR	1	Acetyl (Pept. N-term)	1704.8319	0.83187862	116	F4HRK0;Q9C8L4	GLY3	Persulfide dioxygenase ETHE1 homolog, mitochondrial	yes	no	1	0	0	0	0	By MS/MS		By MS/MS		1	0	2	1		1		50.345	50.076	2	0.00061472	17135	181123 FD SP3-V HUNTER C_GB8_01_6000	48.568	27.317	0.87329	1.3049	18.468	2	0	Median	0.71551	1.1452	NaN	1	0	Median	NaN	NaN	NaN
GSSSVFGEQLQYPATR	0	Acetyl (Pept. N-term)	1767.8428	0.84277766	125	F4I2A1;F4I2A0	At1g76140		yes	no	1	0	0	0	0	By MS/MS	By MS/MS	By MS/MS	By MS/MS	1	0	4	1	1	1	1	62.856	62.756	2	1.9002E-09	21731	181123 FD SP3-V HUNTER D_GB9_01_5999	135.58	108.17	NaN	NaN	NaN	0	0	Median	NaN	NaN	NaN	0	0	Median	NaN	NaN	NaN
GSSTGDLVTR	0	Acetyl (Pept. N-term)	1033.504	0.50400254	394	Q8RWZ3	IBR3	Probable acyl-CoA dehydrogenase IBR3	yes	yes	1	0	0	0	0		By MS/MS	By MS/MS	By MS/MS	1	0	3		1	1	1	35.534	35.443	2	0.01141	11542	181123 FD SP3-V HUNTER D_GB9_01_5999	104.2	32.821	NaN	NaN	NaN	0	0	Median	NaN	NaN	NaN	0	0	Median	NaN	NaN	NaN
GSTPTDLPGEDVADNR	0	Acetyl (Pept. N-term)	1684.754	0.75402223	547	Q9LYG3	NADP-ME2	NADP-dependent malic enzyme 2	yes	yes	1	0	0	0	0	By MS/MS	By MS/MS	By MS/MS	By MS/MS	1	0	4	1	1	1	1	50.61	50.41	2	9.349E-25	17230	181123 FD SP3-V HUNTER D_GB9_01_5999	150.49	125.05	0.081084	0.115	NaN	1	0	Median	NaN	NaN	NaN	0	0	Median	NaN	NaN	NaN
GSYDSGSGLESLAR	0	Unmodified	1397.6423	0.64228694	1	A0A1I9LLI2;A0A1I9LLI1;P54968	ILR1	IAA-amino acid hydrolase ILR1	yes	no	0	0	0	0	0	By MS/MS		By matching		1	0	2	1		1		40.048	39.829	2	0.0020581	13118	181123 FD SP3-V HUNTER A_GB6_01_5995	73.632	47.118	0.57719	0.82634	1.7833	2	0	Median	0.53239	0.83683	NaN	1	0	Median	NaN	NaN	NaN
GTESGSDPESSSNGWSR	0	Unmodified	1738.703	0.7030493	482	Q9FI46	CRL	Chromophore lyase CRL, chloroplastic	yes	yes	0	0	0	0	0	By MS/MS		By MS/MS	By matching	1	0	3	1		1	1	24.472	24.392	2	0.0015383	6933	181123 FD SP3-V HUNTER C_GB8_01_6000	71.548	55.294	0.6693	0.84709	21.407	3	1	Median	0.49367	0.70061	NaN	1	1	Median	NaN	NaN	NaN
GTTLDVSR	0	Acetyl (Pept. N-term)	889.45051	0.45051041	229	O80845	PEX11D	Peroxisomal membrane protein 11D	yes	yes	1	0	0	0	0	By MS/MS				1	0	1	1				38.676	38.349	2	0.0018915	12545	181123 FD SP3-V HUNTER A_GB6_01_5995	101.6	53.858	NaN	NaN	NaN	0	0	Median	NaN	NaN	NaN	0	0	Median	NaN	NaN	NaN
GTTNGTDYGAYTYKELER	1	Acetyl (Pept. N-term)	2079.9385	0.93852854	415	Q93VR3		GDP-mannose 3,5-epimerase	yes	yes	1	0	0	0	0	By MS/MS	By MS/MS	By MS/MS	By MS/MS	1	0	8	2	1	2	3	46.973	46.806	2;3	1.125E-06	15852	181123 FD SP3-V HUNTER B_GB7_01_5994	109.44	79.384	0.16723	0.21163	265.36	7	6	Median	18.405	29.54	NaN	1	1	Median	0.083858	0.11864	NaN
GTVKSESEETVKPEQHGGGFGDNGGGR	2	Unmodified	2715.2485	0.24846314	43	C0Z2S1;A0A1P8B1B5;Q9ZSJ6	GRP3S	Glycine-rich protein 3 short isoform	yes	no	0	0	0	0	0	By MS/MS	By MS/MS	By MS/MS	By MS/MS	1	0	10	3	2	2	3	21.847	21.784	4;5	8.1459E-27	5849	181123 FD SP3-V HUNTER C_GB8_01_6000	132.53	98.097	0.91338	1.2892	47.516	10	7	Median	0.58699	0.97372	9.3683	3	2	Median	2.3314	3.4332	7.0125
GVIDEYLER	0	Unmodified	1092.5451	0.54513908	181	F4KC80;P49107-2;P49107	PSAN	Photosystem I reaction center subunit N, chloroplastic	yes	no	0	0	0	0	0	By MS/MS				1	0	1	1				47.806	47.379	2	0.0074159	15852	181123 FD SP3-V HUNTER A_GB6_01_5995	94.302	77.062	0.27132	0.44872	NaN	1	0	Median	0.27132	0.44872	NaN	1	0	Median	NaN	NaN	NaN
GVTKKPDLNDPVLR	2	Unmodified	1550.878	0.87804096	297	P56774	petD	Cytochrome b6-f complex subunit 4	yes	yes	0	0	0	0	0		By MS/MS	By MS/MS	By MS/MS	1	0	3		1	1	1	29.831	29.773	4	0.0071475	9322	181123 FD SP3-V HUNTER B_GB7_01_5994	76.262	36.996	0.79973	1.1109	31.691	3	3	Median	NaN	NaN	NaN	0	0	Median	0.79973	1.1109	NaN
GVVLIDGSTVR	0	Unmodified	1114.6346	0.63462279	220	O64866	At2g44310		yes	yes	0	0	0	0	0	By MS/MS	By MS/MS			1	0	3	1	2			44.526	44.209	2	0.0026702	15023	181123 FD SP3-V HUNTER B_GB7_01_5994	72.643	19.477	0.6701	0.84725	42.183	3	2	Median	0.41994	0.67406	NaN	1	1	Median	0.89272	1.1374	41.645
GVVPSFDPSYSSPLLVKKDQR	2	Unmodified	2318.227	0.22704641	45	F4IQK5;A0A1P8B270	At2g18540		yes	no	0	0	0	0	0		By MS/MS	By MS/MS		1	0	2		1	1		51.555	51.368	4	2.6605E-07	17723	181123 FD SP3-V HUNTER B_GB7_01_5994	103.1	72.676	0.11867	0.15747	39.287	2	2	Median	NaN	NaN	NaN	0	0	Median	0.093773	0.11928	NaN
GWEEESTNHPYHFR	0	Unmodified	1787.7652	0.76519604	535	Q9LUJ7	PAP85		yes	yes	0	0	0	0	0	By MS/MS	By MS/MS	By MS/MS	By MS/MS	1	0	4	1	1	1	1	28.577	28.502	4	2.6383E-10	8689	181123 FD SP3-V HUNTER C_GB8_01_6000	103.14	102.1	0.57381	0.87227	110.27	4	1	Median	0.91313	1.4692	NaN	1	0	Median	3.2372	4.1236	NaN
GYETKSTLDTER	1	Unmodified	1398.6627	0.66268803	473	Q9FE29		CASP-like protein 1D1	yes	yes	0	0	0	0	0	By MS/MS	By matching	By MS/MS	By MS/MS	1	0	4	1	1	1	1	21.836	21.786	3	1.4275E-05	5842	181123 FD SP3-V HUNTER A_GB6_01_5995	85.457	80.163	0.71409	0.98213	43.659	4	0	Median	0.28867	0.46816	NaN	1	0	Median	0.96187	1.2224	NaN
GYIGAHGVAALHR	0	Unmodified	1320.7051	0.70510239	237	O82567	AAPT1	Choline/ethanolaminephosphotransferase 1	yes	yes	0	0	0	0	0		By MS/MS	By matching		1	0	2		1	1		26.975	26.937	4	7.6712E-07	8113	181123 FD SP3-V HUNTER B_GB7_01_5994	88.441	53.217	0.83795	1.07	28.502	2	0	Median	NaN	NaN	NaN	0	0	Median	1.1053	1.309	NaN
HFVETDEVLDGEEEEESKNNQGGIGR	1	Unmodified	2916.301	0.30095223	595	Q9SL09	At2g05580		yes	yes	0	0	0	0	0		By MS/MS			1	0	1		1			39.577	39.416	5	0.0001981	13315	181123 FD SP3-V HUNTER B_GB7_01_5994	80.102	48.021	NaN	NaN	NaN	0	0	Median	NaN	NaN	NaN	0	0	Median	NaN	NaN	NaN
HQTNNSEEANSKQQADVKTLIR	2	Unmodified	2510.2473	0.24734093	466	Q9C8X4	F7F23.11	GrpE protein homolog	yes	yes	0	0	0	0	0			By MS/MS		1	0	1			1		24.123	24.11	5	0.02063	6807	181123 FD SP3-V HUNTER C_GB8_01_6000	54.672	25.859	0.65724	0.90991	NaN	1	1	Median	NaN	NaN	NaN	0	0	Median	NaN	NaN	NaN
IAGNNPQGQEWLQGR	0	Unmodified	1666.8176	0.81756596	248	P15456	CRB	12S seed storage protein CRB;12S seed storage protein CRB alpha chain;12S seed storage protein CRB beta chain	yes	yes	0	0	0	0	0	By MS/MS			By MS/MS	1	0	2	1			1	37.685	37.522	3	0.0061183	12392	181123 FD SP3-V HUNTER D_GB9_01_5999	76.759	47.954	0.37262	0.5168	0.26498	2	2	Median	0.33874	0.51777	NaN	1	1	Median	NaN	NaN	NaN
IDEFEPPQQGEQEGPR	0	Unmodified	1854.8384	0.83842057	535	Q9LUJ7	PAP85		yes	yes	0	0	0	0	0		By MS/MS	By MS/MS	By MS/MS	1	0	4		2	1	1	38.387	38.278	2;3	5.1926E-10	12838	181123 FD SP3-V HUNTER B_GB7_01_5994	97.904	85.065	0.3817	0.43813	58.672	4	1	Median	NaN	NaN	NaN	0	0	Median	0.3817	0.43813	9.398
IDEFEPPQQGEQEGPR	0	Gln->pyro-Glu	1837.8119	0.81187146	535	Q9LUJ7	PAP85		yes	yes	0	1	0	0	0		By MS/MS			1	0	1		1			36.774	36.612	3	0.038017	12155	181123 FD SP3-V HUNTER B_GB7_01_5994	59.15	34.276	NaN	NaN	NaN	0	0	Median	NaN	NaN	NaN	0	0	Median	NaN	NaN	NaN
IDVQLAQQLQNQQDSR	0	Unmodified	1882.9497	0.94970235	448	Q96318;Q96318-4;Q96318-3;A0A1P8B543	CRC	12S seed storage protein CRC;12S seed storage protein CRC alpha chain;12S seed storage protein CRC beta chain	yes	no	0	0	0	0	0			By MS/MS	By MS/MS	1	0	2			1	1	47.992	47.936	3	0.036135	16265	181123 FD SP3-V HUNTER D_GB9_01_5999	56.121	30.531	NaN	NaN	NaN	0	0	Median	NaN	NaN	NaN	0	0	Median	NaN	NaN	NaN
IEHEVSSSGQEVQSSAKEVTQLR	1	Unmodified	2527.2514	0.25142326	108	CON__P35527			yes	yes	0	0	0	0	0			By MS/MS		1	0	1			1		32.086	32.073	4	0.0016631	10191	181123 FD SP3-V HUNTER C_GB8_01_6000	52.162	35.862	0.42067	0.55135	NaN	1	0	Median	NaN	NaN	NaN	0	0	Median	NaN	NaN	NaN
IEVWDHHAPQLR	0	Unmodified	1499.7633	0.76334555	247;248	P15456;P15455	CRB;CRA1	12S seed storage protein CRB;12S seed storage protein CRB alpha chain;12S seed storage protein CRB beta chain;12S seed storage protein CRA1;12S seed storage protein CRA1 alpha chain;12S seed storage protein CRA1 beta chain	no	no	0	0	0	0	0		By MS/MS		By MS/MS	1	0	2		1		1	34.861	34.78	4	0.0050106	11463	181123 FD SP3-V HUNTER B_GB7_01_5994	86.014	54.133	0.62482	0.74063	8.1725	2	2	Median	NaN	NaN	NaN	0	0	Median	0.6666	0.78469	NaN
IEVWDHHAPQLR	0	Acetyl (Pept. N-term)	1541.7739	0.77391024	247;248	P15456;P15455	CRB;CRA1	12S seed storage protein CRB;12S seed storage protein CRB alpha chain;12S seed storage protein CRB beta chain;12S seed storage protein CRA1;12S seed storage protein CRA1 alpha chain;12S seed storage protein CRA1 beta chain	no	no	1	0	0	0	0			By MS/MS	By MS/MS	1	0	2			1	1	49.76	49.704	4	0.00082871	16929	181123 FD SP3-V HUNTER D_GB9_01_5999	94.465	67.839	NaN	NaN	NaN	0	0	Median	NaN	NaN	NaN	0	0	Median	NaN	NaN	NaN
IGSAAADTAVKKR	2	Unmodified	1286.7306	0.73064844	608	Q9SSB8	COX5B-2	Cytochrome c oxidase subunit 5b-2, mitochondrial	yes	yes	0	0	0	0	0	By MS/MS	By MS/MS	By MS/MS	By MS/MS	1	0	4	1	1	1	1	19.849	19.774	4	5.3941E-07	5041	181123 FD SP3-V HUNTER D_GB9_01_5999	93.011	68.719	0.87277	1.2227	28.621	4	1	Median	0.65402	1.0585	NaN	1	0	Median	1.611	2.022	NaN
IHQYQTIQAIPR	0	Unmodified	1466.7994	0.7993967	489	Q9FKZ4			yes	yes	0	0	0	0	0	By MS/MS	By MS/MS	By MS/MS	By MS/MS	1	0	6	2	1	1	2	32.587	32.449	3	5.1818E-06	10349	181123 FD SP3-V HUNTER C_GB8_01_6000	92.19	80.931	0.61564	0.8048	8.0877	6	5	Median	0.5006	0.78135	0.048033	2	2	Median	0.72789	0.81172	NaN
IHSGLEDAGPMASR	0	Oxidation (M)	1455.6776	0.67762659	379	Q8L733	At4g12130		yes	yes	0	0	0	1	0	By MS/MS	By MS/MS	By MS/MS	By MS/MS	1	0	4	1	1	1	1	24.233	24.158	3	0.0015599	6936	181123 FD SP3-V HUNTER B_GB7_01_5994	74.789	43.263	0.74244	1.0496	16.531	4	0	Median	0.59127	0.9504	NaN	1	0	Median	1.0045	1.2677	NaN
IIKNGGIDTEADYPYKAADGR	2	Unmodified	2266.123	0.12297527	494	Q9FMH8			yes	yes	0	0	0	0	0			By MS/MS		1	0	1			1		32.904	32.891	4	0.0060159	10549	181123 FD SP3-V HUNTER C_GB8_01_6000	51.029	42.335	1.0565	1.4647	NaN	1	0	Median	NaN	NaN	NaN	0	0	Median	NaN	NaN	NaN
IKNIVISFEEQKEESR	2	Unmodified	1948.0266	0.026555687	304	P56805	rps15	30S ribosomal protein S15, chloroplastic	yes	yes	0	0	0	0	0			By MS/MS	By MS/MS	1	0	3			2	1	38.59	38.516	4	8.2037E-06	12883	181123 FD SP3-V HUNTER C_GB8_01_6000	106.19	77.975	0.30132	0.42994	1.9329	2	2	Median	NaN	NaN	NaN	0	0	Median	NaN	NaN	NaN
INNAAEQYESSTIEEIDEPR	0	Unmodified	2307.0503	0.050263834	32	A0A1P8AU36;Q9FZ42;Q9FZ42-2		Glucose and ribitol dehydrogenase homolog 1	yes	no	0	0	0	0	0		By MS/MS			1	0	2		2			49.17	48.908	2;3	8.3556E-07	16773	181123 FD SP3-V HUNTER B_GB7_01_5994	89.483	74.869	NaN	NaN	NaN	0	0	Median	NaN	NaN	NaN	0	0	Median	NaN	NaN	NaN
ISSSKGSLGGGFSSGGFSGGSFSR	1	Unmodified	2209.04	0.039973919	105	CON__P13645			yes	yes	0	0	0	0	0	By MS/MS	By MS/MS	By MS/MS	By MS/MS	1	0	8	2	2	2	2	41.106	40.956	3	0.0005395	13498	181123 FD SP3-V HUNTER A_GB6_01_5995	74.274	52.471	0.41331	0.52367	47.099	8	8	Median	0.8457	1.3401	0.72104	2	2	Median	0.36541	0.4604	2.4744
ISTKWEPTKVVPQADR	2	Unmodified	1853.9999	0.99994701	225	O80504	CHL-CPN10		yes	yes	0	0	0	0	0	By MS/MS		By MS/MS	By MS/MS	1	0	3	1		1	1	35.005	34.859	4	9.1908E-11	11258	181123 FD SP3-V HUNTER A_GB6_01_5995	104.88	104.88	0.71967	1.0322	27.051	3	0	Median	0.4473	0.73651	NaN	1	0	Median	NaN	NaN	NaN
ISVAGGGGGFGAAGGFGGR	0	Unmodified	1550.759	0.75898845	109	CON__P35908v2;CON__P35908			yes	no	0	0	0	0	0	By MS/MS	By MS/MS			1	0	2	1	1			47.605	47.261	2	0.0010481	15803	181123 FD SP3-V HUNTER A_GB6_01_5995	66.393	42.117	0.73001	1.0385	76.039	2	0	Median	1.1394	1.7779	NaN	1	0	Median	0.46773	0.60657	NaN
ISVDAVKPSDTFPR	1	Unmodified	1530.8042	0.80420731	93	B3H5Y8;Q94B78	GLDP1	Glycine dehydrogenase (decarboxylating) 1, mitochondrial	yes	no	0	0	0	0	0	By matching	By matching	By MS/MS	By matching	1	0	4	1	1	1	1	42.588	42.438	3	0.0052178	14308	181123 FD SP3-V HUNTER C_GB8_01_6000	66.246	37.27	0.84196	1.1939	48.948	4	0	Median	0.39465	0.6472	NaN	1	0	Median	1.0217	1.4316	NaN
IYNPQVKVQEEGPAESLDYR	1	Unmodified	2334.1492	0.14919002	543	Q9LXC9	PPA6	Soluble inorganic pyrophosphatase 6, chloroplastic	yes	yes	0	0	0	0	0		By MS/MS	By MS/MS	By MS/MS	1	0	5		2	1	2	42.402	42.315	3	1.8455E-07	14234	181123 FD SP3-V HUNTER C_GB8_01_6000	90.972	65.148	0.9392	1.2601	9.3866	5	4	Median	NaN	NaN	NaN	0	0	Median	1.1493	1.4576	0.61047
KAKTFNVFESEPDFESPYGR	2	Unmodified	2347.1121	0.11207623	161	F4JQG6	At4g36700		yes	yes	0	0	0	0	0	By MS/MS	By MS/MS	By MS/MS		1	0	3	1	1	1		51.309	51.076	4	1.8743E-23	17460	181123 FD SP3-V HUNTER C_GB8_01_6000	117.55	101.95	1.002	1.0419	32.024	3	0	Plateau	0.66588	1.0419	NaN	1	0	Median	1.3689	1.7498	NaN
KAQDAAQYTKETAQGAAQYTKETAEAGR	3	Unmodified	2985.4428	0.44280586	537	Q9LW12	At3g15670		yes	yes	0	0	0	0	0		By MS/MS	By MS/MS		1	0	2		1	1		31.352	31.265	5	7.6478E-29	9992	181123 FD SP3-V HUNTER B_GB7_01_5994	140.73	114.46	0.015479	0.021846	NaN	1	1	Median	NaN	NaN	NaN	0	0	Median	0.015479	0.021846	NaN
KCSTNTFQVR	1	Unmodified	1239.603	0.60300508	100	B9DGU8;Q9LYP6	ATS3;T28J14_130		yes	no	0	0	0	0	0			By MS/MS		1	0	1			1		21.995	21.982	3	0.0024428	5917	181123 FD SP3-V HUNTER C_GB8_01_6000	110.38	44.119	1.9183	2.6246	NaN	1	1	Median	NaN	NaN	NaN	0	0	Median	NaN	NaN	NaN
KEVPETVDWR	1	Unmodified	1257.6354	0.63535107	434	Q94B08	GCP1	Germination-specific cysteine protease 1	yes	yes	0	0	0	0	0	By MS/MS	By MS/MS	By MS/MS	By MS/MS	1	0	4	1	1	1	1	30.421	30.32	3	3.2754E-05	9371	181123 FD SP3-V HUNTER A_GB6_01_5995	81.525	51.194	2.8356	4.04	16.363	4	1	Median	2.8694	4.4778	NaN	1	0	Median	4.1815	5.0341	NaN
KFEGSSNLVR	1	Unmodified	1135.5986	0.59857163	481	Q9FHM9	EXL3	Protein EXORDIUM-like 3	yes	yes	0	0	0	0	0	By MS/MS	By MS/MS	By MS/MS	By MS/MS	1	0	4	1	1	1	1	24.963	24.888	3	3.4065E-05	7183	181123 FD SP3-V HUNTER C_GB8_01_6000	81.017	60.018	0.86321	1.2536	27.871	4	0	Median	0.88336	1.3953	NaN	1	0	Median	1.9835	1.9708	NaN
KGSLGGGFSSGGFSGGSFSR	1	Unmodified	1834.8598	0.85982471	105	CON__P13645			yes	yes	0	0	0	0	0	By MS/MS		By MS/MS	By MS/MS	1	0	3	1		1	1	38.782	38.635	3	4.097E-05	12826	181123 FD SP3-V HUNTER D_GB9_01_5999	94.707	77.488	0.72634	0.91659	52.773	3	3	Median	1.3345	2.087	NaN	1	1	Median	NaN	NaN	NaN
KTNENAMISTLAGR	1	Oxidation (M)	1520.7617	0.76169057	448	Q96318;F4JLA9	CRC;CRU3	12S seed storage protein CRC;12S seed storage protein CRC alpha chain;12S seed storage protein CRC beta chain	yes	no	0	0	0	1	0				By MS/MS	1	0	1				1	25.637	25.637	3	0.044058	7473	181123 FD SP3-V HUNTER D_GB9_01_5999	63.128	32.3	NaN	NaN	NaN	0	0	Median	NaN	NaN	NaN	0	0	Median	NaN	NaN	NaN
KTNENAQVNTLAGR	1	Unmodified	1514.7801	0.78011783	248	P15456	CRB	12S seed storage protein CRB;12S seed storage protein CRB alpha chain;12S seed storage protein CRB beta chain	yes	yes	0	0	0	0	0				By MS/MS	1	0	1				1	21.895	21.895	3	0.06183	5850	181123 FD SP3-V HUNTER D_GB9_01_5999	59.709	41.318	0.034155	0.044926	NaN	1	1	Median	NaN	NaN	NaN	0	0	Median	NaN	NaN	NaN
KVDPEIQNVKAQER	2	Unmodified	1652.8846	0.8845829	109	CON__P35908v2;CON__P35908			yes	no	0	0	0	0	0	By MS/MS	By MS/MS	By MS/MS	By matching	1	0	4	1	1	1	1	23.723	23.672	4	3.3453E-07	6709	181123 FD SP3-V HUNTER B_GB7_01_5994	94.717	60.44	0.46237	0.58232	63.89	4	1	Median	1.251	1.9649	NaN	1	0	Median	0.46597	0.50109	NaN
KVPVDDQFR	1	Unmodified	1102.5771	0.57710791	638	Q9ZVA4;Q9ZVA5	F9K20.10;F9K20.9		yes	no	0	0	0	0	0	By MS/MS	By MS/MS	By MS/MS	By MS/MS	1	0	4	1	1	1	1	27.675	27.6	3	4.8886E-05	8404	181123 FD SP3-V HUNTER B_GB7_01_5994	116.3	59.575	0.85254	1.1766	43.454	4	1	Median	0.43187	0.69791	NaN	1	0	Median	1.411	1.989	NaN
LDGQSVDAAELFER	0	Unmodified	1548.742	0.74200098	549	Q9LYW9	P58IPK	DnaJ protein P58IPK homolog	yes	yes	0	0	0	0	0	By MS/MS	By MS/MS	By MS/MS	By MS/MS	1	0	4	1	1	1	1	56.725	56.575	2	0.0031152	19481	181123 FD SP3-V HUNTER D_GB9_01_5999	71.176	37.3	1.0887	1.4184	27.045	4	0	Median	0.81905	1.2836	NaN	1	0	Median	1.6789	2.3239	NaN
LDGQSVDAAELFER	0	Glu->pyro-Glu	1530.7314	0.7314363	549	Q9LYW9	P58IPK	DnaJ protein P58IPK homolog	yes	yes	0	0	1	0	0			By MS/MS		1	0	1			1		72.608	72.496	2	0.00030481	25207	181123 FD SP3-V HUNTER C_GB8_01_6000	119.39	48.444	NaN	NaN	NaN	0	0	Median	NaN	NaN	NaN	0	0	Median	NaN	NaN	NaN
LDIANYQNQLDR	0	Unmodified	1461.7212	0.72120596	448	Q96318;Q96318-4;Q96318-3;A0A1P8B543;F4JLA9	CRC;CRU3	12S seed storage protein CRC;12S seed storage protein CRC alpha chain;12S seed storage protein CRC beta chain	yes	no	0	0	0	0	0	By MS/MS	By MS/MS	By MS/MS	By MS/MS	1	0	8	2	2	2	2	47.605	47.405	2;3	4.8617E-06	16232	181123 FD SP3-V HUNTER B_GB7_01_5994	79.633	61.176	0.7714	1.1289	122.52	8	2	Median	0.46114	0.73579	10.594	2	1	Median	1.9634	2.5677	3.003
LDIANYQNQLDRNPR	0	Unmodified	1828.918	0.91800829	448	Q96318;Q96318-4;Q96318-3;A0A1P8B543;F4JLA9	CRC;CRU3	12S seed storage protein CRC;12S seed storage protein CRC alpha chain;12S seed storage protein CRC beta chain	yes	no	0	0	0	0	1		By MS/MS	By matching		1	0	2		1	1		40.458	40.321	3	0.02551	13633	181123 FD SP3-V HUNTER B_GB7_01_5994	52.008	28.527	1.3127	1.4942	18.729	2	0	Median	NaN	NaN	NaN	0	0	Median	1.6409	1.7057	NaN
LDSIGLENTEANR	0	Glu->pyro-Glu	1412.6896	0.68957148	166	F4JUJ5;Q944G9	FBA2	Fructose-bisphosphate aldolase;Probable fructose-bisphosphate aldolase 2, chloroplastic	yes	no	0	0	1	0	0	By MS/MS		By MS/MS	By MS/MS	1	0	3	1		1	1	56.801	56.688	2	2.6995E-21	19510	181123 FD SP3-V HUNTER C_GB8_01_6000	182.28	134.68	NaN	NaN	NaN	0	0	Median	NaN	NaN	NaN	0	0	Median	NaN	NaN	NaN
LDTGNYSWGSEATTR	0	Glu->pyro-Glu	1638.7274	0.72741355	413	Q93VG5	RPS8A	40S ribosomal protein S8-1	yes	yes	0	0	1	0	0			By MS/MS		1	0	1			1		56.242	56.229	2	0.028708	19341	181123 FD SP3-V HUNTER C_GB8_01_6000	73.435	41.373	NaN	NaN	NaN	0	0	Median	NaN	NaN	NaN	0	0	Median	NaN	NaN	NaN
LDTNDNSVTTTSVDSSSSSDSNKPVSESVESSNGTAKKAPLTAR	3	Unmodified	4470.1118	0.11176106	546	Q9LY44	F27K19_190		yes	yes	0	0	0	0	0		By MS/MS	By MS/MS	By matching	1	0	3		1	1	1	32.648	32.59	5	1.865E-05	10440	181123 FD SP3-V HUNTER C_GB8_01_6000	44.894	36.961	1.5011	1.6069	28.976	3	0	Median	NaN	NaN	NaN	0	0	Median	1.5011	1.6069	NaN
LPKAFDAR	1	Unmodified	916.51305	0.51305109	442	Q94K85-2;Q94K85	T15B16.17a:T15B16.17b		yes	no	0	0	0	0	0		By MS/MS	By MS/MS	By MS/MS	1	0	3		1	1	1	25.538	25.513	3	0.0013328	7385	181123 FD SP3-V HUNTER D_GB9_01_5999	60.91	29.681	1.7328	2.3941	67.928	3	0	Median	NaN	NaN	NaN	0	0	Median	4.1019	5.9172	NaN
LQGQHQPMQVR	0	Acetyl (Pept. N-term)	1362.6827	0.68265239	249	P15457	AT2S1	2S seed storage protein 1;2S seed storage protein 1 small subunit;2S seed storage protein 1 large subunit	yes	yes	1	0	0	0	0	By MS/MS		By MS/MS		1	0	2	1		1		32.633	32.463	3	0.010056	10258	181123 FD SP3-V HUNTER A_GB6_01_5995	95.573	55.656	0.32862	0.44698	NaN	1	0	Median	NaN	NaN	NaN	0	0	Median	NaN	NaN	NaN
LQGQHQPMQVR	0	Oxidation (M);Gln->pyro-Glu	1319.6405	0.64045322	249	P15457	AT2S1	2S seed storage protein 1;2S seed storage protein 1 small subunit;2S seed storage protein 1 large subunit	yes	yes	0	1	0	1	0		By MS/MS			1	0	1		1			24.373	24.312	3	0.026939	6991	181123 FD SP3-V HUNTER B_GB7_01_5994	77.662	35.662	NaN	NaN	NaN	0	0	Median	NaN	NaN	NaN	0	0	Median	NaN	NaN	NaN
LQTAQQLQNQDDNR	0	Unmodified	1670.7972	0.79722445	247	P15455;P15455-2;F4K8S2	CRA1	12S seed storage protein CRA1;12S seed storage protein CRA1 alpha chain;12S seed storage protein CRA1 beta chain	yes	no	0	0	0	0	0				By MS/MS	1	0	1				1	25.397	25.397	3	0.0011481	7340	181123 FD SP3-V HUNTER D_GB9_01_5999	81.448	40.23	0.49606	0.62249	NaN	1	1	Median	NaN	NaN	NaN	0	0	Median	NaN	NaN	NaN
LQTAQQLQNQDDNRGNIVR	0	Unmodified	2210.1152	0.11520455	247	P15455;P15455-2;F4K8S2	CRA1	12S seed storage protein CRA1;12S seed storage protein CRA1 alpha chain;12S seed storage protein CRA1 beta chain	yes	no	0	0	0	0	1		By MS/MS		By MS/MS	1	0	2		1		1	29.364	29.333	4	0.00011017	9134	181123 FD SP3-V HUNTER B_GB7_01_5994	85.087	55.484	NaN	NaN	NaN	0	0	Median	NaN	NaN	NaN	0	0	Median	NaN	NaN	NaN
LQTGASGDDSQSMGGYHVSPGGFMR	0	2 Oxidation (M)	2573.0911	0.091099566	67	A0A1P8BEP1;Q93ZM6;F4KAS6	At5g63620		yes	no	0	0	0	2	0				By MS/MS	1	0	1				1	34.222	34.222	3	0.01056	11062	181123 FD SP3-V HUNTER D_GB9_01_5999	43.162	40.514	0.67272	0.83939	NaN	1	0	Median	NaN	NaN	NaN	0	0	Median	NaN	NaN	NaN
LTTPVVSGASQGSGEYFSR	0	Unmodified	1941.9432	0.94321999	526	Q9LS40	ASPG1	Protein ASPARTIC PROTEASE IN GUARD CELL 1	yes	yes	0	0	0	0	0			By MS/MS		1	0	2			2		47.5	47.388	2;3	0.0015249	16114	181123 FD SP3-V HUNTER C_GB8_01_6000	68.952	36.86	0.79965	1.0652	0.16796	2	1	Median	NaN	NaN	NaN	0	0	Median	NaN	NaN	NaN
MDAKETSATDLKRPR	2	Oxidation (M);Acetyl (Pept. N-term)	1775.8836	0.88359662	131	F4I7M5;Q9ZUB3	SPDS1;SPDSYN1	Spermidine synthase 1	yes	no	1	0	0	1	1	By MS/MS	By MS/MS	By MS/MS	By MS/MS	1	0	4	1	1	1	1	21.813	21.763	4	2.8485E-08	5933	181123 FD SP3-V HUNTER B_GB7_01_5994	66.246	37.27	0.56205	0.92553	117.48	3	0	Median	0.56205	0.92553	NaN	1	0	Median	1.3843	1.9922	NaN
MDAKETSATDLKRPR	2	Acetyl (Pept. N-term)	1759.8887	0.888682	131	F4I7M5;Q9ZUB3	SPDS1;SPDSYN1	Spermidine synthase 1	yes	no	1	0	0	0	1	By MS/MS	By MS/MS	By MS/MS	By MS/MS	1	0	4	1	1	1	1	26.032	25.957	4	0.018317	7553	181123 FD SP3-V HUNTER A_GB6_01_5995	55.213	37.413	0.93326	1.2982	33.78	4	0	Median	0.73679	1.1901	NaN	1	0	Median	1.9147	2.4492	NaN
MDASQEQQHETVEEMLAR	0	Oxidation (M);Acetyl (Pept. N-term)	2188.9365	0.9364964	411	Q8W457;Q9LYC7	T20O10_40		yes	no	1	0	0	1	0			By MS/MS		1	0	1			1		46.942	46.829	3	0.0082304	15899	181123 FD SP3-V HUNTER C_GB8_01_6000	62.94	27.612	NaN	NaN	NaN	0	0	Median	NaN	NaN	NaN	0	0	Median	NaN	NaN	NaN
MDATEQSLR	0	Oxidation (M);Acetyl (Pept. N-term)	1107.4866	0.48663792	204	O23627-2;O23627	GLYRS-1	Glycine--tRNA ligase 1, mitochondrial	yes	no	1	0	0	1	0			By MS/MS	By MS/MS	1	0	2			1	1	30.482	30.476	2	0.0079807	9441	181123 FD SP3-V HUNTER D_GB9_01_5999	99.442	74.519	NaN	NaN	NaN	0	0	Median	NaN	NaN	NaN	0	0	Median	NaN	NaN	NaN
MDDELLELQR	0	Oxidation (M);Acetyl (Pept. N-term)	1318.6075	0.60748134	19	A0A1I9LTL2;F4J7Z8;F4J7Z6;Q9LX73	At3g46220	E3 UFM1-protein ligase 1 homolog	yes	no	1	0	0	1	0		By MS/MS	By MS/MS		1	0	2		1	1		62.107	62.02	2	0.0096749	21427	181123 FD SP3-V HUNTER C_GB8_01_6000	105.4	80.474	NaN	NaN	NaN	0	0	Median	NaN	NaN	NaN	0	0	Median	NaN	NaN	NaN
MDDVAGLQEAAGTR	0	Oxidation (M);Acetyl (Pept. N-term)	1490.6671	0.66712148	113	F4HPS0;F4HPS1;F4HPR9	ATMAP4K ALPHA1		yes	no	1	0	0	1	0			By MS/MS	By MS/MS	1	0	2			1	1	48.527	48.471	2	0.00083915	16494	181123 FD SP3-V HUNTER D_GB9_01_5999	74.46	53.62	NaN	NaN	NaN	0	0	Median	NaN	NaN	NaN	0	0	Median	NaN	NaN	NaN
MDEALTNASAIGDQR	0	Oxidation (M);Acetyl (Pept. N-term)	1648.7363	0.73626368	377	Q8L5U0	CSN4	COP9 signalosome complex subunit 4	yes	yes	1	0	0	1	0	By MS/MS		By MS/MS	By MS/MS	1	0	3	1		1	1	49.046	48.867	2	6.0356E-11	16668	181123 FD SP3-V HUNTER C_GB8_01_6000	107.18	79.433	0.14694	0.19844	NaN	1	0	Median	NaN	NaN	NaN	0	0	Median	NaN	NaN	NaN
MDEALTNASAIGDQR	0	Acetyl (Pept. N-term)	1632.7413	0.74134906	377	Q8L5U0	CSN4	COP9 signalosome complex subunit 4	yes	yes	1	0	0	0	0			By MS/MS	By MS/MS	1	0	2			1	1	62.308	62.301	2	0.0055731	21534	181123 FD SP3-V HUNTER D_GB9_01_5999	100.93	66.044	NaN	NaN	NaN	0	0	Median	NaN	NaN	NaN	0	0	Median	NaN	NaN	NaN
MDESGGDSGSVATPVQQR	0	Oxidation (M);Acetyl (Pept. N-term)	1877.8061	0.80613416	208	O48670	RER1A	Protein RER1A	yes	yes	1	0	0	1	0	By MS/MS	By MS/MS	By MS/MS	By MS/MS	1	0	5	1	1	2	1	35.515	35.373	2;3	7.276E-160	11710	181123 FD SP3-V HUNTER B_GB7_01_5994	237.41	222.72	NaN	NaN	NaN	0	0	Median	NaN	NaN	NaN	0	0	Median	NaN	NaN	NaN
MDESGGDSGSVATPVQQR	0	Acetyl (Pept. N-term)	1861.8112	0.81121954	208	O48670	RER1A	Protein RER1A	yes	yes	1	0	0	0	0	By MS/MS		By MS/MS	By MS/MS	1	0	3	1		1	1	44.056	43.877	2	0.00050735	14855	181123 FD SP3-V HUNTER C_GB8_01_6000	92.039	75.901	NaN	NaN	NaN	0	0	Median	NaN	NaN	NaN	0	0	Median	NaN	NaN	NaN
MDGDELTEQETALYDR	0	Oxidation (M);Acetyl (Pept. N-term)	1942.8102	0.81021648	243	P0DI13-2;P0DI12-2;P0DI13;P0DI12	SAE1B-2;SAE1B-1	SUMO-activating enzyme subunit 1B-2;SUMO-activating enzyme subunit 1B-1	yes	no	1	0	0	1	0	By MS/MS	By MS/MS	By MS/MS	By MS/MS	1	0	4	1	1	1	1	57.479	57.329	2	4.5159E-23	19713	181123 FD SP3-V HUNTER C_GB8_01_6000	141.13	118.93	NaN	NaN	NaN	0	0	Median	NaN	NaN	NaN	0	0	Median	NaN	NaN	NaN
MDGEELTEQETALYDR	0	Oxidation (M);Acetyl (Pept. N-term)	1956.8259	0.82586655	403	Q8VY78	SAE1A	SUMO-activating enzyme subunit 1A	yes	yes	1	0	0	1	0		By MS/MS	By MS/MS	By MS/MS	1	0	3		1	1	1	57.146	57.055	2	1.6989E-12	19622	181123 FD SP3-V HUNTER C_GB8_01_6000	73.466	44.126	0.35841	0.47042	NaN	1	0	Median	NaN	NaN	NaN	0	0	Median	NaN	NaN	NaN
MDLEAEIR	0	Oxidation (M);Acetyl (Pept. N-term)	1033.475	0.4750106	381	Q8L835;Q9LMS7	At1g18070;T10F20.8		yes	no	1	0	0	1	0			By MS/MS		1	0	1			1		50.7	50.588	2	0.0065525	17295	181123 FD SP3-V HUNTER C_GB8_01_6000	98.299	49.796	NaN	NaN	NaN	0	0	Median	NaN	NaN	NaN	0	0	Median	NaN	NaN	NaN
MDLMNDNSNNSQDGDHQNYR	0	2 Oxidation (M);Acetyl (Pept. N-term)	2440.9244	0.92442817	102	B9DHK3	At5g14540		yes	yes	1	0	0	2	0			By MS/MS	By MS/MS	1	0	2			1	1	25.255	25.249	3	2.2271E-05	7281	181123 FD SP3-V HUNTER C_GB8_01_6000	98.165	91.366	NaN	NaN	NaN	0	0	Median	NaN	NaN	NaN	0	0	Median	NaN	NaN	NaN
MDNEGIGLYPLHR	0	Oxidation (M);Acetyl (Pept. N-term)	1571.7402	0.74022685	365	Q8GY96	PGM	Phosphoglycerate mutase-like protein	yes	yes	1	0	0	1	0		By MS/MS	By MS/MS		1	0	2		1	1		53.651	53.464	2	0.00025123	18309	181123 FD SP3-V HUNTER C_GB8_01_6000	106.4	89.768	NaN	NaN	NaN	0	0	Median	NaN	NaN	NaN	0	0	Median	NaN	NaN	NaN
MDPNESPPNQFR	0	Oxidation (M);Acetyl (Pept. N-term)	1488.6303	0.63034205	218	O64733-2;O64733	UGT87A2	UDP-glycosyltransferase 87A2	yes	no	1	0	0	1	0			By MS/MS		1	0	1			1		38.697	38.585	2	0.0051834	12839	181123 FD SP3-V HUNTER C_GB8_01_6000	44.863	17.749	6.7337	8.8259	NaN	1	0	Median	NaN	NaN	NaN	0	0	Median	NaN	NaN	NaN
MDPNNQIQAPVENYANPR	0	Oxidation (M);Acetyl (Pept. N-term)	2127.9644	0.96436614	23	A0A1P8ANI1;Q8LEK2	ECH	Golgi apparatus membrane protein-like protein ECHIDNA	yes	no	1	0	0	1	0		By MS/MS	By MS/MS	By MS/MS	1	0	3		1	1	1	51.887	51.762	3	0.00045932	17722	181123 FD SP3-V HUNTER C_GB8_01_6000	92.993	66.518	NaN	NaN	NaN	0	0	Median	NaN	NaN	NaN	0	0	Median	NaN	NaN	NaN
MDPNSTVSGDGQATAAIEHR	0	Oxidation (M);Acetyl (Pept. N-term)	2113.9335	0.93345994	12	A0A1I9LRK4;Q93ZC9	GLCAK1	Glucuronokinase 1	yes	no	1	0	0	1	0	By MS/MS	By MS/MS	By MS/MS	By MS/MS	1	0	7	1	2	2	2	36.253	36.128	2;3	8.907E-05	11854	181123 FD SP3-V HUNTER C_GB8_01_6000	79.004	65.341	NaN	NaN	NaN	0	0	Median	NaN	NaN	NaN	0	0	Median	NaN	NaN	NaN
MDPQLTEVSQQFER	0	Oxidation (M);Acetyl (Pept. N-term)	1764.7989	0.79886394	581	Q9SGW3	RPN12A	26S proteasome non-ATPase regulatory subunit 8 homolog A	yes	yes	1	0	0	1	0	By MS/MS	By MS/MS	By MS/MS	By MS/MS	1	0	6	1	2	2	1	60.622	60.509	2;3	2.239E-115	20849	181123 FD SP3-V HUNTER D_GB9_01_5999	214.81	170.5	0.06444	0.10341	NaN	1	0	Median	0.06444	0.10341	NaN	1	0	Median	NaN	NaN	NaN
MDPQLTEVSQQFER	0	Acetyl (Pept. N-term)	1748.8039	0.80394931	581	Q9SGW3	RPN12A	26S proteasome non-ATPase regulatory subunit 8 homolog A	yes	yes	1	0	0	0	0		By MS/MS	By MS/MS		1	0	2		1	1		70.413	70.326	2	0.0030249	24463	181123 FD SP3-V HUNTER C_GB8_01_6000	88.021	52.607	NaN	NaN	NaN	0	0	Median	NaN	NaN	NaN	0	0	Median	NaN	NaN	NaN
MDPTAPLLTHGGEVEEDYAPAR	0	Oxidation (M);Acetyl (Pept. N-term)	2426.106	0.10600457	57	A0A1P8B7C3;F4JTB3;F4JTB2	DTX35	MATE efflux family protein	yes	no	1	0	0	1	0			By MS/MS		1	0	1			1		55.928	55.915	3	0.0066039	19188	181123 FD SP3-V HUNTER C_GB8_01_6000	61.703	40.889	NaN	NaN	NaN	0	0	Median	NaN	NaN	NaN	0	0	Median	NaN	NaN	NaN
MDSDFGIPR	0	Oxidation (M);Acetyl (Pept. N-term)	1094.4703	0.47025958	468	Q9SYP2;Q9C9K3	PFP-ALPHA1;PFP-ALPHA2	Pyrophosphate--fructose 6-phosphate 1-phosphotransferase subunit alpha 1;Pyrophosphate--fructose 6-phosphate 1-phosphotransferase subunit alpha 2	yes	no	1	0	0	1	0			By MS/MS	By MS/MS	1	0	2			1	1	54.233	54.177	2	3.5319E-10	18574	181123 FD SP3-V HUNTER C_GB8_01_6000	131.06	92.824	NaN	NaN	NaN	0	0	Median	NaN	NaN	NaN	0	0	Median	NaN	NaN	NaN
MDSGDIEEAGGNGEEEFR	0	Oxidation (M);Acetyl (Pept. N-term)	1998.7749	0.77489361	323	Q2UVJ5	CCC1	Cation-chloride cotransporter 1	yes	yes	1	0	0	1	0	By MS/MS		By MS/MS	By MS/MS	1	0	3	1		1	1	46.548	46.368	2	4.1889E-07	15721	181123 FD SP3-V HUNTER C_GB8_01_6000	110.92	74.619	NaN	NaN	NaN	0	0	Median	NaN	NaN	NaN	0	0	Median	NaN	NaN	NaN
MDSQAQLQR	0	Oxidation (M);Acetyl (Pept. N-term)	1133.5135	0.51352137	48	A0A1P8B3K6;Q8RY15	At4g25580		yes	no	1	0	0	1	0	By MS/MS	By MS/MS		By MS/MS	1	0	3	1	1		1	26.214	26.1	2	7.2381E-09	7635	181123 FD SP3-V HUNTER D_GB9_01_5999	127.56	79.061	NaN	NaN	NaN	0	0	Median	NaN	NaN	NaN	0	0	Median	NaN	NaN	NaN
MDSVFSNVAR	0	Oxidation (M);Acetyl (Pept. N-term)	1182.5339	0.53392246	286	P46645	ASP2	Aspartate aminotransferase, cytoplasmic isozyme 1	yes	yes	1	0	0	1	0	By MS/MS	By MS/MS	By MS/MS		1	0	4	1	2	1		52.708	52.474	2	2.9498E-51	17670	181123 FD SP3-V HUNTER A_GB6_01_5995	172.23	103.81	0.041802	0.060024	NaN	1	0	Median	NaN	NaN	NaN	0	0	Median	NaN	NaN	NaN
MDSVFSNVAR	0	Acetyl (Pept. N-term)	1166.539	0.53900784	286	P46645	ASP2	Aspartate aminotransferase, cytoplasmic isozyme 1	yes	yes	1	0	0	0	0		By MS/MS			1	0	1		1			67.547	67.485	2	0.026835	23499	181123 FD SP3-V HUNTER B_GB7_01_5994	84.213	42.104	NaN	NaN	NaN	0	0	Median	NaN	NaN	NaN	0	0	Median	NaN	NaN	NaN
MDSVSGYAAGAGQPR	0	Oxidation (M);Acetyl (Pept. N-term)	1523.6675	0.66745583	430	Q949W6;Q949W6-2	KAKU4	Protein KAKU4	yes	no	1	0	0	1	0	By MS/MS	By MS/MS	By MS/MS	By MS/MS	1	0	4	1	1	1	1	39.109	38.959	2	3.4791E-39	12974	181123 FD SP3-V HUNTER D_GB9_01_5999	163.12	134.16	NaN	NaN	NaN	0	0	Median	NaN	NaN	NaN	0	0	Median	NaN	NaN	NaN
MDSVSGYAAGAGQPR	0	Acetyl (Pept. N-term)	1507.6725	0.67254121	430	Q949W6;Q949W6-2	KAKU4	Protein KAKU4	yes	no	1	0	0	0	0	By MS/MS	By MS/MS	By MS/MS	By MS/MS	1	0	4	1	1	1	1	50.258	50.057	2	1.5931E-09	17099	181123 FD SP3-V HUNTER D_GB9_01_5999	145.28	119.23	NaN	NaN	NaN	0	0	Median	NaN	NaN	NaN	0	0	Median	NaN	NaN	NaN
MDTLIAQLQR	0	Oxidation (M);Acetyl (Pept. N-term)	1245.6387	0.63872189	60	A0A1P8BBL0;A0A1P8BBL2;Q9SAZ5	AHP3	Histidine-containing phosphotransfer protein 3	yes	no	1	0	0	1	0			By MS/MS		1	0	1			1		64.473	64.461	2	0.0063843	22359	181123 FD SP3-V HUNTER C_GB8_01_6000	107.66	73.412	NaN	NaN	NaN	0	0	Median	NaN	NaN	NaN	0	0	Median	NaN	NaN	NaN
MDVIKTQQISAR	1	Oxidation (M);Acetyl (Pept. N-term)	1446.7501	0.75006325	146	F4K0U3;F4J683;O24412;Q9C774	RPN8A;MEE34;RPN8B	26S proteasome non-ATPase regulatory subunit 7 homolog A;26S proteasome non-ATPase regulatory subunit 7 homolog B	yes	no	1	0	0	1	0	By MS/MS			By MS/MS	1	0	2	1			1	37.363	37.2	3	2.8383E-05	12285	181123 FD SP3-V HUNTER D_GB9_01_5999	73.624	52.066	0.70846	1.0056	3.3656	2	0	Median	0.62804	0.98193	NaN	1	0	Median	NaN	NaN	NaN
MDVIKTQQISAR	1	Acetyl (Pept. N-term)	1430.7551	0.75514863	146	F4K0U3;F4J683;O24412;Q9C774	RPN8A;MEE34;RPN8B	26S proteasome non-ATPase regulatory subunit 7 homolog A;26S proteasome non-ATPase regulatory subunit 7 homolog B	yes	no	1	0	0	0	0			By MS/MS		1	0	1			1		47.829	47.717	3	0.0044766	16259	181123 FD SP3-V HUNTER C_GB8_01_6000	56.122	39.59	0.79279	0.96605	NaN	1	0	Median	NaN	NaN	NaN	0	0	Median	NaN	NaN	NaN
MEADESGISLPSGPDGR	0	Oxidation (M);Acetyl (Pept. N-term)	1774.768	0.76795774	495	Q9FML2	HDA6	Histone deacetylase 6	yes	yes	1	0	0	1	0		By MS/MS	By MS/MS	By MS/MS	1	0	3		1	1	1	55.528	55.437	2	0.00068667	19018	181123 FD SP3-V HUNTER D_GB9_01_5999	96.866	82.42	NaN	NaN	NaN	0	0	Median	NaN	NaN	NaN	0	0	Median	NaN	NaN	NaN
MEALPEDEEYSFR	0	Oxidation (M);Acetyl (Pept. N-term)	1672.6927	0.69266753	439	Q9SIJ8;Q94II5	RD2		yes	no	1	0	0	1	0	By MS/MS	By MS/MS	By MS/MS	By MS/MS	1	0	4	1	1	1	1	58.425	58.275	2	2.0912E-05	20058	181123 FD SP3-V HUNTER D_GB9_01_5999	112.13	96.86	NaN	NaN	NaN	0	0	Median	NaN	NaN	NaN	0	0	Median	NaN	NaN	NaN
MEALPEDEEYSFR	0	Acetyl (Pept. N-term)	1656.6978	0.69775291	439	Q9SIJ8;Q94II5	RD2		yes	no	1	0	0	0	0		By MS/MS			1	0	1		1			69.132	69.071	2	0.026766	24039	181123 FD SP3-V HUNTER B_GB7_01_5994	68.893	44.04	NaN	NaN	NaN	0	0	Median	NaN	NaN	NaN	0	0	Median	NaN	NaN	NaN
MEASAGLVAGSYR	0	Oxidation (M);Acetyl (Pept. N-term)	1368.6344	0.63436479	210	O48946	CESA1	Cellulose synthase A catalytic subunit 1 [UDP-forming]	yes	yes	1	0	0	1	0		By MS/MS	By MS/MS		1	0	2		1	1		47.763	47.651	2	1.3795E-05	16201	181123 FD SP3-V HUNTER C_GB8_01_6000	115.33	86.24	NaN	NaN	NaN	0	0	Median	NaN	NaN	NaN	0	0	Median	NaN	NaN	NaN
MEDAAAPNSGSEFNPGAR	0	Oxidation (M);Acetyl (Pept. N-term)	1877.785	0.78500479	4	A0A1I9LMH7;Q9SRP6	T21P5.16		yes	no	1	0	0	1	0	By MS/MS	By MS/MS	By MS/MS	By MS/MS	1	0	4	1	1	1	1	42.416	42.265	2	0.0006851	14210	181123 FD SP3-V HUNTER C_GB8_01_6000	88.552	74.133	NaN	NaN	NaN	0	0	Median	NaN	NaN	NaN	0	0	Median	NaN	NaN	NaN
MEDDIENPQR	0	Unmodified	1245.5296	0.52956537	252	P15460	AT2S4	2S seed storage protein 4;2S seed storage protein 4 small subunit;2S seed storage protein 4 large subunit	yes	yes	0	0	0	0	0	By MS/MS	By MS/MS			1	0	2	1	1			26.519	26.457	2;3	0.011458	7923	181123 FD SP3-V HUNTER B_GB7_01_5994	104.17	65.874	8.5629	10.838	NaN	1	1	Median	NaN	NaN	NaN	0	0	Median	8.5629	10.838	NaN
MEDDIENPQR	0	Oxidation (M)	1261.5245	0.52447999	252	P15460	AT2S4	2S seed storage protein 4;2S seed storage protein 4 small subunit;2S seed storage protein 4 large subunit	yes	yes	0	0	0	1	0		By MS/MS			1	0	1		1			22.235	22.274	2	0.014963	6050	181123 FD SP3-V HUNTER B_GB7_01_5994	93.649	74.378	43.912	55.964	NaN	1	1	Median	NaN	NaN	NaN	0	0	Median	43.912	55.964	NaN
MEDDIENPQRR	0	Oxidation (M)	1417.6256	0.62559102	252	P15460	AT2S4	2S seed storage protein 4;2S seed storage protein 4 small subunit;2S seed storage protein 4 large subunit	yes	yes	0	0	0	1	1	By MS/MS	By MS/MS			1	0	2	1	1			19.44	19.296	3	4.2224E-09	4902	181123 FD SP3-V HUNTER B_GB7_01_5994	130.94	106.09	NaN	NaN	NaN	0	0	Median	NaN	NaN	NaN	0	0	Median	NaN	NaN	NaN
MEDDIENPQRR	0	Unmodified	1401.6307	0.6306764	252	P15460	AT2S4	2S seed storage protein 4;2S seed storage protein 4 small subunit;2S seed storage protein 4 large subunit	yes	yes	0	0	0	0	1	By MS/MS	By MS/MS	By MS/MS		1	0	3	1	1	1		22.45	22.383	3	0.01105	6111	181123 FD SP3-V HUNTER C_GB8_01_6000	90.685	61.386	NaN	NaN	NaN	0	0	Median	NaN	NaN	NaN	0	0	Median	NaN	NaN	NaN
MEDSNSTASNVAR	0	Oxidation (M);Acetyl (Pept. N-term)	1438.5994	0.59943585	14	A0A1I9LRW7;Q0WP44	HST1	Protein HASTY 1	yes	no	1	0	0	1	0			By MS/MS		1	0	1			1		24.123	24.11	2	0.00072246	6776	181123 FD SP3-V HUNTER C_GB8_01_6000	96.113	74.027	NaN	NaN	NaN	0	0	Median	NaN	NaN	NaN	0	0	Median	NaN	NaN	NaN
MEDVLTENPPPSR	0	Oxidation (M);Acetyl (Pept. N-term)	1541.7032	0.70317264	528	Q9LSU9	At3g25545		yes	yes	1	0	0	1	0	By MS/MS	By MS/MS	By MS/MS	By MS/MS	1	0	4	1	1	1	1	46.341	46.141	2	1.0754E-08	15387	181123 FD SP3-V HUNTER A_GB6_01_5995	126.71	81.862	NaN	NaN	NaN	0	0	Median	NaN	NaN	NaN	0	0	Median	NaN	NaN	NaN
MEEENAVEILQR	0	Oxidation (M);Acetyl (Pept. N-term)	1517.7032	0.70317264	395	Q8RX56	At5g06970		yes	yes	1	0	0	1	0	By MS/MS	By MS/MS	By MS/MS	By MS/MS	1	0	4	1	1	1	1	58.662	58.512	2	0.00088602	20169	181123 FD SP3-V HUNTER D_GB9_01_5999	97.452	51.294	NaN	NaN	NaN	0	0	Median	NaN	NaN	NaN	0	0	Median	NaN	NaN	NaN
MEEENVTSSPSTPVHR	0	Oxidation (M);Acetyl (Pept. N-term)	1856.8211	0.82105594	194	O04928	CDS1	Phosphatidate cytidylyltransferase 1	yes	yes	1	0	0	1	0	By MS/MS	By MS/MS	By MS/MS	By MS/MS	1	0	4	1	1	1	1	30.606	30.506	2	1.1359E-12	9494	181123 FD SP3-V HUNTER C_GB8_01_6000	122.46	90.205	NaN	NaN	NaN	0	0	Median	NaN	NaN	NaN	0	0	Median	NaN	NaN	NaN
MEEENVTSSPSTPVHR	0	Acetyl (Pept. N-term)	1840.8261	0.82614132	194	O04928	CDS1	Phosphatidate cytidylyltransferase 1	yes	yes	1	0	0	0	0			By MS/MS	By MS/MS	1	0	2			1	1	37.196	37.14	2	0.02885	12265	181123 FD SP3-V HUNTER D_GB9_01_5999	61.375	38.901	NaN	NaN	NaN	0	0	Median	NaN	NaN	NaN	0	0	Median	NaN	NaN	NaN
MEEITDGVNNMNLATDSQKKNR	2	2 Oxidation (M);Acetyl (Pept. N-term)	2581.1748	0.1748292	200	O22969		Uncharacterized protein At2g34160	yes	yes	1	0	0	2	0			By MS/MS		1	0	1			1		34.065	33.953	3	1.4567E-08	10949	181123 FD SP3-V HUNTER C_GB8_01_6000	44.415	37.222	0.85355	1.1821	NaN	1	0	Median	NaN	NaN	NaN	0	0	Median	NaN	NaN	NaN
MEELAHPYVPR	0	Oxidation (M);Acetyl (Pept. N-term)	1398.6602	0.66018561	211	O48962		Probable 3-beta-hydroxysteroid-Delta(8),Delta(7)-isomerase	yes	yes	1	0	0	1	0		By MS/MS	By MS/MS	By MS/MS	1	0	3		1	1	1	41.679	41.588	2	0.013904	13965	181123 FD SP3-V HUNTER B_GB7_01_5994	87.308	57.053	NaN	NaN	NaN	0	0	Median	NaN	NaN	NaN	0	0	Median	NaN	NaN	NaN
MEELAHPYVPR	0	Acetyl (Pept. N-term)	1382.6653	0.66527099	211	O48962		Probable 3-beta-hydroxysteroid-Delta(8),Delta(7)-isomerase	yes	yes	1	0	0	0	0	By MS/MS	By MS/MS	By MS/MS	By MS/MS	1	0	4	1	1	1	1	53.791	53.615	2	0.0033888	18415	181123 FD SP3-V HUNTER C_GB8_01_6000	108.98	72.284	NaN	NaN	NaN	0	0	Median	NaN	NaN	NaN	0	0	Median	NaN	NaN	NaN
MEELAHPYVPR	0	Unmodified	1340.6547	0.6547063	211	O48962		Probable 3-beta-hydroxysteroid-Delta(8),Delta(7)-isomerase	yes	yes	0	0	0	0	0	By MS/MS				1	0	1	1				34.366	34.04	3	0.052034	10880	181123 FD SP3-V HUNTER A_GB6_01_5995	69.979	36.018	0.64033	1.0114	NaN	1	1	Median	0.64033	1.0114	NaN	1	1	Median	NaN	NaN	NaN
MEESQELALTQLR	0	Oxidation (M);Acetyl (Pept. N-term)	1604.7716	0.77158655	98	B9DGS8	At1g14820		yes	yes	1	0	0	1	0	By MS/MS	By MS/MS	By MS/MS	By MS/MS	1	0	4	1	1	1	1	61.162	61.062	2	7.8806E-07	21076	181123 FD SP3-V HUNTER D_GB9_01_5999	62.408	58.109	1.2056	1.3919	25.619	2	0	Median	NaN	NaN	NaN	0	0	Median	1.0829	1.1613	NaN
MEEYQSNESEDKR	1	Oxidation (M);Acetyl (Pept. N-term)	1701.6788	0.67880838	133	Q84WS6;F4I9U2;F4I9U3	At1g65090		yes	no	1	0	0	1	0		By matching	By matching	By MS/MS	1	0	3		1	1	1	20.409	20.384	2	0.0094821	5243	181123 FD SP3-V HUNTER D_GB9_01_5999	45.973	36.784	0.63369	0.66453	18.675	3	0	Median	NaN	NaN	NaN	0	0	Median	0.669	0.66453	NaN
MEFSSQDDDFGGDDSAANATR	0	Oxidation (M);Acetyl (Pept. N-term)	2292.8713	0.87131319	632	Q9ZSZ8	FIP37	FKBP12-interacting protein of 37 kDa	yes	yes	1	0	0	1	0	By MS/MS		By MS/MS	By MS/MS	1	0	3	1		1	1	51.719	51.662	2;3	0.0011723	17416	181123 FD SP3-V HUNTER A_GB6_01_5995	56.514	51.198	NaN	NaN	NaN	0	0	Median	NaN	NaN	NaN	0	0	Median	NaN	NaN	NaN
MEGDQETNVYTLVAR	0	Oxidation (M);Acetyl (Pept. N-term)	1782.8094	0.80942862	42	A0A1P8B0Y5;O64471	MTX1	Mitochondrial outer membrane import complex protein METAXIN	yes	no	1	0	0	1	0	By MS/MS	By MS/MS	By MS/MS	By MS/MS	1	0	6	2	1	2	1	61.824	61.718	2;3	2.1084E-64	21311	181123 FD SP3-V HUNTER C_GB8_01_6000	185.87	145.28	7.0063	9.9064	47.604	2	0	Median	8.8617	13.871	NaN	1	0	Median	NaN	NaN	NaN
MEGGAALYNPR	0	Oxidation (M);Acetyl (Pept. N-term)	1235.5605	0.56047157	558	Q9M2B4	AL3	PHD finger protein ALFIN-LIKE 3;PHD finger protein ALFIN-LIKE 3, N-terminally processed	yes	yes	1	0	0	1	0				By MS/MS	1	0	1				1	41.556	41.556	2	0.0097344	13832	181123 FD SP3-V HUNTER D_GB9_01_5999	93.111	52.123	NaN	NaN	NaN	0	0	Median	NaN	NaN	NaN	0	0	Median	NaN	NaN	NaN
MEGGAALYNPR	0	Acetyl (Pept. N-term)	1219.5656	0.56555694	558	Q9M2B4	AL3	PHD finger protein ALFIN-LIKE 3;PHD finger protein ALFIN-LIKE 3, N-terminally processed	yes	yes	1	0	0	0	0	By MS/MS		By MS/MS	By MS/MS	1	0	3	1		1	1	52.395	52.215	2	4.5289E-05	17886	181123 FD SP3-V HUNTER D_GB9_01_5999	120.12	79.132	NaN	NaN	NaN	0	0	Median	NaN	NaN	NaN	0	0	Median	NaN	NaN	NaN
MEGGYEQGGGASR	0	Oxidation (M);Acetyl (Pept. N-term)	1355.5412	0.54119269	568	Q9S7C9	AHL27	AT-hook motif nuclear-localized protein 27	yes	yes	1	0	0	1	0	By MS/MS	By MS/MS		By MS/MS	1	0	3	1	1		1	23.652	23.589	2	3.4805E-06	6603	181123 FD SP3-V HUNTER D_GB9_01_5999	60.255	51.723	1.4703	1.7372	35.243	3	0	Median	1.4703	2.2087	NaN	1	0	Median	1.6079	1.7372	NaN
MEGIDHLADER	0	Oxidation (M);Acetyl (Pept. N-term)	1342.5823	0.58232922	157	F4JMK8;O65202	ACX1	Acyl-coenzyme A oxidase;Peroxisomal acyl-coenzyme A oxidase 1	yes	no	1	0	0	1	0		By MS/MS	By MS/MS	By MS/MS	1	0	3		1	1	1	37.944	37.852	2	0.010228	12656	181123 FD SP3-V HUNTER B_GB7_01_5994	96.89	74.06	NaN	NaN	NaN	0	0	Median	NaN	NaN	NaN	0	0	Median	NaN	NaN	NaN
MEGIDHLADER	0	Oxidation (M)	1300.5718	0.57176453	157	F4JMK8;O65202	ACX1	Acyl-coenzyme A oxidase;Peroxisomal acyl-coenzyme A oxidase 1	yes	no	0	0	0	1	0		By MS/MS		By MS/MS	1	0	2		1		1	50.278	50.147	2	0.015404	17080	181123 FD SP3-V HUNTER D_GB9_01_5999	85.533	50.088	0.79275	1.0418	20.447	2	1	Median	NaN	NaN	NaN	0	0	Median	0.70845	0.90152	NaN
MEGIDHLADER	0	Acetyl (Pept. N-term)	1326.5874	0.5874146	157	F4JMK8;O65202	ACX1	Acyl-coenzyme A oxidase;Peroxisomal acyl-coenzyme A oxidase 1	yes	no	1	0	0	0	0			By MS/MS		1	0	1			1		49.927	49.815	2	0.049614	17010	181123 FD SP3-V HUNTER C_GB8_01_6000	79.693	50.606	NaN	NaN	NaN	0	0	Median	NaN	NaN	NaN	0	0	Median	NaN	NaN	NaN
MEGIQHPIPR	0	Acetyl (Pept. N-term)	1218.6179	0.61792687	385	Q8LA16	AL7	PHD finger protein ALFIN-LIKE 7	yes	yes	1	0	0	0	0			By MS/MS		1	0	1			1		40.856	40.744	2	0.00022766	13668	181123 FD SP3-V HUNTER C_GB8_01_6000	133.23	82.628	NaN	NaN	NaN	0	0	Median	NaN	NaN	NaN	0	0	Median	NaN	NaN	NaN
MEGKEEDVR	1	Oxidation (M);Acetyl (Pept. N-term)	1149.4972	0.49720261	87	F4JHB6;B9DFR9;A8MRW1;Q08733;Q06611;P61837;Q39196	PIP1;4;PIP1B;PIP1-3;PIP1-2;PIP1-1;PIP1.4	Aquaporin PIP1-3;Aquaporin PIP1-2;Aquaporin PIP1-1;Probable aquaporin PIP1-4	yes	no	1	0	0	1	0	By matching	By MS/MS			1	0	2	1	1			18.382	18.238	2	0.0074159	4389	181123 FD SP3-V HUNTER B_GB7_01_5994	49.418	24.495	0.43903	0.63902	105.57	2	0	Median	0.18301	0.30291	NaN	1	0	Median	1.0532	1.3481	NaN
MEGSPVTSVR	0	Oxidation (M);Acetyl (Pept. N-term)	1119.523	0.52302343	328	Q39048	CER2	Protein ECERIFERUM 1	yes	yes	1	0	0	1	0			By MS/MS	By MS/MS	1	0	2			1	1	35.048	34.992	2	0.01048	11345	181123 FD SP3-V HUNTER D_GB9_01_5999	46.462	20.725	0.92454	1.2101	NaN	1	0	Median	NaN	NaN	NaN	0	0	Median	NaN	NaN	NaN
MEGWDPNTKSTLTR	1	Oxidation (M);Acetyl (Pept. N-term)	1692.7777	0.77773456	619	Q9SXC8		Ubiquitin-fold modifier-conjugating enzyme 1	yes	yes	1	0	0	1	0		By MS/MS			1	0	1		1			39.765	39.603	2	0.0072078	13382	181123 FD SP3-V HUNTER B_GB7_01_5994	45.077	36.377	1.488	1.7621	NaN	1	0	Median	NaN	NaN	NaN	0	0	Median	1.488	1.7621	NaN
MELETSVYRPNVAVYDSPDGVEVR	0	Oxidation (M);Acetyl (Pept. N-term)	2782.312	0.3119746	552	Q9LZC3	MLS	Malate synthase	yes	yes	1	0	0	1	1	By MS/MS	By MS/MS	By MS/MS		1	0	3	1	1	1		61.696	61.562	3	5.1522E-43	21274	181123 FD SP3-V HUNTER C_GB8_01_6000	157.07	127.05	NaN	NaN	NaN	0	0	Median	NaN	NaN	NaN	0	0	Median	NaN	NaN	NaN
MENDAGQVTELYIPR	0	Oxidation (M);Acetyl (Pept. N-term)	1792.8302	0.83016406	563	Q9M337	RPS21B	40S ribosomal protein S21-1	yes	yes	1	0	0	1	0	By MS/MS	By MS/MS	By MS/MS	By MS/MS	1	0	6	3	1	1	1	67.694	67.551	2;3	0	22057	181123 FD SP3-V HUNTER A_GB6_01_5995	295.83	269.15	NaN	NaN	NaN	0	0	Median	NaN	NaN	NaN	0	0	Median	NaN	NaN	NaN
MENPSSSETSEISSVVHPNDGVHPNDGVHPNDGVQR	0	Oxidation (M);Acetyl (Pept. N-term)	3881.7147	0.71469997	401	Q8VY58	At5g17070		yes	yes	1	0	0	1	0			By MS/MS		1	0	1			1		41.362	41.25	4	0.0033187	13838	181123 FD SP3-V HUNTER C_GB8_01_6000	50.522	40.552	NaN	NaN	NaN	0	0	Median	NaN	NaN	NaN	0	0	Median	NaN	NaN	NaN
MENTLSPLLSPSPASEVAAR	0	Oxidation (M);Acetyl (Pept. N-term)	2127.0518	0.051784159	504	Q9FYH8			yes	yes	1	0	0	1	0	By MS/MS		By MS/MS	By MS/MS	1	0	3	1		1	1	72.09	71.977	2	6.2647E-05	24908	181123 FD SP3-V HUNTER D_GB9_01_5999	84.753	46.8	NaN	NaN	NaN	0	0	Median	NaN	NaN	NaN	0	0	Median	NaN	NaN	NaN
MEPAITATSSSSFGGGSSR	0	Oxidation (M);Acetyl (Pept. N-term)	1886.8316	0.83162063	366	Q8GYB1-2;Q8GYB1;Q8GYB1-3	NUDT15	Nudix hydrolase 15, mitochondrial	yes	no	1	0	0	1	0			By MS/MS	By MS/MS	1	0	2			1	1	49.094	49.038	2	1.3694E-10	16713	181123 FD SP3-V HUNTER C_GB8_01_6000	118.37	88.035	NaN	NaN	NaN	0	0	Median	NaN	NaN	NaN	0	0	Median	NaN	NaN	NaN
MEQTFIMIKPDGVQR	1	2 Oxidation (M);Acetyl (Pept. N-term)	1865.9016	0.90155487	277	P39207	NDK1	Nucleoside diphosphate kinase 1	yes	yes	1	0	0	2	0	By MS/MS	By MS/MS	By MS/MS	By MS/MS	1	0	4	1	1	1	1	52.098	51.898	3	5.9641E-11	17788	181123 FD SP3-V HUNTER D_GB9_01_5999	65.172	54.976	0.74945	1.0517	25.525	4	0	Median	0.54721	0.89159	NaN	1	0	Median	1.1966	1.614	NaN
MEQTFIMIKPDGVQR	1	Oxidation (M);Acetyl (Pept. N-term)	1849.9066	0.90664025	277	P39207	NDK1	Nucleoside diphosphate kinase 1	yes	yes	1	0	0	1	0	By MS/MS	By MS/MS	By MS/MS	By MS/MS	1	0	7	2	1	2	2	58.776	58.642	3	2.0365E-10	20864	181123 FD SP3-V HUNTER C_GB8_01_6000	64.52	35.179	0.83597	1.0868	19.868	7	0	Median	0.63502	0.99907	4.3056	2	0	Median	1.3119	1.7372	NaN
MESAGIQQLLAAER	0	Oxidation (M);Acetyl (Pept. N-term)	1573.777	0.77700628	238	O82629	VHA-G2	V-type proton ATPase subunit G2	yes	yes	1	0	0	1	0	By MS/MS	By MS/MS	By MS/MS	By MS/MS	1	0	4	1	1	1	1	68.282	68.182	2	4.1507E-39	23184	181123 FD SP3-V HUNTER A_GB6_01_5995	166.04	126.77	NaN	NaN	NaN	0	0	Median	NaN	NaN	NaN	0	0	Median	NaN	NaN	NaN
MESDEAAAVSPQATTPSGGTGASGPKKR	2	Oxidation (M);Acetyl (Pept. N-term)	2745.2876	0.28755077	197	O22607	MSI4	WD-40 repeat-containing protein MSI4	yes	yes	1	0	0	1	0	By MS/MS		By MS/MS	By MS/MS	1	0	3	1		1	1	28.615	28.535	3	2.658E-37	8727	181123 FD SP3-V HUNTER C_GB8_01_6000	60.943	54.22	0.66117	0.8704	12.596	3	0	Median	0.46035	0.72248	NaN	1	0	Median	NaN	NaN	NaN
MESDEAAAVSPQATTPSGGTGASGPKKR	2	Acetyl (Pept. N-term)	2729.2926	0.29263615	197	O22607	MSI4	WD-40 repeat-containing protein MSI4	yes	yes	1	0	0	0	0	By MS/MS	By MS/MS		By MS/MS	1	0	4	1	1		2	33.559	33.437	3	7.4488E-23	10906	181123 FD SP3-V HUNTER B_GB7_01_5994	62.374	55.263	0.73011	0.93749	16.638	2	0	Median	0.52946	0.83344	NaN	1	0	Median	1.0068	1.0545	NaN
MESLDTNFPVR	0	Oxidation (M);Acetyl (Pept. N-term)	1365.6235	0.62346575	509	Q9LER5	T9L3_10		yes	yes	1	0	0	1	0	By MS/MS	By MS/MS	By MS/MS	By MS/MS	1	0	4	1	1	1	1	59.106	58.981	2	0.0097344	20349	181123 FD SP3-V HUNTER D_GB9_01_5999	93.111	59.244	NaN	NaN	NaN	0	0	Median	NaN	NaN	NaN	0	0	Median	NaN	NaN	NaN
MESQLTRPYGHEQAEEPIR	0	Acetyl (Pept. N-term)	2312.0855	0.085543903	187	F4KG52;Q04980	LTI65	Low-temperature-induced 65 kDa protein	yes	no	1	0	0	0	1	By MS/MS	By MS/MS		By MS/MS	1	0	3	1	1		1	39.962	39.799	3	0.0013638	13311	181123 FD SP3-V HUNTER D_GB9_01_5999	62.002	38.366	NaN	NaN	NaN	0	0	Median	NaN	NaN	NaN	0	0	Median	NaN	NaN	NaN
MESQLTRPYGHEQAEEPIR	0	Oxidation (M);Acetyl (Pept. N-term)	2328.0805	0.080458526	187	F4KG52;Q04980	LTI65	Low-temperature-induced 65 kDa protein	yes	no	1	0	0	1	1	By MS/MS	By MS/MS	By MS/MS	By matching	1	0	4	1	1	1	1	33.861	33.711	3	1.6604E-29	11036	181123 FD SP3-V HUNTER B_GB7_01_5994	148.2	148.2	0.061213	0.083687	60.486	2	0	Median	NaN	NaN	NaN	0	0	Median	NaN	NaN	NaN
MESSEDVENLSR	0	Oxidation (M);Acetyl (Pept. N-term)	1452.6039	0.60385252	506	Q9FZK5			yes	yes	1	0	0	1	0	By MS/MS		By MS/MS	By MS/MS	1	0	3	1		1	1	39.011	38.865	2	3.9174E-05	12744	181123 FD SP3-V HUNTER A_GB6_01_5995	113.69	91.601	NaN	NaN	NaN	0	0	Median	NaN	NaN	NaN	0	0	Median	NaN	NaN	NaN
MESSEDVENLSR	0	Acetyl (Pept. N-term)	1436.6089	0.6089379	506	Q9FZK5			yes	yes	1	0	0	0	0	By MS/MS	By MS/MS	By MS/MS	By MS/MS	1	0	4	1	1	1	1	48.887	48.687	2	4.0244E-05	16548	181123 FD SP3-V HUNTER D_GB9_01_5999	113.47	85.074	NaN	NaN	NaN	0	0	Median	NaN	NaN	NaN	0	0	Median	NaN	NaN	NaN
MESTESYAAGSPEELAKR	1	Oxidation (M);Acetyl (Pept. N-term)	2012.8997	0.89970019	551	Q9LZ82;Q9LZ82-2	BTR1	Protein BTR1	yes	no	1	0	0	1	0	By MS/MS	By MS/MS	By MS/MS	By MS/MS	1	0	4	1	1	1	1	39.227	39.077	2	2.4506E-18	13168	181123 FD SP3-V HUNTER B_GB7_01_5994	60.628	15.371	0.77321	1.0689	34.164	4	0	Median	0.52107	0.83752	NaN	1	0	Median	1.4656	1.8728	NaN
MESTESYAAGSPEELAKR	1	Acetyl (Pept. N-term)	1996.9048	0.90478557	551	Q9LZ82;Q9LZ82-2	BTR1	Protein BTR1	yes	no	1	0	0	0	0			By MS/MS	By MS/MS	1	0	2			1	1	45.844	45.787	2	0.00070812	15505	181123 FD SP3-V HUNTER D_GB9_01_5999	88.101	65.222	0.094736	0.12536	NaN	1	1	Median	NaN	NaN	NaN	0	0	Median	NaN	NaN	NaN
MESTGKVKKAFGGR	3	Oxidation (M);Acetyl (Pept. N-term)	1552.8032	0.80316145	485	Q9FJE8		Probable histone H2A.7	yes	yes	1	0	0	1	0	By matching	By matching	By MS/MS	By matching	1	0	4	1	1	1	1	22.693	22.643	4	0.029532	6187	181123 FD SP3-V HUNTER C_GB8_01_6000	49.31	29.213	0.41704	0.57807	18.214	4	0	Median	0.27925	0.4576	NaN	1	0	Median	0.39281	0.5256	NaN
METAASSVATTR	0	Oxidation (M);Acetyl (Pept. N-term)	1281.5871	0.58708025	418	Q93XY1	MNC6.16		yes	yes	1	0	0	1	0	By MS/MS	By MS/MS	By MS/MS	By MS/MS	1	0	4	1	1	1	1	31.355	31.23	2	0.00082871	9716	181123 FD SP3-V HUNTER A_GB6_01_5995	94.465	63.392	NaN	NaN	NaN	0	0	Median	NaN	NaN	NaN	0	0	Median	NaN	NaN	NaN
METGAGIGLYPLHR	0	Oxidation (M);Acetyl (Pept. N-term)	1571.7766	0.77661235	476	Q9FGF0		Phosphoglycerate mutase-like protein 1	yes	yes	1	0	0	1	0	By MS/MS	By MS/MS	By MS/MS	By MS/MS	1	0	4	1	1	1	1	54.247	54.072	2	5.0772E-21	18509	181123 FD SP3-V HUNTER C_GB8_01_6000	143.89	115.49	NaN	NaN	NaN	0	0	Median	NaN	NaN	NaN	0	0	Median	NaN	NaN	NaN
METVEPGQTSHER	0	Oxidation (M);Acetyl (Pept. N-term)	1557.6729	0.67293514	56	A0A1P8B770;F4JP43	G2484-1		yes	no	1	0	0	1	0	By MS/MS	By MS/MS		By MS/MS	1	0	3	1	1		1	22.925	22.863	2	1.0844E-08	6225	181123 FD SP3-V HUNTER D_GB9_01_5999	126.67	50.206	NaN	NaN	NaN	0	0	Median	NaN	NaN	NaN	0	0	Median	NaN	NaN	NaN
MEVVDIDAR	0	Oxidation (M);Acetyl (Pept. N-term)	1104.5121	0.51212439	174	F4K4D5;Q9C5Z1	TIF3B1	Eukaryotic translation initiation factor 3 subunit B	yes	no	1	0	0	1	0	By MS/MS		By MS/MS	By MS/MS	1	0	3	1		1	1	51.259	51.079	2	8.1327E-05	17465	181123 FD SP3-V HUNTER D_GB9_01_5999	112.84	66.684	NaN	NaN	NaN	0	0	Median	NaN	NaN	NaN	0	0	Median	NaN	NaN	NaN
MEVYNDDTEMR	0	2 Oxidation (M);Acetyl (Pept. N-term)	1475.5545	0.55445949	2	A0A1I9LLZ3;Q9M2N5	HAT	Zinc finger BED domain-containing protein DAYSLEEPER	yes	no	1	0	0	2	0			By MS/MS		1	0	1			1		33.533	33.52	2	0.0013836	10767	181123 FD SP3-V HUNTER C_GB8_01_6000	49.35	30.256	0.61338	0.80718	NaN	1	0	Median	NaN	NaN	NaN	0	0	Median	NaN	NaN	NaN
MHSPLQTQQPEQR	0	Oxidation (M);Acetyl (Pept. N-term)	1636.7628	0.7627532	433	Q94AS5-2;Q94AS5	ICME	Isoprenylcysteine alpha-carbonyl methylesterase ICME	yes	no	1	0	0	1	0				By MS/MS	1	0	1				1	26.18	26.18	3	0.0093798	7682	181123 FD SP3-V HUNTER D_GB9_01_5999	77.527	38.102	NaN	NaN	NaN	0	0	Median	NaN	NaN	NaN	0	0	Median	NaN	NaN	NaN
MHSSHLLLEEPIR	0	Oxidation (M)	1576.8032	0.80316145	444	Q9SJQ0;Q94KE3	At2g36580;At3g52990	Pyruvate kinase	yes	no	0	0	0	1	0	By MS/MS	By MS/MS	By MS/MS	By matching	1	0	5	1	1	2	1	34.437	34.294	4	0.0089374	11199	181123 FD SP3-V HUNTER A_GB6_01_5995	62.258	32.2	0.76037	1.0524	15.524	5	3	Median	0.5827	0.87789	NaN	1	0	Median	1.3404	1.3463	NaN
MHSSHLLLEEPIR	0	Unmodified	1560.8082	0.80824683	444	Q9SJQ0;Q94KE3	At2g36580;At3g52990	Pyruvate kinase	yes	no	0	0	0	0	0	By MS/MS	By MS/MS			1	0	2	1	1			37.554	37.31	4	0.011099	12267	181123 FD SP3-V HUNTER B_GB7_01_5994	63.537	38.841	0.51546	0.64319	147.43	2	1	Median	0.15633	0.22678	NaN	1	0	Median	1.6996	1.8242	NaN
MIISETNRR	0	Oxidation (M)	1134.5815	0.58154136	475	Q9FFS8	RPS10B	40S ribosomal protein S10-2	yes	yes	0	0	0	1	1	By MS/MS	By matching	By MS/MS	By matching	1	0	4	1	1	1	1	19.826	19.751	3	0.004161	4980	181123 FD SP3-V HUNTER A_GB6_01_5995	67.993	37.738	0.88682	1.248	35.828	4	0	Median	0.60126	0.98761	NaN	1	0	Median	1.7048	2.2825	NaN
MIISETNRR	0	Unmodified	1118.5866	0.58662674	475	Q9FFS8	RPS10B	40S ribosomal protein S10-2	yes	yes	0	0	0	0	1	By matching	By matching	By MS/MS	By matching	1	0	4	1	1	1	1	22.766	22.715	3	0.010156	6242	181123 FD SP3-V HUNTER C_GB8_01_6000	65.305	37.976	0.84662	1.1749	27.822	4	0	Median	0.59359	0.95746	NaN	1	0	Median	1.4567	1.8492	NaN
MIQPQTYLNVADNSGAR	0	Unmodified	1876.9101	0.91014572	301	P56792	rpl14	50S ribosomal protein L14, chloroplastic	yes	yes	0	0	0	0	0	By MS/MS	By MS/MS	By MS/MS	By MS/MS	1	0	11	3	2	4	2	51.08	50.875	2;3	4.8861E-32	17392	181123 FD SP3-V HUNTER C_GB8_01_6000	133.86	93.947	0.72342	0.98995	28.688	11	6	Median	0.57215	0.90888	13.255	3	2	Plateau	1.2482	1.4593	16.385
MIQPQTYLNVADNSGAR	0	Oxidation (M)	1892.9051	0.90506034	301	P56792	rpl14	50S ribosomal protein L14, chloroplastic	yes	yes	0	0	0	1	0	By MS/MS	By MS/MS	By MS/MS	By MS/MS	1	0	14	4	3	3	4	47.094	46.891	2;3	2.5805E-10	15902	181123 FD SP3-V HUNTER C_GB8_01_6000	100.55	87.991	0.97084	1.339	30.786	14	12	Median	0.52216	0.83743	9.3011	4	4	Median	1.3061	1.6458	4.3903
MIYDVNSGLFR	0	Oxidation (M)	1329.6387	0.63872189	578	Q9SFV3	T1B9.10		yes	yes	0	0	0	1	0	By MS/MS	By MS/MS	By MS/MS	By MS/MS	1	0	4	1	1	1	1	52.353	52.153	2	1.7541E-05	17879	181123 FD SP3-V HUNTER D_GB9_01_5999	84.17	72.68	0.63032	0.88178	33.451	4	0	Median	0.43204	0.69958	NaN	1	0	Median	1.027	1.3681	NaN
MKEEDVSSQNVNPR	1	Oxidation (M)	1647.7522	0.75224809	582	Q9SHI0	F20D23.9		yes	yes	0	0	0	1	0	By MS/MS	By MS/MS	By MS/MS	By MS/MS	1	0	4	1	1	1	1	19.483	19.408	3	2.5468E-10	5018	181123 FD SP3-V HUNTER A_GB6_01_5995	102.73	68.425	0.82483	1.077	27.02	4	3	Median	0.50766	0.80189	NaN	1	0	Median	1.5497	1.5369	NaN
MKVTVVSR	1	Oxidation (M)	934.52699	0.52698659	561	Q9M2U2	ECR	Very-long-chain enoyl-CoA reductase	yes	yes	0	0	0	1	0	By MS/MS	By matching	By MS/MS	By MS/MS	1	0	4	1	1	1	1	20.333	20.258	3	0.0052008	5153	181123 FD SP3-V HUNTER D_GB9_01_5999	65.305	38.921	0.70585	0.93526	26.941	4	0	Median	0.39793	0.62097	NaN	1	0	Median	1.1741	1.188	NaN
MKVTVVSR	1	Unmodified	918.53207	0.53207197	561	Q9M2U2	ECR	Very-long-chain enoyl-CoA reductase	yes	yes	0	0	0	0	0	By MS/MS		By MS/MS		1	0	2	1		1		24.963	24.843	3	0.0062836	7068	181123 FD SP3-V HUNTER A_GB6_01_5995	64.711	40.756	0.45152	0.65528	18.37	2	0	Median	0.36409	0.57546	NaN	1	0	Median	NaN	NaN	NaN
MLTETPFRPR	0	Unmodified	1246.6492	0.64922699	90	A8MSE0;Q944S8	At4g21105		yes	no	0	0	0	0	1	By MS/MS	By MS/MS	By MS/MS	By MS/MS	1	0	4	1	1	1	1	34.545	34.395	3	2.281E-05	11062	181123 FD SP3-V HUNTER A_GB6_01_5995	85.377	57.635	0.61513	0.81749	30.852	4	0	Median	0.39164	0.61763	NaN	1	0	Median	0.99255	1.2642	NaN
MLTETPFRPR	0	Oxidation (M)	1262.6441	0.64414162	90	A8MSE0;Q944S8	At4g21105		yes	no	0	0	0	1	1			By MS/MS		1	0	1			1		30.766	30.754	3	0.068317	9545	181123 FD SP3-V HUNTER C_GB8_01_6000	72.006	27.696	0.46503	0.6498	NaN	1	1	Median	NaN	NaN	NaN	0	0	Median	NaN	NaN	NaN
MNALAATNR	0	Oxidation (M);Acetyl (Pept. N-term)	1018.4866	0.48657834	6	F4K6P9;A0A1I9LNF1;Q9S7A0;Q43314;Q38946	GDH2;GSH3;GDH1	Probable glutamate dehydrogenase 3;Glutamate dehydrogenase 1;Glutamate dehydrogenase 2	yes	no	1	0	0	1	0	By MS/MS	By MS/MS	By MS/MS	By MS/MS	1	0	4	1	1	1	1	32.757	32.631	2	0.005007	10406	181123 FD SP3-V HUNTER D_GB9_01_5999	103.56	36.942	0.18317	0.23157	NaN	1	0	Median	NaN	NaN	NaN	0	0	Median	0.18317	0.23157	NaN
MNALAATNR	0	Acetyl (Pept. N-term)	1002.4917	0.49166372	6	F4K6P9;A0A1I9LNF1;Q9S7A0;Q43314;Q38946	GDH2;GSH3;GDH1	Probable glutamate dehydrogenase 3;Glutamate dehydrogenase 1;Glutamate dehydrogenase 2	yes	no	1	0	0	0	0			By MS/MS	By MS/MS	1	0	2			1	1	47.897	47.841	2	0.010459	16240	181123 FD SP3-V HUNTER D_GB9_01_5999	96.311	41.875	NaN	NaN	NaN	0	0	Median	NaN	NaN	NaN	0	0	Median	NaN	NaN	NaN
MNEGSSEEVTR	0	Oxidation (M);Acetyl (Pept. N-term)	1295.53	0.5299593	91	F4J389;B3H4P5;Q9SD36	At3g51100;F24M12.140		yes	no	1	0	0	1	0	By MS/MS		By MS/MS	By MS/MS	1	0	3	1		1	1	23.544	23.464	2	0.0098894	6491	181123 FD SP3-V HUNTER D_GB9_01_5999	94.297	65.898	NaN	NaN	NaN	0	0	Median	NaN	NaN	NaN	0	0	Median	NaN	NaN	NaN
MNFAGPYCLLHAR	0	Oxidation (M)	1564.7279	0.72788802	646				yes	no	0	0	0	1	0	By MS/MS				1	0	1	1				54.863	54.536	2	0.0094555	18448	181123 FD SP3-V HUNTER A_GB6_01_5995	61.398	46.978	1.0012	1.5028	NaN	1	0	Median	1.0012	1.5028	NaN	1	0	Median	NaN	NaN	NaN
MNFDETVPLSQR	0	Oxidation (M);Acetyl (Pept. N-term)	1493.682	0.68204326	541	Q9LX33	FTA	Protein farnesyltransferase/geranylgeranyltransferase type-1 subunit alpha	yes	yes	1	0	0	1	0	By MS/MS		By MS/MS	By MS/MS	1	0	3	1		1	1	56.396	56.283	2	0.00050065	19342	181123 FD SP3-V HUNTER D_GB9_01_5999	107.06	79.628	NaN	NaN	NaN	0	0	Median	NaN	NaN	NaN	0	0	Median	NaN	NaN	NaN
MNGGDDAATSGPPPSLEWR	0	Oxidation (M);Acetyl (Pept. N-term)	2014.8691	0.86906877	333	Q39247-2;Q39247	PP2AB2	Serine/threonine protein phosphatase 2A 55 kDa regulatory subunit B beta isoform	yes	no	1	0	0	1	0	By MS/MS			By MS/MS	1	0	2	1			1	58.29	58.127	2	5.3973E-06	19680	181123 FD SP3-V HUNTER A_GB6_01_5995	58.831	45.851	3.682	5.5794	NaN	1	0	Median	3.682	5.5794	NaN	1	0	Median	NaN	NaN	NaN
MNGTSPDESPDSTTQR	0	Oxidation (M);Acetyl (Pept. N-term)	1779.7217	0.72173583	456	Q9C585	UBP8	Ubiquitin carboxyl-terminal hydrolase 8	yes	yes	1	0	0	1	0			By MS/MS	By MS/MS	1	0	2			1	1	25.242	25.236	2	0.0030698	7262	181123 FD SP3-V HUNTER C_GB8_01_6000	88.552	71.185	NaN	NaN	NaN	0	0	Median	NaN	NaN	NaN	0	0	Median	NaN	NaN	NaN
MNQNATLTVEAR	0	Oxidation (M);Acetyl (Pept. N-term)	1404.6667	0.66672755	382	Q8L9R4	At5g27990		yes	yes	1	0	0	1	0		By MS/MS	By MS/MS	By MS/MS	1	0	3		1	1	1	39.534	39.442	2	2.3797E-05	13231	181123 FD SP3-V HUNTER C_GB8_01_6000	116.77	88.367	0.51581	0.57483	12.506	2	0	Median	NaN	NaN	NaN	0	0	Median	0.52442	0.52618	NaN
MNTDITALEKAQYPVVDR	1	Oxidation (M);Acetyl (Pept. N-term)	2121.0412	0.041219473	359	Q84W12	At4g16450		yes	yes	1	0	0	1	0	By MS/MS	By MS/MS	By MS/MS	By MS/MS	1	0	4	1	1	1	1	57.5	57.35	3	2.5343E-18	19764	181123 FD SP3-V HUNTER C_GB8_01_6000	51.798	27.26	0.93537	1.2115	7.4172	4	0	Median	0.69908	1.1044	NaN	1	0	Median	1.2947	1.3135	NaN
MQDSGSPPLSYLTQR	0	Oxidation (M);Acetyl (Pept. N-term)	1736.8039	0.80394931	532	Q9LTX3-2;Q9LTX3	PPOX1	Pyridoxine/pyridoxamine 5'-phosphate oxidase 1, chloroplastic;Pyridoxine/pyridoxamine 5'-phosphate oxidase;Probable NAD(P)HX epimerase	yes	no	1	0	0	1	0	By MS/MS				1	0	1	1				63.112	62.885	2	0.0057929	21333	181123 FD SP3-V HUNTER A_GB6_01_5995	78.486	46.478	NaN	NaN	NaN	0	0	Median	NaN	NaN	NaN	0	0	Median	NaN	NaN	NaN
MQGQQQGQPWQGR	0	Oxidation (M)	1543.695	0.69500799	448	Q96318;Q96318-4;Q96318-3;A0A1P8B543;F4JLA9;Q96318-2	CRC;CRU3	12S seed storage protein CRC;12S seed storage protein CRC alpha chain;12S seed storage protein CRC beta chain	yes	no	0	0	0	1	0	By MS/MS	By MS/MS	By MS/MS	By MS/MS	1	0	8	2	2	2	2	23.408	23.357	2;3	3.7558E-38	6493	181123 FD SP3-V HUNTER D_GB9_01_5999	160.67	141.84	0.01475	0.022281	42.975	6	6	Median	0.013434	0.021953	4.1277	2	2	Median	0.013292	0.019361	47.966
MQGQQQGQPWQGR	0	Unmodified	1527.7001	0.70009337	448	Q96318;Q96318-4;Q96318-3;A0A1P8B543;F4JLA9;Q96318-2	CRC;CRU3	12S seed storage protein CRC;12S seed storage protein CRC alpha chain;12S seed storage protein CRC beta chain	yes	no	0	0	0	0	0	By MS/MS	By MS/MS	By MS/MS	By MS/MS	1	0	7	1	2	2	2	25.801	25.747	2;3	2.7487E-96	7616	181123 FD SP3-V HUNTER B_GB7_01_5994	201.1	166.57	0.066087	0.090023	112.75	3	3	Median	NaN	NaN	NaN	0	0	Median	0.017672	0.025421	NaN
MQGQQQGQPWQGR	0	Oxidation (M);Acetyl (Pept. N-term)	1585.7056	0.70557267	448	Q96318;Q96318-4;Q96318-3;A0A1P8B543;F4JLA9;Q96318-2	CRC;CRU3	12S seed storage protein CRC;12S seed storage protein CRC alpha chain;12S seed storage protein CRC beta chain	yes	no	1	0	0	1	0	By MS/MS				1	0	1	1				33.114	32.788	2	0.00015482	10367	181123 FD SP3-V HUNTER A_GB6_01_5995	108.67	80.654	NaN	NaN	NaN	0	0	Median	NaN	NaN	NaN	0	0	Median	NaN	NaN	NaN
MQNEEGQVTELYIPR	0	Acetyl (Pept. N-term)	1847.8724	0.87236323	336	Q3E902	RPS21C	40S ribosomal protein S21-2	yes	yes	1	0	0	0	0	By MS/MS	By MS/MS	By MS/MS	By MS/MS	1	0	4	1	1	1	1	68.525	68.425	2	2.5165E-15	23711	181123 FD SP3-V HUNTER D_GB9_01_5999	159.08	125.2	NaN	NaN	NaN	0	0	Median	NaN	NaN	NaN	0	0	Median	NaN	NaN	NaN
MQNEEGQVTELYIPR	0	Oxidation (M);Acetyl (Pept. N-term)	1863.8673	0.86727785	336	Q3E902	RPS21C	40S ribosomal protein S21-2	yes	yes	1	0	0	1	0	By MS/MS	By MS/MS	By MS/MS		1	0	5	2	2	1		62.393	62.235	2;3	0	21119	181123 FD SP3-V HUNTER A_GB6_01_5995	318.88	290.08	NaN	NaN	NaN	0	0	Median	NaN	NaN	NaN	0	0	Median	NaN	NaN	NaN
MQPTETSQPAPSDQGR	0	Oxidation (M);Acetyl (Pept. N-term)	1786.7792	0.77919113	64	F4KGP6;A0A1P8BDB2;Q940P0	At5g03660		yes	no	1	0	0	1	0	By MS/MS	By MS/MS	By MS/MS	By MS/MS	1	0	4	1	1	1	1	27.625	27.549	2	1.6473E-09	8221	181123 FD SP3-V HUNTER A_GB6_01_5995	113.53	88.674	NaN	NaN	NaN	0	0	Median	NaN	NaN	NaN	0	0	Median	NaN	NaN	NaN
MQPTETSQPAPSDQGR	0	Acetyl (Pept. N-term)	1770.7843	0.7842765	64	F4KGP6;A0A1P8BDB2;Q940P0	At5g03660		yes	no	1	0	0	0	0			By MS/MS		1	0	1			1		36.367	36.254	2	0.026104	11942	181123 FD SP3-V HUNTER C_GB8_01_6000	62.042	45.423	NaN	NaN	NaN	0	0	Median	NaN	NaN	NaN	0	0	Median	NaN	NaN	NaN
MQQQGEPSVLSLRPGGGGGKSR	1	Oxidation (M);Acetyl (Pept. N-term)	2283.139	0.13897646	233	O82233	EIF(ISO)4G2	Eukaryotic translation initiation factor isoform 4G-2	yes	yes	1	0	0	1	1		By MS/MS	By MS/MS		1	0	3		2	1		37.071	36.926	3	4.5828E-06	12165	181123 FD SP3-V HUNTER C_GB8_01_6000	40.81	17.672	0.74758	1.0114	98.211	3	2	Median	NaN	NaN	NaN	0	0	Median	0.92707	0.96889	138.85
MRTNPTTSNPEVSIR	0	Oxidation (M)	1717.8417	0.8417318	256	P19366	atpB	ATP synthase subunit beta, chloroplastic	yes	yes	0	0	0	1	1	By MS/MS	By MS/MS	By MS/MS	By MS/MS	1	0	4	1	1	1	1	25.386	25.311	3	2.5008E-06	7346	181123 FD SP3-V HUNTER B_GB7_01_5994	90.348	58.073	1.7031	2.3102	37.639	4	0	Median	0.86134	1.3873	NaN	1	0	Median	1.7371	2.2266	NaN
MRTNPTTSNPEVSIR	0	Unmodified	1701.8468	0.84681718	256	P19366	atpB	ATP synthase subunit beta, chloroplastic	yes	yes	0	0	0	0	1	By MS/MS	By MS/MS	By MS/MS	By MS/MS	1	0	4	1	1	1	1	28.291	28.216	3	1.3207E-10	8592	181123 FD SP3-V HUNTER D_GB9_01_5999	109.79	98.101	1.7311	2.3025	32.795	4	0	Median	0.97316	1.5422	NaN	1	0	Median	1.8113	2.2844	NaN
MWESESDGGVGVGGGGGR	0	Oxidation (M);Acetyl (Pept. N-term)	1750.7217	0.72167625	492	Q9FMF5-2;Q9FMF5	RPT3	Root phototropism protein 3	yes	no	1	0	0	1	0		By MS/MS	By MS/MS	By MS/MS	1	0	3		1	1	1	48.366	48.242	2	8.1043E-05	16445	181123 FD SP3-V HUNTER C_GB8_01_6000	100.55	70.114	NaN	NaN	NaN	0	0	Median	NaN	NaN	NaN	0	0	Median	NaN	NaN	NaN
NQAEDNLLQGLNSYR	0	Unmodified	1733.8333	0.83327561	640	Q9ZVL0	T22H22.25		yes	yes	0	0	0	0	0	By MS/MS	By MS/MS	By MS/MS	By MS/MS	1	0	5	1	1	1	2	53.767	53.627	2	4.9172E-50	18413	181123 FD SP3-V HUNTER C_GB8_01_6000	205.87	180.43	0.404	0.62606	28.193	5	2	Median	0.38096	0.62606	NaN	1	0	Median	0.70113	1.0328	NaN
NQAEDNLLQGLNSYR	0	Gln->pyro-Glu	1716.8067	0.80672651	640	Q9ZVL0	T22H22.25		yes	yes	0	1	0	0	0	By MS/MS	By MS/MS	By MS/MS	By MS/MS	1	0	4	1	1	1	1	68.035	67.935	2	1.7207E-96	23632	181123 FD SP3-V HUNTER C_GB8_01_6000	202.13	156.69	NaN	NaN	NaN	0	0	Median	NaN	NaN	NaN	0	0	Median	NaN	NaN	NaN
NSDNLAGEDNGGISAANKGSGTTAR	1	Unmodified	2376.0902	0.090171589	180	F4KB18;Q8VZD1	At5g08400		yes	no	0	0	0	0	0	By MS/MS	By matching	By matching	By matching	1	0	4	1	1	1	1	25.357	25.282	3	0.0113	7293	181123 FD SP3-V HUNTER A_GB6_01_5995	42.806	28.934	0.91964	1.1694	25.005	4	0	Median	0.64728	0.94365	NaN	1	0	Median	1.6487	1.6833	NaN
NSQIESDTTEDPSR	0	Unmodified	1577.6805	0.68052294	183	F4KDA6	LPA2	Protein LOW PSII ACCUMULATION 2, chloroplastic	yes	yes	0	0	0	0	0	By MS/MS	By MS/MS	By MS/MS	By MS/MS	1	0	4	1	1	1	1	22.653	22.602	2	1.2045E-10	6192	181123 FD SP3-V HUNTER A_GB6_01_5995	96.745	64.139	0.7417	0.87678	42.157	4	0	Median	0.37108	0.54419	NaN	1	0	Median	0.83262	0.89355	NaN
NSTTAATKSSSSDPDQLKNAR	2	Unmodified	2178.0513	0.051266887	155	F4JFY4;F4JFY5;Q42592	SAPX;APXS	L-ascorbate peroxidase S, chloroplastic/mitochondrial	yes	no	0	0	0	0	0	By matching	By MS/MS		By MS/MS	1	0	3	1	1		1	19.849	19.753	4	0.039019	4998	181123 FD SP3-V HUNTER D_GB9_01_5999	40.756	37.095	1.0368	1.3786	48.396	3	0	Median	0.64485	1.0336	NaN	1	0	Median	1.9544	2.6573	NaN
NVEIDPEIQKVKSR	2	Unmodified	1653.905	0.90498399	104	CON__P04264			yes	yes	0	0	0	0	0	By MS/MS	By matching	By matching	By matching	1	0	4	1	1	1	1	31.843	31.718	4	0.0091249	9973	181123 FD SP3-V HUNTER A_GB6_01_5995	64.394	44.013	0.63695	0.77716	71.632	4	0	Median	1.55	2.4331	NaN	1	0	Median	0.62682	0.74033	NaN
NVKEIAFDQHSR	1	Unmodified	1442.7266	0.72662569	258	P21238	CPN60A1	Chaperonin 60 subunit alpha 1, chloroplastic	yes	yes	0	0	0	0	0	By MS/MS	By MS/MS	By MS/MS	By MS/MS	1	0	5	1	1	2	1	25.963	25.9	3;4	7.4388E-05	7594	181123 FD SP3-V HUNTER C_GB8_01_6000	78.814	71.27	0.61854	0.88045	26.147	5	0	Median	0.41081	0.66242	NaN	1	0	Median	0.99106	1.3168	NaN
NVKEIAFDQHSR	1	Gln->pyro-Glu	1425.7001	0.70007659	258	P21238	CPN60A1	Chaperonin 60 subunit alpha 1, chloroplastic	yes	yes	0	1	0	0	0			By MS/MS	By MS/MS	1	0	2			1	1	35.853	35.797	3	0.0074925	11771	181123 FD SP3-V HUNTER C_GB8_01_6000	78.486	39.22	NaN	NaN	NaN	0	0	Median	NaN	NaN	NaN	0	0	Median	NaN	NaN	NaN
NVLGEPVDNLGPVDTR	0	Unmodified	1693.8635	0.8635131	256	P19366	atpB	ATP synthase subunit beta, chloroplastic	yes	yes	0	0	0	0	0		By MS/MS			1	0	1		1			53.764	53.502	2	0.0048315	18479	181123 FD SP3-V HUNTER B_GB7_01_5994	96.591	52.403	0.17222	0.1786	NaN	1	1	Median	NaN	NaN	NaN	0	0	Median	0.17222	0.1786	NaN
NVPEHETPTVATEESPATTTEVTDR	0	Unmodified	2710.257	0.25696215	269	P31168	COR47	Dehydrin COR47	yes	yes	0	0	0	0	0	By MS/MS		By MS/MS	By MS/MS	1	0	3	1		1	1	35.879	35.733	3	4.4848E-16	11540	181123 FD SP3-V HUNTER A_GB6_01_5995	116.38	87.972	0.21648	0.29027	38.974	2	2	Median	0.1506	0.22035	NaN	1	1	Median	NaN	NaN	NaN
NYQGGGGNYQGGGGNYQGGGGR	0	Unmodified	2073.8637	0.86374089	596	Q9SL15	GRP3	Glycine-rich protein 3	yes	yes	0	0	0	0	0			By MS/MS		1	0	1			1		22.006	21.993	3	0.0012932	5929	181123 FD SP3-V HUNTER C_GB8_01_6000	69.763	2.5126	0.41224	0.53576	NaN	1	1	Median	NaN	NaN	NaN	0	0	Median	NaN	NaN	NaN
PKLIVAGASAYAR	1	Acetyl (Pept. N-term)	1357.7718	0.77178497	624;435	Q9SZJ5;Q94C74;Q94C74-2	SHM1;SHM2	Serine hydroxymethyltransferase 1, mitochondrial;Serine hydroxymethyltransferase 2, mitochondrial	no	no	1	0	0	0	0		By matching	By MS/MS	By matching	1	0	3		1	1	1	55.654	55.563	3	0.15991	19101	181123 FD SP3-V HUNTER C_GB8_01_6000	52.555	37.353	1.0255	1.2393	12.495	3	0	Median	NaN	NaN	NaN	0	0	Median	1.1011	1.2663	NaN
PQWSEEGNFSYSVNR	0	Glu->pyro-Glu	1780.7805	0.78051176	648				yes	yes	0	0	1	0	0		By MS/MS			1	0	1		1			28.267	28.206	2	0.0043003	8683	181123 FD SP3-V HUNTER B_GB7_01_5994	84.658	43.375	NaN	NaN	NaN	0	0	Median	NaN	NaN	NaN	0	0	Median	NaN	NaN	NaN
QAAKSVVANGMAR	1	Oxidation (M);Gln->pyro-Glu	1300.6558	0.65576893	254	P23686;P17562	SAM1;SAM2	S-adenosylmethionine synthase 1;S-adenosylmethionine synthase 2	yes	no	0	1	0	1	0	By MS/MS		By MS/MS		1	0	2	1		1		24.16	24.04	3	0.049718	6787	181123 FD SP3-V HUNTER A_GB6_01_5995	58.04	31.334	NaN	NaN	NaN	0	0	Median	NaN	NaN	NaN	0	0	Median	NaN	NaN	NaN
QAASLLADEDPDETSSSR	0	Gln->pyro-Glu	1873.8177	0.8177447	524	Q9LQ55	DRP2B	Dynamin-2B	yes	yes	0	1	0	0	0	By MS/MS		By MS/MS	By MS/MS	1	0	3	1		1	1	57.625	57.512	2	0.00094271	19798	181123 FD SP3-V HUNTER D_GB9_01_5999	83.499	53.692	NaN	NaN	NaN	0	0	Median	NaN	NaN	NaN	0	0	Median	NaN	NaN	NaN
QAEDNLLQGLNSYR	0	Gln->pyro-Glu	1602.7638	0.76379906	640	Q9ZVL0	T22H22.25		yes	yes	0	1	0	0	0	By MS/MS	By MS/MS	By MS/MS	By MS/MS	1	0	4	1	1	1	1	68.944	68.843	2	3.2902E-07	23856	181123 FD SP3-V HUNTER D_GB9_01_5999	127.17	73.418	4.8945	7.7323	NaN	1	0	Median	4.8945	7.7323	NaN	1	0	Median	NaN	NaN	NaN
QAQQQQHYGSHGYPNYYQSQTEMSLER	0	Oxidation (M);Gln->pyro-Glu	3256.3905	0.39045271	27	A0A1P8ARI3;Q8VZT4;F4I1G1	At1g29350		yes	no	0	1	0	1	0		By MS/MS	By MS/MS	By MS/MS	1	0	3		1	1	1	34.262	34.17	4	0.0092288	11212	181123 FD SP3-V HUNTER B_GB7_01_5994	61.415	45.273	NaN	NaN	NaN	0	0	Median	NaN	NaN	NaN	0	0	Median	NaN	NaN	NaN
QASSDGDEEEAIPLR	0	Gln->pyro-Glu	1598.706	0.70600941	346	Q56ZZ7		Plastidic glucose transporter 4	yes	yes	0	1	0	0	0	By MS/MS		By MS/MS		1	0	2	1		1		52.849	52.629	2	0.0018547	17788	181123 FD SP3-V HUNTER A_GB6_01_5995	91.62	76.355	NaN	NaN	NaN	0	0	Median	NaN	NaN	NaN	0	0	Median	NaN	NaN	NaN
QATKDAGVIAGLNVAR	1	Gln->pyro-Glu	1565.8526	0.85255449	68	F4K007;A0A1P8BF32;Q39043;Q9LKR3	BIP2;MED37F;MED37A	Mediator of RNA polymerase II transcription subunit 37f;Mediator of RNA polymerase II transcription subunit 37a	yes	no	0	1	0	0	0	By MS/MS	By matching	By MS/MS	By MS/MS	1	0	5	2	1	1	1	49.756	49.511	2;3	0.00015087	16628	181123 FD SP3-V HUNTER A_GB6_01_5995	40.237	11.261	0.90559	1.1857	23.092	5	0	Median	0.65821	1.0344	5.5382	2	0	Median	1.2749	1.8086	NaN
QATKDAGVIAGLNVMR	1	Gln->pyro-Glu	1625.8559	0.85592531	182	F4KCE5;O65719;P22953	HSC70-1;HSP70-3;MED37E	Heat shock 70 kDa protein 3;Probable mediator of RNA polymerase II transcription subunit 37e	yes	no	0	1	0	0	0			By MS/MS		1	0	1			1		56.141	56.128	3	0.00012881	19290	181123 FD SP3-V HUNTER C_GB8_01_6000	48.823	36.677	0.98851	1.305	NaN	1	0	Median	NaN	NaN	NaN	0	0	Median	NaN	NaN	NaN
QATKDAGVIAGLNVMR	1	Oxidation (M);Gln->pyro-Glu	1641.8508	0.85083993	182	F4KCE5;O65719;P22953	HSC70-1;HSP70-3;MED37E	Heat shock 70 kDa protein 3;Probable mediator of RNA polymerase II transcription subunit 37e	yes	no	0	1	0	1	0		By matching			1	0	1		1			48.211	47.949	3	1			NaN	NaN	1.7932	2.5419	NaN	1	0	Median	NaN	NaN	NaN	0	0	Median	1.7932	2.5419	NaN
QATKDAGVISGLNVMR	1	Oxidation (M);Gln->pyro-Glu	1657.8458	0.84575455	512	Q9LHA8	MED37C	Probable mediator of RNA polymerase II transcription subunit 37c	yes	yes	0	1	0	1	0	By MS/MS		By MS/MS		1	0	3	2		1		45.805	45.483	3	0.0122	15192	181123 FD SP3-V HUNTER A_GB6_01_5995	41.378	8.1826	0.85822	1.1699	26.99	2	1	Median	0.98384	1.4159	NaN	1	0	Median	NaN	NaN	NaN
QAVDISPLR	0	Gln->pyro-Glu	980.5291	0.52909508	290	Q9ZUT9;P51427	RPS5A;RPS5B	40S ribosomal protein S5-1;40S ribosomal protein S5-2	yes	no	0	1	0	0	0			By MS/MS	By MS/MS	1	0	2			1	1	59.004	58.998	2	0.027306	20340	181123 FD SP3-V HUNTER C_GB8_01_6000	87.476	23.911	NaN	NaN	NaN	0	0	Median	NaN	NaN	NaN	0	0	Median	NaN	NaN	NaN
QAVDISPLRR	0	Gln->pyro-Glu	1136.6302	0.63020611	290	Q9ZUT9;P51427	RPS5A;RPS5B	40S ribosomal protein S5-1;40S ribosomal protein S5-2	yes	no	0	1	0	0	1	By MS/MS			By matching	1	0	2	1			1	44.447	44.234	2	0.031397	14737	181123 FD SP3-V HUNTER A_GB6_01_5995	41.448	15.711	0.9436	1.39	5.3401	2	0	Median	0.89381	1.4435	NaN	1	0	Median	NaN	NaN	NaN
QAVTNPTNTVSGTKR	1	Gln->pyro-Glu	1555.7954	0.79543354	508	Q9LDZ0	HSP70-10	Heat shock 70 kDa protein 10, mitochondrial	yes	yes	0	1	0	0	0	By MS/MS		By MS/MS		1	0	2	1		1		29.205	29.086	2	0.0012303	8946	181123 FD SP3-V HUNTER C_GB8_01_6000	47.288	32.316	0.68648	1.0115	11.542	2	0	Median	0.59532	0.93227	NaN	1	0	Median	NaN	NaN	NaN
QAVVNPENTFFSVKR	1	Gln->pyro-Glu	1717.8788	0.87876924	533	Q9LTX9-2;Q9STW6;Q9LTX9	HSP70-7;HSP70-6	Heat shock 70 kDa protein 7, chloroplastic;Heat shock 70 kDa protein 6, chloroplastic	yes	no	0	1	0	0	0	By matching			By MS/MS	1	0	3	1			2	59.538	59.429	2;3	0.0050478	20472	181123 FD SP3-V HUNTER D_GB9_01_5999	43.084	22.307	0.85455	1.1049	17.48	3	0	Median	0.63302	0.98773	NaN	1	0	Median	NaN	NaN	NaN
QEDAEAFLAQAR	0	Gln->pyro-Glu	1330.6153	0.61534391	623	Q9SZB2-2;Q9SZB2	TIC22	Protein TIC 22, chloroplastic	yes	no	0	1	0	0	0			By MS/MS	By MS/MS	1	0	2			1	1	61.684	61.677	2	0.00085449	21333	181123 FD SP3-V HUNTER C_GB8_01_6000	103.34	67.008	NaN	NaN	NaN	0	0	Median	NaN	NaN	NaN	0	0	Median	NaN	NaN	NaN
QEEEEDMSENVHKVVSR	1	Gln->pyro-Glu	2026.8902	0.89019814	535	Q9LUJ7	PAP85		yes	yes	0	1	0	0	0	By MS/MS	By MS/MS	By MS/MS	By MS/MS	1	0	4	1	1	1	1	36.192	36.042	3	9.3405E-17	11775	181123 FD SP3-V HUNTER D_GB9_01_5999	43.454	35.943	0.61532	0.93024	88.45	4	0	Median	0.59605	0.97841	NaN	1	0	Median	3.665	5.2673	NaN
QEEEEDMSENVHKVVSR	1	Oxidation (M);Gln->pyro-Glu	2042.8851	0.88511276	535	Q9LUJ7	PAP85		yes	yes	0	1	0	1	0	By matching		By MS/MS		1	0	2	1		1		26.184	26.064	3	0.0067597	7632	181123 FD SP3-V HUNTER C_GB8_01_6000	42.647	37.745	0.56541	0.85826	0.15598	2	0	Median	0.53443	0.85732	NaN	1	0	Median	NaN	NaN	NaN
QEEENLIQINEESV	0	Gln->pyro-Glu	1655.7526	0.75262525	364	Q8GXY3			yes	yes	0	1	0	0	0			By MS/MS	By MS/MS	1	0	2			1	1	82.979	82.973	2	0.0069016	28672	181123 FD SP3-V HUNTER C_GB8_01_6000	77.185	48.015	NaN	NaN	NaN	0	0	Median	NaN	NaN	NaN	0	0	Median	NaN	NaN	NaN
QEGSEFLDNQSSR	0	Gln->pyro-Glu	1478.6274	0.62736516	138	F4IYF8	At3g02760		yes	yes	0	1	0	0	0	By MS/MS		By MS/MS	By MS/MS	1	0	3	1		1	1	45.2	45.021	2	0.00044413	14974	181123 FD SP3-V HUNTER A_GB6_01_5995	101.89	51.848	NaN	NaN	NaN	0	0	Median	NaN	NaN	NaN	0	0	Median	NaN	NaN	NaN
QEGSSTGQSSSHGQHGSGSSQSSSYGQQGSGSGQSPSR	0	Gln->pyro-Glu	3636.493	0.49295654	111	CON__Q86YZ3			yes	no	0	1	0	0	0	By MS/MS	By MS/MS	By MS/MS	By MS/MS	1	0	4	1	1	1	1	17.791	17.715	4	2.0138E-10	4346	181123 FD SP3-V HUNTER C_GB8_01_6000	90.672	85.242	NaN	NaN	NaN	0	0	Median	NaN	NaN	NaN	0	0	Median	NaN	NaN	NaN
QELYQWDTVADSAR	0	Gln->pyro-Glu	1663.7478	0.74781464	570	Q9S7Y7	XYL1	Alpha-xylosidase 1	yes	yes	0	1	0	0	0	By MS/MS	By MS/MS	By MS/MS	By MS/MS	1	0	4	1	1	1	1	68.648	68.547	2	3.4109E-11	23875	181123 FD SP3-V HUNTER B_GB7_01_5994	126.1	68.141	0.25405	0.33373	NaN	1	0	Median	NaN	NaN	NaN	0	0	Median	NaN	NaN	NaN
QEYEQLIAKNR	1	Gln->pyro-Glu	1373.6939	0.69392858	108	CON__P35527			yes	yes	0	1	0	0	0	By MS/MS		By MS/MS	By MS/MS	1	0	3	1		1	1	42.794	42.648	3	2.2373E-05	14319	181123 FD SP3-V HUNTER D_GB9_01_5999	73.067	52.763	0.80654	1.035	43.924	3	0	Median	1.2332	1.9429	NaN	1	0	Median	NaN	NaN	NaN
QFDGLVDVYR	0	Gln->pyro-Glu	1193.5717	0.57168818	268	P31167	AAC1	ADP,ATP carrier protein 1, mitochondrial	yes	yes	0	1	0	0	0	By MS/MS		By MS/MS	By MS/MS	1	0	3	1		1	1	75.944	75.831	2	9.0931E-20	25791	181123 FD SP3-V HUNTER A_GB6_01_5995	145.25	102.16	NaN	NaN	NaN	0	0	Median	NaN	NaN	NaN	0	0	Median	NaN	NaN	NaN
QFQSPYEGGR	0	Gln->pyro-Glu	1150.5043	0.5043369	331	Q39165		Oleosin 21.2 kDa	yes	yes	0	1	0	0	0				By MS/MS	1	0	1				1	45.168	45.168	2	0.014716	15234	181123 FD SP3-V HUNTER D_GB9_01_5999	98.033	63.225	NaN	NaN	NaN	0	0	Median	NaN	NaN	NaN	0	0	Median	NaN	NaN	NaN
QFSDPELQR	0	Gln->pyro-Glu	1101.5091	0.50908792	114	F4HQD5;Q9S7C0-2;Q9S7C0;F4HQD4	At1g79920;HSP70-14;HSP70-15	Heat shock 70 kDa protein 14;Heat shock 70 kDa protein 15	yes	no	0	1	0	0	0	By MS/MS		By MS/MS	By MS/MS	1	0	3	1		1	1	50.346	50.166	2	4.8258E-05	16879	181123 FD SP3-V HUNTER A_GB6_01_5995	116.37	57.126	NaN	NaN	NaN	0	0	Median	NaN	NaN	NaN	0	0	Median	NaN	NaN	NaN
QFSSSYLSR	0	Gln->pyro-Glu	1056.4876	0.4876242	108	CON__P35527			yes	yes	0	1	0	0	0	By MS/MS		By MS/MS	By MS/MS	1	0	3	1		1	1	52.75	52.604	2	0.0056274	18060	181123 FD SP3-V HUNTER D_GB9_01_5999	113.62	34.506	NaN	NaN	NaN	0	0	Median	NaN	NaN	NaN	0	0	Median	NaN	NaN	NaN
QGEDELYQLGIR	0	Gln->pyro-Glu	1402.6729	0.67285879	426	Q941B2	At1g09870		yes	yes	0	1	0	0	0	By MS/MS	By MS/MS	By MS/MS	By MS/MS	1	0	4	1	1	1	1	68.46	68.36	2	4.5855E-29	23694	181123 FD SP3-V HUNTER D_GB9_01_5999	159.94	92.374	NaN	NaN	NaN	0	0	Median	NaN	NaN	NaN	0	0	Median	NaN	NaN	NaN
QGLFTSDQDLFVDKR	1	Gln->pyro-Glu	1750.8526	0.85261407	450	Q96520	PER12	Peroxidase 12	no	no	0	1	0	0	0	By matching				1	0	1	1				65.995	65.769	3	1			NaN	NaN	0.60333	0.94467	NaN	1	0	Median	0.60333	0.94467	NaN	1	0	Median	NaN	NaN	NaN
QGPGEQAAGSASEAKVAGATASASAESGPKVSEDKNR	3	Gln->pyro-Glu	3482.651	0.65096073	636	Q9ZUX4		Uncharacterized protein At2g27730, mitochondrial	yes	yes	0	1	0	0	0	By MS/MS	By MS/MS	By MS/MS	By MS/MS	1	0	4	1	1	1	1	32.143	32.017	4	2.3185E-96	10196	181123 FD SP3-V HUNTER C_GB8_01_6000	107.36	107.36	0.74864	1.0412	28.111	4	0	Median	0.5481	0.89125	NaN	1	0	Median	1.2162	1.6868	NaN
QGQEEEEDMSENVHKVVSR	1	Gln->pyro-Glu	2211.9702	0.97023937	535	Q9LUJ7	PAP85		yes	yes	0	1	0	0	0	By MS/MS	By MS/MS	By MS/MS	By MS/MS	1	0	4	1	1	1	1	37.368	37.218	3	3.6393E-23	12362	181123 FD SP3-V HUNTER C_GB8_01_6000	63.857	62.464	0.61106	0.93108	78.46	4	0	Median	0.65071	1.052	NaN	1	0	Median	3.0644	3.8986	NaN
QGQEEEEDMSENVHKVVSR	1	Oxidation (M);Gln->pyro-Glu	2227.9652	0.965154	535	Q9LUJ7	PAP85		yes	yes	0	1	0	1	0	By MS/MS	By MS/MS	By MS/MS	By MS/MS	1	0	5	1	1	1	2	26.428	26.368	3	3.4642E-10	7949	181123 FD SP3-V HUNTER D_GB9_01_5999	113.54	92.892	0.084388	0.1086	151.17	5	4	Median	0.16636	0.26276	NaN	1	1	Median	2.4169	3.3754	NaN
QGQGPPPMVQER	0	Oxidation (M);Gln->pyro-Glu	1321.6085	0.60848439	571	Q9S834	CLPP5	ATP-dependent Clp protease proteolytic subunit 5, chloroplastic	yes	yes	0	1	0	1	0	By MS/MS	By MS/MS	By MS/MS	By MS/MS	1	0	4	1	1	1	1	30.323	30.223	2	0.0067529	9105	181123 FD SP3-V HUNTER A_GB6_01_5995	83.397	55.654	NaN	NaN	NaN	0	0	Median	NaN	NaN	NaN	0	0	Median	NaN	NaN	NaN
QGQGPPPMVQER	0	Gln->pyro-Glu	1305.6136	0.61356977	571	Q9S834	CLPP5	ATP-dependent Clp protease proteolytic subunit 5, chloroplastic	yes	yes	0	1	0	0	0	By MS/MS		By MS/MS		1	0	2	1		1		40.04	39.928	2	0.030322	13395	181123 FD SP3-V HUNTER C_GB8_01_6000	69.01	42.496	NaN	NaN	NaN	0	0	Median	NaN	NaN	NaN	0	0	Median	NaN	NaN	NaN
QGQPWEGQGQQGQQGFR	0	Unmodified	1914.8721	0.87212073	448	Q96318;Q96318-4;Q96318-3;A0A1P8B543;F4JLA9;Q96318-2	CRC;CRU3	12S seed storage protein CRC;12S seed storage protein CRC alpha chain;12S seed storage protein CRC beta chain	yes	no	0	0	0	0	0	By MS/MS	By MS/MS	By MS/MS	By MS/MS	1	0	4	1	1	1	1	32.551	32.426	3	7.3776E-66	10297	181123 FD SP3-V HUNTER D_GB9_01_5999	182.15	154.39	0.10705	0.12565	63.138	2	2	Median	NaN	NaN	NaN	0	0	Median	0.1901	0.19637	NaN
QGQPWEGQGQQGQQGFR	0	Gln->pyro-Glu	1897.8456	0.84557163	448	Q96318;Q96318-4;Q96318-3;A0A1P8B543;F4JLA9;Q96318-2	CRC;CRU3	12S seed storage protein CRC;12S seed storage protein CRC alpha chain;12S seed storage protein CRC beta chain	yes	no	0	1	0	0	0	By MS/MS	By MS/MS	By MS/MS	By MS/MS	1	0	7	2	2	2	1	45.45	45.222	2;3	2.7909E-66	15251	181123 FD SP3-V HUNTER D_GB9_01_5999	186.76	144.04	NaN	NaN	NaN	0	0	Median	NaN	NaN	NaN	0	0	Median	NaN	NaN	NaN
QGQPWEGQGQQGQQGR	0	Unmodified	1767.8037	0.80370681	448	Q96318;Q96318-4;Q96318-3;A0A1P8B543;F4JLA9;Q96318-2	CRC;CRU3	12S seed storage protein CRC;12S seed storage protein CRC alpha chain;12S seed storage protein CRC beta chain	yes	no	0	0	0	0	0	By MS/MS	By MS/MS	By MS/MS	By MS/MS	1	0	7	2	2	1	2	23.915	23.831	2;3	4.2453E-10	6736	181123 FD SP3-V HUNTER C_GB8_01_6000	99.451	61.358	0.39523	0.60203	65.688	7	5	Median	0.24696	0.37597	70.176	2	2	Median	0.32328	0.36016	72.657
QGQPWEGQGQQGQQGR	0	Acetyl (Pept. N-term)	1809.8143	0.8142715	448	Q96318;Q96318-4;Q96318-3;A0A1P8B543;F4JLA9;Q96318-2	CRC;CRU3	12S seed storage protein CRC;12S seed storage protein CRC alpha chain;12S seed storage protein CRC beta chain	yes	no	1	0	0	0	0		By MS/MS		By MS/MS	1	0	3		2		1	34.071	33.964	2;3	1.1704E-05	11071	181123 FD SP3-V HUNTER D_GB9_01_5999	103.79	65.416	NaN	NaN	NaN	0	0	Median	NaN	NaN	NaN	0	0	Median	NaN	NaN	NaN
QGQPWEGQGQQGQQGR	0	Gln->pyro-Glu	1750.7772	0.77715771	448	Q96318;Q96318-4;Q96318-3;A0A1P8B543;F4JLA9;Q96318-2	CRC;CRU3	12S seed storage protein CRC;12S seed storage protein CRC alpha chain;12S seed storage protein CRC beta chain	yes	no	0	1	0	0	0	By MS/MS	By MS/MS	By MS/MS	By MS/MS	1	0	5	1	1	2	1	34.741	34.599	2;3	0	11197	181123 FD SP3-V HUNTER D_GB9_01_5999	317.44	218.1	NaN	NaN	NaN	0	0	Median	NaN	NaN	NaN	0	0	Median	NaN	NaN	NaN
QGQPWEGQGQQGQQGR	0	Glu->pyro-Glu	1749.7931	0.79314213	448	Q96318;Q96318-4;Q96318-3;A0A1P8B543;F4JLA9;Q96318-2	CRC;CRU3	12S seed storage protein CRC;12S seed storage protein CRC alpha chain;12S seed storage protein CRC beta chain	yes	no	0	0	1	0	0	By MS/MS	By MS/MS			1	0	2	1	1			24.238	24.094	3	0.0045938	6901	181123 FD SP3-V HUNTER B_GB7_01_5994	82.663	43.668	NaN	NaN	NaN	0	0	Median	NaN	NaN	NaN	0	0	Median	NaN	NaN	NaN
QGQQGQPWEGQGQQGQQGFR	0	Unmodified	2228.0107	0.010739477	448	Q96318;Q96318-4;Q96318-3;A0A1P8B543;F4JLA9;Q96318-2	CRC;CRU3	12S seed storage protein CRC;12S seed storage protein CRC alpha chain;12S seed storage protein CRC beta chain	yes	no	0	0	0	0	0	By MS/MS	By MS/MS	By MS/MS	By MS/MS	1	0	4	1	1	1	1	31.99	31.864	3;4	2.7104E-05	10271	181123 FD SP3-V HUNTER B_GB7_01_5994	97.271	71.713	0.42982	0.55569	45.242	4	3	Median	0.56148	0.8088	NaN	1	0	Median	0.69011	0.72586	NaN
QGQQGQPWEGQGQQGQQGFR	0	Gln->pyro-Glu	2210.9842	0.98419037	448	Q96318;Q96318-4;Q96318-3;A0A1P8B543;F4JLA9;Q96318-2	CRC;CRU3	12S seed storage protein CRC;12S seed storage protein CRC alpha chain;12S seed storage protein CRC beta chain	yes	no	0	1	0	0	0	By MS/MS	By MS/MS	By MS/MS	By MS/MS	1	0	8	3	2	1	2	43.298	43.059	2;3;4	0	14710	181123 FD SP3-V HUNTER B_GB7_01_5994	311.2	278.63	NaN	NaN	NaN	0	0	Median	NaN	NaN	NaN	0	0	Median	NaN	NaN	NaN
QGQQGQPWEGQGQQGQQGFRDMHQKVEHVR	1	Oxidation (M);Gln->pyro-Glu	3486.5984	0.59842885	448	Q96318;Q96318-4;Q96318-3;A0A1P8B543;F4JLA9;Q96318-2	CRC;CRU3	12S seed storage protein CRC;12S seed storage protein CRC alpha chain;12S seed storage protein CRC beta chain	yes	no	0	1	0	1	1	By MS/MS	By MS/MS	By MS/MS	By MS/MS	1	0	4	1	1	1	1	28.424	28.348	5	1.943E-63	8576	181123 FD SP3-V HUNTER B_GB7_01_5994	170.1	138.2	0.10162	0.14795	13.166	2	0	Median	0.10161	0.16239	NaN	1	0	Median	NaN	NaN	NaN
QGQQGQPWEGQGQQGQQGFRDMHQKVEHVR	1	Gln->pyro-Glu	3470.6035	0.60351422	448	Q96318;Q96318-4;Q96318-3;A0A1P8B543;F4JLA9;Q96318-2	CRC;CRU3	12S seed storage protein CRC;12S seed storage protein CRC alpha chain;12S seed storage protein CRC beta chain	yes	no	0	1	0	0	1	By MS/MS	By MS/MS		By MS/MS	1	0	3	1	1		1	33.529	33.366	5	1.8094E-07	10522	181123 FD SP3-V HUNTER D_GB9_01_5999	90.974	66.321	NaN	NaN	NaN	0	0	Median	NaN	NaN	NaN	0	0	Median	NaN	NaN	NaN
QGQQGQPWEGQGQQGQQGR	0	Unmodified	2080.9423	0.94232556	448	Q96318;Q96318-4;Q96318-3;A0A1P8B543;F4JLA9;Q96318-2	CRC;CRU3	12S seed storage protein CRC;12S seed storage protein CRC alpha chain;12S seed storage protein CRC beta chain	yes	no	0	0	0	0	0	By MS/MS	By MS/MS		By MS/MS	1	0	3	1	1		1	23.821	23.79	3	1.369E-14	6655	181123 FD SP3-V HUNTER A_GB6_01_5995	101.28	55.362	0.52804	0.67355	29.233	2	2	Median	NaN	NaN	NaN	0	0	Median	0.64066	0.82822	NaN
QGQQGQPWEGQGQQGQQGR	0	Gln->pyro-Glu	2063.9158	0.91577646	448	Q96318;Q96318-4;Q96318-3;A0A1P8B543;F4JLA9;Q96318-2	CRC;CRU3	12S seed storage protein CRC;12S seed storage protein CRC alpha chain;12S seed storage protein CRC beta chain	yes	no	0	1	0	0	0	By MS/MS	By MS/MS	By MS/MS	By MS/MS	1	0	7	2	1	2	2	33.259	33.139	2;3;4	0	10538	181123 FD SP3-V HUNTER A_GB6_01_5995	319.58	173.22	NaN	NaN	NaN	0	0	Median	NaN	NaN	NaN	0	0	Median	NaN	NaN	NaN
QGQQQGQPWQGR	0	Gln->pyro-Glu	1379.6331	0.63305966	448	Q96318;Q96318-4;Q96318-3;A0A1P8B543;F4JLA9;Q96318-2	CRC;CRU3	12S seed storage protein CRC;12S seed storage protein CRC alpha chain;12S seed storage protein CRC beta chain	yes	no	0	1	0	0	0	By MS/MS	By MS/MS	By MS/MS		1	0	4	2	1	1		32.762	32.555	2;3	8.3041E-64	10250	181123 FD SP3-V HUNTER A_GB6_01_5995	222.42	155.34	NaN	NaN	NaN	0	0	Median	NaN	NaN	NaN	0	0	Median	NaN	NaN	NaN
QGVLGEDDTGEESPR	0	Gln->pyro-Glu	1570.6747	0.67470928	141	F4J2Z0;F4J1U2	At3g29185		yes	no	0	1	0	0	0			By MS/MS		1	0	1			1		45.877	45.765	2	0.0054191	15506	181123 FD SP3-V HUNTER C_GB8_01_6000	80.469	47.24	NaN	NaN	NaN	0	0	Median	NaN	NaN	NaN	0	0	Median	NaN	NaN	NaN
QHGGGFGDNGGGR	0	Gln->pyro-Glu	1197.4911	0.49114645	43	C0Z2S1;A0A1P8B1B5;Q9ZSJ6	GRP3S	Glycine-rich protein 3 short isoform	yes	no	0	1	0	0	0	By MS/MS		By MS/MS		1	0	2	1		1		19.861	19.741	2	0.02304	5090	181123 FD SP3-V HUNTER A_GB6_01_5995	85.813	60.076	NaN	NaN	NaN	0	0	Median	NaN	NaN	NaN	0	0	Median	NaN	NaN	NaN
QHWATYGR	0	Gln->pyro-Glu	1000.4515	0.45151346	212	O49299;F4I6W3;F4I6W4;Q9SGC1	At1g70730	Probable phosphoglucomutase, cytoplasmic 1;Probable phosphoglucomutase, cytoplasmic 2	yes	no	0	1	0	0	0	By MS/MS			By MS/MS	1	0	2	1			1	30.45	30.336	2	3.5589E-10	9469	181123 FD SP3-V HUNTER D_GB9_01_5999	130.22	84.205	NaN	NaN	NaN	0	0	Median	NaN	NaN	NaN	0	0	Median	NaN	NaN	NaN
QIDPSIQR	0	Gln->pyro-Glu	938.48214	0.48214489	106	CON__P13647			yes	yes	0	1	0	0	0	By MS/MS			By MS/MS	1	0	2	1			1	43.55	43.337	2	0.0078286	14433	181123 FD SP3-V HUNTER A_GB6_01_5995	101.43	14.637	NaN	NaN	NaN	0	0	Median	NaN	NaN	NaN	0	0	Median	NaN	NaN	NaN
QISELGIYPAVDPLDSTSR	0	Gln->pyro-Glu	2043.0161	0.01605058	311	P83484;P83483;Q9C5A9		ATP synthase subunit beta-2, mitochondrial;ATP synthase subunit beta-1, mitochondrial;ATP synthase subunit beta-3, mitochondrial	yes	no	0	1	0	0	0		By MS/MS	By MS/MS	By MS/MS	1	0	3		1	1	1	88.738	88.713	2	0.0014242	30581	181123 FD SP3-V HUNTER C_GB8_01_6000	93.478	68.625	NaN	NaN	NaN	0	0	Median	NaN	NaN	NaN	0	0	Median	NaN	NaN	NaN
QISNLQQSISDAEQR	0	Gln->pyro-Glu	1698.8173	0.81729119	104	CON__P04264			yes	yes	0	1	0	0	0	By MS/MS	By MS/MS	By MS/MS	By MS/MS	1	0	4	1	1	1	1	59.458	59.332	2	8.448E-11	20446	181123 FD SP3-V HUNTER C_GB8_01_6000	84.718	48.758	10.893	14.717	NaN	1	0	Median	NaN	NaN	NaN	0	0	Median	NaN	NaN	NaN
QKCQKEFQQSQHLR	2	Gln->pyro-Glu	1826.8846	0.88459967	250	P15458	AT2S2	2S seed storage protein 2;2S seed storage protein 2 small subunit;2S seed storage protein 2 large subunit	yes	yes	0	1	0	0	0		By MS/MS	By MS/MS	By MS/MS	1	0	3		1	1	1	20.754	20.729	4	4.7201E-22	5514	181123 FD SP3-V HUNTER B_GB7_01_5994	42.785	11.465	0.15193	0.22159	24.838	2	0	Median	NaN	NaN	NaN	0	0	Median	0.12545	0.1859	NaN
QKEFQQDQHLR	1	Gln->pyro-Glu	1438.6953	0.69532556	252	P15460	AT2S4	2S seed storage protein 4;2S seed storage protein 4 small subunit;2S seed storage protein 4 large subunit	yes	yes	0	1	0	0	0		By MS/MS	By MS/MS		1	0	2		1	1		24.161	24.124	3	0.01515	6889	181123 FD SP3-V HUNTER B_GB7_01_5994	44.765	21.529	0.55687	0.78977	27.422	2	0	Median	NaN	NaN	NaN	0	0	Median	0.45827	0.65056	NaN
QKEFQQSQHLR	1	Gln->pyro-Glu	1410.7004	0.70041094	251;250	P15458;P15459	AT2S2;AT2S3	2S seed storage protein 2;2S seed storage protein 2 small subunit;2S seed storage protein 2 large subunit;2S seed storage protein 3;2S seed storage protein 3 small subunit;2S seed storage protein 3 large subunit	no	no	0	1	0	0	0		By MS/MS			1	0	1		1			23.262	23.3	3	0.0099509	6500	181123 FD SP3-V HUNTER B_GB7_01_5994	94.767	62.2	NaN	NaN	NaN	0	0	Median	NaN	NaN	NaN	0	0	Median	NaN	NaN	NaN
QKKAVKIFPR	3	Gln->pyro-Glu	1196.7394	0.73936263	74	F4IWP7;A8MQA1;Q9FF90;P41127	BBC1;RPL13D;RPL13B	60S ribosomal protein L13;60S ribosomal protein L13-3;60S ribosomal protein L13-1	yes	no	0	1	0	0	0		By MS/MS	By matching		1	0	2		1	1		26.645	26.607	4	0.0023782	7958	181123 FD SP3-V HUNTER B_GB7_01_5994	44.318	44.318	0.47311	0.67976	27.797	2	0	Median	NaN	NaN	NaN	0	0	Median	0.57503	0.8274	NaN
QLDSIVGER	0	Gln->pyro-Glu	998.50327	0.50327426	106	CON__P13647;CON__P48668;CON__P04259;CON__P02538			yes	no	0	1	0	0	0	By MS/MS			By MS/MS	1	0	2	1			1	57.553	57.39	2	0.013209	19442	181123 FD SP3-V HUNTER A_GB6_01_5995	92.838	8.2701	NaN	NaN	NaN	0	0	Median	NaN	NaN	NaN	0	0	Median	NaN	NaN	NaN
QLEDLQIQR	0	Gln->pyro-Glu	1124.5826	0.58258722	320	Q0WUY5	At3g07660		yes	yes	0	1	0	0	0	By MS/MS	By MS/MS	By MS/MS	By MS/MS	1	0	4	1	1	1	1	59.669	59.544	2	5.8189E-14	20508	181123 FD SP3-V HUNTER D_GB9_01_5999	133.58	52.285	NaN	NaN	NaN	0	0	Median	NaN	NaN	NaN	0	0	Median	NaN	NaN	NaN
QLNALEPSQIIKSEGGR	1	Gln->pyro-Glu	1821.9585	0.95847612	248	P15456	CRB	12S seed storage protein CRB;12S seed storage protein CRB alpha chain;12S seed storage protein CRB beta chain	yes	yes	0	1	0	0	0		By MS/MS	By MS/MS	By MS/MS	1	0	4		1	1	2	59.6	59.556	2;3	0.0021811	20509	181123 FD SP3-V HUNTER D_GB9_01_5999	86.378	39.413	NaN	NaN	NaN	0	0	Median	NaN	NaN	NaN	0	0	Median	NaN	NaN	NaN
QLNLDDFSEGDDSAESAR	0	Gln->pyro-Glu	1950.8079	0.8079083	527	Q9LSB4-2;Q9LSB4;A0A1I9LQE4	NAI2	TSA1-like protein	yes	no	0	1	0	0	0			By MS/MS	By MS/MS	1	0	2			1	1	69.241	69.185	2	0.0039432	24047	181123 FD SP3-V HUNTER C_GB8_01_6000	85.42	64.757	NaN	NaN	NaN	0	0	Median	NaN	NaN	NaN	0	0	Median	NaN	NaN	NaN
QLQTNFYR	0	Gln->pyro-Glu	1051.5087	0.50869399	449	Q96518	PER16	Peroxidase 16	yes	yes	0	1	0	0	0	By MS/MS	By MS/MS	By MS/MS	By MS/MS	1	0	4	1	1	1	1	52.908	52.732	2	1.7244E-05	18127	181123 FD SP3-V HUNTER C_GB8_01_6000	111.82	42.901	NaN	NaN	NaN	0	0	Median	NaN	NaN	NaN	0	0	Median	NaN	NaN	NaN
QLSDEATLVAINR	0	Gln->pyro-Glu	1411.7307	0.73070802	199	O22938	PXC3	Leucine-rich repeat receptor-like tyrosine-protein kinase PXC3	yes	yes	0	1	0	0	0	By MS/MS		By MS/MS	By MS/MS	1	0	3	1		1	1	66.591	66.511	2	7.0023E-05	22609	181123 FD SP3-V HUNTER A_GB6_01_5995	110.66	73.317	NaN	NaN	NaN	0	0	Median	NaN	NaN	NaN	0	0	Median	NaN	NaN	NaN
QLVNHGHILVNGR	0	Gln->pyro-Glu	1438.7793	0.77932996	303	P56799	rps4	30S ribosomal protein S4, chloroplastic	yes	yes	0	1	0	0	0	By MS/MS		By MS/MS		1	0	2	1		1		34.704	34.484	3	0.0070175	11177	181123 FD SP3-V HUNTER C_GB8_01_6000	81.431	38.049	NaN	NaN	NaN	0	0	Median	NaN	NaN	NaN	0	0	Median	NaN	NaN	NaN
QNSQIESDTTEDPSR	0	Unmodified	1705.7391	0.73910045	183	F4KDA6	LPA2	Protein LOW PSII ACCUMULATION 2, chloroplastic	yes	yes	0	0	0	0	0	By MS/MS	By MS/MS	By MS/MS	By MS/MS	1	0	4	1	1	1	1	22.557	22.507	2	2.7908E-06	6110	181123 FD SP3-V HUNTER C_GB8_01_6000	89.629	66.254	0.95769	1.1577	35.828	4	0	Median	0.44673	0.70194	NaN	1	0	Median	1.2921	1.3339	NaN
QNSQIESDTTEDPSR	0	Gln->pyro-Glu	1688.7126	0.71255135	183	F4KDA6	LPA2	Protein LOW PSII ACCUMULATION 2, chloroplastic	yes	yes	0	1	0	0	0	By MS/MS	By MS/MS	By MS/MS	By MS/MS	1	0	4	1	1	1	1	32.181	32.056	2	1.8509E-65	10140	181123 FD SP3-V HUNTER D_GB9_01_5999	189.24	145.95	NaN	NaN	NaN	0	0	Median	NaN	NaN	NaN	0	0	Median	NaN	NaN	NaN
QPANTKLSSNKTVR	2	Gln->pyro-Glu	1525.8213	0.82125436	413	Q93VG5;Q9FIF3	RPS8A;RPS8B	40S ribosomal protein S8-1;40S ribosomal protein S8-2	yes	no	0	1	0	0	0	By MS/MS			By matching	1	0	2	1			1	22.203	22.09	3	0.0047922	5948	181123 FD SP3-V HUNTER A_GB6_01_5995	42.209	30.417	0.5431	0.82206	35.408	2	0	Median	0.38809	0.63998	NaN	1	0	Median	NaN	NaN	NaN
QPGSAFLPAHY	0	Gln->pyro-Glu	1169.5506	0.55055881	416	Q93VT9-2;Q93VT9	RPL10A	60S ribosomal protein L10-1	yes	no	0	1	0	0	0		By MS/MS	By MS/MS		1	0	2		1	1		66.021	65.933	1	0.013904	22871	181123 FD SP3-V HUNTER C_GB8_01_6000	87.308	63.153	NaN	NaN	NaN	0	0	Median	NaN	NaN	NaN	0	0	Median	NaN	NaN	NaN
QPWEGQGQQGQQGFR	0	Gln->pyro-Glu	1712.7655	0.76553039	448	Q96318;Q96318-4;Q96318-3;A0A1P8B543;F4JLA9;Q96318-2	CRC;CRU3	12S seed storage protein CRC;12S seed storage protein CRC alpha chain;12S seed storage protein CRC beta chain	yes	no	0	1	0	0	0	By MS/MS	By MS/MS	By MS/MS	By MS/MS	1	0	5	1	2	1	1	49.298	49.086	2;3	0	16713	181123 FD SP3-V HUNTER D_GB9_01_5999	322.77	253.05	NaN	NaN	NaN	0	0	Median	NaN	NaN	NaN	0	0	Median	NaN	NaN	NaN
QPWEGQGQQGQQGFR	0	Unmodified	1729.7921	0.7920795	448	Q96318;Q96318-4;Q96318-3;A0A1P8B543;F4JLA9;Q96318-2	CRC;CRU3	12S seed storage protein CRC;12S seed storage protein CRC alpha chain;12S seed storage protein CRC beta chain	yes	no	0	0	0	0	0	By MS/MS	By MS/MS	By MS/MS		1	0	3	1	1	1		29.445	29.344	3	1.237E-11	8919	181123 FD SP3-V HUNTER A_GB6_01_5995	100.4	73.669	0.042829	0.069655	89.65	3	2	Median	0.042829	0.069655	NaN	1	1	Median	0.21083	0.2651	NaN
QPWEGQGQQGQQGFRDMHQKVEHVR	1	Oxidation (M);Gln->pyro-Glu	2988.3798	0.37976886	448	Q96318;Q96318-4;Q96318-3;A0A1P8B543;F4JLA9;Q96318-2	CRC;CRU3	12S seed storage protein CRC;12S seed storage protein CRC alpha chain;12S seed storage protein CRC beta chain	yes	no	0	1	0	1	1	By MS/MS			By MS/MS	1	0	2	1			1	31.059	30.896	5	0.0030761	9375	181123 FD SP3-V HUNTER D_GB9_01_5999	71.052	52.804	0.25676	0.34323	17.401	2	2	Median	0.269	0.38817	NaN	1	1	Median	NaN	NaN	NaN
QPWEGQGQQGQQGR	0	Gln->pyro-Glu	1565.6971	0.69711648	448	Q96318;Q96318-4;Q96318-3;A0A1P8B543;F4JLA9;Q96318-2	CRC;CRU3	12S seed storage protein CRC;12S seed storage protein CRC alpha chain;12S seed storage protein CRC beta chain	yes	no	0	1	0	0	0	By MS/MS	By MS/MS	By MS/MS	By MS/MS	1	0	8	2	2	2	2	38.136	37.986	2;3	8.3014E-266	12728	181123 FD SP3-V HUNTER B_GB7_01_5994	269.81	170.47	NaN	NaN	NaN	0	0	Median	NaN	NaN	NaN	0	0	Median	NaN	NaN	NaN
QPYAVSKKAGHQTSAESWGTGR	2	Gln->pyro-Glu	2328.1247	0.1247066	184	Q2V3X4;F4KDU5;Q9SF40;P49691	At3g09630;At5g02870;RPL4A;RPL4D	60S ribosomal protein L4-1;60S ribosomal protein L4-2	yes	no	0	1	0	0	0	By MS/MS	By MS/MS	By MS/MS		1	0	4	2	1	1		28.575	28.443	4	4.3664E-33	8665	181123 FD SP3-V HUNTER C_GB8_01_6000	60.621	43.252	1.1771	1.7058	197.11	3	1	Median	22.562	36.216	NaN	1	1	Median	1.1771	1.7058	NaN
QPYESEEWR	0	Gln->pyro-Glu	1205.4989	0.49891717	448	Q96318;Q96318-4;Q96318-3;A0A1P8B543	CRC	12S seed storage protein CRC;12S seed storage protein CRC alpha chain;12S seed storage protein CRC beta chain	yes	no	0	1	0	0	0	By MS/MS		By MS/MS	By MS/MS	1	0	3	1		1	1	46.343	46.163	2	4.9871E-83	15402	181123 FD SP3-V HUNTER A_GB6_01_5995	211.52	128.32	NaN	NaN	NaN	0	0	Median	NaN	NaN	NaN	0	0	Median	NaN	NaN	NaN
QPYESEEWRHPR	0	Gln->pyro-Glu	1595.7117	0.71170391	448	Q96318;Q96318-4;Q96318-3;A0A1P8B543	CRC	12S seed storage protein CRC;12S seed storage protein CRC alpha chain;12S seed storage protein CRC beta chain	yes	no	0	1	0	0	1		By MS/MS	By MS/MS	By MS/MS	1	0	4		2	1	1	29.549	29.515	2;3	2.7494E-79	9072	181123 FD SP3-V HUNTER D_GB9_01_5999	167.44	139.24	NaN	NaN	NaN	0	0	Median	NaN	NaN	NaN	0	0	Median	NaN	NaN	NaN
QQAFVVINNLR	0	Gln->pyro-Glu	1283.6986	0.69862003	450	Q96520	PER12	Peroxidase 12	yes	yes	0	1	0	0	0	By MS/MS	By MS/MS		By MS/MS	1	0	3	1	1		1	70.681	70.585	2	0.0086307	24449	181123 FD SP3-V HUNTER D_GB9_01_5999	104.17	70.938	NaN	NaN	NaN	0	0	Median	NaN	NaN	NaN	0	0	Median	NaN	NaN	NaN
QQGQPWEGQGQQGQQGFR	0	Unmodified	2042.9307	0.93069824	448	Q96318;Q96318-4;Q96318-3;A0A1P8B543;F4JLA9;Q96318-2	CRC;CRU3	12S seed storage protein CRC;12S seed storage protein CRC alpha chain;12S seed storage protein CRC beta chain	yes	no	0	0	0	0	0	By MS/MS	By MS/MS	By MS/MS	By MS/MS	1	0	11	2	3	3	3	32.114	32.007	2;3;4	6.8501E-183	10100	181123 FD SP3-V HUNTER D_GB9_01_5999	238.81	194.86	0.090322	0.12079	83.106	9	7	Median	0.076178	0.12276	76.79	2	2	Median	0.15669	0.20616	44.218
QQGQPWEGQGQQGQQGFR	0	Glu->pyro-Glu	2024.9201	0.92013356	448	Q96318;Q96318-4;Q96318-3;A0A1P8B543;F4JLA9;Q96318-2	CRC;CRU3	12S seed storage protein CRC;12S seed storage protein CRC alpha chain;12S seed storage protein CRC beta chain	yes	no	0	0	1	0	0				By MS/MS	1	0	1				1	32.102	32.102	3	0.00064321	10182	181123 FD SP3-V HUNTER D_GB9_01_5999	89.374	62.166	NaN	NaN	NaN	0	0	Median	NaN	NaN	NaN	0	0	Median	NaN	NaN	NaN
QQGQPWEGQGQQGQQGFR	0	Gln->pyro-Glu	2025.9041	0.90414914	448	Q96318;Q96318-4;Q96318-3;A0A1P8B543;F4JLA9;Q96318-2	CRC;CRU3	12S seed storage protein CRC;12S seed storage protein CRC alpha chain;12S seed storage protein CRC beta chain	yes	no	0	1	0	0	0	By MS/MS	By MS/MS	By MS/MS	By MS/MS	1	0	8	2	2	2	2	44.194	43.994	2;3	7.1231E-183	14590	181123 FD SP3-V HUNTER A_GB6_01_5995	238.45	213.91	NaN	NaN	NaN	0	0	Median	NaN	NaN	NaN	0	0	Median	NaN	NaN	NaN
QQGQPWEGQGQQGQQGR	0	Unmodified	1895.8623	0.86228433	448	Q96318;Q96318-4;Q96318-3;A0A1P8B543;F4JLA9;Q96318-2	CRC;CRU3	12S seed storage protein CRC;12S seed storage protein CRC alpha chain;12S seed storage protein CRC beta chain	yes	no	0	0	0	0	0	By MS/MS	By MS/MS	By MS/MS	By MS/MS	1	0	4	1	1	1	1	23.801	23.726	3	1.5699E-97	6664	181123 FD SP3-V HUNTER D_GB9_01_5999	202.63	109.68	0.2037	0.27071	NaN	1	1	Median	NaN	NaN	NaN	0	0	Median	NaN	NaN	NaN
QQGQPWEGQGQQGQQGR	0	Gln->pyro-Glu	1878.8357	0.83573522	448	Q96318;Q96318-4;Q96318-3;A0A1P8B543;F4JLA9;Q96318-2	CRC;CRU3	12S seed storage protein CRC;12S seed storage protein CRC alpha chain;12S seed storage protein CRC beta chain	yes	no	0	1	0	0	0	By MS/MS	By MS/MS	By MS/MS	By MS/MS	1	0	8	2	2	2	2	33.745	33.595	2;3	3.2015E-136	10846	181123 FD SP3-V HUNTER C_GB8_01_6000	167.29	97.855	NaN	NaN	NaN	0	0	Median	NaN	NaN	NaN	0	0	Median	NaN	NaN	NaN
QQGQPWQGR	0	Gln->pyro-Glu	1066.4944	0.49444091	448	Q96318;Q96318-4;Q96318-3;A0A1P8B543;F4JLA9;Q96318-2	CRC;CRU3	12S seed storage protein CRC;12S seed storage protein CRC alpha chain;12S seed storage protein CRC beta chain	yes	no	0	1	0	0	0	By MS/MS	By MS/MS		By MS/MS	1	0	3	1	1		1	33.525	33.363	2	2.1954E-40	10856	181123 FD SP3-V HUNTER B_GB7_01_5994	162.5	108.35	0.035995	0.058763	NaN	1	0	Median	0.035995	0.058763	NaN	1	0	Median	NaN	NaN	NaN
QQGQQGFRDMHQKVEHVR	1	Oxidation (M);Gln->pyro-Glu	2206.045	0.045016493	448	Q96318;Q96318-4;Q96318-3;A0A1P8B543;F4JLA9;Q96318-2	CRC;CRU3	12S seed storage protein CRC;12S seed storage protein CRC alpha chain;12S seed storage protein CRC beta chain	yes	no	0	1	0	1	1			By MS/MS		1	0	1			1		20.722	20.709	5	0.0020968	5387	181123 FD SP3-V HUNTER C_GB8_01_6000	71.594	54.877	0.45228	0.6036	NaN	1	1	Median	NaN	NaN	NaN	0	0	Median	NaN	NaN	NaN
QQGQQGQQFPNECQLDQLNALEPSHVLKSEAGR	1	Gln->pyro-Glu	3716.7601	0.76013402	247	P15455	CRA1	12S seed storage protein CRA1;12S seed storage protein CRA1 alpha chain;12S seed storage protein CRA1 beta chain	yes	yes	0	1	0	0	0		By MS/MS	By MS/MS		1	0	3		2	1		60.398	60.286	4;5	1.3397E-67	20881	181123 FD SP3-V HUNTER B_GB7_01_5994	168.72	151.28	0.12192	0.14043	72.861	2	2	Median	NaN	NaN	NaN	0	0	Median	0.12192	0.14043	72.861
QQGRQGQPWEGQGQQGQQGR	0	Unmodified	2237.0434	0.043436588	448	Q96318;Q96318-4;Q96318-3;F4JLA9;Q96318-2	CRC;CRU3	12S seed storage protein CRC;12S seed storage protein CRC alpha chain;12S seed storage protein CRC beta chain	yes	no	0	0	0	0	1	By MS/MS			By MS/MS	1	0	3	2			1	20.46	20.309	3;4	1.0764E-69	5283	181123 FD SP3-V HUNTER A_GB6_01_5995	142.26	1.1853	0.0371	0.058515	43.152	3	3	Median	0.039554	0.063126	10.727	2	2	Median	NaN	NaN	NaN
QQLFEAIQAR	0	Gln->pyro-Glu	1185.6142	0.6142217	286	P46645	ASP2	Aspartate aminotransferase, cytoplasmic isozyme 1	yes	yes	0	1	0	0	0	By MS/MS	By MS/MS	By MS/MS	By MS/MS	1	0	4	1	1	1	1	66.967	66.834	2	0.00031183	23281	181123 FD SP3-V HUNTER B_GB7_01_5994	113.66	64.561	NaN	NaN	NaN	0	0	Median	NaN	NaN	NaN	0	0	Median	NaN	NaN	NaN
QQQGQPWQGR	0	Gln->pyro-Glu	1194.553	0.55301842	448	Q96318;Q96318-4;Q96318-3;A0A1P8B543;F4JLA9;Q96318-2	CRC;CRU3	12S seed storage protein CRC;12S seed storage protein CRC alpha chain;12S seed storage protein CRC beta chain	yes	no	0	1	0	0	0	By MS/MS	By MS/MS	By MS/MS	By MS/MS	1	0	4	1	1	1	1	32.919	32.794	2	7.5099E-39	10623	181123 FD SP3-V HUNTER B_GB7_01_5994	165.52	109.4	NaN	NaN	NaN	0	0	Median	NaN	NaN	NaN	0	0	Median	NaN	NaN	NaN
QRDETNSEYYQNR	0	Gln->pyro-Glu	1684.7077	0.70774074	53	A0A1P8B6C5;O23144	PPI1	Proton pump-interactor 1	yes	no	0	1	0	0	1	By MS/MS	By MS/MS	By MS/MS	By MS/MS	1	0	4	1	1	1	1	22.914	22.864	3	0.00064436	6266	181123 FD SP3-V HUNTER D_GB9_01_5999	89.231	69.907	NaN	NaN	NaN	0	0	Median	NaN	NaN	NaN	0	0	Median	NaN	NaN	NaN
QRGYGDNGGNYNNGGGYQGGGGNYQGGGGNYQGGGGNYQGGGGR	0	Unmodified	4173.7067	0.70674633	596	Q9SL15	GRP3	Glycine-rich protein 3	yes	yes	0	0	0	0	1	By MS/MS	By MS/MS	By MS/MS	By MS/MS	1	0	9	2	3	2	2	26.73	26.656	4;5	1.7912E-20	7819	181123 FD SP3-V HUNTER C_GB8_01_6000	86.501	82.796	0.73265	0.97455	44.204	9	1	Median	0.47609	0.7525	8.4113	2	1	Median	1.8989	2.0181	16.706
QRGYGDNGGNYNNGGGYQGGGGNYQGGGGNYQGGGGNYQGGGGR	0	Gln->pyro-Glu	4156.6802	0.68019723	596	Q9SL15	GRP3	Glycine-rich protein 3	yes	yes	0	1	0	0	1	By MS/MS	By MS/MS	By MS/MS	By MS/MS	1	0	8	2	2	2	2	31.7	31.575	4;5	5.7576E-157	9998	181123 FD SP3-V HUNTER C_GB8_01_6000	209.69	199.03	NaN	NaN	NaN	0	0	Median	NaN	NaN	NaN	0	0	Median	NaN	NaN	NaN
QSEAPQLAETTE	0	Gln->pyro-Glu	1285.5674	0.56739066	484	Q9FJB9			yes	yes	0	1	0	0	0	By MS/MS	By MS/MS	By MS/MS	By MS/MS	1	0	4	1	1	1	1	57.407	57.257	2	0.008902	19693	181123 FD SP3-V HUNTER C_GB8_01_6000	81.017	54.574	NaN	NaN	NaN	0	0	Median	NaN	NaN	NaN	0	0	Median	NaN	NaN	NaN
QSIEEFSATGTR	0	Gln->pyro-Glu	1307.5994	0.59935949	124	F4I116	At1g09620		yes	yes	0	1	0	0	0	By MS/MS		By MS/MS	By MS/MS	1	0	3	1		1	1	52.358	52.178	2	0.00029287	17618	181123 FD SP3-V HUNTER A_GB6_01_5995	109.24	54.687	NaN	NaN	NaN	0	0	Median	NaN	NaN	NaN	0	0	Median	NaN	NaN	NaN
QSLEASLAETEGR	0	Gln->pyro-Glu	1372.647	0.64703797	105	CON__P13645;CON__P02535-1			yes	no	0	1	0	0	0	By MS/MS		By MS/MS	By MS/MS	1	0	3	1		1	1	54.792	54.646	2	3.168E-28	18772	181123 FD SP3-V HUNTER C_GB8_01_6000	153.74	81.414	NaN	NaN	NaN	0	0	Median	NaN	NaN	NaN	0	0	Median	NaN	NaN	NaN
QSLGHGQHGSGSGQSPSPSR	0	Gln->pyro-Glu	1929.8678	0.86776363	111	CON__Q86YZ3			yes	no	0	1	0	0	0	By MS/MS	By MS/MS			1	0	2	1	1			18.945	18.8	3	7.5609E-16	4758	181123 FD SP3-V HUNTER A_GB6_01_5995	126.04	99.009	NaN	NaN	NaN	0	0	Median	NaN	NaN	NaN	0	0	Median	NaN	NaN	NaN
QSLSEKSSSVEAQGNAVR	1	Gln->pyro-Glu	1858.9021	0.90208345	204	O23627-2;O23627	GLYRS-1	Glycine--tRNA ligase 1, mitochondrial	yes	no	0	1	0	0	0	By MS/MS	By MS/MS	By MS/MS	By matching	1	0	6	2	1	2	1	30.478	30.372	2;3	0.0064525	9414	181123 FD SP3-V HUNTER A_GB6_01_5995	64.454	28.797	0.61297	0.84653	35.306	6	2	Median	0.5156	0.76908	3.024	2	1	Median	1.3585	1.7292	NaN
QSMLDAIER	0	Oxidation (M);Gln->pyro-Glu	1060.4859	0.48590964	527	Q9LSB4-2;Q9LSB4;A0A1I9LQE6	NAI2	TSA1-like protein	yes	no	0	1	0	1	0	By MS/MS				1	0	1	1				45.45	45.023	2	4.8886E-05	15030	181123 FD SP3-V HUNTER A_GB6_01_5995	116.3	45.386	NaN	NaN	NaN	0	0	Median	NaN	NaN	NaN	0	0	Median	NaN	NaN	NaN
QSNGKIVAMSSSAAWLTAPR	1	Gln->pyro-Glu	2057.0364	0.036408866	244	P0DKC6;P0DKC5	HSD1	11-beta-hydroxysteroid dehydrogenase 1B;11-beta-hydroxysteroid dehydrogenase 1A	yes	no	0	1	0	0	0				By MS/MS	1	0	1				1	59.229	59.229	3	0.0018965	20421	181123 FD SP3-V HUNTER D_GB9_01_5999	65.521	15.528	NaN	NaN	NaN	0	0	Median	NaN	NaN	NaN	0	0	Median	NaN	NaN	NaN
QSPFATAAQEAGYR	0	Gln->pyro-Glu	1478.679	0.6790068	536	Q9LVQ8-2;Q9LVQ8		Probable protein phosphatase 2C 80	yes	no	0	1	0	0	0	By MS/MS		By MS/MS	By MS/MS	1	0	3	1		1	1	57.423	57.31	2	0.0063255	19777	181123 FD SP3-V HUNTER C_GB8_01_6000	98.902	61.557	NaN	NaN	NaN	0	0	Median	NaN	NaN	NaN	0	0	Median	NaN	NaN	NaN
QSSGSSLDLSHR	0	Gln->pyro-Glu	1255.5793	0.57929275	55	C0Z264;A0A1P8B755;Q84WV9-2;Q84WV9-3;Q84WV9	At4g25720;QCT	Glutaminyl-peptide cyclotransferase	yes	no	0	1	0	0	0	By MS/MS				1	0	1	1				30.357	30.131	2	0.010115	9090	181123 FD SP3-V HUNTER A_GB6_01_5995	79.82	52.078	NaN	NaN	NaN	0	0	Median	NaN	NaN	NaN	0	0	Median	NaN	NaN	NaN
QSSYGQHGSGSSQSSGYGQYGSR	0	Gln->pyro-Glu	2333.9533	0.95334376	110	CON__Q5D862			yes	yes	0	1	0	0	0	By MS/MS	By MS/MS	By MS/MS	By MS/MS	1	0	4	1	1	1	1	24.772	24.697	3	1.6562E-08	7149	181123 FD SP3-V HUNTER B_GB7_01_5994	100.39	83.456	NaN	NaN	NaN	0	0	Median	NaN	NaN	NaN	0	0	Median	NaN	NaN	NaN
QSTNTKSPSVNQPYR	1	Gln->pyro-Glu	1688.8118	0.81181188	153	F4JEJ0;Q43866	ATBFRUCT1;CWINV1	Beta-fructofuranosidase, insoluble isoenzyme CWINV1	yes	no	0	1	0	0	0		By MS/MS	By MS/MS	By MS/MS	1	0	4		1	2	1	26.027	26.006	3	1.512E-10	7603	181123 FD SP3-V HUNTER D_GB9_01_5999	46.156	34.651	1.024	1.3185	155.64	4	2	Median	NaN	NaN	NaN	0	0	Median	1.4283	1.8237	NaN
QSTQEAVVDPDVTATSNGDASAETR	0	Gln->pyro-Glu	2531.1259	0.12594797	490	Q9FLT0	Tudor2		yes	yes	0	1	0	0	0	By MS/MS	By MS/MS	By MS/MS	By MS/MS	1	0	4	1	1	1	1	50.311	50.111	3	1.7498E-13	16881	181123 FD SP3-V HUNTER A_GB6_01_5995	108.44	79.553	NaN	NaN	NaN	0	0	Median	NaN	NaN	NaN	0	0	Median	NaN	NaN	NaN
QSVEADINGLRR	0	Gln->pyro-Glu	1339.6844	0.68442653	105	CON__P13645;CON__P02535-1;CON__ENSEMBL:ENSP00000377550;CON__P08730-1;CON__P13646-1;CON__Q7Z3Y8			yes	no	0	1	0	0	1	By MS/MS	By MS/MS	By MS/MS		1	0	3	1	1	1		42.178	41.978	2	2.6813E-08	14128	181123 FD SP3-V HUNTER C_GB8_01_6000	126.19	68.234	NaN	NaN	NaN	0	0	Median	NaN	NaN	NaN	0	0	Median	NaN	NaN	NaN
QSVLSAITSAQQR	0	Gln->pyro-Glu	1370.7154	0.7153923	276	Q9LPV8;P35614	ERF1-2;ERF1-3	Eukaryotic peptide chain release factor subunit 1-2;Eukaryotic peptide chain release factor subunit 1-3	yes	no	0	1	0	0	0	By MS/MS	By MS/MS	By MS/MS		1	0	3	1	1	1		64.31	64.177	2	0.0039209	22314	181123 FD SP3-V HUNTER B_GB7_01_5994	86.911	40.449	NaN	NaN	NaN	0	0	Median	NaN	NaN	NaN	0	0	Median	NaN	NaN	NaN
QTAATSSAVVAPER	0	Unmodified	1386.7103	0.71030693	262	P25873	RPL15	50S ribosomal protein L15, chloroplastic	yes	yes	0	0	0	0	0	By MS/MS	By MS/MS	By MS/MS	By MS/MS	1	0	4	1	1	1	1	26.696	26.621	2	1.0527E-10	8013	181123 FD SP3-V HUNTER B_GB7_01_5994	119.39	87.377	1.0561	1.428	56.857	4	0	Median	0.38562	0.62745	NaN	1	0	Median	1.4173	1.8043	NaN
QTAATSSAVVAPER	0	Gln->pyro-Glu	1369.6838	0.68375782	262	P25873	RPL15	50S ribosomal protein L15, chloroplastic	yes	yes	0	1	0	0	0	By MS/MS	By MS/MS	By MS/MS	By MS/MS	1	0	4	1	1	1	1	39.345	39.195	2	1.0344E-63	12860	181123 FD SP3-V HUNTER A_GB6_01_5995	180.61	137.31	NaN	NaN	NaN	0	0	Median	NaN	NaN	NaN	0	0	Median	NaN	NaN	NaN
QTAATSSPTVTKSVDGKKTLR	3	Unmodified	2175.1859	0.18590988	257	P21218	PORB	Protochlorophyllide reductase B, chloroplastic	yes	yes	0	0	0	0	0	By MS/MS	By MS/MS	By MS/MS		1	0	3	1	1	1		22.641	22.574	5	1.8579E-08	6155	181123 FD SP3-V HUNTER C_GB8_01_6000	94.632	79.542	1.0381	1.6972	56.446	3	0	Median	1.0381	1.6972	NaN	1	0	Median	3.0901	3.95	NaN
QTAATSSPTVTKSVDGKKTLR	3	Gln->pyro-Glu	2158.1594	0.15936077	257	P21218	PORB	Protochlorophyllide reductase B, chloroplastic	yes	yes	0	1	0	0	0	By MS/MS	By MS/MS	By matching		1	0	4	1	2	1		26.519	26.429	4	1.6438E-07	7802	181123 FD SP3-V HUNTER A_GB6_01_5995	50.938	37.311	0.63416	0.91087	85.505	3	1	Median	0.81662	1.3287	NaN	1	0	Median	0.20727	0.2595	NaN
QTIVADASNALSR	0	Gln->pyro-Glu	1327.6732	0.67319314	157	F4JMK8;O65202	ACX1	Acyl-coenzyme A oxidase;Peroxisomal acyl-coenzyme A oxidase 1	yes	no	0	1	0	0	0	By MS/MS	By MS/MS	By MS/MS		1	0	3	1	1	1		60.162	59.995	2	0.0025252	20683	181123 FD SP3-V HUNTER C_GB8_01_6000	89.43	48.313	NaN	NaN	NaN	0	0	Median	NaN	NaN	NaN	0	0	Median	NaN	NaN	NaN
QTTEVSGPSAPTSSETDR	0	Gln->pyro-Glu	1831.8072	0.80718002	507	Q9LD55	TIF3A1	Eukaryotic translation initiation factor 3 subunit A	yes	yes	0	1	0	0	0			By MS/MS	By MS/MS	1	0	2			1	1	36.499	36.443	2	0.0047563	11995	181123 FD SP3-V HUNTER C_GB8_01_6000	67.234	43.248	NaN	NaN	NaN	0	0	Median	NaN	NaN	NaN	0	0	Median	NaN	NaN	NaN
QTVTATPPANEASPEQKKTER	2	Unmodified	2282.1503	0.15025265	126	F4I2F8;O48741	POR C;PORC	Protochlorophyllide reductase C, chloroplastic	yes	no	0	0	0	0	0	By MS/MS	By MS/MS	By MS/MS	By MS/MS	1	0	4	1	1	1	1	21.962	21.912	4	4.4532E-05	5888	181123 FD SP3-V HUNTER C_GB8_01_6000	72.644	64.15	1.2368	1.4899	36.13	4	0	Median	0.61475	0.95943	NaN	1	0	Median	1.7206	1.8066	NaN
QYETMAVLRPDMSEDER	0	2 Oxidation (M);Gln->pyro-Glu	2083.8827	0.88266992	33	A0A1P8AV66;Q8VY91	RPS6	30S ribosomal protein S6 alpha, chloroplastic	yes	no	0	1	0	2	1			By MS/MS		1	0	1			1		43.143	43.031	3	0.0031182	14522	181123 FD SP3-V HUNTER C_GB8_01_6000	77.514	53.952	NaN	NaN	NaN	0	0	Median	NaN	NaN	NaN	0	0	Median	NaN	NaN	NaN
QYLGQQLYLR	0	Gln->pyro-Glu	1263.6612	0.66117189	132	Q9SGR6;F4I7X1	sks5;SKS6		yes	no	0	1	0	0	0			By MS/MS	By MS/MS	1	0	2			1	1	66.639	66.633	2	0.010053	23147	181123 FD SP3-V HUNTER C_GB8_01_6000	105.14	61.328	NaN	NaN	NaN	0	0	Median	NaN	NaN	NaN	0	0	Median	NaN	NaN	NaN
QYSQTQDLFTSR	0	Acetyl (Pept. N-term)	1514.7001	0.70013617	453	Q9ASX5		Uncharacterized aarF domain-containing protein kinase At5g05200, chloroplastic	yes	yes	1	0	0	0	0	By MS/MS		By MS/MS	By MS/MS	1	0	3	1		1	1	55.473	55.36	2	0.00079933	19026	181123 FD SP3-V HUNTER C_GB8_01_6000	104.87	54.583	NaN	NaN	NaN	0	0	Median	NaN	NaN	NaN	0	0	Median	NaN	NaN	NaN
RFDSDEDTTTTGLR	0	Unmodified	1612.7329	0.73289286	557	Q9M1Y7	F24G16.140		yes	yes	0	0	0	0	1	By MS/MS		By matching	By MS/MS	1	0	3	1		1	1	27.674	27.595	3	0.0056619	8305	181123 FD SP3-V HUNTER D_GB9_01_5999	65.172	45.849	0.72721	0.98498	22.753	3	0	Median	0.5113	0.80085	NaN	1	0	Median	NaN	NaN	NaN
RIDYHSFR	0	Unmodified	1092.5465	0.54647648	645				yes	yes	0	0	0	0	1		By MS/MS	By MS/MS	By MS/MS	1	0	4		2	1	1	47.603	47.444	2	0.00019104	16126	181123 FD SP3-V HUNTER C_GB8_01_6000	75.854	75.854	0.67199	0.97344	38.631	4	0	Median	NaN	NaN	NaN	0	0	Median	0.63488	0.9307	0
RIPTEGGEKEAEADR	1	Unmodified	1656.8067	0.80672651	384	Q8L9Y0	SCPL25	Serine carboxypeptidase-like 25	yes	yes	0	0	0	0	1	By MS/MS	By MS/MS	By MS/MS	By MS/MS	1	0	4	1	1	1	1	20.499	20.424	4	0.00048751	5293	181123 FD SP3-V HUNTER D_GB9_01_5999	80.534	75.986	1.1214	1.5177	43.299	4	2	Median	0.64126	1.0174	NaN	1	0	Median	1.9079	2.7046	NaN
RISSSKGSLGGGFSSGGFSGGSFSR	1	Unmodified	2365.1411	0.14108495	105	CON__P13645			yes	yes	0	0	0	0	1	By MS/MS	By MS/MS	By MS/MS	By MS/MS	1	0	4	1	1	1	1	37.436	37.286	4	1.0287E-16	12332	181123 FD SP3-V HUNTER B_GB7_01_5994	96.793	67.157	0.59481	0.75562	54.038	4	1	Median	1.2359	1.9833	NaN	1	0	Median	0.622	0.78352	NaN
RPGGGSGEGWEEESTNHPYHFR	0	Unmodified	2485.0795	0.079547323	535	Q9LUJ7	PAP85		yes	yes	0	0	0	0	1	By matching	By MS/MS	By MS/MS	By matching	1	0	4	1	1	1	1	28.097	28.021	5	0.00052694	8378	181123 FD SP3-V HUNTER B_GB7_01_5994	58.093	58.09	0.9286	1.3711	92.431	4	0	Median	1.1378	1.8164	NaN	1	0	Median	4.6166	5.7963	NaN
RQGQPWEGQGQQGQQGR	0	Unmodified	1923.9048	0.90481784	448	Q96318;Q96318-4;Q96318-3;F4JLA9;Q96318-2	CRC;CRU3	12S seed storage protein CRC;12S seed storage protein CRC alpha chain;12S seed storage protein CRC beta chain	yes	no	0	0	0	0	1	By MS/MS	By MS/MS	By MS/MS	By MS/MS	1	0	8	2	2	2	2	20.186	20.111	3;4	1.6981E-32	5148	181123 FD SP3-V HUNTER D_GB9_01_5999	157.74	124.07	0.046243	0.062326	34.705	7	7	Median	0.047925	0.076903	29.723	2	2	Median	0.059381	0.079345	55.27
RQGQQGQPWEGQGQQGQQGFR	0	Unmodified	2384.1119	0.1118505	448	Q96318;Q96318-4;Q96318-3;A0A1P8B543;F4JLA9;Q96318-2	CRC;CRU3	12S seed storage protein CRC;12S seed storage protein CRC alpha chain;12S seed storage protein CRC beta chain	yes	no	0	0	0	0	1	By MS/MS	By MS/MS	By MS/MS	By MS/MS	1	0	7	2	1	2	2	26.357	26.28	3;4	2.0762E-46	7760	181123 FD SP3-V HUNTER D_GB9_01_5999	165.17	138.36	0.035794	0.04983	37.574	7	6	Median	0.038962	0.06193	25.141	2	2	Median	0.035794	0.045216	NaN
RQGQQGQPWEGQGQQGQQGR	0	Unmodified	2237.0434	0.043436588	448	Q96318;Q96318-4;Q96318-3;A0A1P8B543;F4JLA9;Q96318-2	CRC;CRU3	12S seed storage protein CRC;12S seed storage protein CRC alpha chain;12S seed storage protein CRC beta chain	yes	no	0	0	0	0	1	By MS/MS	By MS/MS	By MS/MS	By MS/MS	1	0	6	1	2	2	1	20.399	20.336	3;4	4.386E-100	5330	181123 FD SP3-V HUNTER B_GB7_01_5994	151.63	0	0.041395	0.058259	61.596	6	5	Median	0.0371	0.058515	NaN	1	1	Median	0.041395	0.05445	8.9432
RSKEIGQGIIR	1	Unmodified	1255.7361	0.73606817	535	Q9LUJ7	PAP85		yes	yes	0	0	0	0	1	By MS/MS	By MS/MS	By MS/MS	By MS/MS	1	0	4	1	1	1	1	24.573	24.498	4	0.0057482	6963	181123 FD SP3-V HUNTER D_GB9_01_5999	67.385	33.519	0.66724	1.0618	27.518	4	0	Linear	0.48793	0.76902	NaN	1	0	Median	0.64691	0.6442	NaN
RTNPTTSNPEVSIR	0	Unmodified	1570.8063	0.80633258	256	P19366	atpB	ATP synthase subunit beta, chloroplastic	yes	yes	0	0	0	0	1	By MS/MS	By MS/MS	By MS/MS	By MS/MS	1	0	4	1	1	1	1	24.75	24.675	3	1.9185E-10	7095	181123 FD SP3-V HUNTER B_GB7_01_5994	99.927	70.586	1.067	1.5084	44.262	4	0	Median	0.48353	0.79551	NaN	1	0	Median	1.3624	1.8978	NaN
RTVVEFEEDDASNPVGPR	0	Unmodified	2015.9548	0.95484731	251	P15459	AT2S3	2S seed storage protein 3;2S seed storage protein 3 small subunit;2S seed storage protein 3 large subunit	yes	yes	0	0	0	0	1		By MS/MS			1	0	1		1			39.233	39.071	3	7.6268E-17	13189	181123 FD SP3-V HUNTER B_GB7_01_5994	135.04	100.09	0.96458	1.1179	NaN	1	0	Median	NaN	NaN	NaN	0	0	Median	0.96458	1.1179	NaN
RVITVNEAQSR	0	Unmodified	1271.6946	0.69459728	315	Q03251;F4JVC0;F4JVC1	RBG8;CCR1	Glycine-rich RNA-binding protein 8	yes	no	0	0	0	0	1		By MS/MS			1	0	1		1			22.369	22.408	3	0.030929	6124	181123 FD SP3-V HUNTER B_GB7_01_5994	75.479	40.794	NaN	NaN	NaN	0	0	Median	NaN	NaN	NaN	0	0	Median	NaN	NaN	NaN
SAAAIDGVAALR	0	Acetyl (Pept. N-term)	1155.6248	0.62478638	223	O65386;Q944L8	F12F1.20;At1g11930		yes	no	1	0	0	0	0	By MS/MS	By MS/MS	By MS/MS	By MS/MS	1	0	4	1	1	1	1	62.265	62.164	2	3.1384E-06	21499	181123 FD SP3-V HUNTER D_GB9_01_5999	51.762	37.766	12.227	16.037	28.533	2	0	Median	NaN	NaN	NaN	0	0	Median	NaN	NaN	NaN
SAAATTSSPTTETNVTDPDQLKHTILLER	1	Unmodified	3096.5575	0.55750126	345	Q56X76	RH39	DEAD-box ATP-dependent RNA helicase 39	yes	yes	0	0	0	0	0			By MS/MS		1	0	1			1		48.415	48.302	4	0.0060627	16476	181123 FD SP3-V HUNTER C_GB8_01_6000	52.707	33.827	0.72677	0.95281	NaN	1	1	Median	NaN	NaN	NaN	0	0	Median	NaN	NaN	NaN
SAEAVEAADPATTR	0	Unmodified	1387.6579	0.657937	375	Q8L517	At4g30490		yes	yes	0	0	0	0	0	By MS/MS		By MS/MS	By MS/MS	1	0	3	1		1	1	27.876	27.796	2	0.0011699	8409	181123 FD SP3-V HUNTER C_GB8_01_6000	75.695	50.31	1.095	1.4693	34.27	3	0	Median	0.56435	0.88134	NaN	1	0	Median	NaN	NaN	NaN
SAGNGNATNGDGGFSFPKGPVMPKITTGAAKR	3	Oxidation (M);Acetyl (Pept. N-term)	3162.5516	0.5516448	626	Q9T074	PCKA	Phosphoenolpyruvate carboxykinase [ATP]	yes	yes	1	0	0	1	0	By MS/MS	By MS/MS	By MS/MS	By MS/MS	1	0	5	1	1	2	1	42.474	42.331	4	2.0977E-11	14127	181123 FD SP3-V HUNTER D_GB9_01_5999	41.83	25.724	9.6507	13.378	113.86	3	2	Plateau	NaN	NaN	NaN	0	0	Median	9.6507	13.378	NaN
SAGNGNATNGDGGFSFPKGPVMPKITTGAAKR	3	Acetyl (Pept. N-term)	3146.5567	0.55673018	626	Q9T074	PCKA	Phosphoenolpyruvate carboxykinase [ATP]	yes	yes	1	0	0	0	0	By MS/MS	By MS/MS	By MS/MS	By MS/MS	1	0	6	1	2	1	2	48.917	48.74	4	2.8547E-20	16580	181123 FD SP3-V HUNTER C_GB8_01_6000	69.356	51.265	1.0278	1.4153	147.5	3	1	Median	1.0699	1.7101	NaN	1	0	Median	NaN	NaN	NaN
SANATVESPNGVPASTSDTDTETDTTSYGR	0	Unmodified	3030.3174	0.31739015	589	Q9SJE1	CHLD	Magnesium-chelatase subunit ChlD, chloroplastic	yes	yes	0	0	0	0	0	By MS/MS	By MS/MS	By MS/MS	By MS/MS	1	0	4	1	1	1	1	38.265	38.114	3	1.5281E-33	12803	181123 FD SP3-V HUNTER B_GB7_01_5994	122.11	110.34	0.88181	1.2181	45.553	4	0	Median	0.36872	0.59386	NaN	1	0	Median	1.2267	1.5563	NaN
SAQSVTADPSPPITDTNKLNKYSSR	2	Unmodified	2676.3355	0.33548724	517	Q9LIR4-2;Q9LIR4	DHAD	Dihydroxy-acid dehydratase, chloroplastic	yes	no	0	0	0	0	0	By MS/MS	By MS/MS	By MS/MS	By matching	1	0	5	1	2	1	1	34.534	34.381	3;4	5.5231E-08	11288	181123 FD SP3-V HUNTER B_GB7_01_5994	68.303	61.869	0.75053	1.033	27.879	5	2	Median	0.37991	0.62068	NaN	1	1	Median	0.94396	1.1729	17.959
SASSAAGSTLMTNSSSPR	0	Oxidation (M)	1726.7792	0.77919113	202	O23193	CBSX1	CBS domain-containing protein CBSX1, chloroplastic	yes	yes	0	0	0	1	0	By MS/MS	By MS/MS	By MS/MS	By MS/MS	1	0	8	2	2	2	2	23.579	23.529	2;3	6.3747E-17	6560	181123 FD SP3-V HUNTER C_GB8_01_6000	133.48	107.46	1.0624	1.3936	18.461	8	2	Median	0.80817	1.2325	1.7742	2	0	Median	1.8116	1.9254	3.0313
SASSAAGSTLMTNSSSPR	0	Oxidation (M);Acetyl (Pept. N-term)	1768.7898	0.78975581	202	O23193	CBSX1	CBS domain-containing protein CBSX1, chloroplastic	yes	yes	1	0	0	1	0			By MS/MS		1	0	1			1		33.422	33.409	2	3.2391E-10	10738	181123 FD SP3-V HUNTER C_GB8_01_6000	117.07	92.218	NaN	NaN	NaN	0	0	Median	NaN	NaN	NaN	0	0	Median	NaN	NaN	NaN
SASTVSITANTAAATR	0	Acetyl (Pept. N-term)	1562.79	0.79001381	474	Q9FF75	SUN1	Protein SAD1/UNC-84 domain protein 1	yes	yes	1	0	0	0	0	By MS/MS	By MS/MS	By MS/MS	By MS/MS	1	0	4	1	1	1	1	46.649	46.449	2	8.9897E-06	15504	181123 FD SP3-V HUNTER A_GB6_01_5995	105.65	61.446	NaN	NaN	NaN	0	0	Median	NaN	NaN	NaN	0	0	Median	NaN	NaN	NaN
SASTVSITASPR	0	Acetyl (Pept. N-term)	1217.6252	0.62518031	579	Q9SG79	SUN2	Protein SAD1/UNC-84 domain protein 2	yes	yes	1	0	0	0	0			By MS/MS		1	0	1			1		43.256	43.143	2	0.010279	14575	181123 FD SP3-V HUNTER C_GB8_01_6000	79.659	55.809	NaN	NaN	NaN	0	0	Median	NaN	NaN	NaN	0	0	Median	NaN	NaN	NaN
SATAASSYAMALADVAKR	1	Unmodified	1782.8934	0.89343302	610	Q9SSS9	ATPD	ATP synthase subunit delta, chloroplastic	yes	yes	0	0	0	0	0	By MS/MS		By MS/MS		1	0	2	1		1		49.874	49.604	3	0.0089247	16975	181123 FD SP3-V HUNTER C_GB8_01_6000	62.765	36.618	0.49965	0.74314	14.235	2	1	Median	0.42187	0.67198	NaN	1	0	Median	NaN	NaN	NaN
SATAASSYAMALADVAKR	1	Oxidation (M)	1798.8883	0.88834765	610	Q9SSS9	ATPD	ATP synthase subunit delta, chloroplastic	yes	yes	0	0	0	1	0	By matching	By MS/MS	By MS/MS		1	0	3	1	1	1		46.554	46.287	3	9.8037E-14	15704	181123 FD SP3-V HUNTER C_GB8_01_6000	93.371	72.404	0.74729	1.0701	28.382	3	0	Median	0.41545	0.6655	NaN	1	0	Median	0.77929	1.1046	NaN
SATSAPSPSLGSKKVSDR	2	Unmodified	1773.9221	0.92209062	605	Q9SRR8	F21O3.19		yes	yes	0	0	0	0	0	By MS/MS	By MS/MS	By MS/MS	By MS/MS	1	0	4	1	1	1	1	22.331	22.281	4	5.0653E-05	6122	181123 FD SP3-V HUNTER B_GB7_01_5994	77.505	58.774	0.37636	0.53822	27.331	4	1	Median	0.26781	0.43898	NaN	1	0	Median	0.54879	0.72079	NaN
SDAGVGSGSYSGGEEDGSQSSSLDQSPATSSESLKPR	1	Unmodified	3602.5728	0.57282957	164	F4JT38;Q9T0H9	At4g13590	GDT1-like protein 2, chloroplastic	yes	no	0	0	0	0	0	By MS/MS		By matching		1	0	2	1		1		37.008	36.788	4	0.016319	11920	181123 FD SP3-V HUNTER A_GB6_01_5995	35.22	25.162	0.55299	0.77055	19.381	2	0	Median	0.45295	0.67187	NaN	1	0	Median	NaN	NaN	NaN
SDALSAIPAAVHR	0	Acetyl (Pept. N-term)	1348.7099	0.709913	134	F4IPA6;Q9ZU97	At2g01690;VAC14	Protein VAC14 homolog	yes	no	1	0	0	0	0	By MS/MS	By MS/MS	By MS/MS	By MS/MS	1	0	4	1	1	1	1	53.672	53.497	2	3.4485E-13	18359	181123 FD SP3-V HUNTER C_GB8_01_6000	133.23	88.909	NaN	NaN	NaN	0	0	Median	NaN	NaN	NaN	0	0	Median	NaN	NaN	NaN
SDDEHHFEASESGASKTYPQSAGNIR	1	Acetyl (Pept. N-term)	2861.2489	0.24885708	414	Q93VP3-2;Q93VP3	ELF5A-2	Eukaryotic translation initiation factor 5A-2	yes	no	1	0	0	0	0	By MS/MS	By MS/MS	By MS/MS	By MS/MS	1	0	11	2	2	3	4	30.434	30.378	3;4;5	0	9066	181123 FD SP3-V HUNTER A_GB6_01_5995	117.08	110.79	0.83868	1.1979	48.173	9	1	Median	0.69753	1.1356	1.4722	2	0	Median	1.6624	2.3678	8.013
SDDEHHFEASESGASKTYPQSAGNIR	1	Unmodified	2819.2383	0.23829239	414	Q93VP3-2;Q93VP3	ELF5A-2	Eukaryotic translation initiation factor 5A-2	yes	no	0	0	0	0	0	By MS/MS		By MS/MS	By MS/MS	1	0	4	1		2	1	26.126	26.063	5	2.9867E-16	7660	181123 FD SP3-V HUNTER C_GB8_01_6000	116.65	83.944	1.0092	1.3522	16.236	4	3	Median	0.65979	1.0382	NaN	1	0	Median	NaN	NaN	NaN
SDDEHHFESSDAGASKTYPQQAGNIR	1	Acetyl (Pept. N-term)	2888.2598	0.25975611	454	Q9C505	ELF5A-3	Eukaryotic translation initiation factor 5A-3	yes	yes	1	0	0	0	0	By MS/MS	By MS/MS	By MS/MS	By MS/MS	1	0	9	2	3	2	2	29.583	29.487	3;4;5	3.0827E-47	9049	181123 FD SP3-V HUNTER D_GB9_01_5999	68.689	59.48	0.81825	0.92199	20.789	9	0	Median	0.73891	1.1287	28.607	2	0	Median	0.81825	0.89308	16.371
SEAGRIEVWDHHAPQLR	0	Unmodified	1999.9977	0.99765559	247	P15455	CRA1	12S seed storage protein CRA1;12S seed storage protein CRA1 alpha chain;12S seed storage protein CRA1 beta chain	yes	yes	0	0	0	0	1	By matching	By MS/MS			1	0	2	1	1			47.609	47.265	4	0.050168	16130	181123 FD SP3-V HUNTER B_GB7_01_5994	60.474	44.709	0.66128	0.84048	14.444	2	0	Median	0.60715	0.93086	NaN	1	0	Median	0.72024	0.75887	NaN
SEDSYTITGR	0	Unmodified	1127.5095	0.50948185	356	Q84JM6;Q8VY97	At2g25310	ER membrane protein complex subunit 7 homolog	yes	no	0	0	0	0	0	By MS/MS	By MS/MS	By MS/MS	By MS/MS	1	0	4	1	1	1	1	27.309	27.234	2	2.1898E-05	8073	181123 FD SP3-V HUNTER A_GB6_01_5995	85.731	44.301	0.96292	1.3336	27.607	4	2	Median	0.66026	1.067	NaN	1	0	Median	1.6245	2.0544	NaN
SEEAYEETQESSQSPRPVPKLNER	1	Acetyl (Pept. N-term)	2831.321	0.32095939	240	O82793	PPA3	Soluble inorganic pyrophosphatase 3	yes	yes	1	0	0	0	1			By MS/MS		1	0	1			1		36.24	36.128	4	0.00036102	11906	181123 FD SP3-V HUNTER C_GB8_01_6000	77.045	56.288	1.4552	1.8956	NaN	1	1	Median	NaN	NaN	NaN	0	0	Median	NaN	NaN	NaN
SEGVEAIVANDNGTDQVNGNR	0	Acetyl (Pept. N-term)	2199.9992	0.99923132	44	A0A1P8B1Q8;Q96247	AUX1	Auxin transporter protein 1	yes	no	1	0	0	0	0	By MS/MS		By MS/MS	By MS/MS	1	0	3	1		1	1	56.365	56.252	3	3.1043E-24	19041	181123 FD SP3-V HUNTER A_GB6_01_5995	140.2	112.49	NaN	NaN	NaN	0	0	Median	NaN	NaN	NaN	0	0	Median	NaN	NaN	NaN
SEILSSLR	0	Acetyl (Pept. N-term)	945.51311	0.51311067	52	A0A1P8B665;F4JQH3;A0A1P8B667	APP1		yes	no	1	0	0	0	0	By MS/MS		By MS/MS	By MS/MS	1	0	3	1		1	1	67.034	66.954	2	5.7548E-15	22752	181123 FD SP3-V HUNTER A_GB6_01_5995	136.16	49.202	NaN	NaN	NaN	0	0	Median	NaN	NaN	NaN	0	0	Median	NaN	NaN	NaN
SEMASMDPEGIDGVR	0	2 Oxidation (M);Acetyl (Pept. N-term)	1666.6815	0.68145092	368	Q8H0S3	At1g05520		yes	yes	1	0	0	2	0	By MS/MS	By MS/MS	By MS/MS	By MS/MS	1	0	4	1	1	1	1	42.657	42.507	2	8.4533E-06	14051	181123 FD SP3-V HUNTER A_GB6_01_5995	103.08	76.569	NaN	NaN	NaN	0	0	Median	NaN	NaN	NaN	0	0	Median	NaN	NaN	NaN
SESSAAIDDSNDQEEDDEDGTTNEFLSR	0	Unmodified	3075.2185	0.21846397	391	Q8LEZ4	NFD5	Protein NUCLEAR FUSION DEFECTIVE 5, mitochondrial	yes	yes	0	0	0	0	0	By MS/MS	By MS/MS	By MS/MS	By MS/MS	1	0	7	2	1	2	2	46.776	46.584	3	2.0103E-12	15813	181123 FD SP3-V HUNTER C_GB8_01_6000	101.74	90.836	1.2458	1.5939	17.409	7	7	Median	1.0238	1.5317	5.6372	2	2	Median	2.3271	2.4422	NaN
SESSENKAPSGLPIDLR	1	Unmodified	1798.9061	0.9061062	597	Q9SLA8	MOD1	Enoyl-[acyl-carrier-protein] reductase [NADH], chloroplastic	yes	yes	0	0	0	0	0	By MS/MS	By MS/MS	By MS/MS	By MS/MS	1	0	4	1	1	1	1	41.531	41.381	3	5.3554E-16	13654	181123 FD SP3-V HUNTER A_GB6_01_5995	111.66	81.678	0.49132	0.6983	21.454	4	0	Median	0.29615	0.48746	NaN	1	0	Median	0.51712	0.75349	NaN
SESSSGSSSNSDGGFSWVR	0	Acetyl (Pept. N-term)	1960.8035	0.80349162	26	A0A1P8ARE4;A0A1P8ARD2;Q9SAJ3	FTSH12	ATP-dependent zinc metalloprotease FTSH 12, chloroplastic	yes	no	1	0	0	0	0		By MS/MS	By MS/MS	By MS/MS	1	0	3		1	1	1	55.893	55.801	2	5.9197E-16	19178	181123 FD SP3-V HUNTER C_GB8_01_6000	128.9	99.602	NaN	NaN	NaN	0	0	Median	NaN	NaN	NaN	0	0	Median	NaN	NaN	NaN
SESVIQGSNPDR	0	Acetyl (Pept. N-term)	1329.6161	0.61607219	321	Q1EBV6	BPM5	BTB/POZ and MATH domain-containing protein 5	yes	yes	1	0	0	0	0	By MS/MS		By MS/MS	By MS/MS	1	0	3	1		1	1	37.167	37.055	2	0.0069526	12191	181123 FD SP3-V HUNTER D_GB9_01_5999	79.201	58.3	NaN	NaN	NaN	0	0	Median	NaN	NaN	NaN	0	0	Median	NaN	NaN	NaN
SETQQQVQNSTGSIR	0	Acetyl (Pept. N-term)	1703.8075	0.80745479	135	F4IUS5;O48772	ZFN2	Zinc finger CCCH domain-containing protein 26	yes	no	1	0	0	0	0	By MS/MS		By MS/MS		1	0	2	1		1		32.763	32.593	2	4.7683E-11	10298	181123 FD SP3-V HUNTER A_GB6_01_5995	126.83	92.111	NaN	NaN	NaN	0	0	Median	NaN	NaN	NaN	0	0	Median	NaN	NaN	NaN
SEVEIENAATIEGNTAADAPVTDAAVEKKPAAKGR	3	Acetyl (Pept. N-term)	3564.7907	0.79074868	263	P26568		Histone H1.1	yes	yes	1	0	0	0	0	By MS/MS	By MS/MS			1	0	2	1	1			47.49	47.146	4	2.9963E-05	15823	181123 FD SP3-V HUNTER A_GB6_01_5995	57.78	36.93	NaN	NaN	NaN	0	0	Median	NaN	NaN	NaN	0	0	Median	NaN	NaN	NaN
SGAGKKIADVAFKASR	3	Acetyl (Pept. N-term)	1646.9104	0.91040372	324	Q2V3P9;Q9FT52	ATPQ	ATP synthase subunit d, mitochondrial	yes	no	1	0	0	0	0		By MS/MS	By MS/MS	By MS/MS	1	0	3		1	1	1	34.931	34.84	4	0.00030436	11353	181123 FD SP3-V HUNTER C_GB8_01_6000	63.894	45.503	0.83194	1.1936	32.832	3	0	Median	NaN	NaN	NaN	0	0	Median	1.4222	2.047	NaN
SGEEEATVREPLDLIR	0	Acetyl (Pept. N-term)	1854.9323	0.93232095	459	Q9C6K5	LSM3B	Sm-like protein LSM3B	yes	yes	1	0	0	0	1	By MS/MS		By MS/MS		1	0	2	1		1		59.358	59.188	3	0.0015207	20432	181123 FD SP3-V HUNTER C_GB8_01_6000	50.653	37.776	0.93565	1.2136	NaN	1	0	Median	NaN	NaN	NaN	0	0	Median	NaN	NaN	NaN
SGEGWEEESTNHPYHFR	0	Unmodified	2060.8613	0.86128127	535	Q9LUJ7	PAP85		yes	yes	0	0	0	0	0	By MS/MS	By MS/MS	By MS/MS	By MS/MS	1	0	4	1	1	1	1	29.886	29.786	4	1.5081E-06	9344	181123 FD SP3-V HUNTER B_GB7_01_5994	92.773	55.003	0.48564	0.73213	92.389	4	0	Median	0.68077	1.0925	NaN	1	0	Median	2.0863	2.6248	NaN
SGFATAPSGTASPETKSSEVDR	1	Unmodified	2181.0186	0.018569775	505	Q9FYR6	OVA6		yes	yes	0	0	0	0	0	By MS/MS	By MS/MS	By MS/MS	By MS/MS	1	0	4	1	1	1	1	28.45	28.375	3	0.00010143	8563	181123 FD SP3-V HUNTER A_GB6_01_5995	65.784	34.827	0.80096	1.0498	24.194	4	0	Median	0.5672	0.88515	NaN	1	0	Median	1.3935	1.464	NaN
SGGDKILVANR	1	Unmodified	1128.6251	0.62512073	169	F4JYE1;F4JYE0;O04983	CAC2	Biotin carboxylase, chloroplastic	yes	no	0	0	0	0	0	By MS/MS	By MS/MS	By MS/MS	By MS/MS	1	0	4	1	1	1	1	24.07	23.995	3	0.00011236	6722	181123 FD SP3-V HUNTER A_GB6_01_5995	89.403	58.218	0.70261	0.98501	16.421	4	0	Median	0.48788	0.79319	NaN	1	0	Median	0.91742	1.1849	NaN
SGGGGGGGLGSGGSIR	0	Acetyl (Pept. N-term)	1273.6011	0.60109083	108	CON__P35527			yes	yes	1	0	0	0	0		By MS/MS			1	0	1		1			32.733	32.571	2	0.0097494	10538	181123 FD SP3-V HUNTER B_GB7_01_5994	70.412	22.809	NaN	NaN	NaN	0	0	Median	NaN	NaN	NaN	0	0	Median	NaN	NaN	NaN
SGGGGGYSGGGGGGYSGGGGGGYER	0	Unmodified	2022.8052	0.80522296	315	Q03251	RBG8	Glycine-rich RNA-binding protein 8	yes	yes	0	0	0	0	0	By MS/MS	By MS/MS	By MS/MS	By MS/MS	1	0	7	2	1	2	2	23.023	22.96	2;3	2.016E-43	6309	181123 FD SP3-V HUNTER D_GB9_01_5999	137.14	134.57	1.1314	1.4065	34.428	7	2	Median	0.59116	0.90834	3.6064	2	1	Median	1.3024	1.8475	NaN
SGGQGYGTGGQGYGTGTGTEGFGTGGGAR	0	Unmodified	2551.096	0.095985248	170	F4K0K7;P30185	RAB18	Dehydrin Rab18	yes	no	0	0	0	0	0		By MS/MS		By MS/MS	1	0	2		1		1	34.838	34.757	3	0.0029674	11461	181123 FD SP3-V HUNTER B_GB7_01_5994	67.913	48.015	NaN	NaN	NaN	0	0	Median	NaN	NaN	NaN	0	0	Median	NaN	NaN	NaN
SGKTPGLTQEANGVAIDR	1	Unmodified	1812.933	0.93298965	436	Q94CE3;Q94CE3-2	BCA5	Beta carbonic anhydrase 5, chloroplastic	yes	no	0	0	0	0	0		By MS/MS	By MS/MS		1	0	4		2	2		31.874	31.787	3	0.00048529	10220	181123 FD SP3-V HUNTER B_GB7_01_5994	92.474	53.469	1.085	1.2899	7.3322	2	2	Median	NaN	NaN	NaN	0	0	Median	1.3308	1.3585	NaN
SGLYNNSSYFSPAR	0	Acetyl (Pept. N-term)	1603.7267	0.72668527	639	Q9ZVI3		KH domain-containing protein At2g38610	yes	yes	1	0	0	0	0	By MS/MS	By MS/MS	By MS/MS	By MS/MS	1	0	4	1	1	1	1	58.503	58.353	2	5.7236E-08	20085	181123 FD SP3-V HUNTER D_GB9_01_5999	69.721	63.875	0.14509	0.18246	NaN	1	0	Median	NaN	NaN	NaN	0	0	Median	NaN	NaN	NaN
SGLYNYNNFSPSR	0	Acetyl (Pept. N-term)	1559.7005	0.70047052	367	Q8GYR4		KH domain-containing protein At3g08620	yes	yes	1	0	0	0	0	By MS/MS		By MS/MS	By MS/MS	1	0	3	1		1	1	57.661	57.655	2	0.0011364	19875	181123 FD SP3-V HUNTER C_GB8_01_6000	91.937	54.746	NaN	NaN	NaN	0	0	Median	NaN	NaN	NaN	0	0	Median	NaN	NaN	NaN
SGMGDGYVGTAQDAVR	0	Oxidation (M);Acetyl (Pept. N-term)	1640.71	0.71004893	374	Q8H110	XCT	Protein XAP5 CIRCADIAN TIMEKEEPER	yes	yes	1	0	0	1	0			By MS/MS	By MS/MS	1	0	2			1	1	41.812	41.756	2	0.00079656	14080	181123 FD SP3-V HUNTER C_GB8_01_6000	98.406	51.766	NaN	NaN	NaN	0	0	Median	NaN	NaN	NaN	0	0	Median	NaN	NaN	NaN
SGTVLVEKSEAEKTQR	2	Unmodified	1760.9268	0.92684164	192	O04603	RPL5	50S ribosomal protein L5, chloroplastic	yes	yes	0	0	0	0	0	By MS/MS	By MS/MS			1	0	2	1	1			22.121	22.027	4	0.00039519	5996	181123 FD SP3-V HUNTER B_GB7_01_5994	82.707	82.707	0.69828	1.0907	61.908	2	0	Median	0.42448	0.704	NaN	1	0	Median	1.1487	1.6897	NaN
SGVSLAVGPR	0	Acetyl (Pept. N-term)	983.53999	0.53999412	461	Q9C7F4	F13K9.9		yes	yes	1	0	0	0	0	By MS/MS	By MS/MS	By MS/MS	By MS/MS	1	0	4	1	1	1	1	51.645	51.445	2	8.8083E-13	17583	181123 FD SP3-V HUNTER D_GB9_01_5999	133.86	49.619	NaN	NaN	NaN	0	0	Median	NaN	NaN	NaN	0	0	Median	NaN	NaN	NaN
SISAQNPDISGDR	0	Acetyl (Pept. N-term)	1400.6532	0.65318598	265	P28769	CCT1	T-complex protein 1 subunit alpha	yes	yes	1	0	0	0	0	By MS/MS	By MS/MS	By MS/MS	By MS/MS	1	0	4	1	1	1	1	42.471	42.32	2	8.4451E-97	14254	181123 FD SP3-V HUNTER C_GB8_01_6000	206.58	123.57	NaN	NaN	NaN	0	0	Median	NaN	NaN	NaN	0	0	Median	NaN	NaN	NaN
SISAQNPDISGDRQSGQDVR	0	Acetyl (Pept. N-term)	2171.0203	0.02030111	265	P28769	CCT1	T-complex protein 1 subunit alpha	yes	yes	1	0	0	0	1	By MS/MS	By MS/MS			1	0	2	1	1			35.75	35.505	3	7.5197E-11	11442	181123 FD SP3-V HUNTER A_GB6_01_5995	46.027	31.865	5.1649	8.1942	NaN	1	0	Median	5.1649	8.1942	NaN	1	0	Median	NaN	NaN	NaN
SISASLASLTR	0	Unmodified	1104.6139	0.61388734	626	Q9T074	PCKA	Phosphoenolpyruvate carboxykinase [ATP]	yes	yes	0	0	0	0	0	By matching	By matching	By MS/MS	By matching	1	0	4	1	1	1	1	47.21	47.01	2	0.026094	15967	181123 FD SP3-V HUNTER C_GB8_01_6000	53.756	1.902	1.4758	1.8279	16.118	4	0	Median	1.3024	1.961	NaN	1	0	Median	1.6723	1.7038	NaN
SISDPSPLPPHTPR	0	Unmodified	1499.7732	0.77324153	523	Q9LPR4	IPMS1	2-isopropylmalate synthase 1, chloroplastic	yes	yes	0	0	0	0	0			By MS/MS	By MS/MS	1	0	2			1	1	33.367	33.361	3	0.0074011	10622	181123 FD SP3-V HUNTER D_GB9_01_5999	60.968	57.064	0.87859	1.1849	21.902	2	0	Median	NaN	NaN	NaN	0	0	Median	NaN	NaN	NaN
SISGAAVGSGR	0	Acetyl (Pept. N-term)	1002.5094	0.50942227	383	Q8L9X1	At5g20060		yes	yes	1	0	0	0	0	By MS/MS	By MS/MS		By MS/MS	1	0	3	1	1		1	36.229	36.066	2	3.2728E-08	11655	181123 FD SP3-V HUNTER A_GB6_01_5995	128.91	63.868	NaN	NaN	NaN	0	0	Median	NaN	NaN	NaN	0	0	Median	NaN	NaN	NaN
SISQVYGYGTVDYER	0	Unmodified	1735.8053	0.80532952	392	Q8LPS6		Pentatricopeptide repeat-containing protein At1g02150	yes	yes	0	0	0	0	0	By MS/MS	By MS/MS	By MS/MS	By MS/MS	1	0	5	1	2	1	1	46.53	46.317	2	2.5863E-11	15698	181123 FD SP3-V HUNTER C_GB8_01_6000	126.1	91.38	1.3684	1.6116	29.783	5	4	Median	0.55812	0.87329	NaN	1	1	Median	1.6026	1.7041	7.8994
SISQVYGYGTVDYER	0	Acetyl (Pept. N-term)	1777.8159	0.81589421	392	Q8LPS6		Pentatricopeptide repeat-containing protein At1g02150	yes	yes	1	0	0	0	0	By MS/MS	By MS/MS	By MS/MS	By MS/MS	1	0	4	1	1	1	1	63.601	63.501	2	1.5709E-08	21574	181123 FD SP3-V HUNTER A_GB6_01_5995	117.98	64.407	NaN	NaN	NaN	0	0	Median	NaN	NaN	NaN	0	0	Median	NaN	NaN	NaN
SISSSVSSSSSSVSSSNSIPQVVVTR	0	Unmodified	2554.2722	0.27221828	39	A0A1P8AZL4;A0A1P8AZK1;O48721	UROS	Uroporphyrinogen-III synthase, chloroplastic	yes	no	0	0	0	0	0	By MS/MS		By MS/MS		1	0	2	1		1		48.774	48.504	3	0.00021596	16539	181123 FD SP3-V HUNTER C_GB8_01_6000	54.141	32.023	0.69943	0.99038	15.665	2	1	Median	0.60256	0.88653	NaN	1	1	Median	NaN	NaN	NaN
SKDDNVAVEDRDNAVKINGDYNGSAR	2	Unmodified	2821.3227	0.32269072	419	Q93Y08	MXK3.17		yes	yes	0	0	0	0	1		By MS/MS		By MS/MS	1	0	2		1		1	27.238	27.207	5	0.00031764	8132	181123 FD SP3-V HUNTER D_GB9_01_5999	52.465	27.821	0.4698	0.64053	0.9245	2	1	Median	NaN	NaN	NaN	0	0	Median	0.44901	0.63636	NaN
SKEIGQGIIR	1	Unmodified	1099.635	0.63495714	535	Q9LUJ7	PAP85		yes	yes	0	0	0	0	0	By MS/MS	By matching	By MS/MS	By MS/MS	1	0	4	1	1	1	1	27.329	27.254	3	0.025501	8178	181123 FD SP3-V HUNTER D_GB9_01_5999	56.043	24.757	0.63206	0.82882	46.934	4	0	Median	0.26082	0.40986	NaN	1	0	Median	1.1116	1.2051	NaN
SKGSLGGGFSSGGFSGGSFSR	1	Unmodified	1921.8919	0.89185312	105	CON__P13645			yes	yes	0	0	0	0	0	By MS/MS	By MS/MS	By MS/MS	By MS/MS	1	0	7	1	2	2	2	38.733	38.608	3	8.9661E-08	12856	181123 FD SP3-V HUNTER D_GB9_01_5999	87.319	75.627	0.47108	0.64356	105.5	7	3	Median	1.4943	2.4069	NaN	1	0	Median	1.471	1.9204	137.09
SKLQSEAVR	1	Acetyl (Pept. N-term)	1058.572	0.57202253	306	Q8VZB9;P59230;P59231	RPL10AA;RPL10AB;RPL10AC	60S ribosomal protein L10a-1;60S ribosomal protein L10a-2;60S ribosomal protein L10a-3	yes	no	1	0	0	0	0		By MS/MS	By MS/MS	By MS/MS	1	0	3		1	1	1	24.941	24.916	2	0.00055219	7159	181123 FD SP3-V HUNTER C_GB8_01_6000	48.283	30.297	0.67452	0.94921	46.479	3	0	Median	NaN	NaN	NaN	0	0	Median	1.3508	2.044	NaN
SKSGDGTSDSDSDPDPPKPEGDTR	2	Unmodified	2446.0368	0.036798614	606	Q9SS82	MZB10.8		yes	yes	0	0	0	0	0	By MS/MS	By MS/MS	By matching	By MS/MS	1	0	4	1	1	1	1	18.539	18.463	4	1.2481E-08	4818	181123 FD SP3-V HUNTER B_GB7_01_5994	80.224	65.454	1.1081	1.3331	25.276	4	0	Median	0.5506	0.86148	NaN	1	0	Median	1.3864	1.3821	NaN
SLAADNVLLVEEGRPATAEHPSAGPVYR	0	Acetyl (Pept. N-term)	2960.4992	0.49919852	28	A0A1P8ARJ4;Q9XIA9	LACS2	Long chain acyl-CoA synthetase 2	yes	no	1	0	0	0	1		By MS/MS			1	0	1		1			56.642	56.38	3	0.0048763	19537	181123 FD SP3-V HUNTER B_GB7_01_5994	66.282	38.786	NaN	NaN	NaN	0	0	Median	NaN	NaN	NaN	0	0	Median	NaN	NaN	NaN
SLADQSASTGISVVDSDPIDVVKR	1	Unmodified	2458.2551	0.25511165	538	Q9LW20	SKL1	Probable inactive shikimate kinase like 1, chloroplastic	yes	yes	0	0	0	0	0			By MS/MS		1	0	2			2		57.068	57.055	3	0.0067995	19647	181123 FD SP3-V HUNTER C_GB8_01_6000	67.136	43.409	0.95767	1.31	1.676	2	2	Median	NaN	NaN	NaN	0	0	Median	NaN	NaN	NaN
SLDENQSPTSGGER	0	Unmodified	1475.6488	0.64882888	362	Q8GWP4	At2g21530		yes	yes	0	0	0	0	0	By MS/MS		By matching		1	0	2	1		1		22.072	21.953	2	0.0059192	5940	181123 FD SP3-V HUNTER A_GB6_01_5995	64.55	39.697	0.87339	1.1481	26.443	2	0	Median	0.67141	0.95232	NaN	1	0	Median	NaN	NaN	NaN
SLDSGISEIATSPSFR	0	Unmodified	1665.821	0.82097959	322	Q1H537	DVR	Divinyl chlorophyllide a 8-vinyl-reductase, chloroplastic	yes	yes	0	0	0	0	0	By MS/MS	By MS/MS	By MS/MS	By MS/MS	1	0	4	1	1	1	1	56.269	56.119	2	1.1661E-23	19277	181123 FD SP3-V HUNTER C_GB8_01_6000	174.73	122.15	0.84005	1.1701	52.885	4	0	Median	0.30392	0.48098	NaN	1	0	Median	1.0365	1.4633	NaN
SLGGGFSSGGFSGGSFSR	0	Unmodified	1649.7434	0.74339797	105	CON__P13645			yes	yes	0	0	0	0	0	By MS/MS	By MS/MS	By MS/MS	By MS/MS	1	0	5	1	2	1	1	48.705	48.504	2	4.8378E-07	16663	181123 FD SP3-V HUNTER B_GB7_01_5994	78.814	46.291	0.59419	0.68105	79.933	4	3	Median	1.896	2.9642	NaN	1	0	Median	0.5366	0.55962	NaN
SLNSVAGESKVQELETEKRDPR	2	Unmodified	2471.2616	0.26159401	295	P55229	ADG2	Glucose-1-phosphate adenylyltransferase large subunit 1, chloroplastic	yes	yes	0	0	0	0	1			By MS/MS		1	0	2			2		30.574	30.562	5	0.0085358	9571	181123 FD SP3-V HUNTER C_GB8_01_6000	60.735	33.981	0.45937	0.65723	1.2745	2	2	Median	NaN	NaN	NaN	0	0	Median	NaN	NaN	NaN
SLPSEAVDEKER	1	Unmodified	1358.6678	0.66777341	624	Q9SZJ5	SHM1	Serine hydroxymethyltransferase 1, mitochondrial	yes	yes	0	0	0	0	0	By MS/MS	By MS/MS	By MS/MS	By MS/MS	1	0	4	1	1	1	1	25.625	25.55	3	2.1259E-07	7468	181123 FD SP3-V HUNTER C_GB8_01_6000	90.731	64.613	0.74429	1.0713	47.889	4	0	Median	0.32062	0.52835	NaN	1	0	Median	0.87781	1.2683	NaN
SLQGQHGPFQSR	0	Unmodified	1340.6585	0.65854613	251;250	P15458;P15459	AT2S2;AT2S3	2S seed storage protein 2;2S seed storage protein 2 small subunit;2S seed storage protein 2 large subunit;2S seed storage protein 3;2S seed storage protein 3 small subunit;2S seed storage protein 3 large subunit	no	no	0	0	0	0	0	By MS/MS		By matching		1	0	2	1		1		24.148	24.028	3	0.024898	6741	181123 FD SP3-V HUNTER A_GB6_01_5995	53.967	19.434	0.43942	0.64302	34.884	2	0	Median	0.31585	0.50245	NaN	1	0	Median	NaN	NaN	NaN
SLSTAAMAESEKSR	1	Oxidation (M)	1482.6984	0.69842161	435	Q94C74;Q94C74-2	SHM2	Serine hydroxymethyltransferase 2, mitochondrial	yes	no	0	0	0	1	0	By matching	By matching	By MS/MS	By matching	1	0	4	1	1	1	1	21.518	21.467	3	0.004261	5730	181123 FD SP3-V HUNTER C_GB8_01_6000	68.513	40.216	0.3665	0.52876	32.749	4	0	Median	0.34102	0.54337	NaN	1	0	Median	0.68071	0.9642	NaN
SLSVAADSAATESLGR	0	Unmodified	1533.7635	0.76346471	451	Q96529	PURA	Adenylosuccinate synthetase, chloroplastic	yes	yes	0	0	0	0	0	By MS/MS	By MS/MS	By MS/MS	By MS/MS	1	0	4	1	1	1	1	42.566	42.416	2	1.4397E-12	14310	181123 FD SP3-V HUNTER C_GB8_01_6000	122.45	86.488	0.84851	1.1004	29.517	4	0	Median	0.56775	0.88774	NaN	1	0	Median	1.2587	1.7739	NaN
SLTTVPTLAIR	0	Acetyl (Pept. N-term)	1212.7078	0.70778773	618	Q9SXC0	F23H11.27		yes	yes	1	0	0	0	0			By MS/MS	By MS/MS	1	0	2			1	1	73.393	73.337	2	0.00025188	25531	181123 FD SP3-V HUNTER C_GB8_01_6000	113.71	42.327	NaN	NaN	NaN	0	0	Median	NaN	NaN	NaN	0	0	Median	NaN	NaN	NaN
SLVANEEFQHILR	0	Acetyl (Pept. N-term)	1596.826	0.82600539	273	P34788	RPS18A	40S ribosomal protein S18	yes	yes	1	0	0	0	0	By MS/MS	By MS/MS	By MS/MS		1	0	5	2	2	1		63.69	63.532	2;3	3.2356E-96	21583	181123 FD SP3-V HUNTER A_GB6_01_5995	199.7	148.25	NaN	NaN	NaN	0	0	Median	NaN	NaN	NaN	0	0	Median	NaN	NaN	NaN
SMEDVEETYIMVKPDGIQR	1	2 Oxidation (M)	2271.0399	0.039898844	221	O64903	NDPK2	Nucleoside diphosphate kinase II, chloroplastic	yes	yes	0	0	0	2	0			By MS/MS		1	0	2			2		43.841	43.729	4	0.00018871	14767	181123 FD SP3-V HUNTER C_GB8_01_6000	75.239	46.426	0.76665	1.0011	1.0299	2	2	Median	NaN	NaN	NaN	0	0	Median	NaN	NaN	NaN
SNDKDSMNMSDLSTALNEEDR	1	Oxidation (M);Acetyl (Pept. N-term)	2428.9959	0.99586178	85	F4ISI7;A8MRK6;Q9ZUP3	NAP1;2	Nucleosome assembly protein 1;2	yes	no	1	0	0	1	0	By MS/MS	By MS/MS	By MS/MS	By MS/MS	1	0	7	2	1	2	2	46.877	46.685	3	1.5757E-05	16262	181123 FD SP3-V HUNTER B_GB7_01_5994	88.036	70.666	0.54958	0.80923	138.04	6	5	Median	0.54958	0.80923	32.464	2	1	Median	NaN	NaN	NaN
SNDKDSMNMSDLSTALNEEDR	1	2 Oxidation (M);Acetyl (Pept. N-term)	2444.9908	0.9907764	85	F4ISI7;A8MRK6;Q9ZUP3	NAP1;2	Nucleosome assembly protein 1;2	yes	no	1	0	0	2	0	By MS/MS	By matching	By MS/MS		1	0	4	2	1	1		39.3	39.068	3	4.9412E-24	13051	181123 FD SP3-V HUNTER C_GB8_01_6000	63.69	56.33	0.88599	1.194	75.492	3	1	Median	0.27712	0.41119	NaN	1	1	Median	1.4996	1.7687	NaN
SNGIDEALFTPPR	0	Gln->pyro-Glu	1398.6779	0.67794416	128	F4I403;Q8LAH7	OPR1	12-oxophytodienoate reductase 1	yes	no	0	1	0	0	0	By MS/MS	By MS/MS	By MS/MS	By MS/MS	1	0	4	1	1	1	1	69.815	69.715	2	1.5141E-05	24273	181123 FD SP3-V HUNTER B_GB7_01_5994	114.72	68.259	NaN	NaN	NaN	0	0	Median	NaN	NaN	NaN	0	0	Median	NaN	NaN	NaN
SNHYDALLAAEAR	0	Gln->pyro-Glu	1412.6684	0.66844211	490;407	Q8VZG7;Q8VZG7-2;Q9FLT0	Tudor1;Tudor2		no	no	0	1	0	0	0	By MS/MS	By MS/MS	By MS/MS	By MS/MS	1	0	4	1	1	1	1	44.926	44.726	2	0.0059131	15131	181123 FD SP3-V HUNTER C_GB8_01_6000	83.314	64.534	NaN	NaN	NaN	0	0	Median	NaN	NaN	NaN	0	0	Median	NaN	NaN	NaN
SNLHSSLNGSASNLPDGSGR	0	Acetyl (Pept. N-term)	2010.9355	0.93550885	59	A0A1P8B9E0;Q9FPW4	VIP2	Probable NOT transcription complex subunit VIP2	yes	no	1	0	0	0	0		By MS/MS			1	0	1		1			37.587	37.425	2	0.001058	12507	181123 FD SP3-V HUNTER B_GB7_01_5994	95.067	64.736	NaN	NaN	NaN	0	0	Median	NaN	NaN	NaN	0	0	Median	NaN	NaN	NaN
SNQGSDLAELQPASEGSPLLVPR	0	Unmodified	2364.1921	0.19211747	94	B3H725;F4K0E8-2;F4K0E8	HDS;ISPG	4-hydroxy-3-methylbut-2-en-1-yl diphosphate synthase (ferredoxin), chloroplastic	yes	no	0	0	0	0	0	By MS/MS	By MS/MS	By MS/MS	By MS/MS	1	0	7	2	2	1	2	61.085	60.944	2;3	3.6296E-18	20666	181123 FD SP3-V HUNTER A_GB6_01_5995	93.407	77.815	1.1559	1.5443	36.837	7	1	Median	0.47368	0.75568	4.5685	2	1	Median	1.3955	1.6814	5.1987
SNVIGDRTEDGLSTAAAASGSTAVQSSPPTDRPVR	0	Acetyl (Pept. N-term)	3511.7139	0.71389534	637	Q9ZV56	CCT1	Choline-phosphate cytidylyltransferase 1	yes	yes	1	0	0	0	2	By MS/MS				1	0	1	1				47.252	46.825	4	1.7679E-05	15659	181123 FD SP3-V HUNTER A_GB6_01_5995	65.152	37.289	NaN	NaN	NaN	0	0	Median	NaN	NaN	NaN	0	0	Median	NaN	NaN	NaN
SPKISYVVQGTGISGR	1	Unmodified	1647.8944	0.8944193	448	Q96318;Q96318-4;Q96318-3;A0A1P8B543;F4JLA9;Q96318-2	CRC;CRU3	12S seed storage protein CRC;12S seed storage protein CRC alpha chain;12S seed storage protein CRC beta chain	yes	no	0	0	0	0	0			By MS/MS		1	0	1			1		36.843	36.731	3	0.082226	12102	181123 FD SP3-V HUNTER C_GB8_01_6000	52.365	28.409	NaN	NaN	NaN	0	0	Median	NaN	NaN	NaN	0	0	Median	NaN	NaN	NaN
SQDDEIVMR	0	Oxidation (M);Acetyl (Pept. N-term)	1149.4972	0.49720261	122	F4HXV6	NUP155	Nuclear pore complex protein NUP155	yes	yes	1	0	0	1	0			By MS/MS		1	0	1			1		34.209	34.097	2	0.0076954	11108	181123 FD SP3-V HUNTER C_GB8_01_6000	99.802	49.099	NaN	NaN	NaN	0	0	Median	NaN	NaN	NaN	0	0	Median	NaN	NaN	NaN
SQNEGRDPLDNAR	0	Acetyl (Pept. N-term)	1512.6917	0.69169675	612	Q9SUB2	T13K14.180		yes	yes	1	0	0	0	1			By MS/MS		1	0	1			1		27.138	27.125	3	0.073701	8165	181123 FD SP3-V HUNTER C_GB8_01_6000	49.31	28.009	NaN	NaN	NaN	0	0	Median	NaN	NaN	NaN	0	0	Median	NaN	NaN	NaN
SQPMQGQQQGQPWQGR	0	Oxidation (M)	1855.8384	0.83837776	448	Q96318;Q96318-4;Q96318-3;A0A1P8B543;F4JLA9;Q96318-2	CRC;CRU3	12S seed storage protein CRC;12S seed storage protein CRC alpha chain;12S seed storage protein CRC beta chain	yes	no	0	0	0	1	0	By MS/MS	By MS/MS	By MS/MS	By MS/MS	1	0	6	1	2	1	2	24.833	24.772	2;3	7.2043E-13	7148	181123 FD SP3-V HUNTER B_GB7_01_5994	125.67	94.282	0.044684	0.056562	51.963	4	4	Median	0.039124	0.062736	NaN	1	1	Median	0.04185	0.047423	10.27
SQPMQGQQQGQPWQGR	0	Unmodified	1839.8435	0.84346314	448	Q96318;Q96318-4;Q96318-3;A0A1P8B543;F4JLA9;Q96318-2	CRC;CRU3	12S seed storage protein CRC;12S seed storage protein CRC alpha chain;12S seed storage protein CRC beta chain	yes	no	0	0	0	0	0	By MS/MS	By MS/MS		By MS/MS	1	0	3	1	1		1	28.957	28.861	3	5.0616E-06	8729	181123 FD SP3-V HUNTER A_GB6_01_5995	108.34	61.411	0.13427	0.19347	NaN	1	1	Median	0.13427	0.19347	NaN	1	1	Median	NaN	NaN	NaN
SQPSVILATASYDHTIR	0	Acetyl (Pept. N-term)	1899.969	0.96904081	149	F4J7K1;Q9LV27	At3g18140		yes	no	1	0	0	0	0		By MS/MS	By MS/MS	By MS/MS	1	0	3		1	1	1	57.883	57.791	2	0.0033338	19926	181123 FD SP3-V HUNTER C_GB8_01_6000	93.494	49.865	NaN	NaN	NaN	0	0	Median	NaN	NaN	NaN	0	0	Median	NaN	NaN	NaN
SQTAATSSAVVAPER	0	Unmodified	1473.7423	0.74233534	262	P25873	RPL15	50S ribosomal protein L15, chloroplastic	yes	yes	0	0	0	0	0			By MS/MS	By MS/MS	1	0	2			1	1	26.879	26.873	2	0.0067541	8022	181123 FD SP3-V HUNTER D_GB9_01_5999	73.386	53.728	0.85793	1.1316	31.261	2	2	Median	NaN	NaN	NaN	0	0	Median	NaN	NaN	NaN
SQTMEEYQSNESEDKR	1	Oxidation (M);Acetyl (Pept. N-term)	2017.8171	0.81709278	133	Q84WS6;F4I9U2;F4I9U3	At1g65090		yes	no	1	0	0	1	0	By MS/MS	By MS/MS		By MS/MS	1	0	6	2	2		2	21.523	21.461	2;3	3.1611E-12	5635	181123 FD SP3-V HUNTER D_GB9_01_5999	59.862	40.57	0.53995	0.7242	21.305	6	0	Median	0.54467	0.863	6.9029	2	0	Median	0.56819	0.7242	1.5304
SQTMEEYQSNESEDKR	1	Acetyl (Pept. N-term)	2001.8222	0.82217815	133	Q84WS6;F4I9U2;F4I9U3	At1g65090		yes	no	1	0	0	0	0	By MS/MS	By MS/MS	By MS/MS	By MS/MS	1	0	5	1	2	1	1	28.94	28.867	2;3	6.2817E-13	8955	181123 FD SP3-V HUNTER B_GB7_01_5994	52.344	37.468	0.6721	0.90156	20.819	5	0	Median	0.6721	1.0517	NaN	1	0	Median	0.70159	0.86545	8.6719
SRGGGGGGYGSGGSSYGSGGGSYGSGGGGGGGR	0	Unmodified	2626.0777	0.077709422	104	CON__P04264			yes	yes	0	0	0	0	1	By MS/MS	By MS/MS	By matching	By matching	1	0	4	1	1	1	1	19.995	19.92	3	0.00060334	5164	181123 FD SP3-V HUNTER A_GB6_01_5995	52.642	47.056	0.70746	0.86787	43.051	4	0	Median	1.2334	1.8133	NaN	1	0	Median	0.60417	0.67355	NaN
SSAAGSTLMTNSSSPR	0	Oxidation (M)	1568.71	0.71004893	202	O23193	CBSX1	CBS domain-containing protein CBSX1, chloroplastic	yes	yes	0	0	0	1	0	By MS/MS	By MS/MS	By MS/MS	By MS/MS	1	0	7	2	1	2	2	22.147	22.084	2;3	3.6497E-12	5976	181123 FD SP3-V HUNTER C_GB8_01_6000	115.12	90.737	0.88955	1.2129	17.478	7	2	Median	0.71796	1.1271	4.0579	2	1	Median	1.7402	1.7631	NaN
SSAQMDPHDKMR	1	Oxidation (M);Acetyl (Pept. N-term)	1459.6184	0.61839715	522	Q9LPJ2		Putative cytochrome c oxidase subunit 6b-like	yes	yes	1	0	0	1	0	By MS/MS	By MS/MS	By MS/MS	By MS/MS	1	0	4	1	1	1	1	18.042	17.967	3	1.3584E-06	4410	181123 FD SP3-V HUNTER B_GB7_01_5994	44.616	32.7	0.70181	1.1058	32.363	3	0	Median	0.70181	1.1058	NaN	1	0	Median	1.417	1.5617	NaN
SSAQMDPHDKMR	1	2 Oxidation (M);Acetyl (Pept. N-term)	1475.6133	0.61331177	522	Q9LPJ2		Putative cytochrome c oxidase subunit 6b-like	yes	yes	1	0	0	2	0	By MS/MS	By MS/MS	By MS/MS		1	0	3	1	1	1		17.79	17.69	3	0.0024161	4385	181123 FD SP3-V HUNTER B_GB7_01_5994	52.555	40.639	0.37854	0.53437	184.53	2	1	Median	0.091768	0.14493	NaN	1	1	Median	1.5615	1.9702	NaN
SSATVNSESKETVKPDQR	2	Unmodified	1961.9654	0.96541199	596	Q9SL15;F4IHB2;Q9SL15-6;Q9SL15-5;Q9SL15-4;Q9SL15-3;Q9SL15-2	GRP3;GRP-3	Glycine-rich protein 3	yes	no	0	0	0	0	0	By MS/MS	By MS/MS	By MS/MS	By MS/MS	1	0	4	1	1	1	1	18.34	18.265	4	0.0010573	4350	181123 FD SP3-V HUNTER D_GB9_01_5999	68.129	58.072	0.53125	0.71188	57.761	4	0	Median	0.3896	0.62944	NaN	1	0	Median	1.6633	2.0988	NaN
SSDGDEEEAIPLR	0	Unmodified	1416.6369	0.63686721	346	Q56ZZ7		Plastidic glucose transporter 4	yes	yes	0	0	0	0	0			By MS/MS		1	0	1			1		39.021	38.909	2	0.033805	13030	181123 FD SP3-V HUNTER C_GB8_01_6000	48.442	31.771	0.42584	0.57126	NaN	1	0	Median	NaN	NaN	NaN	0	0	Median	NaN	NaN	NaN
SSDSPAAGDGGEQAAAGTSVPSPSYDKQKEKAR	3	Acetyl (Pept. N-term)	3290.5287	0.52872033	630	Q9XI87	F7A19.9		yes	yes	1	0	0	0	0	By MS/MS	By MS/MS	By MS/MS	By MS/MS	1	0	4	1	1	1	1	28.749	28.673	4	5.0952E-43	8882	181123 FD SP3-V HUNTER B_GB7_01_5994	51.236	48.768	0.9092	1.2171	27.295	4	0	Median	0.62462	0.99819	NaN	1	0	Median	1.3809	1.9027	NaN
SSDTLVASGSPKEDER	1	Unmodified	1676.7853	0.78532236	65	A0A1P8BDE0;Q8VZB5	F18O22_50		yes	no	0	0	0	0	0	By matching		By MS/MS	By matching	1	0	3	1		1	1	23.536	23.457	3	0.030686	6523	181123 FD SP3-V HUNTER C_GB8_01_6000	51.193	14.802	0.73188	0.9777	27.143	3	0	Median	0.44997	0.70286	NaN	1	0	Median	NaN	NaN	NaN
SSFGSSGSGYGGGGGSGAGSGNR	0	Acetyl (Pept. N-term)	1947.7943	0.79432392	634	Q9ZUU4	CP29B	RNA-binding protein CP29B, chloroplastic	yes	yes	1	0	0	0	0	By MS/MS				1	0	1	1				33.351	33.024	2	5.4318E-33	10495	181123 FD SP3-V HUNTER A_GB6_01_5995	146.3	123.76	NaN	NaN	NaN	0	0	Median	NaN	NaN	NaN	0	0	Median	NaN	NaN	NaN
SSGTPPPPQAPSPNQDLNR	0	Unmodified	1958.9446	0.94461697	388	Q8LCR1	At5g67490		yes	yes	0	0	0	0	0	By MS/MS	By MS/MS	By MS/MS	By MS/MS	1	0	5	1	1	1	2	32.748	32.647	2;3	1.4938E-10	10420	181123 FD SP3-V HUNTER C_GB8_01_6000	87.654	70.633	0.52969	0.72757	38.257	4	4	Median	0.38463	0.61925	NaN	1	1	Median	1.0269	1.4565	NaN
SSGYNVQVFVEDNESEER	0	Unmodified	2086.908	0.90795669	11	Q9LI88;A0A1I9LRJ3	GHS1		yes	no	0	0	0	0	0	By MS/MS	By MS/MS	By MS/MS	By MS/MS	1	0	5	1	1	2	1	48.856	48.674	3	0.00090724	16303	181123 FD SP3-V HUNTER A_GB6_01_5995	69.763	53.998	0.83659	1.1142	45.638	5	2	Median	0.5678	0.89224	NaN	1	0	Median	1.0394	1.4109	NaN
SSIGTGYDLSVTTFSPDGR	0	Acetyl (Pept. N-term)	2000.9327	0.93271488	34	A0A1P8AX55;O23715	PAG1	Proteasome subunit alpha type-3	yes	no	1	0	0	0	0	By MS/MS	By MS/MS	By MS/MS	By MS/MS	1	0	6	1	2	2	1	75.611	75.515	2	1.3538E-69	26106	181123 FD SP3-V HUNTER B_GB7_01_5994	213.67	175.27	NaN	NaN	NaN	0	0	Median	NaN	NaN	NaN	0	0	Median	NaN	NaN	NaN
SSKGSLGGGFSSGGFSGGSFSR	1	Unmodified	2008.9239	0.92388153	105	CON__P13645			yes	yes	0	0	0	0	0	By MS/MS	By MS/MS	By MS/MS	By MS/MS	1	0	4	1	1	1	1	38.668	38.517	3	4.0544E-08	12612	181123 FD SP3-V HUNTER A_GB6_01_5995	81.224	77.562	0.72201	0.9511	51.239	4	3	Median	1.4587	2.345	NaN	1	0	Median	0.68149	0.89935	NaN
SSLLNSSINGSTSNLSDGSGR	0	Acetyl (Pept. N-term)	2093.9825	0.98251862	82	Q0WP31;A8MR45	At1g07705		yes	no	1	0	0	0	0	By MS/MS	By MS/MS	By MS/MS	By MS/MS	1	0	4	1	1	1	1	61.907	61.807	2	2.5737E-07	21355	181123 FD SP3-V HUNTER D_GB9_01_5999	103.39	79.545	NaN	NaN	NaN	0	0	Median	NaN	NaN	NaN	0	0	Median	NaN	NaN	NaN
SSLPSEAVDEKER	1	Unmodified	1445.6998	0.69980182	624	Q9SZJ5	SHM1	Serine hydroxymethyltransferase 1, mitochondrial	yes	yes	0	0	0	0	0	By MS/MS	By MS/MS	By MS/MS	By MS/MS	1	0	5	1	1	2	1	25.107	25.044	3	5.5527E-09	7249	181123 FD SP3-V HUNTER C_GB8_01_6000	128.9	86.692	0.69197	0.99314	45.633	5	2	Median	0.37441	0.61516	NaN	1	0	Median	1.1939	1.6947	NaN
SSLSAASAEAER	0	Unmodified	1177.5575	0.55749468	294	P54967	BIO2	Biotin synthase	yes	yes	0	0	0	0	0	By MS/MS		By MS/MS	By matching	1	0	3	1		1	1	24.4	24.32	2	0.0071975	6911	181123 FD SP3-V HUNTER C_GB8_01_6000	67.207	25.132	0.82051	1.0603	14.549	3	0	Median	0.53519	0.84039	NaN	1	0	Median	NaN	NaN	NaN
SSLSSSPEPPSSESPAVEHPGTTISIDR	0	Unmodified	2850.3519	0.35192516	140	Q1JPN1;F4J0D4	At3g28700		yes	no	0	0	0	0	0	By MS/MS		By MS/MS		1	0	2	1		1		42.236	42.016	3	4.3006E-12	14078	181123 FD SP3-V HUNTER C_GB8_01_6000	81.839	71.58	1.194	1.5478	NaN	1	0	Median	NaN	NaN	NaN	0	0	Median	NaN	NaN	NaN
SSLSTAAMAESEKSR	1	Oxidation (M)	1569.7305	0.73045002	435	Q94C74;Q94C74-2	SHM2	Serine hydroxymethyltransferase 2, mitochondrial	yes	no	0	0	0	1	0	By matching		By MS/MS	By matching	1	0	3	1		1	1	21.959	21.88	3	0.14615	5891	181123 FD SP3-V HUNTER C_GB8_01_6000	48.423	18.29	0.61443	0.82727	9.4216	3	0	Median	0.52283	0.82727	NaN	1	0	Median	NaN	NaN	NaN
SSNSWADVSESER	0	Acetyl (Pept. N-term)	1494.6223	0.62227978	559	Q9M2F9	RH52	DEAD-box ATP-dependent RNA helicase 52	yes	yes	1	0	0	0	0	By MS/MS	By MS/MS	By MS/MS	By MS/MS	1	0	4	1	1	1	1	44.974	44.774	2	0.00015856	15147	181123 FD SP3-V HUNTER C_GB8_01_6000	135.1	87.495	NaN	NaN	NaN	0	0	Median	NaN	NaN	NaN	0	0	Median	NaN	NaN	NaN
SSSATADTDRNSDQSASSSVLSASNSLLR	0	Unmodified	2913.3548	0.35477871	518	Q9LK47	At3g23700		yes	yes	0	0	0	0	1	By MS/MS		By MS/MS		1	0	3	1		2		45.243	45.026	3;4	3.3239E-15	15251	181123 FD SP3-V HUNTER C_GB8_01_6000	83.834	61.844	0.80924	1.0334	25.382	3	1	Median	0.5434	0.82926	NaN	1	0	Median	NaN	NaN	NaN
SSSKGSLGGGFSSGGFSGGSFSR	1	Unmodified	2095.9559	0.95590994	105	CON__P13645			yes	yes	0	0	0	0	0	By MS/MS		By MS/MS	By MS/MS	1	0	3	1		1	1	38.49	38.344	3	1.3729E-91	12572	181123 FD SP3-V HUNTER A_GB6_01_5995	206.32	165.36	0.6084	0.85272	70.308	3	0	Median	1.3814	2.3105	NaN	1	0	Median	NaN	NaN	NaN
SSSKGSLGGGFSSGGFSGGSFSR	1	Acetyl (Pept. N-term)	2137.9665	0.96647463	105	CON__P13645			yes	yes	1	0	0	0	0	By MS/MS				1	0	1	1				48.22	47.793	3	0.056328	16039	181123 FD SP3-V HUNTER A_GB6_01_5995	47.175	25.372	2.325	3.4077	NaN	1	1	Median	2.325	3.4077	NaN	1	1	Median	NaN	NaN	NaN
SSSLSSDNGSSPDSMNGNGNGNGSSLNGQSSFPR	0	Oxidation (M)	3317.3723	0.37229604	13	Q9LSA9;A0A1I9LRT3	At3g18680		yes	no	0	0	0	1	0	By MS/MS				1	0	1	1				35.662	35.335	3	1.3925E-05	11399	181123 FD SP3-V HUNTER A_GB6_01_5995	70.268	60.221	NaN	NaN	NaN	0	0	Median	NaN	NaN	NaN	0	0	Median	NaN	NaN	NaN
SSSNTPSSSAAAAGSIDSSAAR	0	Acetyl (Pept. N-term)	2022.909	0.90901933	531	Q9LTW0	ALIS1	ALA-interacting subunit 1	yes	yes	1	0	0	0	0	By MS/MS	By MS/MS	By MS/MS	By MS/MS	1	0	8	2	2	2	2	36.681	36.531	2;3	1.8288E-25	11996	181123 FD SP3-V HUNTER D_GB9_01_5999	50.255	40.85	0.35486	0.44497	NaN	1	0	Median	NaN	NaN	NaN	0	0	Median	NaN	NaN	NaN
SSSPADHSPATAVEAITNR	0	Unmodified	1909.913	0.91298249	236	O82487	T12H20.10		yes	yes	0	0	0	0	0	By MS/MS	By MS/MS	By MS/MS	By MS/MS	1	0	6	1	1	2	2	37.331	37.212	3;4	5.8334E-06	12330	181123 FD SP3-V HUNTER C_GB8_01_6000	85.636	51.939	0.86179	1.1386	10.397	6	1	Median	0.68422	1.0806	NaN	1	0	Median	0.96512	1.3675	NaN
SSSPAILPVTNQQAATQSQPPINSHAFR	0	Acetyl (Pept. N-term)	2988.5053	0.50534653	588	Q9SIY7	PRA1B2	PRA1 family protein B2	yes	yes	1	0	0	0	0	By MS/MS		By MS/MS	By MS/MS	1	0	3	1		1	1	57.61	57.497	3	0.00093412	19834	181123 FD SP3-V HUNTER C_GB8_01_6000	72.584	21.733	NaN	NaN	NaN	0	0	Median	NaN	NaN	NaN	0	0	Median	NaN	NaN	NaN
SSSPSLEILVR	0	Acetyl (Pept. N-term)	1228.6663	0.66631685	92	B3H5L3;Q9CAT3	At1g73180;T18K17.15		yes	no	1	0	0	0	0	By MS/MS		By MS/MS	By MS/MS	1	0	3	1		1	1	68.345	68.232	2	0.010559	23234	181123 FD SP3-V HUNTER A_GB6_01_5995	91.265	55.97	NaN	NaN	NaN	0	0	Median	NaN	NaN	NaN	0	0	Median	NaN	NaN	NaN
SSSSAVTPVTVTQSPKSLEALR	1	Unmodified	2244.1961	0.19614021	642	Q9ZWT1	LIP1	Lipoyl synthase, mitochondrial	yes	yes	0	0	0	0	0	By MS/MS		By matching	By MS/MS	1	0	3	1		1	1	44.691	44.511	3	0.007166	14812	181123 FD SP3-V HUNTER A_GB6_01_5995	46.982	38.05	0.36323	0.52701	NaN	1	0	Median	0.36323	0.52701	NaN	1	0	Median	NaN	NaN	NaN
SSSSPSGSGSDLTER	0	Acetyl (Pept. N-term)	1494.6434	0.64340915	305	P57741		Probable prefoldin subunit 3	yes	yes	1	0	0	0	0	By MS/MS	By MS/MS	By MS/MS	By MS/MS	1	0	4	1	1	1	1	28.78	28.705	2	4.5809E-14	8879	181123 FD SP3-V HUNTER B_GB7_01_5994	156.69	57.746	NaN	NaN	NaN	0	0	Median	NaN	NaN	NaN	0	0	Median	NaN	NaN	NaN
SSSSPSGSGSDLTERR	0	Acetyl (Pept. N-term)	1650.7445	0.74452018	305	P57741		Probable prefoldin subunit 3	yes	yes	1	0	0	0	1			By MS/MS	By MS/MS	1	0	2			1	1	23.355	23.348	2	1.0794E-05	6499	181123 FD SP3-V HUNTER D_GB9_01_5999	121.02	90.816	NaN	NaN	NaN	0	0	Median	NaN	NaN	NaN	0	0	Median	NaN	NaN	NaN
SSSSSPSPDLDSSSSSSSSQVLLSPNGTGAVKSDER	1	Unmodified	3525.6191	0.61905148	516	Q9LIK0	PKP1	Plastidial pyruvate kinase 1, chloroplastic	yes	yes	0	0	0	0	0	By MS/MS		By MS/MS	By MS/MS	1	0	4	1		2	1	42.32	42.182	4	9.4135E-25	14139	181123 FD SP3-V HUNTER D_GB9_01_5999	92.405	90.659	0.77562	1.0488	20.386	4	3	Median	0.52974	0.84214	NaN	1	1	Median	NaN	NaN	NaN
SSSSSVPAYLGDEDLTQETR	0	Acetyl (Pept. N-term)	2182.9866	0.98660094	292	P52839	SOT12	Cytosolic sulfotransferase 12	yes	yes	1	0	0	0	0	By MS/MS	By MS/MS	By MS/MS	By MS/MS	1	0	4	1	1	1	1	62.331	62.23	2	1.017E-69	21544	181123 FD SP3-V HUNTER C_GB8_01_6000	186.68	157.87	NaN	NaN	NaN	0	0	Median	NaN	NaN	NaN	0	0	Median	NaN	NaN	NaN
SSSVSVQPVSEDAKEDYQSKDVSGDSIR	2	Unmodified	2998.4003	0.40033192	61	A0A1P8BCC6;Q9FFC7	EMB86	Probable alanine--tRNA ligase, chloroplastic	yes	no	0	0	0	0	0	By matching		By MS/MS		1	0	2	1		1		34.292	34.073	4	6.4309E-07	11032	181123 FD SP3-V HUNTER C_GB8_01_6000	59.691	33.756	0.55723	0.81973	21.583	2	0	Median	0.44496	0.7037	NaN	1	0	Median	NaN	NaN	NaN
SSTEEMSSVKNTTQVIGVDPSSTVR	1	Oxidation (M);Acetyl (Pept. N-term)	2696.2811	0.28106841	283	P46010	NIT3	Nitrilase 3	yes	yes	1	0	0	1	0	By MS/MS	By MS/MS	By MS/MS	By MS/MS	1	0	7	2	1	2	2	47.415	47.224	3	2.0364E-11	16016	181123 FD SP3-V HUNTER D_GB9_01_5999	94.389	59.298	0.33071	0.4539	10.171	2	2	Median	0.28983	0.4224	NaN	1	1	Median	NaN	NaN	NaN
SSTEEMSSVKNTTQVIGVDPSSTVR	1	Acetyl (Pept. N-term)	2680.2862	0.28615378	283	P46010	NIT3	Nitrilase 3	yes	yes	1	0	0	0	0	By MS/MS	By MS/MS		By MS/MS	1	0	3	1	1		1	53.649	53.453	3	0.00058048	18465	181123 FD SP3-V HUNTER B_GB7_01_5994	75.326	48.053	NaN	NaN	NaN	0	0	Median	NaN	NaN	NaN	0	0	Median	NaN	NaN	NaN
SSTETYEPLLTR	0	Acetyl (Pept. N-term)	1437.6987	0.69873919	3	A0A1I9LM17;Q9LYT3	TT12	Protein TRANSPARENT TESTA 12	yes	no	1	0	0	0	0	By MS/MS			By MS/MS	1	0	2	1			1	57.877	57.877	2	0.00087245	19932	181123 FD SP3-V HUNTER D_GB9_01_5999	104.22	55.427	NaN	NaN	NaN	0	0	Median	NaN	NaN	NaN	0	0	Median	NaN	NaN	NaN
SSTKDMSTVQNATPFNGVAPSTTVR	1	Oxidation (M);Acetyl (Pept. N-term)	2653.2654	0.26535876	270	P32961	NIT1	Nitrilase 1	yes	yes	1	0	0	1	0			By MS/MS	By MS/MS	1	0	4			2	2	47.074	47.018	3;4	1.8959E-36	15963	181123 FD SP3-V HUNTER C_GB8_01_6000	44.648	24.449	1.0289	1.4477	17.288	2	0	Median	NaN	NaN	NaN	0	0	Median	NaN	NaN	NaN
SSTKDMSTVQNATPFNGVAPSTTVR	1	Acetyl (Pept. N-term)	2637.2704	0.27044414	270	P32961	NIT1	Nitrilase 1	yes	yes	1	0	0	0	0			By MS/MS		1	0	1			1		51.795	51.683	3	6.7915E-14	17709	181123 FD SP3-V HUNTER C_GB8_01_6000	42.708	35.174	0.90081	1.2932	NaN	1	0	Median	NaN	NaN	NaN	0	0	Median	NaN	NaN	NaN
SSTLSNEESGLGDSNR	0	Acetyl (Pept. N-term)	1693.7391	0.73910045	145	F4J5M9		Clathrin light chain 3	yes	yes	1	0	0	0	0	By MS/MS	By MS/MS	By MS/MS	By MS/MS	1	0	4	1	1	1	1	41.102	40.952	2	5.3494E-265	13516	181123 FD SP3-V HUNTER A_GB6_01_5995	271.01	204.95	0.04784	0.048868	NaN	1	0	Median	NaN	NaN	NaN	0	0	Median	0.04784	0.048868	NaN
SSTQEASVTDLPVKRPR	1	Acetyl (Pept. N-term)	1912.0014	0.0014035686	207	O48661	SPDSYN2	Spermidine synthase 2	yes	yes	1	0	0	0	1	By MS/MS	By MS/MS	By MS/MS	By MS/MS	1	0	4	1	1	1	1	35.595	35.445	3	1.1774E-16	11435	181123 FD SP3-V HUNTER A_GB6_01_5995	85.619	70.227	0.84254	1.1847	38.498	4	0	Median	0.5664	0.92924	NaN	1	0	Median	1.6089	2.2788	NaN
SSTSDSVVTLLDYGAGNVR	0	Unmodified	1939.9487	0.9486993	622	Q9SZ30	HISN4	Imidazole glycerol phosphate synthase hisHF, chloroplastic;Glutamine amidotransferase;Cyclase	yes	yes	0	0	0	0	0	By MS/MS	By MS/MS	By MS/MS	By MS/MS	1	0	5	2	1	1	1	63.676	63.55	3	5.9505E-24	22031	181123 FD SP3-V HUNTER C_GB8_01_6000	132.59	74.511	0.80183	1.0661	16.359	5	2	Median	0.62019	0.92824	4.763	2	2	Median	1.314	1.3776	NaN
SSTSEADAESVLR	0	Acetyl (Pept. N-term)	1392.6369	0.63686721	432	Q94AF2		ATP-dependent (S)-NAD(P)H-hydrate dehydratase	yes	yes	1	0	0	0	0	By MS/MS	By MS/MS	By MS/MS	By MS/MS	1	0	4	1	1	1	1	46.346	46.146	2	9.1533E-20	15613	181123 FD SP3-V HUNTER D_GB9_01_5999	170.52	102.53	NaN	NaN	NaN	0	0	Median	NaN	NaN	NaN	0	0	Median	NaN	NaN	NaN
SSTYSPGQSPGSSR	0	Acetyl (Pept. N-term)	1438.6325	0.63245054	151	F4J9U2	At3g12590		yes	yes	1	0	0	0	0	By MS/MS	By MS/MS	By MS/MS	By MS/MS	1	0	4	1	1	1	1	28.275	28.2	2	0.0039534	8562	181123 FD SP3-V HUNTER D_GB9_01_5999	85.958	50.734	NaN	NaN	NaN	0	0	Median	NaN	NaN	NaN	0	0	Median	NaN	NaN	NaN
SSVEKTGSDSGAIENR	1	Acetyl (Pept. N-term)	1677.7806	0.78057134	351	Q682I1	BOLA1	Protein BOLA1, chloroplastic	yes	yes	1	0	0	0	0	By MS/MS		By MS/MS	By MS/MS	1	0	3	1		1	1	25.433	25.354	3	0.010517	7341	181123 FD SP3-V HUNTER C_GB8_01_6000	69.935	31.842	0.29261	0.38001	15.126	3	3	Median	0.30583	0.48183	NaN	1	1	Median	NaN	NaN	NaN
SSVSSVDKDASSSPSQYQRPR	1	Unmodified	2267.0778	0.077815989	289	P49243		3-oxoacyl-[acyl-carrier-protein] synthase III, chloroplastic	yes	yes	0	0	0	0	1	By matching	By MS/MS		By matching	1	0	3	1	1		1	22.437	22.375	4	0.0051732	6160	181123 FD SP3-V HUNTER B_GB7_01_5994	52.298	20.207	0.75493	0.95831	25.112	3	0	Plateau	0.38138	0.61226	NaN	1	0	Median	0.75493	0.95831	NaN
SSVVTKEDNLR	1	Unmodified	1246.6517	0.65172941	275	P34802	GGPPS1	Heterodimeric geranylgeranyl pyrophosphate synthase large subunit 1, chloroplastic	yes	yes	0	0	0	0	0	By matching	By MS/MS		By matching	1	0	3	1	1		1	22.115	22.053	3	0.0089841	6014	181123 FD SP3-V HUNTER B_GB7_01_5994	64.55	31.326	1.3176	1.6641	42.514	3	0	Median	0.53093	0.8567	NaN	1	0	Median	1.3176	1.6641	NaN
STAAAATEVNYEDESIMMKGVR	1	2 Oxidation (M)	2404.0886	0.08863995	215	O49543	NIFS1	Cysteine desulfurase, mitochondrial	yes	yes	0	0	0	2	0		By matching	By MS/MS	By MS/MS	1	0	3		1	1	1	34.598	34.506	3	0.0017362	11187	181123 FD SP3-V HUNTER D_GB9_01_5999	54.223	39.913	0.68154	0.84615	4.4402	3	0	Median	NaN	NaN	NaN	0	0	Median	0.85662	0.8921	NaN
STATEQPPPASPLPPPPGGSPGEGR	0	Unmodified	2380.1659	0.16590271	73	F4KDS7;A0JQ00	At5g02740		yes	no	0	0	0	0	0	By MS/MS	By MS/MS	By MS/MS	By MS/MS	1	0	5	1	2	1	1	43.066	42.853	3	1.5545E-11	14390	181123 FD SP3-V HUNTER D_GB9_01_5999	83.992	77.04	0.77737	1.0213	23.946	5	2	Median	0.54337	0.85899	NaN	1	0	Median	1.3198	1.4019	4.4353
STATRPSSSATTSVILENPVSQSQPTER	0	Acetyl (Pept. N-term)	2972.4687	0.46868626	399	Q8S8F7	INH3		yes	yes	1	0	0	0	1			By MS/MS		1	0	1			1		49.868	49.756	3	0.0059443	17030	181123 FD SP3-V HUNTER C_GB8_01_6000	64.574	40.115	NaN	NaN	NaN	0	0	Median	NaN	NaN	NaN	0	0	Median	NaN	NaN	NaN
STDESKSTAEKEIPIELR	2	Unmodified	2032.0324	0.032428925	540	Q9LX13	T31P16_150		yes	yes	0	0	0	0	0		By MS/MS	By MS/MS		1	0	3		2	1		35.647	35.502	4	0.0067798	11742	181123 FD SP3-V HUNTER B_GB7_01_5994	63.918	34.961	0.5615	0.73131	13.046	3	3	Median	NaN	NaN	NaN	0	0	Median	0.52759	0.67492	11.349
STHSSISQPPLPLAGR	0	Acetyl (Pept. N-term)	1688.8846	0.8845829	601	Q9SQR4	T11I18.9		yes	yes	1	0	0	0	0	By MS/MS	By MS/MS	By MS/MS	By MS/MS	1	0	5	1	1	2	1	49.015	48.832	2;3	1.6263E-09	16595	181123 FD SP3-V HUNTER D_GB9_01_5999	89.466	57.191	NaN	NaN	NaN	0	0	Median	NaN	NaN	NaN	0	0	Median	NaN	NaN	NaN
STNTESSSYSSLPSQR	0	Acetyl (Pept. N-term)	1771.7861	0.78605064	463	Q9C826	ABA2	Xanthoxin dehydrogenase	yes	yes	1	0	0	0	0	By MS/MS	By MS/MS	By MS/MS	By MS/MS	1	0	4	1	1	1	1	37.571	37.421	2	5.4576E-18	12375	181123 FD SP3-V HUNTER C_GB8_01_6000	169.04	150.42	NaN	NaN	NaN	0	0	Median	NaN	NaN	NaN	0	0	Median	NaN	NaN	NaN
STPAAAVNATVTVTDAGR	0	Acetyl (Pept. N-term)	1742.8799	0.87989145	165	F4JTE7	GPP1	(DL)-glycerol-3-phosphatase 1	yes	yes	1	0	0	0	0	By MS/MS	By MS/MS	By MS/MS		1	0	3	1	1	1		58.599	58.398	2	0.0060602	20144	181123 FD SP3-V HUNTER C_GB8_01_6000	78.505	23.73	NaN	NaN	NaN	0	0	Median	NaN	NaN	NaN	0	0	Median	NaN	NaN	NaN
STPAESSDSKSKKDFSTAILER	3	Acetyl (Pept. N-term)	2425.1973	0.19726242	293	P54609	CDC48A	Cell division control protein 48 homolog A	yes	yes	1	0	0	0	0	By MS/MS	By MS/MS	By MS/MS	By matching	1	0	4	1	1	1	1	36.531	36.38	4	7.7331E-13	11697	181123 FD SP3-V HUNTER A_GB6_01_5995	47.75	25.909	0.72613	1.052	47.93	4	0	Median	0.60842	1.0082	NaN	1	0	Median	1.7229	2.5467	NaN
STSEDKPEIISR	1	Acetyl (Pept. N-term)	1402.694	0.69398816	226	O80576	At2g44060		yes	yes	1	0	0	0	0				By MS/MS	1	0	1				1	32.382	32.382	2	1.841E-05	10315	181123 FD SP3-V HUNTER D_GB9_01_5999	59.542	41.011	1.1461	1.59	NaN	1	0	Median	NaN	NaN	NaN	0	0	Median	NaN	NaN	NaN
STSENTPFNGVASSTIVR	0	Acetyl (Pept. N-term)	1907.9225	0.92248455	271	P32962	NIT2	Nitrilase 2	yes	yes	1	0	0	0	0	By MS/MS	By MS/MS	By MS/MS	By MS/MS	1	0	5	1	2	1	1	60.863	60.731	2;3	1.0385E-98	20957	181123 FD SP3-V HUNTER D_GB9_01_5999	207.72	156.63	NaN	NaN	NaN	0	0	Median	NaN	NaN	NaN	0	0	Median	NaN	NaN	NaN
STSPEQSTQPQMPPR	0	Oxidation (M)	1685.7679	0.76789816	77	A8MQH4;Q0WM29	ALDH6B2	Methylmalonate-semialdehyde dehydrogenase [acylating], mitochondrial	yes	no	0	0	0	1	0	By MS/MS	By MS/MS	By MS/MS	By MS/MS	1	0	5	2	1	1	1	21.757	21.672	2;3	3.2707E-06	5721	181123 FD SP3-V HUNTER D_GB9_01_5999	88.441	58.11	0.4935	0.61775	16.084	5	1	Median	0.34343	0.52636	6.6605	2	1	Median	0.70746	0.75012	NaN
STSPSIADAPPHIPPFVHQPR	0	Unmodified	2250.1546	0.15455017	424	Q940M2	AGT2	Alanine--glyoxylate aminotransferase 2 homolog 1, mitochondrial	yes	yes	0	0	0	0	0			By MS/MS		1	0	1			1		44.798	44.686	4	0.0014463	15103	181123 FD SP3-V HUNTER C_GB8_01_6000	63.69	37.544	0.67822	0.88865	NaN	1	1	Median	NaN	NaN	NaN	0	0	Median	NaN	NaN	NaN
STSSFESTESSVSQEEDAESNR	0	Unmodified	2391.9786	0.97861503	185	F4KF14	At5g64580		yes	yes	0	0	0	0	0			By MS/MS		1	0	1			1		32.607	32.594	3	0.0063117	10451	181123 FD SP3-V HUNTER C_GB8_01_6000	61.862	57.834	0.9267	1.1245	NaN	1	0	Median	NaN	NaN	NaN	0	0	Median	NaN	NaN	NaN
STSVHSHGATTEPLSLSR	0	Acetyl (Pept. N-term)	1907.9337	0.93371793	647				yes	yes	1	0	0	0	0				By MS/MS	1	0	1				1	60.721	60.721	3	0.0012033	20958	181123 FD SP3-V HUNTER D_GB9_01_5999	58.09	36.249	NaN	NaN	NaN	0	0	Median	NaN	NaN	NaN	0	0	Median	NaN	NaN	NaN
STTAATKSSSSDPDQLKNAR	2	Unmodified	2064.0083	0.00833944	155	F4JFY4;F4JFY5;Q42592	SAPX;APXS	L-ascorbate peroxidase S, chloroplastic/mitochondrial	yes	no	0	0	0	0	0	By MS/MS	By MS/MS	By MS/MS	By MS/MS	1	0	4	1	1	1	1	19.655	19.58	4	7.7788E-11	5051	181123 FD SP3-V HUNTER B_GB7_01_5994	97.32	67.633	0.69392	0.96929	28.216	4	0	Median	0.43836	0.7099	NaN	1	0	Median	1.1017	1.4074	NaN
STTSKNQEELDSIFKQKR	3	Acetyl (Pept. N-term)	2180.1073	0.1073252	376	Q8L539-2;Q8L539	5FCL	5-formyltetrahydrofolate cyclo-ligase, mitochondrial	yes	no	1	0	0	0	0	By MS/MS		By MS/MS	By MS/MS	1	0	3	1		1	1	36.567	36.421	4	0.00014924	11973	181123 FD SP3-V HUNTER D_GB9_01_5999	62.203	48.575	0.7724	1.0931	2.8544	2	0	Median	0.71357	1.1154	NaN	1	0	Median	NaN	NaN	NaN
STTTQEPVLESSSSSSSAPEVVEEEISKTR	1	Unmodified	3180.5158	0.51575561	354	Q6NPL0			yes	yes	0	0	0	0	0	By MS/MS	By MS/MS	By MS/MS	By MS/MS	1	0	4	1	1	1	1	51.319	51.119	3	7.6334E-24	17529	181123 FD SP3-V HUNTER C_GB8_01_6000	105.84	86.956	0.85373	1.1734	33.142	4	0	Median	0.53664	0.86362	NaN	1	0	Median	1.4788	1.881	NaN
STTTTTAALPQR	0	Acetyl (Pept. N-term)	1288.6623	0.6622941	519	Q9LMI1	T2D23.8		yes	yes	1	0	0	0	0	By MS/MS				1	0	1	1				38.116	37.79	2	0.0028232	12336	181123 FD SP3-V HUNTER A_GB6_01_5995	96.342	58.039	NaN	NaN	NaN	0	0	Median	NaN	NaN	NaN	0	0	Median	NaN	NaN	NaN
STVGSPSFAQR	0	Unmodified	1135.5622	0.56218613	20	A0A1I9LTP2;Q9S757	CYSC1	Bifunctional L-3-cyanoalanine synthase/cysteine synthase C1, mitochondrial	yes	no	0	0	0	0	0	By MS/MS	By MS/MS	By MS/MS	By MS/MS	1	0	9	3	2	1	3	28.345	28.294	2;3	1.9688E-19	8622	181123 FD SP3-V HUNTER D_GB9_01_5999	142.92	61.375	0.65104	0.89975	68.51	7	4	Median	0.32325	0.53321	NaN	1	0	Median	1.1053	1.4268	19.386
STVQNATPFNGVAPSTTVR	0	Acetyl (Pept. N-term)	1987.9963	0.99631819	270	P32961	NIT1	Nitrilase 1	yes	yes	1	0	0	0	0	By MS/MS	By MS/MS	By MS/MS	By MS/MS	1	0	7	2	1	2	2	58.446	58.311	2;3	4.3774E-38	20221	181123 FD SP3-V HUNTER B_GB7_01_5994	160.27	101.6	NaN	NaN	NaN	0	0	Median	NaN	NaN	NaN	0	0	Median	NaN	NaN	NaN
SVAGGGGGFGAAGGFGGR	0	Unmodified	1437.6749	0.67492447	109	CON__P35908v2;CON__P35908			yes	no	0	0	0	0	0	By MS/MS	By MS/MS	By matching	By matching	1	0	4	1	1	1	1	38.634	38.484	2	0.00077755	12575	181123 FD SP3-V HUNTER A_GB6_01_5995	71.176	56.025	0.67036	0.88332	44.535	4	1	Median	1.3299	2.0903	NaN	1	0	Median	0.61245	0.82047	NaN
SVATDDTSPSVKKR	2	Unmodified	1489.7736	0.77363546	36	A0A1P8AY21;F4ISP6;Q8RXE9;F4ISP4	OVA4		yes	no	0	0	0	0	0			By MS/MS	By MS/MS	1	0	2			1	1	18.631	18.624	4	1.4547E-10	4586	181123 FD SP3-V HUNTER C_GB8_01_6000	97.86	76.302	0.79529	1.024	10.136	2	0	Median	NaN	NaN	NaN	0	0	Median	NaN	NaN	NaN
SVDGKISDASFSEASSATPKSKVR	3	Unmodified	2453.2398	0.23979594	420	Q93YZ7-3;Q93YZ7		Acetolactate synthase small subunit 2, chloroplastic	yes	no	0	0	0	0	0	By MS/MS		By MS/MS	By MS/MS	1	0	3	1		1	1	29.506	29.426	5	0.00069162	9056	181123 FD SP3-V HUNTER C_GB8_01_6000	53.747	31.338	0.74101	0.98353	21.771	3	0	Median	0.5468	0.86363	NaN	1	0	Median	NaN	NaN	NaN
SVEITEADR	0	Unmodified	1018.4931	0.49310351	635	Q9ZUX0	At2g27680		yes	yes	0	0	0	0	0	By MS/MS	By MS/MS	By MS/MS	By MS/MS	1	0	4	1	1	1	1	27.291	27.215	2	0.002431	8091	181123 FD SP3-V HUNTER A_GB6_01_5995	88.948	14.821	0.95477	1.314	30.473	4	0	Median	0.50653	0.82223	NaN	1	0	Median	1.2104	1.5346	NaN
SVFYYEILNSPDR	0	Unmodified	1601.7726	0.77257283	121	F4HWQ5;F4JJ94;P42644-2;P42644;Q01525;Q96300;P46077;P42643	GF14 PHI;GRF1;GRF3;GRF2;GRF7;GRF4	14-3-3-like protein GF14 psi;14-3-3-like protein GF14 omega;14-3-3-like protein GF14 nu;14-3-3-like protein GF14 phi;14-3-3-like protein GF14 chi	yes	no	0	0	0	0	0		By MS/MS	By MS/MS		1	0	2		1	1		61.473	61.386	2	6.5529E-07	21341	181123 FD SP3-V HUNTER B_GB7_01_5994	90.685	64.087	1.3789	1.568	22.82	2	0	Median	NaN	NaN	NaN	0	0	Median	1.7241	1.8425	NaN
SVKVQQQQQPPPAWPGR	1	Unmodified	1930.0173	0.017328404	176	F4K7T6;Q9XFS9	DXR	1-deoxy-D-xylulose 5-phosphate reductoisomerase, chloroplastic	yes	no	0	0	0	0	0	By MS/MS	By MS/MS	By MS/MS	By MS/MS	1	0	7	2	1	2	2	31.868	31.748	3;4	0.009069	9964	181123 FD SP3-V HUNTER A_GB6_01_5995	61.265	42.33	0.85304	1.1625	31.922	7	0	Median	0.51149	0.8188	6.5173	2	0	Median	1.3293	1.6767	NaN
SVSAPNVELR	0	Acetyl (Pept. N-term)	1112.5826	0.58258722	173	F4K2P2;Q941D3	At5g19940;PAP8	Probable plastid-lipid-associated protein 8, chloroplastic	yes	no	1	0	0	0	0	By MS/MS		By MS/MS	By MS/MS	1	0	3	1		1	1	50.681	50.501	2	0.014488	17277	181123 FD SP3-V HUNTER C_GB8_01_6000	102.07	45.346	NaN	NaN	NaN	0	0	Median	NaN	NaN	NaN	0	0	Median	NaN	NaN	NaN
SVSGGYNNNTSVDNVPFPR	0	Acetyl (Pept. N-term)	2064.9501	0.95009628	438	Q9FKB7;Q94F50	At5g48790		yes	no	1	0	0	0	0	By MS/MS	By MS/MS	By MS/MS	By MS/MS	1	0	5	1	1	2	1	60.625	60.522	2;3	1.664E-22	20874	181123 FD SP3-V HUNTER D_GB9_01_5999	112.3	74.206	NaN	NaN	NaN	0	0	Median	NaN	NaN	NaN	0	0	Median	NaN	NaN	NaN
SVSNTENVAPKDDER	1	Unmodified	1659.77	0.77000665	31	B3H4J9;A0A1P8B9M1;A0A1P8B9P1;A0A1P8ATU6;Q42527-2;Q42527;Q42440	PAI1;PAI2	N-(5'-phosphoribosyl)anthranilate isomerase 2, chloroplastic;N-(5'-phosphoribosyl)anthranilate isomerase 1, chloroplastic	yes	no	0	0	0	0	0	By matching	By MS/MS	By MS/MS	By matching	1	0	4	1	1	1	1	20.682	20.607	3	0.00354	5386	181123 FD SP3-V HUNTER C_GB8_01_6000	68.919	33.261	0.79483	1.0569	29.317	4	0	Median	0.52695	0.83883	NaN	1	0	Median	1.1907	1.6853	NaN
SVSQNEGRDPLDNAR	0	Unmodified	1656.7816	0.78157439	612	Q9SUB2	T13K14.180		yes	yes	0	0	0	0	1	By MS/MS	By MS/MS	By MS/MS	By MS/MS	1	0	4	1	1	1	1	24.091	24.016	3	0.002595	6853	181123 FD SP3-V HUNTER B_GB7_01_5994	71.692	41.558	0.5263	0.72648	35.163	4	0	Median	0.29242	0.47236	NaN	1	0	Median	0.84762	1.077	NaN
SVSTTLDTPATASTHKPFPAEVSR	1	Unmodified	2499.2605	0.26053138	534	Q9LU39	GLUTRBP	Glutamyl-tRNA reductase-binding protein, chloroplastic	yes	yes	0	0	0	0	0	By matching	By MS/MS	By MS/MS	By MS/MS	1	0	4	1	1	1	1	37.627	37.477	4	1.4411E-08	12376	181123 FD SP3-V HUNTER C_GB8_01_6000	79.177	58.363	1.0343	1.4456	33.429	4	0	Median	0.55444	0.90335	NaN	1	0	Median	1.5069	1.9646	NaN
SVTAETQGLPR	0	Unmodified	1157.6041	0.60405094	625	Q9SZV0	F6G17.160		yes	yes	0	0	0	0	0		By MS/MS	By MS/MS	By MS/MS	1	0	3		1	1	1	30.137	30.079	2	0.008153	9455	181123 FD SP3-V HUNTER B_GB7_01_5994	65.278	20.831	0.84189	1.1177	40.525	3	2	Median	NaN	NaN	NaN	0	0	Median	1.4781	1.8796	NaN
SVTAGVSESAIAVR	0	Acetyl (Pept. N-term)	1387.7307	0.73070802	196	Q9FKN6;O22281	At5g17900;T3F12.11		yes	no	1	0	0	0	0		By MS/MS	By MS/MS	By MS/MS	1	0	3		1	1	1	55.518	55.427	2	5.1482E-15	19175	181123 FD SP3-V HUNTER B_GB7_01_5994	150.06	97.266	NaN	NaN	NaN	0	0	Median	NaN	NaN	NaN	0	0	Median	NaN	NaN	NaN
SVTSAPASGTSSSSKTPR	1	Unmodified	1706.8435	0.84350594	360	Q84W56	emb2746		yes	yes	0	0	0	0	0		By MS/MS	By MS/MS		1	0	3		1	2		19.079	19.05	2;3	7.8176E-05	4730	181123 FD SP3-V HUNTER C_GB8_01_6000	63.918	47.799	0.67522	0.96947	32.31	3	0	Median	NaN	NaN	NaN	0	0	Median	1.3541	1.396	NaN
SYDLPILR	0	Unmodified	975.53893	0.53893149	247	P15455;P15455-2;F4K8S2	CRA1	12S seed storage protein CRA1;12S seed storage protein CRA1 alpha chain;12S seed storage protein CRA1 beta chain	yes	no	0	0	0	0	0		By MS/MS	By MS/MS	By MS/MS	1	0	3		1	1	1	55.622	55.53	2	0.00016489	19195	181123 FD SP3-V HUNTER B_GB7_01_5994	88.942	53.062	0.26895	0.3417	36.172	3	0	Median	NaN	NaN	NaN	0	0	Median	0.26895	0.3417	NaN
SYDYEAPIDEYGLPR	0	Unmodified	1786.805	0.80499517	497	Q9FN08	BGAL10	Beta-galactosidase 10	yes	yes	0	0	0	0	0	By MS/MS	By MS/MS	By MS/MS	By MS/MS	1	0	4	1	1	1	1	57.942	57.792	2	1.9574E-10	19939	181123 FD SP3-V HUNTER C_GB8_01_6000	104.79	70.909	1.0522	1.3865	20.31	4	1	Median	0.82278	1.2997	NaN	1	0	Median	1.9158	2.0275	NaN
SYGGGSGGGFSASSLGGGFGGGSR	0	Unmodified	2021.8827	0.882745	108	CON__P35527			yes	yes	0	0	0	0	0	By MS/MS		By MS/MS		1	0	2	1		1		46.614	46.345	2	0.024294	15742	181123 FD SP3-V HUNTER C_GB8_01_6000	52.52	29.641	1.0582	1.4597	75.859	2	2	Median	1.7192	2.4959	NaN	1	1	Median	NaN	NaN	NaN
SYGSGGGSYGSGGGGGGHGSYGSGSSSGGYR	0	Unmodified	2659.0556	0.055576997	104	CON__P04264			yes	yes	0	0	0	0	0	By matching	By MS/MS	By MS/MS		1	0	3	1	1	1		22.01	21.943	3	0.00049549	5992	181123 FD SP3-V HUNTER B_GB7_01_5994	52.122	30.723	0.59	0.68648	52.368	3	0	Median	1.1118	1.6297	NaN	1	0	Median	0.59	0.63389	NaN
SYNLPILR	0	Unmodified	974.55492	0.5549159	248	P15456	CRB	12S seed storage protein CRB;12S seed storage protein CRB alpha chain;12S seed storage protein CRB beta chain	yes	yes	0	0	0	0	0		By MS/MS			1	0	1		1			51.946	51.684	2	0.0011973	17816	181123 FD SP3-V HUNTER B_GB7_01_5994	68.915	31.894	0.12409	0.13054	NaN	1	0	Median	NaN	NaN	NaN	0	0	Median	0.12409	0.13054	NaN
SYSSDSDSSVLQPPDVAR	0	Unmodified	1908.8701	0.87011462	167	F4JV80	GATC	Glutamyl-tRNA(Gln) amidotransferase subunit C, chloroplastic/mitochondrial	yes	yes	0	0	0	0	0	By matching	By MS/MS	By MS/MS	By MS/MS	1	0	4	1	1	1	1	45.487	45.287	3	0.0055851	15241	181123 FD SP3-V HUNTER D_GB9_01_5999	47.568	30.286	1.0537	1.2548	17.328	4	0	Median	0.61702	0.96613	NaN	1	0	Median	1.2002	1.2031	NaN
TAATSSAVVAPER	0	Unmodified	1258.6517	0.65172941	262	P25873	RPL15	50S ribosomal protein L15, chloroplastic	yes	yes	0	0	0	0	0	By MS/MS	By MS/MS		By MS/MS	1	0	3	1	1		1	26.721	26.625	2	4.9616E-20	7995	181123 FD SP3-V HUNTER B_GB7_01_5994	183.33	135.73	0.9421	1.3762	60.433	3	0	Median	0.31404	0.51982	NaN	1	0	Median	0.9421	1.3762	NaN
TAATSSPTVTKSVDGKKTLR	3	Acetyl (Pept. N-term)	2089.1379	0.13789705	257	P21218	PORB	Protochlorophyllide reductase B, chloroplastic	yes	yes	1	0	0	0	0	By matching	By MS/MS	By MS/MS	By MS/MS	1	0	8	1	2	2	3	26.778	26.731	3;4	2.8797E-07	8012	181123 FD SP3-V HUNTER B_GB7_01_5994	108.49	90.194	0.83053	1.1375	240.66	8	4	Median	0.46769	0.77062	NaN	1	0	Median	0.98219	1.266	427.94
TADGNNIKAPIETAVKPPHR	2	Unmodified	2128.1389	0.1389001	567	Q9S7B5	TS1	Threonine synthase 1, chloroplastic	yes	yes	0	0	0	0	0		By MS/MS			1	0	1		1			29.987	29.825	5	0.0017044	9366	181123 FD SP3-V HUNTER B_GB7_01_5994	66.325	42.038	NaN	NaN	NaN	0	0	Median	NaN	NaN	NaN	0	0	Median	NaN	NaN	NaN
TAQQLQNQDDNRGNIVR	0	Unmodified	1968.9726	0.97256306	247	P15455;P15455-2;F4K8S2	CRA1	12S seed storage protein CRA1;12S seed storage protein CRA1 alpha chain;12S seed storage protein CRA1 beta chain	yes	no	0	0	0	0	1			By MS/MS		1	0	1			1		23.368	23.355	4	0.034047	6501	181123 FD SP3-V HUNTER C_GB8_01_6000	58.246	22.355	0.37165	0.48292	NaN	1	1	Median	NaN	NaN	NaN	0	0	Median	NaN	NaN	NaN
TATEAPPAVHR	0	Acetyl (Pept. N-term)	1190.6044	0.60438529	348	Q5E924	GAPCP2	Glyceraldehyde-3-phosphate dehydrogenase GAPCP2, chloroplastic	yes	yes	1	0	0	0	0	By MS/MS		By MS/MS	By MS/MS	1	0	3	1		1	1	27.6	27.521	2	0.0099115	8203	181123 FD SP3-V HUNTER A_GB6_01_5995	113.71	70.624	NaN	NaN	NaN	0	0	Median	NaN	NaN	NaN	0	0	Median	NaN	NaN	NaN
TATEVPSAVR	0	Unmodified	1029.5455	0.54547343	574	Q9SAJ6	GAPCP1	Glyceraldehyde-3-phosphate dehydrogenase GAPCP1, chloroplastic	yes	yes	0	0	0	0	0	By MS/MS	By matching	By MS/MS	By matching	1	0	4	1	1	1	1	27.432	27.357	2	0.029685	8243	181123 FD SP3-V HUNTER C_GB8_01_6000	54.416	37.64	1.2728	1.7556	34.571	4	0	Median	0.79735	1.2804	NaN	1	0	Median	2.2962	2.9211	NaN
TATEVPSAVRR	0	Unmodified	1185.6466	0.64658446	574	Q9SAJ6	GAPCP1	Glyceraldehyde-3-phosphate dehydrogenase GAPCP1, chloroplastic	yes	yes	0	0	0	0	1	By matching	By matching	By MS/MS	By matching	1	0	4	1	1	1	1	23.075	23.025	3	0.054496	6335	181123 FD SP3-V HUNTER C_GB8_01_6000	46.592	17.289	1.2226	1.5882	38.871	4	0	Median	0.79364	1.2624	NaN	1	0	Median	2.1926	3.0884	NaN
TAVPITQQAPPETSTNNSSSKPKR	2	Unmodified	2538.3038	0.30379318	209	O48917	SQD1	UDP-sulfoquinovose synthase, chloroplastic	yes	yes	0	0	0	0	0	By MS/MS	By MS/MS	By MS/MS	By MS/MS	1	0	10	3	2	3	2	26.378	26.294	4;5	1.3568E-07	7823	181123 FD SP3-V HUNTER B_GB7_01_5994	91.128	56.782	0.49089	0.67673	40.048	10	6	Median	0.41479	0.66061	2.358	3	2	Median	1.3075	1.6485	2.1904
TDAVAATLIQSNIDAR	0	Glu->pyro-Glu	1639.8529	0.85294842	264	P28297	ICL	Isocitrate lyase	yes	yes	0	0	1	0	0	By MS/MS		By MS/MS	By MS/MS	1	0	4	2		1	1	71.131	71.018	2	1.8463E-23	24712	181123 FD SP3-V HUNTER C_GB8_01_6000	176.51	127.01	NaN	NaN	NaN	0	0	Median	NaN	NaN	NaN	0	0	Median	NaN	NaN	NaN
TDILAAFR	0	Unmodified	905.49707	0.49706667	188	O03042	rbcL	Ribulose bisphosphate carboxylase large chain	yes	yes	0	0	0	0	0		By MS/MS	By MS/MS	By matching	1	0	3		1	1	1	57.332	57.24	2	1.3907E-05	19829	181123 FD SP3-V HUNTER B_GB7_01_5994	77.674	31.956	0.85455	0.9139	29.761	3	0	Median	NaN	NaN	NaN	0	0	Median	0.85455	0.9139	NaN
TDSNDAGMDAVQR	0	Oxidation (M);Acetyl (Pept. N-term)	1436.5838	0.58378578	327	Q38929	IPP1	Isopentenyl-diphosphate Delta-isomerase I, chloroplastic	yes	yes	1	0	0	1	0	By MS/MS	By MS/MS	By MS/MS	By MS/MS	1	0	4	1	1	1	1	25.828	25.752	2	3.016E-112	7545	181123 FD SP3-V HUNTER D_GB9_01_5999	94.692	43.814	0.13059	0.17474	48.323	3	0	Median	0.25064	0.40195	NaN	1	0	Median	NaN	NaN	NaN
TDSNDAGMDAVQR	0	Acetyl (Pept. N-term)	1420.5889	0.58887116	327	Q38929	IPP1	Isopentenyl-diphosphate Delta-isomerase I, chloroplastic	yes	yes	1	0	0	0	0	By MS/MS	By MS/MS	By MS/MS	By MS/MS	1	0	4	1	1	1	1	36.024	35.873	2	4.2507E-50	11738	181123 FD SP3-V HUNTER C_GB8_01_6000	171.92	117.96	NaN	NaN	NaN	0	0	Median	NaN	NaN	NaN	0	0	Median	NaN	NaN	NaN
TDTKDAGMDAVQR	1	Oxidation (M);Acetyl (Pept. N-term)	1464.6515	0.65147142	343	Q42553	IPP2	Isopentenyl-diphosphate Delta-isomerase II, chloroplastic	yes	yes	1	0	0	1	0	By MS/MS	By MS/MS	By MS/MS	By MS/MS	1	0	5	1	2	1	1	22.51	22.477	2;3	2.9794E-06	6033	181123 FD SP3-V HUNTER D_GB9_01_5999	58.487	46.873	1.0345	1.3802	28.985	4	0	Median	0.74393	1.1943	NaN	1	0	Median	1.7205	2.3059	NaN
TEAPLNPKANR	1	Unmodified	1209.6466	0.64658446	242	P53497;P53496;P53494;P53492;P0CJ47;P0CJ46;F4J8V9;Q96293;Q96292	ACT12;ACT11;ACT4;ACT7;ACT3;ACT1;ACT2;ACT8	Actin-12;Actin-11;Actin-4;Actin-7;Actin-3;Actin-1;Actin-8;Actin-2	yes	no	0	0	0	0	0	By matching		By MS/MS	By matching	1	0	3	1		1	1	22.063	21.984	3	0.012638	5924	181123 FD SP3-V HUNTER C_GB8_01_6000	61.353	16.217	1.5501	2.2351	7.1925	3	0	Median	1.422	2.2351	NaN	1	0	Median	NaN	NaN	NaN
TEEEDKEHYPGSTTTTTATTR	1	Unmodified	2354.051	0.050992116	537	Q9LW12	At3g15670		yes	yes	0	0	0	0	0		By MS/MS			1	0	1		1			20.98	20.919	4	1.643E-24	5569	181123 FD SP3-V HUNTER B_GB7_01_5994	123.55	101.12	0.06556	0.093062	NaN	1	0	Median	NaN	NaN	NaN	0	0	Median	0.06556	0.093062	NaN
TEEQDLIDQSPPPSAPDPEPNSSTNPNSVIHPR	0	Acetyl (Pept. N-term)	3606.671	0.67102747	143	Q940S9;F4J4K6	At3g57890		yes	no	1	0	0	0	0	By MS/MS		By MS/MS	By MS/MS	1	0	3	1		1	1	55.742	55.629	4	1.0934E-05	19074	181123 FD SP3-V HUNTER C_GB8_01_6000	73.126	56.328	NaN	NaN	NaN	0	0	Median	NaN	NaN	NaN	0	0	Median	NaN	NaN	NaN
TEKKEMEVVKGLNVER	3	Acetyl (Pept. N-term)	1930.0194	0.019361819	478	Q9FGT8	K21L19.6		yes	yes	1	0	0	0	0		By MS/MS		By matching	1	0	2		1		1	35.58	35.499	4	3.7811E-10	11811	181123 FD SP3-V HUNTER B_GB7_01_5994	56.407	46.35	0.77071	1.0976	21.682	2	0	Median	NaN	NaN	NaN	0	0	Median	0.87318	1.2795	NaN
TESLESLPEDKLILR	1	Unmodified	1741.9462	0.9461801	352	Q6GKX5	FOLB3	Probable dihydroneopterin aldolase 3	yes	yes	0	0	0	0	0			By MS/MS		1	0	1			1		52.153	52.04	3	0.0010785	17871	181123 FD SP3-V HUNTER C_GB8_01_6000	73.022	41.195	0.3724	0.49355	NaN	1	0	Median	NaN	NaN	NaN	0	0	Median	NaN	NaN	NaN
TGGLHNEEAGSLATPTSAR	0	Unmodified	1867.9024	0.90241781	412	Q8W494	At1g11240		yes	yes	0	0	0	0	0	By MS/MS		By MS/MS		1	0	2	1		1		27.738	27.618	3	0.0058324	8378	181123 FD SP3-V HUNTER C_GB8_01_6000	58.49	48.909	0.57008	0.78577	3.8035	2	0	Median	0.52955	0.76492	NaN	1	0	Median	NaN	NaN	NaN
TIDSQQKTSKFR	2	Unmodified	1437.7576	0.75759147	147	Q9SSJ0;F4J6A1	F24K9.7;EIF3G1	Eukaryotic translation initiation factor 3 subunit G	yes	no	0	0	0	0	0	By matching	By matching	By MS/MS	By MS/MS	1	0	4	1	1	1	1	19.614	19.539	4	0.0017636	4981	181123 FD SP3-V HUNTER C_GB8_01_6000	74.76	38.476	0.79311	1.1151	29.8	4	0	Median	0.543	0.88408	NaN	1	0	Median	1.4258	1.7931	NaN
TISDVVESENGVVAADDAR	0	Unmodified	1945.9229	0.92287848	554	Q9M0G0-2;Q9M0G0	GGT3	Gamma-glutamyltranspeptidase 3	yes	no	0	0	0	0	0			By MS/MS		1	0	1			1		45.159	45.046	3	0.00090029	15254	181123 FD SP3-V HUNTER C_GB8_01_6000	70.837	39.037	0.89826	1.1759	NaN	1	1	Median	NaN	NaN	NaN	0	0	Median	NaN	NaN	NaN
TKFSEPIR	1	Unmodified	976.53418	0.53418046	572	Q9S9P6	UGT78D1	UDP-glycosyltransferase 78D1	yes	yes	0	0	0	0	0	By matching	By matching	By MS/MS		1	0	3	1	1	1		25.159	25.059	3	0.00079461	7288	181123 FD SP3-V HUNTER C_GB8_01_6000	71.692	36.247	0.6937	1.0438	21.318	3	0	Median	0.66883	1.0438	NaN	1	0	Median	1.2896	1.3967	NaN
TKNSNHDENEFISFEPNQNTKIR	2	Unmodified	2761.3056	0.30558409	611	Q9SU94	PRMT11	Protein arginine N-methyltransferase 1.1	yes	yes	0	0	0	0	0	By MS/MS	By MS/MS	By matching	By MS/MS	1	0	4	1	1	1	1	34.542	34.391	5	0.00020766	11151	181123 FD SP3-V HUNTER A_GB6_01_5995	61.616	51.968	0.70903	0.94343	41.451	4	2	Median	0.50031	0.78116	NaN	1	0	Median	1.4	1.9845	NaN
TKSPSVNQPYR	1	Unmodified	1275.6571	0.65714914	153	F4JEJ0;Q43866	ATBFRUCT1;CWINV1	Beta-fructofuranosidase, insoluble isoenzyme CWINV1	yes	no	0	0	0	0	0		By matching	By MS/MS		1	0	2		1	1		20.882	20.845	3	0.0028642	5503	181123 FD SP3-V HUNTER C_GB8_01_6000	67.385	35.788	0.94514	1.1299	4.4461	2	0	Median	NaN	NaN	NaN	0	0	Median	1.1333	1.166	NaN
TLFNGTLALAGR	0	Acetyl (Pept. N-term)	1274.6983	0.69828568	298	P56778	psbC	Photosystem II CP43 reaction center protein	yes	yes	1	0	0	0	0	By MS/MS	By MS/MS		By MS/MS	1	0	3	1	1		1	79.899	79.803	2	3.0972E-38	27507	181123 FD SP3-V HUNTER D_GB9_01_5999	193.52	128.81	NaN	NaN	NaN	0	0	Median	NaN	NaN	NaN	0	0	Median	NaN	NaN	NaN
TLGSGGSSVVVPR	0	Unmodified	1214.6619	0.66190017	148	F4J6Z1;Q9SVD7;Q9SVD7-2	UEV1D-4;UEV1D	Ubiquitin-conjugating enzyme E2 variant 1D	yes	no	0	0	0	0	0	By MS/MS	By matching	By MS/MS	By MS/MS	1	0	4	1	1	1	1	35.053	34.903	2	1.0183E-06	11372	181123 FD SP3-V HUNTER C_GB8_01_6000	126.66	76.366	0.87407	1.222	36.514	4	0	Median	0.58885	0.95738	NaN	1	0	Median	1.7741	2.2528	NaN
TLKYKDPKQPLGAR	3	Unmodified	1613.9253	0.9253255	70	Q8W112;A0A1P8BG25	At5g20950		yes	no	0	0	0	0	0	By MS/MS	By MS/MS		By matching	1	0	3	1	1		1	24.348	24.252	5	0.0087613	6824	181123 FD SP3-V HUNTER B_GB7_01_5994	57.679	55.846	0.82809	1.1434	41.309	3	0	Median	0.58764	0.96586	NaN	1	0	Median	1.4664	2.1171	NaN
TLPPGLYSGTSSLALVAR	0	Unmodified	1801.9938	0.993799	76	A8MQH0;Q8GXE7	At5g15320		yes	no	0	0	0	0	0	By MS/MS	By MS/MS	By MS/MS	By MS/MS	1	0	4	1	1	1	1	66.068	65.967	3	1.6643E-10	22915	181123 FD SP3-V HUNTER C_GB8_01_6000	86.455	67.38	0.88521	1.1141	17.847	4	2	Median	0.58588	0.8629	NaN	1	1	Median	1.2279	1.2237	NaN
TLTFDPPTTNSER	0	Acetyl (Pept. N-term)	1519.7155	0.71545188	235	O82392	THIC	Phosphomethylpyrimidine synthase, chloroplastic	yes	yes	1	0	0	0	0	By MS/MS		By MS/MS	By MS/MS	1	0	3	1		1	1	60.883	60.77	2	0.0019813	21004	181123 FD SP3-V HUNTER C_GB8_01_6000	93.258	60.169	NaN	NaN	NaN	0	0	Median	NaN	NaN	NaN	0	0	Median	NaN	NaN	NaN
TLTFDPPTTNSER	0	Unmodified	1477.7049	0.7048872	235	O82392	THIC	Phosphomethylpyrimidine synthase, chloroplastic	yes	yes	0	0	0	0	0			By MS/MS		1	0	1			1		43.081	42.969	2	0.046452	14453	181123 FD SP3-V HUNTER C_GB8_01_6000	46.706	18.537	1.1754	1.598	NaN	1	0	Median	NaN	NaN	NaN	0	0	Median	NaN	NaN	NaN
TNANAQINTLAGR	0	Unmodified	1342.6953	0.69532556	247	P15455;P15455-2;F4K8S2	CRA1	12S seed storage protein CRA1;12S seed storage protein CRA1 alpha chain;12S seed storage protein CRA1 beta chain	yes	no	0	0	0	0	0		By MS/MS			1	0	1		1			31.062	30.901	2	0.040241	9838	181123 FD SP3-V HUNTER B_GB7_01_5994	65.179	36.092	0.22353	0.22615	NaN	1	1	Median	NaN	NaN	NaN	0	0	Median	0.22353	0.22615	NaN
TNYGAIPTSSHPSPAIDLEYISR	0	Acetyl (Pept. N-term)	2530.234	0.23398228	464	Q9C889	PRA1F2	PRA1 family protein F2	yes	yes	1	0	0	0	0	By MS/MS		By MS/MS		1	0	2	1		1		64.585	64.466	3	0.0043985	21925	181123 FD SP3-V HUNTER A_GB6_01_5995	67.364	44.369	NaN	NaN	NaN	0	0	Median	NaN	NaN	NaN	0	0	Median	NaN	NaN	NaN
TRVYVGNLDPR	0	Unmodified	1288.6888	0.68878362	231	O81127-3;O81127-2;O81127	RSZ21	Serine/arginine-rich splicing factor RSZ21	yes	no	0	0	0	0	1	By MS/MS	By MS/MS	By MS/MS	By MS/MS	1	0	4	1	1	1	1	32.331	32.206	3	0.0035825	10392	181123 FD SP3-V HUNTER B_GB7_01_5994	71.085	28.69	0.8906	1.229	43.242	4	1	Median	0.69689	1.0888	NaN	1	0	Median	2.3304	2.5705	NaN
TSEAAADGGQDQILSR	0	Unmodified	1617.7594	0.75944196	477	Q9FGJ4	MTACP2	Acyl carrier protein 3, mitochondrial	yes	yes	0	0	0	0	0		By MS/MS	By MS/MS	By MS/MS	1	0	3		1	1	1	31.271	31.213	2	5.8516E-12	9784	181123 FD SP3-V HUNTER D_GB9_01_5999	109.84	68.201	0.93748	1.2516	33.872	3	0	Median	NaN	NaN	NaN	0	0	Median	1.803	2.216	NaN
TSEVPFMVVHKKATLNR	2	Oxidation (M)	1972.0564	0.056416027	69	A0A1P8BF69;Q94BY3	At5g14030	Translocon-associated protein subunit beta	yes	no	0	0	0	1	0		By MS/MS	By matching	By MS/MS	1	0	3		1	1	1	31.874	31.816	5	2.6445E-10	10138	181123 FD SP3-V HUNTER B_GB7_01_5994	100.41	83.917	0.82233	1.053	16.793	3	0	Plateau	NaN	NaN	NaN	0	0	Median	0.85965	1.0802	NaN
TSEVPFMVVHKKATLNR	2	Unmodified	1956.0615	0.061501405	69	A0A1P8BF69;Q94BY3	At5g14030	Translocon-associated protein subunit beta	yes	no	0	0	0	0	0		By MS/MS			1	0	2		2			36.178	36.016	5	0.011976	11909	181123 FD SP3-V HUNTER B_GB7_01_5994	65.105	46.509	0.61446	0.74046	8.7063	2	2	Median	NaN	NaN	NaN	0	0	Median	0.61446	0.74046	8.7063
TSSSSAASSSSSSFGSR	0	Acetyl (Pept. N-term)	1620.6863	0.6863366	49	A0A1P8B4W9;Q8GWS0	GRXC5	Glutaredoxin-C5, chloroplastic	yes	no	1	0	0	0	0	By MS/MS	By MS/MS	By MS/MS	By MS/MS	1	0	4	1	1	1	1	28.716	28.641	2	1.5283E-24	8768	181123 FD SP3-V HUNTER C_GB8_01_6000	173.06	113.52	NaN	NaN	NaN	0	0	Median	NaN	NaN	NaN	0	0	Median	NaN	NaN	NaN
TSTKPAKPAAEVDWR	2	Unmodified	1655.8631	0.86311917	431	Q94A65		Rhodanese-like domain-containing protein 14, chloroplastic	yes	yes	0	0	0	0	0	By matching	By matching	By MS/MS	By MS/MS	1	0	4	1	1	1	1	25.469	25.394	4	0.0091929	7432	181123 FD SP3-V HUNTER C_GB8_01_6000	61.692	42.369	0.8105	1.087	38.178	4	0	Median	0.37637	0.60674	NaN	1	0	Median	0.87512	1.1028	NaN
TSVSQNEGRDPLDNAR	0	Unmodified	1757.8293	0.82925286	612	Q9SUB2	T13K14.180		yes	yes	0	0	0	0	1	By MS/MS	By MS/MS	By MS/MS	By MS/MS	1	0	10	3	3	1	3	25.601	25.513	3;4	3.5786E-06	7508	181123 FD SP3-V HUNTER B_GB7_01_5994	109.35	80.011	0.85794	1.1534	25.929	10	8	Median	0.55561	0.91509	26.647	3	2	Median	0.94883	1.3818	2.0924
TSVSQNEGRDPLDNAR	0	Acetyl (Pept. N-term)	1799.8398	0.83981755	612	Q9SUB2	T13K14.180		yes	yes	1	0	0	0	1	By MS/MS	By MS/MS		By MS/MS	1	0	3	1	1		1	33.951	33.788	3	0.00036963	10836	181123 FD SP3-V HUNTER D_GB9_01_5999	100.41	63.398	NaN	NaN	NaN	0	0	Median	NaN	NaN	NaN	0	0	Median	NaN	NaN	NaN
TTAELNPFPSR	0	Acetyl (Pept. N-term)	1273.6303	0.63026569	160	F4JQ91;F4JQ90	At4g30310		yes	no	1	0	0	0	0	By MS/MS		By MS/MS	By MS/MS	1	0	3	1		1	1	61.061	60.948	2	0.0099115	21058	181123 FD SP3-V HUNTER C_GB8_01_6000	94.465	39.095	NaN	NaN	NaN	0	0	Median	NaN	NaN	NaN	0	0	Median	NaN	NaN	NaN
TTAVSPPPPQEQQLVHASQTSR	0	Unmodified	2358.1928	0.19278617	545	Q9LXT5	T20N10_10		yes	yes	0	0	0	0	0				By MS/MS	1	0	1				1	34.22	34.22	3	0.002825	11063	181123 FD SP3-V HUNTER D_GB9_01_5999	65.454	36.982	NaN	NaN	NaN	0	0	Median	NaN	NaN	NaN	0	0	Median	NaN	NaN	NaN
TTAVSPPPPQEQQLVHASQTSR	0	Acetyl (Pept. N-term)	2400.2034	0.20335085	545	Q9LXT5	T20N10_10		yes	yes	1	0	0	0	0	By MS/MS		By MS/MS	By MS/MS	1	0	4	1		2	1	43.606	43.606	3	2.0679E-07	14713	181123 FD SP3-V HUNTER D_GB9_01_5999	88.396	55.471	NaN	NaN	NaN	0	0	Median	NaN	NaN	NaN	0	0	Median	NaN	NaN	NaN
TTEANSTAEEGYSVQR	0	Acetyl (Pept. N-term)	1783.7861	0.78605064	525	Q9LR97-5;Q9LR97-4;Q9LR97-3;Q9LR97-2;Q9LR97		UPF0725 protein At1g23950	yes	no	1	0	0	0	0	By MS/MS		By MS/MS	By MS/MS	1	0	3	1		1	1	36.262	36.116	2	0.0021998	11869	181123 FD SP3-V HUNTER C_GB8_01_6000	91.914	61.583	NaN	NaN	NaN	0	0	Median	NaN	NaN	NaN	0	0	Median	NaN	NaN	NaN
TTIIGVTYNGGVVLGADSR	0	Unmodified	1892.0003	0.0003409361	162	F4JRY2;Q8LD27	PBA1	Proteasome subunit beta type;Proteasome subunit beta type-6	yes	no	0	0	0	0	0		By MS/MS			1	0	2		2			62.241	62.079	2;3	0.00011758	21592	181123 FD SP3-V HUNTER B_GB7_01_5994	82.406	44.314	1.2007	1.2115	1.5423	2	1	Median	NaN	NaN	NaN	0	0	Median	1.2007	1.2115	1.5423
TTIVPTSEEDPYLAIVR	0	Acetyl (Pept. N-term)	1945.0044	0.004423261	319	Q0WSE9;Q9LF21	At5g15610;T20K14_220	Eukaryotic translation initiation factor 3 subunit M	yes	no	1	0	0	0	0			By MS/MS		1	0	1			1		80.907	80.894	2	0.0032491	27986	181123 FD SP3-V HUNTER C_GB8_01_6000	75.695	46.396	NaN	NaN	NaN	0	0	Median	NaN	NaN	NaN	0	0	Median	NaN	NaN	NaN
TTPPVLSLALPSDTGR	0	Acetyl (Pept. N-term)	1665.8938	0.8937506	177	F4K8N1;Q8W1X2;Q8W1X2-2	SOS4;PK	Pyridoxal kinase	yes	no	1	0	0	0	0	By MS/MS			By MS/MS	1	0	2	1			1	84.164	84.051	2	1.4397E-12	28416	181123 FD SP3-V HUNTER A_GB6_01_5995	85.258	60.915	0.041004	0.058838	15.779	2	0	Median	0.033466	0.052626	NaN	1	0	Median	NaN	NaN	NaN
TTSAKNNEPQFLAGEDSALR	1	Unmodified	2148.0447	0.044724946	161	F4JQG6	At4g36700		yes	yes	0	0	0	0	0		By MS/MS	By MS/MS		1	0	2		1	1		38.36	38.223	3	0.016862	12852	181123 FD SP3-V HUNTER B_GB7_01_5994	58.49	23.58	1.2834	1.5274	2.9521	2	2	Median	NaN	NaN	NaN	0	0	Median	1.3864	1.4958	NaN
TTVWTDGLTSLDR	0	Unmodified	1463.7256	0.72562264	188	O03042	rbcL	Ribulose bisphosphate carboxylase large chain	yes	yes	0	0	0	0	0		By MS/MS			1	0	1		1			57.274	57.013	2	0.0032695	19753	181123 FD SP3-V HUNTER B_GB7_01_5994	103.22	56.615	0.049001	0.068363	NaN	1	1	Median	NaN	NaN	NaN	0	0	Median	0.049001	0.068363	NaN
TVDSSYGGNVPTFPR	0	Unmodified	1595.758	0.7579854	498	Q9FN50	CPP1	Protein CHAPERONE-LIKE PROTEIN OF POR1, chloroplastic	yes	yes	0	0	0	0	0	By MS/MS	By MS/MS	By MS/MS	By MS/MS	1	0	4	1	1	1	1	45.233	45.033	2	1.8271E-11	15187	181123 FD SP3-V HUNTER D_GB9_01_5999	125.89	80.231	1.1107	1.4196	35.233	4	2	Linear	0.45167	0.70582	NaN	1	1	Median	1.2086	1.5751	NaN
TVDSSYGGNVPTFPR	0	Acetyl (Pept. N-term)	1637.7686	0.76855009	498	Q9FN50	CPP1	Protein CHAPERONE-LIKE PROTEIN OF POR1, chloroplastic	yes	yes	1	0	0	0	0	By MS/MS	By MS/MS	By MS/MS	By MS/MS	1	0	4	1	1	1	1	60.539	60.414	2	6.7329E-06	20848	181123 FD SP3-V HUNTER C_GB8_01_6000	104.87	62.311	NaN	NaN	NaN	0	0	Median	NaN	NaN	NaN	0	0	Median	NaN	NaN	NaN
TVPEQLEYAKRR	1	Acetyl (Pept. N-term)	1530.8154	0.8154407	331	Q39165		Oleosin 21.2 kDa	yes	yes	1	0	0	0	1			By MS/MS		1	0	1			1		35.559	35.446	4	0.0016299	11656	181123 FD SP3-V HUNTER C_GB8_01_6000	66.262	46.166	0.76272	0.93607	NaN	1	0	Median	NaN	NaN	NaN	0	0	Median	NaN	NaN	NaN
TVSTPPSIATGNAPSPDYR	0	Unmodified	1929.9432	0.94321999	575	Q9SCL7	NAGK	Acetylglutamate kinase, chloroplastic	yes	yes	0	0	0	0	0		By MS/MS	By MS/MS	By MS/MS	1	0	4		1	1	2	42.312	42.244	2;3	1.0997E-06	14164	181123 FD SP3-V HUNTER D_GB9_01_5999	73.809	69.775	0.90104	1.064	7.2224	4	1	Median	NaN	NaN	NaN	0	0	Median	0.95288	1.0238	NaN
TVSTPPSIATGNAPSPDYR	0	Acetyl (Pept. N-term)	1971.9538	0.95378467	575	Q9SCL7	NAGK	Acetylglutamate kinase, chloroplastic	yes	yes	1	0	0	0	0			By MS/MS		1	0	1			1		55.857	55.845	2	0.0018521	19172	181123 FD SP3-V HUNTER C_GB8_01_6000	67.964	44.214	NaN	NaN	NaN	0	0	Median	NaN	NaN	NaN	0	0	Median	NaN	NaN	NaN
TVTATPPANEASPEQKKTER	2	Unmodified	2154.0917	0.091675139	126	F4I2F8;O48741	POR C;PORC	Protochlorophyllide reductase C, chloroplastic	yes	no	0	0	0	0	0	By MS/MS	By MS/MS	By matching	By MS/MS	1	0	7	2	2	1	2	21.82	21.765	3;4	5.3444E-25	5805	181123 FD SP3-V HUNTER A_GB6_01_5995	156.11	125.15	1.0901	1.1342	46.487	7	0	Median	0.4342	0.68162	12.689	2	0	Median	1.1546	1.4124	31.024
TVTATPPANEASPEQKKTER	2	Acetyl (Pept. N-term)	2196.1022	0.10223983	126	F4I2F8;O48741	POR C;PORC	Protochlorophyllide reductase C, chloroplastic	yes	no	1	0	0	0	0	By MS/MS			By matching	1	0	2	1			1	26.792	26.679	3	0.0066774	7836	181123 FD SP3-V HUNTER A_GB6_01_5995	61.815	31.279	0.77305	0.96534	NaN	1	0	Median	NaN	NaN	NaN	0	0	Median	NaN	NaN	NaN
TVVDGAGFDSNNVGPPSEITGNKKHR	2	Unmodified	2695.3314	0.33140491	318	Q0WMZ5	OEP162	Outer envelope pore protein 16-2, chloroplastic	yes	yes	0	0	0	0	0		By MS/MS			1	0	1		1			35.473	35.311	5	2.0036E-07	11657	181123 FD SP3-V HUNTER B_GB7_01_5994	76.744	63.289	0.47616	0.49799	NaN	1	0	Median	NaN	NaN	NaN	0	0	Median	0.47616	0.49799	NaN
VAAADLASNQNQLDR	0	Unmodified	1584.7856	0.78559713	248	P15456	CRB	12S seed storage protein CRB;12S seed storage protein CRB alpha chain;12S seed storage protein CRB beta chain	yes	yes	0	0	0	0	0	By MS/MS	By MS/MS	By MS/MS	By MS/MS	1	0	9	2	3	2	2	35.194	35.043	2;3	9.8259E-11	11376	181123 FD SP3-V HUNTER D_GB9_01_5999	113.4	79.217	1.2169	1.6414	138.93	9	5	Median	0.50059	0.79708	16.792	2	1	Median	2.5956	3.4164	23.463
VAAPPSVPTSDSTEEKR	1	Acetyl (Pept. N-term)	1811.8901	0.89012178	503	Q9FYC2	PAO	Pheophorbide a oxygenase, chloroplastic	yes	yes	1	0	0	0	0	By MS/MS			By MS/MS	1	0	2	1			1	40.719	40.555	2	0.0033476	13556	181123 FD SP3-V HUNTER D_GB9_01_5999	74.326	35.06	NaN	NaN	NaN	0	0	Median	NaN	NaN	NaN	0	0	Median	NaN	NaN	NaN
VAAPVAPPSADSAEDR	0	Acetyl (Pept. N-term)	1593.7635	0.76346471	284	P46312	FAD6	Omega-6 fatty acid desaturase, chloroplastic	yes	yes	1	0	0	0	0	By MS/MS		By MS/MS		1	0	2	1		1		53.971	53.752	2	0.05424	18172	181123 FD SP3-V HUNTER A_GB6_01_5995	70.977	38.371	NaN	NaN	NaN	0	0	Median	NaN	NaN	NaN	0	0	Median	NaN	NaN	NaN
VAAPVAPPSADSAEDREQLAESYGFR	0	Acetyl (Pept. N-term)	2774.3148	0.3147518	284	P46312	FAD6	Omega-6 fatty acid desaturase, chloroplastic	yes	yes	1	0	0	0	1	By MS/MS		By MS/MS		1	0	2	1		1		62.837	62.718	3	0.030006	21724	181123 FD SP3-V HUNTER C_GB8_01_6000	45.395	10.99	NaN	NaN	NaN	0	0	Median	NaN	NaN	NaN	0	0	Median	NaN	NaN	NaN
VAAPVAPPSADSAEDREQLAESYGFR	0	Unmodified	2732.3042	0.30418711	284	P46312	FAD6	Omega-6 fatty acid desaturase, chloroplastic	yes	yes	0	0	0	0	1			By MS/MS		1	0	2			2		50.093	49.98	4	1.5199E-13	17105	181123 FD SP3-V HUNTER C_GB8_01_6000	107.65	80.597	0.70559	0.92681	0.0086467	2	2	Median	NaN	NaN	NaN	0	0	Median	NaN	NaN	NaN
VAGKPKPTSVPVASGNQLHIGNYVVR	2	Unmodified	2687.4871	0.48711769	190	O04496	F21M12.13		yes	yes	0	0	0	0	0		By MS/MS	By MS/MS		1	0	2		1	1		38.535	38.398	5	2.8073E-05	12765	181123 FD SP3-V HUNTER B_GB7_01_5994	57.238	54.437	0.6681	0.87245	0.75243	2	0	Median	NaN	NaN	NaN	0	0	Median	0.6858	0.86782	NaN
VASTTQVQDGVR	0	Acetyl (Pept. N-term)	1301.6575	0.65754307	445	Q96255	PSAT1	Phosphoserine aminotransferase 1, chloroplastic	yes	yes	1	0	0	0	0	By MS/MS	By MS/MS	By MS/MS	By MS/MS	1	0	4	1	1	1	1	40.825	40.675	2	1.2913E-08	13731	181123 FD SP3-V HUNTER B_GB7_01_5994	128.81	46.358	NaN	NaN	NaN	0	0	Median	NaN	NaN	NaN	0	0	Median	NaN	NaN	NaN
VASTTQVQDGVR	0	Unmodified	1259.647	0.64697839	445	Q96255	PSAT1	Phosphoserine aminotransferase 1, chloroplastic	yes	yes	0	0	0	0	0	By MS/MS	By MS/MS	By matching	By matching	1	0	4	1	1	1	1	23.992	23.916	2	0.012439	6806	181123 FD SP3-V HUNTER B_GB7_01_5994	61.353	32.267	0.9966	1.3691	36.282	4	0	Median	0.71666	1.1532	NaN	1	0	Median	2.0419	2.5736	NaN
VATEINSTEQVVGKFDSKKSAR	3	Unmodified	2393.2551	0.25505207	253	P16127	CHLI1	Magnesium-chelatase subunit ChlI-1, chloroplastic	yes	yes	0	0	0	0	0			By MS/MS	By MS/MS	1	0	3			1	2	32.998	32.993	5	2.2601E-08	10620	181123 FD SP3-V HUNTER C_GB8_01_6000	83.776	62.731	0.98813	1.3293	4.0915	3	2	Median	NaN	NaN	NaN	0	0	Median	NaN	NaN	NaN
VATPLTTLQSPSEEDTER	0	Acetyl (Pept. N-term)	2014.9695	0.96949432	171	F4K0R2;P48622	FAD8	Temperature-sensitive omega-3 fatty acid desaturase, chloroplastic	yes	no	1	0	0	0	0	By MS/MS	By MS/MS	By MS/MS	By MS/MS	1	0	4	1	1	1	1	69.286	69.185	2	4.162E-10	23538	181123 FD SP3-V HUNTER A_GB6_01_5995	115.8	92.579	NaN	NaN	NaN	0	0	Median	NaN	NaN	NaN	0	0	Median	NaN	NaN	NaN
VATPPAADSKDAAADEEDDDDVDLFGEETEEEKKAAEER	3	Unmodified	4206.836	0.83603971	83	A8MRC4;P48006	At1g30230	Elongation factor 1-delta 1	yes	no	0	0	0	0	0		By MS/MS			1	0	1		1			43.899	43.637	5	0.027448	14909	181123 FD SP3-V HUNTER B_GB7_01_5994	43.055	30.466	NaN	NaN	NaN	0	0	Median	NaN	NaN	NaN	0	0	Median	NaN	NaN	NaN
VATPQEKIEYKTKVSR	3	Acetyl (Pept. N-term)	1918.0524	0.052376507	422	Q93ZN9	DAP	LL-diaminopimelate aminotransferase, chloroplastic	yes	yes	1	0	0	0	0		By MS/MS		By MS/MS	1	0	2		1		1	29.911	29.83	4	0.0057374	9411	181123 FD SP3-V HUNTER B_GB7_01_5994	53.828	44.071	0.91564	1.1982	6.4218	2	0	Median	NaN	NaN	NaN	0	0	Median	0.90261	1.1451	NaN
VATPQEKIEYKTKVSR	3	Unmodified	1876.0418	0.04181182	422	Q93ZN9	DAP	LL-diaminopimelate aminotransferase, chloroplastic	yes	yes	0	0	0	0	0		By MS/MS		By matching	1	0	2		1		1	24.204	24.173	5	0.040444	6944	181123 FD SP3-V HUNTER B_GB7_01_5994	59.862	46.799	1.2553	1.6939	23.67	2	0	Median	NaN	NaN	NaN	0	0	Median	1.5027	2.0026	NaN
VATVSLPR	0	Unmodified	841.50215	0.50215205	103	CON__P00761			yes	yes	0	0	0	0	0		By MS/MS	By MS/MS	By MS/MS	1	0	3		1	1	1	34.544	34.453	2	1.8371E-06	11161	181123 FD SP3-V HUNTER D_GB9_01_5999	120.49	38.704	0.028217	0.040528	24.113	3	1	Median	NaN	NaN	NaN	0	0	Median	0.036588	0.049997	NaN
VAVYDSPDGVEVR	0	Unmodified	1404.6885	0.68850885	552	Q9LZC3	MLS	Malate synthase	yes	yes	0	0	0	0	0			By MS/MS		1	0	1			1		42.33	42.218	2	0.029602	14260	181123 FD SP3-V HUNTER C_GB8_01_6000	50.194	28.731	1.1567	1.5691	NaN	1	0	Median	NaN	NaN	NaN	0	0	Median	NaN	NaN	NaN
VDLTKEKAAVAADTVVGYTAR	2	Unmodified	2177.1692	0.16919718	586	Q9SIN3	At2g42560		yes	yes	0	0	0	0	0		By MS/MS			1	0	1		1			45.126	44.864	4	0.010903	15253	181123 FD SP3-V HUNTER B_GB7_01_5994	59.469	25.46	0.10851	0.11393	NaN	1	1	Median	NaN	NaN	NaN	0	0	Median	0.10851	0.11393	NaN
VDVDPSLVFENPR	0	Unmodified	1485.7464	0.74635808	600	Q9SN46-2;Q9SN46	LRX5	Leucine-rich repeat extensin-like protein 5	yes	no	0	0	0	0	0			By MS/MS	By MS/MS	1	0	2			1	1	60.485	60.479	3	0.00011144	20871	181123 FD SP3-V HUNTER C_GB8_01_6000	83.617	41.522	0.80123	0.99826	11.998	2	0	Median	NaN	NaN	NaN	0	0	Median	NaN	NaN	NaN
VEHLQTENVLIPAQGR	0	Unmodified	1802.9639	0.96389585	355	Q75W54	EBM	Mannosylglycoprotein endo-beta-mannosidase;Mannosylglycoprotein endo-beta-mannosidase 31 kDa subunit;Mannosylglycoprotein endo-beta-mannosidase 28 kDa subunit;Mannosylglycoprotein endo-beta-mannosidase 42 kDa subunit	yes	yes	0	0	0	0	0			By MS/MS		1	0	1			1		39.707	39.594	3	0.054404	13287	181123 FD SP3-V HUNTER C_GB8_01_6000	55.173	18.403	0.56451	0.69913	NaN	1	1	Median	NaN	NaN	NaN	0	0	Median	NaN	NaN	NaN
VESKVVVPESVLKKR	3	Unmodified	1696.0247	0.024705193	84	A8MRH4;P60040	At2g01250;RPL7B	60S ribosomal protein L7-2	yes	no	0	0	0	0	0	By MS/MS	By MS/MS	By MS/MS		1	0	3	1	1	1		30.702	30.534	5	0.0057847	9597	181123 FD SP3-V HUNTER B_GB7_01_5994	65.472	16.649	0.46336	0.66378	42.14	3	0	Median	0.34628	0.57127	NaN	1	0	Median	0.86219	1.2629	NaN
VFKVSTVSTSPIDGQKPGTSGLR	2	Unmodified	2360.27	0.26997386	212	O49299		Probable phosphoglucomutase, cytoplasmic 1	yes	yes	0	0	0	0	0	By MS/MS	By MS/MS	By MS/MS	By MS/MS	1	0	4	1	1	1	1	38.387	38.236	4	2.4877E-08	12710	181123 FD SP3-V HUNTER D_GB9_01_5999	81.312	0	0.88818	1.2444	28.437	4	0	Median	0.60944	0.9897	NaN	1	0	Median	1.4047	1.9067	NaN
VFQPISDSHR	0	Unmodified	1184.5938	0.5938206	156	F4JIM7;Q93Z16	HAP6;RPN2	Dolichyl-diphosphooligosaccharide--protein glycosyltransferase subunit 2	yes	no	0	0	0	0	0	By matching	By MS/MS	By matching	By MS/MS	1	0	4	1	1	1	1	26.178	26.103	3	4.0167E-05	7683	181123 FD SP3-V HUNTER D_GB9_01_5999	78.653	46.644	0.6429	0.85307	20.401	4	0	Median	0.4351	0.68692	NaN	1	0	Median	1.1034	1.1252	NaN
VIPPAVRPPR	0	Unmodified	1100.6818	0.68184775	389	Q8LDK5	At5g27820		yes	yes	0	0	0	0	1	By matching	By MS/MS	By matching	By MS/MS	1	0	4	1	1	1	1	31.575	31.45	3	0.0060856	10105	181123 FD SP3-V HUNTER B_GB7_01_5994	66.621	24.745	0.90932	1.2037	20.694	4	0	Median	0.63012	0.99525	NaN	1	0	Median	1.6019	1.6318	NaN
VKEDKQTDGDRWR	2	Unmodified	1631.8016	0.80158155	136	F4IVZ7;P10896-2;P10896	RCA	Ribulose bisphosphate carboxylase/oxygenase activase, chloroplastic	yes	no	0	0	0	0	1			By MS/MS		1	0	1			1		19.067	19.054	5	0.05484	4757	181123 FD SP3-V HUNTER C_GB8_01_6000	59.306	59.306	0.44488	0.63856	NaN	1	0	Median	NaN	NaN	NaN	0	0	Median	NaN	NaN	NaN
VKEDKQTDGDRWR	2	Acetyl (Pept. N-term)	1673.8121	0.81214624	136	F4IVZ7;P10896-2;P10896	RCA	Ribulose bisphosphate carboxylase/oxygenase activase, chloroplastic	yes	no	1	0	0	0	1	By matching				1	0	1	1				22.145	21.918	4	1			NaN	NaN	0.22226	0.35289	NaN	1	0	Median	0.22226	0.35289	NaN	1	0	Median	NaN	NaN	NaN
VKFTADELR	1	Unmodified	1077.5819	0.58185893	452	Q9ASR1-2;Q9ASR1	T6H22.13		yes	no	0	0	0	0	0	By MS/MS	By MS/MS		By MS/MS	1	0	3	1	1		1	31.966	31.803	3	5.3736E-05	10026	181123 FD SP3-V HUNTER D_GB9_01_5999	88.056	41.595	0.83233	1.159	45.912	3	0	Median	0.56485	0.93273	NaN	1	0	Median	1.5421	2.2515	NaN
VKFTADELRR	1	Unmodified	1233.683	0.68296996	452	Q9ASR1-2;Q9ASR1	T6H22.13		yes	no	0	0	0	0	1	By MS/MS	By MS/MS		By MS/MS	1	0	3	1	1		1	27.529	27.433	4	3.5558E-05	8354	181123 FD SP3-V HUNTER B_GB7_01_5994	105.17	80.655	0.81948	1.1471	49.422	3	0	Median	0.5315	0.88731	NaN	1	0	Median	1.5358	2.3059	NaN
VKGPFQVVRPPLR	1	Unmodified	1491.9038	0.9038022	448	Q96318;Q96318-4;Q96318-3;A0A1P8B543	CRC	12S seed storage protein CRC;12S seed storage protein CRC alpha chain;12S seed storage protein CRC beta chain	yes	no	0	0	0	0	1				By MS/MS	1	0	1				1	38.765	38.765	4	0.04408	12917	181123 FD SP3-V HUNTER D_GB9_01_5999	64.121	41.923	0.27044	0.32352	NaN	1	1	Median	NaN	NaN	NaN	0	0	Median	NaN	NaN	NaN
VKGPGLYTEIGKKAR	3	Unmodified	1615.941	0.94097556	599	Q9SMX3;Q9SRH5	VDAC3;VDAC1	Mitochondrial outer membrane protein porin 3;Mitochondrial outer membrane protein porin 1	yes	no	0	0	0	0	0			By MS/MS		1	0	1			1		28.44	28.427	5	0.00086761	8851	181123 FD SP3-V HUNTER C_GB8_01_6000	76.759	75.935	0.80235	1.1499	NaN	1	0	Median	NaN	NaN	NaN	0	0	Median	NaN	NaN	NaN
VKSTSKDAQDLFR	2	Unmodified	1493.7838	0.78380622	21	A0A1P8AMW1;Q39080	DAD1	Dolichyl-diphosphooligosaccharide--protein glycosyltransferase subunit DAD1	yes	no	0	0	0	0	0	By MS/MS	By MS/MS	By MS/MS	By MS/MS	1	0	4	1	1	1	1	25.677	25.601	4	4.6264E-07	7471	181123 FD SP3-V HUNTER D_GB9_01_5999	94.551	51.996	0.69464	0.96234	40.431	4	0	Median	0.43123	0.69457	NaN	1	0	Median	1.4488	1.8213	NaN
VKVDPEIQNVKAQER	2	Unmodified	1751.953	0.95299681	109	CON__P35908v2;CON__P35908			yes	no	0	0	0	0	0		By MS/MS		By matching	1	0	2		1		1	27.837	27.806	4	0.0085741	8483	181123 FD SP3-V HUNTER B_GB7_01_5994	62.378	54.97	0.4241	0.54564	16.508	2	0	Median	NaN	NaN	NaN	0	0	Median	0.38665	0.48553	NaN
VLNTTTNVTTTPSPTKPTKPETFISR	2	Unmodified	2830.5076	0.50763794	255	P17597	ALS	Acetolactate synthase, chloroplastic	yes	yes	0	0	0	0	0	By MS/MS	By MS/MS	By MS/MS	By MS/MS	1	0	5	1	1	1	2	38.454	38.334	4	7.3685E-12	12763	181123 FD SP3-V HUNTER C_GB8_01_6000	84.933	66.838	0.87458	1.1643	31.664	5	3	Median	0.55384	0.89213	NaN	1	0	Median	1.6732	2.1059	NaN
VLQNDIDLLNPPAELEKR	1	Unmodified	2076.1215	0.1215187	0	A0A178VKE9;B3H5X2;O64650;Q9M2F1	At3g61111;RPS27A;RPS27B	40S ribosomal protein S27;40S ribosomal protein S27-1;40S ribosomal protein S27-2	yes	no	0	0	0	0	0		By MS/MS	By matching	By MS/MS	1	0	4		2	1	1	56.561	56.427	3;4	6.6042E-11	19519	181123 FD SP3-V HUNTER B_GB7_01_5994	103.85	77.043	1.2426	1.6445	39.544	4	0	Median	NaN	NaN	NaN	0	0	Median	1.7415	2.3607	10.193
VLSGDGTALTTDSKEAGLR	1	Acetyl (Pept. N-term)	1931.98	0.97999942	95	B3H778;Q9SZX3	At4g24830	Argininosuccinate synthase, chloroplastic	yes	no	1	0	0	0	0		By MS/MS	By MS/MS	By MS/MS	1	0	3		1	1	1	54.06	53.935	2	2.353E-07	18503	181123 FD SP3-V HUNTER C_GB8_01_6000	81.647	60.983	0.6526	0.90011	12.852	3	0	Median	NaN	NaN	NaN	0	0	Median	0.85108	1.1019	NaN
VLSGDGTALTTDSKEAGLR	1	Unmodified	1889.9694	0.96943474	95	B3H778;Q9SZX3	At4g24830	Argininosuccinate synthase, chloroplastic	yes	no	0	0	0	0	0			By MS/MS		1	0	1			1		35.978	35.866	3	0.16319	11844	181123 FD SP3-V HUNTER C_GB8_01_6000	44.089	21.286	0.80379	1.1378	NaN	1	0	Median	NaN	NaN	NaN	0	0	Median	NaN	NaN	NaN
VLSHAVSESDVSVHSTFASR	0	Unmodified	2114.0392	0.039245638	342	Q42521	GAD1	Glutamate decarboxylase 1	yes	yes	0	0	0	0	0	By MS/MS	By MS/MS	By MS/MS	By MS/MS	1	0	5	1	2	1	1	32.591	32.458	4	7.7904E-11	10501	181123 FD SP3-V HUNTER B_GB7_01_5994	118.37	88.216	1.1642	1.5308	28.3	5	4	Median	0.81592	1.2968	NaN	1	1	Median	1.8447	2.3383	0.040806
VLYSPDTKVPR	1	Unmodified	1273.703	0.7030367	8	A0A1I9LQ22;P82869	CYP37	Peptidyl-prolyl cis-trans isomerase CYP37, chloroplastic	yes	no	0	0	0	0	0	By MS/MS	By matching	By MS/MS		1	0	3	1	1	1		31.243	31.076	3	0.011433	9772	181123 FD SP3-V HUNTER C_GB8_01_6000	62.408	33.105	0.68214	0.94736	35.27	3	0	Median	0.39547	0.63428	NaN	1	0	Median	0.90964	1.2812	NaN
VMAGASSLDEIR	0	Oxidation (M)	1263.6129	0.61290107	246	P13114	CHS	Chalcone synthase	yes	yes	0	0	0	1	0	By MS/MS	By matching	By matching	By matching	1	0	4	1	1	1	1	35.212	35.062	2	0.007889	11226	181123 FD SP3-V HUNTER A_GB6_01_5995	66.435	35.062	1.2461	1.799	39.048	4	0	Median	1.0281	1.6275	NaN	1	0	Median	2.3004	3.2575	NaN
VNGGGHTSQVYAIR	0	Gln->pyro-Glu	1440.711	0.71097563	88	F4JWM1;A8MRX2;Q9SK22;Q42340	At5g18380;RPS16A;RPS16C	40S ribosomal protein S16-1;40S ribosomal protein S16-3	yes	no	0	1	0	0	0	By MS/MS		By MS/MS	By MS/MS	1	0	3	1		1	1	33.473	33.359	3	1.0086E-10	10692	181123 FD SP3-V HUNTER D_GB9_01_5999	126.71	89.092	NaN	NaN	NaN	0	0	Median	NaN	NaN	NaN	0	0	Median	NaN	NaN	NaN
VNGGGHTSQVYAIR	0	Acetyl (Pept. N-term)	1499.7481	0.74808942	88	F4JWM1;A8MRX2;Q9SK22;Q42340	At5g18380;RPS16A;RPS16C	40S ribosomal protein S16-1;40S ribosomal protein S16-3	yes	no	1	0	0	0	0	By MS/MS				1	0	1	1				36.016	35.689	3	0.01965	11533	181123 FD SP3-V HUNTER A_GB6_01_5995	63.128	31.9	NaN	NaN	NaN	0	0	Median	NaN	NaN	NaN	0	0	Median	NaN	NaN	NaN
VNGGGHTSQVYAIR	0	Unmodified	1457.7375	0.73752473	88	F4JWM1;A8MRX2;Q9SK22;Q42340	At5g18380;RPS16A;RPS16C	40S ribosomal protein S16-1;40S ribosomal protein S16-3	yes	no	0	0	0	0	0			By MS/MS		1	0	1			1		36.081	35.969	3	0.050626	11835	181123 FD SP3-V HUNTER C_GB8_01_6000	57.136	36.755	NaN	NaN	NaN	0	0	Median	NaN	NaN	NaN	0	0	Median	NaN	NaN	NaN
VNSGGDEEKITQPLDGVEIR	1	Acetyl (Pept. N-term)	2197.0863	0.08625541	400	Q8S8K0			yes	yes	1	0	0	0	0	By MS/MS	By MS/MS	By MS/MS	By MS/MS	1	0	4	1	1	1	1	57.264	57.114	3	5.202E-11	19676	181123 FD SP3-V HUNTER C_GB8_01_6000	51.834	21.418	0.91461	1.1399	23.568	4	0	Median	0.51798	0.80839	NaN	1	0	Median	1.1645	1.2512	NaN
VQDSVQGIPSVYAR	0	Acetyl (Pept. N-term)	1559.7944	0.79437091	560	Q9M2P7	PAP9	Probable plastid-lipid-associated protein 9, chloroplastic	yes	yes	1	0	0	0	0	By MS/MS		By MS/MS	By MS/MS	1	0	3	1		1	1	62.776	62.696	2	7.0726E-08	21707	181123 FD SP3-V HUNTER C_GB8_01_6000	134.08	82.984	NaN	NaN	NaN	0	0	Median	NaN	NaN	NaN	0	0	Median	NaN	NaN	NaN
VQDSVQGIPSVYAR	0	Unmodified	1517.7838	0.78380622	560	Q9M2P7	PAP9	Probable plastid-lipid-associated protein 9, chloroplastic	yes	yes	0	0	0	0	0	By MS/MS				1	0	1	1				44.49	44.063	2	0.07441	14649	181123 FD SP3-V HUNTER A_GB6_01_5995	72.29	43.333	0.859	1.2273	NaN	1	1	Median	0.859	1.2273	NaN	1	1	Median	NaN	NaN	NaN
VQETVQGSPLVYAR	0	Unmodified	1545.8151	0.81510635	86	A8MRU9;Q8S9M1-5;Q8S9M1-3;Q8S9M1-2;Q8S9M1-4;Q8S9M1	At2g42130;PAP13	Probable plastid-lipid-associated protein 13, chloroplastic	yes	no	0	0	0	0	0	By MS/MS	By MS/MS	By MS/MS	By MS/MS	1	0	4	1	1	1	1	41.778	41.628	2	2.7066E-10	13990	181123 FD SP3-V HUNTER C_GB8_01_6000	109.6	75.221	0.80642	0.98195	14.263	4	0	Median	0.50946	0.80472	NaN	1	0	Median	0.9294	0.96769	NaN
VQETVQGSPLVYAR	0	Acetyl (Pept. N-term)	1587.8257	0.82567103	86	A8MRU9;Q8S9M1-5;Q8S9M1-3;Q8S9M1-2;Q8S9M1-4;Q8S9M1	At2g42130;PAP13	Probable plastid-lipid-associated protein 13, chloroplastic	yes	no	1	0	0	0	0	By MS/MS	By MS/MS	By MS/MS	By MS/MS	1	0	4	1	1	1	1	62.597	62.496	2	4.7845E-11	21209	181123 FD SP3-V HUNTER A_GB6_01_5995	69.349	43.69	5.8145	9.1602	NaN	1	0	Median	5.8145	9.1602	NaN	1	0	Median	NaN	NaN	NaN
VQLAQQLQNQQDSR	0	Unmodified	1654.8387	0.83869534	448	Q96318;Q96318-4;Q96318-3;A0A1P8B543	CRC	12S seed storage protein CRC;12S seed storage protein CRC alpha chain;12S seed storage protein CRC beta chain	yes	no	0	0	0	0	0	By MS/MS	By MS/MS	By MS/MS	By MS/MS	1	0	5	2	1	1	1	33.022	32.857	2;3	0.0030647	10662	181123 FD SP3-V HUNTER B_GB7_01_5994	106.26	70.844	0.079117	0.10789	155.99	4	4	Median	0.2811	0.42121	198.64	2	2	Median	0.09169	0.11259	NaN
VRDIEDEIR	0	Unmodified	1143.5884	0.58840088	607	Q9SSB5	RPT1A	26S protease regulatory subunit 7 homolog A	yes	yes	0	0	0	0	1	By matching	By MS/MS	By MS/MS	By MS/MS	1	0	4	1	1	1	1	28.311	28.236	3	5.6034E-05	8590	181123 FD SP3-V HUNTER D_GB9_01_5999	82.171	40.062	0.73803	1.0161	41.259	4	0	Median	0.50527	0.81012	NaN	1	0	Median	1.4806	2.0906	NaN
VSAPNVELR	0	Acetyl (Pept. N-term)	1025.5506	0.55055881	173	F4K2P2;Q941D3	At5g19940;PAP8	Probable plastid-lipid-associated protein 8, chloroplastic	yes	no	1	0	0	0	0	By MS/MS	By MS/MS	By MS/MS		1	0	3	1	1	1		53.604	53.371	2	0.005007	18440	181123 FD SP3-V HUNTER B_GB7_01_5994	103.56	31.33	NaN	NaN	NaN	0	0	Median	NaN	NaN	NaN	0	0	Median	NaN	NaN	NaN
VSDSVPAPSDDAEQLR	0	Unmodified	1684.7904	0.79040774	621	Q9SYT0	ANN1	Annexin D1	yes	yes	0	0	0	0	0	By MS/MS		By MS/MS	By MS/MS	1	0	4	1		1	2	37.687	37.578	2	0.014501	12464	181123 FD SP3-V HUNTER C_GB8_01_6000	67.456	33.59	1.2951	1.6895	7.0061	4	4	Median	0.99159	1.5546	NaN	1	1	Median	NaN	NaN	NaN
VSEESQPSLSIGNGGSEER	0	Unmodified	1960.8974	0.89739201	291	P52420	PUR2	Phosphoribosylamine--glycine ligase, chloroplastic	yes	yes	0	0	0	0	0	By MS/MS	By matching	By MS/MS		1	0	3	1	1	1		35.844	35.707	2;3	0.0098761	11689	181123 FD SP3-V HUNTER C_GB8_01_6000	55.841	48.297	1.0757	1.2222	33.359	2	0	Median	NaN	NaN	NaN	0	0	Median	1.4533	1.5474	NaN
VSSSDTLVASGSPKEDER	1	Acetyl (Pept. N-term)	1904.8963	0.89632937	65	A0A1P8BDE0;Q8VZB5	F18O22_50		yes	no	1	0	0	0	0	By MS/MS	By MS/MS	By MS/MS	By MS/MS	1	0	4	1	1	1	1	39.257	39.107	2	1.5643E-10	13239	181123 FD SP3-V HUNTER B_GB7_01_5994	57.434	48.147	1.3145	1.5813	26.695	4	0	Median	0.74709	1.1689	NaN	1	0	Median	1.4842	1.5712	NaN
VSTKWEPAKVVPQADR	2	Unmodified	1809.9737	0.97373226	556	Q9M1C2	T2O9.190		yes	yes	0	0	0	0	0	By matching	By MS/MS	By MS/MS	By matching	1	0	4	1	1	1	1	32.506	32.381	4	0.010455	10292	181123 FD SP3-V HUNTER C_GB8_01_6000	62.203	44.307	0.9621	1.3395	31.863	4	0	Median	0.49533	0.80184	NaN	1	0	Median	1.3285	1.6962	NaN
VSTPAKPETATKR	2	Unmodified	1384.7674	0.76742787	550	Q9LZ66	SIR	Sulfite reductase [ferredoxin], chloroplastic	yes	yes	0	0	0	0	0	By MS/MS		By MS/MS		1	0	2	1		1		18.426	18.306	4	0.0018264	4391	181123 FD SP3-V HUNTER C_GB8_01_6000	74.475	65.188	0.71439	1.0843	1.3065	2	0	Median	0.65795	1.0743	NaN	1	0	Median	NaN	NaN	NaN
VSTPAKPETATKR	2	Acetyl (Pept. N-term)	1426.778	0.77799256	550	Q9LZ66	SIR	Sulfite reductase [ferredoxin], chloroplastic	yes	yes	1	0	0	0	0			By MS/MS		1	0	1			1		23.018	23.005	3	0.031724	6349	181123 FD SP3-V HUNTER C_GB8_01_6000	41.092	19.862	0.60092	0.86302	NaN	1	0	Median	NaN	NaN	NaN	0	0	Median	NaN	NaN	NaN
VSTVQSSVATNGSSPAPAPAAVVVER	0	Unmodified	2480.2871	0.28708048	566	Q9S762	HISN1A	ATP phosphoribosyltransferase 1, chloroplastic	yes	yes	0	0	0	0	0	By MS/MS	By MS/MS	By MS/MS	By MS/MS	1	0	5	2	1	1	1	47.517	47.271	3	6.9004E-17	16094	181123 FD SP3-V HUNTER C_GB8_01_6000	97.295	63.286	1.0518	1.4233	26.81	5	2	Median	0.67456	1.0635	0.57196	2	2	Median	1.807	1.8862	NaN
VSTVQSSVATNGSSPAPAPAAVVVER	0	Acetyl (Pept. N-term)	2522.2976	0.29764517	566	Q9S762	HISN1A	ATP phosphoribosyltransferase 1, chloroplastic	yes	yes	1	0	0	0	0		By MS/MS	By MS/MS	By MS/MS	1	0	3		1	1	1	64.236	64.178	3	4.5744E-07	22204	181123 FD SP3-V HUNTER D_GB9_01_5999	89.039	62.562	NaN	NaN	NaN	0	0	Median	NaN	NaN	NaN	0	0	Median	NaN	NaN	NaN
VTANVVVAKDGTGKFKTVNEAVAAAPENSNTR	3	Unmodified	3257.7004	0.70041753	29	A0A1P8ARX5;Q1JPL7	PME18	Pectinesterase/pectinesterase inhibitor 18;Pectinesterase inhibitor 18;Bifunctional pectinesterase 18/rRNA N-glycosylase	yes	no	0	0	0	0	0	By matching	By MS/MS	By MS/MS	By matching	1	0	4	1	1	1	1	38.068	37.918	5	0.00086204	12567	181123 FD SP3-V HUNTER C_GB8_01_6000	49.453	47.396	0.88208	1.2012	55.584	4	0	Median	0.8509	1.2649	NaN	1	0	Median	2.3125	3.2557	NaN
VTDGEAQIQIVNDNGNR	0	Unmodified	1841.8868	0.88676774	247	P15455;P15455-2;F4K8S2	CRA1	12S seed storage protein CRA1;12S seed storage protein CRA1 alpha chain;12S seed storage protein CRA1 beta chain	yes	no	0	0	0	0	0	By MS/MS	By matching	By MS/MS	By MS/MS	1	0	4	1	1	1	1	38.412	38.262	3	0.0031188	12696	181123 FD SP3-V HUNTER D_GB9_01_5999	77.506	46.545	0.34366	0.505	66.139	4	1	Median	0.29833	0.46665	NaN	1	0	Median	1.01	1.0245	NaN
VTETEEKPAALDPSSEAAR	1	Unmodified	1999.9698	0.96982867	406	Q8VYM4	At3g52150		yes	yes	0	0	0	0	0	By matching	By MS/MS	By matching	By matching	1	0	5	1	2	1	1	29.547	29.474	2;3	0.0051558	9220	181123 FD SP3-V HUNTER B_GB7_01_5994	66.779	66.779	1.1966	1.4259	36.689	5	0	Median	0.50981	0.84128	NaN	1	0	Median	1.5526	1.8855	23.458
VTETEEKPAALDPSSEAARR	1	Unmodified	2156.0709	0.070939697	406	Q8VYM4	At3g52150		yes	yes	0	0	0	0	1	By MS/MS		By MS/MS	By MS/MS	1	0	3	1		1	1	26.207	26.127	4	0.0059839	7706	181123 FD SP3-V HUNTER D_GB9_01_5999	56.055	32.608	0.81037	1.1624	34.199	3	0	Median	0.48834	0.80512	NaN	1	0	Median	NaN	NaN	NaN
WEEESTNHPYHFR	0	Unmodified	1730.7437	0.74373232	535	Q9LUJ7	PAP85		yes	yes	0	0	0	0	0		By MS/MS		By matching	1	0	2		1		1	26.916	26.885	4	4.5686E-05	8115	181123 FD SP3-V HUNTER B_GB7_01_5994	85.522	48.675	1.4152	1.8393	142.4	2	0	Median	NaN	NaN	NaN	0	0	Median	3.9882	5.0343	NaN
WEGQGQQGQQGFR	0	Unmodified	1504.6807	0.68073813	448	Q96318;Q96318-4;Q96318-3;A0A1P8B543;F4JLA9;Q96318-2	CRC;CRU3	12S seed storage protein CRC;12S seed storage protein CRC alpha chain;12S seed storage protein CRC beta chain	yes	no	0	0	0	0	0	By MS/MS	By MS/MS	By MS/MS	By MS/MS	1	0	8	2	2	2	2	26.929	26.853	2;3	1.1564E-28	8010	181123 FD SP3-V HUNTER D_GB9_01_5999	133.98	103.49	0.057685	0.091513	99.47	7	4	Median	0.060484	0.097623	9.1413	2	1	Median	0.16598	0.22319	12.497
WPGQGQEEEEDMSENVHKVVSR	1	Unmodified	2569.1503	0.150329	535	Q9LUJ7	PAP85		yes	yes	0	0	0	0	0			By MS/MS		1	0	1			1		39.178	39.066	4	0.0014242	13042	181123 FD SP3-V HUNTER C_GB8_01_6000	55.127	37.979	0.53024	0.7374	NaN	1	0	Median	NaN	NaN	NaN	0	0	Median	NaN	NaN	NaN
YADTTPETAENFR	0	Unmodified	1513.6685	0.66850169	326	Q38900-2;Q38900	CYP19-1	Peptidyl-prolyl cis-trans isomerase CYP19-1	yes	no	0	0	0	0	0	By MS/MS	By MS/MS	By MS/MS	By matching	1	0	5	1	2	1	1	33.612	33.486	2;3	0.00013276	10918	181123 FD SP3-V HUNTER B_GB7_01_5994	83	59.013	1.0147	1.4062	29.249	4	0	Median	1.2298	1.9423	NaN	1	0	Median	0.97288	1.3749	NaN
YEDDVGFGGYGGYGAGSDYKSR	1	Unmodified	2318.9716	0.97161958	341	Q42431	OL2	Oleosin 20.3 kDa	yes	yes	0	0	0	0	0		By MS/MS		By MS/MS	1	0	2		1		1	42.008	41.927	3	2.0265E-05	14181	181123 FD SP3-V HUNTER B_GB7_01_5994	67.251	59.162	0.16024	0.20923	13.119	2	0	Median	NaN	NaN	NaN	0	0	Median	0.17019	0.22957	NaN
YEIASFPSR	0	Unmodified	1068.524	0.52400971	478	Q9FGT8	K21L19.6		yes	yes	0	0	0	0	0	By MS/MS	By MS/MS	By MS/MS	By MS/MS	1	0	4	1	1	1	1	42.463	42.313	2	6.0807E-05	14001	181123 FD SP3-V HUNTER A_GB6_01_5995	70.919	38.983	0.18267	0.26223	70.127	4	0	Median	0.36557	0.58733	NaN	1	0	Median	0.11881	0.17201	NaN
YHENVIDHYDNPR	0	Unmodified	1670.7437	0.74373232	216	O49627	ISU1	Iron-sulfur cluster assembly protein 1	yes	yes	0	0	0	0	0	By MS/MS	By MS/MS	By MS/MS	By MS/MS	1	0	6	2	1	2	1	24.994	24.904	4	0.00027905	7207	181123 FD SP3-V HUNTER B_GB7_01_5994	78.763	58.382	0.84117	1.1662	25.243	6	4	Median	0.68922	1.1112	1.5696	2	2	Median	1.68	2.1222	NaN
YISTLNSYDLPILR	0	Unmodified	1666.893	0.89302232	247	P15455;P15455-2;F4K8S2	CRA1	12S seed storage protein CRA1;12S seed storage protein CRA1 alpha chain;12S seed storage protein CRA1 beta chain	yes	no	0	0	0	0	0			By MS/MS		1	0	1			1		68.218	68.105	2	0.0067078	23684	181123 FD SP3-V HUNTER C_GB8_01_6000	94.297	58.353	0.16453	0.2153	NaN	1	1	Median	NaN	NaN	NaN	0	0	Median	NaN	NaN	NaN
YKIDGSGKVQR	2	Unmodified	1249.6779	0.67788459	307	P59233	RPS27AC	Ubiquitin-40S ribosomal protein S27a-3;Ubiquitin;40S ribosomal protein S27a-3	yes	yes	0	0	0	0	0	By MS/MS	By MS/MS	By MS/MS	By MS/MS	1	0	4	1	1	1	1	20.628	20.553	4	7.2789E-06	5402	181123 FD SP3-V HUNTER B_GB7_01_5994	85.813	58.149	1.2916	1.9689	32.462	4	0	Median	1.155	1.8772	NaN	1	0	Median	2.4113	3.2715	NaN
YLAGNNPQGQVWLQGR	0	Acetyl (Pept. N-term)	1841.9173	0.91728001	247	P15455;P15455-2;F4K8S2	CRA1	12S seed storage protein CRA1;12S seed storage protein CRA1 alpha chain;12S seed storage protein CRA1 beta chain	yes	no	1	0	0	0	0			By MS/MS		1	0	1			1		70.171	70.059	3	0.054404	24377	181123 FD SP3-V HUNTER C_GB8_01_6000	55.173	23.659	NaN	NaN	NaN	0	0	Median	NaN	NaN	NaN	0	0	Median	NaN	NaN	NaN
YPIFAQQNYENPR	0	Unmodified	1638.7791	0.77905519	296	P56771	petA	Cytochrome f	yes	yes	0	0	0	0	0	By MS/MS		By MS/MS		1	0	2	1		1		43.36	43.091	3	1.2756E-06	14581	181123 FD SP3-V HUNTER C_GB8_01_6000	117.23	91.502	0.53503	0.78554	18.96	2	0	Median	0.435	0.68698	NaN	1	0	Median	NaN	NaN	NaN
YQSKVTDPTHKGGEAGVPEIAESLGR	2	Unmodified	2725.3671	0.36712172	187	F4KG52;Q04980	LTI65	Low-temperature-induced 65 kDa protein	yes	no	0	0	0	0	0		By MS/MS			1	0	1		1			37.866	37.704	5	0.014555	12625	181123 FD SP3-V HUNTER B_GB7_01_5994	54.744	24.151	NaN	NaN	NaN	0	0	Median	NaN	NaN	NaN	0	0	Median	NaN	NaN	NaN
YVGEGMEEGEFSEAR	0	Oxidation (M)	1704.6937	0.69373016	99	Q56WH1;Q0WV25;P29511;P11139;B9DHQ0;B9DGT7	TUBA3;TUBA4;TUBA6;TUBA1;TUBA5;TUBA2	Tubulin alpha-3 chain;Tubulin alpha-4 chain;Tubulin alpha-6 chain;Tubulin alpha-1 chain;Tubulin alpha-5 chain;Tubulin alpha-2 chain	yes	no	0	0	0	1	0		By MS/MS	By MS/MS	By matching	1	0	3		1	1	1	32.34	32.282	2	0.0094246	10415	181123 FD SP3-V HUNTER B_GB7_01_5994	61.435	46.536	5.4122	5.9931	46.588	3	0	Plateau	NaN	NaN	NaN	0	0	Median	5.4145	6.0096	NaN
YVTDGEAQIQIVNDNGNR	0	Unmodified	2004.9501	0.95009628	247	P15455;P15455-2;F4K8S2	CRA1	12S seed storage protein CRA1;12S seed storage protein CRA1 alpha chain;12S seed storage protein CRA1 beta chain	yes	no	0	0	0	0	0	By MS/MS	By MS/MS	By MS/MS	By MS/MS	1	0	11	2	3	2	4	43.726	43.557	2;3	9.4149E-25	14566	181123 FD SP3-V HUNTER D_GB9_01_5999	141.18	96.891	0.51259	0.78843	127.86	11	8	Median	0.47409	0.75183	6.7222	2	1	Median	2.1858	1.8658	25.565
YVTNGKAHIQMVNDNGER	1	Oxidation (M)	2060.9698	0.96978586	248	P15456	CRB	12S seed storage protein CRB;12S seed storage protein CRB alpha chain;12S seed storage protein CRB beta chain	yes	yes	0	0	0	1	0	By matching	By MS/MS	By MS/MS	By MS/MS	1	0	4	1	1	1	1	21.606	21.556	4	9.2434E-07	5688	181123 FD SP3-V HUNTER D_GB9_01_5999	91.475	65.328	0.54632	0.81545	139.37	4	1	Median	0.40204	0.64589	NaN	1	0	Median	1.7082	2.1694	NaN
YVTNGKAHIQMVNDNGER	1	Unmodified	2044.9749	0.97487124	248	P15456	CRB	12S seed storage protein CRB;12S seed storage protein CRB alpha chain;12S seed storage protein CRB beta chain	yes	yes	0	0	0	0	0	By MS/MS	By MS/MS	By MS/MS	By MS/MS	1	0	4	1	1	1	1	25.198	25.123	4	0.00068518	7236	181123 FD SP3-V HUNTER D_GB9_01_5999	88.551	70.255	0.54776	0.80546	132.08	4	3	Median	0.46933	0.73336	NaN	1	1	Median	1.4356	2.034	NaN
[truncated: 40 more columns]
