# Supplementary material for: Sensitive Determination of Proteolytic Proteoforms in Limited Microscale Proteome Samples
Source: Mol Cell Proteomics. 2019 Aug 30;18(11):2335–47. doi: 10.1074/mcp.TIR119.001560 (PMC6823850; doi:10.1074/mcp.TIR119.001560)
Supplement: Supplementary Datasets 1-11 [file 152783_1_supp_375372_pvwd5g.zip › Weng_et_al_Dataset_7_MQ_modification_specific_peptides.xlsx]

## Sheet: cyto
Sequence	K Count	Modifications	Mass	Mass Fractional Part	Protein Groups	Proteins	Unique (Groups)	Unique (Proteins)	Acetyl (N-term)	Gln->pyro-Glu	Glu->pyro-Glu	Oxidation (M)	Missed cleavages	Identification type 380_Cyto_1	Identification type 380_Cyto_2	Identification type 380_Cyto_3	Identification type 697_Cyto_1	Identification type 697_Cyto_2	Identification type 697_Cyto_3	Identification type A00388_Cyto_2	Identification type A00388_Cyto_3	Experiment 380_Cyto_1	Experiment 380_Cyto_2	Experiment 380_Cyto_3	Experiment 697_Cyto_1	Experiment 697_Cyto_2	Experiment 697_Cyto_3	Experiment A00388_Cyto_2	Experiment A00388_Cyto_3	Retention time	Calibrated retention time	Charges	PEP	MS/MS scan number	Raw file	Score	Delta score	Intensity	Intensity 380_Cyto_1	Intensity 380_Cyto_2	Intensity 380_Cyto_3	Intensity 697_Cyto_1	Intensity 697_Cyto_2	Intensity 697_Cyto_3	Intensity A00388_Cyto_2	Intensity A00388_Cyto_3	Reverse	Potential contaminant	id
AAAAAAAAAAGAAGGR	0	Acetyl (N-term)	1239.63	0.631997	614	sp|Q86U42|PABP2_HUMAN	yes	yes	1	0	0	0	0	By MS/MS	By MS/MS	By MS/MS	By MS/MS	By MS/MS	By MS/MS	By MS/MS	By MS/MS	1	1	1	1	1	1	1	1	70.586	70.508	2	2.8599e-62	20522	AU_20181128_BALL_697_Cyto_3	231.23	141.98	1932000000	335300000	268630000	230030000	328630000	453330000	215300000	41232000	59513000			0
AAAAAAAAAGAAGGR	0	Acetyl (N-term)	1168.59	0.594883	614	sp|Q86U42|PABP2_HUMAN	yes	yes	1	0	0	0	0	By MS/MS	By MS/MS	By matching	By MS/MS	By MS/MS	By MS/MS	By MS/MS	By matching	1	1	1	1	1	1	1	1	58.344	57.851	2	4.3294e-10	16571	AU_20181128_BALL_380_Cyto_2	144.77	78.079	129810000	15632000	16727000	16029000	23610000	29065000	14402000	4848100	9499300			1
AAAAAAAAGAAGGR	0	Acetyl (N-term)	1097.56	0.557769	614	sp|Q86U42|PABP2_HUMAN	yes	yes	1	0	0	0	0	By matching	By matching		By MS/MS	By MS/MS	By matching		By matching	1	1		1	1	1		1	43.235	41.721	2	0.000691	12490	AU_20181123_BALL_697_Cyto_2	108.98	48.388	12392000	1401900	1849800	0	2332700	4093100	1388100	0	1326700			2
AAAAAAAGDSDSWDADAFSVEDPVR	0	Acetyl (N-term)	2506.09	0.0884403	103	sp|O75822|EIF3J_HUMAN	yes	yes	1	0	0	0	0	By MS/MS	By MS/MS		By MS/MS	By MS/MS	By MS/MS			1	2		2	2	2			116.12	116.27	2;3	3.4773e-25	38855	AU_20181123_BALL_697_Cyto_2	92.336	85.386	186800000	5825600	25332000	0	60631000	83718000	11289000	0	0			3
AAAAAAGAGPEMVR	0	Oxidation (M);Acetyl (N-term)	1299.62	0.624134	248	sp|P28482|MK01_HUMAN	yes	yes	1	0	0	1	0	By MS/MS	By MS/MS	By matching	By MS/MS	By matching	By MS/MS	By matching		1	1	1	1	1	1	1		34.727	33.544	2	0.0014773	8302	AU_20181128_BALL_697_Cyto_1	90.108	46.826	19341000	4268000	3313600	1115300	4105900	3234200	1882300	1421700	0			4
AAAAAAGAGPEMVR	0	Acetyl (N-term)	1283.63	0.62922	248	sp|P28482|MK01_HUMAN	yes	yes	1	0	0	0	0	By MS/MS	By MS/MS	By MS/MS	By MS/MS	By MS/MS	By MS/MS	By matching	By MS/MS	1	1	1	1	1	1	1	1	54.656	53.94	2	2.2566e-06	15352	AU_20181128_BALL_380_Cyto_2	130.41	98.652	148200000	32559000	21594000	8653500	37994000	28548000	15190000	741310	2923600			5
AAAAAAGEAR	0	Acetyl (N-term)	899.446	0.446094	167	sp|P09417|DHPR_HUMAN	yes	yes	1	0	0	0	0		By MS/MS	By MS/MS	By matching	By MS/MS	By matching	By matching			1	1	1	1	1	1		20.992	19.403	2	0.0071536	3941	AU_20181123_BALL_697_Cyto_2	127.46	19.374	49975000	0	6483000	4107600	12417000	10358000	7327400	9282100	0			6
AAAAAAGSGTPR	0	Acetyl (N-term)	1041.52	0.520321	767	sp|Q9NR33|DPOE4_HUMAN	yes	yes	1	0	0	0	0	By MS/MS	By matching				By matching		By matching	1	1				1		1	20.353	18.635	2	0.0012921	2808	AU_20181123_BALL_380_Cyto_1	157.96	8.2356	21855000	9448700	7208800	0	0	0	4883600	0	313670			7
AAAAAATAAAAASIR	0	Acetyl (N-term)	1298.69	0.694263	650	sp|Q8WVM8|SCFD1_HUMAN	yes	yes	1	0	0	0	0	By MS/MS	By MS/MS	By MS/MS	By MS/MS	By MS/MS	By MS/MS	By matching	By matching	1	1	1	1	1	1	1	1	96.642	96.903	2	3.2011e-16	32185	AU_20181123_BALL_697_Cyto_2	194.5	132.3	61665000	10316000	8814300	14356000	7898200	14056000	4950200	686990	586980			8
AAAAAAVGPGAGGAGSAVPGGAGPCATVSVFPGAR	0	Acetyl (N-term)	2948.46	0.456288	620	sp|Q86X55|CARM1_HUMAN	yes	yes	1	0	0	0	0	By MS/MS	By MS/MS	By MS/MS	By MS/MS	By MS/MS	By MS/MS	By matching		2	1	2	2	2	2	1		111.73	111.87	3;4	5.5055e-63	37366	AU_20181123_BALL_697_Cyto_2	93.776	76.418	377120000	56092000	67057000	48830000	97640000	70982000	33199000	3314300	0			9
AAAAAGTATSQR	0	Acetyl (N-term)	1116.55	0.55235	829	sp|Q9Y2Z0|SGT1_HUMAN	yes	yes	1	0	0	0	0	By MS/MS	By MS/MS	By MS/MS	By MS/MS	By MS/MS	By MS/MS	By MS/MS	By MS/MS	1	1	1	1	1	1	1	1	19.848	18.28	2	7.5143e-64	3163	AU_20181128_BALL_697_Cyto_1	237.65	176.93	587060000	160040000	86025000	30016000	134420000	91935000	58997000	10513000	15113000			10
AAAAAMAEQESAR	0	Acetyl (N-term)	1317.6	0.598314	606	sp|Q7L5D6|GET4_HUMAN	yes	yes	1	0	0	0	0				By MS/MS	By MS/MS	By MS/MS						1	1	1			52.548	51.209	2	0.00035556	15703	AU_20181123_BALL_697_Cyto_2	100.48	43.914	14598000	0	0	0	4722900	8067200	1808000	0	0			11
AAAAAQGGGGGEPR	0	Acetyl (N-term)	1210.57	0.569062	242	sp|P27361|MK03_HUMAN	yes	yes	1	0	0	0	0	By MS/MS	By MS/MS	By MS/MS	By MS/MS	By MS/MS	By MS/MS		By MS/MS	1	1	1	1	1	1		1	19.178	17.386	2	1.4995e-06	2708	AU_20181128_BALL_697_Cyto_3	136.02	99.466	158470000	28350000	24123000	8188700	46617000	22031000	26590000	0	2568800			12
AAAAASAPQQLSDEELFSQLR	0	Acetyl (N-term)	2244.1	0.10224	826	sp|Q9Y2U8|MAN1_HUMAN	yes	yes	1	0	0	0	0	By matching	By MS/MS	By MS/MS	By matching	By MS/MS	By MS/MS			1	1	2	1	2	2			114.46	114.55	2;3	1.3582e-06	37437	AU_20181128_BALL_380_Cyto_2	66.386	51.616	36652000	2223700	5845800	6208200	4468300	13052000	4854100	0	0			13
AAAAASASQDELNQLER	0	Acetyl (N-term)	1785.85	0.84932	588	sp|Q5VYK3|ECM29_HUMAN	yes	yes	1	0	0	0	0	By MS/MS	By matching	By matching	By matching	By MS/MS	By MS/MS			1	1	1	1	1	1			85.788	85.978	2	2.4425e-05	26607	AU_20181123_BALL_380_Cyto_1	75.695	43.366	23478000	4820100	2503000	1798800	4944200	6839400	2572800	0	0			14
AAAAEIDEEPVSKAKQSR	2	Unmodified	1898.97	0.969769	42	sp|Q13765|NACA_HUMAN;sp|E9PAV3|NACAM_HUMAN	yes	no	0	0	0	0	0	By matching		By matching	By matching	By MS/MS		By MS/MS	By MS/MS	1		1	1	1		1	1	17.948	16.5	4	0.0012645	2805	AU_20181123_BALL_697_Cyto_2	57.936	46.02	91641000	11806000	0	3747200	25583000	33009000	0	7597300	9898400			15
AAAAGDADDEPR	0	Acetyl (N-term)	1199.51	0.505459	592	sp|Q6NXT1|ANR54_HUMAN	yes	yes	1	0	0	0	0	By matching			By MS/MS	By MS/MS				1			1	1				21.382	19.725	2	0.0036487	4328	AU_20181123_BALL_697_Cyto_2	50.292	35.626	7850600	833420	0	0	4212600	2804600	0	0	0			16
AAAAGDGGGEGGAGLGSAAGLGPGPGLR	0	Acetyl (N-term)	2262.1	0.0988858	755	sp|Q9HCJ3|RAVR2_HUMAN	yes	yes	1	0	0	0	0	By matching	By matching		By MS/MS	By matching	By matching			1	1		1	1	1			91.402	91.6	3	0.001739	29136	AU_20181128_BALL_697_Cyto_1	40.404	37.306	13515000	2867100	2063500	0	3056800	3602800	1924900	0	0			17
AAAAGGGAGAAR	0	Acetyl (N-term)	941.468	0.467892	788	sp|Q9NX46|ARHL2_HUMAN	yes	yes	1	0	0	0	0		By MS/MS	By MS/MS	By MS/MS	By MS/MS	By MS/MS	By MS/MS			1	1	1	1	1	1		18.363	16.857	2	2.1632e-59	2360	AU_20181128_BALL_697_Cyto_3	164.53	71.841	80728000	0	20767000	7445000	26342000	18637000	0	7537000	0			18
AAAAGGGGPGTAVGATGSGIAAAAAGLAVYR	0	Acetyl (N-term)	2555.31	0.309213	666	sp|Q92922|SMRC1_HUMAN	yes	yes	1	0	0	0	0	By matching	By MS/MS	By MS/MS	By MS/MS	By MS/MS	By MS/MS	By matching		1	1	1	1	1	1	1		114.73	114.83	3	6.0181e-45	38409	AU_20181123_BALL_697_Cyto_2	125.78	113.12	64611000	8198500	9991000	11255000	9785600	15380000	6733100	3267300	0			19
AAAAGGPCVR	0	Acetyl (N-term)	970.465	0.465449	581	sp|Q5SRE5|NU188_HUMAN	yes	yes	1	0	0	0	0	By matching	By MS/MS	By matching	By MS/MS	By MS/MS	By matching	By MS/MS	By MS/MS	1	1	1	1	1	1	1	1	22.999	21.444	2	0.007044	4701	AU_20181123_BALL_697_Cyto_2	127.84	89.052	161380000	21575000	15003000	9001000	36815000	39622000	19627000	11625000	8115000			20
AAAAKPNNLSLVVHGPGDLR	1	Acetyl (N-term)	2041.11	0.106872	434	sp|Q00796|DHSO_HUMAN	yes	yes	1	0	0	0	0	By MS/MS	By MS/MS	By MS/MS	By MS/MS	By MS/MS	By MS/MS	By MS/MS	By MS/MS	2	1	1	1	1	2	2	1	61.45	61.271	3	1.0195e-22	18237	AU_20181128_BALL_380_Cyto_2	142.26	116.67	937620000	279370000	137910000	67126000	84466000	310840000	47694000	5808900	4402500			21
AAAAMAAAAGGGAGAAR	0	Acetyl (N-term)	1356.66	0.656832	788	sp|Q9NX46|ARHL2_HUMAN	yes	yes	1	0	0	0	0	By matching	By MS/MS	By MS/MS		By MS/MS			By matching	1	1	1		1			1	66.941	66.737	2	7.7814e-09	19790	AU_20181128_BALL_380_Cyto_2	100.48	45.869	11289000	2074000	3607100	1310600	0	2970500	0	0	1326500			22
AAAAPDSR	0	Acetyl (N-term)	799.382	0.382431	832	sp|Q9Y3B9|RRP15_HUMAN	yes	yes	1	0	0	0	0	By matching	By MS/MS	By matching	By MS/MS	By matching	By MS/MS		By MS/MS	1	1	1	1	1	1		1	18.442	16.635	2	3.0583e-12	2550	AU_20181128_BALL_697_Cyto_1	133.81	65.414	135590000	11739000	19736000	15506000	0	35331000	40195000	0	13088000			23
AAAAPVAADDDER	0	Acetyl (N-term)	1312.59	0.589523	743	sp|Q9H5N1|RABE2_HUMAN	yes	yes	1	0	0	0	0	By MS/MS	By matching	By matching	By MS/MS	By matching	By matching	By matching	By matching	1	1	1	1	1	1	1	1	33.551	32.266	2	0.00098187	8033	AU_20181123_BALL_380_Cyto_1	96.015	76.253	20570000	3222600	3314200	643120	4815200	3891800	2607200	1082600	993800			24
AAAAPVAADDDERR	0	Acetyl (N-term)	1468.69	0.690634	743	sp|Q9H5N1|RABE2_HUMAN	yes	yes	1	0	0	0	1	By MS/MS	By matching	By matching	By MS/MS	By matching	By matching		By matching	1	1	1	1	1	1		1	20.976	19.183	2	0.00065473	3544	AU_20181128_BALL_697_Cyto_1	94.692	54.69	47628000	6699100	4683300	2750600	14717000	10853000	4817300	0	3107700			25
AAAAQLSLTQLSSGNPVYEKYYR	1	Acetyl (N-term)	2571.3	0.296917	299	sp|P42566|EPS15_HUMAN	yes	yes	1	0	0	0	0					By MS/MS	By MS/MS	By matching	By matching					1	1	1	1	108.77	108.9	3	1.662e-17	36136	AU_20181123_BALL_697_Cyto_2	93.322	78.699	37493000	0	0	0	0	25665000	7172600	2693200	1962200			26
AAAAVSESWPELELAER	0	Acetyl (N-term)	1869.91	0.910857	634	sp|Q8N1G4|LRC47_HUMAN	yes	yes	1	0	0	0	0	By MS/MS	By MS/MS	By MS/MS	By MS/MS	By MS/MS	By MS/MS		By MS/MS	2	2	2	2	2	2		2	116.85	116.98	2;3	9.9449e-16	38546	AU_20181128_BALL_697_Cyto_1	176.51	130.63	100340000	9385900	9065800	5776400	26580000	39096000	7104900	0	3335400			27
AAAAVVEFQR	0	Acetyl (N-term)	1102.58	0.577108	44	sp|O00231|PSD11_HUMAN	yes	yes	1	0	0	0	0	By MS/MS	By MS/MS		By MS/MS	By MS/MS	By MS/MS	By matching	By matching	1	1		1	1	1	1	1	80.944	81.192	2	0.0095091	26362	AU_20181123_BALL_697_Cyto_2	155.1	103.25	107320000	26393000	16407000	0	21161000	28004000	12512000	1329400	1516200			28
AAADAEAVPAR	0	Acetyl (N-term)	1082.54	0.535637	749	sp|Q9H9B1|EHMT1_HUMAN	yes	yes	1	0	0	0	0	By matching	By matching	By MS/MS	By MS/MS	By matching	By matching			1	1	1	1	1	1			30.737	29.031	2	0.0056134	6805	AU_20181123_BALL_380_Cyto_3	85.731	56.582	15864000	2027800	3293100	0	4312700	3883300	2347000	0	0			29
AAADGALPEAAALEQPAELPASVR	0	Acetyl (N-term)	2359.2	0.201954	225	sp|P23025|XPA_HUMAN	yes	yes	1	0	0	0	0	By matching			By MS/MS					1			1					114.05	114.22	3	0.0048129	37526	AU_20181128_BALL_697_Cyto_1	42.612	33.793	4630400	1272700	0	0	3357700	0	0	0	0			30
AAADGGGPGGASVGTEEDGGGVGHR	0	Acetyl (N-term)	2178.95	0.952615	39	sp|A6NHR9|SMHD1_HUMAN	yes	yes	1	0	0	0	0	By matching	By matching	By MS/MS		By MS/MS				1	1	1		1				24.693	22.899	3	0.0011783	5009	AU_20181123_BALL_380_Cyto_3	51.503	42.406	18168000	936430	4124200	6614100	0	6493100	0	0	0			31
AAADGSLFDNPR	0	Acetyl (N-term)	1274.59	0.589129	747	sp|Q9H8H2|DDX31_HUMAN	yes	yes	1	0	0	0	0	By MS/MS	By MS/MS	By MS/MS	By MS/MS	By MS/MS	By MS/MS		By matching	1	1	1	1	1	1		1	72.537	72.534	2	0.00034492	22220	AU_20181128_BALL_697_Cyto_1	136.63	97.613	47331000	6232200	6650100	4230700	11664000	10534000	5448000	0	2571600			32
AAAEAGGDDAR	0	Acetyl (N-term)	1044.45	0.447216	38	sp|A6NDG6|PGP_HUMAN	yes	yes	1	0	0	0	0	By matching	By matching	By matching	By MS/MS	By MS/MS	By MS/MS		By matching	1	1	1	1	1	1		1	18.776	16.983	2	0.0025244	2746	AU_20181128_BALL_697_Cyto_1	126.07	78.219	72739000	13116000	10341000	6006800	12696000	16511000	13124000	0	943370			33
AAAEEEDGGPEGPNR	0	Acetyl (N-term)	1539.64	0.643744	711	sp|Q99942|RNF5_HUMAN	yes	yes	1	0	0	0	0	By matching			By MS/MS	By MS/MS	By matching		By matching	1			1	1	1		1	23.486	21.74	2	7.491e-05	4624	AU_20181128_BALL_697_Cyto_1	95.81	80.837	9474800	1206800	0	0	2785600	3162200	1209900	0	1110300			34
AAAETQSLR	0	Acetyl (N-term)	987.499	0.498523	498	sp|Q13523|PRP4B_HUMAN	yes	yes	1	0	0	0	0	By MS/MS	By MS/MS	By MS/MS	By MS/MS	By MS/MS	By MS/MS	By MS/MS	By MS/MS	1	1	1	1	1	1	1	1	26.417	24.824	2	0.0071871	6072	AU_20181123_BALL_697_Cyto_2	130.27	42.949	690640000	100530000	76300000	59703000	155900000	135220000	76725000	34467000	51795000			35
AAAGGGGGGAAAAGR	0	Acetyl (N-term)	1112.53	0.532283	813	sp|Q9UL25|RAB21_HUMAN	yes	yes	1	0	0	0	0	By MS/MS	By MS/MS	By MS/MS	By MS/MS	By MS/MS	By matching	By MS/MS	By MS/MS	1	1	1	1	1	1	1	1	18.055	16.487	2	1.1652e-125	2413	AU_20181128_BALL_697_Cyto_1	265.06	181.31	203710000	22957000	27426000	14024000	53813000	40345000	28365000	7899900	8881100			36
AAAGGGGGGGR	0	Acetyl (N-term)	828.384	0.383828	201	sp|P14866|HNRPL_HUMAN	yes	yes	1	0	0	0	0			By MS/MS		By MS/MS	By matching	By MS/MS				1		2	1	1		15.816	14.26	2	0.00025591	1627	AU_20181123_A00388_Cyto_2	82.529	28.697	865350000	0	0	164000000	0	422570000	142200000	136590000	0			37
AAALGASGGAGAGDDDFDQFDKPGAER	1	Acetyl (N-term)	2607.15	0.147352	680	sp|Q96EV2|RBM33_HUMAN	yes	yes	1	0	0	0	0					By MS/MS								1				84.019	83.412	3	8.3782e-24	26974	AU_20181123_BALL_697_Cyto_2	87.659	80.861	13207000	0	0	0	0	13207000	0	0	0			38
AAAMDVDTPSGTNSGAGKKR	2	Acetyl (N-term)	1974.94	0.942902	397	sp|P62877|RBX1_HUMAN	yes	yes	1	0	0	0	0	By MS/MS	By MS/MS	By matching		By MS/MS			By matching	1	1	1		1			1	19.529	17.762	3	2.545e-22	2523	AU_20181123_BALL_380_Cyto_1	153.21	131.68	202460000	71097000	16437000	10020000	0	96830000	0	0	8077100			39
AAAPASVPAQAPKR	1	Unmodified	1333.75	0.746633	316	sp|P47914|RL29_HUMAN	yes	yes	0	0	0	0	0							By MS/MS	By MS/MS							1	1	17.582	16.703	3	1.7147e-05	2035	AU_20181128_A00388_Cyto_3	122.34	99.427	29459000	0	0	0	0	0	0	10778000	18681000			40
AAAPPLSKAEYLKR	2	Acetyl (N-term)	1555.87	0.872227	714	sp|Q9BRD0|BUD13_HUMAN	yes	yes	1	0	0	0	0	By MS/MS		By matching	By MS/MS	By MS/MS		By matching		1		1	1	1		1		35.721	34.716	3	0.011238	9497	AU_20181123_BALL_697_Cyto_2	67.275	47.266	72433000	11837000	0	5724900	11988000	41611000	0	1272800	0			41
AAASAAAISGAGR	0	Acetyl (N-term)	1114.57	0.573085	529	sp|Q14807|KIF22_HUMAN	yes	yes	1	0	0	0	0		By matching	By matching	By MS/MS	By MS/MS	By MS/MS				1	1	1	1	1			42.191	40.946	2	0.0020523	11851	AU_20181123_BALL_697_Cyto_2	92.538	55.982	13321000	0	2215200	1311300	3094000	5135500	1564700	0	0			42
AAASGSVLQR	0	Acetyl (N-term)	1000.53	0.530158	587	sp|Q5VWZ2|LYPL1_HUMAN	yes	yes	1	0	0	0	0	By MS/MS	By MS/MS	By MS/MS	By MS/MS		By MS/MS	By MS/MS		1	1	1	1		1	1		33.509	32.329	2	0.0054328	7770	AU_20181128_BALL_380_Cyto_2	136.27	74.269	55009000	10628000	9283100	5055400	14906000	0	8179800	6956200	0			43
AAASGYTDLR	0	Acetyl (N-term)	1065.51	0.509088	598	sp|Q6P6C2|ALKB5_HUMAN	yes	yes	1	0	0	0	0	By MS/MS	By matching		By MS/MS	By matching	By matching			1	1		1	1	1			45.691	44.226	2	0.011043	12139	AU_20181128_BALL_697_Cyto_1	117.89	89.378	92237000	14584000	14742000	0	29834000	22908000	10169000	0	0			44
AAATGAVAASAASGQAEGKKITDLR	2	Acetyl (N-term)	2356.23	0.234651	784	sp|Q9NWH9|SLTM_HUMAN	yes	yes	1	0	0	0	0	By MS/MS	By MS/MS	By MS/MS	By MS/MS	By MS/MS	By MS/MS		By MS/MS	2	1	1	1	1	1		1	55.021	54.335	3	3.7972e-67	14225	AU_20181123_BALL_380_Cyto_1	217.93	180.82	889010000	230200000	57998000	17697000	96949000	404850000	58798000	0	22520000			45
AAATGTSTSTPAAPTAR	0	Unmodified	1530.76	0.763799	107	sp|O76021|RL1D1_HUMAN	yes	yes	0	0	0	0	0		By MS/MS	By MS/MS	By MS/MS	By matching	By MS/MS	By MS/MS	By MS/MS		1	2	1	2	1	2	2	18.118	16.571	2;3	2.3159e-17	2370	AU_20181128_BALL_697_Cyto_1	182.08	119.26	101460000	0	8758600	6751000	14695000	13378000	5634000	22957000	29289000			46
AAAVLSGPSAGSAAGVPGGTGGLSAVSSGPR	0	Acetyl (N-term)	2607.33	0.325257	632	sp|Q8IZL8|PELP1_HUMAN	yes	yes	1	0	0	0	0	By MS/MS	By MS/MS	By MS/MS	By MS/MS	By MS/MS	By MS/MS	By MS/MS	By MS/MS	2	1	2	2	2	2	2	1	106.93	107.14	2;3	8.2907e-45	34294	AU_20181123_BALL_380_Cyto_1	124.5	102.49	1229200000	124600000	105750000	141910000	319810000	333510000	130850000	24771000	48026000			47
AADISESSGADCKGDPR	1	Acetyl (N-term)	1776.76	0.758456	77	sp|O43583|DENR_HUMAN	yes	yes	1	0	0	0	0	By MS/MS	By MS/MS	By matching	By MS/MS	By MS/MS	By MS/MS		By matching	1	1	1	1	1	1		1	21.753	19.961	2	3.4916e-15	4331	AU_20181123_BALL_697_Cyto_2	151.78	117.06	231740000	34208000	19411000	11295000	66069000	79124000	20668000	0	962140			48
AADKGPAAGPR	1	Acetyl (N-term)	1051.54	0.541057	641	sp|Q8TDD1|DDX54_HUMAN	yes	yes	1	0	0	0	0		By MS/MS	By MS/MS	By matching	By MS/MS	By MS/MS		By MS/MS		1	1	1	1	1		1	16.991	15.109	2	0.0019953	1894	AU_20181128_BALL_380_Cyto_2	133.81	66.314	108230000	0	15945000	10470000	24478000	34875000	18105000	0	4356700			49
AADTQVSETLKR	1	Acetyl (N-term)	1359.7	0.699408	658	sp|Q92616|GCN1_HUMAN	yes	yes	1	0	0	0	0	By matching	By MS/MS	By matching	By MS/MS	By MS/MS	By matching			1	1	1	1	1	1			27.977	26.163	2	0.00052876	6606	AU_20181123_BALL_697_Cyto_2	123.88	75.087	70487000	14883000	7531600	4058700	21509000	17786000	4719500	0	0			50
AAEAADLGLGAAVPVELR	0	Acetyl (N-term)	1763.94	0.941763	844	sp|Q9Y5Q8|TF3C5_HUMAN	yes	yes	1	0	0	0	0	By MS/MS	By matching	By MS/MS	By MS/MS	By MS/MS	By MS/MS	By matching	By MS/MS	1	1	1	1	1	1	1	1	118.19	118.28	2	1.4426e-09	37744	AU_20181128_BALL_697_Cyto_3	118.48	93.629	42128000	10725000	5695700	5412000	6513400	6724500	4299200	1011200	1747200			51
AAEAAGGKYR	1	Acetyl (N-term)	1034.51	0.514508	673	sp|Q96A65|EXOC4_HUMAN	yes	yes	1	0	0	0	0			By matching	By MS/MS	By matching			By matching			1	1	1			1	18.097	16.239	2	0.0058496	2356	AU_20181128_BALL_697_Cyto_1	133.86	80.308	29993000	0	0	4141500	15476000	8233700	0	0	2141500			52
AAEDDEDDDVDTKKQKTDEDD	3	Unmodified	2395.96	0.962296	144	sp|P06454|PTMA_HUMAN	yes	yes	0	0	0	0	0		By MS/MS		By MS/MS	By MS/MS	By MS/MS		By matching		2		1	1	2		1	16.299	14.415	3;4	9.0087e-23	2062	AU_20181123_BALL_697_Cyto_2	137.45	130.09	202460000	0	36325000	0	37942000	80347000	41096000	0	6745300			53
AAEEPQQQKQEPLGSDSEGVNCLAYDEAIMAQQDR	1	Acetyl (N-term)	3946.76	0.758539	682	sp|Q96FW1|OTUB1_HUMAN	yes	yes	1	0	0	0	0		By matching		By MS/MS	By MS/MS	By matching				1		1	1	2			98.19	98.479	3;4	4.0838e-07	32542	AU_20181123_BALL_697_Cyto_2	46.898	45.086	28937000	0	2427200	0	8432000	11304000	6773300	0	0			54
AAEGSPGTPDESTPPPR	0	Unmodified	1664.76	0.764193	527	sp|Q14696|MESD_HUMAN	yes	yes	0	0	0	0	0		By MS/MS		By matching	By matching	By MS/MS		By matching		1		1	1	1		1	18.727	16.86	2	2.2649e-08	2455	AU_20181128_BALL_697_Cyto_3	128.67	110.81	24734000	0	2139600	0	3222600	6920600	9394200	0	3057200			55
AAEKQVPGGGGGGGSGGGGGSGGGGSGGGR	1	Acetyl (N-term)	2284.02	0.0176753	805	sp|Q9UHB9|SRP68_HUMAN	yes	yes	1	0	0	0	0		By MS/MS	By MS/MS	By MS/MS	By MS/MS	By MS/MS	By MS/MS	By matching		1	2	1	2	1	1	1	17.53	15.835	2;3	1.4556e-65	2093	AU_20181128_BALL_697_Cyto_1	192.89	159.22	189090000	0	31496000	20973000	32001000	75306000	17542000	10389000	1382000			56
AAESALQVVEKLQAR	1	Acetyl (N-term)	1653.9	0.904984	517	sp|Q14241|ELOA1_HUMAN	yes	yes	1	0	0	0	0	By matching	By MS/MS	By matching	By MS/MS	By MS/MS	By matching	By matching	By matching	1	1	1	1	1	1	1	1	110.29	110.49	2	1.7157e-05	36844	AU_20181123_BALL_697_Cyto_2	101.95	78.349	68922000	7533800	8699800	10127000	11928000	27381000	1701200	465760	1085700			57
AAESGSDFQQR	0	Acetyl (N-term)	1236.54	0.537094	675	sp|Q96BP3|PPWD1_HUMAN	yes	yes	1	0	0	0	0	By MS/MS	By MS/MS	By MS/MS	By MS/MS	By MS/MS	By MS/MS	By matching	By matching	1	1	1	1	1	1	1	1	24.89	23.297	2	0.00069922	4972	AU_20181128_BALL_697_Cyto_1	183.65	118.39	132400000	11305000	15572000	17830000	42705000	26282000	15014000	1476300	2216100			58
AAETQSLR	0	Acetyl (N-term)	916.461	0.461409	498	sp|Q13523|PRP4B_HUMAN	yes	yes	1	0	0	0	0	By matching	By matching	By matching	By MS/MS	By MS/MS	By matching		By matching	1	1	1	1	1	1		1	23.513	21.735	2	0.002056	4449	AU_20181128_BALL_697_Cyto_1	101.64	48.089	58436000	5923000	5988000	5157100	12203000	18012000	5827200	0	5326200			59
AAETQTLNFGPEWLR	0	Acetyl (N-term)	1773.87	0.868598	600	sp|Q6Y7W6|GGYF2_HUMAN	yes	yes	1	0	0	0	0	By matching	By MS/MS	By matching	By MS/MS	By MS/MS	By matching			1	1	1	1	1	1			117.14	117.23	2	0.0002392	38403	AU_20181128_BALL_380_Cyto_2	104.32	81.406	20938000	2767300	3072400	2201700	5730100	5300800	1865200	0	0			60
AAGAGTAGPASGPGVVR	0	Acetyl (N-term)	1436.74	0.73719	555	sp|Q15554|TERF2_HUMAN	yes	yes	1	0	0	0	0					By MS/MS	By matching							1	1			38.303	36.547	2	0.007262	10052	AU_20181123_BALL_697_Cyto_2	48.741	38.509	5362200	0	0	0	0	3115900	2246200	0	0			61
AAGFKTVEPLEYYR	1	Acetyl (N-term)	1684.85	0.846072	674	sp|Q96B26|EXOS8_HUMAN	yes	yes	1	0	0	0	0	By MS/MS	By MS/MS	By MS/MS	By MS/MS	By MS/MS	By MS/MS	By MS/MS	By MS/MS	2	2	2	2	2	2	2	1	85.714	85.923	2;3	2.8017e-32	27776	AU_20181123_BALL_697_Cyto_2	213.16	169.65	278720000	50577000	23072000	19629000	45038000	82274000	37430000	9183400	11517000			62
AAGGAVAAAPECR	0	Acetyl (N-term)	1241.58	0.58227	815	sp|Q9UL63|MKLN1_HUMAN	yes	yes	1	0	0	0	0	By matching	By matching	By matching	By matching	By MS/MS	By matching			1	1	1	1	1	1			30.108	28.393	2	0.00046103	7318	AU_20181123_BALL_697_Cyto_2	101.11	87.526	16035000	2095500	2106300	3006700	2793800	4566600	1466200	0	0			63
AAGGDHGSPDSYR	0	Acetyl (N-term)	1330.55	0.553806	260	sp|P30566|PUR8_HUMAN	yes	yes	1	0	0	0	0	By MS/MS	By MS/MS	By MS/MS	By MS/MS	By MS/MS	By MS/MS	By MS/MS	By matching	1	1	1	1	1	1	1	1	17.908	16.34	2	0	2187	AU_20181123_BALL_380_Cyto_1	373.41	283.65	763700000	125130000	121520000	68544000	157880000	167990000	73445000	21496000	27685000			64
AAGGGGGSSKASSSSASSAGALESSLDR	1	Acetyl (N-term)	2453.13	0.126617	586	sp|Q5VT52|RPRD2_HUMAN	yes	yes	1	0	0	0	0					By MS/MS								1				36.87	34.961	3	0.00016299	9540	AU_20181123_BALL_697_Cyto_2	52.707	45.02	8628700	0	0	0	0	8628700	0	0	0			65
AAGGSGVGGKR	1	Acetyl (N-term)	957.499	0.499192	797	sp|Q9NZM5|NOP53_HUMAN	yes	yes	1	0	0	0	0					By MS/MS	By MS/MS							1	1			15.822	13.866	2	0.0067691	1532	AU_20181128_BALL_697_Cyto_3	97.431	35.468	240190000	0	0	0	0	156820000	83364000	0	0			66
AAGTAAALAFLSQESR	0	Acetyl (N-term)	1604.82	0.815835	100	sp|O75607|NPM3_HUMAN	yes	yes	1	0	0	0	0	By MS/MS	By MS/MS	By MS/MS	By MS/MS	By MS/MS	By MS/MS	By matching	By MS/MS	1	1	1	1	1	1	1	1	118.47	118.57	2	2.0307e-10	39778	AU_20181123_BALL_697_Cyto_2	155.15	111.64	261800000	30379000	37077000	49298000	41541000	58525000	30147000	5382100	9450000			67
AAGTLYTYPENWR	0	Acetyl (N-term)	1582.74	0.741607	240	sp|P26641|EF1G_HUMAN	yes	yes	1	0	0	0	0	By MS/MS	By MS/MS	By MS/MS	By MS/MS	By MS/MS	By MS/MS	By matching	By MS/MS	1	1	1	1	1	1	1	1	102.89	103.15	2	3.4549e-06	34372	AU_20181123_BALL_697_Cyto_2	157.95	128.47	458300000	114120000	64571000	52651000	92853000	102030000	22723000	3042400	6308600			68
AAGVDCGDGVGAR	0	Acetyl (N-term)	1245.54	0.540799	585	sp|Q5TBB1|RNH2B_HUMAN	yes	yes	1	0	0	0	0	By matching	By MS/MS	By MS/MS	By MS/MS	By matching	By MS/MS		By matching	1	1	1	1	1	1		1	30.06	28.397	2	5.9063e-06	6616	AU_20181128_BALL_380_Cyto_2	142.43	111.01	78281000	9090900	9788200	9862000	17483000	22333000	8215300	0	1509000			69
AAGVTDGNEVAKAQQATPGGAAPTIFSR	1	Unmodified	2684.35	0.351806	723	sp|Q9BX68|HINT2_HUMAN	yes	yes	0	0	0	0	0	By MS/MS	By matching	By matching	By MS/MS	By matching			By matching	1	1	1	1	1			1	53.644	52.805	3	3.9903e-06	14157	AU_20181123_BALL_380_Cyto_1	59.691	52.245	57402000	14344000	3970700	5513700	12510000	19703000	0	0	1359900			70
AAISQVDR	0	Unmodified	858.456	0.45593	168	sp|P09496|CLCA_HUMAN	yes	yes	0	0	0	0	0		By matching		By MS/MS	By MS/MS	By matching	By matching			1		1	1	1	1		17.708	16.193	2	0.019906	2150	AU_20181128_BALL_697_Cyto_1	144.38	68.341	151140000	0	30970000	0	55269000	37399000	20784000	6720100	0			71
AAKSADGSAPAGEGEGVTLQR	1	Unmodified	1970.97	0.965746	441	sp|Q01650|LAT1_HUMAN	yes	yes	0	0	0	0	0	By MS/MS	By matching	By MS/MS	By MS/MS	By MS/MS	By MS/MS			1	1	1	1	1	1			18.841	17.043	3	6.0802e-15	2385	AU_20181123_BALL_380_Cyto_1	118.32	98.604	175770000	22653000	13923000	16818000	43736000	75662000	2981900	0	0			72
AALGHLAGEAAAAPGPGTPCASR	0	Acetyl (N-term)	2144.04	0.0432852	746	sp|Q9H7E9|CH033_HUMAN	yes	yes	1	0	0	0	0	By MS/MS	By MS/MS	By MS/MS	By MS/MS	By MS/MS	By MS/MS	By matching	By matching	1	2	1	1	1	1	1	1	68.214	68.117	3	7.3918e-31	20623	AU_20181128_BALL_697_Cyto_1	136.61	122.26	218340000	28084000	49354000	12933000	38630000	65978000	22456000	464000	444050			73
AALGPSSQNVTEYVVR	0	Acetyl (N-term)	1731.88	0.879163	277	sp|P35269|T2FA_HUMAN	yes	yes	1	0	0	0	0	By MS/MS	By MS/MS	By MS/MS	By MS/MS	By MS/MS	By MS/MS			1	1	1	1	1	1			95.991	96.197	2	0.00021806	30384	AU_20181123_BALL_380_Cyto_1	96.103	72.498	46093000	7221200	8100200	5577100	8461800	8933400	7798900	0	0			74
AALGSPSHTFR	0	Acetyl (N-term)	1184.59	0.593821	687	sp|Q96HJ9|FMC1_HUMAN	yes	yes	1	0	0	0	0		By matching	By MS/MS	By matching		By matching		By matching		1	1	1		1		1	31.49	29.914	2	0.0025373	6758	AU_20181123_BALL_380_Cyto_3	129.38	98.309	18505000	0	1776300	8271400	5575800	0	1227800	0	1653500			75
AALGVAEAVAAPHPAEGAETAEAVELSR	0	Acetyl (N-term)	2728.37	0.366787	622	sp|Q86Y56|DAAF5_HUMAN	yes	yes	1	0	0	0	0	By matching			By MS/MS	By MS/MS				1			1	1				106.68	106.76	3	2.3313e-14	34657	AU_20181128_BALL_697_Cyto_1	70.091	62.815	20094000	1456000	0	0	6141000	12498000	0	0	0			76
AALVLEDGSVLR	0	Acetyl (N-term)	1283.71	0.708516	243	sp|P27708|PYR1_HUMAN	yes	yes	1	0	0	0	0	By MS/MS	By MS/MS	By MS/MS	By MS/MS	By MS/MS	By MS/MS	By matching	By MS/MS	1	1	1	1	1	1	1	1	116.28	116.43	2	0.00061158	38989	AU_20181123_BALL_697_Cyto_2	125.56	84.576	377990000	86248000	84831000	49005000	50205000	67149000	32817000	2014700	5721900			77
AAMAVGGAGGSR	0	Acetyl (N-term)	1045.5	0.497477	57	sp|O14744|ANM5_HUMAN	yes	yes	1	0	0	0	0	By MS/MS	By MS/MS	By MS/MS	By matching	By MS/MS	By MS/MS	By MS/MS	By matching	1	1	1	1	1	1	1	1	34.237	33.057	2	0.00041696	8040	AU_20181123_BALL_380_Cyto_3	135.43	74.467	254770000	42951000	47356000	16940000	64516000	47602000	27390000	3338200	4676500			78
AAMAVGGAGGSR	0	Oxidation (M);Acetyl (N-term)	1061.49	0.492392	57	sp|O14744|ANM5_HUMAN	yes	yes	1	0	0	1	0		By MS/MS	By matching	By matching		By matching				1	1	1		1			20.54	18.659	2	0.035597	3191	AU_20181128_BALL_380_Cyto_2	72.643	38.846	29907000	0	8244500	4772100	10838000	0	6052400	0	0			79
AANSSGQGFQNKNR	1	Acetyl (N-term)	1519.71	0.712767	771	sp|Q9NRY2|SOSSC_HUMAN	yes	yes	1	0	0	0	0		By MS/MS	By matching	By MS/MS	By MS/MS	By matching				1	1	1	1	1			17.166	15.259	2	9.1051e-24	1927	AU_20181128_BALL_697_Cyto_1	209.1	166.76	48928000	0	6520400	5170100	17462000	14842000	4932900	0	0			80
AAPAQQTTQPGGGKR	1	Acetyl (N-term)	1508.77	0.769553	790	sp|Q9NXG2|THUM1_HUMAN	yes	yes	1	0	0	0	0	By MS/MS	By MS/MS	By MS/MS	By MS/MS	By MS/MS	By MS/MS	By matching	By MS/MS	1	2	2	2	2	2	2	2	17.051	15.507	2;3	2.3698e-49	2067	AU_20181123_BALL_380_Cyto_1	224.58	163.23	374240000	39449000	65648000	34323000	108980000	64145000	41790000	12766000	7139900			81
AAPEASGTPSSDAVSR	0	Unmodified	1501.7	0.700864	263	sp|P31146|COR1A_HUMAN	yes	yes	0	0	0	0	0		By matching		By matching		By MS/MS		By matching		1		1		1		1	18.33	16.499	2	0.00178	2430	AU_20181128_BALL_697_Cyto_3	66.262	52.835	20301000	0	10312000	0	4062500	0	3300400	0	2626700			82
AAPEGSGLGEDAR	0	Acetyl (N-term)	1270.58	0.578958	684	sp|Q96G03|PGM2_HUMAN	yes	yes	1	0	0	0	0	By MS/MS	By MS/MS	By MS/MS	By MS/MS	By MS/MS	By MS/MS	By MS/MS	By MS/MS	1	1	1	1	1	1	1	1	33.561	32.269	2	4.2383e-05	8570	AU_20181123_BALL_697_Cyto_2	121.9	94.127	272950000	50219000	32526000	11875000	75595000	53673000	28739000	11228000	9093500			83
AAPELPVPTGGPAVGAR	0	Unmodified	1558.85	0.846741	221	sp|P21281|VATB2_HUMAN	yes	yes	0	0	0	0	0	By MS/MS	By matching	By matching	By MS/MS	By MS/MS	By matching	By matching	By matching	2	1	1	1	2	1	2	2	62.855	62.58	2;3	0.0023738	18510	AU_20181128_BALL_697_Cyto_1	49.595	36.176	22872000	4147100	2944000	1266000	0	7166900	1201600	2963500	3183400			84
AAPEQPLAISR	0	Acetyl (N-term)	1193.64	0.640436	691	sp|Q96LT9|RBM40_HUMAN	yes	yes	1	0	0	0	0	By matching	By matching	By matching	By MS/MS	By matching	By matching			1	1	1	1	1	1			62.876	62.565	2	0.0043474	18519	AU_20181128_BALL_697_Cyto_1	105.4	56.602	39514000	4054000	4054500	3740000	11693000	11545000	4426900	0	0			85
AAPGAEFAPNKR	1	Unmodified	1227.64	0.63602	544	sp|Q15233|NONO_HUMAN	yes	yes	0	0	0	0	0	By matching	By matching	By matching	By MS/MS	By MS/MS	By matching	By matching	By matching	1	1	1	1	1	1	1	1	18.292	16.723	3	0.0021268	2912	AU_20181123_BALL_697_Cyto_2	117.14	83.758	89453000	16397000	11075000	11993000	15240000	23531000	2453200	2610900	6153700			86
AAPSDGFKPR	1	Acetyl (N-term)	1086.55	0.545808	669	sp|Q92979|NEP1_HUMAN	yes	yes	1	0	0	0	0	By matching	By MS/MS	By MS/MS	By MS/MS	By MS/MS	By MS/MS		By matching	1	1	2	2	2	2		1	22.345	20.515	2	0.0057428	4317	AU_20181123_BALL_697_Cyto_2	134.48	81.312	654370000	4471500	73798000	72786000	180390000	247000000	65711000	0	10210000			87
AAPSEVAAIAPGEGDGGGGGFGSWLDGR	0	Acetyl (N-term)	2599.19	0.193908	694	sp|Q96MW1|CCD43_HUMAN	yes	yes	1	0	0	0	0	By matching		By matching	By MS/MS	By matching	By matching			1		1	1	1	1			119.09	119.15	3	0.0002983	39363	AU_20181128_BALL_697_Cyto_1	51.956	36.866	18698000	2557200	0	1894200	7149900	5713900	1382700	0	0			88
AAPVPTAPAAGAPLMDFGNDFVPPAPR	0	Unmodified	2646.33	0.326443	761	sp|Q9NQC3|RTN4_HUMAN	yes	yes	0	0	0	0	0	By matching	By MS/MS	By matching	By MS/MS	By MS/MS	By MS/MS	By matching	By MS/MS	1	1	1	1	1	1	1	1	113.35	113.5	3	1.9104e-05	37232	AU_20181128_BALL_697_Cyto_1	57.61	49.806	47651000	1875300	4068300	2298600	6002500	5507900	3388600	4471700	20039000			89
AAPVVAPPGVVVSR	0	Acetyl (N-term)	1359.79	0.787435	483	sp|Q13144|EI2BE_HUMAN	yes	yes	1	0	0	0	0	By MS/MS	By MS/MS	By MS/MS	By MS/MS	By MS/MS	By MS/MS			1	1	1	1	1	1			93.51	93.7	2	0.00086381	30788	AU_20181123_BALL_697_Cyto_2	93.258	59.461	92404000	17012000	17110000	12167000	19915000	17944000	8256100	0	0			90
AAQSAPKVVLKSTTKMSLNER	3	Acetyl (N-term)	2300.25	0.252215	837	sp|Q9Y3Y2|CHTOP_HUMAN	yes	yes	1	0	0	0	0	By MS/MS		By matching	By MS/MS	By MS/MS		By matching		1		1	1	2		1		37.136	35.83	4	0.00022384	8509	AU_20181123_BALL_380_Cyto_1	56.055	48.063	567310000	124260000	0	585160	24294000	412010000	0	6151300	0			91
AAQTSPSPKAGAATGR	1	Unmodified	1469.76	0.758654	145	sp|P06576|ATPB_HUMAN	yes	yes	0	0	0	0	0						By MS/MS	By MS/MS	By matching						2	1	1	16.007	14.085	2;3	2.3687e-55	1633	AU_20181123_A00388_Cyto_2	158.04	100.44	376550000	0	0	0	0	0	221410000	0	155140000			92
AASAAAAELQASGGPR	0	Acetyl (N-term)	1468.73	0.72702	756	sp|Q9HCN4|GPN1_HUMAN	yes	yes	1	0	0	0	0	By MS/MS	By matching	By matching	By matching	By MS/MS	By MS/MS			1	1	1	1	1	1			65.658	65.429	2	1.5282e-05	19229	AU_20181123_BALL_380_Cyto_1	105.17	80.879	19947000	3335200	2666400	2185700	3342000	6127200	2291000	0	0			93
AASAAAASAAAASAASGSPGPGEGSAGGEKR	1	Acetyl (N-term)	2584.21	0.211349	490	sp|Q13263|TIF1B_HUMAN	yes	yes	1	0	0	0	0	By MS/MS	By MS/MS	By MS/MS	By MS/MS	By MS/MS	By MS/MS	By MS/MS	By MS/MS	2	1	2	2	1	1	2	1	50.977	50.236	2;3	2.9333e-170	13753	AU_20181123_BALL_380_Cyto_1	254.71	232.01	1843500000	429620000	199490000	176930000	358790000	486850000	151020000	8880900	31908000			94
AASQAVEEMR	0	Acetyl (N-term)	1132.52	0.518272	66	sp|O15160|RPAC1_HUMAN	yes	yes	1	0	0	0	0	By MS/MS	By MS/MS	By matching	By MS/MS	By MS/MS	By MS/MS	By matching	By matching	1	1	1	1	1	1	1	1	42.793	41.55	2	1.7214e-17	11367	AU_20181128_BALL_697_Cyto_1	211.45	159.04	55994000	11677000	4976400	3896100	10824000	15152000	7749700	625490	1093100			95
AATAAEAVASGSGEPR	0	Acetyl (N-term)	1485.71	0.70595	785	sp|Q9NWT6|HIF1N_HUMAN	yes	yes	1	0	0	0	0	By MS/MS	By MS/MS	By MS/MS	By MS/MS	By MS/MS	By MS/MS		By matching	1	1	1	1	1	1		1	56.63	55.94	2	2.2672e-10	17303	AU_20181123_BALL_697_Cyto_2	159.99	121.69	47310000	8966300	7147000	2897400	12232000	10018000	4612200	0	1436400			96
AATASAGAGGIDGKPR	1	Acetyl (N-term)	1440.73	0.732105	448	sp|Q02978|M2OM_HUMAN	yes	yes	1	0	0	0	0	By matching	By MS/MS	By MS/MS	By MS/MS	By MS/MS	By MS/MS		By MS/MS	1	1	1	1	1	1		1	20	18.208	2	7.2916e-12	3671	AU_20181123_BALL_697_Cyto_2	182.08	138.57	67778000	15243000	7805100	5181800	16442000	12672000	3004200	0	7429500			97
AATFFGEVVKAPCR	1	Acetyl (N-term)	1593.8	0.797348	120	sp|O95456|PSMG1_HUMAN	yes	yes	1	0	0	0	0	By MS/MS	By MS/MS	By matching	By MS/MS	By matching	By matching			1	1	1	1	1	1			100.08	100.29	2	0.00033426	32244	AU_20181128_BALL_697_Cyto_1	96.89	59.778	29587000	4433700	5169600	5186600	4300400	7929200	2567200	0	0			98
AATLDLKSKEEKDAELDKR	4	Acetyl (N-term)	2201.15	0.153941	836	sp|Q9Y3X0|CCDC9_HUMAN	yes	yes	1	0	0	0	0					By MS/MS								1				22.751	20.742	4	0.01691	4514	AU_20181123_BALL_697_Cyto_2	40.844	26.59	20417000	0	0	0	0	20417000	0	0	0			99
AATLILEPAGR	0	Unmodified	1110.64	0.639708	334	sp|Q86TX2|ACOT1_HUMAN;sp|P49753|ACOT2_HUMAN	yes	no	0	0	0	0	0	By MS/MS	By MS/MS	By MS/MS	By MS/MS	By MS/MS	By MS/MS	By MS/MS	By MS/MS	1	1	1	1	1	1	1	1	45.379	44.136	2	0.0016573	11541	AU_20181123_BALL_380_Cyto_1	152.34	109.09	189350000	8746800	29233000	24511000	48415000	29160000	18483000	4483700	26318000			100
AATQSLSMPASLGR	0	Unmodified	1388.71	0.708198	305	sp|P43243|MATR3_HUMAN	yes	yes	0	0	0	0	0		By MS/MS	By matching	By MS/MS	By MS/MS	By matching				1	1	1	1	1			45.623	43.887	2	2.7927e-06	12024	AU_20181128_BALL_697_Cyto_1	167.3	136.23	41073000	0	9326900	6114400	9080700	12818000	3733300	0	0			101
AATTGSGVKVPR	1	Acetyl (N-term)	1184.65	0.651335	494	sp|Q13404|UB2V1_HUMAN	yes	yes	1	0	0	0	0		By MS/MS	By matching	By MS/MS	By MS/MS	By MS/MS	By MS/MS	By matching		1	1	1	1	1	1	1	20.783	19.17	2	0.00061363	3572	AU_20181128_BALL_697_Cyto_3	152.97	93.992	444380000	0	72312000	36151000	170610000	101990000	36846000	11435000	15036000			102
AAVAAGGLVGKGR	1	Acetyl (N-term)	1167.67	0.672405	631	sp|Q8IZD4|DCP1B_HUMAN	yes	yes	1	0	0	0	0	By matching	By matching	By matching	By MS/MS	By matching	By matching			1	1	1	1	1	1			37.71	36.463	2	0.024007	9131	AU_20181128_BALL_697_Cyto_1	66.692	26.69	15847000	3201300	2251800	1926500	3104500	4692400	670400	0	0			103
AAVDLEKLR	1	Acetyl (N-term)	1055.6	0.597509	210	sp|P17858|PFKAL_HUMAN	yes	yes	1	0	0	0	0	By MS/MS	By MS/MS	By MS/MS	By MS/MS	By MS/MS	By MS/MS	By MS/MS	By MS/MS	1	1	1	1	1	1	1	1	56.905	56.326	2	0.0072653	17421	AU_20181123_BALL_697_Cyto_2	128.69	51.629	579520000	121200000	79309000	20948000	87461000	192730000	38266000	22624000	16984000			104
AAVKDSCGKGEMATGNGR	2	Acetyl (N-term)	1849.84	0.84108	376	sp|P61758|PFD3_HUMAN	yes	yes	1	0	0	0	0		By MS/MS	By matching		By matching			By matching		1	1		1			1	17.76	15.865	3	0.0017648	2209	AU_20181128_BALL_380_Cyto_2	56.215	28.571	159840000	0	35465000	23956000	0	97323000	0	0	3092900			105
AAVKTLNPKAEVAR	2	Acetyl (N-term)	1508.87	0.867476	291	sp|P40227|TCPZ_HUMAN	yes	yes	1	0	0	0	0	By MS/MS	By matching	By matching	By MS/MS	By MS/MS				2	1	1	2	1				23.658	21.98	2;3	2.6969e-06	3443	AU_20181123_BALL_380_Cyto_1	168.02	103.58	457560000	204150000	7368600	20677000	95640000	129720000	0	0	0			106
AAVLQQVLER	0	Acetyl (N-term)	1167.66	0.661172	189	sp|P12270|TPR_HUMAN	yes	yes	1	0	0	0	0	By matching	By MS/MS	By matching	By matching	By matching	By matching	By matching	By matching	1	1	1	1	1	1	1	1	117.59	117.7	2	0.0080226	38557	AU_20181128_BALL_380_Cyto_2	164.57	75.624	74132000	4995900	30729000	8884000	9226700	11045000	6296500	1277200	1676700			107
AAVLSGPSAGSAAGVPGGTGGLSAVSSGPR	0	Acetyl (N-term)	2536.29	0.288143	632	sp|Q8IZL8|PELP1_HUMAN	yes	yes	1	0	0	0	0		By MS/MS		By MS/MS	By MS/MS	By MS/MS		By MS/MS		1		1	1	1		1	104.38	104.72	3	3.0565e-50	34016	AU_20181128_BALL_697_Cyto_1	94.606	83.463	89785000	0	17664000	0	22647000	29220000	10794000	0	9459600			108
AAVPELLQQQEEDR	0	Acetyl (N-term)	1666.82	0.816229	846	sp|Q9Y5X3|SNX5_HUMAN	yes	yes	1	0	0	0	0	By MS/MS	By MS/MS	By MS/MS	By MS/MS	By MS/MS	By MS/MS		By matching	1	1	1	1	1	1		1	102.05	102.34	2	3.3681e-11	33032	AU_20181128_BALL_697_Cyto_1	190.86	147.55	110700000	10786000	13582000	5422800	26430000	36969000	16536000	0	972200			109
AAVPSGASTGIYEALELR	0	Unmodified	1803.94	0.936678	146	sp|P06733|ENOA_HUMAN;sp|P13929|ENOB_HUMAN	no	no	0	0	0	0	0	By matching		By matching		By MS/MS		By matching		1		1		1		1		92.336	92.157	3	1.2218e-06	30330	AU_20181123_BALL_697_Cyto_2	84.14	54.006	26121000	4952700	0	4340800	0	16162000	0	665430	0			110
AAYKLVLIR	1	Acetyl (N-term)	1087.68	0.675365	214	sp|Q8N0Y7|PGAM4_HUMAN;sp|P18669|PGAM1_HUMAN	yes	no	1	0	0	0	0	By MS/MS	By MS/MS	By MS/MS	By MS/MS	By MS/MS	By MS/MS	By MS/MS	By MS/MS	1	1	1	1	1	1	1	1	79.549	79.747	2	1.9855e-10	24637	AU_20181128_BALL_380_Cyto_2	200.1	73.861	1459900000	220400000	304980000	128580000	252170000	427610000	84299000	30211000	11689000			111
ACGLVASNLNLKPGECLR	1	Acetyl (N-term)	2013.01	0.0135649	166	sp|P09382|LEG1_HUMAN	yes	yes	1	0	0	0	0	By MS/MS	By MS/MS	By matching	By MS/MS	By MS/MS	By MS/MS	By matching	By MS/MS	2	2	2	2	2	2	2	2	86.097	86.333	2;3	1.4616e-15	27983	AU_20181123_BALL_697_Cyto_2	171.29	148.17	228970000	36372000	12668000	10423000	38171000	88945000	18291000	11664000	12436000			112
ADAAATAGAGGSGTR	0	Acetyl (N-term)	1274.59	0.585106	611	sp|Q7Z7C8|TAF8_HUMAN	yes	yes	1	0	0	0	0	By MS/MS	By MS/MS	By matching	By MS/MS	By matching	By MS/MS			1	1	1	1	1	1			20.518	18.72	2	4.3676e-10	3450	AU_20181128_BALL_697_Cyto_1	129.84	87.729	21258000	2410000	3360300	1173700	7447400	4984100	1882800	0	0			113
ADAAPQLGKR	1	Acetyl (N-term)	1067.57	0.572357	677	sp|Q96C86|DCPS_HUMAN	yes	yes	1	0	0	0	0	By MS/MS	By matching	By MS/MS	By MS/MS	By MS/MS	By matching	By MS/MS	By MS/MS	1	1	1	1	1	1	1	1	20.354	18.786	2	0.0055086	3333	AU_20181128_BALL_697_Cyto_1	135.83	81.673	219360000	34309000	22101000	10923000	73738000	47421000	13204000	8337400	9330900			114
ADAINTEFKNTR	1	Unmodified	1378.68	0.684092	162	sp|P08670|VIME_HUMAN	yes	yes	0	0	0	0	0	By matching	By matching		By MS/MS	By MS/MS			By matching	1	1		1	1			1	19.098	17.382	3	0.0015545	2884	AU_20181128_BALL_697_Cyto_1	101.6	70.706	102220000	16504000	5209600	0	41198000	36392000	0	0	2918600			115
ADAPEEEDHVLVLR	0	Glu->pyro-Glu	1573.77	0.773635	150	sp|P07237|PDIA1_HUMAN	yes	yes	0	0	1	0	0					By MS/MS	By matching							1	1			75.525	74.951	2	0.00063873	23877	AU_20181123_BALL_697_Cyto_2	94.801	69.143	6120100	0	0	0	0	5257600	862510	0	0			116
ADDAGAAGGPGGPGGPGMGNR	0	Acetyl (N-term)	1779.76	0.759459	205	sp|P15880|RS2_HUMAN	yes	yes	1	0	0	0	0	By matching			By MS/MS	By MS/MS				1			1	1				36.381	35.091	2	1.2739e-10	9516	AU_20181123_BALL_697_Cyto_2	84.718	67.35	9261700	1173000	0	0	2965200	5123400	0	0	0			117
ADDEVDVDGTVEEDLGKSR	1	Glu->pyro-Glu	2029.91	0.907622	199	sp|P14625|ENPL_HUMAN	yes	yes	0	0	1	0	0		By matching	By matching	By matching	By MS/MS					1	1	1	1				82.933	83.13	2	1.9815e-10	26792	AU_20181123_BALL_697_Cyto_2	119.96	97.731	34525000	0	1698000	1401600	3653700	27771000	0	0	0			118
ADDLDFETGDAGASATFPMQCSALR	0	Acetyl (N-term)	2687.15	0.147946	410	sp|P63241|IF5A1_HUMAN;sp|Q6IS14|IF5AL_HUMAN	yes	no	1	0	0	0	0	By matching	By MS/MS	By matching	By MS/MS	By MS/MS	By MS/MS			2	1	1	2	1	1			117.1	117.21	2;3	1.3359e-14	38663	AU_20181128_BALL_697_Cyto_1	81.312	68.635	58172000	4826400	3950000	1447800	23593000	12149000	12206000	0	0			119
ADDVDQQQTTNTVEEPLDLIR	0	Acetyl (N-term)	2441.16	0.155792	390	sp|P62310|LSM3_HUMAN	yes	yes	1	0	0	0	0	By matching	By MS/MS	By MS/MS	By MS/MS	By MS/MS	By MS/MS	By matching	By MS/MS	1	2	2	2	2	2	2	1	115.06	115.19	2;3	7.7341e-268	38495	AU_20181123_BALL_697_Cyto_2	297.83	262.62	428930000	6688100	71302000	27844000	129340000	127890000	56322000	5721700	3816700			120
ADEELEALR	0	Acetyl (N-term)	1086.52	0.519318	56	sp|O14737|PDCD5_HUMAN	yes	yes	1	0	0	0	0	By matching	By matching	By matching	By matching	By matching	By MS/MS			1	1	1	1	1	1			76.046	76.019	2	0.020112	22570	AU_20181128_BALL_697_Cyto_3	114.89	57.613	57367000	10095000	8662900	3035000	11886000	13790000	9898200	0	0			121
ADEELEALRR	0	Acetyl (N-term)	1242.62	0.620429	56	sp|O14737|PDCD5_HUMAN	yes	yes	1	0	0	0	1	By MS/MS	By MS/MS	By matching	By MS/MS	By MS/MS	By MS/MS	By matching	By matching	1	1	1	1	1	1	1	1	49.978	49.062	2	0.0059583	13338	AU_20181128_BALL_697_Cyto_3	133.23	80.518	180360000	17213000	30999000	4602400	46545000	64465000	13469000	652660	2409900			122
ADEGKSYSEHDDER	1	Acetyl (N-term)	1678.67	0.670687	802	sp|Q9UBU9|NXF1_HUMAN	yes	yes	1	0	0	0	0	By MS/MS	By MS/MS	By MS/MS	By MS/MS	By MS/MS	By MS/MS	By MS/MS	By MS/MS	1	1	1	1	1	1	1	1	16.728	15.159	3	2.2965e-06	1732	AU_20181128_BALL_697_Cyto_1	152.34	129.97	412340000	86864000	22684000	29672000	147720000	85535000	27894000	3975000	7991700			123
ADEGKSYSEHDDERVNFPQR	1	Acetyl (N-term)	2420.06	0.0628942	802	sp|Q9UBU9|NXF1_HUMAN	yes	yes	1	0	0	0	1					By MS/MS								1				22.192	20.182	4	2.5748e-07	4277	AU_20181123_BALL_697_Cyto_2	74.519	66.68	37549000	0	0	0	0	37549000	0	0	0			124
ADEIAKAQVAR	1	Acetyl (N-term)	1212.65	0.64625	335	sp|P49773|HINT1_HUMAN	yes	yes	1	0	0	0	0	By MS/MS	By MS/MS	By MS/MS	By MS/MS	By MS/MS	By MS/MS	By MS/MS	By MS/MS	1	1	2	1	1	1	1	1	33.091	31.758	2	6.3061e-07	7744	AU_20181128_BALL_380_Cyto_2	194.06	102.21	850330000	164030000	98348000	43235000	251680000	166120000	67201000	29184000	30545000			125
ADEIAKAQVARPGGDTIFGKIIR	2	Acetyl (N-term)	2467.35	0.354707	335	sp|P49773|HINT1_HUMAN	yes	yes	1	0	0	0	1	By matching				By MS/MS		By matching		1				1		1		82.452	82.299	4	0.0025148	26634	AU_20181123_BALL_697_Cyto_2	49.089	40.269	83586000	5263400	0	0	0	77624000	0	698500	0			126
ADFDTYDDR	0	Acetyl (N-term)	1158.45	0.446547	538	sp|Q15056|IF4H_HUMAN	yes	yes	1	0	0	0	0	By matching	By MS/MS	By matching	By MS/MS	By MS/MS	By matching		By matching	1	1	1	1	1	1		1	59.408	58.927	2	0.010109	17348	AU_20181128_BALL_697_Cyto_1	133.86	107.97	67741000	8922300	13096000	2686700	16151000	15836000	10377000	0	670960			127
ADGAAAGAGGSPSLR	0	Acetyl (N-term)	1298.62	0.621492	625	sp|Q8IWC1|MA7D3_HUMAN	yes	yes	1	0	0	0	0	By matching		By matching	By MS/MS	By matching				1		1	1	1				32.264	30.682	2	0.00045951	7605	AU_20181128_BALL_697_Cyto_1	79.82	45.86	7119600	1495400	0	846710	2477900	2299600	0	0	0			128
ADGELNVDSLITR	0	Acetyl (N-term)	1443.72	0.720537	380	sp|P62140|PP1B_HUMAN	yes	yes	1	0	0	0	0	By MS/MS		By MS/MS	By MS/MS	By MS/MS	By MS/MS	By matching	By matching	1		1	1	1	1	1	1	111.74	111.9	2	9.9096e-137	37349	AU_20181123_BALL_697_Cyto_2	268.77	121.57	316970000	42544000	0	55942000	63222000	111240000	27184000	5031900	11804000			129
ADGQVAELLLR	0	Acetyl (N-term)	1225.67	0.666651	824	sp|Q9Y285|SYFA_HUMAN	yes	yes	1	0	0	0	0	By MS/MS	By MS/MS	By MS/MS	By MS/MS	By MS/MS	By MS/MS	By matching	By matching	1	1	1	1	1	1	1	1	115.15	115.29	2	0.0023843	36883	AU_20181123_BALL_380_Cyto_3	153.12	102.51	209350000	29401000	60038000	22418000	40202000	38857000	12721000	2056200	3657400			130
ADGYAVDR	0	Unmodified	865.393	0.392996	201	sp|P14866|HNRPL_HUMAN	yes	yes	0	0	0	0	0		By matching	By matching	By matching	By matching	By matching		By MS/MS		1	1	1	1	1		1	17.493	15.611	2	0.026104	2112	AU_20181128_A00388_Cyto_3	107.01	48.026	55613000	0	6444000	2254900	11233000	17915000	1209100	0	16557000			131
ADGYVLEGKELEFYLR	1	Glu->pyro-Glu	1882.95	0.946514	382	sp|P62241|RS8_HUMAN	yes	yes	0	0	1	0	0				By matching	By MS/MS	By matching						1	1	1			111.63	111.76	2	5.1974e-08	37274	AU_20181123_BALL_697_Cyto_2	124.86	101.63	12959000	0	0	0	4088800	6974600	1895500	0	0			132
ADHSFSDGVPSDSVEAAKNASNTEKLTDQVMQNPR	2	Oxidation (M);Acetyl (N-term)	3802.73	0.734038	708	sp|Q99733|NP1L4_HUMAN	yes	yes	1	0	0	1	0	By MS/MS								1								54.737	54.785	4	2.8922e-20	15242	AU_20181123_BALL_380_Cyto_1	73.548	68.492	36365000	36365000	0	0	0	0	0	0	0			133
ADHSFSDGVPSDSVEAAKNASNTEKLTDQVMQNPR	2	Acetyl (N-term)	3786.74	0.739124	708	sp|Q99733|NP1L4_HUMAN	yes	yes	1	0	0	0	0	By MS/MS		By matching	By MS/MS	By MS/MS				1		2	1	2				70.707	70.244	4	2.3971e-68	21970	AU_20181123_BALL_697_Cyto_2	171.15	162.01	167990000	23091000	0	9205800	73164000	62529000	0	0	0			134
ADIDNKEQSELDQDLDDVEEVEEEETGEETKLKAR	3	Acetyl (N-term)	4089.85	0.850961	359	sp|P55209|NP1L1_HUMAN	yes	yes	1	0	0	0	0	By matching			By MS/MS	By MS/MS				2			2	1				106.98	107.09	4	1.1789e-98	35666	AU_20181128_BALL_697_Cyto_1	207.7	198.2	217940000	5460400	0	0	130930000	81547000	0	0	0			135
ADIQTER	0	Acetyl (N-term)	873.419	0.41921	389	sp|P62280|RS11_HUMAN	yes	yes	1	0	0	0	0	By MS/MS	By MS/MS		By MS/MS	By MS/MS	By MS/MS	By MS/MS	By MS/MS	1	1		1	1	1	2	1	22.105	20.794	2	0.032152	4056	AU_20181128_BALL_380_Cyto_2	134.66	48.577	2191100000	406970000	260120000	0	594310000	660120000	247210000	12332000	10016000			136
ADISLDELIR	0	Acetyl (N-term)	1185.62	0.624118	726	sp|Q9BY77|PDIP3_HUMAN	yes	yes	1	0	0	0	0	By matching	By MS/MS	By matching	By MS/MS	By matching	By matching			1	1	1	1	1	1			118.13	118.22	2	0.011284	38774	AU_20181128_BALL_380_Cyto_2	141.48	69.979	94190000	11403000	19328000	9915200	17673000	23159000	12712000	0	0			137
ADKEAAFDDAVEER	1	Acetyl (N-term)	1606.71	0.711095	471	sp|Q09028|RBBP4_HUMAN	yes	yes	1	0	0	0	0	By MS/MS	By MS/MS	By MS/MS	By MS/MS	By MS/MS	By MS/MS	By matching	By MS/MS	5	3	3	3	6	4	6	3	45.377	44.179	2;3	1.7026e-23	12089	AU_20181128_BALL_697_Cyto_1	206.18	134.73	1344500000	76383000	138230000	70768000	519740000	348240000	117220000	3437100	70497000			138
ADKMDMSLDDIIKLNR	2	Oxidation (M);Acetyl (N-term)	1934.94	0.944148	617	sp|Q86V81|THOC4_HUMAN	yes	yes	1	0	0	1	0	By MS/MS	By MS/MS	By MS/MS	By MS/MS	By MS/MS	By MS/MS	By matching	By matching	6	5	6	6	4	1	1	1	93.123	93.332	3	2.0342e-06	31020	AU_20181123_BALL_697_Cyto_2	102.38	86.255	1252600000	114520000	122900000	119020000	324580000	541130000	29003000	919250	536480			139
ADKMDMSLDDIIKLNR	2	Acetyl (N-term)	1918.95	0.949233	617	sp|Q86V81|THOC4_HUMAN	yes	yes	1	0	0	0	0	By matching	By MS/MS	By MS/MS	By MS/MS	By MS/MS	By MS/MS			3	5	5	4	4	2			108.25	108.4	2;3	3.2174e-12	35134	AU_20181123_BALL_697_Cyto_2	183.23	145.98	2472200000	17051000	190900000	216940000	614680000	1315700000	116910000	0	0			140
ADKMDMSLDDIIKLNR	2	2 Oxidation (M);Acetyl (N-term)	1950.94	0.939063	617	sp|Q86V81|THOC4_HUMAN	yes	yes	1	0	0	2	0	By matching	By MS/MS	By matching	By MS/MS	By MS/MS		By matching		1	1	1	1	1		1		73.156	73.045	3	1.3513e-05	22385	AU_20181128_BALL_697_Cyto_1	110.38	92.583	138320000	10837000	24132000	5957600	46073000	47987000	0	3330100	0			141
ADKVPKTAENFR	2	Unmodified	1374.73	0.725563	402	sp|P62937|PPIA_HUMAN	yes	yes	0	0	0	0	0	By matching	By matching	By matching	By MS/MS	By MS/MS	By matching	By matching	By matching	2	1	2	2	2	1	2	1	17.586	16.088	3;4	0.00063535	2071	AU_20181128_BALL_697_Cyto_1	121.04	95.863	229140000	62146000	18531000	15338000	67975000	58579000	1619800	3241700	1713000			142
ADLDKLNIDSIIQR	1	Acetyl (N-term)	1654.89	0.889	282	sp|P36873|PP1G_HUMAN	yes	yes	1	0	0	0	0	By MS/MS	By MS/MS	By MS/MS	By MS/MS	By MS/MS	By matching	By matching	By matching	3	2	2	3	2	2	2	2	111.09	111.29	2;3	4.3715e-69	36104	AU_20181128_BALL_380_Cyto_2	236.61	145.03	596420000	59370000	88878000	83404000	160500000	167890000	29778000	3514900	3087300			143
ADLEEQLSDEEKVR	1	Acetyl (N-term)	1701.81	0.805723	314	sp|P47755|CAZA2_HUMAN	yes	yes	1	0	0	0	0	By MS/MS	By MS/MS	By matching	By MS/MS	By MS/MS	By MS/MS	By matching	By MS/MS	1	1	1	1	1	1	1	1	68.67	68.543	2	2.648e-69	20625	AU_20181128_BALL_697_Cyto_1	239.02	179.6	185420000	28163000	15940000	5489100	49297000	59906000	12593000	2234500	11801000			144
ADLSEAANR	0	Unmodified	945.452	0.451573	162	sp|P08670|VIME_HUMAN	yes	yes	0	0	0	0	0		By matching					By MS/MS	By MS/MS		1					2	1	17.326	16.122	2	1.9935e-19	2450	AU_20181123_A00388_Cyto_2	141.52	52.576	28025000	0	5656500	0	0	0	0	3831900	18537000			145
ADLSLADALTEPSPDIEGEIKR	1	Acetyl (N-term)	2381.2	0.1962	245	sp|P27816|MAP4_HUMAN	yes	yes	1	0	0	0	0					By MS/MS								1				114	113.69	3	0.002856	38038	AU_20181123_BALL_697_Cyto_2	48.656	39.713	4649400	0	0	0	0	4649400	0	0	0			146
ADMQNLVER	0	Oxidation (M);Acetyl (N-term)	1132.52	0.518272	440	sp|Q01518|CAP1_HUMAN	yes	yes	1	0	0	1	0				By matching			By MS/MS					1			1		32.68	32.076	2	0.067308	7212	AU_20181123_A00388_Cyto_2	81.548	37.101	17220000	0	0	0	8933100	0	0	8286600	0			147
ADMQNLVER	0	Acetyl (N-term)	1116.52	0.523358	440	sp|Q01518|CAP1_HUMAN	yes	yes	1	0	0	0	0	By MS/MS	By MS/MS	By MS/MS	By MS/MS	By MS/MS	By MS/MS	By matching	By MS/MS	1	1	1	1	1	1	1	1	68.8	68.673	2	0.0074997	20558	AU_20181128_BALL_380_Cyto_2	130.66	56.528	327910000	52846000	38863000	31549000	68829000	68712000	31250000	11227000	24630000			148
ADNEKLDNQR	1	Acetyl (N-term)	1243.58	0.579293	52	sp|O00629|IMA3_HUMAN	yes	yes	1	0	0	0	0	By MS/MS	By MS/MS	By MS/MS	By MS/MS	By MS/MS	By matching	By MS/MS	By MS/MS	1	1	1	1	1	1	1	1	17.519	15.951	2	1.0563e-34	2314	AU_20181123_BALL_380_Cyto_3	222.28	132.98	729240000	86208000	90339000	65800000	244890000	142780000	73205000	11443000	14577000			149
ADPDGPEAQAEACSGER	0	Unmodified	1758.71	0.711505	787	sp|Q9NX24|NHP2_HUMAN	yes	yes	0	0	0	0	0								By MS/MS								1	19.047	17.289	3	0.0060006	2647	AU_20181128_A00388_Cyto_3	50.608	37.841	4954600	0	0	0	0	0	0	0	4954600			150
ADPDVLTEVPAALKR	1	Acetyl (N-term)	1635.88	0.883186	249	sp|P29083|T2EA_HUMAN	yes	yes	1	0	0	0	0	By matching	By matching	By matching	By MS/MS	By MS/MS	By matching	By matching		1	1	1	1	1	1	1		98.354	98.531	2	0.00013482	32665	AU_20181123_BALL_697_Cyto_2	93.258	61.249	23464000	1537500	3022000	1534500	6933000	8082300	1901700	453040	0			151
ADPKYADLPGIAR	1	Acetyl (N-term)	1427.74	0.740879	501	sp|Q13561|DCTN2_HUMAN	yes	yes	1	0	0	0	0	By matching	By MS/MS	By matching	By MS/MS	By MS/MS	By matching	By matching	By matching	1	1	1	1	1	1	1	1	67.073	66.958	2	0.005662	20151	AU_20181128_BALL_697_Cyto_1	85.813	53.493	113090000	18360000	20121000	7623500	22456000	26908000	12721000	1542900	3357400			152
ADQAEAR	0	Unmodified	759.351	0.351131	431	sp|P84098|RL19_HUMAN	yes	yes	0	0	0	0	0							By matching	By MS/MS							1	1	11.681	10.802	2	0.039844	534	AU_20181128_A00388_Cyto_3	131.04	16.497	66889000	0	0	0	0	0	0	35811000	31078000			153
ADQILAGNAVR	0	Unmodified	1126.61	0.609471	510	sp|Q13895|BYST_HUMAN	yes	yes	0	0	0	0	0							By matching	By MS/MS							1	1	25.42	24.542	2	0.021731	4929	AU_20181128_A00388_Cyto_3	87.308	47.306	11298000	0	0	0	0	0	0	4455500	6842200			154
ADSELQLVEQR	0	Acetyl (N-term)	1328.66	0.657209	155	sp|P07741|APT_HUMAN	yes	yes	1	0	0	0	0	By MS/MS	By MS/MS	By MS/MS	By MS/MS	By MS/MS	By MS/MS	By MS/MS	By MS/MS	1	1	1	1	1	1	1	1	81.961	82.235	2	6.7883e-107	26519	AU_20181123_BALL_697_Cyto_2	260.06	177.61	417320000	69966000	42369000	23776000	88977000	115200000	50821000	9341800	16860000			155
ADSGTAGGAALAAPAPGPGSGGPGPR	0	Acetyl (N-term)	2158.04	0.0403083	678	sp|Q96C90|PP14B_HUMAN	yes	yes	1	0	0	0	0	By MS/MS	By MS/MS	By MS/MS	By MS/MS	By MS/MS	By MS/MS	By matching	By matching	1	2	2	2	2	2	2	1	62.755	62.502	2;3	2.5999e-92	18673	AU_20181128_BALL_697_Cyto_1	165.38	155.42	241870000	20271000	41911000	15316000	69381000	61823000	26581000	2860100	3729500			156
ADSKEGVLPLTAASTAPISFGFTR	1	Acetyl (N-term)	2477.28	0.280204	665	sp|Q92917|GPKOW_HUMAN	yes	yes	1	0	0	0	0	By matching	By matching	By matching	By MS/MS		By matching			1	1	1	1		1			114.47	114.68	3	5.6763e-05	37680	AU_20181128_BALL_697_Cyto_1	56.72	41.63	21641000	2001600	4718400	2526200	9655800	0	2739500	0	0			157
ADSSGQQGKGR	1	Acetyl (N-term)	1131.53	0.526863	330	sp|P49589|SYCC_HUMAN	yes	yes	1	0	0	0	0	By MS/MS								1								16.14	14.886	2	1.0093e-22	1733	AU_20181123_BALL_380_Cyto_1	144.09	110.29	0	0	0	0	0	0	0	0	0			158
ADVFPGNDSTASQDVANR	0	Acetyl (N-term)	1904.85	0.850048	208	sp|P17252|KPCA_HUMAN	yes	yes	1	0	0	0	0	By MS/MS	By MS/MS	By matching	By MS/MS	By MS/MS	By matching			2	2	2	2	1	2			74.038	74.018	2;3	5.3591e-07	22779	AU_20181128_BALL_697_Cyto_1	110.29	86.442	90452000	13621000	12523000	8647500	23974000	18083000	13604000	0	0			159
ADVQKDGVGMVEYLR	1	Unmodified	1678.83	0.834856	488	sp|Q13242|SRSF9_HUMAN	yes	yes	0	0	0	0	0		By matching			By MS/MS		By matching	By MS/MS		1			1		2	1	54.474	53.791	3	0.00034474	16012	AU_20181123_BALL_697_Cyto_2	86.641	55.644	26397000	0	2984500	0	0	11354000	0	1597500	10461000			160
AEAAAAPAAASGPNQMSFTFASPTQVFFNGANVR	0	Unmodified	3397.61	0.614973	253	sp|P30049|ATPD_HUMAN	yes	yes	0	0	0	0	0	By matching	By MS/MS	By MS/MS	By MS/MS	By MS/MS	By MS/MS	By MS/MS	By MS/MS	2	2	2	2	2	2	2	2	113.61	113.76	3;4	5.8451e-63	38033	AU_20181123_BALL_697_Cyto_2	132.12	120.87	197690000	11263000	21374000	14268000	44317000	42749000	18039000	14171000	31508000			161
AEAAAAPAAASGPNQMSFTFASPTQVFFNGANVR	0	Oxidation (M)	3413.61	0.609888	253	sp|P30049|ATPD_HUMAN	yes	yes	0	0	0	1	0		By MS/MS	By matching	By MS/MS	By matching		By matching	By matching		1	1	1	1		1	1	111.16	111.33	3	1.0728e-07	36427	AU_20181128_BALL_697_Cyto_1	52.237	46.271	48271000	0	5614700	5529300	11078000	8346600	0	8298600	9403700			162
AEAGAGLSETVTETTVTVTTEPENR	0	Acetyl (N-term)	2604.24	0.240249	91	sp|O60927|PP1RB_HUMAN	yes	yes	1	0	0	0	0	By MS/MS	By matching	By matching	By matching	By matching	By matching		By matching	1	1	1	1	1	1		1	108.74	108.98	3	0.0044748	35064	AU_20181123_BALL_380_Cyto_1	44.258	36.546	18294000	4265400	886300	1421300	1964300	8314800	793170	0	648590			163
AEAMDLGKDPNGPTHSSTLFVR	1	Acetyl (N-term)	2384.14	0.143059	794	sp|Q9NYB0|TE2IP_HUMAN	yes	yes	1	0	0	0	0	By MS/MS	By MS/MS	By MS/MS	By MS/MS	By MS/MS		By matching		1	1	1	1	1		1		69.525	69.364	3	1.4803e-24	21866	AU_20181123_BALL_697_Cyto_2	179.19	157.84	128070000	15590000	15963000	10140000	29740000	56106000	0	535520	0			164
AEASSANLGSGCEEKR	1	Acetyl (N-term)	1706.75	0.752976	595	sp|Q6P1K2|PMF1_HUMAN	yes	yes	1	0	0	0	0		By matching		By MS/MS		By MS/MS				1		1		1			19.289	17.434	2	0.00021527	2690	AU_20181128_BALL_697_Cyto_3	79.82	62.453	41447000	0	6633000	0	31087000	0	3727000	0	0			165
AEASSEELAEAPTEAPSPEAR	0	Unmodified	2140.98	0.976036	550;512	sp|Q15424|SAFB1_HUMAN;sp|Q14151|SAFB2_HUMAN	no	no	0	0	0	0	0				By MS/MS	By matching	By matching		By MS/MS				1	1	1		1	38.582	37.364	3	0.026699	8677	AU_20181128_A00388_Cyto_3	22.636	12.44	9806900	0	0	0	2930900	2455600	1351500	0	3068900			166
AECPTLGEAVTDHPDR	0	Acetyl (N-term)	1808.8	0.799927	364	sp|P56279|TCL1A_HUMAN	yes	yes	1	0	0	0	0	By MS/MS	By MS/MS	By MS/MS	By MS/MS	By MS/MS	By MS/MS			2	2	2	2	2	2			47.287	45.892	2;3	2.0215e-10	13788	AU_20181123_BALL_697_Cyto_2	130.1	106.42	962060000	151230000	160150000	37654000	200300000	272570000	140160000	0	0			167
AEDAIYGR	0	Unmodified	893.424	0.424296	488	sp|Q13242|SRSF9_HUMAN	yes	yes	0	0	0	0	0	By matching	By MS/MS	By MS/MS	By MS/MS	By MS/MS	By MS/MS	By MS/MS	By MS/MS	1	1	2	1	1	1	1	1	19.393	17.781	2	0.019884	2787	AU_20181128_BALL_697_Cyto_1	143.85	72.139	1152900000	536470	262480000	122450000	189780000	429680000	90301000	30968000	26674000			168
AEDALHNLDR	0	Unmodified	1152.55	0.55235	96	sp|O75494|SRS10_HUMAN	yes	yes	0	0	0	0	0	By matching	By matching	By matching	By matching	By MS/MS			By matching	1	1	1	1	1			1	19.062	17.305	3	0.02193	3212	AU_20181123_BALL_697_Cyto_2	84.658	43.943	83929000	10627000	6313700	4730100	32440000	28785000	0	0	1033300			169
AEDAVYGR	0	Unmodified	879.409	0.408646	463	sp|Q07955|SRSF1_HUMAN	yes	yes	0	0	0	0	0	By MS/MS	By MS/MS	By MS/MS	By MS/MS	By MS/MS	By MS/MS	By MS/MS	By MS/MS	1	2	1	1	2	1	1	1	17.828	16.187	2	2.9475e-11	2087	AU_20181128_BALL_697_Cyto_3	203.49	123.11	10862000000	1446900000	1566100000	701230000	3223800000	2961100000	779690000	73563000	109420000			170
AEDCRGDIGR	0	Acetyl (N-term)	1189.51	0.514584	559	sp|Q15717|ELAV1_HUMAN	yes	yes	1	0	0	0	1		By MS/MS	By matching	By matching	By MS/MS	By matching	By matching	By matching		1	1	1	1	1	1	1	18.337	16.724	2	0.012098	2975	AU_20181123_BALL_697_Cyto_2	108.98	36.493	166760000	0	25508000	3660300	56782000	59199000	10463000	4613900	6538300			171
AEDKGACLLPKIETMR	2	Unmodified	1830.93	0.933189	9	CON__P02769	yes	yes	0	0	0	0	0	By MS/MS		By matching		By MS/MS				1		1		1				39.783	38.443	4	0.02188	9778	AU_20181123_BALL_380_Cyto_1	45.618	27.522	68617000	54637000	0	1369500	0	12610000	0	0	0		+	172
AEEAAAEITR	0	Unmodified	1059.52	0.519653	50	sp|O00567|NOP56_HUMAN	yes	yes	0	0	0	0	0		By matching			By matching	By matching		By MS/MS		1			1	1		1	18.292	16.386	2	0.012869	2457	AU_20181128_A00388_Cyto_3	103.7	40.221	30056000	0	4888400	0	0	18155000	1921400	0	5090800			173
AEEQPQVELFVKAGSDGAKIGNCPFSQR	2	Acetyl (N-term)	3103.5	0.503298	46	sp|O00299|CLIC1_HUMAN	yes	yes	1	0	0	0	0	By matching				By MS/MS		By matching		1				1		1		93.927	93.707	3	4.2859e-09	30814	AU_20181123_BALL_697_Cyto_2	63.361	56.085	32467000	6372500	0	0	0	25204000	0	890140	0			174
AEEVPVSFDQPPEGSHLPCYNKVR	1	Unmodified	2754.31	0.307164	591	sp|Q6JBY9|CPZIP_HUMAN	yes	yes	0	0	0	0	0	By MS/MS				By matching				1				1				52.944	51.712	4	0.036012	13920	AU_20181123_BALL_380_Cyto_1	26.84	19.887	26058000	11374000	0	0	0	14683000	0	0	0			175
AEGGAADLDTQR	0	Acetyl (N-term)	1244.56	0.563308	838	sp|Q9Y4E8|UBP15_HUMAN	yes	yes	1	0	0	0	0	By MS/MS	By MS/MS	By matching	By MS/MS	By MS/MS	By MS/MS		By matching	1	1	1	1	1	1		1	31.106	29.486	2	0.0016526	6981	AU_20181128_BALL_380_Cyto_2	103.22	64.072	28728000	3409800	4210000	2974700	6912700	6756600	2848600	0	1615600			176
AEGPDEDSSNR	0	Unmodified	1175.47	0.469074	194	sp|P13667|PDIA4_HUMAN	yes	yes	0	0	0	0	0	By MS/MS				By MS/MS				1				1				16.181	14.599	2	7.3952e-107	1978	AU_20181123_BALL_380_Cyto_1	259.58	185.65	90298000	32320000	0	0	0	57979000	0	0	0			177
AEKQVPGGGGGGGSGGGGGSGGGGSGGGR	1	Acetyl (N-term)	2212.98	0.980562	805	sp|Q9UHB9|SRP68_HUMAN	yes	yes	1	0	0	0	0		By MS/MS			By MS/MS	By matching	By matching	By matching		1			1	1	1	1	17.117	15.592	3	1.6258e-44	2466	AU_20181123_BALL_697_Cyto_2	137.29	120.27	39779000	0	6082500	0	0	20062000	4895200	3887500	4851800			178
AEKTFEEKQGTEIDGR	2	Unmodified	1836.89	0.885371	215	sp|P19338|NUCL_HUMAN	yes	yes	0	0	0	0	0				By MS/MS	By MS/MS							2	2				17.711	15.853	3;4	0.0025917	2179	AU_20181128_BALL_697_Cyto_1	63.062	38.871	118730000	0	0	0	50471000	68258000	0	0	0			179
AELEEVTLDGKPLQALR	1	Acetyl (N-term)	1923.03	0.0313067	812	sp|Q9UKV3|ACINU_HUMAN	yes	yes	1	0	0	0	0	By MS/MS	By MS/MS	By MS/MS	By MS/MS	By MS/MS	By MS/MS	By matching	By MS/MS	4	2	3	4	4	2	3	3	106.94	107.13	2;3	6.2683e-227	34744	AU_20181128_BALL_697_Cyto_1	290.18	211.53	1118800000	74577000	27686000	43915000	326310000	589850000	43615000	5629900	7184000			180
AELGEADEAELQR	0	Acetyl (N-term)	1471.68	0.679066	842	sp|Q9Y5J9|TIM8B_HUMAN	yes	yes	1	0	0	0	0	By MS/MS	By MS/MS	By matching	By MS/MS	By MS/MS	By MS/MS	By matching	By MS/MS	1	1	1	1	1	1	1	1	67.214	67.099	2	4.2014e-06	19411	AU_20181128_BALL_697_Cyto_3	138.71	103.83	76227000	8594600	8538500	1770400	17217000	24088000	11896000	396500	3726600			181
AELGLNEHHQNEVINYMR	0	Acetyl (N-term)	2208.04	0.0381998	759	sp|Q9NQ48|LZTL1_HUMAN	yes	yes	1	0	0	0	0	By matching				By MS/MS				1				1				61.64	60.909	3	1.3455e-06	19021	AU_20181123_BALL_697_Cyto_2	83.386	66.893	11889000	1911800	0	0	0	9977400	0	0	0			182
AELNTHVNVKEKIYAVR	2	Acetyl (N-term)	2025.1	0.100724	776	sp|Q9NUQ6|SPS2L_HUMAN	yes	yes	1	0	0	0	0			By matching		By MS/MS						1		1				37.259	35.776	4	2.2206e-06	9609	AU_20181123_BALL_697_Cyto_2	83.968	73.592	82071000	0	0	3200600	0	78871000	0	0	0			183
AELTVEVR	0	Acetyl (N-term)	957.513	0.513111	339	sp|P51114|FXR1_HUMAN	yes	yes	1	0	0	0	0	By MS/MS	By matching	By MS/MS	By matching	By MS/MS	By matching	By matching		1	1	1	1	1	1	1		68.363	68.153	2	0.019393	21457	AU_20181123_BALL_697_Cyto_2	133.12	46.25	81435000	19743000	2645500	9508100	7172300	37571000	3375000	1418800	0			184
AELVQGQSAPVGMKAEGFVDALHR	1	Acetyl (N-term)	2551.29	0.285306	688	sp|Q96I24|FUBP3_HUMAN	yes	yes	1	0	0	0	0	By matching	By MS/MS	By MS/MS	By MS/MS	By MS/MS			By matching	1	2	2	2	2			1	96.66	96.897	3;4	1.0924e-31	31852	AU_20181123_BALL_697_Cyto_2	137.16	107.39	365210000	3558100	27650000	22803000	101600000	209020000	0	0	577580			185
AELVQGQSAPVGMKAEGFVDALHR	1	Oxidation (M);Acetyl (N-term)	2567.28	0.280221	688	sp|Q96I24|FUBP3_HUMAN	yes	yes	1	0	0	1	0	By matching			By matching	By MS/MS				1			1	2				88.19	88.023	3;4	0.00071925	28778	AU_20181123_BALL_697_Cyto_2	52.359	38.049	51072000	6416900	0	0	3139200	41516000	0	0	0			186
AENGESSGPPRPSR	0	Acetyl (N-term)	1481.69	0.685883	806	sp|Q9UHD9|UBQL2_HUMAN	yes	yes	1	0	0	0	1		By MS/MS		By MS/MS	By MS/MS	By MS/MS				1		1	1	1			17.677	15.783	2	1.4351e-06	2167	AU_20181128_BALL_697_Cyto_1	136.5	87.133	107470000	0	15765000	0	42798000	33603000	15309000	0	0			187
AENHCELLSPAR	0	Acetyl (N-term)	1437.67	0.667062	792	sp|Q9NXV2|KCTD5_HUMAN	yes	yes	1	0	0	0	0	By MS/MS	By matching	By MS/MS	By MS/MS	By MS/MS	By matching			1	1	1	1	1	1			31.716	30.09	2	0.0036478	7837	AU_20181123_BALL_697_Cyto_2	94.297	68.358	24614000	4913600	3101700	0	6604200	8132800	1862000	0	0			188
AENPSLENHR	0	Acetyl (N-term)	1207.56	0.558163	48	sp|O00505|IMA4_HUMAN	yes	yes	1	0	0	0	0	By MS/MS	By MS/MS	By MS/MS	By MS/MS	By MS/MS	By MS/MS		By MS/MS	1	1	1	1	1	1		1	18.418	16.625	2	0.00032767	2456	AU_20181128_BALL_697_Cyto_3	188.98	126.98	597630000	75528000	44179000	42213000	165110000	155020000	108640000	0	6936000			189
AENVAVPEAAEER	0	Unmodified	1383.66	0.663022	363	sp|P55884|EIF3B_HUMAN	yes	yes	0	0	0	0	0				By matching	By MS/MS	By matching						1	1	1			23.636	21.729	2	0.0087249	4703	AU_20181123_BALL_697_Cyto_2	80.763	53.021	8196200	0	0	0	3177100	4264800	754240	0	0			190
AEPASVAAESLAGSR	0	Acetyl (N-term)	1456.72	0.715786	763	sp|Q9NQT5|EXOS3_HUMAN	yes	yes	1	0	0	0	0	By MS/MS	By MS/MS	By MS/MS	By MS/MS		By MS/MS	By MS/MS	By MS/MS	1	1	1	1		1	1	1	77.942	78.24	2	8.1463e-10	23307	AU_20181128_BALL_697_Cyto_3	167.71	121.88	294850000	50938000	39871000	40839000	86296000	0	46716000	8020600	22173000			191
AEPSGAETRPPIR	0	Acetyl (N-term)	1421.73	0.726291	769	sp|Q9NRR5|UBQL4_HUMAN	yes	yes	1	0	0	0	1		By MS/MS	By matching	By MS/MS	By matching	By MS/MS		By matching		1	1	1	1	1		1	22.81	20.944	2	0.00029401	4142	AU_20181128_BALL_380_Cyto_2	98.249	58.204	199220000	0	41410000	11062000	57033000	60917000	25483000	0	3319100			192
AERPEDLNLPNAVITR	0	Acetyl (N-term)	1848.97	0.969375	768	sp|Q9NRF9|DPOE3_HUMAN	yes	yes	1	0	0	0	1	By MS/MS	By MS/MS	By MS/MS	By MS/MS	By MS/MS	By MS/MS	By matching	By matching	2	2	2	2	2	2	2	1	79.588	79.749	2;3	1.1193e-05	24674	AU_20181128_BALL_380_Cyto_2	135.58	111.29	241130000	18471000	40501000	14703000	69869000	67758000	26944000	2166100	714450			193
AESDWDTVTVLR	0	Acetyl (N-term)	1432.68	0.683423	90	sp|O60869|EDF1_HUMAN	yes	yes	1	0	0	0	0	By matching		By matching		By MS/MS	By matching			1		1		1	1			109.95	109.99	2	0.0019973	36584	AU_20181123_BALL_697_Cyto_2	107.24	86.374	24531000	5217900	0	3063400	0	13144000	3104900	0	0			194
AESEDEEEEDVKLLSISGKR	2	Unmodified	2262.09	0.086315	148	sp|P06748|NPM_HUMAN	yes	yes	0	0	0	0	0	By MS/MS			By MS/MS	By MS/MS				1			1	1				42.169	40.679	4	2.7516e-10	11826	AU_20181123_BALL_697_Cyto_2	83.776	70.045	169040000	58964000	0	0	20013000	90060000	0	0	0			195
AESSDKLYR	1	Acetyl (N-term)	1109.54	0.535303	172	sp|P09874|PARP1_HUMAN	yes	yes	1	0	0	0	0	By MS/MS	By MS/MS	By MS/MS	By MS/MS	By MS/MS	By MS/MS	By MS/MS	By matching	2	1	1	1	1	1	1	1	19.678	18.144	2	1.0394e-11	2547	AU_20181123_BALL_380_Cyto_1	204.62	131.01	689780000	104310000	84240000	34928000	183320000	201120000	31059000	18811000	31996000			196
AESSESFTMASSPAQR	0	Oxidation (M);Acetyl (N-term)	1742.74	0.741743	332	sp|P49736|MCM2_HUMAN	yes	yes	1	0	0	1	0	By MS/MS	By MS/MS	By matching	By MS/MS	By MS/MS	By MS/MS			1	1	1	1	1	1			39.865	38.635	2	2.0568e-10	9903	AU_20181123_BALL_380_Cyto_1	130.56	116.3	35076000	12518000	4861000	2004900	7503500	3951500	4237500	0	0			197
AESSESFTMASSPAQR	0	Acetyl (N-term)	1726.75	0.746828	332	sp|P49736|MCM2_HUMAN	yes	yes	1	0	0	0	0	By MS/MS	By MS/MS	By MS/MS	By MS/MS	By MS/MS	By MS/MS		By matching	1	1	1	1	1	1		1	58.462	57.959	2	3.5715e-91	16941	AU_20181128_BALL_697_Cyto_1	248.42	196.98	221640000	23543000	24720000	16921000	49169000	71965000	34263000	0	1062700			198
AETAAGVGR	0	Acetyl (N-term)	872.435	0.435195	473	sp|Q12788|TBL3_HUMAN	yes	yes	1	0	0	0	0	By matching	By MS/MS	By MS/MS	By MS/MS	By MS/MS	By MS/MS	By MS/MS	By MS/MS	1	1	1	1	1	1	1	1	21.768	20.2	2	0.00051723	4312	AU_20181123_BALL_697_Cyto_2	187.34	57.376	256640000	17134000	24004000	18574000	60481000	69180000	29735000	21935000	15596000			199
AETLEFNDVYQEVKGSMNDGR	1	Acetyl (N-term)	2443.1	0.0961682	470	sp|Q08945|SSRP1_HUMAN	yes	yes	1	0	0	0	0	By matching	By MS/MS	By MS/MS	By MS/MS	By MS/MS	By MS/MS	By matching	By matching	2	2	2	2	2	2	2	1	111.74	111.91	2;3	9.0236e-23	37378	AU_20181123_BALL_697_Cyto_2	137.43	120.28	364860000	15722000	25459000	29569000	62442000	174430000	42363000	5487800	9382700			200
AETLPGSGDSGPGTASLGPGVAETGTR	0	Acetyl (N-term)	2483.18	0.17759	512	sp|Q14151|SAFB2_HUMAN	yes	yes	1	0	0	0	0	By MS/MS	By MS/MS	By MS/MS	By MS/MS	By MS/MS	By MS/MS	By matching	By matching	2	2	2	2	2	2	1	2	89.415	89.678	2;3	1.3077e-39	29258	AU_20181123_BALL_697_Cyto_2	135.01	121.82	405110000	49420000	59246000	42105000	90011000	112250000	45166000	1523700	5393300			201
AETLSGLGDSGAAGAAALSSASSETGTR	0	Acetyl (N-term)	2536.19	0.188883	550	sp|Q15424|SAFB1_HUMAN	yes	yes	1	0	0	0	0	By MS/MS	By MS/MS	By MS/MS	By MS/MS	By MS/MS	By MS/MS	By MS/MS	By MS/MS	2	2	2	2	2	2	2	2	106.76	107.02	2;3	0	34787	AU_20181128_BALL_697_Cyto_1	404.11	359.6	1783000000	224330000	131980000	158230000	423370000	522160000	238500000	28194000	56220000			202
AETLSGLGDSGAAGAAALSSASSETGTRR	0	Acetyl (N-term)	2692.29	0.289994	550	sp|Q15424|SAFB1_HUMAN	yes	yes	1	0	0	0	1		By MS/MS		By MS/MS	By MS/MS	By MS/MS				1		1	1	1			85.886	86.122	3	1.3621e-272	27775	AU_20181123_BALL_697_Cyto_2	236.82	214.69	258440000	0	24679000	0	53444000	140920000	39389000	0	0			203
AETVSTQVGTEGGLR	0	Acetyl (N-term)	1545.76	0.763465	630	sp|Q8IZ73|RUSD2_HUMAN	yes	yes	1	0	0	0	0	By MS/MS	By MS/MS	By MS/MS	By MS/MS	By MS/MS	By MS/MS			1	1	1	1	1	1			58.04	57.395	2	1.7157e-05	17695	AU_20181123_BALL_697_Cyto_2	101.95	66.01	29649000	3867400	3783000	2381500	6345800	10914000	2356900	0	0			204
AEVDAAMAAR	0	Unmodified	1003.48	0.475679	224	sp|P22626|ROA2_HUMAN	yes	yes	0	0	0	0	0	By matching			By MS/MS	By MS/MS	By matching		By MS/MS	1			1	1	1		1	19.528	17.781	2	0.012219	2932	AU_20181128_A00388_Cyto_3	109.48	50.874	70818000	12315000	0	0	28919000	14847000	2645800	0	12092000			205
AEVEETLKR	1	Acetyl (N-term)	1115.58	0.582253	644	sp|Q9NP97|DLRB1_HUMAN;sp|Q8TF09|DLRB2_HUMAN	yes	no	1	0	0	0	0	By MS/MS	By matching		By MS/MS	By MS/MS	By matching	By matching		1	1		1	1	1	1		33.593	32.305	2	0.0015107	7831	AU_20181128_BALL_697_Cyto_1	182.69	93.746	55861000	12121000	6246100	0	21722000	13286000	1939600	546290	0			206
AEVEQKKKR	3	Acetyl (N-term)	1156.66	0.656421	394	sp|P62841|RS15_HUMAN	yes	yes	1	0	0	0	0	By MS/MS	By matching	By matching	By matching					1	1	1	1					15.907	14.213	2	0.01845	1723	AU_20181123_BALL_380_Cyto_1	143.86	71.314	518520000	92371000	135410000	71412000	219330000	0	0	0	0			207
AEVQVLVLDGR	0	Acetyl (N-term)	1239.68	0.682301	292	sp|P40429|RL13A_HUMAN	yes	yes	1	0	0	0	0	By MS/MS	By MS/MS	By MS/MS	By MS/MS	By MS/MS	By MS/MS	By MS/MS	By MS/MS	1	1	1	1	1	1	1	1	112.1	112.29	2	0.0017758	35800	AU_20181123_BALL_380_Cyto_3	153.12	103.7	4430900000	773670000	363830000	474640000	611960000	1506300000	307200000	146090000	247250000			208
AEVQVLVLDGR	0	Unmodified	1197.67	0.671737	292	sp|P40429|RL13A_HUMAN	yes	yes	0	0	0	0	0	By MS/MS	By MS/MS	By matching	By MS/MS	By MS/MS		By matching		1	1	1	1	1		1		63.544	63.286	2	0.0024971	18777	AU_20181128_BALL_697_Cyto_1	123.79	68.811	43925000	6652300	7173000	2465900	9560000	17191000	0	881960	0			209
AFAETYPAASSLPNGDCGRPR	0	Acetyl (N-term)	2278.04	0.0436791	259	sp|P30520|PURA2_HUMAN	yes	yes	1	0	0	0	1	By MS/MS	By MS/MS	By matching	By MS/MS	By MS/MS	By matching	By matching	By matching	2	1	2	2	1	1	1	1	72.256	72.28	2;3	5.9882e-08	21381	AU_20181123_BALL_380_Cyto_1	52.784	37.192	96262000	27380000	7052200	12559000	33572000	9524400	4244400	911830	1018100			210
AFHVGKTPIVGQPSIPGGPVR	1	Unmodified	2113.18	0.179643	14	CON__P12763	yes	yes	0	0	0	0	0					By MS/MS								1				48.787	46.276	4	6.715e-12	13872	AU_20181123_BALL_697_Cyto_2	94.281	77.596	12928000	0	0	0	0	12928000	0	0	0		+	211
AFKDTGKTPVEPEVAIHR	2	Acetyl (N-term)	2036.07	0.0690892	369	sp|P60866|RS20_HUMAN	yes	yes	1	0	0	0	0	By MS/MS	By MS/MS	By MS/MS	By MS/MS	By MS/MS	By MS/MS	By MS/MS	By MS/MS	5	6	4	5	5	3	3	3	41.261	40.203	3;4	9.797e-16	9414	AU_20181123_BALL_697_Cyto_2	146.58	122.04	2464500000	574840000	75495000	74143000	342580000	1324600000	38450000	24134000	10322000			212
AGAATQASLESAPR	0	Acetyl (N-term)	1370.68	0.679007	724	sp|Q9BXR0|TGT_HUMAN	yes	yes	1	0	0	0	0	By MS/MS	By MS/MS	By MS/MS	By MS/MS	By MS/MS	By MS/MS		By matching	1	1	1	1	1	1		1	42.636	41.474	2	2.053e-83	10419	AU_20181123_BALL_380_Cyto_1	243.53	195.11	111370000	36412000	9786800	9007300	17132000	23071000	13680000	0	2278100			213
AGAGSAAVSGAGTPVAGPTGR	0	Acetyl (N-term)	1752.88	0.875475	116	sp|O95295|SNAPN_HUMAN	yes	yes	1	0	0	0	0	By MS/MS	By matching	By MS/MS	By MS/MS	By MS/MS	By MS/MS	By matching		1	1	1	1	1	1	1		48.369	47.329	2	7.1346e-15	14102	AU_20181123_BALL_697_Cyto_2	150.12	116.89	46354000	4851900	12718000	2384400	10997000	9291200	5496600	613960	0			214
AGDEIDEPSER	0	Unmodified	1216.52	0.520775	692	sp|Q96ME7|ZN512_HUMAN	yes	yes	0	0	0	0	0								By MS/MS								1	18.323	16.566	2	0.0079257	2383	AU_20181128_A00388_Cyto_3	96.331	65.258	5151800	0	0	0	0	0	0	0	5151800			215
AGEFVDLYVPR	0	Unmodified	1264.65	0.645187	409	sp|P63220|RS21_HUMAN	yes	yes	0	0	0	0	0	By MS/MS	By MS/MS	By MS/MS	By MS/MS	By MS/MS	By MS/MS	By matching		2	2	2	2	2	1	1		79.664	79.787	2;3	0.001768	24358	AU_20181128_BALL_697_Cyto_3	154.56	118.16	183410000	41290000	30236000	19775000	24357000	53501000	13743000	512830	0			216
AGFAGDDAPR	0	Unmodified	975.441	0.441008	368;412;174	sp|Q6S8J3|POTEE_HUMAN;sp|P0CG38|POTEI_HUMAN;sp|P0CG39|POTEJ_HUMAN;sp|A5A3E0|POTEF_HUMAN;sp|P60709|ACTB_HUMAN;sp|P63267|ACTH_HUMAN;sp|P62736|ACTA_HUMAN;sp|P68032|ACTC_HUMAN;sp|P68133|ACTS_HUMAN;sp|P63261|ACTG_HUMAN	no	no	0	0	0	0	0	By matching	By matching	By matching	By MS/MS	By MS/MS	By matching		By MS/MS	1	1	1	1	1	1		1	18.849	17.057	2	0.0067591	2586	AU_20181128_A00388_Cyto_3	168.27	100.28	180480000	17281000	34330000	11421000	46366000	39206000	9888600	0	21991000			217
AGGAAVVITEPEHTKER	1	Unmodified	1763.92	0.916611	799	sp|Q9P258|RCC2_HUMAN	yes	yes	0	0	0	0	0	By MS/MS		By matching	By MS/MS	By MS/MS				2		2	2	2				18.238	16.505	3;4	4.5042e-11	2270	AU_20181123_BALL_380_Cyto_1	84.842	79.183	72800000	19682000	0	8110900	16819000	28189000	0	0	0			218
AGGEAGVTLGQPHLSR	0	Acetyl (N-term)	1590.81	0.811418	296	sp|Q2VIR3|IF2GL_HUMAN;sp|P41091|IF2G_HUMAN	yes	no	1	0	0	0	0	By MS/MS	By MS/MS	By MS/MS	By MS/MS	By MS/MS	By MS/MS	By MS/MS	By MS/MS	3	1	3	3	2	3	2	2	44.357	43.049	2;3	1.1654e-29	12095	AU_20181128_BALL_380_Cyto_2	259.47	213.47	773190000	137300000	55355000	72479000	231350000	193050000	55111000	16443000	12109000			219
AGGEAGVTLGQPHLSR	0	Unmodified	1548.8	0.800853	296	sp|Q2VIR3|IF2GL_HUMAN;sp|P41091|IF2G_HUMAN	yes	no	0	0	0	0	0	By MS/MS	By matching		By MS/MS	By MS/MS				2	1		1	1				22.862	21.246	2;3	8.8716e-08	3438	AU_20181123_BALL_380_Cyto_1	121.79	94.818	113210000	71051000	3878700	0	32090000	6188600	0	0	0			220
AGGPTTPLSPTR	0	Unmodified	1153.61	0.609136	220	sp|P20700|LMNB1_HUMAN	yes	yes	0	0	0	0	0	By matching	By matching	By matching	By MS/MS	By matching	By matching	By MS/MS	By MS/MS	1	1	1	1	1	1	1	1	21.102	19.533	2	0.00056764	3199	AU_20181128_A00388_Cyto_3	150.61	107.48	128280000	3070300	4198000	3580300	6230500	5378900	1721300	28898000	75207000			221
AGGVGGLR	0	Unmodified	685.387	0.387122	100	sp|O75607|NPM3_HUMAN	yes	yes	0	0	0	0	0								By MS/MS								1	17.342	15.584	2	0.073769	2022	AU_20181128_A00388_Cyto_3	61.494	7.4382	0	0	0	0	0	0	0	0	0			222
AGHQTSAESWGTGR	0	Unmodified	1443.65	0.649104	281	sp|P36578|RL4_HUMAN	yes	yes	0	0	0	0	0			By matching	By matching	By MS/MS		By matching	By MS/MS			1	1	1		1	1	16.785	15.299	3	5.3327e-06	1832	AU_20181128_A00388_Cyto_3	99.991	83.111	31258000	0	0	3200500	10261000	8392400	0	2857800	6546200			223
AGLELLSDQGYR	0	Acetyl (N-term)	1362.68	0.677944	757	sp|Q9NPD3|EXOS4_HUMAN	yes	yes	1	0	0	0	0	By MS/MS	By MS/MS	By MS/MS	By MS/MS	By MS/MS	By MS/MS	By matching	By MS/MS	1	1	1	1	2	1	1	1	111.71	111.83	2	0.00035296	36333	AU_20181128_BALL_380_Cyto_2	169.44	98.52	472870000	31912000	78782000	45500000	100320000	141870000	36910000	9223100	28349000			224
AGLNSLEAVKR	1	Acetyl (N-term)	1198.67	0.666986	415	sp|P67936|TPM4_HUMAN	yes	yes	1	0	0	0	0	By MS/MS	By MS/MS	By MS/MS	By MS/MS	By MS/MS	By MS/MS	By MS/MS	By MS/MS	1	1	1	1	1	1	1	1	46.105	44.913	2	4.2824e-36	12055	AU_20181128_BALL_697_Cyto_3	226.59	124.94	1670700000	236280000	378090000	89071000	331550000	491640000	104510000	16111000	23437000			225
AGLQFPVGR	0	Unmodified	943.524	0.52395	141	sp|Q99878|H2A1J_HUMAN;sp|Q96KK5|H2A1H_HUMAN;sp|Q71UI9|H2AV_HUMAN;sp|P0C0S5|H2AZ_HUMAN;sp|Q9BTM1|H2AJ_HUMAN;sp|Q16777|H2A2C_HUMAN;sp|Q93077|H2A1C_HUMAN;sp|Q8IUE6|H2A2B_HUMAN;sp|Q7L7L0|H2A3_HUMAN;sp|Q6FI13|H2A2A_HUMAN;sp|P20671|H2A1D_HUMAN;sp|P0C0S8|H2A1_HUMAN;sp|P04908|H2A1B_HUMAN;sp|Q96QV6|H2A1A_HUMAN;sp|P16104|H2AX_HUMAN	yes	no	0	0	0	0	0	By MS/MS	By matching	By matching	By MS/MS	By MS/MS	By MS/MS		By matching	1	1	1	1	2	2		1	47.659	46.229	2	0.010577	12186	AU_20181123_BALL_380_Cyto_1	134.44	61.399	59223000	7107200	5458100	5230200	6146900	25126000	8934700	0	1220000			226
AGLTLFVGR	0	Acetyl (N-term)	974.555	0.554916	781	sp|Q9NW13|RBM28_HUMAN	yes	yes	1	0	0	0	0	By matching	By matching	By MS/MS	By MS/MS	By MS/MS	By matching	By matching	By matching	1	1	1	1	1	1	1	1	115.26	115.41	2	0.018241	38646	AU_20181123_BALL_697_Cyto_2	111.65	53.837	230920000	28386000	40724000	55438000	29407000	34318000	14852000	7577900	20221000			227
AGLTVRDPAVDR	0	Acetyl (N-term)	1310.69	0.694263	272	sp|P33240|CSTF2_HUMAN	yes	yes	1	0	0	0	1		By matching		By MS/MS	By MS/MS			By matching		1		1	1			1	39.934	38.803	2	0.0017134	10173	AU_20181128_BALL_697_Cyto_1	98.249	48.436	27028000	0	5460600	0	8379700	12439000	0	0	748670			228
AGMAMAGQSPVLR	0	Unmodified	1287.64	0.642761	238	sp|P26599|PTBP1_HUMAN	yes	yes	0	0	0	0	0	By matching	By matching	By matching	By MS/MS	By matching				1	1	1	1	1				37.48	36.304	2	0.0098594	9066	AU_20181128_BALL_697_Cyto_1	78.934	59.148	13423000	1513000	2168100	2351800	2963700	4426900	0	0	0			229
AGMKTASGDYIDSSWELR	1	Acetyl (N-term)	2027.93	0.925855	616	sp|Q86UX7|URP2_HUMAN	yes	yes	1	0	0	0	0	By matching			By matching	By MS/MS	By matching			2			1	1	2			87.588	87.719	2;3	0.0077241	28514	AU_20181123_BALL_697_Cyto_2	46.621	33.194	15462000	7480500	0	0	2535700	4489600	956660	0	0			230
AGPAAGPGAPGTAAGR	0	Unmodified	1277.65	0.647647	304	sp|P43007|SATT_HUMAN	yes	yes	0	0	0	0	0				By MS/MS								1					17.939	16.232	2	0.0049688	2348	AU_20181128_BALL_697_Cyto_1	60.434	33.319	0	0	0	0	0	0	0	0	0			231
AGPGVGAPR	0	Unmodified	780.424	0.424236	593	sp|Q6NYC8|PPR18_HUMAN	yes	yes	0	0	0	0	0		By matching	By matching	By MS/MS	By matching	By matching				1	1	1	1	1			16.964	15.057	2	0.052442	1823	AU_20181128_BALL_697_Cyto_1	94.407	29.631	39479000	0	7197100	3581600	14298000	8708600	5693400	0	0			232
AGPMEEPPQAQAPPR	0	Unmodified	1574.75	0.751126	567	sp|Q16643|DREB_HUMAN	yes	yes	0	0	0	0	0	By MS/MS	By matching	By matching	By MS/MS	By MS/MS	By MS/MS			1	1	1	2	2	2			23.63	21.773	2;3	3.0503e-05	4730	AU_20181123_BALL_697_Cyto_2	109.84	109.84	63904000	17384000	3387000	2360300	14091000	21180000	5501400	0	0			233
AGQSPVLR	0	Unmodified	826.466	0.466101	238	sp|P26599|PTBP1_HUMAN	yes	yes	0	0	0	0	0		By matching						By MS/MS		1						1	17.382	15.576	2	0.037767	2113	AU_20181128_A00388_Cyto_3	122.18	25.986	14070000	0	2942800	0	0	0	0	0	11128000			234
AGQVLDINLAAEPKVNR	1	Unmodified	1807	0.995196	156	sp|P07910|HNRPC_HUMAN	yes	yes	0	0	0	0	0	By matching				By MS/MS		By matching		1				1		1		55.3	54.612	3	0.019699	16799	AU_20181123_BALL_697_Cyto_2	42.647	34.047	8330500	2498400	0	0	0	4849100	0	983060	0			235
AGSFGGAGGHAPGVAR	0	Unmodified	1367.67	0.669445	343	sp|P52272|HNRPM_HUMAN	yes	yes	0	0	0	0	0	By matching	By MS/MS	By matching	By matching	By MS/MS				1	1	1	1	1				17.955	16.199	3	0.018252	2417	AU_20181128_BALL_380_Cyto_2	47.639	27.98	77342000	16045000	4806000	8936500	18902000	28652000	0	0	0			236
AGSGAGVR	0	Acetyl (N-term)	715.361	0.361301	421	sp|P78527|PRKDC_HUMAN	yes	yes	1	0	0	0	0		By MS/MS		By MS/MS	By matching	By MS/MS		By MS/MS		1		1	1	1		1	17.626	15.76	2	0.010804	2061	AU_20181128_A00388_Cyto_3	92.467	27.136	96217000	0	16297000	0	23994000	25109000	20863000	0	9953400			237
AGSGPGAGQQQATPGALLQAGPPR	0	Unmodified	2186.12	0.119227	679	sp|Q96DI7|SNR40_HUMAN	yes	yes	0	0	0	0	0	By MS/MS	By MS/MS	By matching	By MS/MS	By MS/MS	By matching	By matching	By matching	1	1	1	1	1	1	1	1	50.838	49.946	3	9.5611e-22	14141	AU_20181128_BALL_697_Cyto_1	117.31	101.72	33766000	3102300	5422600	3845900	7726100	7949200	2581100	1011700	2127400			238
AGTVVLDDVELR	0	Acetyl (N-term)	1327.7	0.698345	231	sp|P25205|MCM3_HUMAN	yes	yes	1	0	0	0	0	By MS/MS	By MS/MS	By MS/MS	By MS/MS	By MS/MS	By MS/MS	By matching	By MS/MS	1	2	2	1	1	1	1	1	111.54	111.72	2	0.00034492	35523	AU_20181123_BALL_380_Cyto_3	136.63	89.437	1590800000	288750000	259940000	223870000	274060000	404340000	107500000	8682100	23652000			239
AGVFPYR	0	Acetyl (N-term)	850.434	0.433738	597	sp|Q6P2Q9|PRP8_HUMAN	yes	yes	1	0	0	0	0	By matching	By matching	By matching	By MS/MS	By matching	By matching	By matching	By matching	1	1	1	1	1	1	1	1	75.439	75.524	2	0.059468	23137	AU_20181128_BALL_697_Cyto_1	99.511	35.929	175820000	25226000	23083000	23266000	32858000	43173000	11880000	6469200	9867800			240
AGVSFSGHR	0	Acetyl (N-term)	958.462	0.462078	567	sp|Q16643|DREB_HUMAN	yes	yes	1	0	0	0	0		By MS/MS	By MS/MS	By MS/MS	By MS/MS	By MS/MS				1	1	1	1	1			22.302	20.395	2	0.0086622	3861	AU_20181128_BALL_380_Cyto_2	132.08	59.946	401040000	0	37064000	53512000	85798000	176430000	48233000	0	0			241
AHSPVAVQVPGMQNNIADPEELFTKLER	1	Acetyl (N-term)	3131.57	0.570983	800	sp|Q9P289|STK26_HUMAN	yes	yes	1	0	0	0	0				By MS/MS	By MS/MS							1	1				112.17	112.27	3	0.0012517	37497	AU_20181123_BALL_697_Cyto_2	46.66	40.297	28136000	0	0	0	21829000	6306700	0	0	0			242
AIAAKEKDIQEESTFSSR	2	Unmodified	2009.01	0.00654853	301	sp|P42704|LPPRC_HUMAN	yes	yes	0	0	0	0	0	By MS/MS		By matching	By MS/MS	By MS/MS		By MS/MS		2		2	2	2		2		19.538	18.152	3;4	1.9007e-36	3280	AU_20181123_BALL_697_Cyto_2	209.31	169.97	334400000	121040000	0	11327000	44279000	136070000	0	21682000	0			243
AICGAIR	0	Unmodified	759.406	0.406143	409	sp|P63220|RS21_HUMAN	yes	yes	0	0	0	0	0	By MS/MS	By matching	By matching	By matching	By matching	By matching	By matching	By matching	1	1	1	1	1	1	1	1	18.447	16.878	2	0.032131	2368	AU_20181123_BALL_380_Cyto_1	145	12.897	102480000	20947000	13130000	11778000	13530000	36861000	3877000	1801200	556760			244
AIEHIDEVQNEIDR	0	Unmodified	1679.81	0.811478	437	sp|Q01105|SET_HUMAN;sp|P0DME0|SETLP_HUMAN	yes	no	0	0	0	0	0	By MS/MS			By matching	By MS/MS				1			1	1				35.435	34.112	3	0.0023363	8550	AU_20181123_BALL_380_Cyto_1	86.944	58.661	18359000	9150700	0	0	2470500	6737800	0	0	0			245
AIELPMDPKLNKR	2	Unmodified	1523.85	0.849383	707	sp|Q99729|ROAA_HUMAN	yes	yes	0	0	0	0	0	By matching				By MS/MS				1				1				37.267	35.685	3	0.027998	9656	AU_20181123_BALL_697_Cyto_2	65.395	43.838	14601000	2552800	0	0	0	12048000	0	0	0			246
AILVDLEPGTMDSVR	0	Unmodified	1614.83	0.828708	153	sp|P07437|TBB5_HUMAN;sp|Q9BVA1|TBB2B_HUMAN;sp|Q13885|TBB2A_HUMAN;sp|Q13509|TBB3_HUMAN	yes	no	0	0	0	0	0	By matching	By matching		By matching	By MS/MS				1	1		1	1				91.761	91.909	2	3.1167e-05	30200	AU_20181123_BALL_697_Cyto_2	109.59	61.652	10630000	1524200	2545100	0	2077500	4482800	0	0	0			247
AINTEFKNTR	1	Unmodified	1192.62	0.620035	162	sp|P08670|VIME_HUMAN	yes	yes	0	0	0	0	0	By matching		By matching	By matching	By MS/MS		By MS/MS	By matching	1		1	1	1		1	1	17.92	16.472	3	0.012609	2438	AU_20181123_A00388_Cyto_2	104.22	68.926	184050000	30006000	0	12594000	56692000	65699000	0	12655000	6403900			248
AIPGLAGAGNSVLLVSNLNPER	0	Unmodified	2161.19	0.185516	238	sp|P26599|PTBP1_HUMAN	yes	yes	0	0	0	0	0							By matching	By MS/MS							1	1	110.59	110.86	3	0.048718	34352	AU_20181128_A00388_Cyto_3	27.904	18.62	22329000	0	0	0	0	0	0	7951000	14378000			249
AIPSAAAAAAAAGR	0	Unmodified	1167.64	0.63602	238	sp|P26599|PTBP1_HUMAN	yes	yes	0	0	0	0	0							By MS/MS	By matching							1	1	32.723	32.195	2	0.047111	7186	AU_20181123_A00388_Cyto_2	51.268	27.839	5050300	0	0	0	0	0	0	2973700	2076600			250
AISEAAAQYNPEPPPPR	0	Unmodified	1806.89	0.890062	139	sp|P04632|CPNS1_HUMAN	yes	yes	0	0	0	0	0	By matching	By matching		By MS/MS	By matching				1	1		1	1				35.747	34.442	3	0.042159	8495	AU_20181128_BALL_697_Cyto_1	24.053	16.19	11614000	2085500	1141500	0	2806100	5581200	0	0	0			251
AITGASLADIMAKR	1	Unmodified	1416.78	0.775884	427	sp|P83731|RL24_HUMAN	yes	yes	0	0	0	0	0	By matching			By matching	By MS/MS				1			1	1				61.642	61.221	3	0.00067343	19060	AU_20181123_BALL_697_Cyto_2	115.78	91.929	23941000	7198500	0	0	3709400	13033000	0	0	0			252
AIVFIKQPSSQDALQGR	1	Unmodified	1857.01	0.010846	492	sp|Q13308|PTK7_HUMAN	yes	yes	0	0	0	0	0	By MS/MS		By matching	By MS/MS	By MS/MS				1		1	1	1				46.468	44.961	3	6.7114e-06	13855	AU_20181123_BALL_697_Cyto_2	76.151	64.459	101540000	12953000	0	7575900	17220000	63790000	0	0	0			253
AKDVKFGADAR	2	Unmodified	1176.63	0.625121	180	sp|P10809|CH60_HUMAN	yes	yes	0	0	0	0	0	By matching	By matching	By MS/MS	By MS/MS	By MS/MS	By matching		By matching	1	2	2	2	2	1		2	16.473	14.662	2;3	0.0025478	1864	AU_20181123_BALL_697_Cyto_2	128.01	89.052	756080000	53851000	25315000	202440000	337010000	115300000	2637400	0	19529000			254
AKFMTPVIQDNPSGWGPCAVPEQFR	1	Acetyl (N-term)	2873.36	0.362905	70	sp|O15371|EIF3D_HUMAN	yes	yes	1	0	0	0	0	By MS/MS	By MS/MS		By MS/MS	By MS/MS			By matching	1	1		1	1			1	112.73	112.92	3	3.8251e-19	37722	AU_20181123_BALL_697_Cyto_2	98.019	84.612	95295000	10174000	20729000	0	26506000	36308000	0	0	1577800			255
AKHHPDLIFCR	1	Acetyl (N-term)	1434.72	0.719038	608	sp|Q7RTV0|PHF5A_HUMAN	yes	yes	1	0	0	0	0	By MS/MS		By matching	By MS/MS	By MS/MS		By MS/MS		3		1	2	2		1		23.453	22.036	2;3	8.2326e-36	3405	AU_20181123_BALL_380_Cyto_1	225.67	184.68	421480000	211790000	0	19898000	35661000	133750000	0	20383000	0			256
AKIAKTHEDIEAQIR	2	Acetyl (N-term)	1763.95	0.952997	98	sp|O75533|SF3B1_HUMAN	yes	yes	1	0	0	0	0	By MS/MS	By MS/MS	By MS/MS	By MS/MS	By MS/MS		By MS/MS		4	2	2	4	6		1		24.713	23.086	2;3;4	4.2171e-10	3413	AU_20181123_BALL_380_Cyto_1	143.97	106.38	2099700000	1015300000	6097300	59491000	183240000	830580000	0	5040000	0			257
AKISSPTETER	1	Acetyl (N-term)	1259.64	0.635745	269	sp|P31949|S10AB_HUMAN	yes	yes	1	0	0	0	0							By MS/MS	By MS/MS							1	1	19.22	18.341	2	7.348e-07	2666	AU_20181128_A00388_Cyto_3	193.52	106.21	43922000	0	0	0	0	0	0	15579000	28343000			258
AKNGSEADIDEGLYSR	1	Acetyl (N-term)	1765.81	0.811871	223	sp|P22314|UBA1_HUMAN	yes	yes	1	0	0	0	0		By MS/MS	By MS/MS	By MS/MS	By MS/MS	By MS/MS				2	2	2	2	2			38.914	37.689	2;3	2.2119e-63	9752	AU_20181128_BALL_697_Cyto_1	234.85	189.49	138210000	0	18146000	14348000	47742000	40207000	17769000	0	0			259
AKPAQGAKYR	2	Acetyl (N-term)	1130.62	0.619641	158	sp|P08133|ANXA6_HUMAN	yes	yes	1	0	0	0	0	By MS/MS	By MS/MS	By MS/MS	By MS/MS	By MS/MS	By MS/MS	By MS/MS	By MS/MS	2	1	2	2	2	2	2	2	16.031	14.495	2;3	0.00095661	1786	AU_20181123_BALL_697_Cyto_2	187.5	154.45	7541500000	828250000	890900000	1057900000	505130000	2667000000	505110000	537510000	549690000			260
AKPLTDQEKR	2	Acetyl (N-term)	1226.66	0.6619	147	sp|P06737|PYGL_HUMAN	yes	yes	1	0	0	0	0			By matching		By MS/MS	By matching	By MS/MS	By MS/MS			1		1	1	1	1	16.972	15.426	3	0.0067842	1787	AU_20181128_A00388_Cyto_3	137.89	70.561	72364000	0	0	3332200	0	14548000	2834400	19603000	32046000			261
AKPLTDSEKR	2	Acetyl (N-term)	1185.64	0.635351	183	sp|P11216|PYGB_HUMAN	yes	yes	1	0	0	0	0		By MS/MS	By matching	By MS/MS	By MS/MS	By MS/MS		By matching		1	1	1	1	1		1	16.714	14.832	3	0.006538	2191	AU_20181123_BALL_697_Cyto_2	129.89	80.388	140300000	0	16506000	11863000	53687000	46014000	8581400	0	3644500			262
AKSKNHTTHNQSR	2	Unmodified	1507.76	0.760385	316	sp|P47914|RL29_HUMAN	yes	yes	0	0	0	0	0				By MS/MS								1					11.401	9.694	4	0.0043671	339	AU_20181128_BALL_697_Cyto_1	88.021	62.038	26849000	0	0	0	26849000	0	0	0	0			263
AKVEQVLSLEPQHELKFR	2	Acetyl (N-term)	2192.2	0.195352	115	sp|O95292|VAPB_HUMAN	yes	yes	1	0	0	0	0					By MS/MS								1				74.731	73.623	4	0.005479	23504	AU_20181123_BALL_697_Cyto_2	49.606	40.322	11948000	0	0	0	0	11948000	0	0	0			264
AKVSVLNVAVLENPSPFHSPFR	1	Acetyl (N-term)	2449.31	0.311779	779	sp|Q9NVP2|ASF1B_HUMAN	yes	yes	1	0	0	0	0			By matching		By MS/MS						1		1				110.34	110.26	3	0.0052539	36762	AU_20181123_BALL_697_Cyto_2	43.198	34.704	6740200	0	0	1564700	0	5175500	0	0	0			265
ALAAAPSSNGSPWR	0	Unmodified	1383.69	0.689512	735	sp|Q9H2W6|RM46_HUMAN	yes	yes	0	0	0	0	0	By matching	By matching	By matching	By matching	By MS/MS				1	1	1	1	1				34.944	33.628	2	0.00082299	9324	AU_20181123_BALL_697_Cyto_2	112.75	66.286	15727000	4053600	1344600	1563400	3674000	5091800	0	0	0			266
ALAAVDYINKHLPR	1	Unmodified	1579.88	0.883461	14	CON__P12763	yes	yes	0	0	0	0	0	By MS/MS		By matching		By MS/MS				2		1		1				52.522	51.653	4	0.0023209	14075	AU_20181123_BALL_380_Cyto_1	87.001	64.423	44173000	31858000	0	3189000	0	9125700	0	0	0		+	267
ALAEGPGAEGPR	0	Unmodified	1123.56	0.562186	490	sp|Q13263|TIF1B_HUMAN	yes	yes	0	0	0	0	0					By matching			By MS/MS					1			1	19.011	17.128	2	0.002652	2590	AU_20181128_A00388_Cyto_3	96.331	63.491	9375200	0	0	0	0	3752500	0	0	5622700			268
ALAPASLTSAR	0	Glu->pyro-Glu	1038.58	0.582193	820	sp|Q9UQ35|SRRM2_HUMAN	yes	yes	0	0	1	0	0	By MS/MS		By MS/MS	By MS/MS	By MS/MS	By MS/MS		By MS/MS	1		1	2	1	1		1	18.919	17.148	2	0.0030469	3118	AU_20181123_BALL_697_Cyto_2	120.46	11.347	11093000000	2082800000	0	2133700000	3025900000	3538900000	301520000	0	10431000			269
ALCEAAGCGSALLWPR	0	Acetyl (N-term)	1772.83	0.83381	572	sp|Q2TAA2|IAH1_HUMAN	yes	yes	1	0	0	0	0	By MS/MS	By MS/MS	By matching	By matching	By matching			By matching	1	1	1	1	1			1	116.25	116.36	2	0.0028984	38099	AU_20181128_BALL_380_Cyto_2	50.284	33.258	10344000	2632300	0	1006700	2047800	2414300	0	0	2242400			270
ALDGPEQMELEEGKAGSGLR	1	Acetyl (N-term)	2128.01	0.0106476	381	sp|P62195|PRS8_HUMAN	yes	yes	1	0	0	0	0	By matching	By MS/MS	By matching	By MS/MS	By MS/MS	By MS/MS		By matching	1	2	1	2	1	2		1	75.482	75.635	2;3	1.0728e-09	23178	AU_20181128_BALL_697_Cyto_1	82.908	71.963	109040000	2834200	13421000	1007300	29477000	40537000	20913000	0	851970			271
ALEGMSKR	1	Acetyl (N-term)	932.475	0.474951	300	sp|P42696|RBM34_HUMAN	yes	yes	1	0	0	0	0	By MS/MS	By MS/MS	By matching		By MS/MS	By MS/MS			1	1	1		1	1			21.947	20.13	2	0.026982	4414	AU_20181123_BALL_697_Cyto_2	126.28	37.687	93317000	15602000	12128000	1952300	0	52397000	11238000	0	0			272
ALETVPKDLR	1	Acetyl (N-term)	1182.66	0.660838	413	sp|P63272|SPT4H_HUMAN	yes	yes	1	0	0	0	0	By MS/MS	By MS/MS	By MS/MS	By MS/MS	By MS/MS	By MS/MS	By matching	By MS/MS	1	1	1	1	1	1	1	1	53.227	52.46	2	0.0054229	14991	AU_20181128_BALL_380_Cyto_2	136.33	53.32	179960000	31804000	26160000	12142000	31647000	60031000	10347000	2936100	4896500			273
ALGGEDVR	0	Unmodified	815.414	0.413731	14	CON__P12763	yes	yes	0	0	0	0	0	By matching	By MS/MS	By matching	By matching					1	1	1	1					17.805	16.112	2	0.019498	2290	AU_20181128_BALL_380_Cyto_2	130.77	43.899	83171000	20721000	24188000	8452500	29809000	0	0	0	0		+	274
ALPTDGPYLQILEQPKQR	1	Unmodified	2066.12	0.116039	217	sp|P19838|NFKB1_HUMAN	yes	yes	0	0	0	0	0	By matching				By MS/MS				1				1				83.66	83.43	3	3.3651e-05	26976	AU_20181123_BALL_697_Cyto_2	74.786	55.232	10671000	2319500	0	0	0	8351100	0	0	0			275
ALTSFLPAPTQLSQDQLEAEEKAR	1	Acetyl (N-term)	2684.37	0.365725	502	sp|Q13573|SNW1_HUMAN	yes	yes	1	0	0	0	0	By matching	By MS/MS	By MS/MS	By MS/MS	By MS/MS	By MS/MS	By matching	By matching	2	2	2	2	2	2	1	2	114	114.16	2;3	1.6215e-31	38136	AU_20181123_BALL_697_Cyto_2	150.83	135.9	800660000	51024000	122610000	68760000	187250000	208500000	87812000	11242000	63456000			276
AMELLQEEDLIEEDDIPVR	0	Unmodified	2256.08	0.0831439	2	CON__P01030;CON__ENSEMBL:ENSBTAP00000007350	yes	no	0	0	0	0	0	By matching	By matching		By MS/MS	By MS/MS	By matching			1	1		2	1	1			111.56	111.76	2;3	1.2274e-08	36607	AU_20181128_BALL_697_Cyto_1	77.39	50.582	25699000	1053800	2368500	0	11685000	10094000	497070	0	0		+	277
AMGGGGGASFDR	0	Unmodified	1081.46	0.461092	343	sp|P52272|HNRPM_HUMAN	yes	yes	0	0	0	0	0								By MS/MS								1	18.8	17.042	2	0.038496	2562	AU_20181128_A00388_Cyto_3	69.423	35.627	3850800	0	0	0	0	0	0	0	3850800			278
AMHNKAAPPQIPDTR	1	Acetyl (N-term)	1687.85	0.846423	751	sp|Q9HAF1|EAF6_HUMAN	yes	yes	1	0	0	0	0	By matching	By MS/MS	By MS/MS	By MS/MS	By MS/MS			By matching	1	1	2	1	1			1	22.906	21.12	3	0.00044612	4275	AU_20181123_BALL_697_Cyto_2	83.633	56.604	109900000	30070000	5748200	8269800	21742000	41018000	0	0	3048400			279
AMHNKAAPPQIPDTR	1	Oxidation (M);Acetyl (N-term)	1703.84	0.841338	751	sp|Q9HAF1|EAF6_HUMAN	yes	yes	1	0	0	1	0		By matching	By matching	By MS/MS	By matching			By matching		1	1	1	1			1	19.205	17.347	3	0.031506	2877	AU_20181128_BALL_697_Cyto_1	46.926	28.33	44902000	0	6837100	5901400	15922000	13882000	0	0	2359400			280
ANGMELDGR	0	Gln->pyro-Glu	944.402	0.40218	405;503	sp|P62995|TRA2B_HUMAN;sp|Q13595|TRA2A_HUMAN	no	no	0	1	0	0	0	By MS/MS	By MS/MS	By MS/MS	By MS/MS	By MS/MS	By MS/MS	By MS/MS	By MS/MS	1	1	1	1	1	1	1	1	36.438	35.363	2	0.0094469	8475	AU_20181128_BALL_697_Cyto_3	127.56	35.938	174200000	29459000	17707000	18342000	27895000	49461000	16802000	3933800	10594000			281
ANGMELDGR	0	Oxidation (M);Gln->pyro-Glu	960.397	0.397095	405;503	sp|P62995|TRA2B_HUMAN;sp|Q13595|TRA2A_HUMAN	no	no	0	1	0	1	0	By matching	By matching	By matching	By MS/MS	By matching	By matching		By matching	1	1	1	1	1	1		1	20.811	19.019	2	0.017834	3510	AU_20181128_BALL_697_Cyto_1	105.25	17.495	34189000	6637500	4063000	3803500	7730700	4625000	4054900	0	3274700			282
ANGMELDGRR	0	Gln->pyro-Glu	1100.5	0.503291	405;503	sp|P62995|TRA2B_HUMAN;sp|Q13595|TRA2A_HUMAN	no	no	0	1	0	0	1		By matching		By MS/MS		By matching		By matching		1		1		1		1	21.069	19.238	2	0.052179	3401	AU_20181128_BALL_697_Cyto_1	81.548	35.122	339060000	0	67186000	0	184110000	0	28787000	0	58973000			283
ANLEESFPR	0	Acetyl (N-term)	1103.52	0.524738	526	sp|Q14690|RRP5_HUMAN	yes	yes	1	0	0	0	0	By MS/MS	By MS/MS	By MS/MS	By matching	By MS/MS	By MS/MS	By MS/MS	By MS/MS	1	1	1	1	1	1	1	1	74.025	74.047	2	0.015321	22550	AU_20181128_BALL_380_Cyto_2	140.5	44.248	163890000	17570000	14700000	13944000	37899000	44872000	22084000	3453000	9366400			284
ANNDAVLKR	1	Acetyl (N-term)	1041.56	0.556707	476	sp|Q12904|AIMP1_HUMAN	yes	yes	1	0	0	0	0	By matching	By matching	By MS/MS	By MS/MS	By MS/MS	By matching		By matching	1	1	1	1	2	1		1	19.24	17.42	2	3.5584e-24	3197	AU_20181123_BALL_697_Cyto_2	215.88	142.62	769030000	116210000	99680000	63664000	212070000	196520000	73403000	0	7481300			285
ANSANTNTVPKLYR	1	Acetyl (N-term)	1589.82	0.816169	348	sp|P52655|TF2AA_HUMAN	yes	yes	1	0	0	0	0	By matching	By MS/MS	By matching	By MS/MS	By MS/MS	By matching			1	1	1	1	1	1			35.263	33.899	2	1.7341e-08	8239	AU_20181128_BALL_697_Cyto_1	188.61	146.61	49231000	7820400	6352800	1575500	14116000	18454000	912140	0	0			286
ANYGFSNDGASSSTANVEDVHAR	0	Unmodified	2368.03	0.0315941	81	sp|O43719|HTSF1_HUMAN	yes	yes	0	0	0	0	0	By matching		By matching		By MS/MS				1		1		1				29.397	27.589	3	0.051556	7035	AU_20181123_BALL_697_Cyto_2	26.13	15.537	7490100	1948500	0	1306900	0	4234600	0	0	0			287
APAEILNGKEISAQIR	1	Unmodified	1708.95	0.947183	186	sp|P11586|C1TC_HUMAN	yes	yes	0	0	0	0	0	By MS/MS		By MS/MS	By matching	By MS/MS				1		1	1	1				43.591	41.859	3	0.00081085	12654	AU_20181123_BALL_697_Cyto_2	71.545	54.326	491810000	166680000	0	11571000	148720000	164840000	0	0	0			288
APAMQPAEIQFAQR	0	Unmodified	1556.78	0.776947	525	sp|Q14684|RRP1B_HUMAN	yes	yes	0	0	0	0	0	By MS/MS	By MS/MS	By MS/MS	By MS/MS	By MS/MS	By MS/MS	By matching	By matching	2	2	2	2	2	2	1	2	51.742	50.871	2;3	1.7728e-06	15629	AU_20181123_BALL_697_Cyto_2	112.43	86.712	143890000	25685000	17169000	14976000	32895000	38710000	11440000	594090	2421700			289
APASVPAQAPKR	1	Unmodified	1191.67	0.672405	316	sp|P47914|RL29_HUMAN	yes	yes	0	0	0	0	0								By MS/MS								1	16.466	14.708	3	0.054579	1696	AU_20181128_A00388_Cyto_3	65.395	42.921	4321100	0	0	0	0	0	0	0	4321100			290
APELGHGVEGGNVAKPDPEVTER	1	Unmodified	2357.16	0.161152	24	CON__Q3SZV7	yes	yes	0	0	0	0	0	By MS/MS				By matching				1				1				21.603	19.971	4	1.772e-05	3416	AU_20181123_BALL_380_Cyto_1	59.912	42.317	54214000	36249000	0	0	0	17966000	0	0	0		+	291
APGAEFAPNKR	1	Unmodified	1156.6	0.598906	544	sp|Q15233|NONO_HUMAN	yes	yes	0	0	0	0	0	By MS/MS			By MS/MS			By MS/MS	By MS/MS	1			1			1	1	17.455	16.3	3	0.0024737	2034	AU_20181128_A00388_Cyto_3	121.61	96.134	48871000	0	0	0	14894000	0	0	12434000	21544000			292
APGQLALFSVSDKTGLVEFAR	1	Unmodified	2205.18	0.179368	265	sp|P31939|PUR9_HUMAN	yes	yes	0	0	0	0	0	By MS/MS	By MS/MS		By MS/MS	By MS/MS		By matching	By matching	2	1		3	2		2	1	104.34	104.53	3	5.9125e-12	34411	AU_20181123_BALL_697_Cyto_2	94.837	74.186	221260000	25005000	17174000	0	73063000	101860000	0	2681900	1476900			293
APLDLDKYVEIAR	1	Unmodified	1501.81	0.814044	53	sp|O00743|PPP6_HUMAN	yes	yes	0	0	0	0	0	By matching		By matching	By MS/MS	By MS/MS		By matching		1		1	1	1		1		79.035	79.052	3	0.010494	25526	AU_20181123_BALL_697_Cyto_2	77.912	39.037	127980000	12679000	0	6745700	47142000	60044000	0	1366600	0			294
APSVPAAEPEYPKGIR	1	Unmodified	1680.88	0.88352	354	sp|P54819|KAD2_HUMAN	yes	yes	0	0	0	0	0	By MS/MS	By MS/MS	By MS/MS	By MS/MS	By MS/MS	By MS/MS	By MS/MS	By MS/MS	3	2	1	2	3	4	1	2	32.321	30.93	3;4	6.1097e-08	6650	AU_20181123_BALL_380_Cyto_3	124.09	104.05	1060100000	120690000	38706000	217770000	289770000	102230000	0	203490000	87424000			295
APTIQTQAQR	0	Unmodified	1112.59	0.593821	636	sp|Q8N7H5|PAF1_HUMAN	yes	yes	0	0	0	0	0	By matching	By matching	By matching	By MS/MS	By matching	By matching	By matching	By matching	1	1	1	1	1	1	1	1	17.514	15.946	2	0.010973	2102	AU_20181128_BALL_697_Cyto_1	162.49	89.235	200030000	29642000	25626000	24192000	42434000	42001000	30696000	2321300	3116500			296
APVEHVVADAGAFLR	0	Unmodified	1550.82	0.820526	816	sp|Q9ULX3|NOB1_HUMAN	yes	yes	0	0	0	0	0	By MS/MS		By matching	By MS/MS	By MS/MS				1		1	1	1				61.279	60.674	3	0.00045125	19004	AU_20181123_BALL_697_Cyto_2	64.675	38.134	25050000	7379100	0	1115800	0	16555000	0	0	0			297
AQAAAPASVPAQAPKR	1	Unmodified	1532.84	0.842324	316	sp|P47914|RL29_HUMAN	yes	yes	0	0	0	0	0							By MS/MS	By MS/MS							1	1	17.826	16.947	3	1.219e-06	2151	AU_20181128_A00388_Cyto_3	120.66	90.225	14916000	0	0	0	0	0	0	5566200	9349900			298
AQAKINAKANEGR	2	Acetyl (N-term)	1411.75	0.753175	125	sp|O95816|BAG2_HUMAN	yes	yes	1	0	0	0	0	By MS/MS	By matching	By MS/MS	By MS/MS	By MS/MS	By matching			1	1	2	2	2	2			16.749	14.902	2;3	2.0739e-07	2174	AU_20181123_BALL_697_Cyto_2	184.03	134.61	441380000	64670000	4730500	34777000	158160000	165810000	13231000	0	0			299
AQDQGEKENPMR	1	Oxidation (M);Acetyl (N-term)	1459.64	0.636156	400	sp|P62913|RL11_HUMAN	yes	yes	1	0	0	1	0	By MS/MS	By matching	By matching	By MS/MS	By MS/MS	By matching	By matching	By MS/MS	1	1	1	1	1	1	1	1	16.258	14.702	2	0.00069019	1616	AU_20181128_BALL_697_Cyto_1	153.54	102.73	551150000	86863000	44263000	48416000	107430000	46452000	124890000	52237000	40592000			300
AQDQGEKENPMR	1	Acetyl (N-term)	1443.64	0.641241	400	sp|P62913|RL11_HUMAN	yes	yes	1	0	0	0	0	By MS/MS	By MS/MS	By MS/MS	By MS/MS	By MS/MS	By MS/MS	By matching	By MS/MS	1	1	1	2	2	1	1	1	18.596	16.969	2	9.7465e-28	2251	AU_20181123_BALL_380_Cyto_1	215.46	177.91	4251800000	597870000	463430000	308100000	1079500000	1187800000	492130000	29805000	93236000			301
AQEVSEYLSQNPR	0	Acetyl (N-term)	1561.74	0.73725	793	sp|Q9NXV6|CARF_HUMAN	yes	yes	1	0	0	0	0	By matching	By MS/MS		By MS/MS	By MS/MS	By MS/MS	By matching	By matching	1	1		1	1	1	1	1	91.075	91.352	2	3.4094e-06	30000	AU_20181123_BALL_697_Cyto_2	160.36	133.68	61071000	5711000	7329600	0	16935000	20237000	8161600	930740	1765900			302
AQKENSYPWPYGR	1	Acetyl (N-term)	1636.76	0.763405	685	sp|Q96GD4|AURKB_HUMAN	yes	yes	1	0	0	0	0	By MS/MS	By matching	By matching	By MS/MS	By MS/MS	By matching			1	1	1	1	1	1			52.071	51.058	2	5.1492e-06	15582	AU_20181123_BALL_697_Cyto_2	130.94	106.09	34148000	6791200	3850300	3116900	7248800	11226000	1914100	0	0			303
AQLAAAAEIDEEPVSKAKQSR	2	Unmodified	2211.15	0.149524	42	sp|Q13765|NACA_HUMAN;sp|E9PAV3|NACAM_HUMAN	yes	no	0	0	0	0	0	By MS/MS			By matching	By MS/MS				1			1	1				24.672	23.015	4	0.00016032	4909	AU_20181123_BALL_380_Cyto_1	57.496	49.308	65928000	25516000	0	0	15891000	24521000	0	0	0			304
AQLGGPEAAKSDETAAK	2	Unmodified	1642.82	0.816229	140	sp|P04792|HSPB1_HUMAN	yes	yes	0	0	0	0	0				By matching	By MS/MS							1	1				17.738	15.88	3	3.9084e-06	2706	AU_20181123_BALL_697_Cyto_2	79.013	61.794	39355000	0	0	0	19064000	20291000	0	0	0			305
AQPKEVYQQQQYGSGGR	1	Unmodified	1922.92	0.923488	707	sp|Q99729|ROAA_HUMAN	yes	yes	0	0	0	0	0	By MS/MS	By matching		By MS/MS	By MS/MS				1	1		1	1				17.798	16.092	3	1.1592e-15	2240	AU_20181128_BALL_697_Cyto_1	176.49	157.56	113900000	17159000	6745600	0	49203000	40792000	0	0	0			306
AQQKNLEGYVGFANLPNQVYR	1	Acetyl (N-term)	2450.23	0.234257	561	sp|Q16181|SEPT7_HUMAN	yes	yes	1	0	0	0	0	By MS/MS	By matching	By matching		By matching	By matching	By matching	By matching	1	1	1		1	1	1	1	98.644	98.842	3	4.9071e-14	31063	AU_20181123_BALL_380_Cyto_1	100.02	88.918	37985000	9762200	3608800	3664300	0	15010000	3199100	1318500	1422400			307
AQVAMSTLPVEDEESSESR	0	Acetyl (N-term)	2105.94	0.942293	419	sp|P78347|GTF2I_HUMAN	yes	yes	1	0	0	0	0	By MS/MS	By MS/MS	By matching	By MS/MS	By MS/MS	By MS/MS		By matching	1	1	2	2	2	2		1	98.046	98.276	2;3	8.9162e-86	31594	AU_20181128_BALL_697_Cyto_1	242.07	217.82	151670000	8667900	11678000	5283400	53203000	51068000	20172000	0	1597800			308
AQVAMSTLPVEDEESSESR	0	Oxidation (M);Acetyl (N-term)	2121.94	0.937208	419	sp|P78347|GTF2I_HUMAN	yes	yes	1	0	0	1	0		By matching		By MS/MS						1		1					73.274	73.648	2	3.1071e-05	22514	AU_20181128_BALL_697_Cyto_1	70.963	57.982	10810000	0	4203000	0	6607100	0	0	0	0			309
AQYGHPSPLGMAAR	0	Acetyl (N-term)	1496.72	0.719432	645	sp|Q8TF42|UBS3B_HUMAN	yes	yes	1	0	0	0	0	By MS/MS	By MS/MS	By matching	By MS/MS	By MS/MS	By matching			1	1	1	1	1	1			41.593	40.379	2	2.236e-06	9864	AU_20181123_BALL_380_Cyto_1	151.79	104.6	92528000	42092000	7389900	4068000	14701000	20063000	4214600	0	0			310
AQYGHPSPLGMAAR	0	Oxidation (M);Acetyl (N-term)	1512.71	0.714346	645	sp|Q8TF42|UBS3B_HUMAN	yes	yes	1	0	0	1	0	By matching	By MS/MS	By matching	By MS/MS	By MS/MS	By matching			1	1	1	1	1	1			28.247	26.466	2	0.0015338	6683	AU_20181123_BALL_697_Cyto_2	89.9	71.589	117010000	20025000	20915000	10508000	33836000	28550000	3178900	0	0			311
AQYKGAASEAGR	1	Acetyl (N-term)	1249.61	0.605114	518	sp|Q14320|FA50A_HUMAN	yes	yes	1	0	0	0	0	By MS/MS	By MS/MS	By MS/MS	By MS/MS	By MS/MS	By MS/MS		By matching	1	1	1	1	1	1		1	18.182	16.39	2	4.2153e-08	2953	AU_20181123_BALL_697_Cyto_2	194.17	113.15	151160000	17920000	19733000	9273300	50165000	38015000	12712000	0	3337200			312
ARAPELGHGVEGGNVAKPDPEVTER	1	Unmodified	2584.3	0.299376	24	CON__Q3SZV7	yes	yes	0	0	0	0	1	By matching		By matching		By MS/MS				1		1		1				20.194	18.453	4	0.0050984	3736	AU_20181123_BALL_697_Cyto_2	39.506	26.318	53363000	29116000	0	2943200	0	21305000	0	0	0		+	313
ASAGDTQAGPR	0	Acetyl (N-term)	1071.49	0.4945	122	sp|O95716|RAB3D_HUMAN	yes	yes	1	0	0	0	0							By MS/MS	By MS/MS							1	1	18.704	17.825	2	0.00041147	2430	AU_20181128_A00388_Cyto_3	186.16	128.57	42709000	0	0	0	0	0	0	16598000	26111000			314
ASATGDSASER	0	Acetyl (N-term)	1092.47	0.468345	663	sp|Q92841|DDX17_HUMAN	yes	yes	1	0	0	0	0	By MS/MS	By matching	By MS/MS	By MS/MS	By MS/MS	By MS/MS	By MS/MS	By MS/MS	1	1	1	1	1	1	1	1	17.569	16	2	2.2024e-11	2659	AU_20181123_BALL_697_Cyto_2	202.05	137.79	1124000000	137010000	144480000	130940000	236990000	305980000	130400000	19621000	18537000			315
ASAVSPANLPAVLLQPR	0	Acetyl (N-term)	1744.98	0.983569	341	sp|P51610|HCFC1_HUMAN	yes	yes	1	0	0	0	0	By MS/MS	By MS/MS	By matching	By MS/MS	By MS/MS	By MS/MS	By matching	By MS/MS	2	2	2	2	2	2	2	2	118.52	118.62	2;3	3.1123e-15	38936	AU_20181128_BALL_380_Cyto_2	190.15	145.02	128420000	19877000	27952000	17714000	24675000	20972000	11129000	2440700	3661400			316
ASCASIDIEDATQHLR	0	Acetyl (N-term)	1827.84	0.842126	596	sp|Q6P2E9|EDC4_HUMAN	yes	yes	1	0	0	0	0	By MS/MS	By MS/MS		By MS/MS	By MS/MS	By MS/MS	By matching	By matching	1	1		1	1	1	1	1	81.412	81.689	2	1.2419e-16	25342	AU_20181128_BALL_697_Cyto_1	194.96	156.18	145620000	25362000	14032000	0	27958000	64946000	11120000	1108600	1090300			317
ASDVLELTDDNFESR	0	Glu->pyro-Glu	1691.76	0.763859	257	sp|P30101|PDIA3_HUMAN	yes	yes	0	0	1	0	0	By matching	By MS/MS	By MS/MS	By MS/MS	By MS/MS	By MS/MS	By matching	By matching	1	1	1	1	1	1	1	1	116.85	116.97	2	9.3488e-05	38557	AU_20181128_BALL_697_Cyto_1	95.018	69.801	47557000	2921200	5430900	5500100	7953800	15477000	5500600	1561000	3212000			318
ASGAGGVGGGGGGKIR	1	Acetyl (N-term)	1298.67	0.669111	336	sp|P49790|NU153_HUMAN	yes	yes	1	0	0	0	0	By MS/MS	By MS/MS	By MS/MS	By MS/MS	By MS/MS	By MS/MS		By matching	1	1	1	1	1	1		1	18.171	16.378	2	4.5359e-216	2932	AU_20181123_BALL_697_Cyto_2	293.26	223.66	333640000	41409000	31822000	34829000	120470000	79622000	23028000	0	2460000			319
ASGANFEYIIAEKR	1	Unmodified	1567.8	0.799456	255	sp|P30084|ECHM_HUMAN	yes	yes	0	0	0	0	0	By MS/MS	By matching	By MS/MS	By matching	By MS/MS		By MS/MS	By MS/MS	1	1	1	2	1		1	1	45.631	44.451	3	0.0018516	8701	AU_20181123_A00388_Cyto_2	88.73	72.789	89996000	20473000	1933000	7286700	6863500	15681000	0	32399000	5360300			320
ASGEHSPGSGAAR	0	Acetyl (N-term)	1224.55	0.548327	739	sp|Q9H4A4|AMPB_HUMAN	yes	yes	1	0	0	0	0	By matching		By MS/MS		By MS/MS	By MS/MS		By matching	1		1		1	1		1	16.027	14.251	2	2.306e-23	1798	AU_20181123_BALL_697_Cyto_2	208.84	158.72	502340000	80804000	0	97282000	0	184820000	124530000	0	14902000			321
ASGGGGCSASER	0	Acetyl (N-term)	1136.45	0.451649	504	sp|Q13596|SNX1_HUMAN	yes	yes	1	0	0	0	0			By matching		By MS/MS	By MS/MS					1		1	1			16.194	14.237	2	2.1083e-19	1892	AU_20181123_BALL_697_Cyto_2	208.6	166.01	32087000	0	0	6482700	0	13243000	12361000	0	0			322
ASGGGVPTDEEQATGLER	0	Unmodified	1772.82	0.817685	178	sp|P10606|COX5B_HUMAN	yes	yes	0	0	0	0	0	By matching	By matching	By matching	By MS/MS	By MS/MS	By MS/MS		By MS/MS	2	1	2	2	2	1		1	27.208	25.42	2;3	0.0008662	5278	AU_20181128_A00388_Cyto_3	59.306	45.148	65523000	7111200	3690200	5826400	20291000	12508000	5008800	0	11088000			323
ASGGSGGVSVPALWSEVNR	0	Acetyl (N-term)	1870.92	0.91734	109	sp|O76094|SRP72_HUMAN	yes	yes	1	0	0	0	0	By MS/MS	By matching	By matching	By MS/MS	By MS/MS	By MS/MS	By matching	By matching	2	1	2	1	1	2	1	1	113.36	113.5	2;3	2.6068e-14	36608	AU_20181123_BALL_380_Cyto_1	46.926	23.176	70010000	16092000	8481400	10681000	16729000	6193500	8562100	1140900	2130500			324
ASGPSGSAPAVAAAAAQPGSYPALSAQAAR	0	Unmodified	2652.33	0.325591	773	sp|Q9NUB1|ACS2L_HUMAN	yes	yes	0	0	0	0	0			By matching		By MS/MS			By MS/MS			1		1			1	66.555	66.15	3	0.00036121	18291	AU_20181128_A00388_Cyto_3	43.256	35.558	17414000	0	0	4771700	0	5651200	0	0	6991000			325
ASGQAAGALER	0	Unmodified	1029.52	0.520321	126	sp|O95822|DCMC_HUMAN	yes	yes	0	0	0	0	0		By matching		By MS/MS		By matching	By MS/MS	By MS/MS		1		1		1	1	1	17.078	15.247	2	0.0024951	1891	AU_20181128_A00388_Cyto_3	123.63	60.802	27659000	0	4130700	0	9727200	0	4345000	0	9455700			326
ASGSGDSVTR	0	Acetyl (N-term)	977.441	0.441402	661	sp|Q92797|SYMPK_HUMAN	yes	yes	1	0	0	0	0		By matching	By MS/MS	By MS/MS	By MS/MS	By MS/MS				1	1	1	1	1			18.202	16.295	2	0.0064415	2861	AU_20181123_BALL_697_Cyto_2	152.79	74.471	103840000	0	14357000	12340000	29923000	26628000	20596000	0	0			327
ASGSGTKNLDFR	1	Acetyl (N-term)	1293.63	0.631328	695	sp|Q96NC0|ZMAT2_HUMAN	yes	yes	1	0	0	0	0	By MS/MS	By MS/MS	By MS/MS	By MS/MS	By MS/MS	By MS/MS	By matching	By MS/MS	1	1	1	1	1	1	1	1	26.243	24.663	2	8.4329e-05	5318	AU_20181128_BALL_697_Cyto_3	184.44	112.94	388240000	39708000	42967000	46243000	110100000	89563000	19230000	12226000	28202000			328
ASGTTTTAVKIGIIGGTGLDDPEILEGR	1	Acetyl (N-term)	2783.46	0.455268	482	sp|Q13126|MTAP_HUMAN	yes	yes	1	0	0	0	0		By MS/MS	By matching	By MS/MS	By MS/MS		By matching	By matching		1	1	1	1		1	1	112.85	112.99	3	3.7743e-34	37748	AU_20181123_BALL_697_Cyto_2	124.79	106.69	116670000	0	10849000	3971600	14044000	84632000	0	1105900	2070800			329
ASGVQVADEVCR	0	Acetyl (N-term)	1331.61	0.613964	370	sp|P60981|DEST_HUMAN	yes	yes	1	0	0	0	0	By MS/MS	By MS/MS	By MS/MS	By MS/MS	By MS/MS	By MS/MS		By matching	1	1	1	1	1	1		1	52.456	51.537	2	1.1917e-19	14689	AU_20181128_BALL_697_Cyto_1	210.27	174.73	87083000	20364000	11318000	8644600	16023000	21479000	8681800	0	573050			330
ASGYGVPGPTWDR	0	Unmodified	1361.64	0.636414	465	sp|Q08211|DHX9_HUMAN	yes	yes	0	0	0	0	0	By MS/MS	By MS/MS	By MS/MS	By MS/MS	By MS/MS	By MS/MS	By MS/MS	By MS/MS	1	1	1	1	1	1	1	1	47.382	46.289	2	4.727e-06	10749	AU_20181123_A00388_Cyto_2	140.07	94.914	203880000	32653000	23344000	16688000	18829000	67965000	9004900	12061000	23341000			331
ASKEMFEDTVEER	1	Acetyl (N-term)	1611.71	0.708652	564	sp|Q16576|RBBP7_HUMAN	yes	yes	1	0	0	0	0	By MS/MS	By MS/MS	By MS/MS	By MS/MS	By MS/MS	By MS/MS		By MS/MS	1	1	1	1	1	1		1	51.363	50.373	2	2.8172e-32	14116	AU_20181128_BALL_380_Cyto_2	217.09	162.11	286480000	38940000	22139000	7563900	79257000	106480000	24933000	0	7175400			332
ASLSLAPVNIFKAGADEER	1	Acetyl (N-term)	2029.05	0.0480194	420	sp|P78371|TCPB_HUMAN	yes	yes	1	0	0	0	0	By MS/MS	By MS/MS	By MS/MS	By MS/MS	By MS/MS	By MS/MS	By matching	By matching	2	2	1	2	2	2	1	1	112.74	112.9	2;3	2.8205e-16	36785	AU_20181128_BALL_380_Cyto_2	147.18	109.16	348000000	59856000	75783000	12275000	78723000	100620000	18970000	647450	1124200			333
ASMGTLAFDEYGRPFLIIKDQDR	1	Acetyl (N-term)	2684.33	0.326837	320	sp|P48643|TCPE_HUMAN	yes	yes	1	0	0	0	1	By matching	By MS/MS	By matching	By MS/MS	By MS/MS	By matching		By matching	1	1	1	1	1	1		1	113.1	113.27	3	5.9456e-25	37201	AU_20181128_BALL_697_Cyto_1	127.5	107.07	184150000	5039000	42864000	2780000	57224000	69135000	5756600	0	1349900			334
ASNNTASIAQAR	0	Acetyl (N-term)	1244.61	0.610927	366	sp|P59768|GBG2_HUMAN	yes	yes	1	0	0	0	0		By matching	By MS/MS	By MS/MS	By MS/MS	By matching				1	1	1	1	1			24.015	22.109	2	0.00064857	4533	AU_20181128_BALL_697_Cyto_1	126.31	90.695	59079000	0	4697300	11456000	14650000	21650000	6626800	0	0			335
ASNVTNKTDPR	1	Acetyl (N-term)	1243.62	0.615678	156	sp|P07910|HNRPC_HUMAN	yes	yes	1	0	0	0	0	By MS/MS	By MS/MS	By MS/MS	By MS/MS	By MS/MS	By MS/MS	By MS/MS	By MS/MS	3	1	8	4	3	4	3	4	18.764	17.223	1;2	2.1453e-22	2725	AU_20181123_BALL_380_Cyto_3	143.03	71.42	88964000000	12237000000	14277000000	85356000	20333000000	20780000000	9782100000	4833700000	6635900000			336
ASNVTNKTDPRSMNSR	1	Acetyl (N-term)	1818.86	0.864258	156	sp|P07910|HNRPC_HUMAN	yes	yes	1	0	0	0	1	By matching	By MS/MS	By matching	By MS/MS	By MS/MS			By matching	1	1	1	1	1			1	18.422	16.665	3	0.00022	3072	AU_20181123_BALL_697_Cyto_2	77.222	41.873	109960000	16087000	9495200	14718000	22208000	40711000	0	0	6745500			337
ASPGKDNYR	1	Acetyl (N-term)	1048.49	0.493772	89	sp|O60684|IMA7_HUMAN;sp|O15131|IMA6_HUMAN	yes	no	1	0	0	0	0				By MS/MS								1					16.304	14.597	2	0.050134	1735	AU_20181128_BALL_697_Cyto_1	94.692	40.535	0	0	0	0	0	0	0	0	0			338
ASPSLERPEKGAGKSEFR	2	Acetyl (N-term)	1987.01	0.0123026	505	sp|Q13601|KRR1_HUMAN	yes	yes	1	0	0	0	1	By MS/MS		By MS/MS		By MS/MS				1		1		1				18.549	16.809	3	1.702e-22	2386	AU_20181123_BALL_380_Cyto_1	191.07	140.99	139770000	83007000	0	17118000	0	39642000	0	0	0			339
ASQNSFR	0	Acetyl (N-term)	850.393	0.39333	157	sp|P07954|FUMH_HUMAN	yes	yes	1	0	0	0	0	By matching	By matching	By matching	By MS/MS	By MS/MS	By matching	By matching		1	1	1	1	1	1	1		19.8	18.259	2	0.026415	3332	AU_20181128_BALL_697_Cyto_1	138.48	67.12	78427000	11682000	9939800	6097500	19359000	18341000	9484100	3523600	0			340
ASQNSFR	0	Unmodified	808.383	0.382765	157	sp|P07954|FUMH_HUMAN	yes	yes	0	0	0	0	0		By matching	By matching		By MS/MS	By MS/MS				1	1		1	1			15.964	14.025	2	0.0076803	1806	AU_20181123_BALL_697_Cyto_2	115.46	46.027	324210000	0	106530000	101520000	0	0	116160000	0	0			341
ASQSQGIQQLLQAEKR	1	Acetyl (N-term)	1825.96	0.964624	94	sp|O95670|VATG2_HUMAN;sp|O75348|VATG1_HUMAN	yes	no	1	0	0	0	0	By MS/MS	By MS/MS	By matching	By MS/MS	By MS/MS	By matching	By matching	By matching	2	2	2	2	2	1	2	1	71.884	71.813	2;3	2.1354e-10	22908	AU_20181123_BALL_697_Cyto_2	132.47	116.61	157100000	27864000	15482000	8087000	35693000	51809000	9728200	7213000	1224400			342
ASSAQSGGSSGGPAVPTVQR	0	Acetyl (N-term)	1841.89	0.886768	603	sp|Q7KZF4|SND1_HUMAN	yes	yes	1	0	0	0	0	By MS/MS	By MS/MS	By MS/MS	By MS/MS	By MS/MS	By MS/MS		By MS/MS	2	2	2	2	2	2		2	38.188	36.999	2;3	2.4638e-23	9722	AU_20181123_BALL_380_Cyto_1	225.85	191.89	311390000	60438000	37977000	48598000	52984000	64454000	34810000	0	12129000			343
ASSDIQVKELEKR	2	Acetyl (N-term)	1543.82	0.820586	207	sp|P16949|STMN1_HUMAN	yes	yes	1	0	0	0	0	By MS/MS	By MS/MS	By MS/MS	By MS/MS	By MS/MS	By MS/MS	By matching	By MS/MS	5	2	2	4	5	5	3	1	29.896	28.36	2;3	3.6474e-06	6495	AU_20181123_BALL_697_Cyto_2	138.71	77.36	5057500000	156210000	554600000	49949000	77611000	3828900000	358960000	19546000	11695000			344
ASSNTVLMR	0	Acetyl (N-term)	1019.51	0.506979	127	sp|O95861|BPNT1_HUMAN	yes	yes	1	0	0	0	0	By MS/MS	By MS/MS		By MS/MS	By MS/MS	By matching	By matching	By matching	1	1		1	1	1	1	1	42.259	41.219	2	0.00077502	11223	AU_20181128_BALL_697_Cyto_1	186.13	127.15	55063000	12120000	9864700	0	12904000	11300000	7701200	408590	765280			345
ASSPGGVYATR	0	Unmodified	1064.53	0.525072	162	sp|P08670|VIME_HUMAN	yes	yes	0	0	0	0	0				By MS/MS	By MS/MS	By MS/MS						1	1	1			18.215	16.308	2	0.002484	2341	AU_20181128_BALL_697_Cyto_1	142.43	78.862	269640000	0	0	0	144750000	91158000	33735000	0	0			346
ASSSGNDDDLTIPR	0	Acetyl (N-term)	1488.67	0.66923	442	sp|Q01658|NC2B_HUMAN	yes	yes	1	0	0	0	0	By MS/MS	By MS/MS	By matching	By MS/MS	By MS/MS	By MS/MS			1	1	1	1	1	1			59.4	58.855	2	8.6291e-05	16482	AU_20181128_BALL_697_Cyto_3	99.522	73.008	58194000	8782900	10452000	2910700	16717000	11521000	7811000	0	0			347
ASSSGSKAEFIVGGKYKLVR	3	Acetyl (N-term)	2125.15	0.153153	321	sp|P48729|KC1A_HUMAN	yes	yes	1	0	0	0	0	By MS/MS		By matching		By matching				1		1		1				39.325	37.952	4	2.5086e-10	9712	AU_20181123_BALL_380_Cyto_1	84.499	71.087	49268000	32994000	0	6467500	0	9806800	0	0	0			348
ASSSSPEAGEGQIR	0	Unmodified	1374.64	0.637536	613	sp|Q86U28|ISCA2_HUMAN	yes	yes	0	0	0	0	0		By matching		By matching		By MS/MS		By MS/MS		1		1		1		1	17.376	15.545	2	0.032103	2078	AU_20181128_BALL_697_Cyto_3	56.359	12.156	30880000	0	5079300	0	16597000	0	3550900	0	5653500			349
ASSVGNVADSTEPTKR	1	Acetyl (N-term)	1659.81	0.806392	68	sp|O15294|OGT1_HUMAN	yes	yes	1	0	0	0	0	By MS/MS	By matching	By MS/MS	By MS/MS	By MS/MS	By MS/MS	By matching	By matching	1	1	1	1	1	1	1	1	23.996	22.415	2	2.5356e-49	3492	AU_20181123_BALL_380_Cyto_1	220.66	186.76	69875000	18112000	6131900	5987100	16743000	16486000	3416500	1253300	1745600			350
ASSYSASAEPAR	0	Unmodified	1195.55	0.54693	721	sp|Q9BV79|MECR_HUMAN	yes	yes	0	0	0	0	0		By MS/MS	By matching	By MS/MS	By MS/MS	By MS/MS	By MS/MS	By MS/MS		1	1	1	1	1	1	1	17.083	15.47	2	0.0004486	1841	AU_20181128_A00388_Cyto_3	122.26	83.965	46516000	0	5508700	4432600	11446000	11029000	4419300	4353500	5326100			351
ASVAVDPQPSVVTR	0	Acetyl (N-term)	1466.77	0.772907	705	sp|Q99541|PLIN2_HUMAN	yes	yes	1	0	0	0	0	By MS/MS	By MS/MS	By matching	By MS/MS	By MS/MS				1	1	1	1	1				68.325	68.091	2	8.6291e-05	20037	AU_20181123_BALL_380_Cyto_1	99.522	63.579	66107000	10046000	10297000	5867800	22906000	16990000	0	0	0			352
ASVESSSGEAFHVGKTPIVGQPSIPGGPVR	1	Unmodified	2946.52	0.519934	14	CON__P12763	yes	yes	0	0	0	0	0	By MS/MS	By MS/MS	By matching	By MS/MS	By MS/MS				2	1	1	1	1				60.245	59.975	4	5.1437e-35	18217	AU_20181123_BALL_697_Cyto_2	92.819	81.078	86476000	18814000	6863900	7139700	28475000	25184000	0	0	0		+	353
ASVSSATFSGHGAR	0	Acetyl (N-term)	1375.65	0.648041	609	sp|Q7Z4H3|HDDC2_HUMAN	yes	yes	1	0	0	0	0	By MS/MS	By MS/MS	By MS/MS	By MS/MS	By MS/MS	By MS/MS	By matching		1	1	1	1	1	1	1		23.971	22.416	2	2.4791e-06	4755	AU_20181128_BALL_697_Cyto_1	129.16	50.822	78696000	14771000	9834500	9510100	19991000	18404000	5197700	986490	0			354
ASVTLSEAEKVYIVHGVQEDLR	1	Acetyl (N-term)	2484.29	0.286018	536	sp|Q15024|EXOS7_HUMAN	yes	yes	1	0	0	0	0	By matching				By MS/MS		By matching		1				1		1		97.966	97.78	3	1.8942e-23	32400	AU_20181123_BALL_697_Cyto_2	152.32	128.02	37812000	5231600	0	0	0	31821000	0	759110	0			355
ATAAETSASEPEAESKAGPKADGEEDEVKAAR	3	Acetyl (N-term)	3243.5	0.501503	535	sp|Q15020|SART3_HUMAN	yes	yes	1	0	0	0	0	By MS/MS	By matching	By matching	By MS/MS					1	1	1	1					21.262	19.568	4	5.2361e-11	3904	AU_20181128_BALL_697_Cyto_1	63.625	57.33	173300000	101000000	5571700	6138500	60584000	0	0	0	0			356
ATAATSPALKR	1	Acetyl (N-term)	1127.63	0.629872	646	sp|Q8WTW3|COG1_HUMAN	yes	yes	1	0	0	0	0		By MS/MS	By matching	By MS/MS	By MS/MS	By matching	By matching	By matching		1	1	1	1	1	1	1	19.514	17.901	2	0.0017523	3051	AU_20181128_BALL_697_Cyto_1	135.79	72.311	28084000	0	6073800	1974200	7730900	7713700	1350900	909290	2331500			357
ATATPVPPR	0	Acetyl (N-term)	950.519	0.51853	220	sp|P20700|LMNB1_HUMAN	yes	yes	1	0	0	0	0	By MS/MS		By MS/MS	By MS/MS	By MS/MS	By MS/MS	By MS/MS	By MS/MS	1		2	1	1	1	1	1	31.967	30.561	2	0.0065315	7201	AU_20181123_BALL_380_Cyto_1	150.84	81.922	286520000	10741000	0	12687000	31860000	20807000	14489000	111070000	84868000			358
ATDELATKLSR	1	Acetyl (N-term)	1245.66	0.65648	676	sp|Q96C19|EFHD2_HUMAN	yes	yes	1	0	0	0	0	By MS/MS	By MS/MS	By MS/MS	By MS/MS	By MS/MS	By MS/MS		By matching	1	1	1	2	1	2		1	43.388	41.871	2	2.4485e-74	11376	AU_20181128_BALL_697_Cyto_1	243.53	181.33	242200000	100420000	24778000	10160000	32405000	56607000	12370000	0	5457200			359
ATEEKKPETEAAR	2	Acetyl (N-term)	1500.74	0.742001	377	sp|P61964|WDR5_HUMAN	yes	yes	1	0	0	0	0		By matching	By MS/MS	By matching	By MS/MS	By matching	By MS/MS	By matching		1	2	1	2	1	1	2	16.125	14.443	2;3	4.9717e-06	1851	AU_20181123_BALL_697_Cyto_2	140.39	96.879	612400000	0	37631000	47931000	204260000	205390000	62968000	26347000	27869000			360
ATEGDVELELETETSGPERPPEKPR	1	Acetyl (N-term)	2807.35	0.346112	789	sp|Q9NX55|HYPK_HUMAN	yes	yes	1	0	0	0	1	By matching				By MS/MS				1				1				66.328	65.647	3	4.5094e-32	20644	AU_20181123_BALL_697_Cyto_2	162.86	149.76	57478000	8829100	0	0	0	48649000	0	0	0			361
ATEGMILTNHDHQIR	0	Acetyl (N-term)	1776.86	0.857716	764	sp|Q9NQX3|GEPH_HUMAN	yes	yes	1	0	0	0	0	By matching		By matching		By MS/MS				1		1		1				36.673	35.233	3	0.0024732	9578	AU_20181123_BALL_697_Cyto_2	68.044	48.986	22124000	4087500	0	1644700	0	16392000	0	0	0			362
ATFSGPAGPILSLNPQEDVEFQKEVAQVR	1	Acetyl (N-term)	3168.61	0.609143	727	sp|Q9BYG3|MK67I_HUMAN	yes	yes	1	0	0	0	0		By matching	By matching	By MS/MS	By matching	By matching	By matching	By matching		1	1	1	1	1	1	1	115.5	115.66	3	3.2723e-28	38131	AU_20181128_BALL_697_Cyto_1	96.338	86.489	298080000	0	43375000	15746000	88018000	108090000	35205000	1640700	6010900			363
ATGANATPLDFPSKKR	2	Acetyl (N-term)	1714.9	0.900233	556	sp|Q15637|SF01_HUMAN	yes	yes	1	0	0	0	0	By MS/MS	By MS/MS	By MS/MS	By MS/MS	By MS/MS	By MS/MS	By MS/MS	By MS/MS	1	1	2	2	2	1	1	2	33.694	32.363	2;3	8.3111e-06	7832	AU_20181128_BALL_697_Cyto_1	114.69	94.264	806030000	107860000	37073000	178940000	263290000	168620000	16074000	25971000	8209400			364
ATGGGAEEER	0	Acetyl (N-term)	1017.44	0.436317	774	sp|Q9NUD5|ZCHC3_HUMAN	yes	yes	1	0	0	0	0		By MS/MS	By MS/MS	By MS/MS	By MS/MS	By MS/MS				1	1	1	1	1			17.438	15.544	2	8.2709e-42	2311	AU_20181123_BALL_380_Cyto_3	155.84	79.017	77011000	0	8332600	0	25577000	30918000	12183000	0	0			365
ATGQKLMR	1	Acetyl (N-term)	945.507	0.506586	466	sp|Q08257|QOR_HUMAN	yes	yes	1	0	0	0	0	By matching	By matching	By MS/MS	By matching	By MS/MS	By MS/MS	By MS/MS	By MS/MS	1	1	1	1	1	1	1	1	18.943	17.375	2	3.4936e-33	2884	AU_20181123_A00388_Cyto_2	221.25	134.78	361010000	29390000	18987000	29211000	67451000	58242000	15473000	83814000	58445000			366
ATGTSTSTPAAPTAR	0	Unmodified	1388.69	0.689571	107	sp|O76021|RL1D1_HUMAN	yes	yes	0	0	0	0	0							By MS/MS	By MS/MS							1	1	17.591	16.713	2	5.1902e-10	2051	AU_20181128_A00388_Cyto_3	147.37	80.746	30935000	0	0	0	0	0	0	15136000	15799000			367
ATIPDWKLQLLAR	1	Acetyl (N-term)	1565.89	0.892963	593	sp|Q6NYC8|PPR18_HUMAN	yes	yes	1	0	0	0	0	By MS/MS	By matching	By matching	By MS/MS	By MS/MS	By matching			1	1	1	1	1	1			110.83	111	2	0.00035576	37038	AU_20181123_BALL_697_Cyto_2	98.048	58.744	96593000	11080000	18822000	6756900	27695000	28700000	3539800	0	0			368
ATKGGTVKAASGFNAMEDAQTLR	2	Acetyl (N-term)	2365.17	0.169608	169	sp|P09525|ANXA4_HUMAN	yes	yes	1	0	0	0	0	By MS/MS		By matching	By MS/MS	By MS/MS			By matching	1		1	1	1			1	46.747	45.371	3	2.9884e-31	10359	AU_20181123_BALL_380_Cyto_1	152.88	135.51	138810000	81001000	0	3694000	15634000	34166000	0	0	4318900			369
ATKGVPAGNSDTEGGQPGR	1	Unmodified	1797.86	0.860553	812	sp|Q9UKV3|ACINU_HUMAN	yes	yes	0	0	0	0	0					By MS/MS								1				16.043	14.134	3	8.9843e-05	1950	AU_20181123_BALL_697_Cyto_2	62.203	43.37	5053600	0	0	0	0	5053600	0	0	0			370
ATNWGSLLQDKQQLEELAR	1	Acetyl (N-term)	2241.14	0.13896	319	sp|P48637|GSHB_HUMAN	yes	yes	1	0	0	0	0	By MS/MS	By MS/MS		By MS/MS	By MS/MS	By matching	By matching	By MS/MS	2	2		2	2	1	2	2	112.49	112.67	2;3	4.9781e-16	37656	AU_20181123_BALL_697_Cyto_2	152.18	128.14	164450000	14810000	12305000	0	42683000	79136000	3166100	4261500	8085000			371
ATPENYLFQGR	0	Unmodified	1294.63	0.6306	138	sp|P04440|DPB1_HUMAN	yes	yes	0	0	0	0	0	By MS/MS	By MS/MS	By matching	By MS/MS	By MS/MS	By matching			1	1	1	1	1	1			51.037	49.973	2	0.0025024	13531	AU_20181123_BALL_380_Cyto_1	124.23	108.35	82380000	15086000	10050000	7817900	16445000	26518000	6464500	0	0			372
ATQVEPLLPGGATLLQAEEHGGLVR	0	Acetyl (N-term)	2597.38	0.381315	599	sp|Q6PKG0|LARP1_HUMAN	yes	yes	1	0	0	0	0	By MS/MS	By MS/MS	By MS/MS	By MS/MS	By MS/MS	By MS/MS	By matching	By MS/MS	2	2	2	2	2	2	1	1	113.42	113.56	2;3	2.5189e-21	36322	AU_20181123_BALL_380_Cyto_3	112.23	97.642	586660000	61500000	90129000	53444000	139730000	195860000	37396000	2005300	6587900			373
ATSLGSNTYNR	0	Acetyl (N-term)	1224.57	0.573479	782	sp|Q9NW64|RBM22_HUMAN	yes	yes	1	0	0	0	0	By MS/MS	By MS/MS	By MS/MS	By MS/MS	By MS/MS	By MS/MS	By MS/MS	By MS/MS	1	1	1	2	2	1	1	1	33.196	31.841	2	2.2836e-60	7313	AU_20181128_BALL_697_Cyto_3	237.08	206.91	485110000	30342000	56348000	40127000	149060000	106240000	45924000	32533000	24528000			374
ATTATMATSGSAR	0	Oxidation (M);Acetyl (N-term)	1282.58	0.582329	288	sp|P38919|IF4A3_HUMAN	yes	yes	1	0	0	1	0	By matching	By MS/MS	By MS/MS	By MS/MS	By MS/MS	By MS/MS	By MS/MS	By MS/MS	2	1	1	1	2	1	1	1	19.344	17.763	2	9.9002e-43	2924	AU_20181128_BALL_697_Cyto_1	223.14	181.03	852280000	70954000	91795000	77414000	227770000	114210000	121960000	91110000	57064000			375
ATTATMATSGSAR	0	Acetyl (N-term)	1266.59	0.587415	288	sp|P38919|IF4A3_HUMAN	yes	yes	1	0	0	0	0	By MS/MS	By MS/MS	By MS/MS	By MS/MS	By MS/MS	By MS/MS	By MS/MS	By MS/MS	1	1	1	1	1	1	1	1	26.172	24.592	2	2.5093e-11	5527	AU_20181128_BALL_697_Cyto_1	195.27	136.29	2617200000	208030000	368500000	237890000	763530000	518650000	382480000	38542000	99611000			376
ATTGTPTADR	0	Acetyl (N-term)	1031.49	0.488352	612	sp|Q86TI2|DPP9_HUMAN	yes	yes	1	0	0	0	0		By matching	By matching	By matching	By matching	By MS/MS				1	1	1	1	1			19.395	17.488	2	0.039292	2709	AU_20181128_BALL_697_Cyto_3	87.308	31.297	24405000	0	6100000	2044500	6776900	6049900	3433800	0	0			377
ATVEEVDAAMNAR	0	Unmodified	1375.64	0.640178	170	sp|P09651|ROA1_HUMAN	yes	yes	0	0	0	0	0	By matching			By matching	By matching		By MS/MS	By MS/MS	1			1	1		1	2	38.358	37.478	2;3	6.701e-32	8665	AU_20181123_A00388_Cyto_2	254.24	171.6	91187000	14636000	0	0	1858100	2244500	0	36167000	36281000			378
ATVEEVDAAMNARPHKVDGR	1	Unmodified	2165.06	0.0647489	170	sp|P09651|ROA1_HUMAN	yes	yes	0	0	0	0	1							By MS/MS	By matching							1	1	23.231	22.402	4	0.045564	4013	AU_20181123_A00388_Cyto_2	31.111	14.427	14039000	0	0	0	0	0	0	12428000	1611500			379
ATVQQLEGR	0	Acetyl (N-term)	1042.54	0.540722	439	sp|Q01469|FABP5_HUMAN	yes	yes	1	0	0	0	0	By MS/MS	By MS/MS	By MS/MS	By MS/MS	By MS/MS	By MS/MS	By MS/MS	By MS/MS	2	1	1	2	2	1	2	1	44.916	43.732	2	4.008e-06	11467	AU_20181123_BALL_380_Cyto_1	190.51	54.399	2717200000	191160000	435810000	256300000	720050000	798190000	276060000	11012000	28606000			380
ATVTATTKVPEIR	1	Acetyl (N-term)	1427.8	0.798394	823	sp|Q9Y230|RUVB2_HUMAN	yes	yes	1	0	0	0	0	By MS/MS	By MS/MS	By MS/MS	By MS/MS	By MS/MS	By MS/MS	By matching	By MS/MS	2	2	3	2	2	2	1	1	46.828	45.556	2;3	5.219e-17	13737	AU_20181123_BALL_697_Cyto_2	204.17	146.58	755210000	100480000	119090000	47546000	136050000	250790000	84510000	400640	16341000			381
ATYLEFIQQNEER	0	Acetyl (N-term)	1681.79	0.794765	553	sp|Q15437|SC23B_HUMAN	yes	yes	1	0	0	0	0	By MS/MS	By MS/MS	By matching	By MS/MS	By MS/MS	By MS/MS	By matching	By matching	1	1	1	1	1	1	1	1	115.8	115.95	2	5.3974e-06	38127	AU_20181128_BALL_697_Cyto_1	151.15	117.19	34416000	5569700	3468000	3441100	6564300	10092000	3354100	647900	1278900			382
AVAAAAAAAGPAGAGGGR	0	Acetyl (N-term)	1407.72	0.721875	509	sp|Q13884|SNTB1_HUMAN	yes	yes	1	0	0	0	0	By MS/MS	By MS/MS	By MS/MS	By MS/MS	By MS/MS	By MS/MS			1	1	1	1	1	1			58.249	57.603	2	8.3709e-16	16242	AU_20181123_BALL_380_Cyto_1	157.95	120.47	84173000	10671000	12659000	6807400	21565000	20465000	12007000	0	0			383
AVAVGRPSNEELR	0	Acetyl (N-term)	1438.75	0.75284	777	sp|Q9NVA2|SEP11_HUMAN	yes	yes	1	0	0	0	1	By MS/MS	By MS/MS	By MS/MS	By MS/MS	By MS/MS	By matching		By matching	1	1	1	1	1	1		1	30.473	28.809	2	3.2389e-05	6899	AU_20181128_BALL_697_Cyto_1	123.88	57.449	129810000	22786000	18758000	23787000	26126000	28641000	6593700	0	3122000			384
AVDSYPNWLKFHIGINR	1	Unmodified	2029.05	0.0533796	629	sp|Q8IXL6|FA20C_HUMAN	yes	yes	0	0	0	0	0		By MS/MS	By matching							1	1						115.14	115.33	2	0.00091276	37753	AU_20181128_BALL_380_Cyto_2	60.434	21.168	18637000	0	12192000	6445600	0	0	0	0	0			385
AVEDSTLQVVVR	0	Acetyl (N-term)	1356.72	0.724894	623	sp|Q86Y91|KI18B_HUMAN	yes	yes	1	0	0	0	0	By matching		By matching	By matching	By MS/MS				1		1	1	1				92.038	92.034	2	0.0016816	30174	AU_20181123_BALL_697_Cyto_2	103.7	73.446	14266000	3429200	0	2800600	1668000	6368100	0	0	0			386
AVFPSIVGR	0	Unmodified	944.544	0.544351	368;412;174	sp|Q6S8J3|POTEE_HUMAN;sp|P0CG38|POTEI_HUMAN;sp|Q9BYX7|ACTBM_HUMAN;sp|A5A3E0|POTEF_HUMAN;sp|P60709|ACTB_HUMAN;sp|P63267|ACTH_HUMAN;sp|P62736|ACTA_HUMAN;sp|P68032|ACTC_HUMAN;sp|P68133|ACTS_HUMAN;sp|P63261|ACTG_HUMAN	no	no	0	0	0	0	0	By MS/MS	By matching	By matching	By matching					1	1	1	1					56.979	56.663	2	0.016932	15726	AU_20181123_BALL_380_Cyto_1	109.86	62.796	35387000	15088000	6460200	8421900	5417000	0	0	0	0			387
AVFPSIVGRPR	0	Unmodified	1197.7	0.698226	368;412;174	sp|Q6S8J3|POTEE_HUMAN;sp|P0CG38|POTEI_HUMAN;sp|Q9BYX7|ACTBM_HUMAN;sp|A5A3E0|POTEF_HUMAN;sp|P60709|ACTB_HUMAN;sp|P63267|ACTH_HUMAN;sp|P62736|ACTA_HUMAN;sp|P68032|ACTC_HUMAN;sp|P68133|ACTS_HUMAN;sp|P63261|ACTG_HUMAN	no	no	0	0	0	0	1	By MS/MS	By matching	By MS/MS	By MS/MS	By MS/MS		By matching		2	1	2	1	3		1		37.797	36.587	3	0.0019438	8907	AU_20181123_BALL_380_Cyto_3	134.23	100.04	128790000	16799000	2669800	14943000	8297600	85168000	0	913430	0			388
AVFVDLEPTVIDEVR	0	Unmodified	1700.9	0.898502	416	sp|Q9BQE3|TBA1C_HUMAN;sp|Q71U36|TBA1A_HUMAN;sp|P68363|TBA1B_HUMAN	yes	no	0	0	0	0	0	By matching			By MS/MS	By MS/MS				1			1	1				109.9	109.98	2	0.020826	36619	AU_20181123_BALL_697_Cyto_2	51.927	27.583	9964500	1437300	0	0	3142300	5384900	0	0	0			389
AVNVYSTSVTSDNLSR	0	Acetyl (N-term)	1753.85	0.848257	558	sp|Q15691|MARE1_HUMAN	yes	yes	1	0	0	0	0	By MS/MS	By MS/MS	By MS/MS	By MS/MS	By MS/MS	By MS/MS	By matching	By matching	1	1	1	1	1	1	1	1	80.717	80.94	2	2.0967e-10	24370	AU_20181128_BALL_697_Cyto_3	141.13	102.35	113900000	24659000	17558000	11590000	19383000	23235000	12704000	2102700	2670400			390
AVPAAAMGPSALGQSGPGSMAPWCSVSSGPSR	0	Acetyl (N-term)	3069.41	0.41066	689	sp|Q96J01|THOC3_HUMAN	yes	yes	1	0	0	0	0	By MS/MS	By MS/MS	By matching	By MS/MS			By matching	By matching	1	1	1	1			1	1	116.43	116.6	3	9.1571e-05	38157	AU_20181128_BALL_380_Cyto_2	46.464	34.612	112350000	20738000	21919000	11986000	46684000	0	0	1738300	9280100			391
AVPAAAMGPSALGQSGPGSMAPWCSVSSGPSR	0	Oxidation (M);Acetyl (N-term)	3085.41	0.405574	689	sp|Q96J01|THOC3_HUMAN	yes	yes	1	0	0	1	0	By matching		By matching	By MS/MS	By matching	By matching	By matching	By matching	1		2	2	1	1	1	1	113.02	113.15	3	2.2488e-11	37332	AU_20181128_BALL_697_Cyto_1	66.479	59.903	75847000	6592600	0	13048000	38896000	8161700	3561200	1464200	4124000			392
AVPIAQKSEPHSLSSEALMR	1	Unmodified	2150.12	0.115387	766	sp|Q9NR28|DBLOH_HUMAN	yes	yes	0	0	0	0	0			By MS/MS	By MS/MS	By MS/MS		By matching				1	1	1		1		34.317	33.224	4	2.0058e-06	7930	AU_20181123_BALL_697_Cyto_2	67.274	50.59	70239000	0	0	30478000	18321000	19596000	0	1844700	0			393
AVPKEDIYSGGGGGGSR	1	Unmodified	1605.77	0.774698	484	sp|Q13151|ROA0_HUMAN	yes	yes	0	0	0	0	0			By matching	By MS/MS				By matching			1	1				1	18.978	17.17	3	1.372e-05	2791	AU_20181128_BALL_697_Cyto_1	75.97	57.148	24599000	0	0	10245000	8482600	0	0	0	5871500			394
AVPSPPPASPR	0	Unmodified	1074.58	0.582193	76	sp|O43464|HTRA2_HUMAN	yes	yes	0	0	0	0	0	By MS/MS	By MS/MS	By matching	By MS/MS	By MS/MS	By MS/MS		By MS/MS	1	1	1	1	1	1		1	19.477	17.685	2	0.0032667	2525	AU_20181123_BALL_380_Cyto_1	140.75	66.626	135230000	20010000	33701000	4558100	30095000	16442000	14525000	0	15903000			395
AVQPKETLQLESAAEVGFVR	1	Acetyl (N-term)	2213.17	0.169197	306	sp|P43246|MSH2_HUMAN	yes	yes	1	0	0	0	0			By matching		By MS/MS	By matching					1		1	1			100.55	100.46	3	2.8049e-07	33012	AU_20181123_BALL_697_Cyto_2	74.364	53.714	29123000	0	0	1204400	0	27518000	400820	0	0			396
AVSNEIVR	0	Unmodified	886.487	0.48723	142	sp|P05164|PERM_HUMAN	yes	yes	0	0	0	0	0							By MS/MS								1		19.218	19.218	2	0.038769	2866	AU_20181123_A00388_Cyto_2	120.92	52.135	22600000	0	0	0	0	0	0	22600000	0			397
AVSTGVKVPR	1	Acetyl (N-term)	1054.61	0.613493	560	sp|Q15819|UB2V2_HUMAN	yes	yes	1	0	0	0	0	By MS/MS	By matching	By MS/MS	By MS/MS	By MS/MS	By MS/MS	By matching	By MS/MS	1	1	1	1	1	1	1	1	26.755	25.175	2	0.0058496	5355	AU_20181123_BALL_380_Cyto_1	133.86	70.297	447950000	83326000	63984000	27225000	155010000	79983000	23714000	6113100	8591500			398
AVTLDKDAYYR	1	Acetyl (N-term)	1355.67	0.672131	840	sp|Q9Y5B9|SP16H_HUMAN	yes	yes	1	0	0	0	0	By MS/MS	By MS/MS	By MS/MS	By MS/MS	By MS/MS	By MS/MS	By MS/MS	By MS/MS	1	1	1	1	1	1	1	1	51.338	50.509	2	2.7393e-35	14372	AU_20181128_BALL_697_Cyto_1	221.23	159.26	600690000	116060000	64692000	54261000	94036000	167190000	79958000	7605500	16886000			399
AVTVAPPGAR	0	Unmodified	937.535	0.534515	435	sp|Q00839|HNRPU_HUMAN	yes	yes	0	0	0	0	0	By MS/MS	By MS/MS	By MS/MS	By MS/MS	By MS/MS	By MS/MS	By MS/MS	By MS/MS	1	1	1	1	1	1	2	3	20.708	19.266	2	0.0054523	3380	AU_20181123_BALL_380_Cyto_3	136.16	76.95	1332300000	30633000	13720000	6499000	31856000	24734000	4727200	418920000	801220000			400
AVVGVVAGGGR	0	Unmodified	940.545	0.545414	401	sp|P62917|RL8_HUMAN	yes	yes	0	0	0	0	0	By MS/MS	By matching	By MS/MS	By MS/MS	By MS/MS	By MS/MS			1	1	1	1	1	1			20.917	19.119	2	0.0030469	3983	AU_20181123_BALL_697_Cyto_2	120.46	39.076	37283000	8321300	4587300	5873200	7308100	9417000	1775700	0	0			401
AVVIVDDR	0	Unmodified	885.492	0.491981	544;226	sp|P23246|SFPQ_HUMAN;sp|Q15233|NONO_HUMAN	no	no	0	0	0	0	0	By MS/MS	By matching	By matching	By MS/MS	By matching	By matching	By matching	By matching	1	1	1	1	1	1	1	1	25.163	23.57	2	0.041239	4758	AU_20181123_BALL_380_Cyto_1	101.28	36.481	39046000	6179000	4960700	2493400	6498100	9347300	4551600	1961700	3054000			402
AVVKREPAEQPGDGER	1	Acetyl (N-term)	1778.89	0.891125	550;512	sp|Q15424|SAFB1_HUMAN;sp|Q14151|SAFB2_HUMAN	no	no	1	0	0	0	1				By MS/MS								1					20.655	18.948	3	0.047434	3398	AU_20181128_BALL_697_Cyto_1	63.128	61.003	3536400	0	0	0	3536400	0	0	0	0			403
AVVPASLSGQDVGSFAYLTIKDR	1	Acetyl (N-term)	2435.27	0.269639	748	sp|Q9H993|ARMT1_HUMAN	yes	yes	1	0	0	0	0		By matching	By MS/MS	By MS/MS	By matching	By matching	By matching	By matching		1	1	1	1	1	1	1	114.36	114.53	3	8.2286e-12	37623	AU_20181128_BALL_697_Cyto_1	75.646	65.247	108510000	0	19043000	15186000	22967000	32997000	9988200	3762300	4567900			404
AVVSKPR	1	Unmodified	755.465	0.465373	92	sp|O94876|TMCC1_HUMAN;sp|O75069|TMCC2_HUMAN	yes	no	0	0	0	0	0	By MS/MS								1								16.795	15.54	2	5.4e-11	1976	AU_20181123_BALL_380_Cyto_1	132.8	9.8253	0	0	0	0	0	0	0	0	0			405
AVWPTMVDINSPESLTEAYKLR	1	Unmodified	2519.27	0.27301	539	sp|Q15067|ACOX1_HUMAN	yes	yes	0	0	0	0	0	By matching		By matching	By MS/MS	By MS/MS			By matching	1		1	1	1			1	110.13	110.32	3	0.01649	36167	AU_20181128_BALL_697_Cyto_1	33.348	25.815	31769000	1798400	0	2863300	12067000	13744000	0	0	1296200			406
AWKSGGASHSELIHNLR	1	Acetyl (N-term)	1903.97	0.965293	222	sp|P22061|PIMT_HUMAN	yes	yes	1	0	0	0	0	By MS/MS		By MS/MS	By MS/MS	By MS/MS				2		1	1	2				30.189	28.64	3;4	4.4096e-07	6805	AU_20181123_BALL_697_Cyto_2	91.657	68.176	111780000	30199000	0	5337200	9917400	66324000	0	0	0			407
AYEPQGGSGYDYSYAGGR	0	Unmodified	1896.79	0.79147	378	sp|P61978|HNRPK_HUMAN	yes	yes	0	0	0	0	0	By MS/MS	By MS/MS		By MS/MS	By MS/MS		By matching	By matching	2	1		2	2		1	2	34.468	33.318	2;3	1.199e-15	8118	AU_20181128_BALL_697_Cyto_1	138.87	115.02	99227000	19428000	7325200	0	48507000	18036000	0	3069000	2862800			408
AYKLVLIR	1	Acetyl (N-term)	1016.64	0.638252	214	sp|Q8N0Y7|PGAM4_HUMAN;sp|P18669|PGAM1_HUMAN	yes	no	1	0	0	0	0	By matching	By MS/MS	By matching	By MS/MS	By MS/MS	By matching	By matching	By matching	1	1	1	1	1	1	1	1	77.394	77.504	2	0.019366	24886	AU_20181123_BALL_697_Cyto_2	129.4	28.946	51734000	9883100	8284300	3295300	9671100	14396000	2739200	2389400	1076300			409
CAGPTPEAELQALAR	0	Gln->pyro-Glu	1565.75	0.750792	537	sp|Q15050|RRS1_HUMAN	yes	yes	0	1	0	0	0	By MS/MS	By MS/MS	By MS/MS	By MS/MS	By MS/MS	By matching	By matching	By matching	1	1	1	1	1	1	1	1	110.39	110.59	2	0.0024612	36947	AU_20181123_BALL_697_Cyto_2	68.069	49.323	34952000	4841900	3208900	5947400	5128900	8518000	2683300	1783300	2840400			410
CAQAKQWGWTQGR	1	Gln->pyro-Glu	1558.71	0.70993	213	sp|P18621|RL17_HUMAN	yes	yes	0	1	0	0	0	By MS/MS	By MS/MS	By matching	By MS/MS	By MS/MS	By matching		By matching	2	2	2	2	2	1		1	50.039	48.963	2;3	4.3455e-32	13793	AU_20181128_BALL_697_Cyto_1	215.5	102.75	135750000	18028000	10568000	14257000	34026000	56302000	1723500	0	844770			411
CCTESLVNR	0	Gln->pyro-Glu	1120.46	0.464128	9	CON__P02769	no	no	0	1	0	0	0	By matching	By MS/MS	By matching	By MS/MS	By MS/MS	By matching			1	1	1	1	1	1			39.846	38.616	2	3.0281e-10	10142	AU_20181128_BALL_697_Cyto_1	197.6	85.952	73209000	15752000	17004000	3375000	14838000	10449000	11791000	0	0		+	412
CCTKPESER	1	Gln->pyro-Glu	1148.46	0.459043	9	CON__P02769	yes	yes	0	1	0	0	0	By MS/MS	By MS/MS	By MS/MS	By MS/MS	By MS/MS	By MS/MS		By matching	2	2	2	2	1	2		1	17.059	15.282	2	5.2621e-45	1584	AU_20181128_BALL_380_Cyto_2	232.75	155.43	3420500000	602220000	786350000	275110000	807670000	651100000	287240000	0	10830000		+	413
CDSSPDSAEDVR	0	Gln->pyro-Glu	1319.49	0.493574	14	CON__P12763;sp|P02765|FETUA_HUMAN	yes	no	0	1	0	0	0	By matching	By MS/MS	By matching	By MS/MS	By MS/MS	By MS/MS			1	1	1	1	1	1			25.743	23.911	2	0.0015826	5350	AU_20181128_BALL_697_Cyto_1	102.06	93.199	384280000	45639000	101130000	22459000	143040000	47343000	24672000	0	0		+	414
CDSSPDSAEDVR	0	Unmodified	1336.52	0.520123	14	CON__P12763;sp|P02765|FETUA_HUMAN	yes	no	0	0	0	0	0		By MS/MS								2							17.693	15.839	2	0.001209	2182	AU_20181128_BALL_380_Cyto_2	86.624	61.701	0	0	0	0	0	0	0	0	0		+	415
CEAKLEGEHER	1	Gln->pyro-Glu	1339.58	0.582664	582	sp|Q5T200|ZC3HD_HUMAN	yes	yes	0	1	0	0	0			By matching	By MS/MS	By matching						1	1	1				17.85	15.958	3	0.025452	2243	AU_20181128_BALL_697_Cyto_1	85.554	50.548	33048000	0	0	2381600	13415000	17252000	0	0	0			416
CEMSEHPSQTVR	0	Gln->pyro-Glu	1442.59	0.591848	574	sp|Q32MZ4|LRRF1_HUMAN	yes	yes	0	1	0	0	0		By matching	By matching	By MS/MS	By matching					1	1	1	1				19.483	17.6	2	0.003023	2948	AU_20181128_BALL_697_Cyto_1	95.573	77.262	34820000	0	3715200	2261000	20289000	8555300	0	0	0			417
CESKKFGGPGAR	2	Gln->pyro-Glu	1275.6	0.603005	383	sp|P62249|RS16_HUMAN	yes	yes	0	1	0	0	0	By matching	By matching	By matching	By matching	By MS/MS	By matching	By matching		1	1	1	1	1	1	1		17.618	16.077	3	0.021489	2530	AU_20181123_BALL_697_Cyto_2	81.625	47.75	370060000	86565000	29358000	35960000	87013000	117870000	10128000	3165200	0			418
CGAALAGHQLIR	0	Gln->pyro-Glu	1248.64	0.639725	421	sp|P78527|PRKDC_HUMAN	yes	yes	0	1	0	0	0	By matching	By matching	By matching	By MS/MS	By MS/MS		By matching	By matching	1	1	1	1	1		1	1	48.489	47.518	2	0.02609	13500	AU_20181128_BALL_697_Cyto_1	98.392	67.02	16131000	2944300	1657500	2219600	0	7559000	0	1120600	630370			419
CGESGHLAR	0	Gln->pyro-Glu	968.413	0.413413	392	sp|P62633|CNBP_HUMAN	yes	yes	0	1	0	0	0	By MS/MS	By MS/MS	By matching	By MS/MS	By MS/MS	By MS/MS	By matching	By MS/MS	1	1	1	1	1	1	1	1	17.376	15.808	2	6.2083e-59	2050	AU_20181128_BALL_380_Cyto_2	242.21	165.36	457850000	85564000	46683000	33276000	128770000	115010000	26983000	4345800	17219000			420
CGIFAYLNYHVPR	0	Unmodified	1608.79	0.787117	454	sp|Q06210|GFPT1_HUMAN	yes	yes	0	0	0	0	0				By MS/MS	By MS/MS							1	1				86.863	86.909	3	0.0012464	28825	AU_20181128_BALL_697_Cyto_1	87.363	67.524	7855700	0	0	0	2719700	5135900	0	0	0			421
CGKKKVWLDPNETNEIANANSR	3	Gln->pyro-Glu	2526.23	0.22852	431	sp|P84098|RL19_HUMAN	yes	yes	0	1	0	0	0	By MS/MS		By matching	By MS/MS	By MS/MS				1		1	1	1				38.548	37.392	3;4	2.7236e-13	9405	AU_20181123_BALL_697_Cyto_2	97.488	79.985	107790000	7256800	0	1938400	14540000	84054000	0	0	0			422
CGLEHER	0	Gln->pyro-Glu	882.365	0.365401	836	sp|Q9Y3X0|CCDC9_HUMAN	yes	yes	0	1	0	0	0	By matching	By matching	By matching	By MS/MS	By matching	By matching		By matching	1	1	1	1	1	1		1	18.214	16.422	2	0.042081	2432	AU_20181128_BALL_697_Cyto_1	109.11	49.466	67730000	7977300	8877300	4831000	21930000	17294000	5440900	0	1379900			423
CGSSEDLHDSVR	0	Gln->pyro-Glu	1343.54	0.541193	610	sp|Q7Z4V5|HDGR2_HUMAN	yes	yes	0	1	0	0	0	By matching			By MS/MS	By MS/MS	By matching			1			1	1	1			19.94	18.196	2	0.0015415	3680	AU_20181123_BALL_697_Cyto_2	101.38	90.23	64006000	18425000	0	0	22674000	19599000	3309300	0	0			424
CGVRPTATLGTASDEYVALVCLDYR	0	Gln->pyro-Glu	2769.31	0.3102	32		yes	yes	0	1	0	0	1	By MS/MS								1								38.875	37.721	4	0.0047285	9749	AU_20181123_BALL_380_Cyto_1	42.325	15.571	290940000	290940000	0	0	0	0	0	0	0	+		425
CHGDLLECADDR	0	Gln->pyro-Glu	1442.56	0.555463	9	CON__P02769	no	no	0	1	0	0	0	By MS/MS				By matching				1				1				38.399	36.867	2	0.00042751	9660	AU_20181123_BALL_380_Cyto_1	121.83	103.08	6734700	4960800	0	0	0	1773900	0	0	0		+	426
CHTPPLYR	0	Gln->pyro-Glu	1025.48	0.475285	447	sp|Q02543|RL18A_HUMAN	yes	yes	0	1	0	0	0	By matching		By matching		By MS/MS				1		1		1				23.529	21.788	2	0.028325	4951	AU_20181123_BALL_697_Cyto_2	108.98	77.022	25031000	386010	0	11334000	0	13311000	0	0	0			427
CKAGFAGDDAPR	1	Gln->pyro-Glu	1246.54	0.54007	368;412;174	sp|Q6S8J3|POTEE_HUMAN;sp|P0CG38|POTEI_HUMAN;sp|P0CG39|POTEJ_HUMAN;sp|A5A3E0|POTEF_HUMAN;sp|P60709|ACTB_HUMAN;sp|P63267|ACTH_HUMAN;sp|P62736|ACTA_HUMAN;sp|P63261|ACTG_HUMAN	no	no	0	1	0	0	0	By MS/MS	By MS/MS	By MS/MS	By MS/MS	By MS/MS	By MS/MS			1	1	1	1	1	1			22.029	20.231	2	0.00063654	4095	AU_20181123_BALL_380_Cyto_3	139.86	83.129	210240000	59778000	25368000	13032000	53033000	50093000	8934700	0	0			428
CLPTPKCHTPPLYR	1	Gln->pyro-Glu	1721.84	0.838167	447	sp|Q02543|RL18A_HUMAN	yes	yes	0	1	0	0	0	By matching		By matching		By MS/MS				1		1		1				48.388	47.048	3	0.011304	14128	AU_20181123_BALL_697_Cyto_2	67.234	51.096	33778000	8167200	0	5963900	0	19647000	0	0	0			429
CRDDSFFGETSHNYHKFDSEYER	1	Gln->pyro-Glu	2908.18	0.178335	305	sp|P43243|MATR3_HUMAN	yes	yes	0	1	0	0	1					By MS/MS								1				45.115	42.304	4	1.1156e-06	12523	AU_20181123_BALL_697_Cyto_2	60.991	58.378	14202000	0	0	0	0	14202000	0	0	0			430
CSEGSFLLTTFPR	0	Gln->pyro-Glu	1496.7	0.696965	544	sp|Q15233|NONO_HUMAN	yes	yes	0	1	0	0	0	By matching	By matching	By MS/MS	By matching	By matching	By MS/MS	By matching	By matching	1	1	1	1	1	1	1	1	117.86	117.97	2	0.0067939	37861	AU_20181123_BALL_380_Cyto_3	83.883	61.797	36423000	5142600	6055700	6159100	4608100	7189100	2805200	1276700	3186200			431
CSEGVFLLTTTPR	0	Gln->pyro-Glu	1462.71	0.712615	226	sp|P23246|SFPQ_HUMAN	yes	yes	0	1	0	0	0	By MS/MS	By MS/MS	By MS/MS	By MS/MS	By MS/MS	By MS/MS	By matching	By matching	1	1	1	1	1	1	1	1	115.22	115.37	2	0.0018808	36701	AU_20181128_BALL_697_Cyto_3	93.096	74.316	26397000	3004300	2991800	3913500	3427300	5580300	3586400	1235300	2658600			432
CVEEEDSESSLQKR	1	Unmodified	1694.74	0.741743	525	sp|Q14684|RRP1B_HUMAN	yes	yes	0	0	0	0	0							By MS/MS	By MS/MS							1	1	17.717	16.838	3	1.9267e-06	2082	AU_20181128_A00388_Cyto_3	132.86	77.543	89512000	0	0	0	0	0	0	33557000	55956000			433
CYECGEKGHYAYDCHR	1	Gln->pyro-Glu	2086.77	0.772014	566	sp|Q16629|SRSF7_HUMAN	yes	yes	0	1	0	0	0	By MS/MS		By matching	By MS/MS	By MS/MS				1		1	1	1				18.814	17.081	4	0.0024343	3134	AU_20181123_BALL_697_Cyto_2	63.682	60.242	161040000	52586000	0	26080000	17758000	64613000	0	0	0			434
CYVQPQWVFDSVNAR	0	Gln->pyro-Glu	1850.84	0.841004	49	sp|O00541|PESC_HUMAN	yes	yes	0	1	0	0	0	By matching		By matching	By matching	By MS/MS		By matching	By matching	1		1	1	1		1	1	118.43	118.49	2	0.014531	39758	AU_20181123_BALL_697_Cyto_2	55.426	47.121	7381500	623190	0	1303000	1873400	1998500	0	364790	1218600			435
DAINTEFKNTR	1	Unmodified	1307.65	0.646978	162	sp|P08670|VIME_HUMAN	yes	yes	0	0	0	0	0	By matching	By matching	By matching	By MS/MS	By MS/MS			By matching	1	1	1	1	1			1	19.732	17.975	3	0.011571	3099	AU_20181128_BALL_697_Cyto_1	92.866	45.679	85266000	19508000	3245100	1993300	20547000	27596000	0	0	12377000			436
DAPEEEDHVLVLR	0	Unmodified	1520.75	0.747086	150	sp|P07237|PDIA1_HUMAN	yes	yes	0	0	0	0	0	By MS/MS	By MS/MS	By MS/MS	By MS/MS	By MS/MS	By MS/MS	By MS/MS	By MS/MS	4	1	2	3	2	1	3	3	44.637	43.516	2;3	3.8527e-06	12050	AU_20181128_BALL_697_Cyto_1	110.31	89.879	705200000	119800000	50700000	27615000	172760000	212070000	25680000	23447000	73128000			437
DDDIAALVVDNGSGMCKAGFAGDDAPR	1	Oxidation (M);Acetyl (N-term)	2794.22	0.217422	368	sp|P60709|ACTB_HUMAN	yes	yes	1	0	0	1	0	By MS/MS	By MS/MS	By MS/MS	By MS/MS	By MS/MS	By MS/MS	By MS/MS	By MS/MS	6	5	4	4	5	5	7	2	106.98	107.13	2;3;4	1.3587e-43	34092	AU_20181128_BALL_697_Cyto_1	175.51	159.08	3053500000	222970000	555430000	207340000	659760000	1107600000	246720000	21733000	31991000			438
DDDIAALVVDNGSGMCKAGFAGDDAPR	1	Acetyl (N-term)	2778.22	0.222508	368	sp|P60709|ACTB_HUMAN	yes	yes	1	0	0	0	0	By MS/MS	By MS/MS	By MS/MS	By MS/MS	By MS/MS	By MS/MS	By MS/MS	By MS/MS	3	3	4	4	5	4	3	5	112.2	112.39	2;3;4	0	36812	AU_20181128_BALL_697_Cyto_1	366.34	336.61	24462000000	1417500000	4270400000	1015000000	7006300000	7981900000	2382300000	67911000	321030000			439
DDDIAALVVDNGSGMCKAGFAGDDAPR	1	Unmodified	2736.21	0.211943	368	sp|P60709|ACTB_HUMAN	yes	yes	0	0	0	0	0				By matching	By MS/MS							1	1				99.807	99.803	3	0.010426	32965	AU_20181123_BALL_697_Cyto_2	28.665	21.132	7688400	0	0	0	1764900	5923500	0	0	0			440
DDEVDVDGTVEEDLGKSR	1	Unmodified	1976.88	0.881073	199	sp|P14625|ENPL_HUMAN	yes	yes	0	0	0	0	0	By MS/MS	By MS/MS	By MS/MS	By MS/MS	By MS/MS	By MS/MS	By MS/MS	By MS/MS	7	4	3	5	6	8	4	4	59.514	59.004	2;3	1.8751e-84	17406	AU_20181123_BALL_697_Cyto_2	239.19	213.72	1819300000	239840000	173710000	51266000	231020000	913810000	109430000	36829000	63379000			441
DDEVQVVR	0	Unmodified	958.472	0.471974	373	sp|P61254|RL26_HUMAN;sp|Q9UNX3|RL26L_HUMAN	yes	no	0	0	0	0	0							By MS/MS								1		23.026	23.026	2	0.074538	4131	AU_20181123_A00388_Cyto_2	86.953	26.595	4996000	0	0	0	0	0	0	4996000	0			442
DDGYSTKDSYSSR	1	Glu->pyro-Glu	1461.6	0.600816	286	sp|P38159|RBMX_HUMAN;sp|Q96E39|RMXL1_HUMAN	yes	no	0	0	1	0	0	By MS/MS	By MS/MS	By MS/MS	By matching	By matching	By MS/MS		By matching	1	1	1	1	1	1		1	18.241	16.449	2	3.9886e-262	2607	AU_20181123_BALL_380_Cyto_3	306.68	188.79	325590000	40807000	36863000	28301000	102480000	83844000	29026000	0	4266600			443
DDGYSTKDSYSSR	1	Unmodified	1479.61	0.611381	286	sp|P38159|RBMX_HUMAN;sp|Q96E39|RMXL1_HUMAN	yes	no	0	0	0	0	0								By MS/MS								1	17.31	15.553	3	0.00071592	2010	AU_20181128_A00388_Cyto_3	106.17	72.304	0	0	0	0	0	0	0	0	0			444
DDHDPVDKIVLQKYHTINGHNAEVR	2	Unmodified	2912.45	0.452917	224	sp|P22626|ROA2_HUMAN	yes	yes	0	0	0	0	0	By matching						By MS/MS		1						1		37.897	37.32	4	0.0050825	8597	AU_20181123_A00388_Cyto_2	39.626	26.949	17762000	4552000	0	0	0	0	0	13210000	0			445
DDLVTVKTPAFAESVTEGDVR	1	Unmodified	2248.12	0.122307	284	sp|P36957|ODO2_HUMAN	yes	yes	0	0	0	0	0	By MS/MS	By MS/MS	By matching	By MS/MS	By MS/MS	By MS/MS	By matching		1	1	1	1	1	1	1		83.868	84.045	3	1.4816e-22	26370	AU_20181128_BALL_697_Cyto_1	152.06	127.65	230790000	11137000	31129000	7522600	40935000	112490000	25796000	1781000	0			446
DDPQSSWDR	0	Unmodified	1104.45	0.447216	16	CON__P15497	yes	yes	0	0	0	0	0	By MS/MS	By MS/MS	By MS/MS	By MS/MS	By MS/MS	By MS/MS			1	1	1	1	1	1			22.784	20.986	2	2.0997e-07	3483	AU_20181123_BALL_380_Cyto_1	196.95	99.152	1992800000	510960000	371430000	120040000	539600000	407600000	43130000	0	0		+	447
DDRDYYSR	0	Unmodified	1088.45	0.452301	405	sp|P62995|TRA2B_HUMAN	yes	yes	0	0	0	0	1							By MS/MS	By MS/MS							1	1	17.393	16.514	3	0.02574	1973	AU_20181128_A00388_Cyto_3	106.68	71.388	72833000	0	0	0	0	0	0	23895000	48938000			448
DDRGPSLNPVLDYDHGSR	0	Unmodified	2011.93	0.934781	305	sp|P43243|MATR3_HUMAN	yes	yes	0	0	0	0	1					By MS/MS								1				44.977	42.166	4	0.026193	12505	AU_20181123_BALL_697_Cyto_2	38.824	28.767	3597000	0	0	0	0	3597000	0	0	0			449
DDTEDTVVSQR	0	Unmodified	1263.56	0.557889	300	sp|P42696|RBM34_HUMAN	yes	yes	0	0	0	0	0								By MS/MS								1	20.499	18.741	2	0.0024951	3189	AU_20181128_A00388_Cyto_3	123.63	74.207	4635000	0	0	0	0	0	0	0	4635000			450
DDYSSSR	0	Unmodified	828.325	0.324976	286	sp|P38159|RBMX_HUMAN;sp|Q96E39|RMXL1_HUMAN	yes	no	0	0	0	0	0							By MS/MS	By matching							1	1	15.896	15.018	2	0.039339	1631	AU_20181123_A00388_Cyto_2	149.4	63.313	82347000	0	0	0	0	0	0	56731000	25616000			451
DEDMGDGGGGSYR	0	Unmodified	1314.48	0.478258	819	sp|Q9UPT8|ZC3H4_HUMAN	yes	yes	0	0	0	0	0								By MS/MS								1	19.121	17.364	2	0.0080416	2685	AU_20181128_A00388_Cyto_3	81.865	66.714	2949300	0	0	0	0	0	0	0	2949300			452
DEPILSNR	0	Unmodified	942.477	0.47706	256	sp|P30086|PEBP1_HUMAN	yes	yes	0	0	0	0	0	By matching	By matching	By matching	By matching	By MS/MS	By matching			1	1	1	1	1	1			25.832	24	2	0.048172	5769	AU_20181123_BALL_697_Cyto_2	98.997	34.193	29859000	4312000	5494800	3446200	9266500	5347300	1992400	0	0			453
DERPGPSPLPHR	0	Unmodified	1356.69	0.689846	161	sp|P08621|RU17_HUMAN	yes	yes	0	0	0	0	1							By MS/MS	By MS/MS							1	1	17.786	16.907	3	0.0027321	2370	AU_20181123_A00388_Cyto_2	94.191	64.893	55258000	0	0	0	0	0	0	25439000	29819000			454
DGPPAALSIMAQSTSIQR	0	Oxidation (M)	1857.93	0.925461	584	sp|Q5T4S7|UBR4_HUMAN	yes	yes	0	0	0	1	0	By matching	By MS/MS	By matching	By matching	By matching				1	1	1	1	1				121.67	121.72	2	0.019325	40013	AU_20181128_BALL_380_Cyto_2	41.54	10.668	21954000	7420800	5414900	2144000	3712900	3261800	0	0	0			455
DGPVVTDPKAPNVVVTR	1	Unmodified	1762.96	0.957748	346	sp|P52566|GDIR2_HUMAN	yes	yes	0	0	0	0	0	By MS/MS	By matching	By matching	By MS/MS	By matching		By matching	By MS/MS	1	1	1	1	1		1	1	42.08	40.975	3	0.0019419	10364	AU_20181128_A00388_Cyto_3	58.159	44.746	124370000	31145000	6680400	5770500	7720000	14363000	0	48015000	10678000			456
DGVGGDPAVALPHR	0	Unmodified	1359.69	0.689512	325	sp|P49257|LMAN1_HUMAN	yes	yes	0	0	0	0	0	By MS/MS	By matching		By matching	By MS/MS	By matching	By matching	By matching	1	1		1	1	1	1	1	33.538	32.284	3	0.0027137	8014	AU_20181123_BALL_380_Cyto_1	85.554	62.913	26229000	5075500	3564800	0	7485900	6308100	665480	2065500	1063200			457
DISTEEGSTKR	1	Unmodified	1221.58	0.583709	526	sp|Q14690|RRP5_HUMAN	yes	yes	0	0	0	0	0							By MS/MS	By MS/MS							1	1	16.482	15.604	3	0.0016654	1643	AU_20181128_A00388_Cyto_3	136.5	80.275	39144000	0	0	0	0	0	0	14146000	24998000			458
DITDGNSEHLKR	1	Unmodified	1383.67	0.674256	478	sp|Q12907|LMAN2_HUMAN	yes	yes	0	0	0	0	0	By MS/MS	By matching	By matching	By MS/MS	By MS/MS	By MS/MS	By MS/MS	By MS/MS	2	1	1	1	1	1	1	1	17.317	15.704	3	0.000529	1933	AU_20181128_BALL_697_Cyto_1	151.1	106.48	314920000	0	15702000	21991000	97865000	78732000	19949000	28001000	52684000			459
DIYSGGGGGGSR	0	Unmodified	1081.48	0.47885	484	sp|Q13151|ROA0_HUMAN	yes	yes	0	0	0	0	0		By MS/MS		By MS/MS						1		1					18.546	16.765	2	0.030893	2526	AU_20181128_BALL_380_Cyto_2	72.643	28.196	4906500	0	2232700	0	2673800	0	0	0	0			460
DKEAAFDDAVEER	1	Acetyl (N-term)	1535.67	0.673981	471	sp|Q09028|RBBP4_HUMAN	yes	yes	1	0	0	0	0		By matching		By MS/MS	By matching	By matching		By matching		1		1	1	1		1	45.071	43.445	2	0.061221	12038	AU_20181128_BALL_697_Cyto_1	54.776	38.105	19260000	0	3356100	0	5269200	7736900	2130500	0	767220			461
DLEGAVSR	0	Unmodified	845.424	0.424296	736	sp|Q9H307|PININ_HUMAN	yes	yes	0	0	0	0	0							By MS/MS								1		22.878	22.878	2	0.01989	4104	AU_20181123_A00388_Cyto_2	143.61	8.9467	24318000	0	0	0	0	0	0	24318000	0			462
DLEPTVIDEVR	0	Unmodified	1284.66	0.656146	416	sp|Q9BQE3|TBA1C_HUMAN;sp|Q71U36|TBA1A_HUMAN;sp|P68363|TBA1B_HUMAN	yes	no	0	0	0	0	0								By MS/MS								1	75.11	75.959	2	0.0019477	21788	AU_20181128_A00388_Cyto_3	150.85	61.606	6728200	0	0	0	0	0	0	0	6728200			463
DLLDDYVNTQGASLLSLSR	0	Unmodified	2079.05	0.0484133	12	CON__P06868	yes	yes	0	0	0	0	0		By MS/MS	By matching	By MS/MS	By matching	By matching				2	1	2	1	1			118.11	118.27	2;3	6.0562e-16	38788	AU_20181128_BALL_380_Cyto_2	205.61	164.89	32780000	0	17848000	1621800	11056000	1096800	1157100	0	0		+	464
DLTEFQTNLVPYPR	0	Unmodified	1691.85	0.851886	416	sp|Q9BQE3|TBA1C_HUMAN;sp|Q71U36|TBA1A_HUMAN;sp|P68363|TBA1B_HUMAN;sp|P68366|TBA4A_HUMAN;sp|Q9NY65|TBA8_HUMAN;sp|Q13748|TBA3C_HUMAN;sp|Q6PEY2|TBA3E_HUMAN	yes	no	0	0	0	0	0							By MS/MS	By MS/MS							1	1	110.56	110.83	2	0.0021858	34346	AU_20181128_A00388_Cyto_3	107.83	64.319	12990000	0	0	0	0	0	0	5375200	7614800			465
DNADSSPVVDKR	1	Unmodified	1301.62	0.621158	615	sp|Q86UP2|KTN1_HUMAN	yes	yes	0	0	0	0	0	By matching	By MS/MS	By MS/MS	By MS/MS	By MS/MS	By MS/MS	By matching	By matching	1	2	2	2	2	2	1	1	17.004	15.305	2;3	6.3006e-13	1881	AU_20181128_BALL_697_Cyto_1	202.03	111.88	670920000	120440000	110920000	51299000	155560000	176300000	52794000	755660	2851600			466
DPDAANYNDINDVKR	1	Unmodified	1718.79	0.785991	542	sp|Q15181|IPYR_HUMAN	yes	yes	0	0	0	0	0	By matching	By matching	By matching	By MS/MS	By matching				1	1	1	1	1				24.775	22.998	3	0.015795	5004	AU_20181128_BALL_697_Cyto_1	54.598	41.971	17538000	505510	6573000	1821900	6739800	1897500	0	0	0			467
DPDTEQAALAAVDYINKHLPR	1	Unmodified	2336.18	0.176073	14	CON__P12763	yes	yes	0	0	0	0	0	By matching	By MS/MS	By matching	By MS/MS	By MS/MS				2	2	1	2	1				111.93	112.11	4	3.0494e-18	36620	AU_20181128_BALL_380_Cyto_2	128.38	113.61	231250000	15063000	57580000	3751700	123670000	31189000	0	0	0		+	468
DPVAGYKEPACDDPDTEQAALAAVDYINKHLPR	2	Unmodified	3638.73	0.731125	14	CON__P12763	yes	yes	0	0	0	0	0	By matching	By matching		By MS/MS	By matching				1	1		1	1				110.39	110.53	5	6.172e-06	36353	AU_20181128_BALL_697_Cyto_1	46.048	44.068	59703000	939560	12197000	0	38215000	8350900	0	0	0		+	469
DRAPLTATAPQLDDEEMYSAHMPAHLR	0	Unmodified	3035.42	0.422939	647	sp|Q8WU39|MZB1_HUMAN	yes	yes	0	0	0	0	1					By MS/MS								1				62.921	61.412	4	2.788e-42	19110	AU_20181123_BALL_697_Cyto_2	112.99	102.57	44528000	0	0	0	0	44528000	0	0	0			470
DSEAAINR	0	Unmodified	874.414	0.414459	133	sp|P02794|FRIH_HUMAN;sp|Q8N4E7|FTMT_HUMAN	yes	no	0	0	0	0	0		By matching	By matching	By MS/MS	By matching	By matching	By matching			1	1	1	1	1	1		16.964	15.375	2	0.050525	1981	AU_20181128_BALL_697_Cyto_1	167.82	57.213	28507000	0	7126700	2541200	7218800	6244500	4656100	719570	0			471
DSSPDSAEDVR	0	Unmodified	1176.49	0.489475	14	CON__P12763;sp|P02765|FETUA_HUMAN	yes	no	0	0	0	0	0	By MS/MS	By MS/MS	By matching	By MS/MS	By MS/MS	By matching			1	1	1	1	1	1			18.086	16.288	2	0.0024798	2435	AU_20181128_BALL_697_Cyto_1	129.85	78.505	130160000	11162000	62744000	22148000	19435000	9367200	5304400	0	0		+	472
DSYGGPPR	0	Unmodified	847.382	0.382431	286	sp|P38159|RBMX_HUMAN;sp|Q96E39|RMXL1_HUMAN	yes	no	0	0	0	0	0			By matching	By matching		By matching	By MS/MS	By MS/MS			2	2		1	1	2	18.32	16.714	2	0.026868	2115	AU_20181128_A00388_Cyto_3	154.09	63.001	118440000	0	0	5162900	21686000	0	4536100	26718000	60339000			473
DTHKSEIAHR	1	Unmodified	1192.59	0.594883	9	CON__P02769	yes	yes	0	0	0	0	0	By MS/MS	By MS/MS	By MS/MS	By MS/MS	By MS/MS	By MS/MS	By matching	By MS/MS	2	3	3	3	7	3	1	1	15.888	14.18	2;3	1.8691e-22	90	AU_20181123_BALL_697_Cyto_2	144.65	52.75	59562000000	201960000	24910000000	467400000	16239000000	14073000	17469000000	47379000	212930000		+	474
DTHKSEIAHR	1	Gln->pyro-Glu	1175.57	0.568334	9	CON__P02769	yes	yes	0	1	0	0	0	By MS/MS	By MS/MS	By MS/MS	By matching	By matching	By matching	By matching		2	2	1	2	2	2	1		15.788	14.17	2;3	0.0094004	1910	AU_20181123_BALL_380_Cyto_1	120.65	85.112	3044900000	638320000	347830000	56328000	864380000	930110000	207410000	576180	0		+	475
DVSMEACCADGHR	0	Unmodified	1506.57	0.564981	3	CON__ENSEMBL:ENSBTAP00000016046	yes	yes	0	0	0	0	0	By MS/MS	By MS/MS	By MS/MS	By MS/MS	By MS/MS	By MS/MS		By matching	2	2	1	2	2	2		1	18.814	17.033	2;3	5.0479e-06	2400	AU_20181123_BALL_380_Cyto_1	150.94	133.92	988590000	47900000	272160000	43826000	447890000	159070000	16480000	0	1262600		+	476
DVSMEACCADGHR	0	Oxidation (M)	1522.56	0.559896	3	CON__ENSEMBL:ENSBTAP00000016046	yes	yes	0	0	0	1	0		By MS/MS	By MS/MS	By MS/MS	By MS/MS	By matching				1	1	1	1	1			17.332	15.425	3	6.1853e-06	2013	AU_20181128_BALL_697_Cyto_1	147.24	119.91	75312000	0	15453000	8729800	32694000	12544000	5891900	0	0		+	477
DYGGYNNYGYGNDGFDDR	0	Unmodified	2060.78	0.777277	266	sp|P31942|HNRH3_HUMAN	yes	yes	0	0	0	0	0		By MS/MS		By MS/MS						1		1					66.419	66.643	2	9.9446e-07	20052	AU_20181128_BALL_697_Cyto_1	85.837	80.231	16079000	0	7326600	0	8752400	0	0	0	0			478
EAAAQYNPEPPPPR	0	Unmodified	1535.74	0.736856	139	sp|P04632|CPNS1_HUMAN	yes	yes	0	0	0	0	0		By matching			By MS/MS					1			1				21.815	19.883	3	0.0065755	4228	AU_20181123_BALL_697_Cyto_2	56.569	37.246	5765300	0	2000300	0	0	3765000	0	0	0			479
EAQMAAKLER	1	Glu->pyro-Glu	1127.58	0.575728	207	sp|P16949|STMN1_HUMAN	yes	yes	0	0	1	0	0	By matching	By matching		By MS/MS	By MS/MS	By matching			1	1		1	1	1			28.225	26.439	2	0.040344	5775	AU_20181128_BALL_697_Cyto_1	86.344	35.54	19832000	2794400	3306000	0	7019900	6341900	369960	0	0			480
EDAESEDEEEEDVKLLSISGKR	2	Unmodified	2506.16	0.155851	148	sp|P06748|NPM_HUMAN	yes	yes	0	0	0	0	0				By matching	By MS/MS							1	1				50.969	49.411	4	0.048718	14640	AU_20181123_BALL_697_Cyto_2	27.904	24.241	12796000	0	0	0	5331900	7463700	0	0	0			481
EDGNEEDKENQGDETQGQQPPQR	1	Glu->pyro-Glu	2609.09	0.0862084	414	sp|P67809|YBOX1_HUMAN	yes	yes	0	0	1	0	0				By matching	By MS/MS	By MS/MS						1	1	1			17.806	15.899	3	2.1493e-78	2693	AU_20181123_BALL_697_Cyto_2	220.62	207.06	61598000	0	0	0	8785400	41134000	11678000	0	0			482
EDIGDYVPSTTKTPR	1	Unmodified	1677.82	0.82098	481	sp|Q13123|RED_HUMAN	yes	yes	0	0	0	0	0							By matching	By MS/MS							1	1	35.373	34.946	3	0.18064	8136	AU_20181128_A00388_Cyto_3	40.801	40.79	8912000	0	0	0	0	0	0	187890	8724100			483
EDIYSGGGGGGSR	0	Unmodified	1210.52	0.521444	484	sp|Q13151|ROA0_HUMAN	yes	yes	0	0	0	0	0								By MS/MS								1	18.19	16.432	2	3.9746e-06	2340	AU_20181128_A00388_Cyto_3	138.22	64.959	23855000	0	0	0	0	0	0	0	23855000			484
EDYDYR	0	Unmodified	859.335	0.334812	503	sp|Q13595|TRA2A_HUMAN	yes	yes	0	0	0	0	0								By MS/MS								1	18.087	16.329	2	0.027371	2301	AU_20181128_A00388_Cyto_3	107.74	38.355	28146000	0	0	0	0	0	0	0	28146000			485
EDYYYHPPPR	0	Unmodified	1335.59	0.588401	73	sp|O43390|HNRPR_HUMAN	yes	yes	0	0	0	0	0							By MS/MS	By MS/MS							1	1	20.294	19.415	3	0.014863	2972	AU_20181123_A00388_Cyto_2	99.688	80.731	41139000	0	0	0	0	0	0	22132000	19007000			486
EEAGDGTTTATVLAR	0	Unmodified	1490.72	0.721266	180	sp|P10809|CH60_HUMAN	yes	yes	0	0	0	0	0	By matching	By matching		By MS/MS	By MS/MS	By matching		By matching	1	1		1	1	1		1	27.391	25.615	2	6.1662e-05	5695	AU_20181128_BALL_697_Cyto_1	78.653	50.444	16021000	4148200	2727800	0	0	4704400	1974400	0	2466200			487
EEALHYLTR	0	Unmodified	1130.57	0.572023	437	sp|Q01105|SET_HUMAN	yes	yes	0	0	0	0	0	By MS/MS		By matching		By MS/MS				2		1		1				22.42	20.801	2;3	0.021008	3485	AU_20181123_BALL_380_Cyto_1	137.14	86.169	153470000	95561000	0	8558700	0	49347000	0	0	0			488
EEATGTIQEDYLR	0	Unmodified	1523.71	0.710367	60	sp|P19105|ML12A_HUMAN;sp|O14950|ML12B_HUMAN	yes	no	0	0	0	0	0		By matching		By MS/MS	By matching					1		1	1				42.2	40.944	2	0.0080416	10910	AU_20181128_BALL_697_Cyto_1	81.865	62.622	14235000	0	3431400	0	5500200	5303100	0	0	0			489
EEEIAALVIDNGSGMCKAGFAGDDAPR	1	Acetyl (N-term)	2834.29	0.285108	412	sp|P63261|ACTG_HUMAN	yes	yes	1	0	0	0	0	By MS/MS	By MS/MS	By MS/MS	By MS/MS	By MS/MS	By MS/MS	By MS/MS	By MS/MS	2	4	4	2	3	3	3	2	115.57	115.71	2;3	2.6795e-68	37800	AU_20181128_BALL_697_Cyto_1	208.2	181.47	6712200000	425810000	1335700000	514490000	1976900000	1639600000	636280000	37431000	146010000			490
EEEIAALVIDNGSGMCKAGFAGDDAPR	1	Oxidation (M);Acetyl (N-term)	2850.28	0.280023	412	sp|P63261|ACTG_HUMAN	yes	yes	1	0	0	1	0	By MS/MS	By MS/MS	By MS/MS	By MS/MS	By MS/MS	By MS/MS	By matching	By MS/MS	2	1	1	4	3	2	2	2	112.74	112.9	2;3	3.4937e-42	36781	AU_20181128_BALL_697_Cyto_1	138.11	127.03	2471400000	388860000	253810000	127500000	524400000	878950000	232740000	2167100	62961000			491
EEIEALSMAFYSSPEILR	0	Oxidation (M);Acetyl (N-term)	2142.02	0.019087	570	sp|Q2MV58|TECT1_HUMAN	yes	yes	1	0	0	1	0								By MS/MS								1	107.34	107.99	2	0.0083559	33304	AU_20181128_A00388_Cyto_3	45.879	17.073	87536000	0	0	0	0	0	0	0	87536000			492
EEIQETQTPTHSR	0	Unmodified	1554.73	0.727414	727	sp|Q9BYG3|MK67I_HUMAN	yes	yes	0	0	0	0	0								By MS/MS								1	16.512	14.754	3	0.056213	1713	AU_20181128_A00388_Cyto_3	45.115	31.712	2835800	0	0	0	0	0	0	0	2835800			493
EEQPPETAAQR	0	Unmodified	1254.58	0.584044	686	sp|Q96HE7|ERO1A_HUMAN	yes	yes	0	0	0	0	0	By MS/MS	By MS/MS	By matching	By MS/MS	By matching	By MS/MS	By MS/MS	By MS/MS	1	1	1	1	1	1	1	1	16.812	15.244	2	0.0023813	2061	AU_20181123_BALL_380_Cyto_1	130.66	71.738	220800000	36550000	20741000	15007000	62843000	30870000	31538000	8764400	14484000			494
EEREPTPVLGSGAAAAGR	0	Unmodified	1766.89	0.891125	298	sp|P42167|LAP2B_HUMAN;sp|P42166|LAP2A_HUMAN	yes	no	0	0	0	0	1	By MS/MS			By MS/MS	By matching				1			1	1				20.558	18.901	3	1.7573e-07	3640	AU_20181128_BALL_697_Cyto_1	66.068	48.643	24429000	4268700	0	0	9636300	10524000	0	0	0			495
EETVNDPEEAGHR	0	Unmodified	1481.64	0.638264	50	sp|O00567|NOP56_HUMAN	yes	yes	0	0	0	0	0							By MS/MS	By matching							1	1	16.534	15.655	3	0.053849	1945	AU_20181123_A00388_Cyto_2	57.106	32.831	20144000	0	0	0	0	0	0	7648000	12496000			496
EEVITPR	0	Unmodified	842.45	0.449782	732	sp|Q9H0A0|NAT10_HUMAN	yes	yes	0	0	0	0	0			By matching	By matching	By matching		By MS/MS	By matching			1	1	1		1	1	19.715	18.229	2	0.062926	2894	AU_20181123_A00388_Cyto_2	117.93	17.868	55762000	0	0	710480	7283500	8804700	0	14917000	24046000			497
EGETAYIR	0	Unmodified	937.451	0.45051	463	sp|Q07955|SRSF1_HUMAN	yes	yes	0	0	0	0	0	By matching	By MS/MS	By matching	By matching	By matching	By matching			1	1	1	1	1	1			19.024	17.226	2	0.027319	2757	AU_20181128_BALL_380_Cyto_2	108.09	44.781	159460000	42519000	26246000	10597000	44297000	33133000	2669500	0	0			498
EGPDEDSSNR	0	Unmodified	1104.43	0.43196	194	sp|P13667|PDIA4_HUMAN	yes	yes	0	0	0	0	0	By MS/MS		By matching		By matching			By matching	1		1		1			1	15.978	14.258	2	0.011306	1937	AU_20181123_BALL_380_Cyto_1	156.46	99.278	321390000	107620000	0	15230000	0	162930000	0	0	35614000			499
EIVLTQSPGTLSLSPGER	0	Unmodified	1883	6.5851e-06	131	sp|P01619|KV320_HUMAN	yes	yes	0	0	0	0	0							By MS/MS	By matching							2	2	80.377	80.801	2;3	0.0070118	23042	AU_20181123_A00388_Cyto_2	47.568	36.523	14369000	0	0	0	0	0	0	7832800	6536600			500
ELFADKVPKTAENFR	2	Unmodified	1763.92	0.920634	402	sp|P62937|PPIA_HUMAN	yes	yes	0	0	0	0	0	By MS/MS	By matching	By matching		By matching				1	1	1		1				38.188	36.87	4	0.00045957	9666	AU_20181123_BALL_380_Cyto_1	79.804	59.567	34533000	18787000	805200	2624000	0	12316000	0	0	0			501
ENKTAVVVGTITDDVR	1	Gln->pyro-Glu	1698.88	0.878829	458	sp|Q07020|RL18_HUMAN	yes	yes	0	1	0	0	0	By MS/MS		By matching	By matching	By MS/MS				1		1	1	1				68.057	67.727	2	0.0091952	21466	AU_20181123_BALL_697_Cyto_2	54.7	24.15	8302100	1676100	0	744130	2494100	3387800	0	0	0			502
ENKTAVVVGTITDDVR	1	Glu->pyro-Glu	1697.89	0.894813	458	sp|Q07020|RL18_HUMAN	yes	yes	0	0	1	0	0			By matching	By matching	By MS/MS	By matching					1	1	1	1			62.814	62.322	2	0.032815	19613	AU_20181123_BALL_697_Cyto_2	43.084	19.849	11107000	0	0	1491400	4221400	3418400	1976300	0	0			503
EPAVYFKEQFLDGDGWTSR	1	Unmodified	2244.05	0.0487477	244	sp|P27797|CALR_HUMAN	yes	yes	0	0	0	0	0	By matching	By MS/MS	By MS/MS	By MS/MS	By MS/MS		By MS/MS	By MS/MS	1	1	3	1	2		3	1	91.39	91.454	3	2.8941e-09	29829	AU_20181123_BALL_697_Cyto_2	104.45	89.521	477200000	15287000	24268000	32415000	28785000	298430000	0	22352000	55668000			504
EPPAAAEVQGAGNENEPR	0	Unmodified	1834.84	0.844569	58	sp|O14745|NHRF1_HUMAN	yes	yes	0	0	0	0	0		By matching		By MS/MS	By matching	By MS/MS	By matching	By MS/MS		1		1	1	1	1	1	20.928	19.373	3	2.013e-07	3128	AU_20181128_A00388_Cyto_3	72.819	53	29400000	0	3350100	0	5510600	4914000	3495100	1749800	10381000			505
ESETTTSLVLER	0	Unmodified	1363.68	0.683089	451	sp|Q04837|SSBP_HUMAN	yes	yes	0	0	0	0	0	By MS/MS	By MS/MS	By MS/MS	By MS/MS	By MS/MS	By MS/MS	By MS/MS	By MS/MS	2	1	2	2	2	1	2	1	36.581	35.545	2;3	0.0006027	9661	AU_20181123_BALL_697_Cyto_2	132.32	80.37	345470000	32443000	27030000	36809000	43608000	138400000	16847000	9425800	40906000			506
ESPADAKDAAR	1	Unmodified	1129.54	0.536365	286	sp|P38159|RBMX_HUMAN;sp|Q96E39|RMXL1_HUMAN	yes	no	0	0	0	0	0							By MS/MS	By MS/MS							1	1	15.908	15.908	2	0.004254	1672	AU_20181123_A00388_Cyto_2	118.03	60.444	16814000	0	0	0	0	0	0	16814000	0			507
ETVPLER	0	Unmodified	842.45	0.449782	224	sp|P22626|ROA2_HUMAN	yes	yes	0	0	0	0	0							By MS/MS	By matching							1	1	19.978	19.099	2	0.058407	3151	AU_20181123_A00388_Cyto_2	115.46	43.51	42754000	0	0	0	0	0	0	9878400	32875000			508
ETYGDMADCCEKQEPER	1	Unmodified	2116.81	0.813604	9	CON__P02769	yes	yes	0	0	0	0	0	By matching	By MS/MS	By matching	By MS/MS	By MS/MS	By matching			1	1	1	1	1	1			19.504	17.706	3	2.7605e-36	2938	AU_20181128_BALL_697_Cyto_1	209.89	189.24	197560000	28520000	19871000	4931800	117180000	24213000	2841100	0	0		+	509
EVDSLKEALTYDGALLGDR	1	Unmodified	2064.04	0.0375143	538	sp|Q15056|IF4H_HUMAN	yes	yes	0	0	0	0	0				By matching	By MS/MS							1	1				97.997	97.993	3	0.00497	32289	AU_20181123_BALL_697_Cyto_2	48.848	38.213	6461000	0	0	0	2437100	4024000	0	0	0			510
EVFSKYGPIADVSIVYDQQSR	1	Glu->pyro-Glu	2382.19	0.185576	405	sp|P62995|TRA2B_HUMAN	yes	yes	0	0	1	0	0			By matching	By matching	By MS/MS	By matching	By matching	By matching			1	1	1	1	1	1	111.54	111.71	3	0.0016415	37325	AU_20181123_BALL_697_Cyto_2	51.526	38.338	14454000	0	0	1533400	2252300	5224900	1147900	1773400	2521900			511
EYIEENKYSR	1	Unmodified	1329.62	0.620095	435	sp|Q00839|HNRPU_HUMAN	yes	yes	0	0	0	0	0							By matching	By MS/MS							1	1	18.505	17.626	3	0.027037	2392	AU_20181128_A00388_Cyto_3	94.363	62.374	29279000	0	0	0	0	0	0	4865300	24413000			512
FELILSPR	0	Unmodified	973.56	0.559667	207	sp|P16949|STMN1_HUMAN	yes	yes	0	0	0	0	0	By matching	By matching	By matching	By matching	By MS/MS	By matching	By matching		1	1	1	1	1	1	1		77.427	77.446	2	0.026843	24925	AU_20181123_BALL_697_Cyto_2	107.66	13.403	31117000	4477400	7362400	1883700	6043000	9044800	1807100	498740	0			513
FEYIEENKYSR	1	Unmodified	1476.69	0.688509	435	sp|Q00839|HNRPU_HUMAN	yes	yes	0	0	0	0	0							By matching	By MS/MS							1	1	27.368	26.54	3	0.01463	5713	AU_20181128_A00388_Cyto_3	90.653	76.623	27948000	0	0	0	0	0	0	758300	27190000			514
FGSDQSENVDR	0	Unmodified	1252.53	0.532008	807	sp|Q9UII2|ATIF1_HUMAN	yes	yes	0	0	0	0	0	By MS/MS	By matching		By MS/MS	By MS/MS	By MS/MS		By matching	1	1		1	1	1		1	18.292	16.528	2	3.0554e-18	2474	AU_20181128_BALL_697_Cyto_1	211.64	168.2	197780000	23437000	26618000	0	58197000	59033000	23634000	0	6863100			515
FIGGLSFETTEESLR	0	Unmodified	1684.83	0.830816	224	sp|P22626|ROA2_HUMAN	yes	yes	0	0	0	0	0	By matching			By matching	By MS/MS				1			1	1				90.368	90.347	2	0.0004515	29571	AU_20181123_BALL_697_Cyto_2	101.93	64.584	21039000	2191100	0	0	3485100	15363000	0	0	0			516
FLPPEASQLKPDR	1	Unmodified	1496.8	0.798728	718	sp|Q9BUJ2|HNRL1_HUMAN	yes	yes	0	0	0	0	0	By MS/MS		By matching		By matching			By matching	1		1		1			1	39.36	38.116	3	0.0011761	9760	AU_20181123_BALL_380_Cyto_1	117.27	69.265	73406000	47783000	0	14477000	0	8695400	0	0	2451200			517
FNGQFKTYAICGAIR	1	Gln->pyro-Glu	1727.85	0.845361	409	sp|P63220|RS21_HUMAN	yes	yes	0	1	0	0	0	By matching	By MS/MS	By matching	By MS/MS	By MS/MS	By matching			1	1	2	1	1	1			83.223	83.406	2;3	1.4073e-05	26883	AU_20181123_BALL_697_Cyto_2	116.19	91.011	36978000	1788100	8709200	5461300	5897200	11319000	3803300	0	0			518
FNPFVTSDR	0	Unmodified	1081.52	0.519259	373	sp|P61254|RL26_HUMAN;sp|Q9UNX3|RL26L_HUMAN	yes	no	0	0	0	0	0	By matching			By matching	By matching		By MS/MS	By MS/MS	1			1	1		1	1	51.989	51.304	2	0.017672	13279	AU_20181128_A00388_Cyto_3	110.87	53.312	36959000	2884800	0	0	2686500	6174400	0	8463300	16750000			519
FNRWFLTGMTVAGVVLLGSLFSR	0	Gln->pyro-Glu	2553.36	0.356621	462	sp|Q07817|B2CL1_HUMAN	yes	yes	0	1	0	0	1					By MS/MS		By matching						1		1		51.96	50.805	4	9.8935e-05	15307	AU_20181123_BALL_697_Cyto_2	54.637	25.501	178560000	0	0	0	0	176030000	0	2527400	0			520
FSNDGASSSTANVEDVHAR	0	Unmodified	1962.87	0.866761	81	sp|O43719|HTSF1_HUMAN	yes	yes	0	0	0	0	0							By MS/MS	By MS/MS							1	1	19.235	18.356	3	9.7589e-05	2915	AU_20181123_A00388_Cyto_2	61.102	49.841	15504000	0	0	0	0	0	0	10980000	4524400			521
FSTPEQAAKNR	1	Unmodified	1247.63	0.625849	201	sp|P14866|HNRPL_HUMAN	yes	yes	0	0	0	0	0	By matching		By matching	By MS/MS	By matching	By matching		By matching	1		1	1	1	1		1	17.181	15.399	3	0.036064	1888	AU_20181128_BALL_697_Cyto_1	73.841	47.724	48364000	9635900	0	14389000	8473200	12052000	640040	0	3173300			522
FTKCDSSPDSAEDVR	1	Unmodified	1712.73	0.731178	14	CON__P12763	yes	yes	0	0	0	0	0	By matching	By MS/MS	By MS/MS	By MS/MS	By matching			By matching	1	1	1	1	1			1	17.868	16.111	3	0.00044797	2305	AU_20181128_BALL_697_Cyto_1	83.106	51.278	83111000	8551300	18506000	7574500	32878000	12915000	0	0	2686600		+	523
FVGGIKEDTEEHHLR	1	Unmodified	1765.87	0.874746	224;170	sp|P22626|ROA2_HUMAN;sp|P09651|ROA1_HUMAN;sp|Q32P51|RA1L2_HUMAN	no	no	0	0	0	0	0	By MS/MS								1								17.533	16.279	3	0.0041762	2270	AU_20181123_BALL_380_Cyto_1	46.89	30.01	0	0	0	0	0	0	0	0	0			524
FVGGLSPDTPEEKIR	1	Unmodified	1643.85	0.851886	511	sp|Q14103|HNRPD_HUMAN	yes	yes	0	0	0	0	0	By matching		By matching	By matching	By MS/MS				1		1	1	1				37.361	36.179	3	0.0049029	9647	AU_20181123_BALL_697_Cyto_2	63.128	42.175	19910000	2046600	0	821840	1351600	15690000	0	0	0			525
FVQKYLGEGPRMVR	1	Oxidation (M);Acetyl (N-term)	1736.9	0.90321	307	sp|P43686|PRS6B_HUMAN	yes	yes	1	0	0	1	1	By matching	By matching	By matching	By matching	By MS/MS	By matching	By matching	By matching	1	1	1	1	1	1	1	1	67.057	66.93	2	0.047111	21197	AU_20181123_BALL_697_Cyto_2	51.268	6.1066	77812000	10304000	8387300	4208100	17718000	30857000	3443500	1134400	1760900			526
GAGDVAFVKHSTVFDNLPNPEDR	1	Unmodified	2484.2	0.203351	20	CON__Q29443;CON__Q0IIK2	yes	no	0	0	0	0	0	By MS/MS				By matching				1				1				67.521	66.841	4	0.036821	19556	AU_20181123_BALL_380_Cyto_1	28.076	20.084	7652700	3774300	0	0	0	3878400	0	0	0		+	527
GAGSGPGAGQQQATPGALLQAGPPR	0	Unmodified	2243.14	0.140691	679	sp|Q96DI7|SNR40_HUMAN	yes	yes	0	0	0	0	0		By MS/MS	By MS/MS	By MS/MS	By MS/MS		By MS/MS	By MS/MS		1	1	1	1		1	1	51.058	50.174	3	4.1318e-32	12878	AU_20181128_A00388_Cyto_3	150.83	137.4	66182000	0	9812900	0	15391000	22437000	0	5472900	13068000			528
GALAPLAIPSAAAAAAAAGR	0	Unmodified	1689.95	0.952603	238	sp|P26599|PTBP1_HUMAN	yes	yes	0	0	0	0	0	By MS/MS	By MS/MS	By matching	By MS/MS	By MS/MS	By matching		By matching	2	2	1	2	2	1		2	94.908	95.219	2;3	1.2595e-09	31444	AU_20181123_BALL_697_Cyto_2	82.707	71.436	32528000	4144000	6700800	3088500	5799900	10285000	1432000	0	1078200			529
GALSPDGYYAR	0	Glu->pyro-Glu	1150.54	0.540722	47	sp|O00469|PLOD2_HUMAN	yes	yes	0	0	1	0	0	By matching	By matching	By matching	By MS/MS	By MS/MS	By matching		By matching	1	1	1	1	1	1		1	18.797	17.005	2	0.0047377	3136	AU_20181123_BALL_697_Cyto_2	108.46	18.911	104060000	9399700	13415000	12448000	23394000	34428000	8437800	0	2536000			530
GAVTDDEVIR	0	Acetyl (N-term)	1115.55	0.545867	590	sp|Q6I9Y2|THOC7_HUMAN	yes	yes	1	0	0	0	0			By matching	By MS/MS	By MS/MS	By MS/MS	By matching				1	1	1	1	1		51.576	50.562	2	0.0068026	14374	AU_20181128_BALL_697_Cyto_1	128.69	62.004	94038000	0	0	10826000	31506000	32354000	15780000	3572600	0			531
GAYGGGYGGYDDYGGYNDGYGFGSDR	0	Unmodified	2659.02	0.0160036	362	sp|P55795|HNRH2_HUMAN	yes	yes	0	0	0	0	0				By matching	By MS/MS							1	1				75.018	74.763	3	0.0025323	23800	AU_20181123_BALL_697_Cyto_2	48.097	5.9902	8340600	0	0	0	3533000	4807700	0	0	0			532
GAYKYIQELWR	1	Unmodified	1425.74	0.740485	374	sp|P61313|RL15_HUMAN	yes	yes	0	0	0	0	0	By MS/MS	By MS/MS	By MS/MS	By MS/MS	By MS/MS		By matching	By MS/MS	2	1	1	5	3		2	2	70.415	70.405	2;3	0.00024123	19851	AU_20181123_BALL_697_Cyto_2	187.64	140.45	442110000	27937000	11116000	7190700	106290000	275620000	0	2608200	11352000			533
GDAPSPEEKLHLITR	1	Acetyl (N-term)	1703.88	0.884249	353	sp|P54577|SYYC_HUMAN	yes	yes	1	0	0	0	0	By MS/MS	By MS/MS	By MS/MS	By MS/MS	By MS/MS				3	2	1	1	1				44.511	43.184	2;3	4.6013e-10	10399	AU_20181123_BALL_380_Cyto_1	132.47	94.452	881540000	441210000	58757000	60271000	175950000	145350000	0	0	0			534
GDEAQNLTR	0	Unmodified	1002.47	0.473037	641	sp|Q8TDD1|DDX54_HUMAN	yes	yes	0	0	0	0	0							By MS/MS	By MS/MS							1	1	17.256	16.378	2	0.013781	1918	AU_20181128_A00388_Cyto_3	155.07	86.646	16133000	0	0	0	0	0	0	3954000	12179000			535
GDEDEEAESATGKR	1	Unmodified	1492.63	0.627759	144	sp|P06454|PTMA_HUMAN	yes	yes	0	0	0	0	0		By matching	By matching	By matching	By MS/MS	By MS/MS		By matching		1	1	1	1	1		1	16.231	14.356	3	1.9267e-06	1958	AU_20181123_BALL_697_Cyto_2	132.86	111.61	80653000	0	12699000	9540800	27117000	14893000	13832000	0	2571000			536
GDGTGGKSIYGER	1	Glu->pyro-Glu	1277.6	0.600028	227	sp|P23284|PPIB_HUMAN	yes	yes	0	0	1	0	0	By matching	By matching	By matching	By MS/MS	By MS/MS	By matching	By matching	By matching	1	1	1	1	1	1	1	1	18.735	17.166	2	7.2818e-06	2453	AU_20181128_BALL_697_Cyto_1	161.99	105.43	84925000	17005000	10903000	9082700	11715000	13456000	7338800	4922700	10501000			537
GDGYNGYGGGPGGGNFGGSPGYGGGR	0	Unmodified	2289.94	0.942385	224	sp|P22626|ROA2_HUMAN	yes	yes	0	0	0	0	0								By MS/MS								1	41.454	40.599	3	0.0044457	9757	AU_20181128_A00388_Cyto_3	37.908	29.518	8119500	0	0	0	0	0	0	0	8119500			538
GDNTAGCTSAGPHFNPLSR	0	Unmodified	1957.87	0.870072	130	sp|P00441|SODC_HUMAN	yes	yes	0	0	0	0	0	By MS/MS	By matching		By MS/MS	By MS/MS				1	1		1	1				30.802	29.221	3	8.5371e-10	6648	AU_20181123_BALL_380_Cyto_1	114.4	101.23	57928000	27718000	2548100	0	14161000	13500000	0	0	0			539
GDPERPEAAGLDQDER	0	Acetyl (N-term)	1795.8	0.797284	607	sp|Q7LG56|RIR2B_HUMAN	yes	yes	1	0	0	0	1				By MS/MS								1					27.026	25.419	2	0.0022818	5729	AU_20181128_BALL_697_Cyto_1	55.452	21.586	0	0	0	0	0	0	0	0	0			540
GDREQLLQR	0	Acetyl (N-term)	1155.6	0.599634	452	sp|Q04917|1433F_HUMAN	yes	yes	1	0	0	0	1	By MS/MS	By MS/MS	By MS/MS	By MS/MS	By MS/MS	By MS/MS	By MS/MS	By matching	1	1	2	1	1	1	1	1	22.12	20.519	2	2.9952e-16	4330	AU_20181123_BALL_697_Cyto_2	206.16	104.16	648690000	66855000	45023000	41668000	181300000	265480000	27216000	15639000	5511700			541
GDTSEDASIHR	0	Acetyl (N-term)	1228.53	0.532008	659	sp|Q92620|PRP16_HUMAN	yes	yes	1	0	0	0	0		By MS/MS	By MS/MS	By MS/MS	By matching	By MS/MS				1	1	1	1	1			18.297	16.39	2	2.0692e-60	2433	AU_20181128_BALL_697_Cyto_1	237.61	200.42	81721000	0	13261000	6760700	22597000	25573000	13529000	0	0			542
GDVAPNFEANTTVGR	0	Unmodified	1546.74	0.737584	252	sp|P30041|PRDX6_HUMAN	yes	yes	0	0	0	0	0		By matching	By matching	By matching	By MS/MS					1	1	1	1				39.344	38.188	2	0.001879	10765	AU_20181123_BALL_697_Cyto_2	69.979	53.726	13142000	0	3229900	2495100	3045400	4371300	0	0	0			543
GDVCYADVYR	0	Unmodified	1216.52	0.518272	463	sp|Q07955|SRSF1_HUMAN	yes	yes	0	0	0	0	0	By matching	By matching		By MS/MS	By matching	By matching			1	1		1	1	1			33.908	32.382	2	0.011655	7863	AU_20181128_BALL_697_Cyto_1	107.15	82.999	18243000	3657900	3041000	0	6414200	4376200	753820	0	0			544
GDVENDEDALLR	0	Unmodified	1344.62	0.615738	841	sp|Q9Y5J1|UTP18_HUMAN	yes	yes	0	0	0	0	0								By MS/MS								1	41.529	40.673	2	0.00067907	9777	AU_20181128_A00388_Cyto_3	140.3	76.003	7897000	0	0	0	0	0	0	0	7897000			545
GDYSNQQSGYGKVSR	1	Unmodified	1644.75	0.749212	511	sp|Q14103|HNRPD_HUMAN	yes	yes	0	0	0	0	0			By matching	By MS/MS	By matching		By MS/MS	By MS/MS			1	1	2		2	2	17.578	16.178	2;3	5.3144e-16	2149	AU_20181123_A00388_Cyto_2	192.65	177.11	235500000	0	0	3316400	11332000	13896000	0	78346000	128610000			546
GEDSSSAMGVENR	0	Unmodified	1337.55	0.551757	828	sp|Q9Y2X3|NOP58_HUMAN	yes	yes	0	0	0	0	0								By MS/MS								1	17.949	16.191	2	0.042708	2255	AU_20181128_A00388_Cyto_3	73.067	46.394	3390400	0	0	0	0	0	0	0	3390400			547
GEFSMDLR	0	Unmodified	953.428	0.427666	154	sp|P07737|PROF1_HUMAN	yes	yes	0	0	0	0	0	By MS/MS	By MS/MS		By MS/MS	By MS/MS	By MS/MS			1	1		1	1	1			45.023	43.558	2	1.5148e-06	12976	AU_20181123_BALL_697_Cyto_2	190.08	104	169950000	28889000	30628000	0	47393000	55558000	7480200	0	0			548
GEKDIPGLTDTTVPR	1	Unmodified	1597.83	0.83115	393	sp|P62753|RS6_HUMAN	yes	yes	0	0	0	0	0								By MS/MS								1	39.801	38.945	3	0.005593	9254	AU_20181128_A00388_Cyto_3	61.732	49.177	2186000	0	0	0	0	0	0	0	2186000			549
GEKLNGTDPEDVIR	1	Unmodified	1541.77	0.76855	60	sp|P19105|ML12A_HUMAN;sp|O14950|ML12B_HUMAN;sp|P24844|MYL9_HUMAN	yes	no	0	0	0	0	0	By MS/MS	By matching		By MS/MS	By MS/MS				1	1		1	1				27.482	25.779	3	0.00065108	5667	AU_20181128_BALL_697_Cyto_1	94.717	63.078	47991000	7534200	2289600	0	31950000	6217300	0	0	0			550
GELGAVIEGLLR	0	Acetyl (N-term)	1267.71	0.713601	817	sp|Q9UMF0|ICAM5_HUMAN	yes	yes	1	0	0	0	0	By matching	By MS/MS	By MS/MS	By matching		By matching	By MS/MS	By matching	2	2	2	1		1	2	1	118.07	118.19	2	0.002652	38802	AU_20181128_BALL_380_Cyto_2	96.331	45.724	300910000	7510100	108230000	154600000	510330	0	4624100	24508000	923230			551
GESAGLVR	0	Unmodified	787.419	0.418816	25	CON__Q3T052	yes	yes	0	0	0	0	0	By matching	By MS/MS	By MS/MS	By MS/MS	By MS/MS	By matching		By matching	1	1	1	1	1	1		1	17.48	15.688	2	0.00065801	2077	AU_20181128_BALL_697_Cyto_1	182.26	64.641	296120000	70918000	60333000	25214000	57929000	64802000	16456000	0	468670		+	552
GETAYIR	0	Unmodified	808.408	0.407917	463	sp|Q07955|SRSF1_HUMAN	yes	yes	0	0	0	0	0				By MS/MS	By matching							1	1				18.305	16.447	2	0.052775	2410	AU_20181128_BALL_697_Cyto_1	128.38	20.638	21679000	0	0	0	12508000	9171200	0	0	0			553
GETNPADSKPGTIR	1	Unmodified	1441.72	0.716121	87	sp|O60361|NDK8_HUMAN;sp|P22392|NDKB_HUMAN;sp|P15531|NDKA_HUMAN	yes	no	0	0	0	0	0				By MS/MS	By MS/MS			By matching				1	1			1	16.807	14.982	3	0.00013553	1905	AU_20181128_BALL_697_Cyto_1	98.253	54.871	57215000	0	0	0	31566000	24473000	0	0	1175500			554
GETSHNYHKFDSEYER	1	Unmodified	1997.85	0.850382	305	sp|P43243|MATR3_HUMAN	yes	yes	0	0	0	0	0							By MS/MS								1		16.951	16.951	4	0.03341	2055	AU_20181123_A00388_Cyto_2	42.947	33.532	5850400	0	0	0	0	0	0	5850400	0			555
GEYDEFGR	0	Unmodified	971.398	0.398475	114	sp|O95218|ZRAB2_HUMAN	yes	yes	0	0	0	0	0		By matching	By matching	By MS/MS	By MS/MS					1	1	1	1				23.596	21.714	2	0.049968	4379	AU_20181128_BALL_697_Cyto_1	98.299	61.279	18860000	0	1764500	1447800	7898900	7749000	0	0	0			556
GEYGFQNALIVR	0	Unmodified	1365.7	0.704099	9	CON__P02769	yes	yes	0	0	0	0	0	By matching		By matching	By MS/MS	By matching				1		1	1	1				70.806	70.502	2	0.044277	21500	AU_20181128_BALL_697_Cyto_1	67.563	38.476	12703000	4008400	0	1403200	4008000	3283300	0	0	0		+	557
GFAGDDAPR	0	Unmodified	904.404	0.403895	368;412;174	sp|Q6S8J3|POTEE_HUMAN;sp|P0CG38|POTEI_HUMAN;sp|P0CG39|POTEJ_HUMAN;sp|A5A3E0|POTEF_HUMAN;sp|P60709|ACTB_HUMAN;sp|P63267|ACTH_HUMAN;sp|P62736|ACTA_HUMAN;sp|P68032|ACTC_HUMAN;sp|P68133|ACTS_HUMAN;sp|P63261|ACTG_HUMAN	no	no	0	0	0	0	0				By MS/MS				By MS/MS				1				1	18.341	16.608	2	0.033933	2500	AU_20181128_BALL_697_Cyto_1	109.01	53.571	0	0	0	0	0	0	0	0	0			558
GFGPDPGSGTTVPAR	0	Unmodified	1414.68	0.684092	740	sp|Q9H4L4|SENP3_HUMAN	yes	yes	0	0	0	0	0	By matching	By MS/MS	By MS/MS	By MS/MS	By MS/MS	By MS/MS			1	1	1	1	1	1			31.829	30.148	2	3.2125e-12	7454	AU_20181128_BALL_697_Cyto_1	186.72	130.16	47066000	5019800	4532700	12036000	10829000	10389000	4259700	0	0			559
GFVKVVKNKAYFKR	4	Unmodified	1683	0.998431	309	sp|P46777|RL5_HUMAN	yes	yes	0	0	0	0	0	By MS/MS								1								17.461	16.207	3	9.5682e-64	2241	AU_20181123_BALL_380_Cyto_1	163.99	126.44	0	0	0	0	0	0	0	0	0			560
GGFEITPPVVLR	0	Unmodified	1283.72	0.723772	148	sp|P06748|NPM_HUMAN	yes	yes	0	0	0	0	0	By MS/MS	By MS/MS	By MS/MS	By MS/MS	By MS/MS	By MS/MS	By matching	By matching	2	1	2	2	2	1	1	1	92	92.156	2;3	1.0704e-12	29146	AU_20181128_BALL_380_Cyto_2	200.05	172.17	486800000	89091000	100150000	60635000	116240000	96155000	21394000	864810	2262400			561
GGGFSSGGFSGGSFSR	0	Unmodified	1449.63	0.627306	15	sp|P13645|K1C10_HUMAN;CON__P13645	yes	no	0	0	0	0	0	By MS/MS		By MS/MS	By matching	By matching			By MS/MS	1		1	1	1			1	40.777	39.681	2	2.1318e-16	9872	AU_20181123_BALL_380_Cyto_1	193.28	93.53	38006000	23043000	0	2657100	2176200	2886100	0	0	7243500		+	562
GGGGGGGLGSGGSIR	0	Unmodified	1144.56	0.558498	18	sp|P35527|K1C9_HUMAN;CON__P35527	yes	no	0	0	0	0	0		By matching	By MS/MS			By MS/MS	By MS/MS	By MS/MS		1	1			1	1	1	18.029	16.514	2	1.0584e-33	2359	AU_20181128_BALL_697_Cyto_3	138.99	89.276	48844000	0	2378700	9725800	0	0	5823000	6216700	24700000		+	563
GGGGNFGPGPGSNFR	0	Unmodified	1376.62	0.622161	224	sp|P22626|ROA2_HUMAN	yes	yes	0	0	0	0	0	By matching	By MS/MS	By MS/MS	By matching	By MS/MS			By matching	1	1	1	1	1			1	27.144	25.371	2	4.9676e-10	5533	AU_20181123_BALL_380_Cyto_3	171.92	139.6	36098000	2856000	4520900	18456000	3108700	5994500	0	0	1161300			564
GGGGNYNDFGNYSGQQQSNYGPMKGGSFGGR	1	Unmodified	3157.33	0.333272	342	sp|P51991|ROA3_HUMAN	yes	yes	0	0	0	0	0					By MS/MS								1				49.166	46.655	3	0.006171	14018	AU_20181123_BALL_697_Cyto_2	25.726	23.413	3715300	0	0	0	0	3715300	0	0	0			565
GGGGQYFAKPR	1	Unmodified	1136.57	0.572691	170	sp|P09651|ROA1_HUMAN	yes	yes	0	0	0	0	0							By matching	By MS/MS							1	1	17.694	16.815	3	0.01921	2129	AU_20181128_A00388_Cyto_3	88.496	77.331	48674000	0	0	0	0	0	0	21560000	27113000			566
GGGGSYNDFGNYNNQSSNFGPMKGGNFGGR	1	Unmodified	3056.29	0.285594	170	sp|P09651|ROA1_HUMAN;sp|Q32P51|RA1L2_HUMAN	yes	no	0	0	0	0	0	By MS/MS		By matching	By MS/MS	By matching		By matching		1		1	1	1		1		56.976	56.481	3	4.9232e-36	15268	AU_20181123_BALL_380_Cyto_1	98.326	95.741	48729000	22165000	0	1995100	10985000	11563000	0	2021400	0			567
GGGNYGPGGSGGSGGYGGR	0	Unmodified	1569.66	0.655646	224	sp|P22626|ROA2_HUMAN	yes	yes	0	0	0	0	0								By MS/MS								1	17.671	15.913	2	0.0086296	2152	AU_20181128_A00388_Cyto_3	45.257	34.499	9380900	0	0	0	0	0	0	0	9380900			568
GGGNYGSGNYNDFGNYNQQPSNYGPMKSGNFGGSR	1	Oxidation (M)	3677.53	0.525049	224	sp|P22626|ROA2_HUMAN	yes	yes	0	0	0	1	0	By matching		By matching	By MS/MS	By MS/MS		By MS/MS		1		1	1	1		2		42.823	41.668	3;4	8.5864e-68	8653	AU_20181123_A00388_Cyto_2	164.14	159.79	229260000	24931000	0	5181200	108620000	52991000	0	37534000	0			569
GGGNYGSGNYNDFGNYNQQPSNYGPMKSGNFGGSR	1	Unmodified	3661.53	0.530134	224	sp|P22626|ROA2_HUMAN	yes	yes	0	0	0	0	0	By MS/MS	By MS/MS	By MS/MS	By MS/MS	By MS/MS	By MS/MS	By MS/MS	By MS/MS	2	3	2	4	2	2	2	4	57.488	57.039	3;4	0	15217	AU_20181123_BALL_380_Cyto_1	297.1	291.31	730450000	286680000	36113000	17226000	194000000	88459000	14037000	32282000	61650000			570
GGGPGGGNFGGSPGYGGGR	0	Unmodified	1563.68	0.681466	224	sp|P22626|ROA2_HUMAN	yes	yes	0	0	0	0	0	By MS/MS	By matching	By matching	By MS/MS	By MS/MS	By MS/MS	By matching	By MS/MS	1	1	1	1	1	1	1	1	20.65	19.081	2	3.9662e-16	2640	AU_20181123_BALL_380_Cyto_1	133.32	110.4	70605000	13362000	6914300	2803700	16855000	10158000	3890500	4817900	11803000			571
GGGYGSGGGSGGYGSR	0	Unmodified	1331.55	0.549055	342	sp|P51991|ROA3_HUMAN	yes	yes	0	0	0	0	0							By matching	By MS/MS							1	1	16.619	15.74	2	3.1829e-22	1710	AU_20181128_A00388_Cyto_3	202.44	110.5	36765000	0	0	0	0	0	0	9195800	27569000			572
GGLEKKKYER	3	Unmodified	1206.67	0.672071	49	sp|O00541|PESC_HUMAN	yes	yes	0	0	0	0	0	By MS/MS								1								16.186	14.932	3	0.059808	1751	AU_20181123_BALL_380_Cyto_1	53.08	19.214	0	0	0	0	0	0	0	0	0			573
GGLSFETTEESLR	0	Unmodified	1424.68	0.678338	224	sp|P22626|ROA2_HUMAN	yes	yes	0	0	0	0	0	By MS/MS	By matching	By matching	By MS/MS	By MS/MS		By matching		1	1	1	1	1		1		55.468	54.772	2	8.4334e-08	15250	AU_20181123_BALL_380_Cyto_1	187.42	152.89	43475000	12443000	4029800	931740	7659800	17999000	0	411560	0			574
GGLSPDTPEEKIR	1	Unmodified	1397.72	0.715058	511	sp|Q14103|HNRPD_HUMAN	yes	yes	0	0	0	0	0		By matching		By MS/MS	By MS/MS		By MS/MS	By matching		1		1	1		1	1	20.209	18.743	3	0.00036817	3138	AU_20181128_BALL_697_Cyto_1	100.55	61.286	35202000	0	2635500	0	12245000	11363000	0	5571600	3386900			575
GGNFGFGDSR	0	Unmodified	1012.44	0.436257	224	sp|P22626|ROA2_HUMAN	yes	yes	0	0	0	0	0	By matching	By matching	By MS/MS	By matching	By matching				1	1	1	1	1				27.153	25.376	2	0.0074127	5710	AU_20181123_BALL_380_Cyto_3	138.4	101.3	39572000	5051600	3559500	20650000	5948400	4362000	0	0	0			576
GGPYGGGNYGPGGSGGSGGYGGR	0	Unmodified	1943.81	0.814665	224	sp|P22626|ROA2_HUMAN	yes	yes	0	0	0	0	0	By MS/MS		By matching	By MS/MS	By MS/MS		By MS/MS	By matching	2		1	1	1		1	1	21.332	19.927	2;3	1.2277e-21	4294	AU_20181123_BALL_697_Cyto_2	87.326	76.987	26653000	8170700	0	1003400	5160200	8065000	0	2000200	2253700			577
GGSDGYGSGR	0	Unmodified	911.373	0.373323	224	sp|P22626|ROA2_HUMAN	yes	yes	0	0	0	0	0	By MS/MS								1								16.481	15.227	2	0.037055	1855	AU_20181123_BALL_380_Cyto_1	89.355	41.506	3086400	3086400	0	0	0	0	0	0	0			578
GGSKSISISVAR	1	Unmodified	1160.65	0.651335	11	sp|P04264|K2C1_HUMAN;CON__P04264	yes	no	0	0	0	0	0			By MS/MS	By MS/MS			By MS/MS	By MS/MS			1	1			1	1	19.073	17.717	3	0.0030993	2882	AU_20181123_A00388_Cyto_2	95.417	34.064	62377000	0	0	32049000	6927800	0	0	11118000	12283000		+	579
GGSSEPCALCSLHSIGKIGGAQNR	1	Unmodified	2455.17	0.169625	198	sp|P14174|MIF_HUMAN	yes	yes	0	0	0	0	0					By MS/MS								1				36.602	34.693	4	0.003667	9464	AU_20181123_BALL_697_Cyto_2	46.982	38.795	6733600	0	0	0	0	6733600	0	0	0			580
GGYGGSSSSSSYGSGR	0	Unmodified	1451.59	0.591314	170	sp|P09651|ROA1_HUMAN	yes	yes	0	0	0	0	0		By matching			By MS/MS	By matching	By MS/MS	By MS/MS		1			1	1	1	1	16.604	15.078	2	2.2063e-10	2189	AU_20181123_BALL_697_Cyto_2	134.2	116.33	46364000	0	4105700	0	0	5579100	2333700	12148000	22198000			581
GGYGSGGGSGGYGSR	0	Unmodified	1274.53	0.527592	342	sp|P51991|ROA3_HUMAN	yes	yes	0	0	0	0	0							By MS/MS	By MS/MS							1	1	16.602	15.723	2	5.3054e-10	1699	AU_20181128_A00388_Cyto_3	147.72	126.81	18208000	0	0	0	0	0	0	6265200	11943000			582
GGYNNYGYGNDGFDDR	0	Unmodified	1782.69	0.687005	266	sp|P31942|HNRH3_HUMAN	yes	yes	0	0	0	0	0			By matching	By MS/MS	By matching			By matching			1	1	1			1	37.507	36.426	2	0.020751	9258	AU_20181128_BALL_697_Cyto_1	45.879	39.22	9506100	0	0	1672800	2677000	4513700	0	0	642680			583
GHGEQQPQPPATQQQQPQQQR	0	Unmodified	2395.14	0.137731	435	sp|Q00839|HNRPU_HUMAN	yes	yes	0	0	0	0	0		By MS/MS	By matching		By MS/MS	By matching				1	1		1	1			16.597	14.64	3	2.4207e-15	2138	AU_20181123_BALL_697_Cyto_2	120.31	100.72	39070000	0	8435100	5392000	0	20937000	4306400	0	0			584
GHQQLYWSHPR	0	Unmodified	1407.68	0.679616	388	sp|P62273|RS29_HUMAN	yes	yes	0	0	0	0	0	By MS/MS	By MS/MS	By MS/MS	By MS/MS	By MS/MS				4	3	3	3	3				19.538	17.782	2;3;4	9.1253e-44	2185	AU_20181123_BALL_380_Cyto_1	182.65	141.2	1930200000	645330000	57854000	290500000	131060000	805510000	0	0	0			585
GIQVVGDDLTVTNPKR	1	Unmodified	1710.93	0.926448	146	sp|P06733|ENOA_HUMAN	yes	yes	0	0	0	0	0					By MS/MS								1				44.148	42.138	3	0.023121	12193	AU_20181123_BALL_697_Cyto_2	45.33	34.543	1432700	0	0	0	0	1432700	0	0	0			586
GKIDTIEIITDR	1	Unmodified	1372.76	0.756194	224	sp|P22626|ROA2_HUMAN	yes	yes	0	0	0	0	0	By MS/MS	By MS/MS		By MS/MS	By MS/MS		By matching		3	3		3	2		1		48.31	47.372	2;3	5.4726e-08	13947	AU_20181123_BALL_697_Cyto_2	193.23	105.93	196950000	57581000	10900000	0	30671000	97087000	0	711090	0			587
GKIEVIEIMTDR	1	Unmodified	1402.75	0.749001	170	sp|P09651|ROA1_HUMAN;sp|Q32P51|RA1L2_HUMAN	yes	no	0	0	0	0	0	By MS/MS				By MS/MS				1				1				60.204	59.473	3	0.0015421	18553	AU_20181123_BALL_697_Cyto_2	101.39	70.205	18106000	8047400	0	0	0	10059000	0	0	0			588
GKTPIVGQPSIPGGPVR	1	Unmodified	1658.95	0.946789	14	CON__P12763	yes	yes	0	0	0	0	0	By MS/MS	By MS/MS	By matching	By MS/MS	By MS/MS				1	2	1	1	1				36.773	35.535	3	4.7575e-09	9337	AU_20181123_BALL_697_Cyto_2	115.8	92.999	177890000	68708000	20434000	2885400	25695000	60173000	0	0	0		+	589
GKVKEGMNIVEAMER	2	Unmodified	1689.85	0.854211	402	sp|P62937|PPIA_HUMAN	yes	yes	0	0	0	0	0	By MS/MS				By matching				1				1				32.24	30.507	3	0.012869	7269	AU_20181123_BALL_380_Cyto_1	56.514	36.936	19791000	10329000	0	0	0	9461700	0	0	0			590
GKVKVGVNGFGR	2	Unmodified	1216.7	0.70404	137	sp|P04406|G3P_HUMAN	yes	yes	0	0	0	0	0	By MS/MS	By MS/MS	By MS/MS	By MS/MS	By MS/MS	By MS/MS	By MS/MS	By MS/MS	7	5	3	3	2	11	2	4	24.87	23.237	2;3	5.5623e-111	2479	AU_20181123_BALL_380_Cyto_3	260.06	192.57	4724900000	306450000	279940000	1085600000	478890000	2169800000	77201000	269790000	57283000			591
GKVKVGVNGFGR	2	Acetyl (N-term)	1258.71	0.714604	137	sp|P04406|G3P_HUMAN	yes	yes	1	0	0	0	0			By matching	By MS/MS	By MS/MS		By matching				1	1	1		1		23.413	21.994	3	0.00061934	4495	AU_20181123_BALL_697_Cyto_2	125.72	97.543	63724000	0	0	4257400	16612000	37057000	0	5797800	0			592
GLDEEDEDEDEDEEEEEGGKGEKR	2	Unmodified	2766.07	0.0747598	660	sp|Q92688|AN32B_HUMAN	yes	yes	0	0	0	0	0				By matching				By MS/MS				1				2	17.203	15.462	3;4	3.0228e-14	2187	AU_20181128_A00388_Cyto_3	82.36	75.711	90909000	0	0	0	3625600	0	0	0	87283000			593
GLLSQGSPLSWEETKR	1	Unmodified	1786.92	0.921362	318	sp|P48506|GSH1_HUMAN	yes	yes	0	0	0	0	0	By MS/MS		By matching	By matching	By MS/MS				1		1	1	1				57.259	56.654	3	6.2455e-06	15347	AU_20181123_BALL_380_Cyto_1	116.43	95.197	59074000	23247000	0	1207900	5773400	28845000	0	0	0			594
GLNVSSISR	0	Unmodified	931.509	0.508694	426	sp|P82979|SARNP_HUMAN	yes	yes	0	0	0	0	0				By matching			By MS/MS	By MS/MS				1			1	1	24.552	23.397	2	0.0091056	4667	AU_20181128_A00388_Cyto_3	175.38	93.995	39496000	0	0	0	2511200	0	0	16987000	19997000			595
GLPPSGSWQDLKDHMR	1	Unmodified	1822.88	0.878452	463;488	sp|Q07955|SRSF1_HUMAN;sp|Q13242|SRSF9_HUMAN	no	no	0	0	0	0	0			By matching		By MS/MS						1		1				44.938	42.703	4	0.00040017	12700	AU_20181123_BALL_697_Cyto_2	74.789	49.854	15163000	0	0	2043800	0	13119000	0	0	0			596
GLSPDTPEEKIR	1	Unmodified	1340.69	0.693594	511	sp|Q14103|HNRPD_HUMAN	yes	yes	0	0	0	0	0			By matching	By matching	By MS/MS						1	1	1				19.706	17.814	3	0.036918	3370	AU_20181123_BALL_697_Cyto_2	71.176	38.652	13911000	0	0	817010	5640000	7453700	0	0	0			597
GLVETPTGYIESLPR	0	Unmodified	1630.86	0.856637	359	sp|P55209|NP1L1_HUMAN	yes	yes	0	0	0	0	0	By matching		By matching	By matching	By MS/MS				1		1	1	1				86.376	86.396	3	0.020103	28114	AU_20181123_BALL_697_Cyto_2	52.265	40.745	8854000	3636800	0	641760	1453800	3121700	0	0	0			598
GLVGNPLPSVR	0	Unmodified	1107.64	0.640043	742	sp|Q9H583|HEAT1_HUMAN	yes	yes	0	0	0	0	0							By MS/MS	By matching							1	1	50.447	50.219	2	0.0053869	12146	AU_20181123_A00388_Cyto_2	110.87	41.448	11861000	0	0	0	0	0	0	6592700	5268100			599
GLYAAAAGVLAGVESR	0	Unmodified	1503.8	0.804542	696	sp|Q96P11|NSUN5_HUMAN	yes	yes	0	0	0	0	0	By matching		By matching	By matching	By MS/MS				2		1	1	2				90.356	90.227	2;3	0.00060686	29534	AU_20181123_BALL_697_Cyto_2	91.855	69.657	14442000	1632200	0	1170300	1412300	10227000	0	0	0			600
GMAMAGQSPVLR	0	Unmodified	1216.61	0.605648	238	sp|P26599|PTBP1_HUMAN	yes	yes	0	0	0	0	0	By matching		By matching	By matching			By matching	By MS/MS	1		1	1			1	1	34.239	33.305	2	0.044277	7642	AU_20181128_A00388_Cyto_3	67.563	44.006	7950100	1574500	0	618770	2486900	0	0	1483900	1786000			601
GMGQKDSYVGDEAQSKR	2	Unmodified	1854.85	0.853025	368;412	sp|P60709|ACTB_HUMAN;sp|P63267|ACTH_HUMAN;sp|P62736|ACTA_HUMAN;sp|P68032|ACTC_HUMAN;sp|P68133|ACTS_HUMAN;sp|P63261|ACTG_HUMAN	no	no	0	0	0	0	0	By MS/MS	By matching	By matching	By MS/MS	By MS/MS		By matching	By matching	2	1	1	2	2		1	2	16.883	15.313	3;4	1.6186e-06	2221	AU_20181123_BALL_697_Cyto_2	86.488	61.95	241580000	83807000	10929000	7639900	65635000	62175000	0	3534800	7860100			602
GNGLIKVNGR	1	Gln->pyro-Glu	1009.57	0.566878	383	sp|P62249|RS16_HUMAN	yes	yes	0	1	0	0	0		By matching	By MS/MS	By matching	By MS/MS	By matching	By matching	By matching		1	1	1	1	1	1	1	24.893	23.251	2	0.015053	5161	AU_20181123_BALL_697_Cyto_2	99.305	47.45	68758000	0	7570300	16688000	21596000	15444000	4737000	1473100	1248300			603
GNGLIKVNGRPLEMIEPR	1	Gln->pyro-Glu	1975.07	0.0673151	383	sp|P62249|RS16_HUMAN	yes	yes	0	1	0	0	1	By MS/MS	By matching	By matching	By MS/MS	By MS/MS			By matching	1	1	1	1	1			1	76.959	77.14	3	1.0796e-07	24032	AU_20181128_BALL_697_Cyto_1	95.767	68.431	231810000	6290100	1342300	3062200	83084000	137790000	0	0	237690			604
GNGLIKVNGRPLEMIEPR	1	Oxidation (M);Gln->pyro-Glu	1991.06	0.0622297	383	sp|P62249|RS16_HUMAN	yes	yes	0	1	0	1	1			By matching		By MS/MS						1		1				59.702	58.57	3	0.022336	18075	AU_20181123_BALL_697_Cyto_2	40.349	29.07	20958000	0	0	2490300	0	18468000	0	0	0			605
GNLGAGNGNLQGPR	0	Unmodified	1323.66	0.66436	305	sp|P43243|MATR3_HUMAN	yes	yes	0	0	0	0	0	By matching		By matching	By matching	By MS/MS				1		1	1	1				18.552	16.819	2	2.5815e-06	3242	AU_20181123_BALL_697_Cyto_2	166.19	109.62	30737000	2787100	0	5796300	12690000	9463400	0	0	0			606
GNLPTDVR	0	Unmodified	870.456	0.45593	488	sp|Q13242|SRSF9_HUMAN	yes	yes	0	0	0	0	0		By matching		By MS/MS	By MS/MS	By matching				1		1	1	1			19.574	17.68	2	0.030376	3368	AU_20181123_BALL_697_Cyto_2	110.81	48.09	38510000	0	7481900	0	16256000	12844000	1928700	0	0			607
GNYNNQSSNFGPMKGGNFGGR	1	Unmodified	2201.97	0.966097	170	sp|P09651|ROA1_HUMAN;sp|Q32P51|RA1L2_HUMAN	yes	no	0	0	0	0	0	By MS/MS	By MS/MS	By matching	By MS/MS	By MS/MS		By matching		1	1	1	1	1		1		28.153	26.722	3	6.2277e-15	5720	AU_20181123_BALL_380_Cyto_1	118.24	106.78	139580000	36354000	9998800	5219100	20916000	65658000	0	1434100	0			608
GNYNNQSSNFGPMKGGNFGGR	1	Oxidation (M)	2217.96	0.961012	170	sp|P09651|ROA1_HUMAN;sp|Q32P51|RA1L2_HUMAN	yes	no	0	0	0	1	0	By matching	By matching	By matching	By MS/MS				By matching	1	1	1	1				1	19.615	17.908	3	0.0060302	2974	AU_20181128_BALL_697_Cyto_1	45.094	37.101	35255000	9759100	3583600	2358200	17986000	0	0	0	1568600			609
GNYNQQPSNYGPMKSGNFGGSR	1	Oxidation (M)	2375.03	0.0349053	224	sp|P22626|ROA2_HUMAN	yes	yes	0	0	0	1	0	By MS/MS	By matching	By matching	By MS/MS	By matching	By matching	By MS/MS	By matching	1	1	1	1	1	1	1	1	19.288	17.719	3	4.1808e-13	2834	AU_20181128_BALL_697_Cyto_1	96.718	77.165	113740000	16450000	6739100	5133300	45211000	24689000	1461800	10749000	3304600			610
GNYNQQPSNYGPMKSGNFGGSR	1	Unmodified	2359.04	0.0399907	224	sp|P22626|ROA2_HUMAN	yes	yes	0	0	0	0	0	By MS/MS	By MS/MS	By matching	By MS/MS	By MS/MS		By MS/MS	By matching	2	1	1	1	1		1	1	24.232	22.77	3	9.0623e-15	5165	AU_20181128_BALL_697_Cyto_1	104.06	85.998	285520000	67145000	9809700	12473000	70507000	99219000	0	19664000	6701300			611
GNYSGQQQSNYGPMKGGSFGGR	1	Unmodified	2276	0.00287691	342	sp|P51991|ROA3_HUMAN	yes	yes	0	0	0	0	0	By matching		By matching	By MS/MS	By MS/MS				1		1	1	1				21.813	20.081	3	8.3116e-23	4201	AU_20181123_BALL_697_Cyto_2	132.45	118.75	83647000	25985000	0	2150100	17162000	38351000	0	0	0			612
GPAPAGEQLR	0	Unmodified	994.52	0.519593	744	sp|Q9H6R4|NOL6_HUMAN	yes	yes	0	0	0	0	0	By matching	By matching	By MS/MS	By MS/MS	By MS/MS	By MS/MS	By matching	By matching	1	1	1	1	1	1	1	1	17.937	16.369	2	0.0017888	2796	AU_20181123_BALL_697_Cyto_2	185.55	52.792	205160000	23149000	27108000	15886000	47219000	54613000	24461000	3537700	9187500			613
GPEGGEGFVVKLR	1	Unmodified	1343.72	0.719749	347	sp|P52597|HNRPF_HUMAN	yes	yes	0	0	0	0	0	By matching			By matching	By MS/MS				1			1	1				37.058	35.802	3	0.0089077	9643	AU_20181123_BALL_697_Cyto_2	80.469	56.397	14767000	2123300	0	0	1337200	11306000	0	0	0			614
GPPGPALPATMNNSSSETR	0	Unmodified	1882.88	0.884325	532	sp|Q15003|CND2_HUMAN	yes	yes	0	0	0	0	0		By matching		By MS/MS						1		1					35.657	34.728	3	0.0073941	8558	AU_20181128_BALL_697_Cyto_1	32.926	28.216	3241300	0	1450300	0	1791000	0	0	0	0			615
GPPPPPGDENR	0	Unmodified	1131.53	0.530886	496	sp|Q13435|SF3B2_HUMAN	yes	yes	0	0	0	0	0			By matching		By matching		By MS/MS	By MS/MS			1		1		1	1	16.943	15.511	2	0.0038035	1760	AU_20181128_A00388_Cyto_3	146.69	64.415	28529000	0	0	914480	0	1685300	0	5519700	20409000			616
GPSVVAVPLPLHR	0	Unmodified	1340.79	0.792855	14	CON__P12763	yes	yes	0	0	0	0	0	By MS/MS	By MS/MS	By matching	By MS/MS	By MS/MS				1	1	1	1	2				58.34	57.593	3	0.01594	17055	AU_20181128_BALL_380_Cyto_2	71.085	54.947	45149000	18099000	7050200	3315500	6957800	9726700	0	0	0		+	617
GPTTPLSPTR	0	Unmodified	1025.55	0.550559	220	sp|P20700|LMNB1_HUMAN	yes	yes	0	0	0	0	0							By MS/MS	By MS/MS							1	1	19.696	18.817	2	0.037055	3037	AU_20181123_A00388_Cyto_2	89.355	47.906	20960000	0	0	0	0	0	0	8022900	12937000			618
GQESGGFSGPGENR	0	Unmodified	1377.59	0.59092	444	sp|Q01844|EWS_HUMAN	yes	yes	0	0	0	0	0							By MS/MS	By MS/MS							1	1	18.029	17.15	2	2.6449e-06	2197	AU_20181128_A00388_Cyto_3	165.66	120.53	54003000	0	0	0	0	0	0	13661000	40342000			619
GQGGAGPVGGQGPR	0	Unmodified	1193.59	0.590132	226	sp|P23246|SFPQ_HUMAN	yes	yes	0	0	0	0	0		By MS/MS		By matching	By MS/MS	By MS/MS	By MS/MS	By MS/MS		1		1	1	1	1	1	16.517	14.961	2	5.5092e-08	1709	AU_20181128_A00388_Cyto_3	227.88	142.82	112590000	0	12452000	0	33552000	28954000	8146800	11338000	18149000			620
GSATALMIR	0	Unmodified	918.496	0.495686	831	sp|Q9Y399|RT02_HUMAN	yes	yes	0	0	0	0	0	By matching	By matching	By matching		By MS/MS				1	1	1		1				29.718	27.949	2	0.011046	7176	AU_20181123_BALL_697_Cyto_2	170.66	116.14	14845000	2309400	2155000	2781000	0	7599600	0	0	0			621
GSDQSENVDR	0	Unmodified	1105.46	0.463594	807	sp|Q9UII2|ATIF1_HUMAN	yes	yes	0	0	0	0	0	By MS/MS				By MS/MS		By matching	By matching	1				1		1	1	15.911	14.681	2	5.4667e-193	1605	AU_20181123_BALL_697_Cyto_2	294.11	180.41	285570000	102630000	0	0	0	68855000	0	16743000	97338000			622
GSEAAQLLEAADFAAR	0	Acetyl (N-term)	1660.81	0.805664	635	sp|Q8N4P3|MESH1_HUMAN	yes	yes	1	0	0	0	0	By matching		By matching	By MS/MS	By MS/MS	By matching	By matching		1		1	1	1	1	1		118.69	118.73	2	2.4395e-06	39183	AU_20181128_BALL_697_Cyto_1	99.522	75.14	8540200	1962800	0	984510	2105600	2015100	793910	678300	0			623
GSGGDKGSGFPDGEGSSR	1	Unmodified	1652.7	0.702655	206	sp|P16150|LEUK_HUMAN	yes	yes	0	0	0	0	0	By matching	By MS/MS	By matching	By MS/MS	By MS/MS	By matching	By matching	By MS/MS	1	1	1	1	1	1	1	1	17.067	15.499	3	6.3445e-08	1836	AU_20181128_A00388_Cyto_3	97.081	74.716	112670000	10453000	10663000	5490000	33113000	23626000	7898500	5657800	15773000			624
GSGPGAGQQQATPGALLQAGPPR	0	Unmodified	2115.08	0.0821135	679	sp|Q96DI7|SNR40_HUMAN	yes	yes	0	0	0	0	0							By matching	By MS/MS							1	1	49.104	48.826	3	0.0053328	12661	AU_20181128_A00388_Cyto_3	40.756	31.098	4374300	0	0	0	0	0	0	1495800	2878500			625
GSGYDYSYAGGR	0	Unmodified	1251.52	0.51563	378	sp|P61978|HNRPK_HUMAN	yes	yes	0	0	0	0	0	By MS/MS	By matching		By MS/MS				By matching	1	1		1				1	19.762	18.119	2	0.0049756	3524	AU_20181128_BALL_697_Cyto_1	91.584	69.498	34737000	4531500	18583000	0	7160000	0	0	0	4462800			626
GSLDLGGDSAGR	0	Unmodified	1103.52	0.520715	435	sp|Q00839|HNRPU_HUMAN	yes	yes	0	0	0	0	0	By MS/MS				By MS/MS				1				1				22.37	20.738	2	0.014648	4792	AU_20181123_BALL_697_Cyto_2	85.355	31.387	10230000	2159700	0	0	0	8069900	0	0	0			627
GSLGGGFSSGGFSGGSFSR	0	Unmodified	1706.76	0.764862	15	sp|P13645|K1C10_HUMAN;CON__P13645	yes	no	0	0	0	0	0	By matching		By matching		By matching	By matching	By matching	By MS/MS	1		1		1	1	1	1	61.518	61.153	2	0.01875	16361	AU_20181128_A00388_Cyto_3	56.122	37.855	9968200	2797300	0	1731200	0	1697200	553550	909430	2279400		+	628
GSPDQSHQVTGNHQQPPQQNTGFPR	0	Unmodified	2741.27	0.265451	520	sp|Q14444|CAPR1_HUMAN	yes	yes	0	0	0	0	0	By MS/MS		By MS/MS	By MS/MS	By MS/MS				1		1	1	1				18.124	16.392	4	1.7785e-32	2903	AU_20181123_BALL_697_Cyto_2	141.45	129.14	117350000	30563000	0	15484000	30951000	40354000	0	0	0			629
GSSFDPQR	0	Unmodified	892.404	0.403895	820	sp|Q9UQ35|SRRM2_HUMAN	yes	yes	0	0	0	0	0	By matching	By MS/MS	By matching	By matching	By MS/MS	By MS/MS			1	1	1	1	1	1			17.786	15.999	2	6.3326e-07	2235	AU_20181128_BALL_380_Cyto_2	126.04	48.978	61067000	14630000	0	4925900	22250000	15311000	3949600	0	0			630
GSSKTDLFYER	1	Unmodified	1301.63	0.62518	608	sp|Q7RTV0|PHF5A_HUMAN	yes	yes	0	0	0	0	0		By matching	By matching	By matching	By MS/MS					1	1	1	1				22.446	20.564	3	0.051164	4209	AU_20181123_BALL_697_Cyto_2	77.185	45.691	37731000	0	1303300	1439000	8389100	26599000	0	0	0			631
GSYLQLVEISR	0	Unmodified	1263.68	0.682301	14	CON__P12763	yes	yes	0	0	0	0	0	By matching	By MS/MS	By matching	By MS/MS	By MS/MS				1	1	1	2	1				79.097	79.32	2	0.023592	24718	AU_20181128_BALL_380_Cyto_2	107.83	60.008	25812000	4409400	5156500	1500300	9873400	4872800	0	0	0		+	632
GTAPSYGNPSSDVQADGALGSR	0	Unmodified	2105.96	0.961389	204	sp|P15391|CD19_HUMAN	yes	yes	0	0	0	0	0	By MS/MS	By matching	By matching	By matching	By MS/MS	By MS/MS			1	1	1	1	1	1			38.095	36.865	3	7.5913e-24	9695	AU_20181123_BALL_380_Cyto_1	109.85	101.25	37514000	14406000	3225400	4215900	4098400	8036700	3531900	0	0			633
GTEGGEGFVVKVR	1	Unmodified	1333.7	0.699014	267	sp|P31943|HNRH1_HUMAN	yes	yes	0	0	0	0	0	By MS/MS		By matching		By MS/MS		By matching		1		1		1		1		23.162	21.857	3	0.00032071	4788	AU_20181123_BALL_697_Cyto_2	120.55	85.858	39722000	20501000	0	4565100	0	12049000	0	2606900	0			634
GTNKGASQAGMLAPGTR	1	Unmodified	1615.81	0.810038	549	sp|Q15417|CNN3_HUMAN	yes	yes	0	0	0	0	0		By matching	By MS/MS	By MS/MS	By MS/MS					1	1	1	1				18.11	16.228	3	1.6584e-11	2337	AU_20181128_BALL_697_Cyto_1	124.29	94.374	41791000	0	10079000	4738400	13061000	13912000	0	0	0			635
GTPEENQASWAKSAGAKSSGGR	2	Unmodified	2175.03	0.0304719	809	sp|Q9UK76|JUPI1_HUMAN	yes	yes	0	0	0	0	0	By matching	By matching	By matching	By MS/MS	By matching			By matching	1	1	1	1	1			1	17.975	16.218	4	1.9154e-06	2255	AU_20181128_BALL_697_Cyto_1	60.991	52.631	126230000	21809000	9774400	18902000	48233000	25664000	0	0	1850200			636
GTPGEGLGR	0	Acetyl (N-term)	884.435	0.435195	128	sp|O95865|DDAH2_HUMAN	yes	yes	1	0	0	0	0	By MS/MS	By MS/MS	By matching	By MS/MS	By matching	By matching	By matching	By matching	1	1	1	1	1	1	1	1	26.323	24.743	2	0.010316	5304	AU_20181128_BALL_380_Cyto_2	127.12	51.083	126520000	16346000	16606000	8842500	36782000	25135000	10033000	5711000	7063200			637
GTSTSTPAAPTAR	0	Unmodified	1216.6	0.604779	107	sp|O76021|RL1D1_HUMAN	yes	yes	0	0	0	0	0			By matching				By MS/MS	By MS/MS			1				1	1	17.545	16.306	2	2.5093e-11	1867	AU_20181128_A00388_Cyto_3	195.27	136.29	24611000	0	0	2179600	0	0	0	8411200	14020000			638
GVDDGTESDTSVTATTR	0	Unmodified	1710.75	0.754416	449	sp|Q03164|KMT2A_HUMAN	yes	yes	0	0	0	0	0				By MS/MS	By MS/MS							1	1				20.092	18.233	2	1.7228e-12	3146	AU_20181128_BALL_697_Cyto_1	128.67	107.04	11534000	0	0	0	6565200	4969100	0	0	0			639
GVGMVEYLR	0	Unmodified	1022.52	0.521901	488	sp|Q13242|SRSF9_HUMAN	yes	yes	0	0	0	0	0	By MS/MS	By matching	By matching	By MS/MS	By MS/MS				1	1	1	1	1				50.04	48.924	2	0.009874	14787	AU_20181123_BALL_697_Cyto_2	148.38	89.401	37392000	4604300	7232000	3561100	9392800	12601000	0	0	0			640
GVNPGPIVGTTR	0	Unmodified	1166.64	0.640771	298	sp|P42167|LAP2B_HUMAN;sp|P42166|LAP2A_HUMAN	yes	no	0	0	0	0	0	By MS/MS			By MS/MS	By matching				1			1	1				25.759	24.069	2	0.032337	5226	AU_20181128_BALL_697_Cyto_1	76.228	48.974	11585000	3533000	0	0	5304700	2747500	0	0	0			641
GVPAGNSDTEGGQPGR	0	Unmodified	1497.68	0.680798	812	sp|Q9UKV3|ACINU_HUMAN	yes	yes	0	0	0	0	0		By matching			By matching		By matching	By MS/MS		1			1		1	1	17.707	16.301	2	0.0084993	1931	AU_20181128_A00388_Cyto_3	55.426	40.16	16974000	0	1346000	0	0	8844000	0	1875300	4908300			642
GVQGFQEFLEKR	1	Unmodified	1436.74	0.741213	786	sp|Q9NX05|F120C_HUMAN	yes	yes	0	0	0	0	0	By MS/MS				By MS/MS				1				1				56.815	55.934	3	0.0046512	17409	AU_20181123_BALL_697_Cyto_2	92.247	69.129	33266000	10508000	0	0	0	22757000	0	0	0			643
GVQVETISPGDGR	0	Unmodified	1313.66	0.657543	403	sp|P62942|FKB1A_HUMAN	yes	yes	0	0	0	0	0	By MS/MS	By MS/MS	By MS/MS	By MS/MS	By MS/MS	By MS/MS	By MS/MS	By MS/MS	3	1	2	2	2	1	1	2	27.817	26.246	2;3	3.3889e-06	5705	AU_20181123_A00388_Cyto_2	140.3	106.92	913180000	135750000	114990000	44864000	329610000	200940000	49177000	8399100	29439000			644
GVTCPEQDKYR	1	Unmodified	1351.62	0.619049	142	sp|P05164|PERM_HUMAN	yes	yes	0	0	0	0	0							By matching	By MS/MS							1	1	16.903	16.024	3	0.058614	1852	AU_20181128_A00388_Cyto_3	72.652	57.49	14229000	0	0	0	0	0	0	5414000	8815000			645
GYDYSQGSTNYGKSQR	1	Unmodified	1809.79	0.791805	707	sp|Q99729|ROAA_HUMAN	yes	yes	0	0	0	0	0							By MS/MS	By MS/MS							1	1	17.975	17.097	3	0.00015254	2473	AU_20181123_A00388_Cyto_2	87.148	70.483	28922000	0	0	0	0	0	0	12784000	16138000			646
GYGDYSNQQSGYGKVSR	1	Unmodified	1864.83	0.834004	511	sp|Q14103|HNRPD_HUMAN	yes	yes	0	0	0	0	0	By matching	By matching		By MS/MS	By MS/MS			By matching	1	1		1	1			1	18.808	17.091	3	7.577e-09	2753	AU_20181128_BALL_697_Cyto_1	100.41	84.011	76269000	11133000	5181600	0	26219000	31170000	0	0	2566100			647
GYGNDGFDDR	0	Unmodified	1114.43	0.431566	266	sp|P31942|HNRH3_HUMAN	yes	yes	0	0	0	0	0	By matching	By matching	By matching	By MS/MS	By matching	By matching		By matching	1	1	1	1	1	1		1	19.786	17.994	2	0.041015	3115	AU_20181128_BALL_697_Cyto_1	85.731	40.013	74482000	17789000	12004000	1394300	22187000	12457000	4160600	0	4489200			648
GYGSGGGSGGYGSR	0	Unmodified	1217.51	0.506128	342	sp|P51991|ROA3_HUMAN	yes	yes	0	0	0	0	0								By MS/MS								1	16.431	14.674	2	2.2909e-06	1676	AU_20181128_A00388_Cyto_3	151.15	126.22	12001000	0	0	0	0	0	0	0	12001000			649
GYGVPGPTWDR	0	Unmodified	1203.57	0.567272	465	sp|Q08211|DHX9_HUMAN	yes	yes	0	0	0	0	0								By MS/MS								3	48.651	47.896	2	0.0055779	12089	AU_20181128_A00388_Cyto_3	84.476	47	0	0	0	0	0	0	0	0	0			650
GYKHTLNQIDSVKVWPR	2	Unmodified	2040.09	0.0904933	14	CON__P12763	yes	yes	0	0	0	0	0	By MS/MS		By MS/MS		By MS/MS				2		2		2				35.609	34.169	4	2.1796e-06	8199	AU_20181123_BALL_380_Cyto_1	84.14	66.651	32830000	12287000	0	11818000	0	8725500	0	0	0		+	651
GYPPPR	0	Unmodified	685.355	0.35476	286	sp|P38159|RBMX_HUMAN	yes	no	0	0	0	0	0			By matching				By matching	By MS/MS			1				1	1	16.325	15.087	2	0.034786	1533	AU_20181128_A00388_Cyto_3	112.58	27.5	63115000	0	0	4464000	0	0	0	23021000	35630000			652
GYSVNR	0	Unmodified	694.34	0.339838	833	sp|Q9Y3C1|NOP16_HUMAN	yes	yes	0	0	0	0	0								By MS/MS								1	16.063	14.305	2	2.0376e-06	1542	AU_20181128_A00388_Cyto_3	128	25.88	0	0	0	0	0	0	0	0	0			653
GYYGYGPGYDYSQGSTNYGKSQR	1	Unmodified	2567.1	0.0989454	707	sp|Q99729|ROAA_HUMAN	yes	yes	0	0	0	0	0							By MS/MS	By MS/MS							1	1	35.288	34.86	3	3.4298e-31	8543	AU_20181128_A00388_Cyto_3	163.42	156.43	82624000	0	0	0	0	0	0	56900000	25724000			654
HDEGYGPPPPHYEGR	0	Unmodified	1706.74	0.743732	201	sp|P14866|HNRPL_HUMAN	yes	yes	0	0	0	0	0							By MS/MS	By MS/MS							2	3	18.918	17.863	3;4	2.5562e-05	2847	AU_20181128_A00388_Cyto_3	111.74	100.27	293920000	0	0	0	0	0	0	141680000	152240000			655
HEGETAYIR	0	Unmodified	1074.51	0.509422	463	sp|Q07955|SRSF1_HUMAN	yes	yes	0	0	0	0	0		By matching	By matching	By MS/MS	By matching					1	1	1	1				16.885	15.003	2	0.052841	1841	AU_20181128_BALL_697_Cyto_1	94.302	39.753	23404000	0	3161200	2570800	10220000	7451700	0	0	0			656
HGSLGFLPR	0	Unmodified	982.535	0.534849	289	sp|P39023|RL3_HUMAN	yes	yes	0	0	0	0	0	By MS/MS		By matching	By MS/MS	By MS/MS				1		1	1	1				29.77	28.163	2	0.0071871	6011	AU_20181123_BALL_380_Cyto_1	130.27	73.761	98313000	31128000	0	11320000	12960000	42905000	0	0	0			657
HLGGPAVGPR	0	Unmodified	959.53	0.530098	305	sp|P43243|MATR3_HUMAN	yes	yes	0	0	0	0	0								By MS/MS								1	17.603	15.845	2	0.016188	2118	AU_20181128_A00388_Cyto_3	94.262	48.544	0	0	0	0	0	0	0	0	0			658
HNGPNDASDGTVR	0	Gln->pyro-Glu	1321.56	0.564705	266	sp|P31942|HNRH3_HUMAN	yes	yes	0	1	0	0	0			By MS/MS		By MS/MS	By MS/MS					1		1	1			16.519	14.529	2	7.3559e-06	1675	AU_20181128_BALL_697_Cyto_3	157.68	134.94	31497000	0	0	5310300	0	13242000	12945000	0	0			659
HQGVMVGMGQKDSYVGDEAQSKR	2	Unmodified	2506.17	0.16929	368;412	sp|P60709|ACTB_HUMAN;sp|P63267|ACTH_HUMAN;sp|P62736|ACTA_HUMAN;sp|P68032|ACTC_HUMAN;sp|P68133|ACTS_HUMAN;sp|P63261|ACTG_HUMAN	no	no	0	0	0	0	0	By matching		By matching		By MS/MS				1		1		1				18.73	16.99	4	0.012155	3168	AU_20181123_BALL_697_Cyto_2	33.79	22.344	38746000	10858000	0	5396500	0	22491000	0	0	0			660
HQQHHQGPPPGGPGGR	0	Unmodified	1642.78	0.782518	226	sp|P23246|SFPQ_HUMAN	yes	yes	0	0	0	0	0							By MS/MS								1		14.496	14.496	4	0.019064	1208	AU_20181123_A00388_Cyto_2	47.037	21.39	8924200	0	0	0	0	0	0	8924200	0			661
HQQQQQQPPPPPIPANGQQASSQNEGLTIDLKNFR	1	Unmodified	3890.94	0.94121	544	sp|Q15233|NONO_HUMAN	yes	yes	0	0	0	0	0	By matching			By MS/MS	By MS/MS				1			1	1				68.23	67.876	4	4.5873e-07	21042	AU_20181123_BALL_697_Cyto_2	46.082	36.939	48664000	7949700	0	0	12770000	27945000	0	0	0			662
HRSPVEDVCTAKPR	1	Unmodified	1650.83	0.826022	19	CON__P41361	yes	yes	0	0	0	0	1	By MS/MS	By MS/MS	By MS/MS	By MS/MS	By MS/MS				2	4	2	4	2				17.465	15.701	3;4	2.9944e-11	2030	AU_20181123_BALL_380_Cyto_1	191.57	164.37	2536700000	709190000	477720000	327730000	482100000	539980000	0	0	0		+	663
HRSSIGKYQEMLETHER	1	Acetyl (N-term)	2142.03	0.0276351	37		yes	yes	1	0	0	0	1	By matching	By MS/MS	By matching			By matching	By matching	By matching	1	2	1			1	1	1	114.63	114.85	2	0.0077599	37506	AU_20181128_BALL_380_Cyto_2	48.004	25.948	91177000	1010900	39013000	29735000	0	0	2365600	15222000	3830700	+		664
HSLLPVDDAINGLSEEQR	0	Unmodified	1991.99	0.991233	237	sp|P26440|IVD_HUMAN	yes	yes	0	0	0	0	0	By MS/MS	By matching	By MS/MS	By MS/MS	By MS/MS		By MS/MS	By MS/MS	1	1	2	2	1		2	1	76.645	76.777	3	1.3682e-15	24052	AU_20181123_BALL_697_Cyto_2	137.44	107.71	140560000	12703000	3798400	6105900	21018000	64484000	0	15572000	16877000			665
HTINGHNAEVR	0	Unmodified	1246.62	0.616681	224	sp|P22626|ROA2_HUMAN	yes	yes	0	0	0	0	0	By MS/MS		By matching			By matching	By matching		1		1			1	1		15.936	14.632	3	0.0041755	1805	AU_20181123_BALL_380_Cyto_1	118.77	87.169	250470000	84392000	0	36364000	0	0	79782000	49932000	0			666
HVGKTPIVGQPSIPGGPVR	1	Unmodified	1895.07	0.074115	14	CON__P12763	yes	yes	0	0	0	0	0	By MS/MS	By MS/MS	By MS/MS	By MS/MS	By MS/MS				4	2	2	2	2				35.339	34.008	3;4	2.2022e-09	6645	AU_20181123_BALL_380_Cyto_1	102.89	92.302	329350000	107860000	11801000	89824000	56260000	63608000	0	0	0		+	667
IAGQVLDINLAAEPKVNR	1	Unmodified	1920.08	0.07926	156	sp|P07910|HNRPC_HUMAN	yes	yes	0	0	0	0	0	By matching				By MS/MS				1				1				67.526	66.846	3	0.021056	21225	AU_20181123_BALL_697_Cyto_2	40.856	32.036	8017600	3891800	0	0	0	4125800	0	0	0			668
IEANESEEVR	0	Unmodified	1174.55	0.546596	139	sp|P04632|CPNS1_HUMAN	yes	yes	0	0	0	0	0				By MS/MS		By matching						1		1			18.213	16.357	2	0.010491	2401	AU_20181128_BALL_697_Cyto_1	147.75	85.208	33011000	0	0	0	26987000	0	6023600	0	0			669
IEDVTPIPSDSTR	0	Unmodified	1428.71	0.709638	386	sp|P62263|RS14_HUMAN	yes	yes	0	0	0	0	0	By matching	By matching	By matching	By MS/MS	By MS/MS	By MS/MS		By matching	1	1	1	1	1	1		1	41.319	40.142	2	0.00060353	10145	AU_20181128_BALL_697_Cyto_3	101.95	40.601	44043000	8816100	4260200	3684800	6935200	10553000	7865800	0	1928000			670
IEENKYSR	1	Unmodified	1037.51	0.514173	435	sp|Q00839|HNRPU_HUMAN	yes	yes	0	0	0	0	0							By MS/MS	By matching							1	1	15.899	15.02	2	0.059984	1643	AU_20181123_A00388_Cyto_2	94.302	20.328	78156000	0	0	0	0	0	0	23533000	54623000			671
IESLSSQLSNLQKESR	1	Unmodified	1817.95	0.948305	220	sp|P20700|LMNB1_HUMAN	yes	yes	0	0	0	0	0	By matching						By MS/MS		1						1		39.312	38.785	3	6.9928e-06	8705	AU_20181123_A00388_Cyto_2	115.8	99.272	15437000	2058100	0	0	0	0	0	13379000	0			672
IIEPSLR	0	Unmodified	826.491	0.491253	404	sp|P62987|RL40_HUMAN	yes	yes	0	0	0	0	0		By matching	By matching	By MS/MS	By MS/MS			By matching		1	1	1	1			1	28.003	26.185	2	0.047156	6701	AU_20181123_BALL_697_Cyto_2	102.98	11.396	3339400000	0	446090000	380840000	1288300000	1215600000	0	0	8495800			673
IKADPDGPEAQAEACSGER	1	Unmodified	1999.89	0.890532	787	sp|Q9NX24|NHP2_HUMAN	yes	yes	0	0	0	0	0							By MS/MS	By MS/MS							1	1	19.2	18.321	3	2.1586e-08	2906	AU_20181123_A00388_Cyto_2	96.487	83.996	47652000	0	0	0	0	0	0	11347000	36305000			674
ISVYYNEATGGKYVPR	1	Unmodified	1815.92	0.915549	153	sp|P07437|TBB5_HUMAN	yes	yes	0	0	0	0	0	By MS/MS		By MS/MS		By MS/MS				1		1		1				39.525	38.152	3	7.3871e-08	9754	AU_20181123_BALL_380_Cyto_1	123.03	99.89	84431000	50415000	0	21005000	0	13011000	0	0	0			675
IVAPGKGILAADESTGSIAKR	2	Unmodified	2053.15	0.153153	134	sp|P04075|ALDOA_HUMAN	yes	yes	0	0	0	0	0	By MS/MS				By MS/MS		By matching		1				1		1		34.524	33.459	4	0.016867	8310	AU_20181123_BALL_380_Cyto_1	36.523	26.866	49715000	24258000	0	0	0	21287000	0	4171300	0			676
IVEGQDAEVGLSPWQVMLFR	0	Unmodified	2273.15	0.151439	6	CON__P00735	yes	yes	0	0	0	0	0		By MS/MS		By MS/MS	By matching					1		1	1				116.9	116.98	3	2.7271e-10	38319	AU_20181128_BALL_380_Cyto_2	83.849	65.553	12443000	0	3867800	0	5737600	2837400	0	0	0		+	677
KAPEDCKLSPTPEQTR	2	Unmodified	1855.91	0.909811	17	CON__P28800	yes	yes	0	0	0	0	0			By matching	By MS/MS							1	1					17.382	15.549	3	0.039421	2081	AU_20181128_BALL_697_Cyto_1	41.554	31.069	20497000	0	0	3077700	17419000	0	0	0	0		+	678
KAPKPDGPGGGPGGSHMGGNYGDDR	2	Unmodified	2380.06	0.0614544	279	sp|P35637|FUS_HUMAN	yes	yes	0	0	0	0	0				By matching	By MS/MS			By matching				1	1			1	17.336	15.512	4	0.020555	2252	AU_20181123_BALL_697_Cyto_2	28.145	24.074	31952000	0	0	0	9269900	18901000	0	0	3780600			679
KAVPKEDIYSGGGGGGSR	2	Unmodified	1733.87	0.869661	484	sp|Q13151|ROA0_HUMAN	yes	yes	0	0	0	0	0							By MS/MS	By matching							1	1	17.137	16.258	3	0.067241	2031	AU_20181123_A00388_Cyto_2	31.818	21.479	34433000	0	0	0	0	0	0	9022900	25410000			680
KDAASVEKVLDQKEHR	3	Unmodified	1851.98	0.980274	707	sp|Q99729|ROAA_HUMAN	yes	yes	0	0	0	0	0	By MS/MS		By matching				By matching		1		1				1		17.711	16.641	4	0.00017571	2190	AU_20181123_BALL_380_Cyto_1	85.737	61.199	84306000	56732000	0	5803700	0	0	0	21770000	0			681
KDGYVLSLNR	1	Glu->pyro-Glu	1145.62	0.619307	26	CON__Q58D62	yes	yes	0	0	1	0	0	By matching	By MS/MS	By matching		By MS/MS				1	2	1		1				41.069	39.783	2	0.013047	10636	AU_20181128_BALL_380_Cyto_2	103.34	27.963	55252000	23392000	18386000	3488600	0	9985100	0	0	0		+	682
KDHASIQMNVAEVDKVTGR	2	Unmodified	2097.06	0.0636862	409	sp|P63220|RS21_HUMAN	yes	yes	0	0	0	0	0	By MS/MS				By MS/MS				1				1				27.994	26.262	4	0.00090444	5732	AU_20181123_BALL_380_Cyto_1	55.206	34.47	18055000	8480000	0	0	0	9575300	0	0	0			683
KDLYANTVLSGGTTMYPGIADR	1	Unmodified	2342.16	0.157646	368;412	sp|P60709|ACTB_HUMAN;sp|P63261|ACTG_HUMAN	no	no	0	0	0	0	0	By MS/MS	By matching	By matching	By MS/MS	By MS/MS				1	1	1	1	1				76.865	76.892	3	3.6617e-07	24189	AU_20181123_BALL_697_Cyto_2	63.165	54.234	23778000	5615400	1092400	2608100	5424600	9037900	0	0	0			684
KEALTYDGALLGDR	1	Unmodified	1520.78	0.783472	538	sp|Q15056|IF4H_HUMAN	yes	yes	0	0	0	0	0					By MS/MS								1				43.571	41.561	3	0.015455	11955	AU_20181123_BALL_697_Cyto_2	64.675	40.843	5367200	0	0	0	0	5367200	0	0	0			685
KEAMVQAEEAAAEITR	1	Unmodified	1745.86	0.861799	50	sp|O00567|NOP56_HUMAN	yes	yes	0	0	0	0	0								By MS/MS								1	47.941	47.085	3	0.0089327	11904	AU_20181128_A00388_Cyto_3	54.974	39.338	6564600	0	0	0	0	0	0	0	6564600			686
KEPTNEELNR	1	Unmodified	1228.6	0.604779	744	sp|Q9H6R4|NOL6_HUMAN	yes	yes	0	0	0	0	0							By MS/MS	By matching							1	1	15.996	15.118	3	0.012439	1694	AU_20181123_A00388_Cyto_2	110.38	68.046	36176000	0	0	0	0	0	0	10814000	25362000			687
KEYFGAFGEIENIELPMDTKTNER	2	Unmodified	2830.35	0.34836	61	sp|O14979|HNRDL_HUMAN	yes	yes	0	0	0	0	0					By MS/MS								1				94.49	93.683	4	0.047933	30875	AU_20181123_BALL_697_Cyto_2	24.831	17.555	7093600	0	0	0	0	7093600	0	0	0			688
KGNDISSGTVLSDYVGSGPPKGTGLHR	2	Unmodified	2698.37	0.367456	256	sp|P30086|PEBP1_HUMAN	yes	yes	0	0	0	0	0	By MS/MS								1								38.742	37.588	4	9.1548e-26	9702	AU_20181123_BALL_380_Cyto_1	95.652	84.548	20950000	20950000	0	0	0	0	0	0	0			689
KHTSSLKVANEPVLAFTQGSPER	2	Unmodified	2495.31	0.313236	251	sp|P30038|AL4A1_HUMAN	yes	yes	0	0	0	0	0	By MS/MS				By MS/MS		By MS/MS		1				1		1		35.686	34.598	4	0.0048788	8928	AU_20181123_BALL_697_Cyto_2	42.904	35.282	38230000	12086000	0	0	0	18448000	0	7695700	0			690
KIDTIEIITDR	1	Unmodified	1315.73	0.734731	224	sp|P22626|ROA2_HUMAN	yes	yes	0	0	0	0	0	By MS/MS				By MS/MS				1				1				47.626	46.244	3	0.004946	13965	AU_20181123_BALL_697_Cyto_2	100.93	34.664	30920000	6561200	0	0	0	24359000	0	0	0			691
KILDDTEDTVVSQR	1	Unmodified	1617.82	0.82098	300	sp|P42696|RBM34_HUMAN	yes	yes	0	0	0	0	0				By MS/MS								1					25.801	24.094	3	0.058825	5285	AU_20181128_BALL_697_Cyto_1	48.177	30.082	4267100	0	0	0	4267100	0	0	0	0			692
KIVLQKYHTINGHNAEVR	2	Unmodified	2119.17	0.165055	224	sp|P22626|ROA2_HUMAN	yes	yes	0	0	0	0	0	By MS/MS		By matching		By MS/MS				1		1		1				17.816	16.075	4	7.1414e-16	2213	AU_20181123_BALL_380_Cyto_1	145.17	121.37	45581000	27601000	0	4260400	0	13719000	0	0	0			693
KLFIGGLSFETTDESLR	1	Unmodified	1911.99	0.994193	170	sp|P09651|ROA1_HUMAN;sp|Q32P51|RA1L2_HUMAN	yes	no	0	0	0	0	0	By matching		By matching	By MS/MS	By MS/MS				1		1	1	2				88.951	88.826	3	1.2189e-08	28577	AU_20181123_BALL_697_Cyto_2	111.78	88.676	24606000	1610900	0	2748000	8688700	11559000	0	0	0			694
KLFIGGLSFETTEESLR	1	Unmodified	1926.01	0.00984299	224	sp|P22626|ROA2_HUMAN	yes	yes	0	0	0	0	0			By matching		By MS/MS		By matching				1		1		1		89.091	88.87	3	0.01253	28780	AU_20181123_BALL_697_Cyto_2	51.495	23.35	10783000	0	0	2506600	0	8001200	0	275190	0			695
KMSVQPTVSLGGFEITPPVVLR	1	Unmodified	2354.3	0.303188	148	sp|P06748|NPM_HUMAN	yes	yes	0	0	0	0	0	By MS/MS	By MS/MS		By MS/MS	By MS/MS	By matching			1	1		1	1	1			110.23	110.4	3	1.3878e-11	36194	AU_20181128_BALL_697_Cyto_1	85.932	71.472	70294000	3984900	19570000	0	39694000	6463500	581380	0	0			696
KMSVQPTVSLGGFEITPPVVLR	1	Oxidation (M)	2370.3	0.298103	148	sp|P06748|NPM_HUMAN	yes	yes	0	0	0	1	0		By matching		By MS/MS						1		1					107.02	107.55	3	0.0062746	34670	AU_20181128_BALL_697_Cyto_1	40.012	35.485	13224000	0	3135000	0	10089000	0	0	0	0			697
KNGVQAMVEFDSVQSAQR	1	Gln->pyro-Glu	1975.94	0.942174	201	sp|P14866|HNRPL_HUMAN	yes	yes	0	1	0	0	0	By MS/MS	By MS/MS	By MS/MS	By MS/MS	By MS/MS	By MS/MS	By MS/MS	By matching	4	2	3	3	2	3	3	1	68.637	68.521	2;3	1.5873e-22	21712	AU_20181123_BALL_697_Cyto_2	191.49	158.55	335610000	74259000	16912000	26013000	40350000	153430000	14065000	7463200	3116000			698
KNGVQAMVEFDSVQSAQR	1	Oxidation (M);Gln->pyro-Glu	1991.94	0.937089	201	sp|P14866|HNRPL_HUMAN	yes	yes	0	1	0	1	0	By MS/MS	By matching	By MS/MS	By MS/MS	By MS/MS			By matching	2	1	1	2	2			1	43.307	41.884	2;3	4.8405e-12	10372	AU_20181123_BALL_380_Cyto_1	126.63	62.113	66405000	29052000	3153300	3720500	6788900	21393000	0	0	2297000			699
KSSTDSPPPPSR	1	Acetyl (N-term)	1296.63	0.630994	31		yes	yes	1	0	0	0	0	By MS/MS			By MS/MS		By MS/MS			2			2		1			20.785	19.2	2	0.0028088	3940	AU_20181128_BALL_697_Cyto_3	111.46	22.408	155940000	71111000	0	0	60106000	0	24727000	0	0	+		700
KTPIVGQPSIPGGPVR	1	Unmodified	1601.93	0.925326	14	CON__P12763	yes	yes	0	0	0	0	0	By MS/MS	By MS/MS	By matching	By MS/MS	By MS/MS				1	1	1	2	1				36.414	35.267	3	4.9613e-05	8876	AU_20181128_BALL_697_Cyto_1	94.461	65.655	126540000	49242000	11230000	2217600	19243000	44607000	0	0	0		+	701
KVPQVSTPTLVEVSR	1	Unmodified	1638.93	0.93047	9	CON__P02769	no	no	0	0	0	0	0	By MS/MS	By MS/MS	By MS/MS	By MS/MS	By MS/MS	By MS/MS			4	5	3	3	3	3			47.777	46.478	3	4.2e-08	12987	AU_20181128_BALL_380_Cyto_2	127.57	102.04	499270000	147690000	124410000	47311000	67702000	101170000	10995000	0	0		+	702
KVQIAVANAQELLQR	1	Unmodified	1679.97	0.968253	843	sp|Q9Y5L4|TIM13_HUMAN	yes	yes	0	0	0	0	0	By MS/MS				By MS/MS				1				1				56.221	55.24	3	0.00010445	15288	AU_20181123_BALL_380_Cyto_1	94.551	75.341	18615000	11959000	0	0	0	6655700	0	0	0			703
KYHTINGHNAEVR	1	Unmodified	1537.78	0.774973	224	sp|P22626|ROA2_HUMAN	yes	yes	0	0	0	0	0				By MS/MS								1					16.467	14.76	4	0.0043352	1802	AU_20181128_BALL_697_Cyto_1	88.075	75.444	14176000	0	0	0	14176000	0	0	0	0			704
LDGLVETPTGYIESLPR	0	Unmodified	1858.97	0.967644	359	sp|P55209|NP1L1_HUMAN	yes	yes	0	0	0	0	0			By matching		By MS/MS						1		1				105.09	104.81	2	0.013365	35032	AU_20181123_BALL_697_Cyto_2	44.616	29.076	4243800	0	0	1152100	0	3091700	0	0	0			705
LDGLVETPTGYIESLPR	0	Glu->pyro-Glu	1840.96	0.957079	359	sp|P55209|NP1L1_HUMAN	yes	yes	0	0	1	0	0	By matching	By MS/MS	By matching	By matching	By MS/MS	By MS/MS			1	1	1	1	1	1			118.5	118.59	2	0.00057391	38913	AU_20181128_BALL_380_Cyto_2	62.338	39.652	24079000	3837700	3662600	2675900	4904500	6423500	2575000	0	0			706
LDMSYEQLMQLYSAR	0	Unmodified	1846.86	0.859356	394	sp|P62841|RS15_HUMAN	yes	yes	0	0	0	0	0							By MS/MS	By matching							1	1	112.39	112.62	3	0.0056379	33766	AU_20181123_A00388_Cyto_2	61.641	52.226	9924300	0	0	0	0	0	0	4139200	5785000			707
LDNQEPGGQIAPKKAPEDCKLSPTPEQTR	3	Unmodified	3203.59	0.58809	17	CON__P28800	yes	yes	0	0	0	0	0	By MS/MS								1								20.524	19.27	4	0.0048776	3376	AU_20181123_BALL_380_Cyto_1	28.223	16.911	32902000	32902000	0	0	0	0	0	0	0		+	708
LDNTESDQTADTDASESHHSTNR	0	Unmodified	2530.04	0.0440093	339	sp|P51114|FXR1_HUMAN	yes	yes	0	0	0	0	0								By MS/MS								1	16.219	14.461	4	0.0055593	1584	AU_20181128_A00388_Cyto_3	25.823	22.982	5582800	0	0	0	0	0	0	0	5582800			709
LDPNETNEIANANSR	0	Unmodified	1656.77	0.770341	431	sp|P84098|RL19_HUMAN	yes	yes	0	0	0	0	0								By MS/MS								1	29.021	27.464	2	4.9377e-10	5939	AU_20181128_A00388_Cyto_3	137.16	99.967	13311000	0	0	0	0	0	0	0	13311000			710
LEPEPEPEPEEEPPRPR	0	Unmodified	2025.96	0.964349	614	sp|Q86U42|PABP2_HUMAN	yes	yes	0	0	0	0	1								By MS/MS								1	27.142	25.585	3	0.047361	5320	AU_20181128_A00388_Cyto_3	25.167	10.397	12619000	0	0	0	0	0	0	0	12619000			711
LGVTPSVIR	0	Unmodified	940.571	0.570566	59	sp|O14773|TPP1_HUMAN	yes	yes	0	0	0	0	0		By matching		By matching		By matching	By MS/MS	By matching		1		1		1	1	1	39.686	38.843	2	0.015987	8661	AU_20181123_A00388_Cyto_2	147.04	77.039	44672000	0	8617700	0	10133000	0	3487800	21963000	470060			712
LHLGVTPSVIR	0	Unmodified	1190.71	0.713542	59	sp|O14773|TPP1_HUMAN	yes	yes	0	0	0	0	0	By MS/MS						By MS/MS		1						1		38.422	37.845	3	0.005601	9826	AU_20181123_BALL_380_Cyto_1	85.29	59.905	0	0	0	0	0	0	0	0	0			713
LHTDGDKAFVDFLSDEIKEER	2	Unmodified	2463.19	0.191783	459	sp|Q07021|C1QBP_HUMAN	yes	yes	0	0	0	0	0		By matching		By MS/MS	By MS/MS			By matching		1		1	1			1	102.54	102.76	4	0.0002864	28277	AU_20181123_BALL_697_Cyto_2	54.637	40.906	65242000	0	3115200	0	27703000	32936000	0	0	1487600			714
LIGDAAKNQVAMNPTNTVFDAKR	2	Unmodified	2473.27	0.274742	182	sp|P11142|HSP7C_HUMAN	yes	yes	0	0	0	0	0	By MS/MS		By matching		By MS/MS				1		1		1				45.382	43.576	4	2.139e-29	10336	AU_20181123_BALL_380_Cyto_1	131.3	113.58	72076000	42068000	0	695340	0	29313000	0	0	0			715
LIKTVETR	1	Unmodified	958.581	0.581131	162	sp|P08670|VIME_HUMAN	yes	yes	0	0	0	0	0		By matching	By matching		By matching		By MS/MS	By matching		1	1		1		1	1	16.873	15.357	2	0.072551	1978	AU_20181123_A00388_Cyto_2	88.177	21.748	43470000	0	3169300	4522000	0	4997000	0	10455000	20327000			716
LIPDTSR	0	Unmodified	800.439	0.439217	577	sp|Q53F19|NCBP3_HUMAN	yes	yes	0	0	0	0	0	By matching	By matching		By matching	By matching	By matching	By MS/MS	By MS/MS	1	1		1	2	1	1	2	20.05	18.455	2	0.027546	2835	AU_20181128_A00388_Cyto_3	139.92	0	99338000	18421000	14672000	0	24794000	18050000	7537500	6231700	9631600			717
LLASGEDALDFTQESEPSYISDVGPPGR	0	Unmodified	2949.39	0.387976	633	sp|Q8N1F7|NUP93_HUMAN	yes	yes	0	0	0	0	0							By matching	By MS/MS							1	1	110.47	110.75	3	0.0023731	34349	AU_20181128_A00388_Cyto_3	23.394	17.233	2875500	0	0	0	0	0	0	702010	2173500			718
LLECADDR	0	Unmodified	990.444	0.444045	9	CON__P02769	no	no	0	0	0	0	0	By MS/MS	By matching		By matching	By matching	By matching			1	1		1	1	1			18.623	16.857	2	0.036126	2372	AU_20181123_BALL_380_Cyto_1	117.1	51.425	80293000	19462000	20708000	0	13475000	24425000	2222500	0	0		+	719
LLIYAILPDGEVVGDSAR	0	Unmodified	1900.03	0.0305784	4	CON__ENSEMBL:ENSBTAP00000024146	yes	yes	0	0	0	0	0		By MS/MS		By matching	By matching					2		1	1				114.69	114.86	2;3	8.9803e-08	37551	AU_20181128_BALL_380_Cyto_2	115.83	82.426	10914000	0	7641800	0	1833400	1438900	0	0	0		+	720
LLSISGKR	1	Unmodified	872.544	0.544351	148	sp|P06748|NPM_HUMAN	yes	yes	0	0	0	0	0							By MS/MS	By matching							1	1	18.505	17.626	2	0.019815	2563	AU_20181123_A00388_Cyto_2	134.06	50.68	38812000	0	0	0	0	0	0	19737000	19075000			721
LLSSAYVDSHKWEAR	1	Unmodified	1760.88	0.884583	656	sp|Q92552|RT27_HUMAN	yes	yes	0	0	0	0	0	By matching		By MS/MS		By matching				1		1		1				30.924	29.183	4	0.0029222	6671	AU_20181123_BALL_380_Cyto_3	67.136	56.349	43126000	4958100	0	28350000	0	9817900	0	0	0			722
LLTEAPLNPKANR	1	Unmodified	1435.81	0.814712	368;412;174	sp|Q6S8J3|POTEE_HUMAN;sp|P0CG38|POTEI_HUMAN;sp|P0CG39|POTEJ_HUMAN;sp|Q9BYX7|ACTBM_HUMAN;sp|P60709|ACTB_HUMAN;sp|P63267|ACTH_HUMAN;sp|P62736|ACTA_HUMAN;sp|P68032|ACTC_HUMAN;sp|P68133|ACTS_HUMAN;sp|P63261|ACTG_HUMAN	no	no	0	0	0	0	0							By MS/MS	By MS/MS							1	2	25.404	24.299	3	0.0058328	5067	AU_20181128_A00388_Cyto_3	85.522	53.268	48184000	0	0	0	0	0	0	27841000	20342000			723
LMSTLSQPVSR	0	Oxidation (M);Gln->pyro-Glu	1216.61	0.612173	569	sp|Q2M3C7|SPKAP_HUMAN	yes	yes	0	1	0	1	0	By matching	By MS/MS	By matching	By matching	By matching	By matching	By matching	By matching	1	1	1	1	1	1	1	1	111.89	112.08	2	0.0043244	36492	AU_20181128_BALL_380_Cyto_2	105.57	58.486	86139000	879930	33081000	34190000	2369000	2114300	7130600	4825700	1548300			724
LNQIDSVKVWPR	1	Unmodified	1453.8	0.804148	14	CON__P12763	yes	yes	0	0	0	0	0	By MS/MS								1								40.677	39.624	3	0.0083472	10409	AU_20181123_BALL_380_Cyto_1	89.301	69.094	25149000	25149000	0	0	0	0	0	0	0		+	725
LPENVVVKDQHR	1	Unmodified	1432.78	0.778661	28	CON__Q9TTE1	yes	yes	0	0	0	0	0	By MS/MS	By MS/MS	By MS/MS	By MS/MS	By MS/MS	By MS/MS	By matching	By matching	4	2	4	3	4	4	2	2	18.017	16.416	2;3;4	0.00047949	2137	AU_20181123_BALL_380_Cyto_1	134.38	111.66	8584700000	2462500000	501040000	1035100000	3182500000	1372600000	13263000	13391000	4282400		+	726
LPENVVVKDQR	1	Unmodified	1295.72	0.719749	1	CON__A2I7N1	yes	yes	0	0	0	0	0	By MS/MS	By matching	By matching	By MS/MS	By MS/MS	By matching			1	1	1	1	1	1			19.21	17.412	3	0.0067468	3152	AU_20181123_BALL_697_Cyto_2	97.452	58.577	369700000	70374000	43361000	28449000	158420000	67113000	1976000	0	0		+	727
LPENVVVKDR	1	Unmodified	1167.66	0.661172	0	CON__A2I7N0	yes	yes	0	0	0	0	0	By MS/MS	By matching	By matching	By MS/MS	By MS/MS				1	1	1	1	1				19.176	17.42	3	0.0088356	2853	AU_20181128_BALL_697_Cyto_1	121.6	53.046	709120000	167470000	1134600	53449000	368110000	118950000	0	0	0		+	728
LPGSSQPAVLQPSVEPTQPTPQAVVSAAQAGLLR	0	Unmodified	3393.83	0.825618	64	sp|O15127|SCAM2_HUMAN	yes	yes	0	0	0	0	0				By matching	By matching			By MS/MS				1	1			1	111.64	111.86	3	0.0028751	34739	AU_20181128_A00388_Cyto_3	25.846	19.816	11001000	0	0	0	1932900	2310300	0	0	6757900			729
LPPEASQLKPDR	1	Unmodified	1349.73	0.730314	718	sp|Q9BUJ2|HNRL1_HUMAN	yes	yes	0	0	0	0	0	By matching	By matching	By matching	By MS/MS	By matching			By matching	1	1	1	1	1			1	19.654	17.897	3	0.0032946	2975	AU_20181128_BALL_697_Cyto_1	95.018	52.809	41375000	13381000	3759300	1719000	12110000	9743700	0	0	661830			730
LPTQPQDVDDVR	0	Unmodified	1381.68	0.683758	29	CON__REFSEQ:XP_585019	yes	yes	0	0	0	0	0	By matching	By matching	By matching	By MS/MS	By matching	By matching			1	1	1	1	1	1			29.059	27.261	2	0.03686	6156	AU_20181128_BALL_697_Cyto_1	83	52.746	504550000	98401000	178270000	24006000	89356000	94577000	19944000	0	0		+	731
LQAALDDEEAGGRPAMEPGNGSLDLGGDSAGR	0	Unmodified	3125.43	0.431983	435	sp|Q00839|HNRPU_HUMAN	yes	yes	0	0	0	0	1					By MS/MS								1				68.449	67.041	4	0.00010155	21167	AU_20181123_BALL_697_Cyto_2	45.685	38.117	7905800	0	0	0	0	7905800	0	0	0			732
LQGGMLYPQESPSR	0	Unmodified	1561.76	0.755877	159	sp|P08236|BGLR_HUMAN	yes	yes	0	0	0	0	0	By MS/MS	By MS/MS	By matching	By MS/MS	By MS/MS	By matching	By MS/MS	By MS/MS	1	1	1	1	1	1	1	1	40.645	39.454	2	2.6046e-06	9866	AU_20181123_BALL_380_Cyto_1	167.6	104.31	75534000	23022000	11102000	2239000	10663000	13631000	3726700	0	11152000			733
LQSIGTENTEENRR	0	Unmodified	1645.8	0.801975	134	sp|P04075|ALDOA_HUMAN	yes	yes	0	0	0	0	1		By matching	By matching	By MS/MS	By MS/MS	By matching				1	1	1	1	1			17.855	15.948	3	0.0013007	2130	AU_20181128_BALL_697_Cyto_1	90.759	63.789	86215000	0	17766000	9170200	27299000	27202000	4777500	0	0			734
LSELESIVTER	0	Acetyl (N-term)	1316.68	0.682361	654	sp|Q8WXH0|SYNE2_HUMAN	yes	yes	1	0	0	0	0		By MS/MS	By MS/MS				By matching	By matching		1	1				1	1	111.22	111.45	2	0.0075264	35531	AU_20181123_BALL_380_Cyto_3	96.711	42.553	26207000	0	7025000	14415000	0	0	0	3906600	860740			735
LSGAPQASAADVVVVHGR	0	Unmodified	1732.92	0.922031	163	sp|P09110|THIK_HUMAN	yes	yes	0	0	0	0	0	By MS/MS			By MS/MS	By MS/MS		By matching	By matching	1			1	1		1	1	34.637	33.632	3	3.0216e-08	9099	AU_20181123_BALL_697_Cyto_2	98.062	81.533	51932000	11776000	0	0	14431000	9663500	0	13810000	2252000			736
LSISGKR	1	Unmodified	759.46	0.460287	148	sp|P06748|NPM_HUMAN	yes	yes	0	0	0	0	0			By matching				By MS/MS	By matching			1				1	1	16.646	15.407	2	0.064233	1926	AU_20181123_A00388_Cyto_2	94.407	10.793	154920000	0	0	733840	0	0	0	72971000	81218000			737
LSQTQGPPDYPR	0	Unmodified	1357.66	0.662628	495	sp|Q13405|RM49_HUMAN	yes	yes	0	0	0	0	0			By matching	By matching	By MS/MS	By matching					1	1	1	1			22.149	20.229	2	0.019228	4276	AU_20181123_BALL_697_Cyto_2	82.749	59.321	26972000	0	0	2649000	9204700	11281000	3838100	0	0			738
LSSPATLNSR	0	Unmodified	1044.56	0.556372	7	CON__P00761	yes	yes	0	0	0	0	0		By matching	By matching	By matching	By MS/MS	By matching	By matching	By matching		1	1	1	1	1	1	1	20.409	18.796	2	0.01253	3684	AU_20181123_BALL_697_Cyto_2	110.76	43.587	198470000	0	24559000	28808000	55518000	52187000	15001000	1925500	20476000		+	739
LSTNAYPDLR	0	Unmodified	1148.58	0.582587	13	CON__P07224	yes	yes	0	0	0	0	0	By matching	By matching	By matching	By MS/MS	By MS/MS	By matching			1	1	1	1	1	1			35.913	34.582	2	0.0081858	9463	AU_20181123_BALL_697_Cyto_2	123.86	82.208	73779000	17224000	10308000	4644700	18064000	21347000	2192100	0	0		+	740
LSYNTASNKTR	1	Unmodified	1253.64	0.636414	323	sp|P49207|RL34_HUMAN	yes	yes	0	0	0	0	0		By matching			By MS/MS	By matching				1			1	1			16.655	14.698	3	0.012523	2096	AU_20181123_BALL_697_Cyto_2	91.961	67.108	20062000	0	1707700	0	0	16533000	1821100	0	0			741
LVEVDSGR	0	Unmodified	873.456	0.455596	220	sp|P20700|LMNB1_HUMAN	yes	yes	0	0	0	0	0					By matching		By matching	By MS/MS					1		1	1	18.806	17.55	2	0.033769	2443	AU_20181128_A00388_Cyto_3	103.75	29.326	24224000	0	0	0	0	7778300	0	5536300	10909000			742
LVLSGNTGPAEQAKHR	1	Unmodified	1676.9	0.895816	33		yes	yes	0	0	0	0	0	By matching	By MS/MS	By MS/MS	By matching	By matching	By matching	By matching	By matching	1	1	1	1	1	1	1	1	114.46	114.6	2	0.0113	37443	AU_20181128_BALL_380_Cyto_2	52.79	7.6287	151890000	1202500	60822000	72458000	2346100	1971400	5630100	6271500	1193400	+		743
LVVSTQTALA	0	Unmodified	1001.58	0.575711	9	CON__P02769	yes	yes	0	0	0	0	0				By MS/MS		By matching						1		1			62.423	62.371	2	0.03341	18377	AU_20181128_BALL_697_Cyto_1	91.906	64.944	9715600	0	0	0	6036700	0	3678900	0	0		+	744
LYSSSDDVIELTPSNFNR	0	Unmodified	2055.97	0.974914	540	sp|Q15084|PDIA6_HUMAN	yes	yes	0	0	0	0	0	By MS/MS	By MS/MS	By MS/MS	By MS/MS	By MS/MS	By MS/MS	By MS/MS	By MS/MS	2	2	2	2	3	2	2	2	85.437	85.641	2;3	0	27562	AU_20181123_BALL_697_Cyto_2	322.02	260.67	1032300000	186320000	105930000	83897000	181640000	301790000	112460000	21562000	38728000			745
MAPSVPAAEPEYPKGIR	1	Acetyl (N-term)	1853.93	0.93457	354	sp|P54819|KAD2_HUMAN	yes	yes	1	0	0	0	0	By matching		By matching	By MS/MS	By matching	By matching			1		1	1	1	1			69.803	69.52	2	0.016543	21037	AU_20181128_BALL_697_Cyto_1	43.628	29.209	12074000	1817100	0	989760	4005500	3175200	2086500	0	0			746
MAVDAAVDGVVIR	0	Unmodified	1314.7	0.696571	21	CON__Q0VCM5	yes	yes	0	0	0	0	0	By MS/MS	By MS/MS		By MS/MS	By MS/MS				1	1		1	1				72.136	72.008	2	0.00098187	21326	AU_20181123_BALL_380_Cyto_1	96.015	67.288	58351000	10297000	18316000	0	14977000	14760000	0	0	0		+	747
MDAAEDYAKER	1	Acetyl (N-term)	1339.57	0.57143	202	sp|P14868|SYDC_HUMAN	yes	yes	1	0	0	0	0	By MS/MS		By matching	By MS/MS	By matching			By matching	1		1	1	1			1	40.854	39.778	2	0.0028626	9902	AU_20181123_BALL_380_Cyto_1	168.74	130.65	42533000	28382000	0	1742900	10689000	806940	0	0	912500			748
MDAATLTYDTLR	0	Acetyl (N-term)	1411.67	0.665331	839	sp|Q9Y4P1|ATG4B_HUMAN	yes	yes	1	0	0	0	0	By matching	By MS/MS		By matching	By MS/MS	By MS/MS		By matching	1	1		1	1	1		1	112.92	113.11	2	0.0024164	36849	AU_20181128_BALL_380_Cyto_2	109.42	84.643	51964000	8378600	12416000	0	8696900	13620000	7835100	0	1016400			749
MDAGVTESGLNVTLTIR	0	Oxidation (M);Acetyl (N-term)	1833.91	0.914228	545	sp|Q15365|PCBP1_HUMAN	yes	yes	1	0	0	1	0	By MS/MS		By MS/MS		By MS/MS		By matching		1		1		1		1		110.39	110.37	2	1.9123e-06	36815	AU_20181123_BALL_697_Cyto_2	85.258	68.726	22747000	3618400	0	1898800	0	14282000	0	2947900	0			750
MDAGVTESGLNVTLTIR	0	Acetyl (N-term)	1817.92	0.919313	545	sp|Q15365|PCBP1_HUMAN	yes	yes	1	0	0	0	0	By MS/MS	By MS/MS	By MS/MS	By MS/MS	By MS/MS	By MS/MS	By matching		1	1	1	2	1	1	1		116.28	116.32	2	2.1955e-15	38878	AU_20181123_BALL_697_Cyto_2	172.99	141.15	78112000	10892000	0	8578600	6060700	48850000	1710500	2020100	0			751
MDDREDLVYQAKLAEQAER	1	Oxidation (M);Acetyl (N-term)	2337.09	0.0906889	385	sp|P62258|1433E_HUMAN	yes	yes	1	0	0	1	1	By MS/MS	By MS/MS		By MS/MS	By MS/MS	By MS/MS	By matching		1	1		1	2	1	2		60.141	59.688	3	3.2626e-12	17386	AU_20181128_BALL_697_Cyto_1	122.53	101.88	342260000	19339000	25479000	0	92156000	182980000	18196000	4103500	0			752
MDDREDLVYQAKLAEQAER	1	Acetyl (N-term)	2321.1	0.0957742	385	sp|P62258|1433E_HUMAN	yes	yes	1	0	0	0	1	By MS/MS	By MS/MS	By MS/MS	By MS/MS	By MS/MS	By MS/MS	By matching	By matching	1	1	1	1	1	1	1	1	72.369	72.341	3	6.1245e-19	21934	AU_20181128_BALL_380_Cyto_2	184.35	146.38	670200000	78029000	44668000	17215000	140040000	326530000	58660000	621140	4441400			753
MDEQALLGLNPNADSDFR	0	Acetyl (N-term)	2046.93	0.931669	78	sp|O43592|XPOT_HUMAN	yes	yes	1	0	0	0	0	By matching	By MS/MS	By MS/MS	By MS/MS	By matching	By MS/MS		By matching	1	1	1	1	1	1		1	118.44	118.55	2	6.3106e-07	38889	AU_20181128_BALL_380_Cyto_2	109.22	94.019	68003000	5046000	13879000	4966100	19224000	17524000	6410000	0	953900			754
MDEQALLGLNPNADSDFR	0	Oxidation (M);Acetyl (N-term)	2062.93	0.926584	78	sp|O43592|XPOT_HUMAN	yes	yes	1	0	0	1	0	By matching	By MS/MS		By MS/MS	By MS/MS	By matching			1	1		1	1	1			113.25	113.39	2	1.2e-09	37233	AU_20181128_BALL_697_Cyto_1	119.01	105.59	18791000	1441500	1784100	0	6659500	7083300	1822600	0	0			755
MDFEDDYTHSACR	0	Oxidation (M);Acetyl (N-term)	1703.62	0.619185	580	sp|Q5BKZ1|ZN326_HUMAN	yes	yes	1	0	0	1	0	By MS/MS	By MS/MS	By MS/MS	By MS/MS	By MS/MS	By MS/MS		By matching	1	1	2	1	2	1		1	39.272	38.061	2	9.527e-43	9840	AU_20181123_BALL_380_Cyto_1	223.31	207.98	105630000	40697000	7885900	14439000	13728000	20937000	6429500	0	1512300			756
MDFEDDYTHSACR	0	Acetyl (N-term)	1687.62	0.62427	580	sp|Q5BKZ1|ZN326_HUMAN	yes	yes	1	0	0	0	0	By MS/MS	By MS/MS	By MS/MS	By MS/MS	By MS/MS	By MS/MS		By matching	1	1	1	1	1	1		1	62.558	62.326	2	1.3568e-42	18236	AU_20181128_BALL_380_Cyto_2	221.5	194.61	333360000	28245000	41480000	20251000	83605000	122540000	35415000	0	1829900			757
MDFQHR	0	Acetyl (N-term)	874.376	0.375571	551	sp|Q15428|SF3A2_HUMAN	yes	yes	1	0	0	0	0	By MS/MS	By matching	By matching	By MS/MS	By MS/MS	By matching	By matching	By matching	1	1	1	1	1	1	1	1	25.608	24.015	2	0.036695	4950	AU_20181123_BALL_380_Cyto_1	113.82	44.431	71426000	11055000	6678600	15268000	12749000	15195000	6139200	1955200	2385900			758
MDFQHRPGGKTGSGGVASSSESNR	1	Acetyl (N-term)	2490.13	0.130597	551	sp|Q15428|SF3A2_HUMAN	yes	yes	1	0	0	0	1	By MS/MS	By MS/MS	By MS/MS	By MS/MS	By MS/MS	By MS/MS	By MS/MS	By matching	2	2	2	2	2	1	2	2	20.133	18.601	3;4	4.6868e-122	2341	AU_20181123_BALL_380_Cyto_1	243.35	209.01	2560200000	535230000	24620000	234780000	367690000	1333200000	14529000	45414000	4739800			759
MDFQHRPGGKTGSGGVASSSESNR	1	Oxidation (M);Acetyl (N-term)	2506.13	0.125511	551	sp|Q15428|SF3A2_HUMAN	yes	yes	1	0	0	1	1	By matching	By matching	By MS/MS	By MS/MS	By MS/MS	By matching	By matching	By matching	1	1	2	2	1	1	1	2	17.523	15.889	3;4	7.7061e-32	2396	AU_20181123_BALL_697_Cyto_2	140.66	117.21	496150000	92914000	1443500	63932000	159500000	148860000	1302200	6260200	21935000			760
MDGAGAEEVLAPLR	0	Oxidation (M);Acetyl (N-term)	1485.71	0.713343	297	sp|P41250|GARS_HUMAN	yes	yes	1	0	0	1	0	By MS/MS	By MS/MS	By MS/MS	By MS/MS	By MS/MS	By MS/MS			1	1	1	1	1	1			96.542	96.748	2	3.0412e-06	31045	AU_20181128_BALL_697_Cyto_1	169.58	149.82	57320000	8318300	8884500	5137900	12281000	16149000	6550100	0	0			761
MDGAGAEEVLAPLR	0	Acetyl (N-term)	1469.72	0.718429	297	sp|P41250|GARS_HUMAN	yes	yes	1	0	0	0	0	By MS/MS	By MS/MS	By MS/MS	By MS/MS	By MS/MS	By MS/MS	By matching	By MS/MS	2	1	1	1	2	1	1	1	113.13	113.22	2	9.6754e-138	36873	AU_20181128_BALL_380_Cyto_2	272.03	247.17	401310000	62086000	69040000	31000000	80817000	97466000	56399000	856310	3644400			762
MDGASAEQDGLQEDR	0	Acetyl (N-term)	1662.68	0.679143	467	sp|Q08378|GOGA3_HUMAN	yes	yes	1	0	0	0	0		By MS/MS		By MS/MS	By MS/MS	By MS/MS				2		1	1	1			49.037	47.581	2	0.0002053	13481	AU_20181128_BALL_697_Cyto_1	90.614	72.749	14980000	0	3495000	0	6981600	4503000	0	0	0			763
MDGIVPDIAVGTKR	1	Oxidation (M);Acetyl (N-term)	1528.79	0.791928	238	sp|P26599|PTBP1_HUMAN	yes	yes	1	0	0	1	0	By MS/MS	By MS/MS	By MS/MS	By MS/MS	By MS/MS	By MS/MS	By matching		1	1	1	1	1	1	1		71.585	71.418	2	1.7549e-06	21326	AU_20181123_BALL_380_Cyto_3	134.13	106.12	617290000	103280000	75872000	39699000	152710000	130240000	113570000	1921200	0			764
MDGIVPDIAVGTKR	1	Acetyl (N-term)	1512.8	0.797013	238	sp|P26599|PTBP1_HUMAN	yes	yes	1	0	0	0	0	By MS/MS	By MS/MS	By MS/MS	By MS/MS	By MS/MS	By MS/MS	By matching	By matching	2	2	2	2	3	2	1	1	95.808	95.975	2	1.7914e-06	30766	AU_20181128_BALL_697_Cyto_1	138.75	106.43	3688700000	263530000	581310000	348110000	723820000	1282200000	484090000	2206700	3399800			765
MDGIVTEVAVGVKR	1	Acetyl (N-term)	1514.81	0.812664	810	sp|Q9UKA9|PTBP2_HUMAN	yes	yes	1	0	0	0	0	By MS/MS		By matching	By MS/MS	By MS/MS				1		1	1	1				98.85	98.896	2	0.007834	31229	AU_20181123_BALL_380_Cyto_1	71.016	46.634	23826000	3770700	0	5627800	3442500	10985000	0	0	0			766
MDGLQASAGPLR	0	Acetyl (N-term)	1256.62	0.618321	745	sp|Q9H6W3|RIOX1_HUMAN	yes	yes	1	0	0	0	0	By matching	By matching	By matching	By MS/MS	By MS/MS				1	1	1	1	1				84.774	84.941	2	0.0042284	27497	AU_20181123_BALL_697_Cyto_2	93.111	75.871	24984000	4779400	3468900	2951100	6447600	7337300	0	0	0			767
MDGSGEQPR	0	Oxidation (M);Acetyl (N-term)	1033.41	0.413473	461	sp|Q07812|BAX_HUMAN	yes	yes	1	0	0	1	0					By matching	By matching	By MS/MS	By matching					1	1	1	1	16.846	15.403	2	0.015321	2027	AU_20181123_A00388_Cyto_2	107.66	69.427	15550000	0	0	0	0	1828200	2954400	5838400	4928600			768
MDGSGEQPR	0	Acetyl (N-term)	1017.42	0.418558	461	sp|Q07812|BAX_HUMAN	yes	yes	1	0	0	0	0	By MS/MS	By MS/MS	By MS/MS	By MS/MS	By MS/MS	By MS/MS		By matching	1	1	1	1	1	1		1	20.822	19.03	2	0.0078304	3674	AU_20181123_BALL_380_Cyto_3	131.06	79.208	143120000	15902000	17430000	9809100	38097000	23103000	11672000	0	27105000			769
MDHTDNELQGTNSSGSLGGLDVR	0	Acetyl (N-term)	2444.09	0.0873944	602	sp|Q75N03|HAKAI_HUMAN	yes	yes	1	0	0	0	0	By matching	By MS/MS	By matching	By MS/MS	By MS/MS	By MS/MS			1	1	1	2	2	1			73.721	73.561	2;3	5.8617e-21	23479	AU_20181123_BALL_697_Cyto_2	89.365	81.653	55316000	1105600	7284000	4328700	15180000	19594000	7822800	0	0			770
MDIEDEENMSSSSTDVKENR	1	Acetyl (N-term)	2356.96	0.963499	422	sp|P78563|RED1_HUMAN	yes	yes	1	0	0	0	0	By matching		By matching	By MS/MS		By matching			1		1	1		1			54.766	54.162	3	0.002902	15620	AU_20181128_BALL_697_Cyto_1	50.425	47.137	22797000	4719000	0	1892500	11332000	0	4853500	0	0			771
MDKNELVQKAKLAEQAER	3	Oxidation (M);Acetyl (N-term)	2158.11	0.105217	407	sp|P63104|1433Z_HUMAN	yes	yes	1	0	0	1	0	By MS/MS		By MS/MS	By MS/MS	By MS/MS		By matching		3		2	1	3		1		31.728	30.227	3;4	3.4933e-07	7137	AU_20181123_BALL_380_Cyto_1	90.654	67.647	550000000	108240000	0	164440000	118770000	114950000	0	43600000	0			772
MDKNELVQKAKLAEQAER	3	Acetyl (N-term)	2142.11	0.110302	407	sp|P63104|1433Z_HUMAN	yes	yes	1	0	0	0	0	By MS/MS	By MS/MS	By MS/MS	By MS/MS	By MS/MS	By MS/MS	By matching	By MS/MS	10	4	5	6	5	2	9	4	49.567	48.801	3;4	4.3536e-71	10341	AU_20181123_BALL_380_Cyto_1	234.22	193.37	3792600000	2031300000	111190000	194970000	478780000	795180000	80002000	80771000	20443000			773
MDKSELVQKAKLAEQAER	3	Acetyl (N-term)	2115.1	0.0994031	268	sp|P31946|1433B_HUMAN	yes	yes	1	0	0	0	0	By MS/MS	By MS/MS	By MS/MS	By MS/MS	By MS/MS		By matching	By matching	4	2	1	3	1		4	2	46.155	45.368	3;4	3.1705e-36	9814	AU_20181123_BALL_380_Cyto_1	207.22	151.89	1372700000	707070000	17930000	31669000	127300000	419990000	0	62294000	6482000			774
MDLAAAAEPGAGSQHLEVR	0	Oxidation (M);Acetyl (N-term)	1979.94	0.937089	522	sp|Q14566|MCM6_HUMAN	yes	yes	1	0	0	1	0	By MS/MS	By matching	By matching	By MS/MS	By MS/MS	By matching			2	1	1	2	1	1			56.919	56.265	2;3	0.0013075	15397	AU_20181123_BALL_380_Cyto_1	52.555	37.016	33280000	7900900	3025500	2358300	10556000	5917900	3521300	0	0			775
MDLAAAAEPGAGSQHLEVR	0	Acetyl (N-term)	1963.94	0.942174	522	sp|Q14566|MCM6_HUMAN	yes	yes	1	0	0	0	0	By MS/MS	By MS/MS	By MS/MS	By MS/MS	By MS/MS	By MS/MS			2	2	2	2	2	2			78.898	79.021	2;3	6.3075e-10	24380	AU_20181128_BALL_697_Cyto_1	147.18	124.06	199250000	43147000	21447000	28923000	34446000	43422000	27870000	0	0			776
MDMSLDDIIKLNR	1	Acetyl (N-term)	1604.79	0.790214	617	sp|Q86V81|THOC4_HUMAN	yes	yes	1	0	0	0	0	By MS/MS	By MS/MS	By MS/MS	By MS/MS	By MS/MS	By MS/MS			1	1	1	1	1	1			116.2	116.33	2	8.9136e-55	38081	AU_20181128_BALL_380_Cyto_2	227.94	185.2	149220000	15935000	38218000	11195000	40746000	32021000	11102000	0	0			777
MDMSLDDIIKLNR	1	Oxidation (M);Acetyl (N-term)	1620.79	0.785128	617	sp|Q86V81|THOC4_HUMAN	yes	yes	1	0	0	1	0	By matching	By MS/MS	By matching	By MS/MS	By MS/MS	By matching			1	1	1	1	1	1			110.96	111.13	2	0.0007257	37157	AU_20181123_BALL_697_Cyto_2	96.847	79.411	31236000	1658600	10854000	2137700	9192300	6068300	1325000	0	0			778
MDNSGKEAEAMALLAEAER	1	Acetyl (N-term)	2076.95	0.945605	356	sp|P54920|SNAA_HUMAN	yes	yes	1	0	0	0	0	By matching	By matching	By matching	By MS/MS	By MS/MS	By MS/MS	By matching	By matching	2	2	1	1	2	2	1	1	110.32	110.48	2;3	0.0005546	36246	AU_20181128_BALL_697_Cyto_1	57.745	40.667	52155000	8694600	5231800	1903500	5374000	21103000	6663300	813470	2371000			779
MDPNTIIEALR	0	Oxidation (M);Acetyl (N-term)	1329.66	0.659851	119	sp|O95373|IPO7_HUMAN	yes	yes	1	0	0	1	0			By MS/MS								1						112.53	112.67	2	0.07128	35960	AU_20181123_BALL_380_Cyto_3	45.997	25.667	0	0	0	0	0	0	0	0	0			780
MDPSGVKVLETAEDIQER	1	Acetyl (N-term)	2057.99	0.993935	507	sp|Q13813|SPTN1_HUMAN	yes	yes	1	0	0	0	0	By MS/MS	By MS/MS	By MS/MS	By MS/MS	By MS/MS	By MS/MS		By matching	2	2	2	2	2	2		1	102.07	102.32	2;3	1.4421e-15	33925	AU_20181123_BALL_697_Cyto_2	136.81	97.548	202430000	14243000	22022000	10401000	43694000	77234000	33612000	0	1221000			781
MDPSGVKVLETAEDIQER	1	Oxidation (M);Acetyl (N-term)	2073.99	0.98885	507	sp|Q13813|SPTN1_HUMAN	yes	yes	1	0	0	1	0		By MS/MS	By matching	By MS/MS	By MS/MS	By matching				1	1	2	2	2			83.206	83.391	2;3	0.00015707	26859	AU_20181123_BALL_697_Cyto_2	69.148	54.189	73566000	0	7243700	2028100	16889000	40286000	7119400	0	0			782
MDSAGQDINLNSPNKGLLSDSMTDVPVDTGVAAR	1	Acetyl (N-term)	3529.67	0.666476	75	sp|O43399|TPD54_HUMAN	yes	yes	1	0	0	0	0	By matching	By MS/MS	By matching	By MS/MS	By MS/MS	By MS/MS		By matching	2	1	1	2	2	1		1	111.37	111.53	3;4	3.6208e-50	37248	AU_20181123_BALL_697_Cyto_2	107.52	97.975	183560000	8968100	22473000	8657400	78275000	49435000	11137000	0	4615100			783
MDSQGR	0	Acetyl (N-term)	734.302	0.301738	372	sp|P61160|ARP2_HUMAN;sp|Q8TE68|ES8L1_HUMAN	yes	no	1	0	0	0	0	By matching	By MS/MS		By matching	By matching	By matching		By matching	1	1		1	1	1		1	18.385	16.62	2	0.030649	2461	AU_20181128_BALL_380_Cyto_2	109.88	25.696	61633000	8957800	12581000	0	12322000	15027000	8973800	0	3771500			784
MDSSSSSSAAGLGAVDPQLQHFIEVETQKQR	1	Acetyl (N-term)	3344.59	0.594297	85	sp|O60220|TIM8A_HUMAN	yes	yes	1	0	0	0	0				By MS/MS								1					110.54	111.04	3	0.00026565	36288	AU_20181128_BALL_697_Cyto_1	42.347	36.381	24885000	0	0	0	24885000	0	0	0	0			785
MDSTLTASEIR	0	Oxidation (M);Acetyl (N-term)	1280.59	0.591831	329	sp|P49588|SYAC_HUMAN	yes	yes	1	0	0	1	0	By MS/MS	By matching	By MS/MS	By MS/MS	By MS/MS	By matching			1	1	1	1	1	1			48.964	47.767	2	0.0047933	13508	AU_20181128_BALL_697_Cyto_1	108.67	78.097	61071000	6843400	9931400	6477100	15035000	13527000	9256300	0	0			786
MDSTLTASEIR	0	Acetyl (N-term)	1264.6	0.596917	329	sp|P49588|SYAC_HUMAN	yes	yes	1	0	0	0	0	By MS/MS	By MS/MS	By MS/MS	By MS/MS	By MS/MS	By MS/MS	By matching	By matching	1	1	1	1	1	1	1	1	77.095	77.155	2	0.00081388	23787	AU_20181128_BALL_697_Cyto_1	182.65	126.64	287410000	62360000	41091000	24585000	62028000	57117000	38140000	547060	1540600			787
MDVGELLSYQPNR	0	Oxidation (M);Acetyl (N-term)	1578.73	0.734807	655	sp|Q8WYA6|CTBL1_HUMAN	yes	yes	1	0	0	1	0		By MS/MS	By matching	By MS/MS	By MS/MS	By matching	By matching	By matching		1	1	1	1	1	1	1	105.31	105.56	2	0.00035556	34338	AU_20181128_BALL_697_Cyto_1	100.48	75.04	28183000	0	4882600	3710600	6648800	8508000	3008200	841310	583210			788
MDVGELLSYQPNR	0	Acetyl (N-term)	1562.74	0.739892	655	sp|Q8WYA6|CTBL1_HUMAN	yes	yes	1	0	0	0	0		By MS/MS	By matching	By MS/MS	By MS/MS	By matching	By matching	By matching		1	1	1	1	1	1	1	117.9	118.02	2	0.00044068	39552	AU_20181123_BALL_697_Cyto_2	120.09	81.072	151870000	0	24958000	25342000	33695000	44417000	20776000	639910	2044800			789
MDWVMKHNGPNDASDGTVR	1	Oxidation (M);Acetyl (N-term)	2186.95	0.947336	266	sp|P31942|HNRH3_HUMAN	yes	yes	1	0	0	1	0	By MS/MS	By MS/MS	By MS/MS	By MS/MS	By MS/MS	By matching	By MS/MS	By MS/MS	7	2	5	4	3	3	4	3	42.414	41.427	3	5.1276e-10	12457	AU_20181128_BALL_697_Cyto_1	117.29	83.627	729670000	142330000	36629000	98055000	125860000	255380000	10307000	35067000	26050000			790
MDWVMKHNGPNDASDGTVR	1	Acetyl (N-term)	2170.95	0.952421	266	sp|P31942|HNRH3_HUMAN	yes	yes	1	0	0	0	0	By MS/MS	By MS/MS	By MS/MS	By MS/MS	By MS/MS	By MS/MS	By matching	By MS/MS	2	1	2	1	2	1	1	1	65.613	65.382	3	3.8541e-16	19037	AU_20181128_BALL_697_Cyto_1	135.04	122.74	1596400000	251090000	179300000	127950000	358410000	569370000	75469000	775410	34019000			791
MDWVMKHNGPNDASDGTVR	1	2 Oxidation (M);Acetyl (N-term)	2202.94	0.94225	266	sp|P31942|HNRH3_HUMAN	yes	yes	1	0	0	2	0		By MS/MS	By matching	By MS/MS	By MS/MS		By matching	By matching		1	1	1	1		1	1	26.943	25.395	3	2.3153e-07	6212	AU_20181123_BALL_697_Cyto_2	86.573	79.595	113610000	0	11165000	10073000	55266000	30492000	0	4189100	2430100			792
MEAAAEPGNLAGVR	0	Acetyl (N-term)	1426.69	0.687463	847	sp|Q9Y5Y2|NUBP2_HUMAN	yes	yes	1	0	0	0	0	By matching	By matching		By MS/MS		By matching			1	1		1		1			77.919	78.218	2	0.002604	24138	AU_20181128_BALL_697_Cyto_1	85.958	64.586	12567000	2271700	2486800	0	6232000	0	1576500	0	0			793
MEAAHLLPAADVLR	0	Acetyl (N-term)	1547.81	0.812998	671	sp|Q93084|AT2A3_HUMAN	yes	yes	1	0	0	0	0	By matching	By matching		By matching	By matching		By matching	By MS/MS	1	1		1	1		1	1	106.4	106.65	2	0.0084941	32841	AU_20181128_A00388_Cyto_3	81.865	70.701	10400000	431060	873170	0	1151800	1470900	0	2813700	3659700			794
MEAAVGVPDGGDQGGAGPR	0	Acetyl (N-term)	1781.8	0.800261	443	sp|Q01804|OTUD4_HUMAN	yes	yes	1	0	0	0	0				By MS/MS								1					74.893	75.491	2	5.4761e-06	23146	AU_20181128_BALL_697_Cyto_1	64.55	47.525	0	0	0	0	0	0	0	0	0			795
MEANGLGPQGFPELKNDTFLR	1	Acetyl (N-term)	2375.16	0.157981	143	sp|P06132|DCUP_HUMAN	yes	yes	1	0	0	0	0					By MS/MS	By matching		By matching					1	1		1	111.89	112.08	3	0.0063235	37434	AU_20181123_BALL_697_Cyto_2	44.729	36.541	23725000	0	0	0	0	11733000	5049400	0	6943000			796
MEATTAGVGR	0	Acetyl (N-term)	1033.49	0.486244	648	sp|Q8WUD4|CCD12_HUMAN	yes	yes	1	0	0	0	0	By MS/MS	By MS/MS	By matching	By MS/MS	By MS/MS	By MS/MS		By MS/MS	1	1	1	1	1	1		1	37.848	36.658	2	0.0063069	9397	AU_20181128_BALL_697_Cyto_1	141.23	80.47	118110000	16366000	15580000	10778000	23228000	31342000	13988000	0	6829000			797
MEATTAGVGR	0	Oxidation (M);Acetyl (N-term)	1049.48	0.481159	648	sp|Q8WUD4|CCD12_HUMAN	yes	yes	1	0	0	1	0	By matching	By matching	By matching	By MS/MS	By MS/MS	By MS/MS		By matching	1	1	1	1	1	1		1	20.748	18.955	2	0.01213	3509	AU_20181128_BALL_697_Cyto_1	109.11	42.428	31025000	2375100	3553600	3744500	10434000	5830300	2140700	0	2947000			798
MEDDAPVIYGLEFQAR	0	Acetyl (N-term)	1894.88	0.877114	578	sp|Q53HC9|EIPR1_HUMAN	yes	yes	1	0	0	0	0	By matching	By matching	By matching	By MS/MS	By MS/MS	By matching			1	1	1	1	1	1			119.72	119.81	2	0.0082789	40207	AU_20181123_BALL_697_Cyto_2	67.776	61.931	14741000	1884100	2377200	932980	3879900	4481300	1185100	0	0			799
MEDEMPKTLYVGNLSR	1	Oxidation (M);Acetyl (N-term)	1939.9	0.901949	264	sp|P31483|TIA1_HUMAN	yes	yes	1	0	0	1	0	By matching	By matching	By matching	By MS/MS	By MS/MS			By matching	2	1	2	2	2			1	75.879	75.916	2;3	0.011902	23344	AU_20181128_BALL_697_Cyto_1	52.344	44.62	54482000	9168600	2445300	3225600	14366000	25047000	0	0	229710			800
MEDEMPKTLYVGNLSR	1	Acetyl (N-term)	1923.91	0.907034	264	sp|P31483|TIA1_HUMAN	yes	yes	1	0	0	0	0	By matching	By MS/MS	By matching	By MS/MS	By MS/MS	By MS/MS			1	1	1	1	1	1			92.532	92.704	2	1.9427e-10	29431	AU_20181128_BALL_697_Cyto_1	144.27	115.48	86340000	6619700	11968000	8060600	22374000	25973000	11345000	0	0			801
MEDSASASLSSAAATGTSTSTPAAPTAR	0	Oxidation (M);Acetyl (N-term)	2654.2	0.197733	107	sp|O76021|RL1D1_HUMAN	yes	yes	1	0	0	1	0	By MS/MS	By MS/MS	By MS/MS	By MS/MS	By MS/MS	By MS/MS	By MS/MS	By MS/MS	2	1	1	2	1	2	2	2	62.06	61.911	2;3	5.6811e-44	17883	AU_20181123_BALL_380_Cyto_1	176.53	169.8	401400000	45032000	27250000	27333000	67615000	112930000	28441000	63430000	29367000			802
MEDSASASLSSAAATGTSTSTPAAPTAR	0	Acetyl (N-term)	2638.2	0.202818	107	sp|O76021|RL1D1_HUMAN	yes	yes	1	0	0	0	0	By MS/MS	By MS/MS	By MS/MS	By MS/MS		By MS/MS	By MS/MS	By MS/MS	2	2	2	2		2	2	2	78.351	78.649	2;3	1.5842e-270	24346	AU_20181128_BALL_697_Cyto_1	372.72	326.24	854960000	223610000	98148000	199130000	166990000	0	95554000	20805000	50716000			803
MEEALQVAINNNR	0	Oxidation (M);Gln->pyro-Glu	1499.7	0.703841	624	sp|Q8IVU3|HERC6_HUMAN	yes	yes	0	1	0	1	0		By MS/MS	By matching	By matching	By matching	By matching				1	1	1	1	1			22.118	20.211	2	0.024799	3923	AU_20181128_BALL_380_Cyto_2	66.435	28.348	56457000	0	23071000	22255000	3318900	4001200	3810700	0	0			804
MEEASEGGGNDR	0	Acetyl (N-term)	1292.49	0.493908	720	sp|Q9BV40|VAMP8_HUMAN	yes	yes	1	0	0	0	0								By MS/MS								1	22.707	21.05	2	0.003023	3933	AU_20181128_A00388_Cyto_3	95.573	56.425	6235300	0	0	0	0	0	0	0	6235300			805
MEEEQAFKR	1	Acetyl (N-term)	1208.55	0.549573	378	sp|P61978|HNRPK_HUMAN	yes	yes	1	0	0	0	0	By MS/MS	By MS/MS	By MS/MS	By MS/MS	By MS/MS	By matching		By matching	1	1	1	1	1	1		1	30.435	28.771	2	1.81e-33	6728	AU_20181123_BALL_380_Cyto_3	222.19	155.16	80346000	11198000	7722100	20658000	13465000	21695000	4357500	0	1251900			806
MEEEQAFKR	1	Unmodified	1166.54	0.539008	378	sp|P61978|HNRPK_HUMAN	yes	yes	0	0	0	0	0				By MS/MS	By matching							1	1				17.827	15.968	3	0.017672	2219	AU_20181128_BALL_697_Cyto_1	110.87	81.399	19748000	0	0	0	9376400	10371000	0	0	0			807
MEEETHTDAKIR	1	Oxidation (M);Acetyl (N-term)	1516.68	0.682772	762	sp|Q9NQT4|EXOS5_HUMAN	yes	yes	1	0	0	1	0		By matching	By matching	By matching	By MS/MS	By matching				1	1	1	1	1			17.265	15.358	3	0.051597	2470	AU_20181123_BALL_697_Cyto_2	66.023	48.855	43804000	0	5211000	5323900	15765000	15992000	1512000	0	0			808
MEEKYLPELMAEKDSLDPSFTHALR	2	Acetyl (N-term)	2991.44	0.435795	97	sp|O75525|KHDR3_HUMAN	yes	yes	1	0	0	0	0					By MS/MS								1				107.99	107.58	4	0.0048913	35812	AU_20181123_BALL_697_Cyto_2	41.084	34.209	5203300	0	0	0	0	5203300	0	0	0			809
MEERPAETNANVDNSASPSVAQLAGR	0	Oxidation (M);Acetyl (N-term)	2771.28	0.278049	591	sp|Q6JBY9|CPZIP_HUMAN	yes	yes	1	0	0	1	1	By MS/MS	By MS/MS	By MS/MS	By MS/MS	By MS/MS	By MS/MS			1	1	1	1	1	1			50.37	49.286	3	4.892e-42	13987	AU_20181128_BALL_697_Cyto_1	148.87	132.15	122170000	15194000	12410000	6308700	46682000	29838000	11738000	0	0			810
MEERPAETNANVDNSASPSVAQLAGR	0	Acetyl (N-term)	2755.28	0.283134	591	sp|Q6JBY9|CPZIP_HUMAN	yes	yes	1	0	0	0	1	By MS/MS	By MS/MS	By MS/MS	By MS/MS	By MS/MS	By MS/MS			1	1	1	1	1	1			62.97	62.659	3	3.1852e-218	18140	AU_20181123_BALL_380_Cyto_1	207.16	200.74	431640000	51294000	42600000	26090000	154150000	115080000	42422000	0	0			811
MEEVPHDCPGADSAQAGR	0	Acetyl (N-term)	1967.81	0.810174	351	sp|P53384|NUBP1_HUMAN	yes	yes	1	0	0	0	0	By matching				By MS/MS				1				1				36.038	34.506	2	0.0048911	9364	AU_20181123_BALL_697_Cyto_2	62.258	49.278	13178000	5206800	0	0	0	7971500	0	0	0			812
MEGLDDGPDFLSEEDR	0	Acetyl (N-term)	1865.76	0.762538	818	sp|Q9UNH7|SNX6_HUMAN	yes	yes	1	0	0	0	0		By matching		By MS/MS	By MS/MS	By matching				1		1	1	1			116.93	117.04	2	0.00014483	38616	AU_20181128_BALL_697_Cyto_1	87.618	81.177	11298000	0	1803800	0	4296400	4046700	1151000	0	0			813
MEGPLSVFGDR	0	Acetyl (N-term)	1248.58	0.580873	211	sp|P17987|TCPA_HUMAN	yes	yes	1	0	0	0	0	By MS/MS	By MS/MS	By matching	By MS/MS	By MS/MS	By matching			1	1	1	1	1	1			117.61	117.7	2	0.0058923	38840	AU_20181128_BALL_697_Cyto_1	112.75	63.954	133450000	26767000	28749000	13019000	31789000	20427000	12695000	0	0			814
MEGPLSVFGDR	0	Oxidation (M);Acetyl (N-term)	1264.58	0.575787	211	sp|P17987|TCPA_HUMAN	yes	yes	1	0	0	1	0	By matching	By MS/MS	By matching	By MS/MS	By MS/MS	By matching			1	1	1	1	1	1			106.94	107.16	2	0.0045565	34758	AU_20181128_BALL_697_Cyto_1	107.79	58.994	25458000	4325600	4473100	3237500	7845700	4758600	817570	0	0			815
MEGQSVEELLAKAEQDEAEKLQR	2	Acetyl (N-term)	2672.3	0.296325	537	sp|Q15050|RRS1_HUMAN	yes	yes	1	0	0	0	0	By matching	By matching	By matching	By MS/MS	By MS/MS			By matching	1	1	1	1	1			1	111.73	111.92	3	2.814e-14	37365	AU_20181123_BALL_697_Cyto_2	83.039	69.023	193680000	7780000	7062100	7021300	75842000	92313000	0	0	3656700			816
MEGSGEQPGPQPQHPGDHR	0	Acetyl (N-term)	2081.9	0.897349	808	sp|Q9UJA5|TRM6_HUMAN	yes	yes	1	0	0	0	0	By MS/MS	By matching	By MS/MS	By MS/MS	By MS/MS			By matching	1	1	1	1	1			1	18.426	16.669	3	1.862e-05	2294	AU_20181123_BALL_380_Cyto_1	73.11	58.34	173490000	36688000	15438000	15823000	21104000	74438000	0	0	9996100			817
MEHVTEGSWESLPVPLHPQVLGALR	0	Acetyl (N-term)	2823.44	0.437784	639	sp|Q8NHQ9|DDX55_HUMAN	no	no	1	0	0	0	0				By matching								1					112.06	112.46	3	1			NaN	NaN	8031200	0	0	0	8031200	0	0	0	0			818
MEIGSAGPAGAQPLLMVPR	0	Acetyl (N-term)	1935.99	0.991039	750	sp|Q9H9G7|AGO3_HUMAN	yes	yes	1	0	0	0	0	By matching	By MS/MS	By matching	By MS/MS	By matching	By matching			1	1	1	1	1	1			118.18	118.27	2	6.511e-05	38790	AU_20181128_BALL_380_Cyto_2	86.313	56.377	17288000	2155400	2204100	1833700	5317600	3400600	2377000	0	0			819
MEKPSPLLVGR	1	Oxidation (M);Acetyl (N-term)	1283.69	0.690757	491	sp|Q13283|G3BP1_HUMAN;sp|Q9UN86|G3BP2_HUMAN	yes	no	1	0	0	1	0	By MS/MS	By matching	By matching	By MS/MS	By MS/MS	By matching		By matching	1	1	1	1	1	1		1	38.816	37.654	2	0.0042819	9776	AU_20181123_BALL_380_Cyto_1	145.46	99.328	94772000	29248000	6424300	12382000	18911000	13721000	6893400	0	7191600			820
MEKPSPLLVGR	1	Acetyl (N-term)	1267.7	0.695843	491	sp|Q13283|G3BP1_HUMAN;sp|Q9UN86|G3BP2_HUMAN	yes	no	1	0	0	0	0	By MS/MS	By MS/MS	By MS/MS	By MS/MS	By MS/MS	By MS/MS	By matching	By matching	1	1	1	1	1	1	1	1	57.266	56.725	2	0.0022389	16504	AU_20181128_BALL_697_Cyto_1	138.25	89.453	438680000	82739000	64857000	27020000	85755000	138260000	34879000	2065200	3113100			821
MEKTELIQKAKLAEQAER	3	Acetyl (N-term)	2157.15	0.146353	241	sp|P27348|1433T_HUMAN	yes	yes	1	0	0	0	0	By MS/MS	By MS/MS	By MS/MS	By MS/MS	By MS/MS	By MS/MS	By matching	By matching	7	2	3	4	2	1	3	2	49.656	48.907	3;4	7.0968e-85	9812	AU_20181123_BALL_380_Cyto_1	241.38	206.21	1300800000	321090000	29526000	28456000	184150000	714310000	14042000	4320300	4905800			822
MEKTELIQKAKLAEQAER	3	Oxidation (M);Acetyl (N-term)	2173.14	0.141268	241	sp|P27348|1433T_HUMAN	yes	yes	1	0	0	1	0		By matching	By matching	By MS/MS	By MS/MS					1	1	1	2				38.325	36.918	4	3.3499e-05	9288	AU_20181123_BALL_697_Cyto_2	74.793	53.194	186190000	0	1629600	926920	30567000	153070000	0	0	0			823
MEKTLETVPLER	1	Oxidation (M);Acetyl (N-term)	1502.77	0.765045	224	sp|P22626|ROA2_HUMAN	yes	yes	1	0	0	1	0	By MS/MS	By MS/MS	By MS/MS	By MS/MS	By MS/MS	By MS/MS	By MS/MS	By MS/MS	2	3	3	3	2	2	3	2	47.815	46.806	2;3	0.00045195	11616	AU_20181128_A00388_Cyto_3	122.33	76.324	1924100000	180820000	120720000	94167000	219150000	580770000	94849000	320730000	312930000			824
MEKTLETVPLER	1	Acetyl (N-term)	1486.77	0.77013	224	sp|P22626|ROA2_HUMAN	yes	yes	1	0	0	0	0	By MS/MS	By MS/MS	By MS/MS	By MS/MS	By MS/MS	By MS/MS	By MS/MS	By MS/MS	2	2	2	3	2	3	2	4	73.709	73.789	2;3	3.4855e-19	20800	AU_20181128_A00388_Cyto_3	206.1	129.87	12059000000	1636400000	1405100000	878900000	2299000000	3046700000	1360000000	293290000	1139800000			825
MELEAPLEESESQKKER	2	Acetyl (N-term)	2073.99	0.98885	713	sp|Q9BQ39|DDX50_HUMAN	yes	yes	1	0	0	0	0	By MS/MS	By matching	By matching	By MS/MS	By MS/MS			By matching	1	1	1	1	1			1	52.365	51.493	3	1.6892e-15	15560	AU_20181123_BALL_697_Cyto_2	141	116.21	112090000	10230000	5296000	6445600	31206000	55826000	0	0	3086200			826
MELQKGKGAAAAAAASGAAGGGGGGAGAGAPGGGR	2	Acetyl (N-term)	2808.37	0.368535	589	sp|Q68E01|INT3_HUMAN	yes	yes	1	0	0	0	0	By MS/MS			By matching	By MS/MS				2			1	2				34.427	32.9	3;4	4.9346e-14	8187	AU_20181123_BALL_380_Cyto_1	64.176	57.224	48537000	25225000	0	0	11150000	12162000	0	0	0			827
MELSAEYLR	0	Acetyl (N-term)	1152.55	0.54851	737	sp|Q9H3K6|BOLA2_HUMAN	yes	yes	1	0	0	0	0	By matching	By matching	By matching	By MS/MS	By matching	By matching		By matching	1	1	1	1	1	1		1	104.57	104.82	2	0.0078304	33961	AU_20181128_BALL_697_Cyto_1	131.06	83.995	68511000	10897000	12868000	6536600	12963000	16856000	7002200	0	1389200			828
MEMPLPPDDQELR	0	Acetyl (N-term)	1611.73	0.727279	627	sp|Q8IWX8|CHERP_HUMAN	yes	yes	1	0	0	0	0	By MS/MS	By MS/MS		By MS/MS	By MS/MS	By MS/MS			1	1		1	1	1			112.3	112.48	2	0.00098187	35661	AU_20181128_BALL_697_Cyto_3	96.015	74.551	62848000	7959800	8612900	0	21369000	15228000	9677700	0	0			829
MEMPLPPDDQELR	0	Oxidation (M);Acetyl (N-term)	1627.72	0.722194	627	sp|Q8IWX8|CHERP_HUMAN	yes	yes	1	0	0	1	0			By matching	By MS/MS	By matching	By matching					1	1	1	1			89.147	89.206	2	0.024305	28164	AU_20181128_BALL_697_Cyto_1	46.606	46.606	6231900	0	0	830780	2657100	1713900	1030100	0	0			830
MEPDGTYEPGFVGIR	0	Acetyl (N-term)	1708.78	0.776672	283	sp|P36954|RPB9_HUMAN	yes	yes	1	0	0	0	0	By matching	By MS/MS	By matching	By MS/MS	By MS/MS	By MS/MS		By matching	1	1	1	1	1	1		1	111.8	112.09	2	5.0085e-06	37446	AU_20181123_BALL_697_Cyto_2	90.685	64.171	42497000	2756500	8763800	4137600	14883000	0	9826600	0	2129500			831
MEPGPDGPAASGPAAIR	0	Oxidation (M);Acetyl (N-term)	1650.77	0.76717	216	sp|P19623|SPEE_HUMAN	yes	yes	1	0	0	1	0	By MS/MS	By MS/MS	By matching	By MS/MS	By MS/MS	By MS/MS	By matching	By matching	1	1	1	1	1	1	1	1	49.973	49.05	2	7.8937e-07	13850	AU_20181128_BALL_697_Cyto_1	89.959	79.201	43878000	5801000	5942500	2808300	14124000	7438500	5557200	804400	1402900			832
MEPGPDGPAASGPAAIR	0	Acetyl (N-term)	1634.77	0.772255	216	sp|P19623|SPEE_HUMAN	yes	yes	1	0	0	0	0	By MS/MS	By MS/MS	By MS/MS	By MS/MS	By MS/MS	By MS/MS		By matching	1	1	1	1	1	1		1	70.67	70.582	2	4.7575e-09	21276	AU_20181128_BALL_380_Cyto_2	136.7	114.06	199430000	28906000	33582000	11721000	49677000	44415000	28775000	0	2351200			833
MEQLSSANTR	0	Acetyl (N-term)	1177.54	0.539736	262	sp|P30740|ILEU_HUMAN	yes	yes	1	0	0	0	0							By matching	By MS/MS							1	1	42.36	41.832	2	0.005646	10239	AU_20181128_A00388_Cyto_3	136.99	102.68	27327000	0	0	0	0	0	0	5402900	21924000			834
MEQMGGR	0	Unmodified	807.337	0.336743	444	sp|Q01844|EWS_HUMAN	yes	yes	0	0	0	0	0							By MS/MS	By matching							1	1	16.053	15.175	2	0.048125	1742	AU_20181123_A00388_Cyto_2	111.28	37.088	174540000	0	0	0	0	0	0	10324000	164210000			835
MESAGLEQLLR	0	Acetyl (N-term)	1287.65	0.649287	643	sp|Q8TEX9|IPO4_HUMAN	yes	yes	1	0	0	0	0	By MS/MS	By MS/MS	By matching	By matching	By MS/MS	By MS/MS		By matching	1	1	1	1	1	1		1	115.42	115.59	2	0.0043474	37346	AU_20181123_BALL_380_Cyto_1	105.4	68.205	40018000	4902800	7912800	5260900	7575100	8093000	5318300	0	955530			836
MESAGLEQLLR	0	Oxidation (M);Acetyl (N-term)	1303.64	0.644201	643	sp|Q8TEX9|IPO4_HUMAN	yes	yes	1	0	0	1	0	By matching	By matching	By matching	By matching	By MS/MS	By matching			1	1	1	1	1	1			103.88	104.07	2	0.12488	34710	AU_20181123_BALL_697_Cyto_2	54.608	24.798	6774300	805220	822790	1178200	2121900	1635600	210520	0	0			837
MESDFYLR	0	Acetyl (N-term)	1101.48	0.480096	375	sp|P61326|MGN_HUMAN	yes	yes	1	0	0	0	0	By MS/MS	By MS/MS	By MS/MS	By MS/MS	By matching	By matching	By matching	By MS/MS	1	1	1	1	1	1	1	1	98.862	99.123	2	0.019524	31811	AU_20181128_BALL_380_Cyto_2	131.04	78.354	266750000	34819000	36981000	30476000	39269000	69304000	30655000	6702400	18547000			838
MESDFYLR	0	Oxidation (M);Acetyl (N-term)	1117.47	0.475011	375	sp|P61326|MGN_HUMAN	yes	yes	1	0	0	1	0	By matching	By matching	By matching	By MS/MS	By matching	By matching	By matching	By matching	1	1	1	1	1	1	1	1	73.114	73.111	2	0.036175	22322	AU_20181128_BALL_697_Cyto_1	117.17	68.665	60580000	6882700	6512100	5648500	13723000	8755800	4912600	5142900	9002600			839
MESEMETQSAR	0	Acetyl (N-term)	1339.54	0.538415	770	sp|Q9NRX1|PNO1_HUMAN	yes	yes	1	0	0	0	0	By matching	By matching	By matching	By MS/MS	By matching	By matching			1	1	1	1	1	1			38.364	37.143	2	0.0051409	9530	AU_20181128_BALL_697_Cyto_1	176.38	144.96	48410000	6261900	5358200	4694300	12951000	11857000	7287800	0	0			840
MESGDEAAIER	0	Acetyl (N-term)	1248.53	0.529231	642	sp|Q8TDP1|RNH2C_HUMAN	yes	yes	1	0	0	0	0	By matching	By matching		By MS/MS	By MS/MS	By matching			1	1		1	1	1			43.229	41.784	2	0.0024787	11506	AU_20181128_BALL_697_Cyto_1	122.26	92.003	32900000	5042200	4029800	0	9740400	9139600	4948200	0	0			841
MESGSTAASEEAR	0	Oxidation (M);Acetyl (N-term)	1382.56	0.561988	179	sp|P10644|KAP0_HUMAN	yes	yes	1	0	0	1	0		By MS/MS		By matching		By MS/MS	By MS/MS			2		1		1	1		18.558	17.167	2	0.0011316	2438	AU_20181128_BALL_380_Cyto_2	91.937	70.474	19221000	0	2791500	0	6574700	0	6444200	3410400	0			842
MESGSTAASEEAR	0	Acetyl (N-term)	1366.57	0.567073	179	sp|P10644|KAP0_HUMAN	yes	yes	1	0	0	0	0	By MS/MS	By matching	By MS/MS	By MS/MS	By MS/MS	By MS/MS		By MS/MS	1	1	1	1	1	1		1	24.133	22.326	2	3.9378e-06	5078	AU_20181123_BALL_697_Cyto_2	134.75	112.01	157590000	6462200	20471000	15187000	50638000	37898000	21026000	0	5909000			843
MESNLYQDQSEDKR	1	Acetyl (N-term)	1783.77	0.768292	93	sp|O75264|SIM24_HUMAN	yes	yes	1	0	0	0	0		By matching		By matching			By matching	By MS/MS		1		1			1	1	34.801	34.072	2	0.0086789	7838	AU_20181128_A00388_Cyto_3	69.349	45.744	6817200	0	982300	0	1850000	0	0	239200	3745700			844
MESYHKPDQQKLQALKDTANR	3	Oxidation (M);Acetyl (N-term)	2558.25	0.254734	250	sp|P29401|TKT_HUMAN	yes	yes	1	0	0	1	0	By MS/MS		By matching	By MS/MS	By matching		By matching		2		1	1	1		1		21.116	19.752	3;4	2.0808e-12	2540	AU_20181123_BALL_380_Cyto_1	97.488	86.188	94766000	34157000	0	2428200	52258000	3968300	0	1955100	0			845
MESYHKPDQQKLQALKDTANR	3	Acetyl (N-term)	2542.26	0.25982	250	sp|P29401|TKT_HUMAN	yes	yes	1	0	0	0	0	By MS/MS		By MS/MS	By MS/MS	By MS/MS		By matching		1		1	1	1		1		27.412	26.086	4	2.682e-14	7211	AU_20181128_BALL_697_Cyto_1	113.26	101.96	444300000	259630000	0	37848000	60921000	84901000	0	992810	0			846
METEQPEETFPNTETNGEFGKR	1	Oxidation (M);Acetyl (N-term)	2628.13	0.128591	378	sp|P61978|HNRPK_HUMAN	yes	yes	1	0	0	1	0	By MS/MS	By matching	By matching	By matching	By matching	By matching			1	1	1	1	1	1			55.501	54.621	3	0.0010593	15261	AU_20181123_BALL_380_Cyto_1	51.876	40.353	45406000	11887000	3842300	1510300	12841000	12249000	3076500	0	0			847
METEQPEETFPNTETNGEFGKR	1	Acetyl (N-term)	2612.13	0.133676	378	sp|P61978|HNRPK_HUMAN	yes	yes	1	0	0	0	0	By MS/MS	By matching	By matching	By MS/MS	By MS/MS	By MS/MS		By matching	1	1	1	1	1	1		1	69.972	69.884	3	2.9635e-15	21177	AU_20181128_BALL_697_Cyto_1	113.51	106.07	99153000	8395600	7908700	3330900	33916000	26811000	15295000	0	3495700			848
METEQPEETFPNTETNGEFGKRPAEDMEEEQAFKR	2	2 Oxidation (M);Acetyl (N-term)	4204.81	0.811362	378	sp|P61978|HNRPK_HUMAN	yes	yes	1	0	0	2	1	By matching		By matching	By MS/MS	By MS/MS				1		1	1	1				52.717	51.711	4	1.6398e-54	15320	AU_20181128_BALL_697_Cyto_1	121.52	116.15	307940000	10959000	0	7114000	124110000	165760000	0	0	0			849
METEQPEETFPNTETNGEFGKRPAEDMEEEQAFKR	2	Oxidation (M);Acetyl (N-term)	4188.82	0.816447	378	sp|P61978|HNRPK_HUMAN	yes	yes	1	0	0	1	1	By matching		By matching	By MS/MS	By MS/MS			By matching	2		2	2	2			1	63.406	63.118	4	7.6021e-68	18634	AU_20181128_BALL_697_Cyto_1	149.05	144.64	1146600000	16463000	0	7885300	649880000	465610000	0	0	6762600			850
METEQPEETFPNTETNGEFGKRPAEDMEEEQAFKR	2	Acetyl (N-term)	4172.82	0.821533	378	sp|P61978|HNRPK_HUMAN	yes	yes	1	0	0	0	1	By matching	By MS/MS	By matching	By MS/MS	By MS/MS	By MS/MS		By matching	1	1	3	3	3	2		1	73.945	73.841	4	1.6972e-169	22245	AU_20181128_BALL_697_Cyto_1	248.4	239.71	2006200000	10509000	45122000	14822000	1354500000	524110000	53485000	0	3705100			851
METILEQQR	0	Acetyl (N-term)	1188.58	0.580873	475	sp|Q12874|SF3A3_HUMAN	yes	yes	1	0	0	0	0	By MS/MS	By MS/MS	By MS/MS	By MS/MS	By MS/MS	By MS/MS	By MS/MS	By MS/MS	1	1	1	1	1	1	1	1	90.437	90.685	2	1.3434e-86	27906	AU_20181128_BALL_697_Cyto_3	253.56	196.28	780320000	93187000	106790000	80271000	162000000	194760000	92555000	13234000	37527000			852
METILEQQR	0	Oxidation (M);Acetyl (N-term)	1204.58	0.575787	475	sp|Q12874|SF3A3_HUMAN	yes	yes	1	0	0	1	0	By matching	By matching	By matching	By MS/MS	By MS/MS	By matching	By matching	By matching	1	1	1	1	1	1	1	1	46.788	45.609	2	0.020077	13582	AU_20181123_BALL_697_Cyto_2	104.44	70.434	41254000	4994500	5619900	2829500	8776700	9249400	4886400	2138700	2758900			853
METILEQQRR	0	Acetyl (N-term)	1344.68	0.681984	475	sp|Q12874|SF3A3_HUMAN	yes	yes	1	0	0	0	1					By MS/MS								1				61.446	59.837	2	0.04544	18616	AU_20181123_BALL_697_Cyto_2	83.206	13.381	13350000	0	0	0	0	13350000	0	0	0			854
METMASPGKDNYR	1	Acetyl (N-term)	1540.66	0.665013	89	sp|O60684|IMA7_HUMAN	yes	yes	1	0	0	0	0	By matching	By MS/MS		By MS/MS	By MS/MS	By matching		By matching	1	1		1	1	1		1	34.368	33.021	2	6.1604e-06	8066	AU_20181128_BALL_697_Cyto_1	147.37	117.11	46402000	9560200	7451700	0	16067000	10172000	2272600	0	877450			855
METPSQR	0	Oxidation (M);Acetyl (N-term)	905.391	0.391281	132	sp|P02545|LMNA_HUMAN	yes	yes	1	0	0	1	0							By MS/MS	By MS/MS							1	1	16.786	15.907	2	0.057059	1780	AU_20181128_A00388_Cyto_3	114.72	61.558	20075000	0	0	0	0	0	0	10165000	9909600			856
METSALKQQEQPAATKIR	2	Acetyl (N-term)	2071.07	0.0731883	295	sp|P40937|RFC5_HUMAN	yes	yes	1	0	0	0	0	By MS/MS		By MS/MS	By MS/MS	By MS/MS				1		1	1	1				31.477	29.87	3	2.3089e-28	6667	AU_20181123_BALL_380_Cyto_3	198.42	176.88	198100000	29015000	0	55478000	75905000	37701000	0	0	0			857
MEVKPPPGR	1	Acetyl (N-term)	1051.55	0.54845	342	sp|P51991|ROA3_HUMAN	yes	yes	1	0	0	0	0	By MS/MS	By MS/MS	By MS/MS	By MS/MS	By MS/MS	By MS/MS	By matching	By MS/MS	2	1	1	1	1	1	1	1	24.371	22.815	2	0.0072653	4936	AU_20181123_BALL_380_Cyto_3	128.69	88.418	382180000	25316000	50491000	46254000	133340000	37869000	48194000	6327200	34395000			858
MEVKPPPGR	1	Oxidation (M);Acetyl (N-term)	1067.54	0.543365	342	sp|P51991|ROA3_HUMAN	yes	yes	1	0	0	1	0	By matching	By matching	By matching	By matching	By matching			By MS/MS	1	1	1	1	1			1	18.154	16.397	2	0.032879	2249	AU_20181128_A00388_Cyto_3	99.802	56.556	125110000	15676000	19447000	19198000	33837000	14953000	0	0	22003000			859
MEVKPPPGRPQPDSGR	1	Acetyl (N-term)	1788.89	0.894102	342	sp|P51991|ROA3_HUMAN	yes	yes	1	0	0	0	1	By MS/MS	By MS/MS	By MS/MS	By MS/MS	By MS/MS	By MS/MS	By MS/MS	By MS/MS	5	3	4	3	2	9	2	3	23.153	21.574	2;3	1.5208e-05	2593	AU_20181123_BALL_380_Cyto_1	108.98	73.025	8970900000	2172000000	1095700000	874600000	3326300000	117230000	843360000	114430000	427300000			860
MEVKPPPGRPQPDSGR	1	Oxidation (M);Acetyl (N-term)	1804.89	0.889016	342	sp|P51991|ROA3_HUMAN	yes	yes	1	0	0	1	1	By MS/MS	By matching	By matching	By MS/MS	By matching	By matching		By MS/MS	2	2	2	2	1	2		2	18.086	16.31	2;3	0.00022073	2309	AU_20181128_BALL_697_Cyto_1	76.82	48.008	5679700000	861360000	689600000	529680000	1463000000	755980000	620370000	0	759790000			861
MEVKPPPGRPQPDSGRR	1	Oxidation (M);Acetyl (N-term)	1960.99	0.990127	342	sp|P51991|ROA3_HUMAN	yes	yes	1	0	0	1	2	By MS/MS	By matching	By matching	By matching	By matching	By matching	By matching		1	1	1	1	1	1	1		17.574	16.033	4	0.008728	2080	AU_20181123_BALL_380_Cyto_1	46.571	24.73	544670000	160370000	101380000	102740000	6995700	5583700	23876000	143730000	0			862
MEVKPPPGRPQPDSGRR	1	Acetyl (N-term)	1945	0.995213	342	sp|P51991|ROA3_HUMAN	yes	yes	1	0	0	0	2	By MS/MS	By MS/MS	By MS/MS	By MS/MS	By matching	By MS/MS		By matching	3	2	2	1	3	2		1	20.761	18.969	3;4	6.7114e-06	2674	AU_20181123_BALL_380_Cyto_3	76.151	42.527	5637100000	843540000	259490000	543310000	791790000	3071900000	103410000	0	23654000			863
MEVLAAETTSQQER	0	Acetyl (N-term)	1633.76	0.76175	102	sp|O75781|PALM_HUMAN	yes	yes	1	0	0	0	0	By MS/MS	By MS/MS	By MS/MS	By MS/MS	By MS/MS	By MS/MS		By matching	1	1	1	1	1	1		1	96.429	96.727	2	1.9988e-06	31990	AU_20181123_BALL_697_Cyto_2	132.32	104.99	68843000	11132000	10737000	6210000	14469000	16409000	8932600	0	952330			864
MEVTGDAGVPESGEIR	0	Acetyl (N-term)	1687.77	0.772315	45	sp|O00273|DFFA_HUMAN	yes	yes	1	0	0	0	0	By MS/MS	By MS/MS		By MS/MS	By MS/MS	By MS/MS			1	1		1	1	1			82.742	82.981	2	5.509e-05	25916	AU_20181128_BALL_697_Cyto_1	93.959	78.07	28519000	3246900	4257400	0	8577500	7422100	5015100	0	0			865
MEYLIGIQGPDYVLVASDR	0	Acetyl (N-term)	2180.08	0.082356	331	sp|P49721|PSB2_HUMAN	yes	yes	1	0	0	0	0	By matching					By MS/MS			1					1			125.1	125.12	2	2.4545e-12	40043	AU_20181128_BALL_697_Cyto_3	155.98	111.99	3473900	1759000	0	0	0	0	1714900	0	0			866
MEYPAPATVQAADGGAAGPYSSSELLEGQEPDGVR	0	Acetyl (N-term)	3561.62	0.620572	814	sp|Q9UL40|ZN346_HUMAN	yes	yes	1	0	0	0	0		By MS/MS		By MS/MS						1		1					114.86	115.19	3	2.4278e-46	37863	AU_20181128_BALL_697_Cyto_1	96.024	85.317	56950000	0	9959700	0	46991000	0	0	0	0			867
MEYPAPATVQAADGGAAGPYSSSELLEGQEPDGVR	0	Oxidation (M);Acetyl (N-term)	3577.62	0.615486	814	sp|Q9UL40|ZN346_HUMAN	yes	yes	1	0	0	1	0	By matching			By MS/MS		By matching	By matching		1			1		1	1		111.28	111.47	3	1.4691e-21	36565	AU_20181128_BALL_697_Cyto_1	76.063	70.689	22945000	1004000	0	0	17302000	0	3850500	788400	0			868
MFGIQESIQR	0	Acetyl (N-term)	1249.61	0.612507	804	sp|Q9UH73|COE1_HUMAN	yes	yes	1	0	0	0	0	By MS/MS	By MS/MS	By matching	By MS/MS	By MS/MS	By MS/MS			1	1	1	1	1	1			104.48	104.67	2	0.0074544	34995	AU_20181123_BALL_697_Cyto_2	126.41	101.49	74578000	12443000	10308000	11111000	12383000	21211000	7121800	0	0			869
MFLQYYLNEQGDR	0	Unmodified	1675.77	0.766442	758	sp|Q9NPE3|NOP10_HUMAN	yes	yes	0	0	0	0	0	By MS/MS	By MS/MS	By MS/MS	By MS/MS	By MS/MS	By MS/MS	By MS/MS	By MS/MS	2	2	2	2	3	2	2	2	84.33	84.54	2;3	3.8656e-06	26107	AU_20181128_BALL_697_Cyto_3	152.62	106.62	308530000	17916000	19808000	16062000	42245000	147190000	19901000	17416000	27991000			870
MFLQYYLNEQGDR	0	Oxidation (M)	1691.76	0.761356	758	sp|Q9NPE3|NOP10_HUMAN	yes	yes	0	0	0	1	0	By MS/MS		By matching	By MS/MS	By MS/MS		By matching	By MS/MS	2		2	2	2		2	2	71.23	71.152	2;3	1.4563e-05	22620	AU_20181123_BALL_697_Cyto_2	127.42	91.09	55236000	7749400	0	4188200	9176200	17039000	0	6710900	10373000			871
MFLYNLTLQR	0	Unmodified	1297.69	0.685278	547	sp|Q15393|SF3B3_HUMAN	yes	yes	0	0	0	0	0	By matching	By MS/MS	By MS/MS	By MS/MS	By MS/MS		By MS/MS		1	1	1	1	1		1		92.316	92.422	2	0.0059583	29430	AU_20181128_BALL_380_Cyto_2	133.23	91.786	215150000	24664000	15253000	46554000	36900000	81957000	0	9819800	0			872
MGQKDSYVGDEAQSKR	2	Unmodified	1797.83	0.831561	368;412	sp|P60709|ACTB_HUMAN;sp|P63267|ACTH_HUMAN;sp|P62736|ACTA_HUMAN;sp|P68032|ACTC_HUMAN;sp|P68133|ACTS_HUMAN;sp|P63261|ACTG_HUMAN	no	no	0	0	0	0	0			By matching		By MS/MS						1		1				16.634	14.65	4	0.00083506	2121	AU_20181123_BALL_697_Cyto_2	71.354	51.27	16681000	0	0	2136700	0	14544000	0	0	0			873
MHGGGPPSGDSACPLR	0	Acetyl (N-term)	1636.71	0.708609	230	sp|P24928|RPB1_HUMAN	yes	yes	1	0	0	0	0	By MS/MS	By MS/MS	By matching	By MS/MS	By MS/MS	By MS/MS			1	2	1	1	1	2			27.654	25.833	2	6.2761e-05	5668	AU_20181128_BALL_697_Cyto_1	93.258	74.015	76681000	7266800	17135000	4445200	25583000	17593000	4658500	0	0			874
MHGGGPPSGDSACPLR	0	Unmodified	1594.7	0.698044	230	sp|P24928|RPB1_HUMAN	yes	yes	0	0	0	0	0		By MS/MS	By matching	By MS/MS	By matching					1	1	1	1				18.328	16.445	3	8.7028e-06	2440	AU_20181128_BALL_380_Cyto_2	102.28	87.004	51980000	0	12374000	4689800	22553000	12363000	0	0	0			875
MHSLATAAPVPTTLAQVDR	0	Acetyl (N-term)	2020.04	0.0411599	657	sp|Q92600|CNOT9_HUMAN	yes	yes	1	0	0	0	0	By MS/MS	By MS/MS	By MS/MS	By MS/MS	By MS/MS	By MS/MS			2	2	2	2	2	2			90.157	90.33	2;3	4.1566e-08	28617	AU_20181128_BALL_697_Cyto_1	94.203	72.97	59751000	5341000	8655400	6503800	12935000	19650000	6665900	0	0			876
MHSLATAAPVPTTLAQVDR	0	Oxidation (M);Acetyl (N-term)	2036.04	0.0360745	657	sp|Q92600|CNOT9_HUMAN	yes	yes	1	0	0	1	0	By matching	By matching			By MS/MS				1	1			1				74.546	74.276	3	2.8418e-10	23817	AU_20181123_BALL_697_Cyto_2	119.23	108.77	9273400	1333800	1930200	0	0	6009500	0	0	0			877
MIAGQVLDINLAAEPKVNR	1	Unmodified	2051.12	0.119745	156	sp|P07910|HNRPC_HUMAN	yes	yes	0	0	0	0	0	By MS/MS		By matching	By MS/MS	By MS/MS				1		1	1	1				79.881	79.902	3	3.0233e-09	25867	AU_20181123_BALL_697_Cyto_2	108.49	88.67	59217000	17424000	0	8911900	5000200	27881000	0	0	0			878
MIASQVAVINLAAEPKVNR	1	Acetyl (N-term)	2065.14	0.135395	40	sp|B2RXH8|HNRC2_HUMAN	yes	yes	1	0	0	0	0	By matching		By matching		By MS/MS		By matching		1		1		1		1		78.993	78.84	3	0.0094568	25515	AU_20181123_BALL_697_Cyto_2	44.816	30.984	22261000	6949200	0	4244300	0	10145000	0	922820	0			879
MIEQQKR	1	Acetyl (N-term)	973.501	0.5015	679	sp|Q96DI7|SNR40_HUMAN	yes	yes	1	0	0	0	0	By matching	By MS/MS	By matching	By MS/MS	By matching	By matching	By matching	By matching	1	1	1	2	1	1	1	1	18.83	17.247	2	0.027546	2653	AU_20181128_BALL_380_Cyto_2	139.92	29.305	638740000	95289000	111770000	54004000	81661000	221060000	61072000	6141500	7745900			880
MILLEVNNR	0	Unmodified	1100.6	0.601214	65	sp|O15144|ARPC2_HUMAN	yes	yes	0	0	0	0	0	By MS/MS	By MS/MS	By matching	By MS/MS	By MS/MS	By MS/MS	By matching	By matching	1	1	1	1	1	1	1	1	56.849	56.263	2	0.011192	16266	AU_20181128_BALL_697_Cyto_1	126.67	63.188	139230000	38949000	14651000	6461900	21441000	42315000	4483000	6007500	4916900			881
MIPICPVVSFTYVPSR	0	Oxidation (M);Acetyl (N-term)	1922.96	0.963427	690	sp|Q96KR1|ZFR_HUMAN	yes	yes	1	0	0	1	0		By MS/MS	By matching	By matching	By matching					1	1	1	1				120.25	120.37	2	0.019665	39520	AU_20181128_BALL_380_Cyto_2	46.592	31.39	8782700	0	1638000	1200700	3725000	2219000	0	0	0			882
MKALDEPPYLTVGTDVSAKYR	2	Unmodified	2353.2	0.198783	576	sp|Q4LE39|ARI4B_HUMAN	yes	yes	0	0	0	0	0					By MS/MS								1				63.17	61.661	4	0.0032607	19207	AU_20181123_BALL_697_Cyto_2	49.089	40.439	10450000	0	0	0	0	10450000	0	0	0			883
MKASGTLR	1	Unmodified	862.469	0.469472	447	sp|Q02543|RL18A_HUMAN	yes	yes	0	0	0	0	0	By MS/MS	By matching	By matching	By matching		By matching	By matching	By matching	1	1	1	1		1	1	1	16.076	14.571	2	0.037511	1989	AU_20181123_BALL_380_Cyto_1	102.51	31.171	2043900000	632280000	360910000	504490000	261700000	0	121970000	96936000	65639000			884
MKASGTLR	1	Acetyl (N-term)	904.48	0.480036	447	sp|Q02543|RL18A_HUMAN	yes	yes	1	0	0	0	0	By MS/MS	By matching	By MS/MS	By MS/MS	By MS/MS	By MS/MS		By matching	1	1	1	1	1	1		1	18.923	17.13	2	0.01969	2842	AU_20181128_BALL_697_Cyto_1	132.76	35.69	154650000	12671000	15483000	13152000	56752000	42277000	10740000	0	3571200			885
MKDSLVLLGR	1	Unmodified	1130.65	0.648164	108	sp|O76071|CIAO1_HUMAN	yes	yes	0	0	0	0	0	By MS/MS		By matching		By MS/MS				1		1		1				40.232	38.892	3	0.0097518	9844	AU_20181123_BALL_380_Cyto_1	120.06	49.143	59059000	35802000	0	2674100	0	20583000	0	0	0			886
MKEEPLGSGMNAVR	1	Unmodified	1517.73	0.733033	804	sp|Q9UH73|COE1_HUMAN	yes	yes	0	0	0	0	0				By MS/MS	By MS/MS							1	1				23.331	21.473	3	0.00048532	4677	AU_20181128_BALL_697_Cyto_1	95.854	82.435	27401000	0	0	0	12482000	14919000	0	0	0			887
MKETIMNQEKLAKLQAQVR	3	Unmodified	2258.22	0.223892	218	sp|P20290|BTF3_HUMAN	yes	yes	0	0	0	0	0	By MS/MS		By MS/MS		By MS/MS				2		1		1				31.756	30.161	4	0.001723	7824	AU_20181123_BALL_697_Cyto_2	52.784	44.563	75316000	42026000	0	9413800	0	23876000	0	0	0			888
MKETPLSNCER	1	Unmodified	1363.62	0.62242	455	sp|Q06265|EXOS9_HUMAN	yes	yes	0	0	0	0	0				By MS/MS	By MS/MS	By matching						1	1	1			17.793	15.886	3	0.005176	2084	AU_20181128_BALL_697_Cyto_1	99.215	74.362	39276000	0	0	0	13379000	21351000	4546100	0	0			889
MKFNPFVTSDR	1	Oxidation (M)	1356.65	0.649621	373	sp|P61254|RL26_HUMAN;sp|Q9UNX3|RL26L_HUMAN	yes	no	0	0	0	1	0	By MS/MS	By matching	By MS/MS	By MS/MS	By matching	By matching	By matching		3	1	1	2	2	1	1		33.834	32.534	3	0.016976	7485	AU_20181128_BALL_697_Cyto_1	89.548	63.609	243520000	34421000	1491700	113710000	44211000	44146000	2843200	2699000	0			890
MKFNPFVTSDR	1	Unmodified	1340.65	0.654706	373	sp|P61254|RL26_HUMAN;sp|Q9UNX3|RL26L_HUMAN	yes	no	0	0	0	0	0	By MS/MS	By MS/MS	By MS/MS	By MS/MS	By MS/MS	By MS/MS	By matching		5	6	2	1	5	3	1		47.491	46.166	2;3	0.0027975	10384	AU_20181123_BALL_380_Cyto_1	164.97	102.42	2281400000	1079600000	68420000	157460000	103470000	802330000	33546000	36532000	0			891
MKLNISFPATGCQKLIEVDDER	2	Unmodified	2563.28	0.277444	393	sp|P62753|RS6_HUMAN	yes	yes	0	0	0	0	0	By MS/MS	By matching	By matching	By MS/MS	By MS/MS	By MS/MS			2	2	2	5	6	1			87.557	87.615	3;4	1.1644e-14	26049	AU_20181123_BALL_697_Cyto_2	102.9	82.009	387640000	12746000	23134000	6184600	163940000	170840000	10799000	0	0			892
MKLNISFPATGCQKLIEVDDER	2	Oxidation (M)	2579.27	0.272358	393	sp|P62753|RS6_HUMAN	yes	yes	0	0	0	1	0	By matching	By matching		By MS/MS	By MS/MS				1	1		1	2				70.993	70.609	4	1.961e-10	22585	AU_20181128_BALL_697_Cyto_1	80.98	67.388	139300000	3078500	5682600	0	21882000	108660000	0	0	0			893
MKPILLQGHER	1	Unmodified	1320.73	0.733625	493	sp|Q13347|EIF3I_HUMAN	yes	yes	0	0	0	0	0	By MS/MS		By matching		By matching				1		1		1				18.654	16.913	3	0.0018345	2410	AU_20181123_BALL_380_Cyto_1	151.98	132.13	76019000	41550000	0	5709100	0	28760000	0	0	0			894
MKPPAACAGDMADAASPCSVVNDLR	1	Unmodified	2603.16	0.160048	349	sp|P52888|THOP1_HUMAN	yes	yes	0	0	0	0	0	By MS/MS	By matching	By matching	By MS/MS	By MS/MS				1	1	1	1	2				73.454	73.192	3	7.2693e-17	21259	AU_20181123_BALL_380_Cyto_1	86.006	76.29	29715000	8070500	3319400	1695900	7417600	9211400	0	0	0			895
MKSSVAQIKPSSGHDR	2	Acetyl (N-term)	1768.89	0.889016	754	sp|Q9HCG8|CWC22_HUMAN	yes	yes	1	0	0	0	0		By matching	By MS/MS	By matching	By MS/MS		By matching			1	2	2	2		1		18.436	16.786	3;4	0.00012226	2859	AU_20181123_BALL_697_Cyto_2	88.992	59.652	124200000	0	3989500	21810000	48360000	47787000	0	2250700	0			896
MKTILSNQTVDIPENVDITLKGR	2	Oxidation (M)	2600.38	0.384352	271	sp|P32969|RL9_HUMAN	yes	yes	0	0	0	1	0	By MS/MS		By matching	By MS/MS	By MS/MS				1		1	2	1				72.172	72.088	4	1.3409e-21	22269	AU_20181123_BALL_697_Cyto_2	118.22	104.9	287390000	31221000	0	6704000	117770000	131690000	0	0	0			897
MKTILSNQTVDIPENVDITLKGR	2	Unmodified	2584.39	0.389437	271	sp|P32969|RL9_HUMAN	yes	yes	0	0	0	0	0	By MS/MS	By MS/MS	By MS/MS	By MS/MS	By MS/MS	By MS/MS	By matching	By matching	3	4	2	4	3	2	1	1	83.063	83.306	3;4	1.0812e-31	26498	AU_20181128_BALL_697_Cyto_1	142.42	114.7	936840000	260050000	30487000	60545000	220240000	342040000	17675000	2011200	3794600			898
MKVELCSFSGYKIYPGHGR	2	Unmodified	2228.09	0.0870642	427	sp|P83731|RL24_HUMAN	yes	yes	0	0	0	0	0	By MS/MS				By MS/MS				1				1				44.32	42.388	4	9.3745e-05	10338	AU_20181123_BALL_380_Cyto_1	61.648	47.633	81659000	54061000	0	0	0	27598000	0	0	0			899
MLGPEGGEGFVVKLR	1	Oxidation (M);Acetyl (N-term)	1645.85	0.849777	347	sp|P52597|HNRPF_HUMAN	yes	yes	1	0	0	1	0	By MS/MS	By MS/MS	By MS/MS	By MS/MS	By MS/MS	By MS/MS	By MS/MS	By MS/MS	2	1	2	2	2	1	2	2	87.548	87.75	2;3	1.1963e-12	27154	AU_20181128_BALL_697_Cyto_3	188.61	129.94	794020000	72200000	74117000	81251000	160690000	275410000	46789000	39769000	43793000			900
MLGPEGGEGFVVKLR	1	Acetyl (N-term)	1629.85	0.854863	347	sp|P52597|HNRPF_HUMAN	yes	yes	1	0	0	0	0	By MS/MS	By MS/MS	By MS/MS	By MS/MS	By MS/MS	By MS/MS	By matching	By MS/MS	1	1	1	1	1	3	2	1	105.38	105.61	2	1.3427e-125	33328	AU_20181128_BALL_697_Cyto_3	265	216.58	2764500000	203380000	364620000	313770000	558590000	1037700000	218600000	2316400	65545000			901
MLGTEGGEGFVVKVR	1	Oxidation (M);Acetyl (N-term)	1635.83	0.829042	267	sp|P31943|HNRH1_HUMAN	yes	yes	1	0	0	1	0	By MS/MS	By MS/MS	By MS/MS	By MS/MS	By MS/MS	By MS/MS	By MS/MS	By MS/MS	3	2	2	4	2	2	2	2	72.661	72.686	2	3.6109e-63	21366	AU_20181128_BALL_380_Cyto_2	234.92	188.46	468580000	84055000	43771000	33546000	56246000	158380000	23743000	29698000	39141000			902
MLGTEGGEGFVVKVR	1	Acetyl (N-term)	1619.83	0.834127	267	sp|P31943|HNRH1_HUMAN	yes	yes	1	0	0	0	0	By MS/MS	By MS/MS	By MS/MS	By MS/MS	By MS/MS	By MS/MS	By MS/MS	By MS/MS	5	13	8	10	5	11	6	8	102.1	102.37	2;3	1.9944e-303	28166	AU_20181128_BALL_697_Cyto_3	316.87	239.21	2336200000	221770000	139270000	235190000	159070000	1324400000	169160000	32152000	55165000			903
MLGTEGGEGFVVKVR	1	Unmodified	1577.82	0.823563	267	sp|P31943|HNRH1_HUMAN	yes	yes	0	0	0	0	0	By MS/MS		By MS/MS	By MS/MS	By MS/MS		By matching		1		2	1	1		1		47.881	46.867	3	6.1052e-09	13858	AU_20181128_BALL_697_Cyto_1	128.96	87.871	205030000	25432000	0	9966000	19558000	149370000	0	710430	0			904
MLGTEGGEGFVVKVR	1	Oxidation (M)	1593.82	0.818477	267	sp|P31943|HNRH1_HUMAN	yes	yes	0	0	0	1	0	By MS/MS		By matching	By matching	By MS/MS				1		1	1	1				41.543	40.453	3	6.252e-07	9802	AU_20181123_BALL_380_Cyto_1	85.163	64.781	14739000	0	0	394480	2838100	11507000	0	0	0			905
MLKPQPLQQPSQPQQPPPTQQAVAR	1	Acetyl (N-term)	2834.49	0.486131	651	sp|Q8WWM7|ATX2L_HUMAN	yes	yes	1	0	0	0	0	By matching		By matching	By MS/MS	By MS/MS				1		1	1	1				62.016	61.611	3	2.3219e-05	19124	AU_20181123_BALL_697_Cyto_2	58.92	41.983	32609000	2861500	0	2211100	10144000	17391000	0	0	0			906
MLQNVTPHNKLPGEGNAGLLGLGPEAAAPGKR	2	Acetyl (N-term)	3248.71	0.708814	232	sp|P25440|BRD2_HUMAN	yes	yes	1	0	0	0	0					By MS/MS								1				83.391	82.784	4	7.4861e-05	26732	AU_20181123_BALL_697_Cyto_2	47.757	41.916	11711000	0	0	0	0	11711000	0	0	0			907
MLQQSTNPAPGILGPPPPSFHLGGPAVGPR	0	Unmodified	2989.56	0.559631	305	sp|P43243|MATR3_HUMAN	yes	yes	0	0	0	0	0							By matching	By MS/MS							1	1	93.662	94.086	4	0.039778	28618	AU_20181128_A00388_Cyto_3	21.925	14.732	3152000	0	0	0	0	0	0	413240	2738700			908
MLSLQYPDVYR	0	Acetyl (N-term)	1425.7	0.696237	317	sp|P48147|PPCE_HUMAN	yes	yes	1	0	0	0	0	By MS/MS	By matching	By matching	By matching	By MS/MS		By matching		1	1	1	1	1		1		116.36	116.43	2	0.0050973	37641	AU_20181123_BALL_380_Cyto_1	99.802	57.204	17191000	3917300	3472700	2703500	2259100	4224800	0	613410	0			909
MMCGAPSATQPATAETQHIADQVR	0	2 Oxidation (M);Acetyl (N-term)	2644.17	0.16797	135	sp|P04080|CYTB_HUMAN	yes	yes	1	0	0	2	0	By MS/MS		By matching	By MS/MS	By matching				1		1	1	1				48.977	47.771	3	1.8097e-05	12434	AU_20181123_BALL_380_Cyto_1	59.678	56.837	25184000	6128900	0	4276800	6535400	8242500	0	0	0			910
MMCGAPSATQPATAETQHIADQVR	0	Acetyl (N-term)	2612.18	0.17814	135	sp|P04080|CYTB_HUMAN	yes	yes	1	0	0	0	0	By MS/MS	By MS/MS	By matching	By MS/MS	By MS/MS	By MS/MS	By matching	By matching	1	1	1	1	1	1	1	1	74.269	74.292	3	1.7944e-20	22743	AU_20181128_BALL_697_Cyto_1	110.44	99.14	138650000	9682600	20392000	8371100	31557000	54216000	11089000	1412700	1930700			911
MMCGAPSATQPATAETQHIADQVR	0	Oxidation (M);Acetyl (N-term)	2628.17	0.173055	135	sp|P04080|CYTB_HUMAN	yes	yes	1	0	0	1	0	By matching	By MS/MS	By matching	By MS/MS	By MS/MS		By matching		1	1	2	1	2		2		61.137	60.7	3	9.8857e-09	17976	AU_20181128_BALL_697_Cyto_1	66.871	60.207	65749000	9558900	11950000	7099700	8554800	26960000	0	1626500	0			912
MMGHRPVLVLSQNTKR	1	Acetyl (N-term)	1908.02	0.0185907	328	sp|P49368|TCPG_HUMAN	yes	yes	1	0	0	0	1	By MS/MS				By MS/MS				1				1				32.534	30.827	4	0.010789	8254	AU_20181123_BALL_697_Cyto_2	53.168	41.889	43538000	15105000	0	0	0	28433000	0	0	0			913
MMLGPEGGEGFVVKLR	1	Acetyl (N-term)	1760.9	0.895347	347	sp|P52597|HNRPF_HUMAN	yes	yes	1	0	0	0	0	By MS/MS	By MS/MS	By matching	By MS/MS	By MS/MS	By matching	By matching	By matching	1	1	1	1	1	1	1	1	112.05	112.24	2	7.78e-08	37512	AU_20181123_BALL_697_Cyto_2	122.7	99.095	93373000	5174800	19316000	5146000	28791000	24296000	5599300	778320	4270600			914
MMLGPEGGEGFVVKLR	1	Oxidation (M);Acetyl (N-term)	1776.89	0.890262	347	sp|P52597|HNRPF_HUMAN	yes	yes	1	0	0	1	0	By matching	By matching		By matching	By MS/MS	By matching			1	1		1	1	1			99.478	99.716	2	0.016765	32934	AU_20181123_BALL_697_Cyto_2	48.741	39.086	9470500	807450	1486300	0	2015700	4455800	705280	0	0			915
MMLGTEGGEGFVVKVR	1	2 Oxidation (M);Acetyl (N-term)	1782.86	0.864441	267	sp|P31943|HNRH1_HUMAN	yes	yes	1	0	0	2	0	By MS/MS	By matching	By MS/MS	By matching	By MS/MS	By MS/MS	By MS/MS	By MS/MS	3	1	1	1	3	1	3	2	68.171	67.944	2;3	2.8988e-29	21381	AU_20181123_BALL_697_Cyto_2	207.29	181.17	137140000	19382000	10989000	5781600	13969000	45399000	5817600	19630000	16171000			916
MMLGTEGGEGFVVKVR	1	Oxidation (M);Acetyl (N-term)	1766.87	0.869526	267	sp|P31943|HNRH1_HUMAN	yes	yes	1	0	0	1	0	By MS/MS	By MS/MS	By MS/MS	By MS/MS	By MS/MS	By MS/MS	By MS/MS	By MS/MS	4	2	4	3	4	3	4	4	87.426	87.631	2;3	2.2995e-62	26211	AU_20181123_BALL_380_Cyto_1	232	201.44	474320000	61996000	16874000	27404000	32074000	271210000	17745000	19987000	27029000			917
MMLGTEGGEGFVVKVR	1	Acetyl (N-term)	1750.87	0.874612	267	sp|P31943|HNRH1_HUMAN	yes	yes	1	0	0	0	0	By MS/MS	By MS/MS	By MS/MS	By MS/MS	By MS/MS	By MS/MS	By MS/MS	By MS/MS	7	11	6	6	5	16	7	12	111.46	111.69	2;3	1.1806e-90	35995	AU_20181128_BALL_697_Cyto_1	244.12	210.9	730190000	91875000	43973000	13583000	61918000	396890000	80891000	11787000	29269000			918
MMLSTEGR	0	Acetyl (N-term)	965.431	0.431037	362	sp|P55795|HNRH2_HUMAN	yes	yes	1	0	0	0	0	By MS/MS	By MS/MS	By MS/MS	By MS/MS	By MS/MS	By MS/MS	By matching	By MS/MS	1	1	1	1	1	1	1	1	65.602	65.487	2	3.0548e-07	19385	AU_20181128_BALL_380_Cyto_2	195.85	121.02	131090000	16683000	16738000	15810000	24003000	29405000	17018000	3526800	7904100			919
MNAGSDPVVIVSAAR	0	Oxidation (M);Acetyl (N-term)	1543.77	0.766442	722	sp|Q9BWD1|THIC_HUMAN	yes	yes	1	0	0	1	0	By MS/MS	By MS/MS	By matching	By MS/MS	By MS/MS	By MS/MS		By matching	1	1	1	1	1	1		1	77.833	77.988	2	0.00045979	23680	AU_20181123_BALL_380_Cyto_1	79.741	55.359	23774000	3910100	5363500	2513600	5887900	3405300	2155900	0	537850			920
MNAGSDPVVIVSAAR	0	Acetyl (N-term)	1527.77	0.771527	722	sp|Q9BWD1|THIC_HUMAN	yes	yes	1	0	0	0	0	By MS/MS	By MS/MS	By MS/MS	By MS/MS	By MS/MS	By MS/MS		By matching	1	1	1	1	1	1		1	98.953	99.251	2	3.3658e-05	31810	AU_20181128_BALL_380_Cyto_2	133.32	109.29	113040000	20288000	20393000	13884000	20660000	23212000	13723000	0	881240			921
MNDDPSMEENGVER	0	Acetyl (N-term)	1663.65	0.6454	479	sp|Q12912|LRMP_HUMAN	yes	yes	1	0	0	0	0	By MS/MS	By MS/MS		By MS/MS	By MS/MS	By matching			1	1		1	1	1			49.158	47.993	2	0.00049609	13522	AU_20181128_BALL_697_Cyto_1	105.03	92.455	47668000	3679500	6680100	0	14631000	15883000	6794100	0	0			922
MNDTVTIR	0	Oxidation (M);Acetyl (N-term)	1006.48	0.475345	395	sp|P62847|RS24_HUMAN	yes	yes	1	0	0	1	0	By MS/MS	By matching	By MS/MS	By MS/MS	By MS/MS	By MS/MS		By matching	1	1	1	1	1	1		1	30.186	28.523	2	0.019393	6454	AU_20181128_BALL_697_Cyto_3	129.68	57.968	173430000	22005000	19995000	39574000	29045000	40329000	20072000	0	2412800			923
MNDTVTIR	0	Acetyl (N-term)	990.48	0.48043	395	sp|P62847|RS24_HUMAN	yes	yes	1	0	0	0	0	By MS/MS	By MS/MS	By MS/MS	By MS/MS	By MS/MS	By MS/MS	By matching	By matching	1	1	1	1	1	1	1	1	52.972	52.205	2	0.019524	14707	AU_20181128_BALL_380_Cyto_2	134.15	63.009	801880000	119590000	112680000	86519000	171920000	199180000	106990000	1064500	3939000			924
MNGALDHSDQPDPDAIKMFVGQIPR	1	Acetyl (N-term)	2793.32	0.321434	117	sp|O95319|CELF2_HUMAN	yes	yes	1	0	0	0	0	By matching	By MS/MS	By MS/MS	By MS/MS	By MS/MS	By MS/MS	By matching	By matching	1	1	2	2	2	2	1	2	111.22	111.4	3;4	5.5378e-23	36463	AU_20181128_BALL_697_Cyto_1	120.64	106.58	286480000	4674900	45760000	21009000	103280000	73674000	17116000	2167800	18796000			925
MNGTLDHPDQPDLDAIKMFVGQVPR	1	Acetyl (N-term)	2835.37	0.368384	664	sp|Q92879|CELF1_HUMAN	yes	yes	1	0	0	0	0		By matching		By MS/MS	By matching	By matching				1		1	1	1			114.05	114.21	3	0.00063774	37503	AU_20181128_BALL_697_Cyto_1	52.483	45.036	33235000	0	10876000	0	16169000	3905000	2284900	0	0			926
MNKHQKPVLTGQR	2	Acetyl (N-term)	1577.85	0.846029	849	sp|Q9Y6E2|BZW2_HUMAN	yes	yes	1	0	0	0	0		By matching	By matching	By MS/MS	By MS/MS					1	1	1	1				17.138	15.256	4	0.001822	2161	AU_20181123_BALL_697_Cyto_2	111.79	88.117	87376000	0	2677700	9026600	30834000	44838000	0	0	0			927
MNKLYIGNLSPAVTADDLR	1	Acetyl (N-term)	2132.09	0.0935894	850	sp|Q9Y6M1|IF2B2_HUMAN	yes	yes	1	0	0	0	0								By MS/MS								1	109.2	109.74	3	0.0011011	34035	AU_20181128_A00388_Cyto_3	53.779	30.217	10802000	0	0	0	0	0	0	0	10802000			928
MNNQKQQKPTLSGQR	2	Acetyl (N-term)	1798.91	0.910814	604	sp|Q7L1Q6|BZW1_HUMAN	yes	yes	1	0	0	0	0		By MS/MS	By matching	By MS/MS	By MS/MS	By matching				1	1	1	1	1			17.767	15.86	3	1.6075e-07	2598	AU_20181123_BALL_697_Cyto_2	122.97	85.81	151140000	0	16760000	10049000	56071000	61807000	6456100	0	0			929
MNPDLRR	0	Acetyl (N-term)	942.471	0.470534	539	sp|Q15067|ACOX1_HUMAN	yes	yes	1	0	0	0	1		By matching	By matching	By matching	By MS/MS			By matching		1	1	1	1			1	21.672	19.814	2	0.048081	4256	AU_20181123_BALL_697_Cyto_2	102.72	29.68	19819000	0	1994100	1221500	4414600	11042000	0	0	1147100			930
MNPLTKVKLINELNER	2	Oxidation (M);Acetyl (N-term)	1969.07	0.0666464	830	sp|Q9Y388|RBMX2_HUMAN	yes	yes	1	0	0	1	0				By matching	By MS/MS							1	1				74.217	73.962	3	0.029765	23400	AU_20181123_BALL_697_Cyto_2	43.791	26.713	13267000	0	0	0	7714500	5552800	0	0	0			931
MNPLTKVKLINELNER	2	Acetyl (N-term)	1953.07	0.0717317	830	sp|Q9Y388|RBMX2_HUMAN	yes	yes	1	0	0	0	0	By matching		By matching		By MS/MS				1		1		1				85.334	85.196	3	0.004823	27393	AU_20181123_BALL_697_Cyto_2	59.261	49.162	22086000	3074000	0	725310	0	18287000	0	0	0			932
MNQEKLAKLQAQVR	2	Acetyl (N-term)	1697.92	0.924674	218	sp|P20290|BTF3_HUMAN;sp|Q96K17|BT3L4_HUMAN	yes	no	1	0	0	0	0	By MS/MS	By matching	By matching	By MS/MS	By MS/MS				2	1	2	1	2				38.454	37.192	2;3	0.0042466	9670	AU_20181123_BALL_380_Cyto_1	79.82	53.034	388740000	114540000	15428000	30842000	42639000	185290000	0	0	0			933
MNSSTSTMSEEPDALSVVNQLR	0	Acetyl (N-term)	2437.11	0.110104	780	sp|Q9NVT9|ARMC1_HUMAN	yes	yes	1	0	0	0	0	By matching	By MS/MS	By MS/MS	By MS/MS	By MS/MS	By matching			1	2	1	2	2	1			114.5	114.62	2;3	5.4899e-15	37458	AU_20181128_BALL_380_Cyto_2	127.76	106.13	85772000	4598400	12459000	6062200	24682000	32922000	5048700	0	0			934
MNSSTSTMSEEPDALSVVNQLR	0	Oxidation (M);Acetyl (N-term)	2453.11	0.105018	780	sp|Q9NVT9|ARMC1_HUMAN	yes	yes	1	0	0	1	0	By matching			By MS/MS	By MS/MS	By matching			1			2	2	2			111.8	111.89	3	0.00012464	37326	AU_20181123_BALL_697_Cyto_2	55.127	50.858	22090000	1539000	0	0	4646300	12295000	3609500	0	0			935
MNTEAEQQLLHHAR	0	Acetyl (N-term)	1718.82	0.815851	725	sp|Q9BXW6|OSBL1_HUMAN	yes	yes	1	0	0	0	0	By MS/MS		By matching	By matching	By MS/MS				1		1	1	1				42.366	41.034	3	0.0048554	9842	AU_20181123_BALL_380_Cyto_1	77.527	63.497	42072000	21572000	0	1626000	3720900	15153000	0	0	0			936
MNWNKGGPGTKR	2	Acetyl (N-term)	1386.68	0.682652	621	sp|Q86XP3|DDX42_HUMAN	yes	yes	1	0	0	0	0	By matching		By matching	By MS/MS	By matching				1		1	1	1				19.112	17.379	3	0.00051672	2952	AU_20181128_BALL_697_Cyto_1	123.64	93.308	166790000	52551000	0	7497700	31423000	75319000	0	0	0			937
MQDAENVAVPEAAEER	0	Acetyl (N-term)	1799.8	0.799592	363	sp|P55884|EIF3B_HUMAN	yes	yes	1	0	0	0	0	By MS/MS	By MS/MS	By matching	By MS/MS	By MS/MS	By MS/MS			1	1	1	1	1	1			77.546	77.568	2	2.0447e-10	23151	AU_20181128_BALL_697_Cyto_3	157.86	126.98	122030000	13620000	12328000	4096600	39900000	33649000	18433000	0	0			938
MQDAENVAVPEAAEER	0	Oxidation (M);Acetyl (N-term)	1815.79	0.794507	363	sp|P55884|EIF3B_HUMAN	yes	yes	1	0	0	1	0	By matching			By MS/MS	By MS/MS	By matching		By matching	1			1	1	1		1	53.626	52.781	2	0.0026266	15955	AU_20181123_BALL_697_Cyto_2	62.924	48.048	14293000	1679700	0	0	5149200	4942200	1500100	0	1021400			939
MQNDAGEFVDLYVPR	0	Oxidation (M);Acetyl (N-term)	1810.82	0.819599	409	sp|P63220|RS21_HUMAN	yes	yes	1	0	0	1	0	By MS/MS	By MS/MS	By MS/MS	By MS/MS	By MS/MS	By MS/MS	By matching	By MS/MS	2	2	2	2	2	2	2	1	113.66	113.79	2;3	4.3004e-62	37117	AU_20181128_BALL_380_Cyto_2	232.42	201.54	286340000	29181000	41494000	29699000	50262000	66936000	36855000	12824000	19090000			940
MQNDAGEFVDLYVPR	0	Acetyl (N-term)	1794.82	0.824685	409	sp|P63220|RS21_HUMAN	yes	yes	1	0	0	0	0	By MS/MS	By MS/MS	By MS/MS	By MS/MS	By MS/MS	By MS/MS	By matching	By MS/MS	2	1	2	2	2	2	1	2	117.63	117.74	2;3	4.387e-10	38555	AU_20181128_BALL_380_Cyto_2	155.02	131.79	719670000	63020000	114280000	120320000	134440000	149560000	98563000	7242100	32250000			941
MQNPQILAALQER	0	Unmodified	1510.79	0.792597	359	sp|P55209|NP1L1_HUMAN	yes	yes	0	0	0	0	0	By MS/MS	By matching	By matching	By MS/MS	By MS/MS	By matching			2	2	2	2	2	2			73.304	73.184	2;3	0.0018812	23389	AU_20181123_BALL_697_Cyto_2	134.75	85.953	246000000	44714000	16239000	19052000	82045000	74612000	9341700	0	0			942
MQNPQILAALQER	0	Acetyl (N-term)	1552.8	0.803161	359	sp|P55209|NP1L1_HUMAN	yes	yes	1	0	0	0	0	By MS/MS	By MS/MS	By MS/MS	By MS/MS	By MS/MS	By MS/MS			1	1	1	1	1	1			112.07	112.24	2	0.0004526	36761	AU_20181128_BALL_697_Cyto_1	97.734	76.27	53405000	5937400	8132000	7752700	12611000	13410000	5561800	0	0			943
MQNPQILAALQER	0	Oxidation (M)	1526.79	0.787511	359	sp|P55209|NP1L1_HUMAN	yes	yes	0	0	0	1	0		By matching	By matching		By MS/MS					1	1		2				61.738	60.833	2	0.010662	19045	AU_20181123_BALL_697_Cyto_2	77.64	50.337	17119000	0	1771700	1010800	0	14336000	0	0	0			944
MQPASAKWYDR	1	Acetyl (N-term)	1393.64	0.64487	543	sp|Q15185|TEBP_HUMAN	yes	yes	1	0	0	0	0	By MS/MS	By MS/MS	By MS/MS	By MS/MS	By MS/MS	By MS/MS	By matching		1	1	1	1	1	1	1		46.365	45.157	2	0.0032295	11815	AU_20181123_BALL_380_Cyto_1	120.09	86.224	334270000	66428000	36119000	40513000	67342000	107980000	15478000	409990	0			945
MQPASAKWYDR	1	Oxidation (M);Acetyl (N-term)	1409.64	0.639785	543	sp|Q15185|TEBP_HUMAN	yes	yes	1	0	0	1	0	By matching	By MS/MS	By matching	By MS/MS	By matching	By matching		By matching	1	1	1	1	1	1		1	29.704	27.969	2	0.01292	6503	AU_20181128_BALL_697_Cyto_1	91.584	72.341	72333000	13739000	6764000	12182000	14322000	20914000	2835600	0	1576000			946
MQSNKTFNLEKQNHTPR	2	Oxidation (M);Acetyl (N-term)	2130.03	0.0276351	544	sp|Q15233|NONO_HUMAN	yes	yes	1	0	0	1	0	By MS/MS	By MS/MS	By MS/MS	By MS/MS	By MS/MS	By MS/MS	By matching		1	2	2	2	2	2	2		20.024	18.453	3;4	1.3573e-11	2398	AU_20181128_BALL_697_Cyto_1	125.18	97.679	1654100000	104470000	35693000	252250000	430200000	767180000	31070000	33197000	0			947
MQSNKTFNLEKQNHTPR	2	Acetyl (N-term)	2114.03	0.0327205	544	sp|Q15233|NONO_HUMAN	yes	yes	1	0	0	0	0	By MS/MS	By MS/MS	By MS/MS	By MS/MS	By MS/MS	By MS/MS	By matching	By matching	4	5	1	4	3	5	1	3	26.601	24.997	3;4	0	2509	AU_20181123_BALL_380_Cyto_1	318.51	283.92	4238000000	2046400000	164670000	50127000	679250000	1204200000	76951000	1967000	14451000			948
MRPLTEEETR	0	Unmodified	1260.61	0.613235	822	sp|Q9Y221|NIP7_HUMAN	yes	yes	0	0	0	0	1	By MS/MS	By MS/MS	By MS/MS	By MS/MS	By MS/MS	By matching	By MS/MS	By MS/MS	2	1	2	2	2	1	1	2	18.038	16.469	2;3	5.1995e-83	2436	AU_20181123_BALL_380_Cyto_3	158.05	81.819	330920000	72211000	17656000	7737500	109430000	85386000	4327000	19059000	15112000			949
MRRAADQNGGGGR	0	Oxidation (M);Gln->pyro-Glu	1343.61	0.611278	719	sp|Q9BUN8|DERL1_HUMAN	yes	yes	0	1	0	1	2								By MS/MS								1	18.392	16.634	2	0.024799	2404	AU_20181128_A00388_Cyto_3	66.435	15.556	10991000	0	0	0	0	0	0	0	10991000			950
MSKSESPKEPEQLR	2	Acetyl (N-term)	1686.82	0.824685	170	sp|P09651|ROA1_HUMAN	yes	yes	1	0	0	0	0	By matching		By matching	By MS/MS	By MS/MS				1		1	1	1				18.851	17.119	3	7.9124e-06	3175	AU_20181123_BALL_697_Cyto_2	126.63	74.758	97655000	13572000	0	6341600	48665000	29076000	0	0	0			951
MSTGTFVVSQPLNYR	0	Unmodified	1698.84	0.839941	322	sp|P49189|AL9A1_HUMAN	yes	yes	0	0	0	0	0	By MS/MS	By MS/MS	By MS/MS	By MS/MS	By MS/MS	By MS/MS	By matching	By MS/MS	2	2	2	2	2	2	2	2	72.203	72.188	2;3	4.8581e-10	21286	AU_20181123_BALL_380_Cyto_1	159.94	137.41	218490000	48905000	24308000	26504000	34982000	51810000	15710000	7832900	8433600			952
MSTGTFVVSQPLNYR	0	Oxidation (M)	1714.83	0.834856	322	sp|P49189|AL9A1_HUMAN	yes	yes	0	0	0	1	0	By matching		By matching		By MS/MS		By matching		1		1		1		1		60.229	59.75	2	0.033892	18627	AU_20181123_BALL_697_Cyto_2	57.836	34.6	6621400	1714000	0	1821800	0	2261000	0	824610	0			953
MTMDKSELVQKAKLAEQAER	3	Acetyl (N-term)	2347.19	0.187566	268	sp|P31946|1433B_HUMAN	yes	yes	1	0	0	0	0	By MS/MS				By MS/MS				1				1				56.724	55.843	4	5.7e-07	15270	AU_20181123_BALL_380_Cyto_1	72.421	59.191	59456000	37570000	0	0	0	21885000	0	0	0			954
MTTDEGAKNNEESPTATVAEQGEDITSKKDR	3	Acetyl (N-term)	3393.55	0.547801	497	sp|Q13451|FKBP5_HUMAN	yes	yes	1	0	0	0	0	By matching		By matching		By MS/MS				1		1		1				37.798	36.425	4	2.8016e-24	9633	AU_20181123_BALL_697_Cyto_2	81.242	64.166	88727000	30013000	0	1690200	0	57024000	0	0	0			955
MVEKEEAGGGISEEEAAQYDR	1	Acetyl (N-term)	2339.02	0.0223345	801	sp|Q9UBE0|SAE1_HUMAN	yes	yes	1	0	0	0	0	By MS/MS		By matching	By MS/MS	By MS/MS				1		1	1	1				54.158	53.202	3	5.0877e-07	16361	AU_20181123_BALL_697_Cyto_2	69.72	60.719	25237000	2998900	0	1107500	5311800	15819000	0	0	0			956
MVKMAAAGGGGGGGR	1	Acetyl (N-term)	1317.63	0.628174	201	sp|P14866|HNRPL_HUMAN	yes	yes	1	0	0	0	0	By MS/MS	By MS/MS	By MS/MS	By MS/MS	By MS/MS	By MS/MS			1	1	1	1	1	1			27.25	25.418	2	4.4654e-10	6400	AU_20181123_BALL_697_Cyto_2	130.94	94.247	62478000	5948800	10179000	4439600	23970000	12045000	5894700	0	0			957
MVNPTVFFDIAVDGEPLGR	0	Oxidation (M);Acetyl (N-term)	2134.04	0.0404912	402	sp|P62937|PPIA_HUMAN	yes	yes	1	0	0	1	0				By MS/MS								1					125.04	125.13	2	2.7599e-09	41409	AU_20181128_BALL_697_Cyto_1	109.18	89.338	755890	0	0	0	755890	0	0	0	0			958
MVPGSEGPAR	0	Unmodified	999.481	0.480765	601	sp|Q71SY5|MED25_HUMAN	yes	yes	0	0	0	0	0				By matching	By MS/MS							1	1				18.528	16.67	2	0.0072798	3031	AU_20181123_BALL_697_Cyto_2	127.02	82.048	16440000	0	0	0	10296000	6144500	0	0	0			959
MVQAEEAAAEITR	0	Unmodified	1417.69	0.687129	50	sp|O00567|NOP56_HUMAN	yes	yes	0	0	0	0	0								By MS/MS								1	41.479	40.624	2	0.01789	9744	AU_20181128_A00388_Cyto_3	81.865	62.103	3631700	0	0	0	0	0	0	0	3631700			960
MVSHSELR	0	Acetyl (N-term)	999.481	0.480765	418	sp|P78330|SERB_HUMAN	yes	yes	1	0	0	0	0	By MS/MS	By matching	By matching	By matching	By matching	By matching			1	1	1	1	1	1			21.427	19.629	2	0.030376	2872	AU_20181123_BALL_380_Cyto_1	110.81	61.449	74846000	15566000	7085300	5344100	16810000	25686000	4354700	0	0			961
MWIQVR	0	Unmodified	831.443	0.442529	701	sp|Q96T88|UHRF1_HUMAN;sp|Q96PU4|UHRF2_HUMAN	yes	no	0	0	0	0	0			By matching	By MS/MS	By matching						1	1	1				43.939	42.281	2	0.030223	11573	AU_20181128_BALL_697_Cyto_1	109.6	24.427	107520000	0	0	20482000	22340000	64698000	0	0	0			962
MYGKGKSNSSAVPSDSQAR	2	Acetyl (N-term)	2010.94	0.942902	424	sp|P81877|SSBP2_HUMAN	yes	yes	1	0	0	0	0	By MS/MS	By matching		By MS/MS	By MS/MS				1	1		1	1				18.17	16.463	3	1.5509e-07	2425	AU_20181128_BALL_697_Cyto_1	88.781	65.955	63932000	12653000	6574800	0	25155000	19548000	0	0	0			963
MYNGIGLPTPR	0	Acetyl (N-term)	1259.63	0.633243	820	sp|Q9UQ35|SRRM2_HUMAN	yes	yes	1	0	0	0	0	By MS/MS	By MS/MS	By MS/MS	By MS/MS	By MS/MS	By MS/MS	By matching	By matching	1	1	1	1	1	1	1	1	104.83	105.05	2	0.0024724	33020	AU_20181128_BALL_697_Cyto_3	121.73	97.578	126470000	16877000	26129000	20112000	24848000	23672000	13212000	474880	1148700			964
MYNGIGLPTPR	0	Oxidation (M);Acetyl (N-term)	1275.63	0.628157	820	sp|Q9UQ35|SRRM2_HUMAN	yes	yes	1	0	0	1	0	By matching	By matching	By matching	By MS/MS	By matching	By matching			1	1	1	1	1	1			85.932	86.105	2	0.0079257	27094	AU_20181128_BALL_697_Cyto_1	96.331	68.157	20798000	3424300	3449300	2313300	5038000	3923700	2649600	0	0			965
MYQVKPYHGGGAPLR	1	Acetyl (N-term)	1714.86	0.861345	485	sp|Q13155|AIMP2_HUMAN	yes	yes	1	0	0	0	0	By MS/MS	By matching	By matching	By MS/MS	By MS/MS				1	1	1	2	1				36.585	35.454	3	0.0016733	9285	AU_20181123_BALL_697_Cyto_2	70.889	52.524	163140000	48049000	6060300	3659900	26614000	78761000	0	0	0			966
MYQVKPYHGGGAPLR	1	Oxidation (M);Acetyl (N-term)	1730.86	0.85626	485	sp|Q13155|AIMP2_HUMAN	yes	yes	1	0	0	1	0	By matching		By matching	By matching	By MS/MS				1		1	1	1				24.623	22.891	3	0.020103	4663	AU_20181123_BALL_697_Cyto_2	52.265	42.135	66667000	10696000	0	7844500	29518000	18610000	0	0	0			967
MYSYPAR	0	Unmodified	886.401	0.400723	156	sp|P07910|HNRPC_HUMAN	yes	yes	0	0	0	0	0	By matching	By MS/MS	By matching	By MS/MS	By matching	By matching		By matching	1	1	1	2	1	1		1	19.326	17.533	2	9.9519e-07	3047	AU_20181128_BALL_697_Cyto_1	128.75	71.864	81810000	8867400	9212000	13541000	25888000	13647000	5785000	0	4869600			968
NASNNELVR	0	Unmodified	1015.5	0.504671	382	sp|P62241|RS8_HUMAN	yes	yes	0	0	0	0	0								By MS/MS								1	17.178	15.421	2	0.12311	1949	AU_20181128_A00388_Cyto_3	68.224	41.621	6695300	0	0	0	0	0	0	0	6695300			969
NASVSVPDSSGPER	0	Unmodified	1400.65	0.653186	378	sp|P61978|HNRPK_HUMAN	yes	yes	0	0	0	0	0	By matching	By matching		By matching	By MS/MS	By matching			1	1		1	1	1			19.93	18.164	2	0.00012087	3662	AU_20181123_BALL_697_Cyto_2	98.353	76.361	40261000	9013000	3497400	0	17680000	9443000	626970	0	0			970
NDENEHQLSLR	0	Unmodified	1353.63	0.627306	148	sp|P06748|NPM_HUMAN	yes	yes	0	0	0	0	0	By MS/MS	By matching	By matching	By MS/MS	By MS/MS		By matching		1	1	1	1	1		1		18.511	17.005	3	0.016202	2991	AU_20181123_BALL_697_Cyto_2	76.522	56.632	78738000	0	5161800	8699900	24201000	40176000	0	499140	0			971
NDFGNYNNQSSNFGPMKGGNFGGR	1	Unmodified	2578.1	0.104382	170	sp|P09651|ROA1_HUMAN;sp|Q32P51|RA1L2_HUMAN	yes	no	0	0	0	0	0								By MS/MS								1	51.586	51.132	3	1.1939e-21	13076	AU_20181128_A00388_Cyto_3	116.24	107.85	36720000	0	0	0	0	0	0	0	36720000			972
NDFGNYNQQPSNYGPMKSGNFGGSR	1	Unmodified	2735.18	0.178275	224	sp|P22626|ROA2_HUMAN	yes	yes	0	0	0	0	0				By matching	By matching			By MS/MS				1	1			1	44.999	43.275	3	0.0084133	10818	AU_20181128_A00388_Cyto_3	32.04	25.677	26127000	0	0	0	6768000	6242900	0	0	13116000			973
NDGEVDDEEDEEELGEEER	0	Unmodified	2235.84	0.841118	290	sp|P39687|AN32A_HUMAN	yes	yes	0	0	0	0	0								By MS/MS								1	33.564	32.609	2	3.6159e-23	7321	AU_20181128_A00388_Cyto_3	238.02	229.42	22665000	0	0	0	0	0	0	0	22665000			974
NEDEDPAAR	0	Unmodified	1015.42	0.420667	481	sp|Q13123|RED_HUMAN	yes	yes	0	0	0	0	0							By MS/MS	By matching							1	1	15.931	15.052	2	0.061658	1661	AU_20181123_A00388_Cyto_2	84.743	58.359	71864000	0	0	0	0	0	0	15790000	56074000			975
NFILDQTNVSAAAQR	0	Unmodified	1646.84	0.837633	435	sp|Q00839|HNRPU_HUMAN	yes	yes	0	0	0	0	0	By MS/MS	By MS/MS	By matching	By MS/MS	By matching	By matching			1	1	1	1	1	1			62.929	62.4	2	0.0054301	18407	AU_20181128_BALL_697_Cyto_1	58.676	24.144	11787000	2722200	0	3151700	0	4886100	1026900	0	0			976
NGQQASSQNEGLTIDLKNFR	1	Unmodified	2219.09	0.0930721	544	sp|Q15233|NONO_HUMAN	yes	yes	0	0	0	0	0							By MS/MS	By MS/MS							1	1	56.06	55.883	3	5.7924e-07	13890	AU_20181123_A00388_Cyto_2	72.359	63.54	25081000	0	0	0	0	0	0	13543000	11539000			977
NIELPMDTKTNER	1	Unmodified	1559.76	0.761356	61	sp|O14979|HNRDL_HUMAN	yes	yes	0	0	0	0	0	By matching	By MS/MS		By matching		By matching			1	1		1		1			34.324	33.045	3	0.017872	8019	AU_20181128_BALL_380_Cyto_2	68.83	42.204	34760000	1021600	29221000	0	4154500	0	362550	0	0			978
NITPAEVGVLVGKDR	1	Unmodified	1566.87	0.872956	154	sp|P07737|PROF1_HUMAN	yes	yes	0	0	0	0	0	By MS/MS		By matching		By MS/MS		By matching		1		1		1		1		59.967	59.487	3	0.00026222	18656	AU_20181123_BALL_697_Cyto_2	88.992	60.665	54148000	32873000	0	3104300	0	15805000	0	2365400	0			979
NLDSLPLVDTHSKR	1	Unmodified	1593.85	0.847469	162	sp|P08670|VIME_HUMAN	yes	yes	0	0	0	0	0							By MS/MS								1		32.986	32.986	4	0.05388	7213	AU_20181123_A00388_Cyto_2	49.482	37.868	7451400	0	0	0	0	0	0	7451400	0			980
NLPNPEDR	0	Unmodified	953.457	0.456658	20	CON__Q29443;CON__Q0IIK2	yes	no	0	0	0	0	0	By MS/MS	By matching	By matching	By MS/MS	By MS/MS	By matching			1	1	1	1	1	1			19.635	17.837	2	0.033624	2571	AU_20181123_BALL_380_Cyto_1	113.7	70.696	124080000	36446000	34448000	1737300	36485000	13861000	1105900	0	0		+	981
NMGGPYGGGNYGPGGSGGSGGYGGR	0	Unmodified	2188.9	0.898077	224	sp|P22626|ROA2_HUMAN	yes	yes	0	0	0	0	0	By MS/MS	By matching		By matching	By MS/MS	By matching	By MS/MS	By matching	2	2		2	2	2	2	2	33.234	31.966	3	0.001772	7543	AU_20181123_BALL_380_Cyto_1	50.426	41.932	64106000	7407600	6615300	0	14875000	24004000	2239000	5742200	3222700			982
NNGKKLMTVR	2	Gln->pyro-Glu	1142.62	0.623012	312	sp|P46782|RS5_HUMAN	yes	yes	0	1	0	0	0	By matching	By matching	By MS/MS	By MS/MS	By MS/MS	By matching		By matching	2	1	1	2	2	1		1	17.68	15.929	2;3	0.019011	2320	AU_20181123_BALL_380_Cyto_3	97.456	46.189	285940000	52969000	6560000	26313000	110230000	84078000	3104200	0	2677800			983
NNQSSNFGPMKGGNFGGR	1	Unmodified	1867.84	0.838378	170	sp|P09651|ROA1_HUMAN;sp|Q32P51|RA1L2_HUMAN	yes	no	0	0	0	0	0		By matching		By MS/MS						1		1					23.673	21.892	3	0.017464	4527	AU_20181128_BALL_697_Cyto_1	42.277	26.685	50000000	0	3718800	0	46282000	0	0	0	0			984
NPMYSMITPNILR	0	Unmodified	1548.78	0.779255	23	CON__Q2UVX4	yes	yes	0	0	0	0	0	By matching	By MS/MS	By matching	By MS/MS	By MS/MS	By matching			1	1	1	1	1	1			97.172	97.378	2	0.00039673	31191	AU_20181128_BALL_380_Cyto_2	100.72	58.721	46045000	2129100	19072000	2711700	11436000	8961000	1735200	0	0		+	985
NPMYSMITPNILR	0	Oxidation (M)	1564.77	0.77417	23	CON__Q2UVX4	yes	yes	0	0	0	1	0	By matching	By MS/MS			By matching				1	1			1				80.668	80.666	2	0.052659	25044	AU_20181128_BALL_380_Cyto_2	56.783	42.092	12343000	1587200	7859000	0	0	2897000	0	0	0		+	986
NQGGYGGSSSSSSYGSGR	0	Unmodified	1693.69	0.692819	170	sp|P09651|ROA1_HUMAN	yes	yes	0	0	0	0	0			By MS/MS		By matching		By MS/MS	By MS/MS			1		1		1	1	16.956	15.525	2	1.4532e-15	1774	AU_20181128_A00388_Cyto_3	136.6	119.93	51295000	0	0	8181800	0	3499600	0	12666000	26948000			987
NQQPSNYGPMKSGNFGGSR	1	Unmodified	2024.91	0.912271	224	sp|P22626|ROA2_HUMAN	yes	yes	0	0	0	0	0	By MS/MS		By matching	By MS/MS	By matching				1		1	1	1				19.417	17.684	3	0.020529	3136	AU_20181128_BALL_697_Cyto_1	38.915	31.857	147730000	51801000	0	3141000	53147000	39641000	0	0	0			988
NVAEVDKVTGR	1	Unmodified	1186.63	0.6306	409	sp|P63220|RS21_HUMAN	yes	yes	0	0	0	0	0	By matching	By matching	By matching	By MS/MS	By MS/MS				1	1	1	2	1				18.986	17.23	2;3	2.8826e-05	2886	AU_20181128_BALL_697_Cyto_1	119.16	80.862	110050000	16919000	6755400	6159600	49266000	30953000	0	0	0			989
PDTEQAALAAVDYINKHLPR	1	Unmodified	2221.15	0.14913	14	CON__P12763	yes	yes	0	0	0	0	0		By MS/MS	By matching	By MS/MS						2	1	1					110.84	111.18	4	9.38e-14	37415	AU_20181128_BALL_380_Cyto_2	100.02	86.007	74321000	0	64263000	1089200	8968700	0	0	0	0		+	990
PGGSAQRSGPGAQAGAIGGR	0	Unmodified	1750.88	0.882291	30		yes	yes	0	0	0	0	1	By matching	By MS/MS	By matching	By matching	By matching	By matching	By matching	By MS/MS	2	2	2	2	2	2	2	3	54.571	53.875	2;3	0.010504	13881	AU_20181128_A00388_Cyto_3	42.789	3.523	1264400000	122770000	113850000	146690000	306320000	384640000	97147000	27685000	65330000	+		991
PKLKAFLASPEYVNLPINGNGKQ	3	Acetyl (N-term)	2539.38	0.379859	164	sp|P09211|GSTP1_HUMAN	yes	yes	1	0	0	0	0				By MS/MS								1					105.82	106.42	3	7.6623e-06	34510	AU_20181128_BALL_697_Cyto_1	55.453	42.971	5453500	0	0	0	5453500	0	0	0	0			992
PLTNTEDVLKKMEELEKR	3	Oxidation (M);Glu->pyro-Glu	2170.13	0.130369	69	sp|O15318|RPC7_HUMAN	yes	yes	0	0	1	1	0	By MS/MS		By matching		By matching				1		1		1				37.868	36.495	4	0.0051873	9683	AU_20181123_BALL_380_Cyto_1	49.993	10.756	32762000	21162000	0	2463800	0	9136000	0	0	0			993
PPKFDPNEIKVVYLR	2	Unmodified	1814.01	0.00905513	254	sp|P30050|RL12_HUMAN	yes	yes	0	0	0	0	0	By MS/MS				By MS/MS		By matching		1				1		1		63.789	63.302	4	0.00059186	19981	AU_20181123_BALL_697_Cyto_2	75.669	52.661	37153000	10622000	0	0	0	25940000	0	591020	0			994
PSTPAPASSAALNR	0	Glu->pyro-Glu	1320.68	0.678613	631	sp|Q8IZD4|DCP1B_HUMAN	yes	yes	0	0	1	0	0		By matching	By matching		By MS/MS	By matching				1	1		1	1			23.869	21.888	2	0.0014659	4721	AU_20181123_BALL_697_Cyto_2	90.15	16.902	22524000	0	2510500	1725100	0	16019000	2269500	0	0			995
QAAEDKSWR	1	Gln->pyro-Glu	1072.49	0.493772	258	sp|P30153|2AAA_HUMAN;sp|P30154|2AAB_HUMAN	yes	no	0	1	0	0	0	By MS/MS	By MS/MS	By matching	By MS/MS	By MS/MS	By matching		By matching	1	1	1	1	1	1		1	18.936	17.129	2	2.3533e-12	2883	AU_20181128_BALL_697_Cyto_1	131.06	34.57	113230000	33283000	22450000	9571200	0	38588000	4151600	0	5184500			996
QAAKMADEAILQER	1	Gln->pyro-Glu	1555.77	0.766442	753	sp|Q9HCD5|NCOA5_HUMAN	yes	yes	0	1	0	0	0	By matching	By matching	By matching	By MS/MS	By MS/MS	By matching	By matching	By matching	2	1	2	2	2	2	1	1	55.495	54.729	2;3	0.0026347	15786	AU_20181128_BALL_697_Cyto_1	85.845	60.408	47897000	10184000	2545100	1931100	9971800	16950000	3479500	318610	2516900			997
QAASKAASKQR	2	Gln->pyro-Glu	1127.6	0.60472	733	sp|Q9H1E3|NUCKS_HUMAN	yes	yes	0	1	0	0	0	By MS/MS								1								16.089	14.835	2	0.04184	1713	AU_20181123_BALL_380_Cyto_1	101.3	46.314	0	0	0	0	0	0	0	0	0			998
QAEDKGACLLPKIETMR	2	Unmodified	1958.99	0.991767	9	CON__P02769	yes	yes	0	0	0	0	0	By MS/MS		By matching		By matching				1		1		1				39.527	38.153	4	0.00055527	9764	AU_20181123_BALL_380_Cyto_1	62.765	46.366	47572000	38056000	0	2351100	0	7165100	0	0	0		+	999
QAEDKGACLLPKIETMR	2	Gln->pyro-Glu	1941.97	0.965218	9	CON__P02769	yes	yes	0	1	0	0	0	By MS/MS	By matching	By matching	By MS/MS	By MS/MS				1	1	1	1	1				62.456	62.142	3	0.00023685	17598	AU_20181123_BALL_380_Cyto_1	70.235	47.097	58513000	10194000	11401000	1977700	13367000	21574000	0	0	0		+	1000
QAELAAQKAR	1	Gln->pyro-Glu	1067.57	0.572357	783	sp|Q9NWB6|ARGL1_HUMAN	yes	yes	0	1	0	0	0	By MS/MS		By MS/MS	By MS/MS	By MS/MS	By MS/MS		By MS/MS	1		1	1	1	1		1	18.847	17.065	2	0.0062387	2777	AU_20181123_BALL_380_Cyto_3	131.62	56.573	159580000	27855000	0	12975000	50268000	53958000	7987200	0	6535800			1001
QAEMLDDLMEKR	1	Gln->pyro-Glu	1460.66	0.66395	354	sp|P54819|KAD2_HUMAN	yes	yes	0	1	0	0	0	By matching	By matching	By matching	By MS/MS	By MS/MS		By matching	By matching	1	1	1	1	1		1	1	100	100.23	2	0.00056566	33252	AU_20181123_BALL_697_Cyto_2	152.62	125	40563000	1980500	4513900	3553000	7333500	17559000	0	1564800	4058700			1002
QAEPPKKEAATTGPQVKR	3	Gln->pyro-Glu	1918.03	0.0272244	618	sp|Q86VM9|ZCH18_HUMAN	yes	yes	0	1	0	0	0		By matching	By matching	By MS/MS	By MS/MS		By matching	By matching		1	2	2	2		1	1	16.824	15.162	3;4	2.1489e-15	1745	AU_20181128_BALL_697_Cyto_1	165.3	119.44	111360000	0	3851800	8562700	57334000	39092000	0	1394400	1125200			1003
QAEQLSAAGEGGDAGR	0	Gln->pyro-Glu	1498.66	0.664813	770	sp|Q9NRX1|PNO1_HUMAN	yes	yes	0	1	0	0	0	By MS/MS	By matching	By matching	By MS/MS	By MS/MS	By MS/MS			1	1	1	1	1	1			35.738	34.458	2	0.00074197	9331	AU_20181123_BALL_697_Cyto_2	72.089	49.448	29034000	5835200	3523400	1838800	6633800	8365500	2837800	0	0			1004
QAFQIGSPWR	0	Gln->pyro-Glu	1171.58	0.577442	129	sp|P00352|AL1A1_HUMAN	yes	yes	0	1	0	0	0	By MS/MS	By MS/MS	By matching	By MS/MS	By matching	By matching		By matching	1	1	1	1	1	1		1	107.19	107.48	2	0.0085709	34739	AU_20181128_BALL_380_Cyto_2	122.52	72.476	98064000	22888000	12920000	14815000	17370000	26092000	3740400	0	238660			1005
QAGEVTYADAHKER	1	Gln->pyro-Glu	1556.72	0.721934	489	sp|Q13247|SRSF6_HUMAN	yes	yes	0	1	0	0	0	By MS/MS	By MS/MS	By MS/MS	By MS/MS	By MS/MS	By MS/MS	By matching	By MS/MS	2	2	2	2	2	3	1	2	18.424	16.731	2;3	1.2465e-16	3017	AU_20181123_BALL_697_Cyto_2	200.93	138.63	1559500000	316440000	83327000	151600000	434090000	448470000	74969000	10986000	39614000			1006
QAGEVTYADAHKGR	1	Gln->pyro-Glu	1484.7	0.700805	464	sp|Q08170|SRSF4_HUMAN	yes	yes	0	1	0	0	0	By MS/MS	By MS/MS	By MS/MS	By MS/MS	By MS/MS	By MS/MS	By MS/MS	By matching	2	2	2	3	2	2	1	2	18.217	16.542	2;3	0.00052629	2412	AU_20181128_BALL_697_Cyto_1	117.09	77.825	710430000	114470000	64718000	67472000	190830000	167200000	69332000	13374000	23042000			1007
QAHLTNQYMQR	0	Gln->pyro-Glu	1371.64	0.635368	187	sp|P11940|PABP1_HUMAN	yes	yes	0	1	0	0	0	By MS/MS	By MS/MS	By MS/MS	By MS/MS	By MS/MS	By MS/MS	By matching		1	1	1	1	1	1	1		24.237	22.681	2	0.00045096	4846	AU_20181128_BALL_697_Cyto_1	185.81	143.7	103100000	20587000	9777600	11142000	35443000	19697000	4828000	1623500	0			1008
QAIKELPQFATGENLPR	1	Gln->pyro-Glu	1893.99	0.994862	731	sp|Q9BZZ5|API5_HUMAN	yes	yes	0	1	0	0	0	By MS/MS	By MS/MS	By MS/MS	By MS/MS	By MS/MS	By MS/MS	By matching	By matching	2	2	2	2	2	2	2	2	88.727	88.969	2;3	1.9956e-08	29180	AU_20181123_BALL_697_Cyto_2	104.44	80.504	90801000	10313000	13194000	9087100	15874000	32850000	6124100	1402300	1955000			1009
QAKQESTEYR	1	Gln->pyro-Glu	1221.56	0.56258	162	sp|P08670|VIME_HUMAN	yes	yes	0	1	0	0	0	By MS/MS	By MS/MS	By MS/MS	By MS/MS	By MS/MS	By MS/MS	By MS/MS	By MS/MS	1	1	1	1	1	1	1	1	16.46	14.892	2	0.0066258	1709	AU_20181128_BALL_697_Cyto_3	129.38	65.817	787840000	108740000	82479000	28106000	193940000	214940000	56856000	53227000	49557000			1010
QALAQISLPR	0	Gln->pyro-Glu	1078.61	0.613493	142	sp|P05164|PERM_HUMAN	yes	yes	0	1	0	0	0							By MS/MS	By MS/MS							1	1	96.057	96.482	2	0.0096965	28507	AU_20181123_A00388_Cyto_2	120.15	51.931	34024000	0	0	0	0	0	0	18347000	15677000			1011
QAPGLSQAKPSLPDR	1	Gln->pyro-Glu	1546.81	0.810355	628	sp|Q8IX01|SUGP2_HUMAN	yes	yes	0	1	0	0	0	By MS/MS								1								40.654	39.6	2	4.6114e-10	10406	AU_20181123_BALL_380_Cyto_1	132.59	81.495	15864000	15864000	0	0	0	0	0	0	0			1012
QAQAAVLAVLPR	0	Gln->pyro-Glu	1218.71	0.708456	710	sp|Q99848|EBP2_HUMAN	yes	yes	0	1	0	0	0	By MS/MS	By MS/MS	By MS/MS	By MS/MS	By MS/MS	By MS/MS	By MS/MS	By MS/MS	1	1	1	1	1	1	1	1	112.53	112.7	2	0.00044254	36257	AU_20181123_BALL_380_Cyto_1	122.13	72.717	94128000	12189000	13339000	14135000	16236000	18891000	8153700	3462400	7721400			1013
QAQQAQNVQR	0	Gln->pyro-Glu	1152.56	0.563583	760	sp|Q9NQ55|SSF1_HUMAN	yes	yes	0	1	0	0	0			By matching	By MS/MS	By MS/MS		By matching	By MS/MS			1	1	1		1	1	17.996	16.51	2	4.6082e-06	2821	AU_20181123_BALL_697_Cyto_2	191.63	132.65	52438000	0	0	6573300	12911000	21958000	0	3696900	7299900			1014
QASQGMVGQLAAR	0	Gln->pyro-Glu	1298.64	0.640119	823	sp|Q9Y230|RUVB2_HUMAN	yes	yes	0	1	0	0	0	By MS/MS	By MS/MS	By MS/MS	By MS/MS	By MS/MS	By MS/MS			1	1	1	1	1	1			55.992	55.196	2	1.2845e-05	15417	AU_20181123_BALL_380_Cyto_1	127.76	104.41	37898000	8555600	6782200	3076500	7878800	7782900	3822100	0	0			1015
QATKDAGQISGLNVLR	1	Gln->pyro-Glu	1652.88	0.884583	287	sp|P38646|GRP75_HUMAN	yes	yes	0	1	0	0	0	By MS/MS	By MS/MS	By MS/MS	By MS/MS	By MS/MS	By MS/MS	By MS/MS	By MS/MS	2	2	2	2	2	2	2	2	65.02	64.904	2;3	6.6123e-13	19247	AU_20181128_BALL_380_Cyto_2	188.4	127.97	372270000	50319000	50931000	33711000	63741000	105070000	30504000	12882000	25110000			1016
QATKDAGTIAGLNVLR	1	Gln->pyro-Glu	1609.88	0.878769	182	sp|P11142|HSP7C_HUMAN	yes	yes	0	1	0	0	0	By MS/MS	By MS/MS	By MS/MS	By MS/MS	By MS/MS	By MS/MS	By MS/MS	By MS/MS	4	2	2	3	2	2	3	2	75.189	75.295	2;3	6.4612e-216	22446	AU_20181128_BALL_697_Cyto_3	292.22	123.39	4194300000	597150000	847030000	221500000	981880000	1263600000	192650000	47196000	43314000			1017
QATKDAGTIAGLNVLR	1	Unmodified	1626.91	0.905318	182	sp|P11142|HSP7C_HUMAN	yes	yes	0	0	0	0	0			By matching		By MS/MS						1		1				46.097	43.862	3	0.0011432	13106	AU_20181123_BALL_697_Cyto_2	68.919	31.828	12869000	0	0	3978200	0	8890700	0	0	0			1018
QATKDAGTIAGLNVMR	1	Gln->pyro-Glu	1627.84	0.83519	181	sp|P11021|GRP78_HUMAN	yes	yes	0	1	0	0	0	By MS/MS	By MS/MS	By MS/MS	By MS/MS	By MS/MS	By MS/MS	By MS/MS	By MS/MS	2	2	2	2	2	2	2	2	65.074	64.959	2;3	2.4318e-63	19225	AU_20181128_BALL_380_Cyto_2	234.82	188.82	490490000	80257000	77001000	43751000	95294000	110570000	41657000	13789000	28178000			1019
QATKDAGTIAGLNVMR	1	Oxidation (M);Gln->pyro-Glu	1643.83	0.830104	181	sp|P11021|GRP78_HUMAN	yes	yes	0	1	0	1	0		By MS/MS	By matching	By MS/MS				By matching		1	1	1				1	45.537	44.219	3	0.0018611	12177	AU_20181128_BALL_697_Cyto_1	65.943	47.11	37135000	0	9310200	7396300	16384000	0	0	0	4043700			1020
QATKDAGVIAGLNVLR	1	Gln->pyro-Glu	1607.9	0.899505	175	sp|P34931|HS71L_HUMAN;sp|P0DMV9|HS71B_HUMAN;sp|P0DMV8|HS71A_HUMAN	yes	no	0	1	0	0	0	By matching	By MS/MS	By matching	By MS/MS	By MS/MS	By matching	By MS/MS	By MS/MS	1	2	1	2	2	1	2	1	88.059	88.261	2;3	9.4148e-06	25553	AU_20181123_A00388_Cyto_2	113.77	75.133	90054000	3428700	13523000	6903200	10835000	29248000	2245400	15775000	8095300			1021
QATSMVQLQGGR	0	Gln->pyro-Glu	1257.61	0.61357	637	sp|Q8NBJ7|SUMF2_HUMAN	yes	yes	0	1	0	0	0		By MS/MS	By matching	By MS/MS	By MS/MS	By MS/MS	By MS/MS	By MS/MS		1	1	1	1	1	1	1	54.826	54.001	2	0.001447	16548	AU_20181123_BALL_697_Cyto_2	99.815	67.86	24071000	0	3420900	2290000	3938800	4865100	2442600	3615300	3498300			1022
QAVDVSPLR	0	Gln->pyro-Glu	966.513	0.513445	312	sp|P46782|RS5_HUMAN	yes	yes	0	1	0	0	0	By MS/MS	By MS/MS	By MS/MS	By MS/MS	By MS/MS	By matching	By matching	By matching	1	1	1	1	1	1	1	1	64.359	64.244	2	0.011475	18992	AU_20181128_BALL_380_Cyto_2	126.52	72.317	114040000	23693000	19365000	10982000	20297000	24944000	12168000	1277400	1316500			1023
QAVDVSPLRR	0	Gln->pyro-Glu	1122.61	0.614556	312	sp|P46782|RS5_HUMAN	yes	yes	0	1	0	0	1	By matching	By matching	By matching	By matching	By MS/MS	By matching	By matching	By matching	1	1	1	1	1	1	1	1	36.748	35.681	2	0.047296	9693	AU_20181123_BALL_697_Cyto_2	82.749	48.953	50130000	3281400	4216000	3497000	8887500	27529000	1128800	346330	1243300			1024
QAVLTQPSSVSGSLGQR	0	Gln->pyro-Glu	1696.87	0.874412	22	CON__Q1RMN8	yes	yes	0	1	0	0	0	By MS/MS	By MS/MS	By MS/MS	By MS/MS	By MS/MS	By MS/MS			1	2	2	2	2	2			74.794	74.726	2;3	1.0407e-15	22554	AU_20181123_BALL_380_Cyto_1	144.47	88.113	443890000	68156000	109770000	35687000	125740000	83367000	21172000	0	0		+	1025
QAVTNPNNTFYATKR	1	Gln->pyro-Glu	1706.84	0.837633	287	sp|P38646|GRP75_HUMAN	yes	yes	0	1	0	0	0	By MS/MS	By MS/MS	By MS/MS	By MS/MS	By MS/MS	By MS/MS	By matching	By MS/MS	2	2	2	2	2	2	2	2	35.555	34.451	2;3	4.7603e-10	8457	AU_20181128_BALL_697_Cyto_1	135.6	110.38	259770000	42379000	23531000	17739000	54890000	85576000	14123000	12709000	8817300			1026
QAWQKADINTKWAATR	2	Gln->pyro-Glu	1869.95	0.94858	337	sp|P50914|RL14_HUMAN	yes	yes	0	1	0	0	0	By MS/MS		By MS/MS	By MS/MS			By matching		1		1	1			1		47.896	47.342	3	0.0016019	13975	AU_20181128_BALL_697_Cyto_1	66.965	45.732	133980000	82455000	0	15713000	34337000	0	0	1475800	0			1027
QDEHGYISR	0	Gln->pyro-Glu	1086.47	0.473037	140	sp|P04792|HSPB1_HUMAN	yes	yes	0	1	0	0	0	By MS/MS	By matching	By MS/MS	By MS/MS	By matching	By MS/MS			1	1	1	1	1	1			18.927	17.129	2	3.0174e-07	2787	AU_20181123_BALL_380_Cyto_3	196.79	130.72	1772100000	325150000	338350000	137520000	556080000	313240000	101750000	0	0			1028
QDEQLQKTKANNR	2	Gln->pyro-Glu	1554.78	0.775032	168	sp|P09496|CLCA_HUMAN	yes	yes	0	1	0	0	0		By MS/MS	By matching	By MS/MS	By matching	By matching		By matching		1	1	1	1	1		1	16.212	14.347	3	0.00011194	1596	AU_20181128_BALL_380_Cyto_2	49.929	35.671	231880000	0	46735000	25512000	80690000	47996000	26668000	0	4274200			1029
QDGQFSVLFTKCDSSPDSAEDVR	1	Gln->pyro-Glu	2570.12	0.123111	14	CON__P12763	yes	yes	0	1	0	0	0	By matching	By MS/MS		By matching					1	1		1					96.626	97.125	3	0.00083615	30950	AU_20181128_BALL_380_Cyto_2	52.169	43.882	9650200	2853600	4208300	0	2588300	0	0	0	0		+	1030
QDHAQQLATAAEER	0	Gln->pyro-Glu	1549.71	0.712098	531	sp|Q14980|NUMA1_HUMAN	yes	yes	0	1	0	0	0	By MS/MS	By MS/MS	By MS/MS	By MS/MS	By MS/MS	By matching	By matching		1	2	2	2	2	2	2		24.651	23.072	2;3	0.00025738	5006	AU_20181123_BALL_697_Cyto_2	127.17	98.775	71029000	5333000	6778200	12050000	23323000	17029000	5129300	1386800	0			1031
QDHPSSMGVYGQESGGFSGPGENR	0	Oxidation (M);Gln->pyro-Glu	2478.01	0.0142295	444	sp|Q01844|EWS_HUMAN	yes	yes	0	1	0	1	0	By MS/MS		By matching	By MS/MS	By MS/MS	By matching	By matching		1		1	1	1	1	1		34.744	33.556	3	5.7307e-11	8194	AU_20181128_BALL_697_Cyto_1	69.152	66.323	42370000	9096800	0	1162700	10212000	17970000	2415300	1512400	0			1032
QDHPSSMGVYGQESGGFSGPGENR	0	Gln->pyro-Glu	2462.02	0.0193148	444	sp|Q01844|EWS_HUMAN	yes	yes	0	1	0	0	0	By MS/MS	By MS/MS	By MS/MS	By MS/MS	By MS/MS	By MS/MS			2	2	2	2	2	1			48.625	47.438	2;3	1.4966e-40	13437	AU_20181128_BALL_697_Cyto_1	140.66	132.34	225230000	49863000	18739000	11889000	33604000	101320000	9811600	0	0			1033
QDIAFAYQR	0	Gln->pyro-Glu	1093.52	0.519259	151	sp|P07355|ANXA2_HUMAN	yes	yes	0	1	0	0	0	By matching	By matching	By matching	By MS/MS	By matching	By matching			1	1	1	1	1	1			78.799	78.905	2	0.045431	24347	AU_20181128_BALL_697_Cyto_1	96.253	12.988	32268000	6154600	4187700	4950300	6147100	7361900	3466300	0	0			1034
QDSKGLYADTR	1	Gln->pyro-Glu	1235.58	0.57823	577	sp|Q53F19|NCBP3_HUMAN	yes	yes	0	1	0	0	0	By matching	By matching	By matching	By MS/MS	By matching	By matching			1	1	1	1	1	1			20.661	18.863	2	0.021751	3424	AU_20181128_BALL_697_Cyto_1	87.298	37.88	32714000	4469600	4170100	2610900	10385000	9292400	1786600	0	0			1035
QDVDNASLAR	0	Gln->pyro-Glu	1070.5	0.499252	162	sp|P08670|VIME_HUMAN	yes	yes	0	1	0	0	0	By MS/MS	By MS/MS		By MS/MS	By MS/MS	By MS/MS	By MS/MS	By MS/MS	1	1		1	1	1	1	1	33.315	32.061	2	0.0055292	7937	AU_20181123_BALL_380_Cyto_1	135.71	62.463	212850000	27065000	33934000	0	51254000	45601000	14634000	21045000	19312000			1036
QDVDTEPQKR	1	Gln->pyro-Glu	1197.56	0.56258	582	sp|Q5T200|ZC3HD_HUMAN	yes	yes	0	1	0	0	0		By MS/MS		By MS/MS	By MS/MS	By MS/MS		By matching		1		1	1	1		1	17.76	15.854	2	0.0059758	2194	AU_20181128_BALL_380_Cyto_2	133.13	42.477	42081000	0	15358000	0	0	14621000	10162000	0	1939300			1037
QDVGVTCPEQDKYR	1	Unmodified	1693.77	0.772984	142	sp|P05164|PERM_HUMAN	yes	yes	0	0	0	0	0							By MS/MS	By MS/MS							1	1	19.203	18.324	3	0.00074248	2688	AU_20181128_A00388_Cyto_3	94.09	82.447	37029000	0	0	0	0	0	0	22042000	14987000			1038
QEAEEAKEALLQASR	1	Gln->pyro-Glu	1654.82	0.816229	235	sp|P26038|MOES_HUMAN	yes	yes	0	1	0	0	0	By MS/MS	By MS/MS	By matching	By MS/MS	By MS/MS		By matching	By MS/MS	2	2	2	2	2		2	2	62.108	61.89	2;3	3.9818e-10	18270	AU_20181128_BALL_697_Cyto_1	177.84	130.28	225800000	37995000	25944000	11941000	37331000	94021000	0	10551000	8020200			1039
QEAEKMFKGKR	3	Gln->pyro-Glu	1333.68	0.681255	171	sp|P09661|RU2A_HUMAN	yes	yes	0	1	0	0	0			By matching	By MS/MS	By matching		By matching				1	1	1		1		17.607	16.188	3	0.026016	2195	AU_20181128_BALL_697_Cyto_1	85.288	56.483	63140000	0	0	8803000	23693000	28890000	0	1753900	0			1040
QEAIAQNR	0	Gln->pyro-Glu	911.446	0.446094	597	sp|Q6P2Q9|PRP8_HUMAN	yes	yes	0	1	0	0	0	By matching	By matching	By matching	By MS/MS	By matching	By matching		By matching	1	1	1	1	1	1		1	20.167	18.374	2	0.034526	3293	AU_20181128_BALL_697_Cyto_1	114.78	14.717	53778000	3159100	7056800	3292600	16328000	12120000	7537900	0	4283100			1041
QEAIQDLWQWR	0	Unmodified	1471.72	0.720812	148	sp|P06748|NPM_HUMAN	yes	yes	0	0	0	0	0	By matching	By matching	By matching		By MS/MS				1	1	1		1				98.321	98.355	2	0.01292	32507	AU_20181123_BALL_697_Cyto_2	91.584	48.072	10605000	2034500	683640	1208500	0	6677900	0	0	0			1042
QEARPEPAR	0	Gln->pyro-Glu	1035.51	0.509757	360	sp|P55265|DSRAD_HUMAN	yes	yes	0	1	0	0	1	By matching	By matching	By matching	By MS/MS	By MS/MS	By matching	By matching	By matching	1	1	1	1	1	1	1	1	16.344	14.776	2	0.0078549	2034	AU_20181123_BALL_697_Cyto_2	128.38	60.402	356430000	23414000	40501000	28793000	94394000	85756000	58951000	6239100	18383000			1043
QEEEMMAKEEELVKVR	2	Gln->pyro-Glu	1959.93	0.928164	278	sp|P35579|MYH9_HUMAN	yes	yes	0	1	0	0	0	By matching	By matching		By matching	By MS/MS				1	1		1	1				69.054	68.85	3	0.0011401	21699	AU_20181123_BALL_697_Cyto_2	68.944	51.542	22744000	9489900	2796700	0	992030	9465200	0	0	0			1044
QEEMNSQQEEEEMETDAR	0	Gln->pyro-Glu	2194.83	0.826671	496	sp|Q13435|SF3B2_HUMAN	yes	yes	0	1	0	0	0	By matching	By matching		By MS/MS	By MS/MS	By MS/MS		By matching	1	1		2	1	1		2	50.096	49.154	2;3	1.2e-09	13965	AU_20181128_BALL_697_Cyto_1	119.01	114.21	31197000	2377000	1880600	0	13761000	6875200	4396000	0	1906500			1045
QEENDKLR	1	Gln->pyro-Glu	1013.48	0.477788	507	sp|Q13813|SPTN1_HUMAN	yes	yes	0	1	0	0	0		By matching	By matching		By MS/MS	By matching				1	1		1	1			17.29	15.333	2	0.038857	2495	AU_20181123_BALL_697_Cyto_2	121.05	45.836	22373000	0	4422700	3253300	0	10832000	3865000	0	0			1046
QEIFQEQLAAVPEFR	0	Gln->pyro-Glu	1786.89	0.889	848	sp|Q9Y678|COPG1_HUMAN	yes	yes	0	1	0	0	0	By matching	By MS/MS	By matching	By MS/MS	By MS/MS	By matching			1	1	1	1	1	1			118.03	118.12	2	0.00042731	38961	AU_20181128_BALL_697_Cyto_1	84.289	54.99	12800000	1640700	2302600	1403600	3131200	2845900	1475800	0	0			1047
QELEKTR	1	Gln->pyro-Glu	885.456	0.455596	278	sp|P35579|MYH9_HUMAN;sp|Q68CZ1|FTM_HUMAN	yes	no	0	1	0	0	0		By MS/MS	By matching	By MS/MS	By MS/MS	By matching	By matching	By matching		1	1	1	1	1	1	1	17.425	15.852	2	6.2775e-06	2051	AU_20181128_BALL_380_Cyto_2	122.74	18.376	105350000	0	0	12381000	37774000	38816000	10787000	2293700	3299300			1048
QELLVNQNPIAQPLASR	0	Unmodified	1890.03	0.0323098	787	sp|Q9NX24|NHP2_HUMAN	yes	yes	0	0	0	0	0							By MS/MS	By MS/MS							2	2	75.488	75.912	2;3	5.9506e-09	21800	AU_20181128_A00388_Cyto_3	135.37	90.604	66449000	0	0	0	0	0	0	44775000	21674000			1049
QELQEAKEKVAGIESHSELQISR	2	Gln->pyro-Glu	2591.32	0.319109	531	sp|Q14980|NUMA1_HUMAN	yes	yes	0	1	0	0	0	By matching				By MS/MS				1				1				64.209	63.478	4	1.9575e-20	19656	AU_20181123_BALL_697_Cyto_2	111.97	85.221	50213000	10841000	0	0	0	39372000	0	0	0			1050
QELTSQAER	0	Gln->pyro-Glu	1043.49	0.488352	531	sp|Q14980|NUMA1_HUMAN	yes	yes	0	1	0	0	0	By matching	By matching	By matching	By MS/MS	By matching	By matching		By matching	1	1	1	1	1	1		1	23.164	21.386	2	0.046264	4342	AU_20181128_BALL_697_Cyto_1	96.034	50.316	60449000	6649700	5360200	3896600	16263000	20442000	6565500	0	1272200			1051
QEMQEVQSSR	0	Gln->pyro-Glu	1203.52	0.519001	224	sp|P22626|ROA2_HUMAN	yes	yes	0	1	0	0	0	By MS/MS	By MS/MS	By MS/MS	By MS/MS	By MS/MS	By MS/MS	By MS/MS	By MS/MS	2	1	1	2	2	2	1	2	24.368	22.708	2	0.005783	4851	AU_20181123_BALL_380_Cyto_3	130.66	96.917	5226500000	164520000	622400000	503110000	1710700000	1167000000	607910000	162730000	288080000			1052
QEMQEVQSSR	0	Unmodified	1220.55	0.54555	224	sp|P22626|ROA2_HUMAN	yes	yes	0	0	0	0	0	By matching	By MS/MS	By MS/MS	By MS/MS	By MS/MS	By MS/MS	By matching	By MS/MS	1	1	1	1	1	1	1	1	16.88	15.312	2	1.2539e-16	2139	AU_20181123_BALL_380_Cyto_3	205.18	149.17	204040000	24649000	24398000	27406000	52687000	37881000	19925000	4701100	12392000			1053
QEMQEVQSSR	0	Oxidation (M);Gln->pyro-Glu	1219.51	0.513915	224	sp|P22626|ROA2_HUMAN	yes	yes	0	1	0	1	0	By matching	By MS/MS	By matching	By matching	By matching	By MS/MS		By matching	1	1	1	1	1	1		1	18.047	16.255	2	0.0058547	2295	AU_20181128_BALL_697_Cyto_3	166.09	119.01	742000000	102920000	96236000	53987000	170530000	120250000	127280000	0	70798000			1054
QEQHEAQAQVAELELQLR	0	Gln->pyro-Glu	2102.04	0.0392456	531	sp|Q14980|NUMA1_HUMAN	yes	yes	0	1	0	0	0	By matching	By matching	By matching	By MS/MS	By MS/MS	By matching	By matching		1	1	1	1	2	1	1		84.797	84.863	2;3	1.8543e-09	27213	AU_20181123_BALL_697_Cyto_2	103.17	69.473	71361000	3290100	1257100	869220	6044000	56932000	2294200	674320	0			1055
QEQIAKR	1	Gln->pyro-Glu	854.461	0.461016	393	sp|P62753|RS6_HUMAN	yes	yes	0	1	0	0	0	By matching	By MS/MS	By matching	By MS/MS	By MS/MS	By MS/MS	By MS/MS	By matching	1	1	1	1	1	1	1	1	16.951	15.383	2	0.026299	1846	AU_20181128_BALL_697_Cyto_3	138.33	32.942	960660000	234600000	147620000	103680000	122730000	186800000	136880000	7953800	20388000			1056
QESDDADEDYGR	0	Unmodified	1398.52	0.517146	733	sp|Q9H1E3|NUCKS_HUMAN	yes	yes	0	0	0	0	0							By MS/MS	By MS/MS							1	1	17.438	16.559	2	0.00084497	1982	AU_20181128_A00388_Cyto_3	164.9	144.03	24104000	0	0	0	0	0	0	10071000	14033000			1057
QEVQSSR	0	Unmodified	832.404	0.403895	224	sp|P22626|ROA2_HUMAN	yes	yes	0	0	0	0	0				By MS/MS		By matching	By MS/MS	By matching				1		1	1	1	14.164	12.797	2	0.04177	906	AU_20181123_A00388_Cyto_2	128.61	21.29	141160000	0	0	0	30946000	0	62862000	17213000	30135000			1058
QEYDESGPSIVHR	0	Gln->pyro-Glu	1498.67	0.668836	368;412;174	sp|Q6S8J3|POTEE_HUMAN;sp|P0CG38|POTEI_HUMAN;sp|P0CG39|POTEJ_HUMAN;sp|Q9BYX7|ACTBM_HUMAN;sp|A5A3E0|POTEF_HUMAN;sp|P60709|ACTB_HUMAN;sp|P63261|ACTG_HUMAN	no	no	0	1	0	0	0	By matching	By MS/MS		By MS/MS	By MS/MS	By MS/MS	By matching	By matching	1	1		1	1	1	1	1	34.252	33.097	2	4.4721e-06	7814	AU_20181128_BALL_697_Cyto_3	133.07	112.2	77989000	9917500	8753400	0	28512000	14733000	14208000	1000200	864220			1059
QEYEQLIAKNR	1	Gln->pyro-Glu	1373.69	0.693929	18	sp|P35527|K1C9_HUMAN;CON__P35527	yes	no	0	1	0	0	0	By matching	By MS/MS	By MS/MS	By matching	By MS/MS	By matching	By matching	By MS/MS	1	1	1	1	1	1	1	1	47.817	46.75	2	0.0017621	11779	AU_20181128_A00388_Cyto_3	135.71	95.36	58282000	14404000	4842000	8681400	3512000	5681200	7582300	201480	13378000		+	1060
QEYQEKGVR	1	Gln->pyro-Glu	1118.54	0.535637	372	sp|P61160|ARP2_HUMAN	yes	yes	0	1	0	0	0		By MS/MS	By matching	By MS/MS	By MS/MS	By matching		By matching		1	1	1	1	1		1	17.718	15.836	2	0.014123	2180	AU_20181128_BALL_380_Cyto_2	125.16	71.193	86866000	0	14449000	7054700	25905000	24958000	7621100	0	6878800			1061
QFCSTQAALQAMER	0	Gln->pyro-Glu	1622.72	0.718111	531	sp|Q14980|NUMA1_HUMAN	yes	yes	0	1	0	0	0	By matching	By matching	By matching	By MS/MS	By MS/MS	By matching	By matching		1	1	1	1	1	1	1		100.29	100.45	2	0.00028698	33267	AU_20181123_BALL_697_Cyto_2	97.214	79.778	19772000	2387300	1854700	3817400	3447000	6074500	1997700	193780	0			1062
QFEKLGEYGFQNALIVR	1	Unmodified	2011.05	0.0527109	9	CON__P02769	yes	yes	0	0	0	0	0	By matching				By MS/MS				1				1				83.808	83.578	3	2.6647e-07	26949	AU_20181123_BALL_697_Cyto_2	94.544	77.466	19746000	5495500	0	0	0	14250000	0	0	0		+	1063
QFESLPATHIR	0	Gln->pyro-Glu	1280.65	0.651335	110	sp|O94776|MTA2_HUMAN	yes	yes	0	1	0	0	0			By matching	By matching	By MS/MS						1	1	1				63.29	62.735	2	0.028299	19580	AU_20181123_BALL_697_Cyto_2	84.213	61.473	10372000	0	0	1586000	2755300	6030900	0	0	0			1064
QFLEVELDQAR	0	Gln->pyro-Glu	1329.66	0.65648	531	sp|Q14980|NUMA1_HUMAN	yes	yes	0	1	0	0	0	By matching	By matching	By matching	By MS/MS	By MS/MS	By matching		By matching	1	1	1	1	1	1		1	113.94	114.11	2	0.0049226	38154	AU_20181123_BALL_697_Cyto_2	101.11	53.282	50804000	3292500	5801400	5522900	10395000	18872000	5518800	0	1401900			1065
QFPKVVGGFDR	1	Gln->pyro-Glu	1231.63	0.634957	308	sp|P46087|NOP2_HUMAN	yes	yes	0	1	0	0	0	By matching		By matching	By MS/MS	By matching		By matching	By matching	1		1	1	1		1	1	73.058	73.063	2	0.045337	22303	AU_20181128_BALL_697_Cyto_1	78.934	30.138	20362000	4417200	0	3781800	5699700	4510700	0	704590	1248500			1066
QFVTATDVVR	0	Gln->pyro-Glu	1117.58	0.576774	195	sp|P13796|PLSL_HUMAN	yes	yes	0	1	0	0	0	By MS/MS	By MS/MS	By matching	By MS/MS	By MS/MS	By MS/MS	By matching	By matching	1	1	1	1	1	1	1	1	86.008	86.244	2	0.0055154	28048	AU_20181123_BALL_697_Cyto_2	135.79	59.937	89015000	21137000	15209000	7244400	15610000	13490000	10811000	1770500	3742700			1067
QGANINEIR	0	Gln->pyro-Glu	996.499	0.498858	545	sp|Q15365|PCBP1_HUMAN	yes	yes	0	1	0	0	0	By MS/MS		By matching	By MS/MS					1		1	1					35.857	34.818	2	0.019419	8608	AU_20181128_BALL_697_Cyto_1	113.26	8.8901	24398000	9610100	0	3746900	11041000	0	0	0	0			1068
QGEAEFNR	0	Gln->pyro-Glu	932.399	0.398809	80	sp|O43707|ACTN4_HUMAN	yes	yes	0	1	0	0	0	By matching	By matching	By matching	By MS/MS	By matching	By matching	By matching	By matching	1	1	1	1	1	1	1	1	25.088	23.495	2	0.038769	4982	AU_20181128_BALL_697_Cyto_1	120.92	63.45	59585000	10761000	7537000	5536200	10133000	10757000	7553400	2972200	4335800			1069
QGGDFTR	0	Unmodified	779.356	0.356216	402;227	sp|P62937|PPIA_HUMAN;sp|Q9Y536|PAL4A_HUMAN;sp|P0DN26|PAL4F_HUMAN;sp|F5H284|PAL4D_HUMAN;sp|A0A0B4J2A2|PAL4C_HUMAN;sp|A0A075B759|PAL4E_HUMAN;sp|P23284|PPIB_HUMAN	no	no	0	0	0	0	0		By matching		By MS/MS	By matching	By MS/MS				1		1	1	1			16.203	14.309	2	0.047371	1670	AU_20181128_BALL_697_Cyto_3	111.01	37.969	258640000	0	156580000	0	64644000	1354300	36060000	0	0			1070
QGGGGGGGSVPGIER	0	Gln->pyro-Glu	1266.6	0.595277	343	sp|P52272|HNRPM_HUMAN	yes	yes	0	1	0	0	0	By MS/MS	By matching	By matching	By MS/MS	By MS/MS	By MS/MS	By matching		1	1	1	1	1	1	1		34.466	33.254	2	6.8027e-05	8182	AU_20181128_BALL_697_Cyto_1	96.103	63.882	32845000	5210700	4977600	2260200	7791900	8890900	2977600	736170	0			1071
QGKLFGAAEVQR	1	Gln->pyro-Glu	1285.68	0.677885	507	sp|Q13813|SPTN1_HUMAN	yes	yes	0	1	0	0	0	By MS/MS	By matching	By matching	By MS/MS	By MS/MS	By matching			1	1	1	1	1	1			41.77	40.556	2	0.0026899	9942	AU_20181123_BALL_380_Cyto_1	110.84	60.485	33866000	12289000	3230000	2118100	5024400	10428000	776460	0	0			1072
QGLTKDAHNALLDIQSSGR	1	Gln->pyro-Glu	2006.02	0.0181163	41	sp|Q99613|EIF3C_HUMAN;sp|B5ME19|EIFCL_HUMAN	yes	no	0	1	0	0	0	By matching				By MS/MS				1				1				58.664	57.884	3	5.0292e-05	18062	AU_20181123_BALL_697_Cyto_2	48.477	43.575	11122000	3684200	0	0	0	7437900	0	0	0			1073
QGTTPPIWHLTDKKR	2	Gln->pyro-Glu	1759.94	0.936953	360	sp|P55265|DSRAD_HUMAN	yes	yes	0	1	0	0	0	By matching		By matching		By MS/MS				1		1		1				36.945	35.538	3	0.020127	9621	AU_20181123_BALL_697_Cyto_2	52.254	39.628	24706000	3647200	0	1543000	0	19516000	0	0	0			1074
QGVDADINGLR	0	Gln->pyro-Glu	1139.56	0.557101	18	sp|P35527|K1C9_HUMAN;CON__P35527	yes	no	0	1	0	0	0	By matching	By MS/MS	By matching	By MS/MS	By MS/MS	By MS/MS	By matching	By MS/MS	1	1	1	1	1	1	1	1	65.806	65.691	2	0.0029351	18888	AU_20181128_BALL_697_Cyto_3	164.68	118.55	102060000	5020500	15944000	8884900	17402000	8718600	16151000	4266200	25671000		+	1075
QHALLQEELR	0	Gln->pyro-Glu	1218.64	0.635685	668	sp|Q92974|ARHG2_HUMAN	yes	yes	0	1	0	0	0				By matching	By MS/MS							1	1				44.785	42.726	2	0.030993	12609	AU_20181123_BALL_697_Cyto_2	92.838	50.729	6241600	0	0	0	1420100	4821500	0	0	0			1076
QHEIVLKVAYPQADSNLR	1	Gln->pyro-Glu	2063.08	0.0799882	649	sp|Q8WUM0|NU133_HUMAN	yes	yes	0	1	0	0	0	By matching				By MS/MS				1				1				61.118	60.387	3	8.173e-07	18910	AU_20181123_BALL_697_Cyto_2	87.16	70.761	8740100	4238900	0	0	0	4501200	0	0	0			1077
QHFISFDTDR	0	Gln->pyro-Glu	1247.56	0.557101	261	sp|P30626|SORCN_HUMAN	yes	yes	0	1	0	0	0	By MS/MS	By MS/MS	By matching	By MS/MS	By MS/MS	By matching			1	1	1	1	1	1			62.33	62.002	2	0.0079943	19201	AU_20181123_BALL_697_Cyto_2	149.72	105.59	39297000	5181800	5459000	1752300	7603400	16869000	2431300	0	0			1078
QHHPPYHQQHHQGPPPGGPGGR	0	Gln->pyro-Glu	2385.1	0.101226	226	sp|P23246|SFPQ_HUMAN	yes	yes	0	1	0	0	0	By MS/MS	By MS/MS	By MS/MS	By MS/MS	By MS/MS	By MS/MS	By matching	By matching	2	4	2	3	2	2	1	2	19.471	17.793	3;4	2.901e-214	1975	AU_20181123_BALL_380_Cyto_1	210.12	189.65	2337400000	632980000	192820000	250210000	151820000	1014500000	30724000	60006000	4309200			1079
QHKCPGPTSGPSPGTNLSGCIR	1	Gln->pyro-Glu	2290.06	0.0582833	479	sp|Q12912|LRMP_HUMAN	yes	yes	0	1	0	0	0	By matching				By MS/MS				1				1				21.544	19.912	3	8.4445e-13	4419	AU_20181123_BALL_697_Cyto_2	94.463	85.406	20170000	9042200	0	0	0	11128000	0	0	0			1080
QHLLSLQQR	0	Gln->pyro-Glu	1104.6	0.603991	333	sp|P49750|YLPM1_HUMAN	yes	yes	0	1	0	0	0		By matching	By matching	By matching	By MS/MS					1	1	1	1				38.111	36.955	2	0.0074187	10142	AU_20181123_BALL_697_Cyto_2	128.61	74.058	23000000	0	4363400	4428000	3427400	10781000	0	0	0			1081
QHMDITGEENPLNKLR	1	Gln->pyro-Glu	1876.91	0.910146	739	sp|Q9H4A4|AMPB_HUMAN	yes	yes	0	1	0	0	0	By MS/MS		By matching	By MS/MS	By MS/MS		By matching		1		1	1	1		1		63.54	63.236	3	1.6874e-05	19708	AU_20181123_BALL_697_Cyto_2	107.61	94.49	44780000	10899000	0	3369000	12041000	17271000	0	1200300	0			1082
QHQMQLVDSIVR	0	Gln->pyro-Glu	1435.72	0.724183	189	sp|P12270|TPR_HUMAN	yes	yes	0	1	0	0	0	By MS/MS	By MS/MS	By matching	By MS/MS	By MS/MS	By matching		By matching	2	1	1	1	2	2		1	69.755	69.547	2;3	0.00037704	20974	AU_20181128_BALL_380_Cyto_2	159.4	109.99	57963000	8435800	7460000	4530600	9244900	25086000	2632500	0	572950			1083
QHSNAAQTQTGEANR	0	Gln->pyro-Glu	1594.71	0.708409	275	sp|P34897|GLYM_HUMAN	yes	yes	0	1	0	0	0	By MS/MS		By MS/MS		By MS/MS	By MS/MS			1		1		1	1			16.017	14.235	2	3.5595e-22	1791	AU_20181123_BALL_697_Cyto_2	203.61	160.87	1005900000	324400000	0	236000000	0	185650000	259880000	0	0			1084
QHSNAAQTQTGEANR	0	Unmodified	1611.73	0.734959	275	sp|P34897|GLYM_HUMAN	yes	yes	0	0	0	0	0					By MS/MS								2				10.026	8.2165	2;3	3.7498e-23	6	AU_20181123_BALL_697_Cyto_2	101.75	81.168	0	0	0	0	0	0	0	0	0			1085
QHVANDYAR	0	Gln->pyro-Glu	1055.48	0.478457	54	sp|O00754|MA2B1_HUMAN	yes	yes	0	1	0	0	0							By MS/MS	By MS/MS							1	1	17.781	16.902	2	0.0098808	2405	AU_20181123_A00388_Cyto_2	133.58	76.301	30334000	0	0	0	0	0	0	14246000	16088000			1086
QIAAKIGGDAATTVNNSTPDFGFGGQKR	2	Gln->pyro-Glu	2803.39	0.38892	667	sp|Q92945|FUBP2_HUMAN	yes	yes	0	1	0	0	0		By matching	By matching	By matching	By MS/MS			By matching		1	1	1	1			1	80.675	80.983	4	5.6027e-20	26101	AU_20181123_BALL_697_Cyto_2	76.55	65.446	34771000	0	2827900	1192000	5110200	24811000	0	0	830130			1087
QIDSVKVWPR	1	Gln->pyro-Glu	1209.65	0.650607	14	CON__P12763	yes	yes	0	1	0	0	0	By MS/MS	By MS/MS	By MS/MS	By MS/MS	By MS/MS	By MS/MS			1	1	1	1	1	1			67.157	66.912	2	0.005783	19873	AU_20181128_BALL_380_Cyto_2	166.09	112.92	826100000	313560000	191710000	72439000	131520000	99201000	17665000	0	0		+	1088
QIEAQEKPR	1	Gln->pyro-Glu	1080.56	0.556372	436	sp|Q01082|SPTB2_HUMAN	yes	yes	0	1	0	0	0	By MS/MS	By MS/MS		By MS/MS	By matching	By MS/MS	By matching	By matching	1	1		1	1	1	1	1	18.446	16.89	2	1.4637e-29	2278	AU_20181123_BALL_380_Cyto_1	152.28	46.709	75410000	0	9740900	0	20139000	32317000	11283000	725910	1203500			1089
QIEIQFAQGDR	0	Gln->pyro-Glu	1286.63	0.625515	96	sp|O75494|SRS10_HUMAN;sp|Q8WXF0|SRS12_HUMAN	yes	no	0	1	0	0	0	By MS/MS	By MS/MS	By MS/MS	By MS/MS	By MS/MS	By MS/MS	By MS/MS	By MS/MS	1	1	1	1	1	1	1	1	93.983	94.231	2	0.0024796	29941	AU_20181128_BALL_380_Cyto_2	142.83	95.745	145260000	25913000	17792000	20930000	19981000	38195000	11569000	3531800	7346400			1090
QIEYEYKLAQALHEMR	1	Gln->pyro-Glu	2003.98	0.977497	220	sp|P20700|LMNB1_HUMAN	yes	yes	0	1	0	0	0	By matching	By matching	By matching	By matching	By MS/MS		By MS/MS	By MS/MS	1	1	1	1	1		2	1	102.01	102.19	3	9.9956e-06	29580	AU_20181123_A00388_Cyto_2	113.29	90.297	68443000	1738600	2731500	2038100	4780600	26720000	0	21876000	8558600			1091
QIILEKEETEELKR	2	Gln->pyro-Glu	1739.93	0.93053	191	sp|P12956|XRCC6_HUMAN	yes	yes	0	1	0	0	0	By MS/MS	By matching		By MS/MS	By MS/MS		By matching	By matching	2	1		1	1		1	1	49.023	48.29	3	1.7159e-05	13849	AU_20181128_BALL_697_Cyto_1	122.34	63.154	128010000	27922000	4613700	0	19914000	66451000	0	2484100	6623900			1092
QINLSNIR	0	Gln->pyro-Glu	939.514	0.513779	603	sp|Q7KZF4|SND1_HUMAN	yes	yes	0	1	0	0	0	By matching	By matching	By matching	By MS/MS	By matching	By matching	By matching	By matching	1	1	1	1	1	1	1	1	74.07	74.093	2	0.036906	22588	AU_20181128_BALL_697_Cyto_1	102.71	23.598	51908000	5740800	6089300	3799800	12656000	15897000	5988000	640810	1096900			1093
QINWTVLYR	0	Gln->pyro-Glu	1174.61	0.613493	427	sp|P83731|RL24_HUMAN	yes	yes	0	1	0	0	0	By matching	By MS/MS	By matching	By matching	By matching	By matching			1	1	1	1	1	1			116	116.12	2	0.019534	37990	AU_20181128_BALL_380_Cyto_2	113.41	73.869	111850000	24848000	19597000	16726000	16830000	27815000	6030500	0	0			1094
QIPQATASMKDGKWER	2	Gln->pyro-Glu	1827.89	0.893767	71	sp|O43175|SERA_HUMAN	yes	yes	0	1	0	0	0	By MS/MS								1								39.039	37.885	3	2.2058e-10	9816	AU_20181123_BALL_380_Cyto_1	138.91	108.92	39492000	39492000	0	0	0	0	0	0	0			1095
QISNLQQSISDAEQR	0	Gln->pyro-Glu	1698.82	0.817291	11	sp|P04264|K2C1_HUMAN;CON__P04264	yes	no	0	1	0	0	0	By matching	By MS/MS	By MS/MS	By MS/MS	By MS/MS	By MS/MS	By matching	By MS/MS	1	1	1	1	1	1	1	1	88.731	88.967	2	4.8012e-10	28087	AU_20181128_BALL_697_Cyto_1	138.45	114.77	45964000	1530000	6099200	6324800	10922000	8642100	6504600	2624100	3317000		+	1096
QISRPSAAGINLMIGSTR	0	Gln->pyro-Glu	1853.98	0.978166	465	sp|Q08211|DHX9_HUMAN	yes	yes	0	1	0	0	1	By matching		By matching		By MS/MS		By matching		1		1		1		1		85.853	85.749	3	2.4815e-06	27764	AU_20181123_BALL_697_Cyto_2	60.564	38.724	16289000	4223000	0	1404000	0	9560700	0	1101300	0			1097
QITDKAR	1	Gln->pyro-Glu	813.434	0.434466	98	sp|O75533|SF3B1_HUMAN	yes	yes	0	1	0	0	0	By MS/MS		By matching		By MS/MS	By MS/MS	By MS/MS	By MS/MS	1		1		1	1	1	1	17.38	15.834	2	4.6503e-06	2108	AU_20181123_BALL_380_Cyto_1	124.59	33.609	227790000	0	0	44174000	0	102190000	46843000	12068000	22515000			1098
QITLKTTPASGER	1	Gln->pyro-Glu	1383.74	0.735793	189	sp|P12270|TPR_HUMAN	yes	yes	0	1	0	0	0	By MS/MS	By MS/MS	By MS/MS	By MS/MS	By MS/MS				1	1	1	1	1				31.686	30.069	2	0.00019537	6794	AU_20181123_BALL_380_Cyto_3	99.522	56.01	69948000	13774000	9750200	12342000	16765000	17317000	0	0	0			1099
QITLNDLPVGR	0	Gln->pyro-Glu	1207.66	0.656087	486	sp|Q13162|PRDX4_HUMAN	yes	yes	0	1	0	0	0	By matching	By matching	By MS/MS	By matching	By MS/MS	By matching	By matching	By matching	1	1	1	1	1	1	1	1	110.43	110.63	2	0.0055849	36920	AU_20181123_BALL_697_Cyto_2	111.61	82.52	35794000	5201400	7582400	5261500	3831400	8824100	2874000	1125500	1094000			1100
QITVNDLPVGR	0	Gln->pyro-Glu	1193.64	0.640436	270	sp|P32119|PRDX2_HUMAN;sp|Q06830|PRDX1_HUMAN	yes	no	0	1	0	0	0	By MS/MS	By MS/MS	By MS/MS	By MS/MS	By MS/MS	By MS/MS		By matching	1	1	1	1	1	1		1	95.111	95.395	2	0.0016573	30545	AU_20181128_BALL_697_Cyto_1	136.57	66.742	855300000	145520000	161850000	81782000	145750000	219820000	92428000	0	8152300			1101
QKASIHEAWTDGKEAMLR	2	Gln->pyro-Glu	2053.01	0.00510874	190	sp|P12814|ACTN1_HUMAN	yes	yes	0	1	0	0	0	By MS/MS		By matching		By matching				1		1		1				38.906	37.566	4	2.4856e-06	9720	AU_20181123_BALL_380_Cyto_1	77.506	67.131	21598000	17385000	0	2599500	0	1613100	0	0	0			1102
QKDVKDGKYSQVLANGLDNKLR	4	Gln->pyro-Glu	2471.31	0.313236	387	sp|P62269|RS18_HUMAN	yes	yes	0	1	0	0	0	By MS/MS				By matching				1				1				39.602	38.021	4	7.1321e-68	9681	AU_20181123_BALL_380_Cyto_1	223.89	179.08	80195000	75906000	0	0	0	4289800	0	0	0			1103
QKEEEEATASER	1	Gln->pyro-Glu	1388.61	0.605567	583	sp|Q5T3I0|GPTC4_HUMAN	yes	yes	0	1	0	0	0		By matching	By matching	By MS/MS	By MS/MS	By MS/MS	By matching	By matching		1	1	1	1	1	1	1	17.107	15.494	2	0.00054988	2467	AU_20181123_BALL_697_Cyto_2	180.2	90.312	44594000	0	2735900	1383500	12416000	14557000	6268100	1749300	5484400			1104
QKEFDPTITDASLSLPSR	1	Gln->pyro-Glu	1986.99	0.989836	453	sp|Q05682|CALD1_HUMAN	yes	yes	0	1	0	0	0	By matching	By matching		By matching	By MS/MS	By matching			1	1		1	1	1			94.242	94.46	2	0.0002949	30984	AU_20181123_BALL_697_Cyto_2	63.537	50.336	17545000	2536900	4313600	0	3684600	4573400	2436900	0	0			1105
QKEGESEDLASR	1	Gln->pyro-Glu	1330.6	0.600088	468	sp|Q08379|GOGA2_HUMAN	yes	yes	0	1	0	0	0		By matching	By matching	By matching	By MS/MS	By matching		By matching		1	1	1	1	1		1	18.301	16.419	2	0.00066639	2965	AU_20181123_BALL_697_Cyto_2	120.96	81.337	26864000	0	3598000	2840500	7419100	8030800	3980700	0	994630			1106
QKENAGEDPGLAR	1	Gln->pyro-Glu	1366.65	0.647707	423	sp|P81605|DCD_HUMAN	yes	yes	0	1	0	0	0							By MS/MS								1		19.211	19.211	2	7.7979e-06	2855	AU_20181123_A00388_Cyto_2	160.18	107.02	7351200	0	0	0	0	0	0	7351200	0			1107
QKHSQAVEELAEQLEQTKR	2	Gln->pyro-Glu	2234.13	0.129123	278	sp|P35579|MYH9_HUMAN	yes	yes	0	1	0	0	0	By MS/MS				By MS/MS				1				1				49.444	48.12	4	9.6757e-10	14799	AU_20181123_BALL_697_Cyto_2	113.86	98.264	34083000	10295000	0	0	0	23788000	0	0	0			1108
QKIGLSDAR	1	Gln->pyro-Glu	969.524	0.524344	726	sp|Q9BY77|PDIP3_HUMAN	yes	yes	0	1	0	0	0		By matching	By MS/MS	By MS/MS	By MS/MS	By matching				1	1	1	1	1			23.222	21.315	2	0.015905	4328	AU_20181123_BALL_380_Cyto_3	108.46	44.896	29172000	0	2934300	4394800	7496100	12884000	1462400	0	0			1109
QKIVKPVKVSAPR	3	Gln->pyro-Glu	1431.89	0.892569	427	sp|P83731|RL24_HUMAN	yes	yes	0	1	0	0	0	By MS/MS								1								17.695	16.441	3	0.058287	2334	AU_20181123_BALL_380_Cyto_1	53.754	39.848	0	0	0	0	0	0	0	0	0			1110
QKLEDSYR	1	Gln->pyro-Glu	1020.49	0.487624	507	sp|Q13813|SPTN1_HUMAN	yes	yes	0	1	0	0	0		By matching		By MS/MS	By MS/MS	By matching				1		1	1	1			19.789	17.895	2	0.021462	3029	AU_20181128_BALL_697_Cyto_1	146.81	21.827	17926000	0	4050600	0	6097900	6611600	1166300	0	0			1111
QKLLEQQR	1	Gln->pyro-Glu	1024.57	0.566543	639	sp|Q8NHQ9|DDX55_HUMAN	yes	yes	0	1	0	0	0		By matching		By MS/MS	By matching					1		1	1				20.475	18.618	2	0.062174	3257	AU_20181128_BALL_697_Cyto_1	93.429	26.259	9194700	0	722120	0	4621300	3851400	0	0	0			1112
QKLNPADAPNPVVFVATKDTR	2	Gln->pyro-Glu	2263.2	0.196081	110	sp|O94776|MTA2_HUMAN	yes	yes	0	1	0	0	0	By matching			By MS/MS					1			1					77.637	78.009	3	0.0043876	24150	AU_20181128_BALL_697_Cyto_1	47.392	38.345	8685800	1590600	0	0	7095200	0	0	0	0			1113
QKLQELEQQR	1	Gln->pyro-Glu	1281.67	0.667714	445	sp|Q02040|AK17A_HUMAN	yes	yes	0	1	0	0	0					By MS/MS								1				28.268	26.158	2	0.0097445	6479	AU_20181123_BALL_697_Cyto_2	120.07	26.523	7141100	0	0	0	0	7141100	0	0	0			1114
QKLQTKQAAMER	2	Gln->pyro-Glu	1413.74	0.739833	710	sp|Q99848|EBP2_HUMAN	yes	yes	0	1	0	0	0	By matching		By matching	By MS/MS	By matching		By matching	By matching	1		1	1	1		1	1	17.388	15.94	3	0.0047909	2035	AU_20181128_BALL_697_Cyto_1	91.961	58.086	145680000	29692000	0	16293000	35627000	50862000	0	3094800	10112000			1115
QKLYTLQDKAQVADVVVSR	2	Gln->pyro-Glu	2143.16	0.163718	327	sp|P49327|FAS_HUMAN	yes	yes	0	1	0	0	0		By matching	By matching	By matching	By MS/MS					1	1	1	1				66.123	65.819	3	0.0069113	20483	AU_20181123_BALL_697_Cyto_2	46.494	31.535	18105000	0	3864000	1949100	3006900	9285300	0	0	0			1116
QKQSLEYLEQVR	1	Gln->pyro-Glu	1502.77	0.772907	729	sp|Q9BZE4|NOG1_HUMAN	yes	yes	0	1	0	0	0	By matching	By matching	By matching	By MS/MS	By MS/MS	By matching			2	2	1	2	2	1			59.233	58.724	2;3	0.0017992	18140	AU_20181123_BALL_697_Cyto_2	105.65	68.223	37039000	2024900	6186300	3134000	7528000	15546000	2619600	0	0			1117
QKTGTAEMSSILEER	1	Gln->pyro-Glu	1661.79	0.79305	233	sp|P25705|ATPA_HUMAN	yes	yes	0	1	0	0	0	By MS/MS	By MS/MS	By MS/MS	By MS/MS	By MS/MS	By MS/MS	By MS/MS	By MS/MS	2	2	2	2	2	2	2	2	57.067	56.536	2;3	1.3072e-124	16371	AU_20181128_BALL_697_Cyto_1	261.27	175.99	221770000	36309000	13353000	11088000	26160000	72172000	17170000	18540000	26973000			1118
QKTGTAEMSSILEER	1	Unmodified	1678.82	0.819599	233	sp|P25705|ATPA_HUMAN	yes	yes	0	0	0	0	0	By matching		By MS/MS	By MS/MS	By MS/MS		By matching		1		1	1	1		1		32.577	31.371	3	9.0217e-06	6729	AU_20181123_BALL_380_Cyto_3	118.16	75.534	52707000	2869100	0	17842000	9893800	12701000	0	9401300	0			1119
QKVAEQER	1	Gln->pyro-Glu	969.488	0.487959	531	sp|Q14980|NUMA1_HUMAN	yes	yes	0	1	0	0	0			By matching		By MS/MS	By MS/MS					1		1	1			15.942	13.961	2	3.9449e-38	1812	AU_20181123_BALL_697_Cyto_2	157.8	35.616	33719000	0	0	10205000	0	0	23514000	0	0			1120
QKVAPLGEEFR	1	Gln->pyro-Glu	1255.66	0.656087	16	CON__P15497	yes	yes	0	1	0	0	0	By MS/MS	By MS/MS	By MS/MS	By MS/MS	By MS/MS	By MS/MS			1	1	1	1	1	1			48.867	47.649	2	0.0021212	12971	AU_20181128_BALL_697_Cyto_3	130.98	80.104	529610000	134400000	137070000	25474000	110190000	112940000	9543800	0	0		+	1121
QKVQELQDKLSPLAQELR	2	Gln->pyro-Glu	2105.15	0.148068	16	CON__P15497	yes	yes	0	1	0	0	0	By MS/MS	By MS/MS	By matching	By MS/MS	By MS/MS				2	1	1	3	3				82.169	82.275	3;4	2.0897e-57	25875	AU_20181128_BALL_697_Cyto_1	224.56	187.7	467500000	81878000	46758000	1804000	185840000	151220000	0	0	0		+	1122
QKVQNDIDIYSLTVDSKVSSR	2	Gln->pyro-Glu	2377.21	0.212519	25	CON__Q3T052	yes	yes	0	1	0	0	0	By MS/MS	By MS/MS	By MS/MS	By MS/MS	By MS/MS	By matching			5	5	1	4	1	2			79.633	79.916	3	7.8235e-110	24110	AU_20181128_BALL_697_Cyto_1	246.31	219.47	516320000	137520000	27463000	13231000	129430000	199730000	8942000	0	0		+	1123
QKYHTINGHNAEVR	1	Gln->pyro-Glu	1648.81	0.807001	224	sp|P22626|ROA2_HUMAN	yes	yes	0	1	0	0	0	By MS/MS	By MS/MS	By MS/MS	By MS/MS	By MS/MS		By matching	By matching	2	2	2	2	2		1	1	16.835	15.224	3;4	1.4697e-06	1953	AU_20181123_BALL_380_Cyto_3	136.24	110.53	448080000	175160000	41818000	42205000	71807000	103050000	0	10921000	3115500			1124
QKYNVR	1	Gln->pyro-Glu	789.413	0.413337	373	sp|P61254|RL26_HUMAN;sp|Q9UNX3|RL26L_HUMAN	yes	no	0	1	0	0	0	By matching	By MS/MS	By matching	By MS/MS	By MS/MS	By matching	By matching	By MS/MS	1	1	1	1	1	1	1	1	16.9	15.373	2	0.0047313	1874	AU_20181128_BALL_380_Cyto_2	114.67	14.601	1162300000	263010000	0	140040000	247470000	268140000	130170000	40397000	73068000			1125
QLAALGQTEPLPAEAPWAR	0	Gln->pyro-Glu	2001.03	0.0319754	668	sp|Q92974|ARHG2_HUMAN	yes	yes	0	1	0	0	0	By matching			By MS/MS	By matching	By matching			1			1	1	1			117.84	117.9	2	0.015603	38893	AU_20181128_BALL_697_Cyto_1	41.54	28.113	4600300	1042100	0	0	1586500	1471400	500240	0	0			1126
QLAEDFLR	0	Gln->pyro-Glu	973.487	0.486896	663	sp|Q92841|DDX17_HUMAN	yes	yes	0	1	0	0	0		By matching	By MS/MS	By matching	By MS/MS	By matching	By matching	By matching		1	1	1	1	1	1	1	105.26	105.51	2	0.019524	35289	AU_20181123_BALL_697_Cyto_2	131.04	36.63	48482000	0	7279700	11343000	5969600	17018000	4059100	783850	2030000			1127
QLAGEDMEISVKELR	1	Gln->pyro-Glu	1699.85	0.845086	152	sp|P07384|CAN1_HUMAN	yes	yes	0	1	0	0	0	By matching	By MS/MS	By matching	By MS/MS	By MS/MS	By matching		By matching	1	1	1	1	1	1		1	87.362	87.631	2	5.1279e-10	28473	AU_20181123_BALL_697_Cyto_2	147.18	99.242	50361000	5230400	4623400	2158000	5741800	30680000	1075400	0	851790			1128
QLAQKYNCDKMICR	2	Gln->pyro-Glu	1809.83	0.832429	404	sp|P62987|RL40_HUMAN	yes	yes	0	1	0	0	0	By MS/MS		By matching	By MS/MS	By matching				1		1	1	1				28.514	26.807	3	0.00073705	6393	AU_20181128_BALL_697_Cyto_1	110.29	85.358	158560000	47926000	0	12796000	26588000	71253000	0	0	0			1129
QLDDLKVELSQLR	1	Gln->pyro-Glu	1538.83	0.830422	302	sp|P42766|RL35_HUMAN	yes	yes	0	1	0	0	0	By matching	By matching		By matching	By MS/MS	By matching		By matching	1	1		1	1	1		1	110.4	110.64	2	0.0047528	36898	AU_20181123_BALL_697_Cyto_2	87.363	40.102	38441000	4937800	8061000	0	15363000	9384500	387750	0	306060			1130
QLEAIDQLHLEYAKR	1	Gln->pyro-Glu	1808.94	0.942098	80	sp|O43707|ACTN4_HUMAN	yes	yes	0	1	0	0	0	By matching		By matching	By matching	By MS/MS		By matching		1		1	1	1		1		84.459	84.496	3	0.0013275	27098	AU_20181123_BALL_697_Cyto_2	72.417	53.585	21898000	2901300	0	832720	2076900	15692000	0	395680	0			1131
QLEDGDQPESKKLASQGDSISSQLGPIHPPPR	2	Gln->pyro-Glu	3393.68	0.680076	667	sp|Q92945|FUBP2_HUMAN	yes	yes	0	1	0	0	0	By matching	By matching	By matching	By MS/MS	By MS/MS			By matching	1	1	1	1	1			1	63.768	63.614	4	1.4182e-54	19142	AU_20181128_BALL_697_Cyto_1	143.07	127.46	200540000	13008000	15308000	6360300	55579000	106480000	0	0	3806300			1132
QLEEAEEEAQR	0	Gln->pyro-Glu	1313.57	0.573539	278	sp|P35579|MYH9_HUMAN	yes	yes	0	1	0	0	0	By MS/MS	By MS/MS	By matching	By MS/MS	By MS/MS	By MS/MS		By matching	1	1	1	1	1	1		1	49.353	48.248	2	0.0021762	13598	AU_20181128_BALL_697_Cyto_1	138.08	50.772	49423000	13295000	4988500	1438800	11082000	12085000	5419200	0	1114200			1133
QLEEEQKLKPGGVGAPSSSSPSPSPSAR	2	Gln->pyro-Glu	2789.38	0.383166	661	sp|Q92797|SYMPK_HUMAN	yes	yes	0	1	0	0	0	By MS/MS		By matching	By matching	By matching				1		1	1	1				38.969	37.788	3	1.0804e-05	9699	AU_20181123_BALL_380_Cyto_1	57.351	43.287	30805000	16718000	0	4732800	6978500	2375200	0	0	0			1134
QLFHPEQLITGKEDAANNYAR	1	Gln->pyro-Glu	2397.17	0.171322	416	sp|Q9BQE3|TBA1C_HUMAN;sp|Q71U36|TBA1A_HUMAN;sp|P68363|TBA1B_HUMAN;sp|P68366|TBA4A_HUMAN;sp|Q9NY65|TBA8_HUMAN;sp|Q13748|TBA3C_HUMAN	yes	no	0	1	0	0	0	By MS/MS	By MS/MS	By MS/MS	By MS/MS	By MS/MS	By MS/MS	By matching	By matching	1	2	2	2	2	1	1	1	83.536	83.776	3	2.8306e-22	25915	AU_20181128_BALL_380_Cyto_2	135.26	116.85	1413300000	238210000	273050000	50758000	268850000	515800000	53190000	5717300	7688200			1135
QLGGKDGPPHQVLVVPLHSR	1	Gln->pyro-Glu	2116.15	0.154156	571	sp|Q2NL82|TSR1_HUMAN	yes	yes	0	1	0	0	0					By MS/MS								1				48.926	46.416	4	4.4401e-06	13912	AU_20181123_BALL_697_Cyto_2	63.488	31.67	12793000	0	0	0	0	12793000	0	0	0			1136
QLHLNQLIR	0	Gln->pyro-Glu	1116.64	0.640377	332	sp|P49736|MCM2_HUMAN	yes	yes	0	1	0	0	0	By matching	By MS/MS	By matching	By MS/MS	By MS/MS		By matching		1	1	1	1	1		1		71.041	70.879	2	0.01172	21720	AU_20181128_BALL_697_Cyto_1	135.84	8.725	81794000	11973000	7448800	5538500	24916000	31385000	0	532380	0			1137
QLIGIQDGYLSLLQDSGEVR	0	Unmodified	2203.15	0.148462	410	sp|P63241|IF5A1_HUMAN	yes	yes	0	0	0	0	0	By MS/MS	By MS/MS		By MS/MS	By MS/MS				1	1		1	1				114.24	114.34	3	3.5774e-06	38217	AU_20181123_BALL_697_Cyto_2	64.83	55.547	21576000	4265800	2943900	0	4838600	9528000	0	0	0			1138
QLIMANPQMQQLIQR	0	Gln->pyro-Glu	1793.93	0.928044	806	sp|Q9UHD9|UBQL2_HUMAN;sp|Q9UMX0|UBQL1_HUMAN	yes	no	0	1	0	0	0	By MS/MS	By matching	By MS/MS	By MS/MS	By MS/MS	By matching			1	1	1	1	1	1			115.35	115.47	2	0.0011806	37317	AU_20181123_BALL_380_Cyto_1	73.067	49.691	29506000	3453200	9384600	3648000	5285400	5034500	2700000	0	0			1139
QLKVDLAVTR	1	Gln->pyro-Glu	1124.66	0.655358	781	sp|Q9NW13|RBM28_HUMAN	yes	yes	0	1	0	0	0	By matching	By matching	By matching	By matching	By MS/MS		By MS/MS	By matching	1	1	1	1	1		1	1	62.83	62.641	2	0.036231	16398	AU_20181123_A00388_Cyto_2	90.108	44.947	44276000	5211000	3668100	1851000	5132900	16225000	0	7517400	4670100			1140
QLLLTADDR	0	Gln->pyro-Glu	1026.53	0.534574	134	sp|P04075|ALDOA_HUMAN	yes	yes	0	1	0	0	0	By MS/MS	By matching	By MS/MS			By MS/MS	By matching	By matching	1	1	1			1	1	1	92.328	92.661	2	0.013242	29193	AU_20181123_BALL_380_Cyto_1	149.65	70.185	59172000	17399000	12488000	14002000	0	0	10799000	297030	4186200			1141
QLLTLSSELSQAR	0	Gln->pyro-Glu	1427.76	0.762008	203	sp|P15311|EZRI_HUMAN	yes	yes	0	1	0	0	0	By MS/MS	By matching	By MS/MS	By MS/MS	By MS/MS	By MS/MS		By matching	1	1	1	1	1	1		1	114.28	114.45	2	5.8402e-06	38295	AU_20181123_BALL_697_Cyto_2	129.16	89.851	67383000	11855000	16484000	10673000	10893000	11835000	4750400	0	893190			1142
QLLYKHFDGSYSTFGEHR	1	Gln->pyro-Glu	2167.01	0.0123026	4	CON__ENSEMBL:ENSBTAP00000024146	yes	yes	0	1	0	0	0	By MS/MS	By matching		By MS/MS	By MS/MS				1	1		1	1				60.781	60.452	4	9.5705e-09	15286	AU_20181123_BALL_380_Cyto_1	103.5	86.756	121920000	76650000	4589900	0	13306000	27377000	0	0	0		+	1143
QLNENKQER	1	Gln->pyro-Glu	1140.55	0.55235	236	sp|P26368|U2AF2_HUMAN	yes	yes	0	1	0	0	0	By MS/MS	By MS/MS	By matching	By MS/MS	By matching	By MS/MS	By MS/MS	By MS/MS	1	1	1	1	1	1	1	1	16.624	15.056	2	2.459e-16	1708	AU_20181128_A00388_Cyto_3	207.29	90.562	1424500000	229760000	120040000	82866000	400150000	359400000	115970000	33255000	83048000			1144
QLQEDAAR	0	Gln->pyro-Glu	912.43	0.430109	436	sp|Q01082|SPTB2_HUMAN	yes	yes	0	1	0	0	0	By matching	By matching	By matching	By MS/MS	By MS/MS	By matching			1	1	1	1	1	1			24.564	22.732	2	0.026453	5178	AU_20181123_BALL_697_Cyto_2	107.32	11.965	16780000	2173600	1902000	1444000	4752800	4467500	2040100	0	0			1145
QLQGFPFYGKPMR	1	Gln->pyro-Glu	1550.77	0.770405	160	sp|P08579|RU2B_HUMAN	yes	yes	0	1	0	0	0	By matching	By MS/MS	By matching	By MS/MS	By MS/MS	By MS/MS	By matching	By matching	1	1	1	1	1	1	1	1	98.45	98.711	2	0.0013893	32720	AU_20181123_BALL_697_Cyto_2	94.692	69.306	44945000	6619100	6179400	5364100	5489900	14108000	4454800	1134400	1595900			1146
QLQQLQQLR	0	Gln->pyro-Glu	1136.63	0.630206	72	sp|O43290|SNUT1_HUMAN	yes	yes	0	1	0	0	0	By matching	By MS/MS	By matching	By MS/MS	By MS/MS	By matching	By matching	By matching	1	1	1	1	1	1	1	1	83.179	83.452	2	0.0088256	27000	AU_20181123_BALL_697_Cyto_2	132.29	47.073	28988000	3991100	6477800	2337200	3492600	8139800	3038200	881280	630000			1147
QLSALHR	0	Gln->pyro-Glu	806.44	0.439886	374	sp|P61313|RL15_HUMAN	yes	yes	0	1	0	0	0	By MS/MS	By MS/MS	By matching	By MS/MS	By matching	By MS/MS	By matching	By MS/MS	1	1	1	1	1	1	1	1	26.187	24.607	2	0.026096	5316	AU_20181128_BALL_697_Cyto_1	138.07	43.406	576240000	65571000	71420000	59576000	151380000	158920000	24067000	22316000	22996000			1148
QLSDKTNYDIVVR	1	Gln->pyro-Glu	1532.78	0.783472	548	sp|Q15397|PUM3_HUMAN	yes	yes	0	1	0	0	0	By MS/MS	By matching	By matching	By matching	By matching	By matching	By matching	By matching	1	1	1	1	1	1	1	1	61.24	60.974	2	0.0018924	17375	AU_20181123_BALL_380_Cyto_1	93.058	36.495	47314000	7513200	4201800	3199200	7785700	15311000	4974700	2016600	2311900			1149
QLSILVHPDKNQDDADR	1	Gln->pyro-Glu	1945.95	0.949368	106	sp|O75937|DNJC8_HUMAN	yes	yes	0	1	0	0	0	By matching			By MS/MS	By MS/MS				1			1	1				58.831	58.309	3	0.0073932	18024	AU_20181123_BALL_697_Cyto_2	48.547	37.285	22490000	4203700	0	0	4243200	14043000	0	0	0			1150
QLSSGVSEIR	0	Gln->pyro-Glu	1057.54	0.540388	140	sp|P04792|HSPB1_HUMAN	yes	yes	0	1	0	0	0	By MS/MS	By MS/MS	By matching	By MS/MS	By MS/MS	By MS/MS			1	1	1	1	1	1			53.386	52.439	2	0.0055292	15009	AU_20181128_BALL_697_Cyto_1	135.71	72.501	171320000	31676000	28839000	11498000	39230000	43724000	16349000	0	0			1151
QLTVQMMQNPQILAALQER	0	Oxidation (M);Gln->pyro-Glu	2210.12	0.118758	359	sp|P55209|NP1L1_HUMAN	yes	yes	0	1	0	1	0	By matching		By matching		By MS/MS	By matching			1		1		1	1			115.83	115.85	3	0.00497	38802	AU_20181123_BALL_697_Cyto_2	48.848	32.163	9814300	1631400	0	1795000	0	4936400	1451500	0	0			1152
QLTVQMMQNPQILAALQER	0	Gln->pyro-Glu	2194.12	0.123844	359	sp|P55209|NP1L1_HUMAN	yes	yes	0	1	0	0	0	By matching	By MS/MS	By matching	By MS/MS	By MS/MS	By matching			2	2	2	1	2	1			119.89	119.95	2;3	2.3478e-07	39367	AU_20181128_BALL_380_Cyto_2	108.17	79.364	73272000	9015800	16932000	7525600	6426200	29580000	3792400	0	0			1153
QLVHELDEAEYR	0	Gln->pyro-Glu	1483.69	0.694323	456	sp|Q06323|PSME1_HUMAN	yes	yes	0	1	0	0	0	By MS/MS	By MS/MS	By matching	By MS/MS	By MS/MS	By MS/MS	By matching		1	1	1	1	1	1	1		62.837	62.584	2	0.0006098	18622	AU_20181128_BALL_697_Cyto_1	145.91	100.55	233200000	25163000	28920000	7363100	49613000	105830000	13659000	2654100	0			1154
QLVSKPLSSSVSNNKR	2	Gln->pyro-Glu	1725.94	0.937347	693	sp|Q96MU7|YTDC1_HUMAN	yes	yes	0	1	0	0	0	By MS/MS		By matching	By MS/MS	By MS/MS				1		1	1	1				21.615	19.882	3	2.5101e-10	4286	AU_20181123_BALL_697_Cyto_2	148.03	122.85	94596000	13696000	0	8552600	13186000	59161000	0	0	0			1155
QMADTGKLNTLLQR	1	Gln->pyro-Glu	1570.81	0.813726	435	sp|Q00839|HNRPU_HUMAN	yes	yes	0	1	0	0	0	By matching	By matching	By matching	By MS/MS	By MS/MS	By matching	By matching		2	2	2	2	2	2	2		74.709	74.642	2;3	6.3457e-05	23849	AU_20181123_BALL_697_Cyto_2	99.215	60.193	112090000	10996000	10928000	10857000	18061000	55144000	3994900	2108400	0			1156
QMEKDETVSDCSPHIANIGR	1	Gln->pyro-Glu	2269.01	0.0103301	315	sp|P47756|CAPZB_HUMAN	yes	yes	0	1	0	0	0	By matching	By matching	By matching	By MS/MS				By matching	1	1	1	1				1	40.7	39.755	3	5.5454e-09	10698	AU_20181128_BALL_697_Cyto_1	78.088	73.819	60106000	46742000	2360800	540800	9870500	0	0	0	592300			1157
QMSGAQIKIANPVEGSSGR	1	Gln->pyro-Glu	1911.95	0.94726	545	sp|Q15365|PCBP1_HUMAN	yes	yes	0	1	0	0	0	By MS/MS	By matching	By matching		By MS/MS	By matching			1	1	1		1	1			61.176	60.986	2	5.5585e-06	19000	AU_20181123_BALL_697_Cyto_2	64.394	41.158	15408000	3841100	6265700	2016700	0	0	3284700	0	0			1158
QMSGAQIKIANPVEGSTDR	1	Gln->pyro-Glu	1983.97	0.968389	546	sp|Q15366|PCBP2_HUMAN	yes	yes	0	1	0	0	0	By matching			By MS/MS	By MS/MS				1			1	1				65.417	65.062	2	0.00045241	20485	AU_20181123_BALL_697_Cyto_2	58.487	45.286	12132000	1991700	0	0	6201800	3939000	0	0	0			1159
QNEINNPKFNFLNPNDPYHAYYR	1	Gln->pyro-Glu	2850.32	0.315027	554	sp|Q15459|SF3A1_HUMAN	yes	yes	0	1	0	0	0	By matching		By matching	By MS/MS	By MS/MS				1		1	1	1				89.811	89.807	3	4.1469e-20	28854	AU_20181128_BALL_697_Cyto_1	100.64	93.445	45844000	3661100	0	2134300	25995000	14053000	0	0	0			1160
QNLAEMGLAVDPNR	0	Gln->pyro-Glu	1509.72	0.724577	833	sp|Q9Y3C1|NOP16_HUMAN	yes	yes	0	1	0	0	0	By MS/MS	By MS/MS	By matching	By MS/MS	By MS/MS	By MS/MS			1	1	1	1	1	1			109.82	109.99	2	0.00012087	34718	AU_20181128_BALL_697_Cyto_3	98.353	67.481	28444000	4346700	4638300	4117400	5736500	6898200	2706700	0	0			1161
QNLLSQSHAYQQFLR	0	Gln->pyro-Glu	1814.91	0.906381	436	sp|Q01082|SPTB2_HUMAN	yes	yes	0	1	0	0	0	By matching		By matching		By MS/MS				1		1		1				88.676	88.471	2	0.011375	29004	AU_20181123_BALL_697_Cyto_2	57.492	34.613	3270400	723910	0	512530	0	2034000	0	0	0			1162
QNQFYDTQVIKQENESGYER	1	Gln->pyro-Glu	2458.1	0.103696	718	sp|Q9BUJ2|HNRL1_HUMAN	yes	yes	0	1	0	0	0	By matching		By matching		By MS/MS	By matching			1		1		1	1			62.583	62.054	3	4.3893e-11	19204	AU_20181123_BALL_697_Cyto_2	90.654	81.831	25736000	4867000	0	1924800	0	16520000	2424400	0	0			1163
QNQIAVDEIR	0	Gln->pyro-Glu	1167.59	0.588401	142	sp|P05164|PERM_HUMAN	yes	yes	0	1	0	0	0							By MS/MS	By MS/MS							1	1	58.871	58.794	2	0.0088767	15795	AU_20181128_A00388_Cyto_3	121.53	67.855	37761000	0	0	0	0	0	0	13316000	24445000			1164
QNRPIPQWIR	0	Gln->pyro-Glu	1289.7	0.699289	399	sp|Q59GN2|R39L5_HUMAN;sp|P62891|RL39_HUMAN	yes	no	0	1	0	0	1	By MS/MS		By matching		By MS/MS				1		1		1				54.568	53.529	2	0.008722	14701	AU_20181123_BALL_380_Cyto_1	121.99	63.008	19868000	5721400	0	3538500	0	10608000	0	0	0			1165
QNSESGEKNEGSESAPEGQAQQR	1	Unmodified	2446.06	0.0592654	414	sp|P67809|YBOX1_HUMAN	yes	yes	0	0	0	0	0							By MS/MS	By matching							1	1	15.912	15.033	3	6.2001e-16	1654	AU_20181123_A00388_Cyto_2	84.762	73.773	40004000	0	0	0	0	0	0	29614000	10389000			1166
QNTDKGNNPKGYLPSHYER	2	Gln->pyro-Glu	2200.03	0.0297436	597	sp|Q6P2Q9|PRP8_HUMAN	yes	yes	0	1	0	0	0				By MS/MS								1					20.17	18.463	4	0.015654	3166	AU_20181128_BALL_697_Cyto_1	41.513	24.024	12367000	0	0	0	12367000	0	0	0	0			1167
QPDISCILGTGGKSPR	1	Gln->pyro-Glu	1667.83	0.830104	365	sp|P57740|NU107_HUMAN	yes	yes	0	1	0	0	0		By matching	By matching	By matching	By MS/MS					1	1	1	1				82.864	83.061	2	7.8061e-05	26901	AU_20181123_BALL_697_Cyto_2	91.858	74.832	17094000	0	3607900	1754800	3601500	8130000	0	0	0			1168
QPEWLEEQQGR	0	Gln->pyro-Glu	1381.63	0.626243	531	sp|Q14980|NUMA1_HUMAN	yes	yes	0	1	0	0	0	By matching	By matching	By matching	By MS/MS		By matching		By matching	1	1	1	1		1		1	77.734	78.066	2	0.037334	24021	AU_20181128_BALL_697_Cyto_1	81.338	59.89	18124000	2959100	2450500	1849200	7101000	0	2629300	0	1134500			1169
QPFFQKR	1	Gln->pyro-Glu	932.487	0.486836	437	sp|Q01105|SET_HUMAN;sp|P0DME0|SETLP_HUMAN	yes	no	0	1	0	0	0	By MS/MS	By MS/MS	By MS/MS	By MS/MS	By MS/MS	By MS/MS	By MS/MS	By MS/MS	1	1	1	1	1	1	1	1	36.121	35.041	2	0.030993	8558	AU_20181128_BALL_380_Cyto_2	144.29	66.546	584650000	93055000	74664000	41558000	128870000	202380000	27788000	5894500	10438000			1170
QPIELLSMKR	1	Gln->pyro-Glu	1196.66	0.658729	105	sp|O75934|SPF27_HUMAN	yes	yes	0	1	0	0	0		By MS/MS		By MS/MS	By MS/MS	By matching				1		1	1	1			83.067	83.328	2	0.0077213	26964	AU_20181123_BALL_697_Cyto_2	168.8	111.24	47919000	0	11978000	0	10175000	19695000	6071600	0	0			1171
QPIQKDSTTLED	1	Gln->pyro-Glu	1356.64	0.64089	814	sp|Q9UL40|ZN346_HUMAN	yes	yes	0	1	0	0	0	By matching	By matching		By MS/MS	By matching	By matching	By matching		1	1		1	1	1	1		44.898	43.677	2	0.054809	12003	AU_20181128_BALL_697_Cyto_1	65.347	52.82	21890000	2738600	3605200	0	6734600	6232100	2288200	291310	0			1172
QPKEVYQQQQYGSGGR	1	Unmodified	1851.89	0.886374	707	sp|Q99729|ROAA_HUMAN	yes	yes	0	0	0	0	0			By matching	By MS/MS	By MS/MS						1	1	1				17.3	15.408	3	1.3065e-05	1962	AU_20181128_BALL_697_Cyto_1	104.2	77.424	46051000	0	0	3192200	17506000	25353000	0	0	0			1173
QPLALNVAYR	0	Gln->pyro-Glu	1126.61	0.613493	477	sp|Q12905|ILF2_HUMAN	yes	yes	0	1	0	0	0	By MS/MS	By MS/MS	By MS/MS	By MS/MS	By MS/MS	By MS/MS	By MS/MS	By MS/MS	1	1	1	1	1	1	1	1	95.38	95.641	2	0.0056853	30176	AU_20181123_BALL_380_Cyto_1	134.81	97.083	207820000	28378000	27389000	32466000	32310000	34865000	21071000	10001000	21337000			1174
QPLSLLLKNSPLVSR	1	Gln->pyro-Glu	1646.97	0.971941	294	sp|P40926|MDHM_HUMAN	yes	yes	0	1	0	0	0	By matching	By MS/MS	By MS/MS	By MS/MS	By matching	By matching	By matching	By matching	1	1	1	1	1	1	1	1	114.25	114.4	2	1.1198e-07	37353	AU_20181128_BALL_380_Cyto_2	124.86	100.48	39803000	1808700	7080200	5678900	14802000	3805800	1966000	2236600	2424800			1175
QPNEHHTWNGTSR	0	Gln->pyro-Glu	1545.67	0.670902	698	sp|Q96QZ7|MAGI1_HUMAN	yes	yes	0	1	0	0	0			By matching		By MS/MS						1		1				17.15	15.166	3	4.4034e-06	2336	AU_20181123_BALL_697_Cyto_2	110.92	99.877	16140000	0	0	6710800	0	9429500	0	0	0			1176
QPPLPHR	0	Gln->pyro-Glu	826.445	0.444972	460	sp|Q07666|KHDR1_HUMAN	yes	yes	0	1	0	0	0	By matching	By matching	By MS/MS	By MS/MS	By MS/MS	By matching		By matching	1	1	1	1	1	1		1	22.363	20.585	2	0.035423	4173	AU_20181123_BALL_380_Cyto_3	106.29	25.909	758110000	249110	74529000	53142000	343020000	205260000	79085000	0	2829100			1177
QPPPPPIPANGQQASSQNEGLTIDLKNFR	1	Unmodified	3113.59	0.589411	544	sp|Q15233|NONO_HUMAN	yes	yes	0	0	0	0	0		By matching	By matching	By MS/MS	By MS/MS			By matching		1	1	1	1			1	82.122	82.469	4	6.3747e-16	26520	AU_20181123_BALL_697_Cyto_2	70.465	64.031	42036000	0	6221200	1134700	15351000	17735000	0	0	1593700			1178
QPSIPGGPVR	0	Gln->pyro-Glu	989.529	0.529429	14	CON__P12763	yes	yes	0	1	0	0	0	By MS/MS	By matching	By matching	By MS/MS	By matching	By matching			1	1	1	1	1	1			54.596	53.7	2	0.02346	15424	AU_20181128_BALL_697_Cyto_1	95.741	60.917	89415000	17418000	17381000	6945200	29548000	11711000	6412100	0	0		+	1179
QPSLHMSAAAASR	0	Gln->pyro-Glu	1308.62	0.624469	110	sp|O94776|MTA2_HUMAN;sp|Q9BTC8|MTA3_HUMAN	no	no	0	1	0	0	0	By matching	By matching		By matching	By MS/MS	By matching		By matching	1	1		1	1	1		1	29.635	27.92	2	0.0019069	7129	AU_20181123_BALL_697_Cyto_2	93.011	64.612	27269000	4841600	3707200	0	5144700	10008000	2833000	0	733840			1180
QPVLHQPPAMSSALGTTIR	0	Gln->pyro-Glu	1986.04	0.0356806	188	sp|P12018|VPREB_HUMAN	yes	yes	0	1	0	0	0	By MS/MS	By MS/MS	By MS/MS	By MS/MS	By MS/MS	By MS/MS			2	2	2	2	2	2			82.619	82.825	2;3	4.7892e-10	25737	AU_20181128_BALL_380_Cyto_2	99.021	73.155	175280000	24968000	25913000	17036000	22956000	68172000	16232000	0	0			1181
QPVLHQPPAMSSALGTTIR	0	Oxidation (M);Gln->pyro-Glu	2002.03	0.0305952	188	sp|P12018|VPREB_HUMAN	yes	yes	0	1	0	1	0	By matching	By matching	By matching	By matching	By MS/MS	By matching			1	1	1	1	1	1			60.488	60.043	3	0.016678	18737	AU_20181123_BALL_697_Cyto_2	40.968	33.836	17286000	3040000	2203300	1853600	3157400	5951800	1080100	0	0			1182
QPYAVSELAGHQTSAESWGTGR	0	Gln->pyro-Glu	2314.06	0.0614376	281	sp|P36578|RL4_HUMAN	yes	yes	0	1	0	0	0	By MS/MS	By MS/MS	By MS/MS	By MS/MS	By MS/MS	By MS/MS		By matching	2	2	2	2	2	2		1	79.508	79.702	2;3	6.5387e-58	24554	AU_20181128_BALL_697_Cyto_1	219.95	195.02	269960000	61959000	28836000	27768000	44604000	91089000	15384000	0	320200			1183
QQAADLISR	0	Gln->pyro-Glu	983.504	0.503609	98	sp|O75533|SF3B1_HUMAN	yes	yes	0	1	0	0	0	By MS/MS	By MS/MS	By matching	By matching	By MS/MS	By matching	By matching	By matching	1	1	1	1	1	1	1	1	49.341	48.374	2	0.0092102	13432	AU_20181128_BALL_380_Cyto_2	132.76	57.545	52013000	9398000	7157700	5902200	8858800	10778000	5532300	1684000	2702800			1184
QQDLDGELR	0	Gln->pyro-Glu	1055.49	0.488352	703	sp|Q99459|CDC5L_HUMAN	yes	yes	0	1	0	0	0	By matching	By matching	By matching	By MS/MS	By matching	By matching			1	1	1	1	1	1			45.549	44.051	2	0.052841	12154	AU_20181128_BALL_697_Cyto_1	94.302	51.056	25075000	3677500	2760200	1799500	7843400	6577400	2416900	0	0			1185
QQEAVDGGCSHLGQSYADR	0	Gln->pyro-Glu	2059.87	0.86538	10	CON__P04258	yes	yes	0	1	0	0	0	By MS/MS	By MS/MS	By matching	By MS/MS	By matching				2	1	1	1	2				29.864	28.158	2;3	6.4021e-08	6688	AU_20181128_BALL_697_Cyto_1	112.72	89.487	50565000	9771000	12737000	12014000	7924100	8119700	0	0	0		+	1186
QQEEEKAEAR	1	Gln->pyro-Glu	1199.54	0.541845	84	sp|O43818|U3IP2_HUMAN	yes	yes	0	1	0	0	0			By MS/MS	By MS/MS	By MS/MS	By MS/MS	By MS/MS	By matching			1	1	1	1	1	1	16.045	14.519	2	1.7571e-146	1836	AU_20181123_BALL_697_Cyto_2	278.47	160.58	169140000	0	0	18745000	0	76284000	37794000	12449000	23864000			1187
QQEEMMR	0	Gln->pyro-Glu	933.368	0.368437	544	sp|Q15233|NONO_HUMAN	yes	yes	0	1	0	0	0	By matching		By matching		By MS/MS				1		1		1				25.67	23.896	2	0.043141	5691	AU_20181123_BALL_697_Cyto_2	104.11	33.843	7466400	865750	0	1295800	0	5304800	0	0	0			1188
QQEGFKGTFPDAR	1	Gln->pyro-Glu	1462.68	0.684092	544	sp|Q15233|NONO_HUMAN	yes	yes	0	1	0	0	0	By MS/MS	By matching	By MS/MS	By MS/MS	By MS/MS	By MS/MS	By MS/MS	By MS/MS	3	3	2	3	3	2	1	2	42.129	41.009	2;3	3.8572e-16	9887	AU_20181128_A00388_Cyto_3	199.7	152.44	847650000	175430000	73473000	56388000	140020000	254660000	58903000	59072000	29701000			1189
QQEGFKPNYMENR	1	Gln->pyro-Glu	1622.71	0.71474	653	sp|Q8WXF1|PSPC1_HUMAN	yes	yes	0	1	0	0	0	By matching	By matching		By MS/MS	By MS/MS	By matching	By matching	By matching	1	1		1	1	1	1	1	34.485	33.331	2	0.00052575	8129	AU_20181128_BALL_697_Cyto_1	119.76	83.239	63078000	12596000	5308400	0	21327000	17484000	3190000	1426200	1747000			1190
QQEIEEKLIEEETAR	1	Gln->pyro-Glu	1826.89	0.889787	783	sp|Q9NWB6|ARGL1_HUMAN	yes	yes	0	1	0	0	0	By matching			By MS/MS	By MS/MS	By matching	By matching		1			1	2	1	1		83.668	83.657	2;3	4.2168e-10	26179	AU_20181128_BALL_697_Cyto_1	143.98	112.5	81650000	4941700	0	0	14988000	51610000	7664600	2446100	0			1191
QQELDNLLHEKR	1	Gln->pyro-Glu	1504.76	0.763405	473	sp|Q12788|TBL3_HUMAN	yes	yes	0	1	0	0	0	By matching		By matching		By MS/MS				1		1		1				49.613	48.307	3	0.018093	14701	AU_20181123_BALL_697_Cyto_2	83.314	59.023	27576000	9467400	0	2312900	0	15795000	0	0	0			1192
QQEYDFKMAQALEELR	1	Gln->pyro-Glu	1980.93	0.925127	450	sp|Q03252|LMNB2_HUMAN	yes	yes	0	1	0	0	0	By matching			By matching		By matching	By matching	By MS/MS	1			1		1	1	1	110.48	110.76	2	0.00051934	34399	AU_20181128_A00388_Cyto_3	73.848	51.374	18228000	662650	0	0	3818200	0	802010	4452900	8491900			1193
QQGAFGR	0	Unmodified	762.377	0.377286	641	sp|Q8TDD1|DDX54_HUMAN	yes	yes	0	0	0	0	0								By MS/MS								1	16.262	14.504	2	0.035423	1614	AU_20181128_A00388_Cyto_3	106.29	33.247	7698000	0	0	0	0	0	0	0	7698000			1194
QQHQEEEDILDVR	0	Gln->pyro-Glu	1620.74	0.737978	583	sp|Q5T3I0|GPTC4_HUMAN	yes	yes	0	1	0	0	0	By matching				By MS/MS				1				1				48.647	47.265	2	0.045463	14193	AU_20181123_BALL_697_Cyto_2	59.757	45.851	4803900	1179000	0	0	0	3624900	0	0	0			1195
QQIAEIEKQTKEQSQLTATQTR	2	Gln->pyro-Glu	2541.3	0.303459	597	sp|Q6P2Q9|PRP8_HUMAN	yes	yes	0	1	0	0	0			By matching	By MS/MS							1	1					45.207	43.725	3	1.7876e-23	12110	AU_20181128_BALL_697_Cyto_1	152.95	139.22	53447000	0	0	3218400	50229000	0	0	0	0			1196
QQITEKEEKTR	2	Gln->pyro-Glu	1371.7	0.699408	189	sp|P12270|TPR_HUMAN	yes	yes	0	1	0	0	0		By matching	By matching	By MS/MS	By MS/MS			By matching		1	1	1	1			1	16.291	14.434	3	0.0049252	1650	AU_20181128_BALL_697_Cyto_1	109.16	74.893	91862000	0	10302000	5361600	44915000	27460000	0	0	3822900			1197
QQLAPYSDDLR	0	Gln->pyro-Glu	1287.61	0.60953	16	CON__P15497	yes	yes	0	1	0	0	0	By MS/MS	By MS/MS	By matching	By MS/MS	By MS/MS	By MS/MS			1	1	1	1	1	1			73.885	73.774	2	0.0048501	23555	AU_20181123_BALL_697_Cyto_2	101.65	45.215	150260000	19120000	41693000	8294300	52360000	21998000	6798400	0	0		+	1198
QQLSAEELDAQLDAYNAR	0	Gln->pyro-Glu	2016.94	0.938863	617	sp|Q86V81|THOC4_HUMAN	yes	yes	0	1	0	0	0	By matching	By matching	By matching	By MS/MS	By MS/MS	By matching			1	1	1	1	1	1			110.19	110.36	2	1.4215e-15	36116	AU_20181128_BALL_697_Cyto_1	136.99	103.79	21095000	1128800	4157600	1146900	5383400	5672700	3605100	0	0			1199
QQNELAELHANLAR	0	Gln->pyro-Glu	1588.8	0.795768	531	sp|Q14980|NUMA1_HUMAN	yes	yes	0	1	0	0	0	By MS/MS	By MS/MS	By MS/MS	By MS/MS	By MS/MS	By MS/MS	By matching		1	1	1	1	1	1	1		65.051	64.856	2	5.7126e-43	19204	AU_20181128_BALL_697_Cyto_1	221.55	188.17	87902000	9447700	7985800	5724000	17829000	40567000	5358700	989470	0			1200
QQPDEQR	0	Gln->pyro-Glu	882.383	0.383159	201	sp|P14866|HNRPL_HUMAN	yes	yes	0	1	0	0	0		By MS/MS	By matching	By MS/MS	By MS/MS	By MS/MS	By matching	By matching		1	1	1	1	1	1	1	16.325	14.712	2	0.025596	2204	AU_20181123_BALL_697_Cyto_2	137.44	36.698	144620000	0	23904000	18047000	25149000	45247000	22600000	522380	9149600			1201
QQPDTEAVLNGKGLGTGTLYIAESR	1	Gln->pyro-Glu	2600.31	0.30821	352	sp|P54105|ICLN_HUMAN	yes	yes	0	1	0	0	0	By matching				By MS/MS		By matching		1				1		1		99.63	99.443	3	6.3881e-21	32958	AU_20181123_BALL_697_Cyto_2	101.45	89.855	24118000	2728300	0	0	0	20782000	0	607060	0			1202
QQPPPPPIPANGQQASSQNEGLTIDLKNFR	1	Gln->pyro-Glu	3224.62	0.621439	544	sp|Q15233|NONO_HUMAN	yes	yes	0	1	0	0	0	By matching	By matching	By matching	By matching	By MS/MS	By matching	By matching		1	1	1	1	1	1	1		102.51	102.68	3	0.00032573	34128	AU_20181123_BALL_697_Cyto_2	44.301	38.335	69827000	6573400	10474000	6566300	16331000	22891000	4508500	2482600	0			1203
QQPPQQNTGFPR	0	Gln->pyro-Glu	1379.66	0.658212	520	sp|Q14444|CAPR1_HUMAN	yes	yes	0	1	0	0	0	By matching	By matching	By matching	By MS/MS	By MS/MS	By matching			1	1	1	1	1	1			37.246	36.016	2	0.012621	9771	AU_20181123_BALL_697_Cyto_2	86.624	24.424	30387000	3018500	4633900	3840500	5626000	10121000	3147200	0	0			1204
QQQEELEAEHGTGDKPAAPR	1	Gln->pyro-Glu	2173	0.00358841	510	sp|Q13895|BYST_HUMAN	yes	yes	0	1	0	0	0	By matching	By matching	By matching	By MS/MS	By MS/MS	By matching		By matching	1	1	1	1	1	1		1	19.466	17.674	3	1.535e-11	2931	AU_20181128_BALL_697_Cyto_1	93.371	74.436	248010000	43193000	5408300	5434700	123000000	59613000	7628700	0	3729200			1205
QQQEKEMKTTSPLEEEER	2	Gln->pyro-Glu	2202.01	0.0110416	812	sp|Q9UKV3|ACINU_HUMAN	yes	yes	0	1	0	0	0	By MS/MS								1								18.38	17.126	3	4.3627e-12	2607	AU_20181123_BALL_380_Cyto_1	126.88	95.066	23655000	23655000	0	0	0	0	0	0	0			1206
QQSAQSQVSTTAENKTTTTAR	1	Gln->pyro-Glu	2220.06	0.0618316	732	sp|Q9H0A0|NAT10_HUMAN	yes	yes	0	1	0	0	0				By MS/MS		By matching		By matching				1		1		1	18.933	17.11	3	1.9251e-06	2808	AU_20181128_BALL_697_Cyto_1	64.723	55.676	24726000	0	0	0	15773000	0	4395500	0	4557800			1207
QQSTNPAPGILGPPPPSFHLGGPAVGPR	0	Unmodified	2745.44	0.435082	305	sp|P43243|MATR3_HUMAN	yes	yes	0	0	0	0	0							By matching	By MS/MS							1	1	85.19	85.615	3	0.0018832	25649	AU_20181128_A00388_Cyto_3	38.234	24.913	9769500	0	0	0	0	0	0	2442400	7327100			1208
QREEEIEAQEKAKR	2	Gln->pyro-Glu	1725.86	0.864576	106	sp|O75937|DNJC8_HUMAN	yes	yes	0	1	0	0	1				By MS/MS	By MS/MS							1	1				17.423	15.565	4	0.016992	2571	AU_20181123_BALL_697_Cyto_2	63.727	53.446	77275000	0	0	0	37677000	39599000	0	0	0			1209
QREESYSR	0	Gln->pyro-Glu	1036.46	0.457387	226	sp|P23246|SFPQ_HUMAN	yes	yes	0	1	0	0	1	By matching	By MS/MS	By MS/MS	By matching	By MS/MS	By MS/MS	By MS/MS	By MS/MS	1	1	1	1	1	1	1	1	16.16	14.647	2	3.3372e-57	1832	AU_20181123_BALL_697_Cyto_2	236.21	141.55	1368300000	172420000	0	86610000	336490000	384810000	196320000	45852000	145750000			1210
QREEYER	0	Gln->pyro-Glu	991.436	0.435923	189	sp|P12270|TPR_HUMAN	yes	yes	0	1	0	0	1			By matching	By MS/MS	By MS/MS	By MS/MS					1	1	1	1			16.266	14.358	2	0.035942	1970	AU_20181123_BALL_697_Cyto_2	133.55	21.377	57244000	0	0	7245200	25031000	9845800	15123000	0	0			1211
QREMEEQMR	0	Gln->pyro-Glu	1218.51	0.512141	226	sp|P23246|SFPQ_HUMAN	yes	yes	0	1	0	0	1		By matching	By matching	By MS/MS	By MS/MS	By matching		By MS/MS		1	1	1	1	1		1	19.191	17.309	2	2.2719e-16	3210	AU_20181123_BALL_697_Cyto_2	207.68	165.57	152240000	0	13380000	5205500	81579000	40689000	4485000	0	6904900			1212
QRHELLLGAGSGPGAGQQQATPGALLQAGPPR	0	Gln->pyro-Glu	3115.63	0.627527	679	sp|Q96DI7|SNR40_HUMAN	yes	yes	0	1	0	0	1	By MS/MS			By MS/MS	By MS/MS				2			1	1				76.459	76.405	3;4	4.803e-45	24075	AU_20181128_BALL_697_Cyto_1	124.12	111.93	46782000	10110000	0	0	23243000	13430000	0	0	0			1213
QRNEVVVELR	0	Gln->pyro-Glu	1223.66	0.662235	52	sp|O00629|IMA3_HUMAN	yes	yes	0	1	0	0	1					By MS/MS								1				37.272	35.362	2	0.037172	9719	AU_20181123_BALL_697_Cyto_2	89.247	40.451	4726100	0	0	0	0	4726100	0	0	0			1214
QRPGPYDR	0	Gln->pyro-Glu	970.462	0.462078	266;267;347;362	sp|P31942|HNRH3_HUMAN;sp|P31943|HNRH1_HUMAN;sp|P52597|HNRPF_HUMAN;sp|P55795|HNRH2_HUMAN	no	no	0	1	0	0	1		By matching	By matching	By MS/MS	By matching	By matching	By matching	By matching		1	1	1	1	1	1	1	17.484	15.871	2	0.037511	2090	AU_20181128_BALL_697_Cyto_1	102.51	37.251	111920000	0	23351000	17602000	23099000	20812000	14609000	4555100	7887800			1215
QRVEQFAR	0	Gln->pyro-Glu	1015.52	0.519927	275	sp|P34897|GLYM_HUMAN	yes	yes	0	1	0	0	1		By matching	By MS/MS		By matching		By matching			1	1		1		1		21.121	19.666	2	0.034179	3661	AU_20181123_BALL_380_Cyto_3	114.28	10.542	24924000	0	4136800	5892100	0	14179000	0	716000	0			1216
QSDLLVKLNR	1	Gln->pyro-Glu	1167.66	0.661172	455	sp|Q06265|EXOS9_HUMAN	yes	yes	0	1	0	0	0	By matching	By matching	By matching	By matching	By MS/MS		By matching	By matching	1	1	1	1	1		1	1	64.081	63.978	2	0.037499	20035	AU_20181123_BALL_697_Cyto_2	88.948	29.703	23931000	6343000	4023300	1157500	3020300	7482700	0	968310	936120			1217
QSFPASQAHLR	0	Gln->pyro-Glu	1223.6	0.60472	4	CON__ENSEMBL:ENSBTAP00000024146	yes	yes	0	1	0	0	0	By MS/MS	By matching	By matching	By matching	By matching				1	1	1	1	1				31.005	29.409	2	0.017614	6996	AU_20181123_BALL_380_Cyto_1	89.247	49.202	24308000	4020400	3621700	9011600	5688000	1966300	0	0	0		+	1218
QSLGHGQHGSGSGQSPSPSR	0	Gln->pyro-Glu	1929.87	0.867764	27	sp|Q86YZ3|HORN_HUMAN;CON__Q86YZ3	yes	no	0	1	0	0	0			By MS/MS					By matching			1					1	16.25	14.392	3	6.1108e-07	1844	AU_20181123_BALL_380_Cyto_3	72.145	49.343	21112000	0	0	11521000	0	0	0	0	9591500		+	1219
QSLHTYLR	0	Gln->pyro-Glu	999.514	0.513779	50	sp|O00567|NOP56_HUMAN	yes	yes	0	1	0	0	0	By matching	By matching		By matching	By matching		By MS/MS	By matching	1	1		1	1		1	1	32.98	31.833	2	0.040457	7185	AU_20181123_A00388_Cyto_2	101.54	27.127	54827000	8605200	3947900	0	9367800	16687000	0	12541000	3678200			1220
QSQQEAEEEEREEEEEAQIIQR	0	Gln->pyro-Glu	2699.18	0.17944	765	sp|Q9NQZ2|SAS10_HUMAN	yes	yes	0	1	0	0	1				By MS/MS	By MS/MS							1	1				62.807	62.151	3	9.0847e-11	19214	AU_20181123_BALL_697_Cyto_2	82.635	75.359	20768000	0	0	0	7307500	13460000	0	0	0			1221
QSSGASSSSFSSSR	0	Gln->pyro-Glu	1343.56	0.558951	51	sp|O00571|DDX3X_HUMAN	yes	yes	0	1	0	0	0		By matching	By matching	By matching	By matching	By MS/MS				1	1	1	1	1			19.746	17.84	2	0.00067652	2798	AU_20181128_BALL_697_Cyto_3	108.56	88.802	48573000	0	10308000	3387600	11949000	14020000	8907900	0	0			1222
QSSNFGPMKGGNFGGR	1	Unmodified	1639.75	0.752523	170	sp|P09651|ROA1_HUMAN;sp|Q32P51|RA1L2_HUMAN	yes	no	0	0	0	0	0	By matching		By matching	By matching	By MS/MS				1		1	1	1				22.037	20.305	3	0.00021152	4261	AU_20181123_BALL_697_Cyto_2	81.879	70.824	140680000	68294000	0	4012000	30594000	37782000	0	0	0			1223
QSSSYGPHGYGSGR	0	Gln->pyro-Glu	1421.6	0.596005	27	sp|Q86YZ3|HORN_HUMAN;CON__Q86YZ3	yes	no	0	1	0	0	0		By matching		By matching		By matching		By MS/MS		1		1		1		1	18.797	16.966	2	0.025588	2482	AU_20181128_A00388_Cyto_3	59.198	45.821	13990000	0	2098300	0	5030900	0	2637900	0	4223200		+	1224
QSTLVIAEHANDSLAPITLNTITAATR	0	Gln->pyro-Glu	2803.47	0.471587	197	sp|P13804|ETFA_HUMAN	yes	yes	0	1	0	0	0	By matching		By MS/MS	By MS/MS	By MS/MS		By MS/MS	By MS/MS	1		1	1	1		1	1	114.47	114.55	3	1.0564e-34	38294	AU_20181123_BALL_697_Cyto_2	128.58	101.08	90110000	3895300	0	20038000	24541000	19370000	0	8682100	13583000			1225
QSTLVIAEHANDSLAPITLNTITAATR	0	Unmodified	2820.5	0.498136	197	sp|P13804|ETFA_HUMAN	yes	yes	0	0	0	0	0					By MS/MS		By matching						1		1		103.05	102.69	3	0.00028961	34227	AU_20181123_BALL_697_Cyto_2	52.707	45.755	13580000	0	0	0	0	12882000	0	697320	0			1226
QSVEADINGLR	0	Gln->pyro-Glu	1183.58	0.583315	15	sp|P13645|K1C10_HUMAN;CON__P13645;CON__ENSEMBL:ENSP00000377550;CON__P08730-1;sp|P13646|K1C13_HUMAN;CON__P13646-1;sp|Q7Z3Y8|K1C27_HUMAN;CON__Q7Z3Y8;CON__P02535-1;sp|Q2M2I5|K1C24_HUMAN;CON__Q2M2I5	yes	no	0	1	0	0	0	By MS/MS	By MS/MS	By matching	By matching	By matching	By matching	By matching	By matching	1	1	1	1	1	1	1	1	71.851	71.824	2	0.0045748	21677	AU_20181128_BALL_380_Cyto_2	103.7	37.079	61425000	9323100	9197900	5400300	7503500	10451000	8912900	2692100	7943600		+	1227
QSVEADINGLRR	0	Gln->pyro-Glu	1339.68	0.684427	15	sp|P13645|K1C10_HUMAN;CON__P13645;CON__ENSEMBL:ENSP00000377550;CON__P08730-1;sp|P13646|K1C13_HUMAN;CON__P13646-1;sp|Q7Z3Y8|K1C27_HUMAN;CON__Q7Z3Y8;CON__P02535-1	yes	no	0	1	0	0	1	By matching	By matching	By matching	By matching	By MS/MS		By matching	By matching	1	1	1	1	1		1	1	46.611	45.506	2	0.0015826	13763	AU_20181123_BALL_697_Cyto_2	102.06	65.368	87928000	10205000	12548000	5278100	10415000	39689000	0	493030	9299700		+	1228
QSVLEGLSFSR	0	Gln->pyro-Glu	1204.61	0.608802	796	sp|Q9NZB2|F120A_HUMAN	yes	yes	0	1	0	0	0	By matching	By MS/MS	By matching	By matching	By matching	By matching	By matching	By matching	1	1	1	1	1	1	1	1	111.59	111.77	2	0.0047944	36348	AU_20181128_BALL_380_Cyto_2	102.06	52.643	34063000	6044000	5077000	4215900	6553700	8144400	1983000	553300	1491800			1229
QTAEESGITNSASSTLLSEYNVTNNSVALR	0	Gln->pyro-Glu	3138.5	0.495295	703	sp|Q99459|CDC5L_HUMAN	yes	yes	0	1	0	0	0	By MS/MS	By matching	By matching		By MS/MS				1	1	1		1				113.65	113.68	3	2.2662e-38	37981	AU_20181123_BALL_697_Cyto_2	102.57	89.93	34850000	9036100	3733500	2977600	0	19103000	0	0	0			1230
QTDPMIMLKQTQPER	1	Gln->pyro-Glu	1797.88	0.87534	573	sp|Q2TAY7|SMU1_HUMAN	yes	yes	0	1	0	0	0	By matching	By MS/MS	By matching	By MS/MS	By MS/MS	By matching	By matching	By matching	1	1	1	1	1	1	1	1	77.101	77.164	2	0.00046733	23843	AU_20181128_BALL_697_Cyto_1	77.593	59.325	37882000	6070300	6255900	2539700	9454700	6189900	4291700	853840	2225700			1231
QTEEQVNDLKER	1	Gln->pyro-Glu	1470.7	0.695051	189	sp|P12270|TPR_HUMAN	yes	yes	0	1	0	0	0			By matching	By MS/MS	By MS/MS	By MS/MS	By matching	By matching			1	1	1	1	1	1	23.529	21.973	2	0.00064268	4320	AU_20181128_BALL_697_Cyto_1	126.19	92.318	80474000	0	0	4305900	23842000	44188000	4976700	1905200	1256200			1232
QTESEDKYR	1	Gln->pyro-Glu	1137.49	0.493832	5	CON__ENSEMBL:ENSBTAP00000024462	yes	yes	0	1	0	0	0		By MS/MS	By matching	By MS/MS	By matching	By matching				1	1	1	1	1			17.151	15.244	2	3.0174e-07	1934	AU_20181128_BALL_697_Cyto_1	196.79	139.51	65203000	0	22871000	2934300	22392000	12754000	4251100	0	0		+	1233
QTFEAAILTQLHPR	0	Gln->pyro-Glu	1606.85	0.846741	757	sp|Q9NPD3|EXOS4_HUMAN	yes	yes	0	1	0	0	0	By matching		By matching	By matching	By MS/MS			By matching	1		1	1	1			1	109.59	109.77	2	0.011648	36588	AU_20181123_BALL_697_Cyto_2	67.022	51.757	5372100	725740	0	1963400	776500	1619300	0	0	287210			1234
QTFKSHFGR	1	Gln->pyro-Glu	1089.54	0.535577	158	sp|P08133|ANXA6_HUMAN	yes	yes	0	1	0	0	0	By MS/MS		By matching	By matching	By matching				2		2	2	1				18.765	17.073	2;3	0.015255	2445	AU_20181123_BALL_380_Cyto_1	107.57	26.278	384850000	92421000	0	48997000	87038000	156390000	0	0	0			1235
QTFSPFGQIMEIR	0	Gln->pyro-Glu	1535.74	0.74425	264	sp|P31483|TIA1_HUMAN	no	no	0	1	0	0	0	By matching	By MS/MS	By matching	By MS/MS	By matching	By matching			1	1	1	1	1	1			120.03	120.14	2	0.024303	39421	AU_20181128_BALL_380_Cyto_2	66.595	41.82	14105000	1508300	3359600	1044800	4002900	3154600	1034600	0	0			1236
QTGIVLNRPVLR	0	Gln->pyro-Glu	1347.8	0.798668	496	sp|Q13435|SF3B2_HUMAN	yes	yes	0	1	0	0	1	By MS/MS	By MS/MS	By matching	By matching	By matching	By matching	By matching	By matching	1	1	1	1	1	1	1	1	61.461	61.233	2	0.010126	17299	AU_20181123_BALL_380_Cyto_1	93.111	27.805	195790000	46177000	30846000	14318000	20820000	70648000	6692000	3852300	2435300			1237
QTGKTSIAIDTIINQKR	2	Gln->pyro-Glu	1869.03	0.0319754	233	sp|P25705|ATPA_HUMAN	yes	yes	0	1	0	0	0	By matching	By matching	By matching	By matching	By matching		By MS/MS	By matching	1	1	1	1	1		1	1	56.687	56.091	3	0.00045307	14126	AU_20181123_A00388_Cyto_2	65.107	52.615	46952000	16512000	1514900	3594500	1012400	14600000	0	6846900	2871500			1238
QTHTVDSLSR	0	Gln->pyro-Glu	1125.54	0.541451	701	sp|Q96T88|UHRF1_HUMAN	yes	yes	0	1	0	0	0	By matching	By MS/MS	By matching	By MS/MS	By MS/MS	By matching		By matching	1	1	1	1	1	1		1	19.018	17.211	2	3.5045e-21	2906	AU_20181128_BALL_697_Cyto_1	137.98	75.262	106300000	17954000	26285000	17398000	0	34166000	9341600	0	1151700			1239
QTLMWSATWPKEVR	1	Oxidation (M);Gln->pyro-Glu	1730.85	0.845026	663;209	sp|P17844|DDX5_HUMAN;sp|Q92841|DDX17_HUMAN	no	no	0	1	0	1	0	By MS/MS	By matching	By matching	By MS/MS	By MS/MS	By matching			1	1	1	1	1	1			90.274	90.447	2	0.00017552	28168	AU_20181123_BALL_380_Cyto_1	100.72	75.93	35116000	7740200	2618700	2937200	6255500	14477000	1087700	0	0			1240
QTLMWSATWPKEVR	1	Gln->pyro-Glu	1714.85	0.850112	663;209	sp|P17844|DDX5_HUMAN;sp|Q92841|DDX17_HUMAN	no	no	0	1	0	0	0	By MS/MS	By MS/MS	By MS/MS	By MS/MS	By MS/MS	By MS/MS			1	1	1	1	1	1			102.38	102.57	2	2.1276e-06	33138	AU_20181128_BALL_697_Cyto_1	149.26	88.826	87531000	16062000	9399200	8465400	16658000	35770000	1176900	0	0			1241
QTMTLLAPTLAASR	0	Gln->pyro-Glu	1455.78	0.77555	2	CON__P01030;CON__ENSEMBL:ENSBTAP00000007350	yes	no	0	1	0	0	0	By matching	By MS/MS	By matching	By MS/MS	By matching				1	1	1	1	1				114.17	114.25	2	0.033292	37290	AU_20181128_BALL_380_Cyto_2	68.069	29.776	14961000	2975700	4649200	1939900	3294200	2102000	0	0	0		+	1242
QTNPSAMEVEEDDPVPEIR	0	Gln->pyro-Glu	2137.95	0.947379	357	sp|P55072|TERA_HUMAN	yes	yes	0	1	0	0	0	By matching	By MS/MS		By MS/MS	By MS/MS	By MS/MS	By matching	By matching	1	1		1	1	1	1	1	99.604	99.896	2	2.344e-09	32243	AU_20181128_BALL_697_Cyto_1	103.21	84.155	48292000	2426700	4522400	0	13388000	20005000	6007800	785440	1156500			1243
QTQTFTTYSDNQPGVLIQVYEGER	0	Gln->pyro-Glu	2756.29	0.292954	182	sp|P11142|HSP7C_HUMAN	yes	yes	0	1	0	0	0	By matching	By matching	By matching		By MS/MS	By matching			1	1	1		1	1			115.24	115.32	3	3.1316e-08	38572	AU_20181123_BALL_697_Cyto_2	45.011	35.163	19219000	3248500	2105900	4216700	0	5571400	4076500	0	0			1244
QTQVNEATKAR	1	Gln->pyro-Glu	1227.62	0.620764	652	sp|Q8WWY3|PRP31_HUMAN	yes	yes	0	1	0	0	0				By matching	By MS/MS	By MS/MS						1	1	1			17.66	15.753	2	0.0024345	2679	AU_20181123_BALL_697_Cyto_2	138.71	85.03	44046000	0	0	0	15398000	17923000	10725000	0	0			1245
QTSTKGQVLR	1	Gln->pyro-Glu	1099.6	0.598572	727	sp|Q9BYG3|MK67I_HUMAN	yes	yes	0	1	0	0	0		By matching	By MS/MS	By MS/MS	By matching	By matching		By MS/MS		1	1	1	1	1		1	17.958	16.076	2	0.0081858	2435	AU_20181123_BALL_380_Cyto_3	123.86	34.505	134030000	0	23345000	16194000	34903000	34130000	11393000	0	14062000			1246
QTTQDAPEEVR	0	Gln->pyro-Glu	1255.57	0.568059	798	sp|Q9P013|CWC15_HUMAN	yes	yes	0	1	0	0	0		By matching	By matching	By MS/MS		By matching	By matching	By matching		1	1	1		1	1	1	24.116	22.569	2	0.0024966	4586	AU_20181128_BALL_697_Cyto_1	123.75	75.466	34500000	0	4811500	5398300	17444000	0	5052900	857720	935750			1247
QVDQLTNDKAR	1	Gln->pyro-Glu	1269.63	0.631328	162	sp|P08670|VIME_HUMAN	yes	yes	0	1	0	0	0	By MS/MS	By MS/MS	By MS/MS	By MS/MS	By MS/MS	By MS/MS	By matching	By MS/MS	2	1	1	1	2	1	1	1	24.015	22.414	2	2.008e-07	4785	AU_20181123_BALL_697_Cyto_2	196.27	121.81	745150000	82773000	74229000	38339000	167830000	267850000	30670000	42765000	40691000			1248
QVGKEKGKYKEETIEKMQE	5	Gln->pyro-Glu	2264.14	0.135848	373	sp|P61254|RL26_HUMAN	yes	yes	0	1	0	0	0	By MS/MS		By matching		By MS/MS				2		2		2				18.472	16.732	3;4	3.453e-12	3057	AU_20181123_BALL_697_Cyto_2	122.14	107.21	260530000	123910000	0	17764000	0	118850000	0	0	0			1249
QVLDINLAAEPKVNR	1	Unmodified	1678.94	0.936618	156	sp|P07910|HNRPC_HUMAN	yes	yes	0	0	0	0	0			By matching		By MS/MS						1		1				54.254	52.57	3	0.017673	16221	AU_20181123_BALL_697_Cyto_2	53.403	42.616	5074800	0	0	708380	0	4366400	0	0	0			1250
QVLEKEGESKELKR	3	Gln->pyro-Glu	1654.89	0.889	531	sp|Q14980|NUMA1_HUMAN	yes	yes	0	1	0	0	0	By matching		By matching	By matching	By MS/MS				1		1	1	1				18.336	16.604	4	0.024417	2990	AU_20181123_BALL_697_Cyto_2	59.709	45.625	68837000	12101000	0	3943300	18376000	34417000	0	0	0			1251
QVLLNGVQPSR	0	Gln->pyro-Glu	1192.66	0.656421	23	CON__Q2UVX4	yes	yes	0	1	0	0	0	By MS/MS	By MS/MS	By matching	By MS/MS	By MS/MS	By matching			1	1	1	1	1	1			77.3	77.274	2	0.0017316	23733	AU_20181128_BALL_380_Cyto_2	136.99	99.798	50780000	12131000	15056000	3590500	12049000	5480700	2473100	0	0		+	1252
QVLLSEPEEAAALYR	0	Gln->pyro-Glu	1670.85	0.851551	196	sp|P13798|ACPH_HUMAN	yes	yes	0	1	0	0	0	By matching	By MS/MS	By matching	By MS/MS	By MS/MS	By matching	By matching	By matching	1	1	1	1	1	1	1	1	114.29	114.44	2	1.1124e-05	38281	AU_20181123_BALL_697_Cyto_2	100.72	75.336	35507000	4150000	5701700	4127400	7710600	7668300	3713900	811720	1623800			1253
QVQQLLGKVQENSAYICSR	1	Gln->pyro-Glu	2203.11	0.105551	835	sp|Q9Y3T9|NOC2L_HUMAN	yes	yes	0	1	0	0	0					By MS/MS		By matching						1		1		100.09	99.737	3	0.00043991	33051	AU_20181123_BALL_697_Cyto_2	58.577	40.66	11120000	0	0	0	0	9089500	0	2030900	0			1254
QVQSLTCEVDALKGTNESLER	1	Gln->pyro-Glu	2359.13	0.132554	162	sp|P08670|VIME_HUMAN	yes	yes	0	1	0	0	0	By matching	By matching	By matching	By MS/MS	By MS/MS		By matching	By matching	1	2	1	2	2		2	2	97.211	97.475	2;3	5.5163e-31	32252	AU_20181123_BALL_697_Cyto_2	195.15	144.48	186040000	10179000	9757400	4781400	44211000	104920000	0	6060800	6132800			1255
QVQSQAHGLQMR	0	Gln->pyro-Glu	1364.66	0.661917	524	sp|Q14683|SMC1A_HUMAN	yes	yes	0	1	0	0	0		By matching		By matching	By MS/MS	By matching				1		1	1	1			23.192	21.298	2	0.00039127	4538	AU_20181123_BALL_697_Cyto_2	135.86	97.772	19021000	0	2049000	0	4658500	11315000	998150	0	0			1256
QVSDVQKR	1	Gln->pyro-Glu	941.493	0.493044	490	sp|Q13263|TIF1B_HUMAN	yes	yes	0	1	0	0	0	By matching	By MS/MS	By matching	By MS/MS	By MS/MS	By MS/MS	By matching	By matching	1	1	1	1	1	1	1	1	17.303	15.831	2	7.8147e-78	2004	AU_20181128_BALL_697_Cyto_1	175.38	53.248	181660000	36351000	39166000	29763000	0	60720000	0	5275900	10380000			1257
QVSTPTLVEVSR	0	Gln->pyro-Glu	1297.69	0.687781	9	CON__P02769	no	no	0	1	0	0	0	By matching	By matching		By MS/MS	By MS/MS	By matching			1	1		1	1	1			82.768	83.007	2	0.048874	26823	AU_20181123_BALL_697_Cyto_2	66.595	35.909	26694000	5901900	7105000	0	6778900	4743800	2164800	0	0		+	1258
QVTDAETKPKSPCT	2	Gln->pyro-Glu	1543.72	0.718823	79	sp|O43684|BUB3_HUMAN	yes	yes	0	1	0	0	0	By MS/MS	By MS/MS	By matching	By MS/MS	By MS/MS	By matching		By matching	1	1	1	1	1	1		1	19.407	17.614	2	2.2952e-06	3407	AU_20181123_BALL_697_Cyto_2	151.1	118.49	96782000	19404000	17140000	2947700	24601000	22394000	8254200	0	2040700			1259
QVVQGLLSETYLEAHR	0	Gln->pyro-Glu	1824.94	0.937012	274	sp|P33993|MCM7_HUMAN	yes	yes	0	1	0	0	0	By matching	By matching	By matching	By MS/MS	By MS/MS				1	1	1	1	1				107.24	107.4	2	6.2455e-06	35823	AU_20181123_BALL_697_Cyto_2	138.94	104.05	61589000	7411400	2141800	7442900	14511000	30082000	0	0	0			1260
QVVQTPNTVLSTPFR	0	Gln->pyro-Glu	1668.88	0.88352	703	sp|Q99459|CDC5L_HUMAN	yes	yes	0	1	0	0	0	By matching	By MS/MS	By MS/MS	By MS/MS	By MS/MS	By MS/MS		By matching	1	1	1	1	1	1		1	110.44	110.67	2	5.5407e-05	36948	AU_20181123_BALL_697_Cyto_2	96.64	61.92	30877000	2959500	5720900	5423600	7985900	5919300	2422900	0	444580			1261
QWYESHYALPLGR	0	Gln->pyro-Glu	1601.76	0.762677	382	sp|P62241|RS8_HUMAN	yes	yes	0	1	0	0	0	By MS/MS	By MS/MS	By MS/MS	By MS/MS	By MS/MS	By MS/MS	By matching		1	1	1	1	1	1	1		94.578	94.741	2	3.5443e-06	30417	AU_20181128_BALL_697_Cyto_1	135.99	93.651	107520000	19695000	10995000	11867000	14198000	39817000	10001000	949240	0			1262
QYAKDIGFIKLD	2	Gln->pyro-Glu	1392.73	0.728917	388	sp|P62273|RS29_HUMAN	yes	yes	0	1	0	0	0	By MS/MS	By MS/MS	By matching	By MS/MS		By MS/MS			1	1	1	1		1			99.292	99.681	2	0.0094721	31973	AU_20181128_BALL_380_Cyto_2	88.596	74.827	124780000	24514000	28935000	26484000	23238000	0	21606000	0	0			1263
QYKIPDWFLNR	1	Gln->pyro-Glu	1461.74	0.740485	387	sp|P62269|RS18_HUMAN	yes	yes	0	1	0	0	0	By matching	By MS/MS	By matching	By MS/MS	By matching	By matching		By matching	1	1	1	1	1	1		1	110.69	110.92	2	0.004421	36033	AU_20181128_BALL_380_Cyto_2	117.7	77.109	121650000	20060000	20039000	13905000	17170000	40054000	9683600	0	736580			1264
QYLGSDSPEMSKR	1	Acetyl (N-term)	1538.7	0.703507	35		yes	yes	1	0	0	0	0		By MS/MS				By MS/MS		By matching		2				2		1	115.29	115.64	2	0.0048144	36745	AU_20181128_BALL_697_Cyto_3	87.258	49.702	623820000	0	110500000	0	0	0	504150000	0	9173300	+		1265
QYNEEGR	0	Gln->pyro-Glu	877.357	0.35661	718	sp|Q9BUJ2|HNRL1_HUMAN	yes	yes	0	1	0	0	0		By matching	By matching	By matching	By matching	By matching	By MS/MS	By MS/MS		1	1	1	1	1	1	1	18.838	17.225	2	0.034964	2495	AU_20181128_A00388_Cyto_3	106.42	21.056	54769000	0	5718700	6525300	4139200	20543000	6081900	6199000	5562800			1266
QYNGVPLDGRPMNIQLVTSQIDAQR	0	Gln->pyro-Glu	2795.4	0.402461	617	sp|Q86V81|THOC4_HUMAN	yes	yes	0	1	0	0	1		By MS/MS	By matching	By MS/MS	By MS/MS	By MS/MS	By matching	By matching		1	1	1	1	1	1	1	111	111.22	3	2.4569e-14	37116	AU_20181123_BALL_697_Cyto_2	79.237	59.339	114940000	0	17177000	16193000	18620000	46557000	14451000	1196500	746060			1267
QYYTLLNQAPDMLHR	0	Gln->pyro-Glu	1844.89	0.887954	491	sp|Q13283|G3BP1_HUMAN	yes	yes	0	1	0	0	0		By MS/MS		By MS/MS	By MS/MS	By MS/MS	By matching	By matching		1		1	1	1	1	1	108.83	109.08	2	1.3921e-07	35528	AU_20181128_BALL_697_Cyto_1	123.8	92.929	42631000	0	7676800	0	6509600	21552000	5716300	674920	501200			1268
RAPELGHGVEGGNVAKPDPEVTER	1	Unmodified	2513.26	0.262263	24	CON__Q3SZV7	yes	yes	0	0	0	0	1	By MS/MS		By matching	By MS/MS	By MS/MS				2		1	1	1				20.996	19.4	3;4	3.5791e-08	2532	AU_20181123_BALL_380_Cyto_1	62.237	46.141	424550000	290260000	0	10945000	19992000	103350000	0	0	0		+	1269
RATPENYLFQGR	0	Unmodified	1450.73	0.731711	138	sp|P04440|DPB1_HUMAN	yes	yes	0	0	0	0	1	By MS/MS		By matching	By MS/MS	By MS/MS		By matching		1		1	1	1		1		30.344	29.038	3	0.00042272	7174	AU_20181123_BALL_697_Cyto_2	100.93	66.931	131550000	23882000	0	28768000	26102000	51192000	0	1602800	0			1270
RDALSQLMNGPIR	0	Unmodified	1469.78	0.777281	752	sp|Q9HB40|RISC_HUMAN	yes	yes	0	0	0	0	1	By MS/MS				By MS/MS				1				1				56.504	55.523	3	0.0012784	15354	AU_20181123_BALL_380_Cyto_1	85.554	55.071	21226000	12960000	0	0	0	8265700	0	0	0			1271
RDGTGVVEFVR	0	Unmodified	1233.65	0.646584	463	sp|Q07955|SRSF1_HUMAN	yes	yes	0	0	0	0	1	By MS/MS		By matching	By MS/MS	By matching		By matching		1		1	1	1		1		26.674	25.308	3	0.030281	5977	AU_20181128_BALL_697_Cyto_1	64.918	23.214	88767000	30194000	0	4744500	18967000	33424000	0	1437500	0			1272
RDSLLQDGEFSMDLR	0	Unmodified	1780.84	0.841397	154	sp|P07737|PROF1_HUMAN	yes	yes	0	0	0	0	1					By MS/MS								1				75.66	74.552	3	0.0041506	23918	AU_20181123_BALL_697_Cyto_2	51.265	41.208	15282000	0	0	0	0	15282000	0	0	0			1273
RDYGHSSSR	0	Unmodified	1063.48	0.479519	286	sp|P38159|RBMX_HUMAN;sp|Q96E39|RMXL1_HUMAN	yes	no	0	0	0	0	1		By matching						By MS/MS		1						1	13.723	11.917	3	0.056554	1017	AU_20181128_A00388_Cyto_3	93.325	59.966	33462000	0	292260	0	0	0	0	0	33169000			1274
REDRGYSRKMPGLDMAAR	1	Oxidation (M)	2124.03	0.0316746	36		yes	yes	0	0	0	1	3				By MS/MS								1					125.04	125.14	2	0.0014857	41408	AU_20181128_BALL_697_Cyto_1	57.175	11.742	2456600	0	0	0	2456600	0	0	0	0	+		1275
REDYDSVEQDGDEPGPQR	0	Unmodified	2090.88	0.877719	845	sp|Q9Y5S9|RBM8A_HUMAN	yes	yes	0	0	0	0	1				By matching				By MS/MS				1				1	19.226	17.493	3	1.3887e-13	2671	AU_20181128_A00388_Cyto_3	129.11	110.33	22521000	0	0	0	7416100	0	0	0	15105000			1276
RFLPAVSDENSKR	1	Unmodified	1517.8	0.79504	308	sp|P46087|NOP2_HUMAN	yes	yes	0	0	0	0	1							By MS/MS								1		19.218	19.218	3	0.010732	2872	AU_20181123_A00388_Cyto_2	77.527	57.431	8805700	0	0	0	0	0	0	8805700	0			1277
RGAAKEAAGKSSGPTSLFAVTVAPPGAR	2	Unmodified	2653.43	0.429997	435	sp|Q00839|HNRPU_HUMAN	yes	yes	0	0	0	0	1	By MS/MS								1								38.572	37.418	4	1.8642e-05	9631	AU_20181123_BALL_380_Cyto_1	54.658	36.255	16867000	16867000	0	0	0	0	0	0	0			1278
RGEEGHDPKEPEQLR	1	Unmodified	1775.86	0.855074	342	sp|P51991|ROA3_HUMAN	yes	yes	0	0	0	0	1			By matching		By MS/MS						1		1				15.777	13.843	4	0.036243	1831	AU_20181123_BALL_697_Cyto_2	45.452	22.461	25793000	0	0	3818700	0	21974000	0	0	0			1279
RGGSDGYGSGR	0	Unmodified	1067.47	0.474434	224	sp|P22626|ROA2_HUMAN	yes	yes	0	0	0	0	1	By MS/MS						By MS/MS		1						1		13.809	13.182	3	0.0048751	666	AU_20181123_A00388_Cyto_2	83.045	39.087	24530000	13980000	0	0	0	0	0	10550000	0			1280
RHFWQQDDPQSSWDR	0	Unmodified	1986.87	0.872121	16	CON__P15497	yes	yes	0	0	0	0	1	By matching		By MS/MS		By matching				1		1		1				30.013	28.239	3	0.0010189	6629	AU_20181123_BALL_380_Cyto_3	57.328	48.044	10817000	2993800	0	5227200	0	2596100	0	0	0		+	1281
RHPEYAVSVLLR	0	Unmodified	1438.8	0.804482	9	CON__P02769	yes	yes	0	0	0	0	1	By MS/MS	By MS/MS	By MS/MS	By MS/MS	By MS/MS				5	11	3	3	1				46.952	46.005	3	0.00066407	16963	AU_20181128_BALL_380_Cyto_2	85.554	41.874	285480000	48346000	93304000	66170000	19636000	58021000	0	0	0		+	1282
RISSSKGSLGGGFSSGGFSGGSFSR	1	Unmodified	2365.14	0.141085	15	sp|P13645|K1C10_HUMAN;CON__P13645	yes	no	0	0	0	0	1	By MS/MS						By matching		1						1		33.53	32.903	4	0.038231	8177	AU_20181123_BALL_380_Cyto_1	24.096	16.292	7831800	4122100	0	0	0	0	0	3709700	0		+	1283
RLECVEPNCR	0	Unmodified	1331.61	0.607439	429	sp|Q969Q0|RL36L_HUMAN;sp|P83881|RL36A_HUMAN	yes	no	0	0	0	0	1							By MS/MS								1		17.726	17.726	3	0.022679	2332	AU_20181123_A00388_Cyto_2	85.355	58.568	0	0	0	0	0	0	0	0	0			1284
RLSPDFMIGEEDDDLMDVALIGN	0	Oxidation (M);Acetyl (N-term)	2622.18	0.182934	557	sp|Q15648|MED1_HUMAN	yes	yes	1	0	0	1	1	By MS/MS			By MS/MS	By MS/MS				1			1	1				43.231	41.474	3	7.0932e-06	10333	AU_20181123_BALL_380_Cyto_1	60.602	47.531	148280000	41735000	0	0	44475000	62072000	0	0	0			1285
RQLFHPEQLITGKEDAANNYAR	1	Unmodified	2570.3	0.298983	416	sp|Q9BQE3|TBA1C_HUMAN;sp|Q71U36|TBA1A_HUMAN;sp|P68363|TBA1B_HUMAN;sp|P68366|TBA4A_HUMAN;sp|Q9NY65|TBA8_HUMAN;sp|Q13748|TBA3C_HUMAN	yes	no	0	0	0	0	1	By MS/MS				By matching				1				1				39.308	37.776	4	1.2468e-12	9648	AU_20181123_BALL_380_Cyto_1	92.336	80.483	33281000	32110000	0	0	0	1171100	0	0	0			1286
RSGGGGGGGLGSGGSIR	0	Unmodified	1387.69	0.691637	18	sp|P35527|K1C9_HUMAN;CON__P35527	yes	no	0	0	0	0	1			By MS/MS				By matching	By MS/MS			1				1	1	16.272	15.033	3	0.00052599	1840	AU_20181123_BALL_380_Cyto_3	63.436	29.654	23316000	0	0	12352000	0	0	0	2673800	8290600		+	1287
RSHEGETAYIR	0	Unmodified	1317.64	0.642562	463	sp|Q07955|SRSF1_HUMAN	yes	yes	0	0	0	0	1		By matching		By MS/MS	By matching					1		1	1				16.331	14.507	3	0.0024517	1727	AU_20181128_BALL_697_Cyto_1	138.75	75.347	100400000	0	8641600	0	29292000	62471000	0	0	0			1288
RSPPPGMGLNQNR	0	Unmodified	1422.71	0.715015	226	sp|P23246|SFPQ_HUMAN	yes	yes	0	0	0	0	1							By MS/MS	By MS/MS							1	1	17.856	16.977	3	4.152e-06	2386	AU_20181123_A00388_Cyto_2	134.08	101.55	24629000	0	0	0	0	0	0	8353300	16276000			1289
RTDYNASVSVPDSSGPER	0	Unmodified	1935.89	0.892247	378	sp|P61978|HNRPK_HUMAN	yes	yes	0	0	0	0	1				By matching	By MS/MS							1	1				22.026	20.168	3	9.7061e-09	4239	AU_20181123_BALL_697_Cyto_2	87.49	65.177	8667100	0	0	0	2364800	6302300	0	0	0			1290
RVAPEEHPVLLTEAPLNPKANR	1	Unmodified	2450.34	0.339391	368;412	sp|P60709|ACTB_HUMAN;sp|P63261|ACTG_HUMAN	no	no	0	0	0	0	1	By MS/MS				By matching				1				1				34.216	32.483	4	1.5847e-05	8066	AU_20181123_BALL_380_Cyto_1	60.325	49.076	20658000	18044000	0	0	0	2613800	0	0	0			1291
RVPPPPPIAR	0	Unmodified	1098.67	0.666198	156	sp|P07910|HNRPC_HUMAN	yes	yes	0	0	0	0	1							By MS/MS	By MS/MS							2	4	20.628	19.8	2;3	0.0073065	3747	AU_20181128_A00388_Cyto_3	109.01	71.367	265990000	0	0	0	0	0	0	221290000	44700000			1292
SAAATGTSTSTPAAPTAR	0	Unmodified	1617.8	0.795827	107	sp|O76021|RL1D1_HUMAN	yes	yes	0	0	0	0	0				By matching	By matching		By MS/MS	By MS/MS				1	1		1	1	18.268	16.9	2	1.0189e-23	2250	AU_20181128_A00388_Cyto_3	196.93	145.66	37572000	0	0	0	4215800	1710000	0	10681000	20965000			1293
SAADEVDGLGVAR	0	Acetyl (N-term)	1300.63	0.625909	313	sp|P46940|IQGA1_HUMAN	yes	yes	1	0	0	0	0	By MS/MS	By MS/MS	By MS/MS	By MS/MS	By MS/MS	By MS/MS			2	1	1	2	2	1			68.502	68.253	2	2.8575e-55	20903	AU_20181123_BALL_380_Cyto_1	232.84	178.42	139040000	31096000	21797000	10551000	28315000	30487000	16790000	0	0			1294
SAADEVDGLGVARPHYGSVLDNER	0	Acetyl (N-term)	2568.22	0.220457	313	sp|P46940|IQGA1_HUMAN	yes	yes	1	0	0	0	1	By matching	By matching	By matching	By MS/MS	By MS/MS				1	1	1	1	1				69.871	69.657	3	1.9298e-20	21790	AU_20181123_BALL_697_Cyto_2	110.14	95.83	126700000	8480000	7369500	2597000	24149000	84100000	0	0	0			1295
SAAEAGGVFHR	0	Acetyl (N-term)	1142.55	0.54687	715	sp|Q9BRF8|CPPED_HUMAN	yes	yes	1	0	0	0	0	By MS/MS	By MS/MS	By matching	By MS/MS	By MS/MS	By MS/MS	By MS/MS	By MS/MS	1	1	1	1	1	2	1	1	29.342	27.737	2	0.0024773	7048	AU_20181123_BALL_697_Cyto_2	122.13	54.142	57032000	7047400	6788700	4482300	9871400	13764000	4446200	5313400	5318800			1296
SAAVTAGKLAR	1	Acetyl (N-term)	1085.62	0.619307	350	sp|P53350|PLK1_HUMAN	yes	yes	1	0	0	0	0		By MS/MS	By matching	By MS/MS	By MS/MS	By MS/MS				1	1	1	1	1			24.113	22.186	2	0.00010039	4754	AU_20181123_BALL_697_Cyto_2	188.87	106.2	117080000	0	8574600	14069000	36846000	53302000	4289200	0	0			1297
SACGVCPGR	0	Unmodified	962.406	0.40622	323	sp|P49207|RL34_HUMAN	yes	yes	0	0	0	0	0								By MS/MS								1	16.049	14.291	2	0.050333	1537	AU_20181128_A00388_Cyto_3	94.114	43.149	0	0	0	0	0	0	0	0	0			1298
SADAAAGAPLPR	0	Acetyl (N-term)	1137.58	0.577836	58	sp|O14745|NHRF1_HUMAN	yes	yes	1	0	0	0	0	By MS/MS	By MS/MS		By MS/MS	By MS/MS	By MS/MS	By MS/MS	By MS/MS	1	1		1	1	2	1	1	45.027	43.794	2	2.1099e-73	11931	AU_20181128_BALL_380_Cyto_2	172.23	107.97	63147000	7781300	0	0	19827000	15455000	7922300	3742200	8419200			1299
SAELGVGCALR	0	Acetyl (N-term)	1173.58	0.581207	111	sp|O94903|PLPHP_HUMAN	yes	yes	1	0	0	0	0	By MS/MS	By MS/MS	By MS/MS	By MS/MS	By MS/MS	By MS/MS	By matching	By matching	1	1	1	1	1	1	1	1	72.713	72.711	2	1.6065e-25	21443	AU_20181128_BALL_697_Cyto_3	214.64	158.52	126830000	19617000	22377000	10656000	23607000	29944000	14806000	2144900	3683900			1300
SAHATAPVNIAGSR	0	Unmodified	1350.7	0.700411	820	sp|Q9UQ35|SRRM2_HUMAN	yes	yes	0	0	0	0	0			By matching	By MS/MS	By MS/MS						1	2	1				18.295	16.449	2;3	2.0087e-06	2936	AU_20181123_BALL_697_Cyto_2	102.9	71.076	84122000	0	0	12099000	41998000	30026000	0	0	0			1301
SAHLQWMVVR	0	Oxidation (M);Acetyl (N-term)	1283.64	0.644476	311	sp|P46779|RL28_HUMAN	yes	yes	1	0	0	1	0	By MS/MS	By matching	By MS/MS	By MS/MS	By MS/MS		By matching	By matching	1	1	1	1	1		1	1	53.37	52.637	2	0.0078131	15140	AU_20181128_BALL_697_Cyto_1	125.16	81.391	125970000	27811000	8718600	13609000	17914000	56771000	0	616580	534220			1302
SAHLQWMVVR	0	Acetyl (N-term)	1267.65	0.649561	311	sp|P46779|RL28_HUMAN	yes	yes	1	0	0	0	0	By MS/MS	By MS/MS	By MS/MS	By MS/MS	By MS/MS	By MS/MS	By matching		1	1	2	1	2	1	1		73.268	73.032	2	0.0057807	23257	AU_20181123_BALL_697_Cyto_2	134.26	82.406	627680000	147130000	53572000	59763000	79305000	263920000	22261000	1735500	0			1303
SAIDTWSPSEWQMAYEPQGGSGYDYSYAGGR	0	Unmodified	3415.44	0.4364	378	sp|P61978|HNRPK_HUMAN	yes	yes	0	0	0	0	0	By matching	By matching		By MS/MS	By matching	By matching			1	1		1	1	1			111.41	111.57	3	6.4465e-05	36539	AU_20181128_BALL_697_Cyto_1	50.865	45.91	35628000	2325000	4603300	0	15661000	12477000	561660	0	0			1304
SALLGEEDEEALHYLTR	0	Unmodified	1944.94	0.942886	437	sp|Q01105|SET_HUMAN	yes	yes	0	0	0	0	0					By MS/MS								1				84.129	83.522	3	8.5724e-05	27023	AU_20181123_BALL_697_Cyto_2	74.12	63.175	7260900	0	0	0	0	7260900	0	0	0			1305
SAPAGSSHPAASAR	0	Acetyl (N-term)	1307.62	0.621826	121	sp|O95487|SC24B_HUMAN	yes	yes	1	0	0	0	0			By MS/MS	By MS/MS	By MS/MS	By MS/MS					1	1	1	1			16.237	14.33	2	0.0023209	2035	AU_20181123_BALL_697_Cyto_2	87.001	52.748	35968000	0	0	0	16511000	12967000	6490500	0	0			1306
SAPASQASLR	0	Unmodified	986.515	0.514508	531	sp|Q14980|NUMA1_HUMAN	yes	yes	0	0	0	0	0		By matching		By matching	By MS/MS	By matching				1		1	1	1			17.238	15.344	2	0.12869	2496	AU_20181123_BALL_697_Cyto_2	81.972	26.441	11591000	0	1178500	0	4381200	4714300	1317400	0	0			1307
SAPSATPIFAPGENCSPAWGAAPAAYDAADTHLR	0	Acetyl (N-term)	3481.6	0.599717	519	sp|Q14353|GAMT_HUMAN	yes	yes	1	0	0	0	0	By matching	By matching	By matching	By MS/MS	By matching	By matching		By matching	1	1	1	1	1	1		1	111.05	111.25	3	1.5898e-06	36450	AU_20181128_BALL_697_Cyto_1	42.302	36.7	43031000	6737700	7016600	3972000	12924000	7895500	3279700	0	1205200			1308
SAPSGPVR	0	Unmodified	769.408	0.408252	286	sp|P38159|RBMX_HUMAN	yes	yes	0	0	0	0	0					By matching		By MS/MS						1		1		16.666	15.661	2	0.053054	1887	AU_20181123_A00388_Cyto_2	97.068	10.201	16102000	0	0	0	0	1293800	0	14808000	0			1309
SASAPAAEGEGTPTQPASEKEPEMPGPR	1	Acetyl (N-term)	2820.29	0.287216	280	sp|P35659|DEK_HUMAN	yes	yes	1	0	0	0	0			By matching	By MS/MS	By MS/MS	By MS/MS					1	1	1	1			43.422	41.803	3	1.3796e-14	12339	AU_20181123_BALL_697_Cyto_2	72.584	63.965	62656000	0	0	4259600	19542000	24606000	14247000	0	0			1310
SASASPLTPCSVTR	0	Unmodified	1432.7	0.698028	575	sp|Q3KQU3|MA7D1_HUMAN	yes	yes	0	0	0	0	0	By matching	By matching	By matching	By MS/MS	By MS/MS				1	1	1	1	1				27.138	25.361	2	0.0022402	5677	AU_20181128_BALL_697_Cyto_1	87.298	56.409	16743000	2186600	2216100	1710200	6308100	4322500	0	0	0			1311
SASTSSHNLQSIFNIGSR	0	Unmodified	1904.93	0.934052	305	sp|P43243|MATR3_HUMAN	yes	yes	0	0	0	0	0	By matching				By MS/MS				1				1				55.403	54.321	3	0.023602	16730	AU_20181123_BALL_697_Cyto_2	39.849	29.061	6465000	1849600	0	0	0	4615400	0	0	0			1312
[truncated: 379 more rows]
[truncated: 7 more columns]

## Sheet: mito
Sequence	K Count	Modifications	Mass	Mass Fractional Part	Protein Groups	Proteins	Unique (Groups)	Unique (Proteins)	Acetyl (N-term)	Gln->pyro-Glu	Glu->pyro-Glu	Oxidation (M)	Missed cleavages	Identification type 380_Mito_M2_1	Identification type 380_Mito_M2_2	Identification type 380_Mito_M2_3	Identification type 697_Mito_M2_2	Identification type 697_Mito_M2_3	Identification type A00388_Mito_M2_1	Identification type A00388_Mito_M2_2	Experiment 380_Mito_M2_1	Experiment 380_Mito_M2_2	Experiment 380_Mito_M2_3	Experiment 697_Mito_M2_2	Experiment 697_Mito_M2_3	Experiment A00388_Mito_M2_1	Experiment A00388_Mito_M2_2	Retention time	Calibrated retention time	Charges	PEP	MS/MS scan number	Raw file	Score	Delta score	Intensity	Intensity 380_Mito_M2_1	Intensity 380_Mito_M2_2	Intensity 380_Mito_M2_3	Intensity 697_Mito_M2_2	Intensity 697_Mito_M2_3	Intensity A00388_Mito_M2_1	Intensity A00388_Mito_M2_2	Reverse	Potential contaminant	id	Protein group IDs	Peptide ID	Evidence IDs
[truncated: 1,040 more rows]
[truncated: 4 more columns]

[truncated: 1 more sheets: nuc]
